# Supplementary material for: Structural insight into small molecule action on Frizzleds
Source: Nat Commun. 2020 Jan 21;11:414. doi: 10.1038/s41467-019-14149-3 (PMC6972889; doi:10.1038/s41467-019-14149-3)
Supplement: Supplementary file 2 — Supplementary Data 1 [file 41467_2019_14149_MOESM2_ESM.txt]

CRYST1   79.838   79.838  111.586  90.00  90.00  90.00 P 1           1
ATOM      1  N   GLN A 192      38.700  53.924  85.519  1.00  0.00           N
ATOM      2  HT1 GLN A 192      38.066  54.386  86.202  1.00  0.00           H
ATOM      3  HT2 GLN A 192      39.670  54.295  85.575  1.00  0.00           H
ATOM      4  HT3 GLN A 192      38.753  52.891  85.628  1.00  0.00           H
ATOM      5  CA  GLN A 192      38.123  54.237  84.181  1.00  0.00           C
ATOM      6  HA  GLN A 192      37.271  53.591  84.032  1.00  0.00           H
ATOM      7  CB  GLN A 192      37.623  55.725  84.011  1.00  0.00           C
ATOM      8  HB1 GLN A 192      36.882  55.907  83.203  1.00  0.00           H
ATOM      9  HB2 GLN A 192      38.506  56.334  83.721  1.00  0.00           H
ATOM     10  CG  GLN A 192      36.969  56.300  85.393  1.00  0.00           C
ATOM     11  HG1 GLN A 192      36.726  57.380  85.300  1.00  0.00           H
ATOM     12  HG2 GLN A 192      37.725  56.142  86.191  1.00  0.00           H
ATOM     13  CD  GLN A 192      35.758  55.466  85.781  1.00  0.00           C
ATOM     14  OE1 GLN A 192      35.791  54.302  86.167  1.00  0.00           O
ATOM     15  NE2 GLN A 192      34.551  56.144  85.836  1.00  0.00           N
ATOM     16 1HE2 GLN A 192      33.809  55.732  86.365  1.00  0.00           H
ATOM     17 2HE2 GLN A 192      34.671  57.117  85.640  1.00  0.00           H
ATOM     18  C   GLN A 192      39.040  53.842  83.027  1.00  0.00           C
ATOM     19  O   GLN A 192      40.246  54.015  83.119  1.00  0.00           O
ATOM     20  N   CYS A 193      38.549  53.188  81.998  1.00  0.00           N
ATOM     21  HN  CYS A 193      37.570  53.144  81.813  1.00  0.00           H
ATOM     22  CA  CYS A 193      39.243  52.717  80.845  1.00  0.00           C
ATOM     23  HA  CYS A 193      38.410  52.431  80.220  1.00  0.00           H
ATOM     24  CB  CYS A 193      40.069  53.875  80.237  1.00  0.00           C
ATOM     25  HB1 CYS A 193      40.308  53.544  79.204  1.00  0.00           H
ATOM     26  HB2 CYS A 193      41.078  53.968  80.693  1.00  0.00           H
ATOM     27  SG  CYS A 193      39.320  55.497  80.001  1.00  0.00           S
ATOM     28  C   CYS A 193      40.043  51.438  81.150  1.00  0.00           C
ATOM     29  O   CYS A 193      41.073  51.302  80.541  1.00  0.00           O
ATOM     30  N   GLU A 194      39.571  50.504  82.072  1.00  0.00           N
ATOM     31  HN  GLU A 194      38.748  50.769  82.568  1.00  0.00           H
ATOM     32  CA  GLU A 194      40.113  49.262  82.491  1.00  0.00           C
ATOM     33  HA  GLU A 194      41.065  49.493  82.946  1.00  0.00           H
ATOM     34  CB  GLU A 194      39.194  48.544  83.471  1.00  0.00           C
ATOM     35  HB1 GLU A 194      39.385  47.468  83.669  1.00  0.00           H
ATOM     36  HB2 GLU A 194      38.170  48.678  83.059  1.00  0.00           H
ATOM     37  CG  GLU A 194      39.137  49.176  84.918  1.00  0.00           C
ATOM     38  HG1 GLU A 194      40.149  48.988  85.337  1.00  0.00           H
ATOM     39  HG2 GLU A 194      38.363  48.634  85.503  1.00  0.00           H
ATOM     40  CD  GLU A 194      38.982  50.624  84.971  1.00  0.00           C
ATOM     41  OE1 GLU A 194      37.961  51.115  84.375  1.00  0.00           O
ATOM     42  OE2 GLU A 194      39.790  51.414  85.587  1.00  0.00           O
ATOM     43  C   GLU A 194      40.273  48.259  81.319  1.00  0.00           C
ATOM     44  O   GLU A 194      39.652  48.366  80.254  1.00  0.00           O
ATOM     45  N   VAL A 195      41.102  47.233  81.546  1.00  0.00           N
ATOM     46  HN  VAL A 195      41.656  47.267  82.373  1.00  0.00           H
ATOM     47  CA  VAL A 195      41.412  46.189  80.597  1.00  0.00           C
ATOM     48  HA  VAL A 195      41.905  46.692  79.778  1.00  0.00           H
ATOM     49  CB  VAL A 195      42.583  45.316  81.022  1.00  0.00           C
ATOM     50  HB  VAL A 195      42.487  45.087  82.105  1.00  0.00           H
ATOM     51  CG1 VAL A 195      42.552  43.906  80.260  1.00  0.00           C
ATOM     52 1HG1 VAL A 195      42.718  44.026  79.168  1.00  0.00           H
ATOM     53 2HG1 VAL A 195      41.610  43.344  80.436  1.00  0.00           H
ATOM     54 3HG1 VAL A 195      43.310  43.176  80.617  1.00  0.00           H
ATOM     55  CG2 VAL A 195      43.914  46.006  80.906  1.00  0.00           C
ATOM     56 1HG2 VAL A 195      44.176  46.239  79.852  1.00  0.00           H
ATOM     57 2HG2 VAL A 195      44.762  45.425  81.326  1.00  0.00           H
ATOM     58 3HG2 VAL A 195      43.760  46.960  81.455  1.00  0.00           H
ATOM     59  C   VAL A 195      40.255  45.354  80.109  1.00  0.00           C
ATOM     60  O   VAL A 195      39.538  44.781  80.938  1.00  0.00           O
ATOM     61  N   PRO A 196      39.856  45.251  78.814  1.00  0.00           N
ATOM     62  CD  PRO A 196      38.630  44.496  78.550  1.00  0.00           C
ATOM     63  HD1 PRO A 196      37.709  44.852  79.059  1.00  0.00           H
ATOM     64  HD2 PRO A 196      38.893  43.449  78.815  1.00  0.00           H
ATOM     65  CA  PRO A 196      40.622  45.503  77.575  1.00  0.00           C
ATOM     66  HA  PRO A 196      41.690  45.407  77.704  1.00  0.00           H
ATOM     67  CB  PRO A 196      39.975  44.488  76.638  1.00  0.00           C
ATOM     68  HB1 PRO A 196      40.583  43.560  76.682  1.00  0.00           H
ATOM     69  HB2 PRO A 196      40.155  44.621  75.550  1.00  0.00           H
ATOM     70  CG  PRO A 196      38.507  44.483  77.072  1.00  0.00           C
ATOM     71  HG1 PRO A 196      37.904  45.351  76.729  1.00  0.00           H
ATOM     72  HG2 PRO A 196      38.009  43.572  76.678  1.00  0.00           H
ATOM     73  C   PRO A 196      40.528  46.873  76.992  1.00  0.00           C
ATOM     74  O   PRO A 196      40.980  47.137  75.890  1.00  0.00           O
ATOM     75  N   LEU A 197      39.764  47.809  77.603  1.00  0.00           N
ATOM     76  HN  LEU A 197      39.195  47.843  78.421  1.00  0.00           H
ATOM     77  CA  LEU A 197      39.883  49.159  77.085  1.00  0.00           C
ATOM     78  HA  LEU A 197      39.854  49.273  76.011  1.00  0.00           H
ATOM     79  CB  LEU A 197      38.716  50.164  77.515  1.00  0.00           C
ATOM     80  HB1 LEU A 197      38.663  51.147  77.001  1.00  0.00           H
ATOM     81  HB2 LEU A 197      38.889  50.308  78.603  1.00  0.00           H
ATOM     82  CG  LEU A 197      37.319  49.481  77.421  1.00  0.00           C
ATOM     83  HG  LEU A 197      37.312  48.590  78.084  1.00  0.00           H
ATOM     84  CD1 LEU A 197      36.298  50.464  78.013  1.00  0.00           C
ATOM     85 1HD1 LEU A 197      36.253  51.389  77.400  1.00  0.00           H
ATOM     86 2HD1 LEU A 197      36.452  50.788  79.065  1.00  0.00           H
ATOM     87 3HD1 LEU A 197      35.298  49.992  77.911  1.00  0.00           H
ATOM     88  CD2 LEU A 197      37.011  49.069  75.974  1.00  0.00           C
ATOM     89 1HD2 LEU A 197      37.192  49.911  75.271  1.00  0.00           H
ATOM     90 2HD2 LEU A 197      35.932  48.840  75.838  1.00  0.00           H
ATOM     91 3HD2 LEU A 197      37.696  48.294  75.569  1.00  0.00           H
ATOM     92  C   LEU A 197      41.212  49.836  77.563  1.00  0.00           C
ATOM     93  O   LEU A 197      41.908  49.295  78.400  1.00  0.00           O
ATOM     94  N   VAL A 198      41.631  50.982  77.004  1.00  0.00           N
ATOM     95  HN  VAL A 198      41.212  51.424  76.215  1.00  0.00           H
ATOM     96  CA  VAL A 198      42.835  51.643  77.392  1.00  0.00           C
ATOM     97  HA  VAL A 198      42.998  51.331  78.413  1.00  0.00           H
ATOM     98  CB  VAL A 198      44.032  51.237  76.586  1.00  0.00           C
ATOM     99  HB  VAL A 198      44.125  50.147  76.783  1.00  0.00           H
ATOM    100  CG1 VAL A 198      43.948  51.678  75.118  1.00  0.00           C
ATOM    101 1HG1 VAL A 198      42.929  51.573  74.688  1.00  0.00           H
ATOM    102 2HG1 VAL A 198      44.690  51.231  74.422  1.00  0.00           H
ATOM    103 3HG1 VAL A 198      44.096  52.778  75.088  1.00  0.00           H
ATOM    104  CG2 VAL A 198      45.340  51.850  77.206  1.00  0.00           C
ATOM    105 1HG2 VAL A 198      45.386  51.451  78.242  1.00  0.00           H
ATOM    106 2HG2 VAL A 198      45.212  52.953  77.207  1.00  0.00           H
ATOM    107 3HG2 VAL A 198      46.302  51.646  76.689  1.00  0.00           H
ATOM    108  C   VAL A 198      42.484  53.134  77.332  1.00  0.00           C
ATOM    109  O   VAL A 198      41.738  53.637  76.504  1.00  0.00           O
ATOM    110  N   ARG A 199      43.026  53.910  78.287  1.00  0.00           N
ATOM    111  HN  ARG A 199      43.641  53.519  78.967  1.00  0.00           H
ATOM    112  CA  ARG A 199      43.087  55.348  78.157  1.00  0.00           C
ATOM    113  HA  ARG A 199      42.075  55.713  78.257  1.00  0.00           H
ATOM    114  CB  ARG A 199      43.863  55.810  79.424  1.00  0.00           C
ATOM    115  HB1 ARG A 199      44.843  55.298  79.535  1.00  0.00           H
ATOM    116  HB2 ARG A 199      43.264  55.378  80.254  1.00  0.00           H
ATOM    117  CG  ARG A 199      44.056  57.341  79.688  1.00  0.00           C
ATOM    118  HG1 ARG A 199      44.716  57.753  78.895  1.00  0.00           H
ATOM    119  HG2 ARG A 199      44.523  57.440  80.691  1.00  0.00           H
ATOM    120  CD  ARG A 199      42.797  58.250  79.719  1.00  0.00           C
ATOM    121  HD1 ARG A 199      42.305  58.131  78.730  1.00  0.00           H
ATOM    122  HD2 ARG A 199      43.175  59.288  79.840  1.00  0.00           H
ATOM    123  NE  ARG A 199      41.865  57.905  80.794  1.00  0.00           N
ATOM    124  HE  ARG A 199      42.044  57.138  81.410  1.00  0.00           H
ATOM    125  CZ  ARG A 199      40.836  58.673  81.080  1.00  0.00           C
ATOM    126  NH1 ARG A 199      40.442  59.636  80.319  1.00  0.00           N
ATOM    127 1HH1 ARG A 199      40.972  59.814  79.490  1.00  0.00           H
ATOM    128 2HH1 ARG A 199      39.583  60.084  80.567  1.00  0.00           H
ATOM    129  NH2 ARG A 199      40.068  58.317  82.061  1.00  0.00           N
ATOM    130 1HH2 ARG A 199      39.161  58.714  82.207  1.00  0.00           H
ATOM    131 2HH2 ARG A 199      40.382  57.590  82.671  1.00  0.00           H
ATOM    132  C   ARG A 199      43.705  55.979  76.823  1.00  0.00           C
ATOM    133  O   ARG A 199      44.794  55.536  76.386  1.00  0.00           O
ATOM    134  N   THR A 200      42.993  56.936  76.273  1.00  0.00           N
ATOM    135  HN  THR A 200      42.125  57.259  76.643  1.00  0.00           H
ATOM    136  CA  THR A 200      43.469  57.627  75.183  1.00  0.00           C
ATOM    137  HA  THR A 200      44.512  57.832  75.380  1.00  0.00           H
ATOM    138  CB  THR A 200      43.393  56.871  73.828  1.00  0.00           C
ATOM    139  HB  THR A 200      43.932  55.913  73.988  1.00  0.00           H
ATOM    140  OG1 THR A 200      44.174  57.441  72.781  1.00  0.00           O
ATOM    141  HG1 THR A 200      44.983  56.925  72.764  1.00  0.00           H
ATOM    142  CG2 THR A 200      41.947  56.712  73.262  1.00  0.00           C
ATOM    143 1HG2 THR A 200      41.323  56.311  74.089  1.00  0.00           H
ATOM    144 2HG2 THR A 200      41.915  55.936  72.468  1.00  0.00           H
ATOM    145 3HG2 THR A 200      41.508  57.688  72.961  1.00  0.00           H
ATOM    146  C   THR A 200      42.688  58.927  75.161  1.00  0.00           C
ATOM    147  O   THR A 200      41.542  58.981  75.548  1.00  0.00           O
ATOM    148  N   ASP A 201      43.301  59.969  74.641  1.00  0.00           N
ATOM    149  HN  ASP A 201      44.212  59.784  74.279  1.00  0.00           H
ATOM    150  CA  ASP A 201      42.800  61.327  74.510  1.00  0.00           C
ATOM    151  HA  ASP A 201      41.861  61.543  74.998  1.00  0.00           H
ATOM    152  CB  ASP A 201      43.851  62.368  74.886  1.00  0.00           C
ATOM    153  HB1 ASP A 201      43.437  63.373  74.653  1.00  0.00           H
ATOM    154  HB2 ASP A 201      44.804  62.280  74.321  1.00  0.00           H
ATOM    155  CG  ASP A 201      44.319  62.385  76.373  1.00  0.00           C
ATOM    156  OD1 ASP A 201      45.323  63.003  76.767  1.00  0.00           O
ATOM    157  OD2 ASP A 201      43.486  62.070  77.269  1.00  0.00           O
ATOM    158  C   ASP A 201      42.315  61.324  73.040  1.00  0.00           C
ATOM    159  O   ASP A 201      41.879  62.388  72.547  1.00  0.00           O
ATOM    160  N   ASN A 202      42.466  60.220  72.260  1.00  0.00           N
ATOM    161  HN  ASN A 202      42.702  59.363  72.712  1.00  0.00           H
ATOM    162  CA  ASN A 202      42.237  60.247  70.795  1.00  0.00           C
ATOM    163  HA  ASN A 202      42.627  61.196  70.458  1.00  0.00           H
ATOM    164  CB  ASN A 202      43.146  59.233  70.177  1.00  0.00           C
ATOM    165  HB1 ASN A 202      42.811  58.213  70.463  1.00  0.00           H
ATOM    166  HB2 ASN A 202      44.146  59.438  70.614  1.00  0.00           H
ATOM    167  CG  ASN A 202      43.203  59.413  68.629  1.00  0.00           C
ATOM    168  OD1 ASN A 202      42.773  60.394  67.981  1.00  0.00           O
ATOM    169  ND2 ASN A 202      43.882  58.460  67.964  1.00  0.00           N
ATOM    170 1HD2 ASN A 202      43.971  58.594  66.977  1.00  0.00           H
ATOM    171 2HD2 ASN A 202      44.297  57.807  68.598  1.00  0.00           H
ATOM    172  C   ASN A 202      40.781  60.067  70.403  1.00  0.00           C
ATOM    173  O   ASN A 202      40.304  58.992  70.674  1.00  0.00           O
ATOM    174  N   PRO A 203      40.036  60.989  69.761  1.00  0.00           N
ATOM    175  CD  PRO A 203      40.412  62.391  69.438  1.00  0.00           C
ATOM    176  HD1 PRO A 203      41.278  62.320  68.746  1.00  0.00           H
ATOM    177  HD2 PRO A 203      40.699  63.030  70.301  1.00  0.00           H
ATOM    178  CA  PRO A 203      38.589  60.744  69.681  1.00  0.00           C
ATOM    179  HA  PRO A 203      38.220  60.462  70.656  1.00  0.00           H
ATOM    180  CB  PRO A 203      38.015  62.211  69.309  1.00  0.00           C
ATOM    181  HB1 PRO A 203      37.705  62.683  70.266  1.00  0.00           H
ATOM    182  HB2 PRO A 203      37.100  62.113  68.686  1.00  0.00           H
ATOM    183  CG  PRO A 203      39.206  62.933  68.632  1.00  0.00           C
ATOM    184  HG1 PRO A 203      39.383  62.513  67.619  1.00  0.00           H
ATOM    185  HG2 PRO A 203      39.128  64.038  68.545  1.00  0.00           H
ATOM    186  C   PRO A 203      38.239  59.717  68.626  1.00  0.00           C
ATOM    187  O   PRO A 203      37.113  59.223  68.651  1.00  0.00           O
ATOM    188  N   LYS A 204      39.137  59.454  67.728  1.00  0.00           N
ATOM    189  HN  LYS A 204      39.977  59.979  67.838  1.00  0.00           H
ATOM    190  CA  LYS A 204      39.005  58.511  66.607  1.00  0.00           C
ATOM    191  HA  LYS A 204      37.978  58.524  66.274  1.00  0.00           H
ATOM    192  CB  LYS A 204      39.964  58.998  65.483  1.00  0.00           C
ATOM    193  HB1 LYS A 204      40.013  58.237  64.675  1.00  0.00           H
ATOM    194  HB2 LYS A 204      40.950  58.958  65.994  1.00  0.00           H
ATOM    195  CG  LYS A 204      39.673  60.448  64.927  1.00  0.00           C
ATOM    196  HG1 LYS A 204      40.613  60.631  64.364  1.00  0.00           H
ATOM    197  HG2 LYS A 204      39.534  61.261  65.671  1.00  0.00           H
ATOM    198  CD  LYS A 204      38.439  60.552  64.036  1.00  0.00           C
ATOM    199  HD1 LYS A 204      38.315  61.567  63.601  1.00  0.00           H
ATOM    200  HD2 LYS A 204      37.564  60.333  64.684  1.00  0.00           H
ATOM    201  CE  LYS A 204      38.377  59.519  62.940  1.00  0.00           C
ATOM    202  HE1 LYS A 204      37.530  59.720  62.251  1.00  0.00           H
ATOM    203  HE2 LYS A 204      38.383  58.487  63.353  1.00  0.00           H
ATOM    204  NZ  LYS A 204      39.509  59.528  62.011  1.00  0.00           N
ATOM    205  HZ1 LYS A 204      39.490  60.388  61.427  1.00  0.00           H
ATOM    206  HZ2 LYS A 204      39.285  58.719  61.398  1.00  0.00           H
ATOM    207  HZ3 LYS A 204      40.457  59.440  62.430  1.00  0.00           H
ATOM    208  C   LYS A 204      39.224  57.057  67.055  1.00  0.00           C
ATOM    209  O   LYS A 204      38.909  56.208  66.246  1.00  0.00           O
ATOM    210  N   SER A 205      39.661  56.827  68.263  1.00  0.00           N
ATOM    211  HN  SER A 205      40.203  57.434  68.839  1.00  0.00           H
ATOM    212  CA  SER A 205      39.802  55.516  68.865  1.00  0.00           C
ATOM    213  HA  SER A 205      39.626  54.703  68.176  1.00  0.00           H
ATOM    214  CB  SER A 205      41.249  55.296  69.515  1.00  0.00           C
ATOM    215  HB1 SER A 205      41.415  54.203  69.625  1.00  0.00           H
ATOM    216  HB2 SER A 205      41.306  55.830  70.488  1.00  0.00           H
ATOM    217  OG  SER A 205      42.286  55.721  68.725  1.00  0.00           O
ATOM    218  HG1 SER A 205      43.127  55.380  69.037  1.00  0.00           H
ATOM    219  C   SER A 205      38.781  55.363  69.921  1.00  0.00           C
ATOM    220  O   SER A 205      38.734  54.299  70.476  1.00  0.00           O
ATOM    221  N   TRP A 206      38.046  56.424  70.307  1.00  0.00           N
ATOM    222  HN  TRP A 206      38.146  57.270  69.790  1.00  0.00           H
ATOM    223  CA  TRP A 206      37.106  56.366  71.384  1.00  0.00           C
ATOM    224  HA  TRP A 206      37.599  56.049  72.291  1.00  0.00           H
ATOM    225  CB  TRP A 206      36.520  57.805  71.722  1.00  0.00           C
ATOM    226  HB1 TRP A 206      35.556  57.797  72.274  1.00  0.00           H
ATOM    227  HB2 TRP A 206      36.196  58.221  70.744  1.00  0.00           H
ATOM    228  CG  TRP A 206      37.440  58.760  72.507  1.00  0.00           C
ATOM    229  CD1 TRP A 206      38.598  58.354  73.203  1.00  0.00           C
ATOM    230  HD1 TRP A 206      39.151  57.473  72.910  1.00  0.00           H
ATOM    231  NE1 TRP A 206      39.220  59.311  73.899  1.00  0.00           N
ATOM    232  HE1 TRP A 206      39.742  59.186  74.714  1.00  0.00           H
ATOM    233  CE2 TRP A 206      38.461  60.394  73.735  1.00  0.00           C
ATOM    234  CD2 TRP A 206      37.283  60.119  72.924  1.00  0.00           C
ATOM    235  CE3 TRP A 206      36.380  61.155  72.617  1.00  0.00           C
ATOM    236  HE3 TRP A 206      35.531  60.825  72.037  1.00  0.00           H
ATOM    237  CZ3 TRP A 206      36.554  62.465  73.165  1.00  0.00           C
ATOM    238  HZ3 TRP A 206      35.863  63.258  72.921  1.00  0.00           H
ATOM    239  CZ2 TRP A 206      38.600  61.716  74.206  1.00  0.00           C
ATOM    240  HZ2 TRP A 206      39.461  62.112  74.724  1.00  0.00           H
ATOM    241  CH2 TRP A 206      37.650  62.720  73.925  1.00  0.00           C
ATOM    242  HH2 TRP A 206      37.894  63.725  74.235  1.00  0.00           H
ATOM    243  C   TRP A 206      35.843  55.426  71.149  1.00  0.00           C
ATOM    244  O   TRP A 206      35.136  55.451  70.097  1.00  0.00           O
ATOM    245  N   TYR A 207      35.602  54.629  72.196  1.00  0.00           N
ATOM    246  HN  TYR A 207      36.248  54.665  72.954  1.00  0.00           H
ATOM    247  CA  TYR A 207      34.522  53.688  72.254  1.00  0.00           C
ATOM    248  HA  TYR A 207      34.377  53.326  71.247  1.00  0.00           H
ATOM    249  CB  TYR A 207      35.067  52.540  73.230  1.00  0.00           C
ATOM    250  HB1 TYR A 207      35.218  52.945  74.253  1.00  0.00           H
ATOM    251  HB2 TYR A 207      36.024  52.294  72.720  1.00  0.00           H
ATOM    252  CG  TYR A 207      34.231  51.314  73.146  1.00  0.00           C
ATOM    253  CD1 TYR A 207      34.101  50.681  71.931  1.00  0.00           C
ATOM    254  HD1 TYR A 207      34.563  51.038  71.022  1.00  0.00           H
ATOM    255  CE1 TYR A 207      33.133  49.643  71.712  1.00  0.00           C
ATOM    256  HE1 TYR A 207      32.980  49.233  70.725  1.00  0.00           H
ATOM    257  CZ  TYR A 207      32.388  49.248  72.820  1.00  0.00           C
ATOM    258  OH  TYR A 207      31.368  48.217  72.626  1.00  0.00           O
ATOM    259  HH  TYR A 207      31.667  47.837  71.797  1.00  0.00           H
ATOM    260  CD2 TYR A 207      33.448  50.929  74.250  1.00  0.00           C
ATOM    261  HD2 TYR A 207      33.623  51.426  75.193  1.00  0.00           H
ATOM    262  CE2 TYR A 207      32.500  49.957  74.069  1.00  0.00           C
ATOM    263  HE2 TYR A 207      31.956  49.671  74.956  1.00  0.00           H
ATOM    264  C   TYR A 207      33.222  54.354  72.751  1.00  0.00           C
ATOM    265  O   TYR A 207      33.176  55.366  73.516  1.00  0.00           O
ATOM    266  N   GLU A 208      32.064  53.780  72.390  1.00  0.00           N
ATOM    267  HN  GLU A 208      31.991  52.979  71.800  1.00  0.00           H
ATOM    268  CA  GLU A 208      30.745  54.342  72.730  1.00  0.00           C
ATOM    269  HA  GLU A 208      30.824  55.366  72.395  1.00  0.00           H
ATOM    270  CB  GLU A 208      29.739  53.621  71.799  1.00  0.00           C
ATOM    271  HB1 GLU A 208      28.765  53.939  72.230  1.00  0.00           H
ATOM    272  HB2 GLU A 208      29.962  52.593  72.156  1.00  0.00           H
ATOM    273  CG  GLU A 208      30.040  53.842  70.323  1.00  0.00           C
ATOM    274  HG1 GLU A 208      29.423  53.096  69.779  1.00  0.00           H
ATOM    275  HG2 GLU A 208      31.062  53.477  70.085  1.00  0.00           H
ATOM    276  CD  GLU A 208      29.777  55.237  69.876  1.00  0.00           C
ATOM    277  OE1 GLU A 208      30.479  55.644  68.925  1.00  0.00           O
ATOM    278  OE2 GLU A 208      28.818  55.881  70.277  1.00  0.00           O
ATOM    279  C   GLU A 208      30.379  54.334  74.214  1.00  0.00           C
ATOM    280  O   GLU A 208      30.598  53.339  74.933  1.00  0.00           O
ATOM    281  N   ASP A 209      29.757  55.381  74.693  1.00  0.00           N
ATOM    282  HN  ASP A 209      29.758  56.175  74.089  1.00  0.00           H
ATOM    283  CA  ASP A 209      28.990  55.561  75.964  1.00  0.00           C
ATOM    284  HA  ASP A 209      28.605  56.570  75.997  1.00  0.00           H
ATOM    285  CB  ASP A 209      27.852  54.418  76.236  1.00  0.00           C
ATOM    286  HB1 ASP A 209      27.120  54.830  76.963  1.00  0.00           H
ATOM    287  HB2 ASP A 209      28.248  53.429  76.553  1.00  0.00           H
ATOM    288  CG  ASP A 209      27.093  54.238  74.948  1.00  0.00           C
ATOM    289  OD1 ASP A 209      26.812  55.219  74.200  1.00  0.00           O
ATOM    290  OD2 ASP A 209      26.588  53.107  74.752  1.00  0.00           O
ATOM    291  C   ASP A 209      29.892  55.478  77.217  1.00  0.00           C
ATOM    292  O   ASP A 209      29.477  55.397  78.386  1.00  0.00           O
ATOM    293  N   VAL A 210      31.234  55.670  76.997  1.00  0.00           N
ATOM    294  HN  VAL A 210      31.588  55.558  76.072  1.00  0.00           H
ATOM    295  CA  VAL A 210      32.188  55.756  78.082  1.00  0.00           C
ATOM    296  HA  VAL A 210      31.753  56.152  78.987  1.00  0.00           H
ATOM    297  CB  VAL A 210      33.027  54.503  78.293  1.00  0.00           C
ATOM    298  HB  VAL A 210      33.760  54.627  79.119  1.00  0.00           H
ATOM    299  CG1 VAL A 210      32.085  53.413  78.812  1.00  0.00           C
ATOM    300 1HG1 VAL A 210      31.196  53.354  78.148  1.00  0.00           H
ATOM    301 2HG1 VAL A 210      31.664  53.737  79.788  1.00  0.00           H
ATOM    302 3HG1 VAL A 210      32.540  52.403  78.900  1.00  0.00           H
ATOM    303  CG2 VAL A 210      33.696  54.059  76.971  1.00  0.00           C
ATOM    304 1HG2 VAL A 210      32.828  53.859  76.308  1.00  0.00           H
ATOM    305 2HG2 VAL A 210      34.268  53.106  76.994  1.00  0.00           H
ATOM    306 3HG2 VAL A 210      34.219  54.923  76.509  1.00  0.00           H
ATOM    307  C   VAL A 210      33.059  56.836  77.577  1.00  0.00           C
ATOM    308  O   VAL A 210      33.038  57.250  76.399  1.00  0.00           O
ATOM    309  N   GLU A 211      33.843  57.425  78.461  1.00  0.00           N
ATOM    310  HN  GLU A 211      33.837  57.044  79.382  1.00  0.00           H
ATOM    311  CA  GLU A 211      34.613  58.711  78.250  1.00  0.00           C
ATOM    312  HA  GLU A 211      34.530  59.025  77.220  1.00  0.00           H
ATOM    313  CB  GLU A 211      33.933  59.872  79.024  1.00  0.00           C
ATOM    314  HB1 GLU A 211      34.543  60.799  79.076  1.00  0.00           H
ATOM    315  HB2 GLU A 211      33.798  59.530  80.072  1.00  0.00           H
ATOM    316  CG  GLU A 211      32.517  60.429  78.585  1.00  0.00           C
ATOM    317  HG1 GLU A 211      31.770  59.615  78.699  1.00  0.00           H
ATOM    318  HG2 GLU A 211      32.465  60.788  77.535  1.00  0.00           H
ATOM    319  CD  GLU A 211      31.993  61.609  79.373  1.00  0.00           C
ATOM    320  OE1 GLU A 211      31.613  62.666  78.760  1.00  0.00           O
ATOM    321  OE2 GLU A 211      31.949  61.479  80.627  1.00  0.00           O
ATOM    322  C   GLU A 211      36.154  58.700  78.592  1.00  0.00           C
ATOM    323  O   GLU A 211      36.639  58.474  79.719  1.00  0.00           O
ATOM    324  N   GLY A 212      36.940  58.852  77.490  1.00  0.00           N
ATOM    325  HN  GLY A 212      36.567  59.039  76.584  1.00  0.00           H
ATOM    326  CA  GLY A 212      38.403  58.874  77.493  1.00  0.00           C
ATOM    327  HA1 GLY A 212      38.595  59.243  78.490  1.00  0.00           H
ATOM    328  HA2 GLY A 212      38.721  59.614  76.775  1.00  0.00           H
ATOM    329  C   GLY A 212      39.075  57.568  77.250  1.00  0.00           C
ATOM    330  O   GLY A 212      40.227  57.308  77.405  1.00  0.00           O
ATOM    331  N   CYS A 213      38.234  56.653  76.820  1.00  0.00           N
ATOM    332  HN  CYS A 213      37.309  56.889  76.533  1.00  0.00           H
ATOM    333  CA  CYS A 213      38.526  55.189  76.744  1.00  0.00           C
ATOM    334  HA  CYS A 213      39.534  55.008  77.085  1.00  0.00           H
ATOM    335  CB  CYS A 213      37.549  54.391  77.745  1.00  0.00           C
ATOM    336  HB1 CYS A 213      37.931  53.349  77.795  1.00  0.00           H
ATOM    337  HB2 CYS A 213      36.485  54.446  77.428  1.00  0.00           H
ATOM    338  SG  CYS A 213      37.461  54.983  79.436  1.00  0.00           S
ATOM    339  C   CYS A 213      38.575  54.647  75.342  1.00  0.00           C
ATOM    340  O   CYS A 213      37.557  54.467  74.655  1.00  0.00           O
ATOM    341  N   GLY A 214      39.764  54.387  74.757  1.00  0.00           N
ATOM    342  HN  GLY A 214      40.556  54.560  75.338  1.00  0.00           H
ATOM    343  CA  GLY A 214      39.967  53.769  73.440  1.00  0.00           C
ATOM    344  HA1 GLY A 214      40.935  54.102  73.096  1.00  0.00           H
ATOM    345  HA2 GLY A 214      39.159  54.005  72.763  1.00  0.00           H
ATOM    346  C   GLY A 214      40.016  52.293  73.499  1.00  0.00           C
ATOM    347  O   GLY A 214      40.183  51.681  74.529  1.00  0.00           O
ATOM    348  N   ILE A 215      39.982  51.785  72.290  1.00  0.00           N
ATOM    349  HN  ILE A 215      39.792  52.454  71.576  1.00  0.00           H
ATOM    350  CA  ILE A 215      40.196  50.407  71.937  1.00  0.00           C
ATOM    351  HA  ILE A 215      39.786  49.753  72.692  1.00  0.00           H
ATOM    352  CB  ILE A 215      39.418  50.070  70.681  1.00  0.00           C
ATOM    353  HB  ILE A 215      39.676  50.779  69.866  1.00  0.00           H
ATOM    354  CG2 ILE A 215      39.816  48.684  70.031  1.00  0.00           C
ATOM    355 1HG2 ILE A 215      38.957  48.239  69.485  1.00  0.00           H
ATOM    356 2HG2 ILE A 215      40.120  47.970  70.826  1.00  0.00           H
ATOM    357 3HG2 ILE A 215      40.759  48.818  69.459  1.00  0.00           H
ATOM    358  CG1 ILE A 215      37.886  50.147  70.927  1.00  0.00           C
ATOM    359 1HG1 ILE A 215      37.264  50.456  70.059  1.00  0.00           H
ATOM    360 2HG1 ILE A 215      37.549  50.947  71.621  1.00  0.00           H
ATOM    361  CD  ILE A 215      37.333  48.886  71.564  1.00  0.00           C
ATOM    362  HD1 ILE A 215      37.323  48.000  70.894  1.00  0.00           H
ATOM    363  HD2 ILE A 215      36.301  49.095  71.919  1.00  0.00           H
ATOM    364  HD3 ILE A 215      37.893  48.568  72.470  1.00  0.00           H
ATOM    365  C   ILE A 215      41.669  50.222  71.659  1.00  0.00           C
ATOM    366  O   ILE A 215      42.294  50.924  70.878  1.00  0.00           O
ATOM    367  N   GLN A 216      42.233  49.273  72.384  1.00  0.00           N
ATOM    368  HN  GLN A 216      41.705  48.677  72.984  1.00  0.00           H
ATOM    369  CA  GLN A 216      43.631  48.980  72.256  1.00  0.00           C
ATOM    370  HA  GLN A 216      44.199  49.897  72.213  1.00  0.00           H
ATOM    371  CB  GLN A 216      44.105  48.295  73.585  1.00  0.00           C
ATOM    372  HB1 GLN A 216      43.616  47.302  73.498  1.00  0.00           H
ATOM    373  HB2 GLN A 216      43.635  48.844  74.429  1.00  0.00           H
ATOM    374  CG  GLN A 216      45.682  48.043  73.738  1.00  0.00           C
ATOM    375  HG1 GLN A 216      46.336  48.938  73.658  1.00  0.00           H
ATOM    376  HG2 GLN A 216      46.038  47.231  73.069  1.00  0.00           H
ATOM    377  CD  GLN A 216      45.905  47.518  75.160  1.00  0.00           C
ATOM    378  OE1 GLN A 216      46.798  47.965  75.913  1.00  0.00           O
ATOM    379  NE2 GLN A 216      45.126  46.531  75.681  1.00  0.00           N
ATOM    380 1HE2 GLN A 216      44.213  46.392  75.299  1.00  0.00           H
ATOM    381 2HE2 GLN A 216      45.392  46.105  76.546  1.00  0.00           H
ATOM    382  C   GLN A 216      44.067  48.217  70.959  1.00  0.00           C
ATOM    383  O   GLN A 216      43.252  47.470  70.479  1.00  0.00           O
ATOM    384  N   CYS A 217      45.293  48.314  70.350  1.00  0.00           N
ATOM    385  HN  CYS A 217      46.019  48.912  70.679  1.00  0.00           H
ATOM    386  CA  CYS A 217      45.694  47.634  69.113  1.00  0.00           C
ATOM    387  HA  CYS A 217      44.866  47.691  68.421  1.00  0.00           H
ATOM    388  CB  CYS A 217      46.870  48.384  68.397  1.00  0.00           C
ATOM    389  HB1 CYS A 217      47.676  48.305  69.158  1.00  0.00           H
ATOM    390  HB2 CYS A 217      46.639  49.449  68.182  1.00  0.00           H
ATOM    391  SG  CYS A 217      47.164  47.596  66.728  1.00  0.00           S
ATOM    392  C   CYS A 217      45.945  46.099  69.240  1.00  0.00           C
ATOM    393  O   CYS A 217      47.048  45.567  69.166  1.00  0.00           O
ATOM    394  N   GLN A 218      44.810  45.359  69.265  1.00  0.00           N
ATOM    395  HN  GLN A 218      43.889  45.708  69.417  1.00  0.00           H
ATOM    396  CA  GLN A 218      44.781  43.926  69.199  1.00  0.00           C
ATOM    397  HA  GLN A 218      45.215  43.586  68.271  1.00  0.00           H
ATOM    398  CB  GLN A 218      45.544  43.196  70.291  1.00  0.00           C
ATOM    399  HB1 GLN A 218      46.582  43.521  70.062  1.00  0.00           H
ATOM    400  HB2 GLN A 218      45.714  42.107  70.149  1.00  0.00           H
ATOM    401  CG  GLN A 218      45.235  43.560  71.708  1.00  0.00           C
ATOM    402  HG1 GLN A 218      44.317  43.089  72.121  1.00  0.00           H
ATOM    403  HG2 GLN A 218      45.020  44.624  71.946  1.00  0.00           H
ATOM    404  CD  GLN A 218      46.409  43.186  72.651  1.00  0.00           C
ATOM    405  OE1 GLN A 218      47.059  44.081  73.192  1.00  0.00           O
ATOM    406  NE2 GLN A 218      46.736  41.890  72.861  1.00  0.00           N
ATOM    407 1HE2 GLN A 218      46.320  41.161  72.317  1.00  0.00           H
ATOM    408 2HE2 GLN A 218      47.410  41.687  73.571  1.00  0.00           H
ATOM    409  C   GLN A 218      43.349  43.586  69.287  1.00  0.00           C
ATOM    410  O   GLN A 218      42.631  44.257  70.031  1.00  0.00           O
ATOM    411  N   ASN A 219      42.879  42.487  68.637  1.00  0.00           N
ATOM    412  HN  ASN A 219      43.473  42.094  67.939  1.00  0.00           H
ATOM    413  CA  ASN A 219      41.545  42.017  68.843  1.00  0.00           C
ATOM    414  HA  ASN A 219      40.863  42.848  68.749  1.00  0.00           H
ATOM    415  CB  ASN A 219      41.277  41.126  67.614  1.00  0.00           C
ATOM    416  HB1 ASN A 219      41.786  40.190  67.928  1.00  0.00           H
ATOM    417  HB2 ASN A 219      41.758  41.574  66.718  1.00  0.00           H
ATOM    418  CG  ASN A 219      39.820  40.866  67.421  1.00  0.00           C
ATOM    419  OD1 ASN A 219      39.049  40.564  68.387  1.00  0.00           O
ATOM    420  ND2 ASN A 219      39.409  40.648  66.150  1.00  0.00           N
ATOM    421 1HD2 ASN A 219      39.917  41.098  65.415  1.00  0.00           H
ATOM    422 2HD2 ASN A 219      38.484  40.313  65.974  1.00  0.00           H
ATOM    423  C   ASN A 219      41.374  41.488  70.210  1.00  0.00           C
ATOM    424  O   ASN A 219      42.231  40.651  70.579  1.00  0.00           O
ATOM    425  N   PRO A 220      40.395  41.988  71.019  1.00  0.00           N
ATOM    426  CD  PRO A 220      39.350  43.074  70.720  1.00  0.00           C
ATOM    427  HD1 PRO A 220      38.704  42.566  69.971  1.00  0.00           H
ATOM    428  HD2 PRO A 220      39.843  43.988  70.325  1.00  0.00           H
ATOM    429  CA  PRO A 220      40.315  41.610  72.415  1.00  0.00           C
ATOM    430  HA  PRO A 220      41.264  41.406  72.890  1.00  0.00           H
ATOM    431  CB  PRO A 220      39.559  42.731  73.050  1.00  0.00           C
ATOM    432  HB1 PRO A 220      40.285  43.481  73.433  1.00  0.00           H
ATOM    433  HB2 PRO A 220      39.097  42.434  74.016  1.00  0.00           H
ATOM    434  CG  PRO A 220      38.581  43.308  72.007  1.00  0.00           C
ATOM    435  HG1 PRO A 220      37.643  42.712  71.991  1.00  0.00           H
ATOM    436  HG2 PRO A 220      38.224  44.350  72.154  1.00  0.00           H
ATOM    437  C   PRO A 220      39.591  40.261  72.448  1.00  0.00           C
ATOM    438  O   PRO A 220      39.592  39.633  73.530  1.00  0.00           O
ATOM    439  N   LEU A 221      39.011  39.751  71.354  1.00  0.00           N
ATOM    440  HN  LEU A 221      39.045  40.310  70.529  1.00  0.00           H
ATOM    441  CA  LEU A 221      38.230  38.524  71.450  1.00  0.00           C
ATOM    442  HA  LEU A 221      37.987  38.316  72.482  1.00  0.00           H
ATOM    443  CB  LEU A 221      36.989  38.616  70.549  1.00  0.00           C
ATOM    444  HB1 LEU A 221      36.381  37.687  70.599  1.00  0.00           H
ATOM    445  HB2 LEU A 221      37.391  38.597  69.514  1.00  0.00           H
ATOM    446  CG  LEU A 221      35.994  39.781  70.749  1.00  0.00           C
ATOM    447  HG  LEU A 221      36.607  40.699  70.621  1.00  0.00           H
ATOM    448  CD1 LEU A 221      35.007  40.050  69.647  1.00  0.00           C
ATOM    449 1HD1 LEU A 221      34.506  41.022  69.846  1.00  0.00           H
ATOM    450 2HD1 LEU A 221      34.207  39.296  69.482  1.00  0.00           H
ATOM    451 3HD1 LEU A 221      35.523  40.123  68.666  1.00  0.00           H
ATOM    452  CD2 LEU A 221      35.311  39.852  72.158  1.00  0.00           C
ATOM    453 1HD2 LEU A 221      36.092  39.800  72.946  1.00  0.00           H
ATOM    454 2HD2 LEU A 221      34.627  38.983  72.270  1.00  0.00           H
ATOM    455 3HD2 LEU A 221      34.756  40.809  72.267  1.00  0.00           H
ATOM    456  C   LEU A 221      38.910  37.276  70.939  1.00  0.00           C
ATOM    457  O   LEU A 221      38.357  36.214  71.136  1.00  0.00           O
ATOM    458  N   PHE A 222      40.076  37.419  70.292  1.00  0.00           N
ATOM    459  HN  PHE A 222      40.441  38.347  70.293  1.00  0.00           H
ATOM    460  CA  PHE A 222      40.871  36.325  69.740  1.00  0.00           C
ATOM    461  HA  PHE A 222      40.342  35.422  70.006  1.00  0.00           H
ATOM    462  CB  PHE A 222      41.125  36.523  68.192  1.00  0.00           C
ATOM    463  HB1 PHE A 222      42.024  35.982  67.827  1.00  0.00           H
ATOM    464  HB2 PHE A 222      41.388  37.598  68.087  1.00  0.00           H
ATOM    465  CG  PHE A 222      39.868  36.047  67.528  1.00  0.00           C
ATOM    466  CD1 PHE A 222      38.994  37.019  67.155  1.00  0.00           C
ATOM    467  HD1 PHE A 222      39.381  38.025  67.234  1.00  0.00           H
ATOM    468  CE1 PHE A 222      37.654  36.727  66.779  1.00  0.00           C
ATOM    469  HE1 PHE A 222      36.947  37.512  66.554  1.00  0.00           H
ATOM    470  CZ  PHE A 222      37.322  35.339  66.567  1.00  0.00           C
ATOM    471  HZ  PHE A 222      36.377  35.073  66.116  1.00  0.00           H
ATOM    472  CD2 PHE A 222      39.523  34.709  67.376  1.00  0.00           C
ATOM    473  HD2 PHE A 222      40.182  33.919  67.704  1.00  0.00           H
ATOM    474  CE2 PHE A 222      38.251  34.337  66.825  1.00  0.00           C
ATOM    475  HE2 PHE A 222      37.950  33.312  66.665  1.00  0.00           H
ATOM    476  C   PHE A 222      42.225  36.225  70.560  1.00  0.00           C
ATOM    477  O   PHE A 222      42.926  37.189  70.795  1.00  0.00           O
ATOM    478  N   THR A 223      42.637  35.007  71.062  1.00  0.00           N
ATOM    479  HN  THR A 223      42.022  34.251  70.850  1.00  0.00           H
ATOM    480  CA  THR A 223      43.841  34.640  71.716  1.00  0.00           C
ATOM    481  HA  THR A 223      43.961  35.424  72.450  1.00  0.00           H
ATOM    482  CB  THR A 223      43.795  33.272  72.381  1.00  0.00           C
ATOM    483  HB  THR A 223      44.744  33.047  72.913  1.00  0.00           H
ATOM    484  OG1 THR A 223      43.500  32.234  71.482  1.00  0.00           O
ATOM    485  HG1 THR A 223      42.610  32.328  71.135  1.00  0.00           H
ATOM    486  CG2 THR A 223      42.634  33.257  73.411  1.00  0.00           C
ATOM    487 1HG2 THR A 223      41.635  33.412  72.950  1.00  0.00           H
ATOM    488 2HG2 THR A 223      42.933  33.948  74.228  1.00  0.00           H
ATOM    489 3HG2 THR A 223      42.579  32.322  74.008  1.00  0.00           H
ATOM    490  C   THR A 223      45.014  34.598  70.661  1.00  0.00           C
ATOM    491  O   THR A 223      44.879  34.669  69.442  1.00  0.00           O
ATOM    492  N   GLU A 224      46.255  34.518  71.264  1.00  0.00           N
ATOM    493  HN  GLU A 224      46.380  34.570  72.251  1.00  0.00           H
ATOM    494  CA  GLU A 224      47.471  34.460  70.529  1.00  0.00           C
ATOM    495  HA  GLU A 224      47.589  35.287  69.845  1.00  0.00           H
ATOM    496  CB  GLU A 224      48.699  34.559  71.381  1.00  0.00           C
ATOM    497  HB1 GLU A 224      48.610  33.758  72.145  1.00  0.00           H
ATOM    498  HB2 GLU A 224      48.765  35.528  71.920  1.00  0.00           H
ATOM    499  CG  GLU A 224      50.093  34.390  70.621  1.00  0.00           C
ATOM    500  HG1 GLU A 224      50.102  35.008  69.697  1.00  0.00           H
ATOM    501  HG2 GLU A 224      50.194  33.308  70.391  1.00  0.00           H
ATOM    502  CD  GLU A 224      51.276  34.660  71.527  1.00  0.00           C
ATOM    503  OE1 GLU A 224      52.161  35.473  71.414  1.00  0.00           O
ATOM    504  OE2 GLU A 224      51.303  33.936  72.594  1.00  0.00           O
ATOM    505  C   GLU A 224      47.544  33.262  69.504  1.00  0.00           C
ATOM    506  O   GLU A 224      47.779  33.332  68.297  1.00  0.00           O
ATOM    507  N   ALA A 225      47.212  31.972  70.005  1.00  0.00           N
ATOM    508  HN  ALA A 225      46.966  31.809  70.957  1.00  0.00           H
ATOM    509  CA  ALA A 225      47.137  30.890  69.116  1.00  0.00           C
ATOM    510  HA  ALA A 225      48.135  30.833  68.706  1.00  0.00           H
ATOM    511  CB  ALA A 225      46.785  29.600  69.884  1.00  0.00           C
ATOM    512  HB1 ALA A 225      45.947  29.872  70.560  1.00  0.00           H
ATOM    513  HB2 ALA A 225      47.626  29.265  70.528  1.00  0.00           H
ATOM    514  HB3 ALA A 225      46.500  28.809  69.157  1.00  0.00           H
ATOM    515  C   ALA A 225      46.151  31.002  67.932  1.00  0.00           C
ATOM    516  O   ALA A 225      46.487  30.637  66.765  1.00  0.00           O
ATOM    517  N   GLU A 226      44.931  31.486  68.206  1.00  0.00           N
ATOM    518  HN  GLU A 226      44.568  31.574  69.131  1.00  0.00           H
ATOM    519  CA  GLU A 226      43.959  31.720  67.213  1.00  0.00           C
ATOM    520  HA  GLU A 226      43.866  30.870  66.553  1.00  0.00           H
ATOM    521  CB  GLU A 226      42.624  32.048  67.849  1.00  0.00           C
ATOM    522  HB1 GLU A 226      41.884  32.420  67.109  1.00  0.00           H
ATOM    523  HB2 GLU A 226      42.807  32.912  68.523  1.00  0.00           H
ATOM    524  CG  GLU A 226      42.045  30.788  68.680  1.00  0.00           C
ATOM    525  HG1 GLU A 226      42.884  30.265  69.187  1.00  0.00           H
ATOM    526  HG2 GLU A 226      41.464  30.078  68.054  1.00  0.00           H
ATOM    527  CD  GLU A 226      41.099  31.245  69.824  1.00  0.00           C
ATOM    528  OE1 GLU A 226      41.213  32.376  70.256  1.00  0.00           O
ATOM    529  OE2 GLU A 226      40.136  30.509  70.166  1.00  0.00           O
ATOM    530  C   GLU A 226      44.370  32.774  66.154  1.00  0.00           C
ATOM    531  O   GLU A 226      44.155  32.606  64.944  1.00  0.00           O
ATOM    532  N   HSD A 227      45.014  33.830  66.639  1.00  0.00           N
ATOM    533  HN  HSD A 227      45.071  33.927  67.630  1.00  0.00           H
ATOM    534  CA  HSD A 227      45.751  34.803  65.753  1.00  0.00           C
ATOM    535  HA  HSD A 227      45.041  35.332  65.135  1.00  0.00           H
ATOM    536  CB  HSD A 227      46.522  35.905  66.649  1.00  0.00           C
ATOM    537  HB1 HSD A 227      47.406  36.239  66.065  1.00  0.00           H
ATOM    538  HB2 HSD A 227      46.813  35.480  67.633  1.00  0.00           H
ATOM    539  ND1 HSD A 227      45.049  37.320  68.230  1.00  0.00           N
ATOM    540  HD1 HSD A 227      45.059  36.633  68.957  1.00  0.00           H
ATOM    541  CG  HSD A 227      45.673  37.103  67.040  1.00  0.00           C
ATOM    542  CE1 HSD A 227      44.697  38.572  68.248  1.00  0.00           C
ATOM    543  HE1 HSD A 227      44.191  39.086  69.065  1.00  0.00           H
ATOM    544  NE2 HSD A 227      44.990  39.281  67.231  1.00  0.00           N
ATOM    545  CD2 HSD A 227      45.665  38.346  66.424  1.00  0.00           C
ATOM    546  HD2 HSD A 227      46.206  38.734  65.569  1.00  0.00           H
ATOM    547  C   HSD A 227      46.760  34.051  64.864  1.00  0.00           C
ATOM    548  O   HSD A 227      46.752  34.187  63.623  1.00  0.00           O
ATOM    549  N   GLN A 228      47.654  33.283  65.438  1.00  0.00           N
ATOM    550  HN  GLN A 228      47.742  33.313  66.430  1.00  0.00           H
ATOM    551  CA  GLN A 228      48.693  32.530  64.760  1.00  0.00           C
ATOM    552  HA  GLN A 228      49.331  33.260  64.284  1.00  0.00           H
ATOM    553  CB  GLN A 228      49.604  31.793  65.746  1.00  0.00           C
ATOM    554  HB1 GLN A 228      50.174  30.923  65.355  1.00  0.00           H
ATOM    555  HB2 GLN A 228      48.783  31.380  66.371  1.00  0.00           H
ATOM    556  CG  GLN A 228      50.500  32.637  66.690  1.00  0.00           C
ATOM    557  HG1 GLN A 228      50.897  32.005  67.512  1.00  0.00           H
ATOM    558  HG2 GLN A 228      49.900  33.417  67.204  1.00  0.00           H
ATOM    559  CD  GLN A 228      51.743  33.183  65.918  1.00  0.00           C
ATOM    560  OE1 GLN A 228      52.886  32.635  66.013  1.00  0.00           O
ATOM    561  NE2 GLN A 228      51.528  34.276  65.072  1.00  0.00           N
ATOM    562 1HE2 GLN A 228      50.609  34.660  64.984  1.00  0.00           H
ATOM    563 2HE2 GLN A 228      52.302  34.582  64.518  1.00  0.00           H
ATOM    564  C   GLN A 228      48.197  31.554  63.704  1.00  0.00           C
ATOM    565  O   GLN A 228      48.701  31.435  62.597  1.00  0.00           O
ATOM    566  N   ASP A 229      47.061  30.787  64.029  1.00  0.00           N
ATOM    567  HN  ASP A 229      46.712  30.868  64.959  1.00  0.00           H
ATOM    568  CA  ASP A 229      46.501  29.773  63.251  1.00  0.00           C
ATOM    569  HA  ASP A 229      47.256  29.035  63.023  1.00  0.00           H
ATOM    570  CB  ASP A 229      45.425  29.051  64.078  1.00  0.00           C
ATOM    571  HB1 ASP A 229      44.576  29.685  64.410  1.00  0.00           H
ATOM    572  HB2 ASP A 229      45.925  28.659  64.989  1.00  0.00           H
ATOM    573  CG  ASP A 229      44.871  27.658  63.496  1.00  0.00           C
ATOM    574  OD1 ASP A 229      43.584  27.542  63.443  1.00  0.00           O
ATOM    575  OD2 ASP A 229      45.617  26.755  62.996  1.00  0.00           O
ATOM    576  C   ASP A 229      45.846  30.389  61.959  1.00  0.00           C
ATOM    577  O   ASP A 229      46.173  30.002  60.840  1.00  0.00           O
ATOM    578  N   MET A 230      45.043  31.489  62.172  1.00  0.00           N
ATOM    579  HN  MET A 230      44.697  31.791  63.057  1.00  0.00           H
ATOM    580  CA  MET A 230      44.522  32.299  61.126  1.00  0.00           C
ATOM    581  HA  MET A 230      43.944  31.670  60.464  1.00  0.00           H
ATOM    582  CB  MET A 230      43.492  33.253  61.741  1.00  0.00           C
ATOM    583  HB1 MET A 230      43.967  33.822  62.569  1.00  0.00           H
ATOM    584  HB2 MET A 230      42.672  32.664  62.204  1.00  0.00           H
ATOM    585  CG  MET A 230      42.964  34.295  60.783  1.00  0.00           C
ATOM    586  HG1 MET A 230      43.845  34.916  60.514  1.00  0.00           H
ATOM    587  HG2 MET A 230      42.372  34.941  61.467  1.00  0.00           H
ATOM    588  SD  MET A 230      42.112  33.555  59.378  1.00  0.00           S
ATOM    589  CE  MET A 230      41.299  35.070  58.763  1.00  0.00           C
ATOM    590  HE1 MET A 230      40.476  35.358  59.452  1.00  0.00           H
ATOM    591  HE2 MET A 230      40.960  34.986  57.708  1.00  0.00           H
ATOM    592  HE3 MET A 230      42.087  35.844  58.877  1.00  0.00           H
ATOM    593  C   MET A 230      45.561  32.876  60.198  1.00  0.00           C
ATOM    594  O   MET A 230      45.498  32.837  59.002  1.00  0.00           O
ATOM    595  N   HSE A 231      46.632  33.455  60.755  1.00  0.00           N
ATOM    596  HN  HSE A 231      46.759  33.559  61.738  1.00  0.00           H
ATOM    597  CA  HSE A 231      47.739  34.079  59.957  1.00  0.00           C
ATOM    598  HA  HSE A 231      47.263  34.812  59.322  1.00  0.00           H
ATOM    599  CB  HSE A 231      48.693  34.801  60.919  1.00  0.00           C
ATOM    600  HB1 HSE A 231      49.635  35.139  60.436  1.00  0.00           H
ATOM    601  HB2 HSE A 231      48.944  34.143  61.778  1.00  0.00           H
ATOM    602  ND1 HSE A 231      48.839  36.984  62.013  1.00  0.00           N
ATOM    603  CG  HSE A 231      48.008  36.050  61.438  1.00  0.00           C
ATOM    604  CE1 HSE A 231      48.170  38.042  62.168  1.00  0.00           C
ATOM    605  HE1 HSE A 231      48.561  38.914  62.692  1.00  0.00           H
ATOM    606  NE2 HSE A 231      46.925  38.000  61.674  1.00  0.00           N
ATOM    607  HE2 HSE A 231      46.172  38.592  61.960  1.00  0.00           H
ATOM    608  CD2 HSE A 231      46.797  36.672  61.181  1.00  0.00           C
ATOM    609  HD2 HSE A 231      46.025  36.143  60.635  1.00  0.00           H
ATOM    610  C   HSE A 231      48.393  33.045  59.097  1.00  0.00           C
ATOM    611  O   HSE A 231      48.739  33.244  57.964  1.00  0.00           O
ATOM    612  N   SER A 232      48.572  31.826  59.601  1.00  0.00           N
ATOM    613  HN  SER A 232      48.303  31.638  60.543  1.00  0.00           H
ATOM    614  CA  SER A 232      49.072  30.722  58.781  1.00  0.00           C
ATOM    615  HA  SER A 232      49.925  31.051  58.206  1.00  0.00           H
ATOM    616  CB  SER A 232      49.432  29.461  59.668  1.00  0.00           C
ATOM    617  HB1 SER A 232      49.835  28.650  59.024  1.00  0.00           H
ATOM    618  HB2 SER A 232      48.478  29.045  60.056  1.00  0.00           H
ATOM    619  OG  SER A 232      50.341  29.781  60.724  1.00  0.00           O
ATOM    620  HG1 SER A 232      49.834  30.367  61.291  1.00  0.00           H
ATOM    621  C   SER A 232      48.175  30.341  57.643  1.00  0.00           C
ATOM    622  O   SER A 232      48.680  30.130  56.577  1.00  0.00           O
ATOM    623  N   TYR A 233      46.863  30.312  57.823  1.00  0.00           N
ATOM    624  HN  TYR A 233      46.505  30.409  58.749  1.00  0.00           H
ATOM    625  CA  TYR A 233      45.955  30.190  56.724  1.00  0.00           C
ATOM    626  HA  TYR A 233      46.202  29.290  56.180  1.00  0.00           H
ATOM    627  CB  TYR A 233      44.450  30.009  57.106  1.00  0.00           C
ATOM    628  HB1 TYR A 233      43.810  30.167  56.211  1.00  0.00           H
ATOM    629  HB2 TYR A 233      44.216  30.724  57.923  1.00  0.00           H
ATOM    630  CG  TYR A 233      44.230  28.617  57.676  1.00  0.00           C
ATOM    631  CD1 TYR A 233      43.744  27.592  56.815  1.00  0.00           C
ATOM    632  HD1 TYR A 233      43.628  27.753  55.753  1.00  0.00           H
ATOM    633  CE1 TYR A 233      43.581  26.272  57.288  1.00  0.00           C
ATOM    634  HE1 TYR A 233      43.240  25.441  56.689  1.00  0.00           H
ATOM    635  CZ  TYR A 233      43.910  26.016  58.615  1.00  0.00           C
ATOM    636  OH  TYR A 233      43.711  24.715  59.141  1.00  0.00           O
ATOM    637  HH  TYR A 233      44.074  24.695  60.030  1.00  0.00           H
ATOM    638  CD2 TYR A 233      44.247  28.408  59.054  1.00  0.00           C
ATOM    639  HD2 TYR A 233      44.391  29.265  59.695  1.00  0.00           H
ATOM    640  CE2 TYR A 233      44.136  27.103  59.503  1.00  0.00           C
ATOM    641  HE2 TYR A 233      44.306  26.803  60.527  1.00  0.00           H
ATOM    642  C   TYR A 233      45.926  31.304  55.696  1.00  0.00           C
ATOM    643  O   TYR A 233      45.714  30.940  54.520  1.00  0.00           O
ATOM    644  N   ILE A 234      46.159  32.669  56.089  1.00  0.00           N
ATOM    645  HN  ILE A 234      46.364  32.956  57.021  1.00  0.00           H
ATOM    646  CA  ILE A 234      46.274  33.690  55.006  1.00  0.00           C
ATOM    647  HA  ILE A 234      45.419  33.676  54.347  1.00  0.00           H
ATOM    648  CB  ILE A 234      46.212  35.054  55.625  1.00  0.00           C
ATOM    649  HB  ILE A 234      46.915  35.091  56.484  1.00  0.00           H
ATOM    650  CG2 ILE A 234      46.524  36.207  54.534  1.00  0.00           C
ATOM    651 1HG2 ILE A 234      46.275  37.200  54.966  1.00  0.00           H
ATOM    652 2HG2 ILE A 234      45.812  35.997  53.707  1.00  0.00           H
ATOM    653 3HG2 ILE A 234      47.588  36.148  54.219  1.00  0.00           H
ATOM    654  CG1 ILE A 234      44.811  35.325  56.397  1.00  0.00           C
ATOM    655 1HG1 ILE A 234      44.416  34.354  56.766  1.00  0.00           H
ATOM    656 2HG1 ILE A 234      44.090  35.662  55.622  1.00  0.00           H
ATOM    657  CD  ILE A 234      45.010  36.454  57.456  1.00  0.00           C
ATOM    658  HD1 ILE A 234      45.912  36.257  58.073  1.00  0.00           H
ATOM    659  HD2 ILE A 234      44.100  36.393  58.091  1.00  0.00           H
ATOM    660  HD3 ILE A 234      45.188  37.420  56.938  1.00  0.00           H
ATOM    661  C   ILE A 234      47.467  33.510  54.156  1.00  0.00           C
ATOM    662  O   ILE A 234      47.419  33.684  52.965  1.00  0.00           O
ATOM    663  N   ALA A 235      48.633  33.226  54.708  1.00  0.00           N
ATOM    664  HN  ALA A 235      48.650  33.063  55.692  1.00  0.00           H
ATOM    665  CA  ALA A 235      49.908  33.142  54.042  1.00  0.00           C
ATOM    666  HA  ALA A 235      50.038  34.095  53.551  1.00  0.00           H
ATOM    667  CB  ALA A 235      51.055  33.033  55.031  1.00  0.00           C
ATOM    668  HB1 ALA A 235      51.159  33.900  55.719  1.00  0.00           H
ATOM    669  HB2 ALA A 235      52.041  32.966  54.523  1.00  0.00           H
ATOM    670  HB3 ALA A 235      50.915  32.142  55.678  1.00  0.00           H
ATOM    671  C   ALA A 235      49.997  32.046  53.016  1.00  0.00           C
ATOM    672  O   ALA A 235      50.508  32.168  51.864  1.00  0.00           O
ATOM    673  N   ALA A 236      49.475  30.939  53.456  1.00  0.00           N
ATOM    674  HN  ALA A 236      49.191  30.827  54.405  1.00  0.00           H
ATOM    675  CA  ALA A 236      49.189  29.755  52.576  1.00  0.00           C
ATOM    676  HA  ALA A 236      50.133  29.455  52.147  1.00  0.00           H
ATOM    677  CB  ALA A 236      48.665  28.538  53.465  1.00  0.00           C
ATOM    678  HB1 ALA A 236      49.435  28.355  54.244  1.00  0.00           H
ATOM    679  HB2 ALA A 236      48.500  27.596  52.900  1.00  0.00           H
ATOM    680  HB3 ALA A 236      47.694  28.840  53.915  1.00  0.00           H
ATOM    681  C   ALA A 236      48.258  29.872  51.432  1.00  0.00           C
ATOM    682  O   ALA A 236      48.600  29.544  50.322  1.00  0.00           O
ATOM    683  N   PHE A 237      47.054  30.473  51.695  1.00  0.00           N
ATOM    684  HN  PHE A 237      46.918  30.743  52.645  1.00  0.00           H
ATOM    685  CA  PHE A 237      45.956  30.813  50.717  1.00  0.00           C
ATOM    686  HA  PHE A 237      45.773  29.928  50.126  1.00  0.00           H
ATOM    687  CB  PHE A 237      44.592  31.256  51.244  1.00  0.00           C
ATOM    688  HB1 PHE A 237      43.947  31.375  50.347  1.00  0.00           H
ATOM    689  HB2 PHE A 237      44.698  32.202  51.817  1.00  0.00           H
ATOM    690  CG  PHE A 237      43.863  30.238  52.070  1.00  0.00           C
ATOM    691  CD1 PHE A 237      42.543  30.517  52.471  1.00  0.00           C
ATOM    692  HD1 PHE A 237      42.119  31.456  52.146  1.00  0.00           H
ATOM    693  CE1 PHE A 237      41.794  29.623  53.124  1.00  0.00           C
ATOM    694  HE1 PHE A 237      40.841  30.023  53.438  1.00  0.00           H
ATOM    695  CZ  PHE A 237      42.255  28.377  53.527  1.00  0.00           C
ATOM    696  HZ  PHE A 237      41.595  27.716  54.068  1.00  0.00           H
ATOM    697  CD2 PHE A 237      44.404  28.981  52.468  1.00  0.00           C
ATOM    698  HD2 PHE A 237      45.370  28.687  52.083  1.00  0.00           H
ATOM    699  CE2 PHE A 237      43.610  28.059  53.178  1.00  0.00           C
ATOM    700  HE2 PHE A 237      44.046  27.095  53.392  1.00  0.00           H
ATOM    701  C   PHE A 237      46.467  31.834  49.717  1.00  0.00           C
ATOM    702  O   PHE A 237      46.242  31.611  48.507  1.00  0.00           O
ATOM    703  N   GLY A 238      47.225  32.894  50.198  1.00  0.00           N
ATOM    704  HN  GLY A 238      47.323  33.071  51.174  1.00  0.00           H
ATOM    705  CA  GLY A 238      47.722  33.895  49.330  1.00  0.00           C
ATOM    706  HA1 GLY A 238      47.998  34.670  50.029  1.00  0.00           H
ATOM    707  HA2 GLY A 238      46.978  34.300  48.660  1.00  0.00           H
ATOM    708  C   GLY A 238      48.888  33.445  48.474  1.00  0.00           C
ATOM    709  O   GLY A 238      49.018  33.805  47.318  1.00  0.00           O
ATOM    710  N   ALA A 239      49.759  32.508  48.993  1.00  0.00           N
ATOM    711  HN  ALA A 239      49.553  32.032  49.844  1.00  0.00           H
ATOM    712  CA  ALA A 239      50.948  32.223  48.232  1.00  0.00           C
ATOM    713  HA  ALA A 239      51.379  33.170  47.942  1.00  0.00           H
ATOM    714  CB  ALA A 239      52.025  31.492  49.141  1.00  0.00           C
ATOM    715  HB1 ALA A 239      52.170  32.088  50.068  1.00  0.00           H
ATOM    716  HB2 ALA A 239      52.965  31.493  48.548  1.00  0.00           H
ATOM    717  HB3 ALA A 239      51.572  30.515  49.415  1.00  0.00           H
ATOM    718  C   ALA A 239      50.636  31.349  47.044  1.00  0.00           C
ATOM    719  O   ALA A 239      51.223  31.334  45.928  1.00  0.00           O
ATOM    720  N   VAL A 240      49.771  30.376  47.216  1.00  0.00           N
ATOM    721  HN  VAL A 240      49.305  30.393  48.097  1.00  0.00           H
ATOM    722  CA  VAL A 240      49.330  29.462  46.169  1.00  0.00           C
ATOM    723  HA  VAL A 240      50.131  29.080  45.553  1.00  0.00           H
ATOM    724  CB  VAL A 240      48.698  28.128  46.734  1.00  0.00           C
ATOM    725  HB  VAL A 240      47.972  28.497  47.490  1.00  0.00           H
ATOM    726  CG1 VAL A 240      47.784  27.425  45.687  1.00  0.00           C
ATOM    727 1HG1 VAL A 240      48.283  27.191  44.722  1.00  0.00           H
ATOM    728 2HG1 VAL A 240      46.811  27.910  45.455  1.00  0.00           H
ATOM    729 3HG1 VAL A 240      47.475  26.458  46.140  1.00  0.00           H
ATOM    730  CG2 VAL A 240      49.782  27.424  47.442  1.00  0.00           C
ATOM    731 1HG2 VAL A 240      50.734  27.210  46.910  1.00  0.00           H
ATOM    732 2HG2 VAL A 240      49.273  26.504  47.800  1.00  0.00           H
ATOM    733 3HG2 VAL A 240      50.133  27.958  48.350  1.00  0.00           H
ATOM    734  C   VAL A 240      48.469  30.224  45.150  1.00  0.00           C
ATOM    735  O   VAL A 240      48.640  30.034  43.952  1.00  0.00           O
ATOM    736  N   THR A 241      47.621  31.247  45.590  1.00  0.00           N
ATOM    737  HN  THR A 241      47.443  31.386  46.561  1.00  0.00           H
ATOM    738  CA  THR A 241      46.916  32.118  44.674  1.00  0.00           C
ATOM    739  HA  THR A 241      46.427  31.532  43.909  1.00  0.00           H
ATOM    740  CB  THR A 241      45.773  32.834  45.401  1.00  0.00           C
ATOM    741  HB  THR A 241      46.217  33.558  46.116  1.00  0.00           H
ATOM    742  OG1 THR A 241      44.947  31.900  46.100  1.00  0.00           O
ATOM    743  HG1 THR A 241      45.467  31.555  46.830  1.00  0.00           H
ATOM    744  CG2 THR A 241      44.885  33.695  44.332  1.00  0.00           C
ATOM    745 1HG2 THR A 241      44.539  32.959  43.575  1.00  0.00           H
ATOM    746 2HG2 THR A 241      45.562  34.453  43.883  1.00  0.00           H
ATOM    747 3HG2 THR A 241      44.052  34.132  44.923  1.00  0.00           H
ATOM    748  C   THR A 241      47.901  33.050  43.941  1.00  0.00           C
ATOM    749  O   THR A 241      47.781  33.207  42.739  1.00  0.00           O
ATOM    750  N   GLY A 242      48.938  33.593  44.617  1.00  0.00           N
ATOM    751  HN  GLY A 242      48.873  33.624  45.612  1.00  0.00           H
ATOM    752  CA  GLY A 242      49.994  34.382  44.015  1.00  0.00           C
ATOM    753  HA1 GLY A 242      50.761  34.477  44.770  1.00  0.00           H
ATOM    754  HA2 GLY A 242      49.578  35.342  43.750  1.00  0.00           H
ATOM    755  C   GLY A 242      50.696  33.604  42.850  1.00  0.00           C
ATOM    756  O   GLY A 242      50.772  34.099  41.708  1.00  0.00           O
ATOM    757  N   LEU A 243      51.128  32.355  43.049  1.00  0.00           N
ATOM    758  HN  LEU A 243      51.320  31.968  43.947  1.00  0.00           H
ATOM    759  CA  LEU A 243      51.713  31.565  41.884  1.00  0.00           C
ATOM    760  HA  LEU A 243      52.508  32.150  41.448  1.00  0.00           H
ATOM    761  CB  LEU A 243      52.374  30.226  42.382  1.00  0.00           C
ATOM    762  HB1 LEU A 243      52.806  29.672  41.522  1.00  0.00           H
ATOM    763  HB2 LEU A 243      51.614  29.520  42.780  1.00  0.00           H
ATOM    764  CG  LEU A 243      53.452  30.396  43.411  1.00  0.00           C
ATOM    765  HG  LEU A 243      52.997  30.759  44.357  1.00  0.00           H
ATOM    766  CD1 LEU A 243      53.978  28.981  43.778  1.00  0.00           C
ATOM    767 1HD1 LEU A 243      54.961  28.971  44.296  1.00  0.00           H
ATOM    768 2HD1 LEU A 243      54.075  28.404  42.833  1.00  0.00           H
ATOM    769 3HD1 LEU A 243      53.288  28.385  44.412  1.00  0.00           H
ATOM    770  CD2 LEU A 243      54.603  31.311  42.855  1.00  0.00           C
ATOM    771 1HD2 LEU A 243      55.503  31.327  43.507  1.00  0.00           H
ATOM    772 2HD2 LEU A 243      54.239  32.358  42.791  1.00  0.00           H
ATOM    773 3HD2 LEU A 243      54.965  31.069  41.833  1.00  0.00           H
ATOM    774  C   LEU A 243      50.645  31.215  40.860  1.00  0.00           C
ATOM    775  O   LEU A 243      50.855  31.325  39.696  1.00  0.00           O
ATOM    776  N   CYS A 244      49.505  30.770  41.318  1.00  0.00           N
ATOM    777  HN  CYS A 244      49.277  30.789  42.289  1.00  0.00           H
ATOM    778  CA  CYS A 244      48.436  30.371  40.394  1.00  0.00           C
ATOM    779  HA  CYS A 244      48.929  29.737  39.672  1.00  0.00           H
ATOM    780  CB  CYS A 244      47.233  29.612  40.999  1.00  0.00           C
ATOM    781  HB1 CYS A 244      46.581  29.485  40.108  1.00  0.00           H
ATOM    782  HB2 CYS A 244      46.704  30.106  41.842  1.00  0.00           H
ATOM    783  SG  CYS A 244      47.667  27.889  41.502  1.00  0.00           S
ATOM    784  HG1 CYS A 244      48.782  28.209  42.141  1.00  0.00           H
ATOM    785  C   CYS A 244      47.937  31.455  39.425  1.00  0.00           C
ATOM    786  O   CYS A 244      47.750  31.252  38.241  1.00  0.00           O
ATOM    787  N   THR A 245      47.747  32.643  39.983  1.00  0.00           N
ATOM    788  HN  THR A 245      47.825  32.698  40.976  1.00  0.00           H
ATOM    789  CA  THR A 245      47.296  33.790  39.242  1.00  0.00           C
ATOM    790  HA  THR A 245      46.561  33.582  38.478  1.00  0.00           H
ATOM    791  CB  THR A 245      46.752  35.030  39.994  1.00  0.00           C
ATOM    792  HB  THR A 245      46.571  35.877  39.298  1.00  0.00           H
ATOM    793  OG1 THR A 245      47.699  35.452  41.002  1.00  0.00           O
ATOM    794  HG1 THR A 245      47.611  34.850  41.743  1.00  0.00           H
ATOM    795  CG2 THR A 245      45.451  34.613  40.673  1.00  0.00           C
ATOM    796 1HG2 THR A 245      44.777  34.205  39.890  1.00  0.00           H
ATOM    797 2HG2 THR A 245      44.905  35.421  41.205  1.00  0.00           H
ATOM    798 3HG2 THR A 245      45.584  33.777  41.392  1.00  0.00           H
ATOM    799  C   THR A 245      48.413  34.267  38.307  1.00  0.00           C
ATOM    800  O   THR A 245      48.172  34.652  37.149  1.00  0.00           O
ATOM    801  N   LEU A 246      49.639  34.257  38.824  1.00  0.00           N
ATOM    802  HN  LEU A 246      49.729  33.954  39.769  1.00  0.00           H
ATOM    803  CA  LEU A 246      50.818  34.711  38.090  1.00  0.00           C
ATOM    804  HA  LEU A 246      50.588  35.694  37.707  1.00  0.00           H
ATOM    805  CB  LEU A 246      52.071  34.835  38.984  1.00  0.00           C
ATOM    806  HB1 LEU A 246      52.201  33.854  39.489  1.00  0.00           H
ATOM    807  HB2 LEU A 246      51.717  35.525  39.779  1.00  0.00           H
ATOM    808  CG  LEU A 246      53.403  35.244  38.378  1.00  0.00           C
ATOM    809  HG  LEU A 246      53.612  34.807  37.378  1.00  0.00           H
ATOM    810  CD1 LEU A 246      53.346  36.753  38.056  1.00  0.00           C
ATOM    811 1HD1 LEU A 246      53.560  37.321  38.987  1.00  0.00           H
ATOM    812 2HD1 LEU A 246      52.334  37.064  37.720  1.00  0.00           H
ATOM    813 3HD1 LEU A 246      54.139  36.964  37.307  1.00  0.00           H
ATOM    814  CD2 LEU A 246      54.653  35.000  39.296  1.00  0.00           C
ATOM    815 1HD2 LEU A 246      55.485  35.529  38.785  1.00  0.00           H
ATOM    816 2HD2 LEU A 246      54.984  33.941  39.363  1.00  0.00           H
ATOM    817 3HD2 LEU A 246      54.513  35.463  40.296  1.00  0.00           H
ATOM    818  C   LEU A 246      51.066  33.946  36.835  1.00  0.00           C
ATOM    819  O   LEU A 246      51.300  34.536  35.758  1.00  0.00           O
ATOM    820  N   PHE A 247      51.012  32.622  36.967  1.00  0.00           N
ATOM    821  HN  PHE A 247      50.769  32.287  37.874  1.00  0.00           H
ATOM    822  CA  PHE A 247      51.181  31.671  35.853  1.00  0.00           C
ATOM    823  HA  PHE A 247      52.151  31.929  35.455  1.00  0.00           H
ATOM    824  CB  PHE A 247      51.097  30.232  36.276  1.00  0.00           C
ATOM    825  HB1 PHE A 247      50.088  29.920  36.620  1.00  0.00           H
ATOM    826  HB2 PHE A 247      51.742  30.059  37.165  1.00  0.00           H
ATOM    827  CG  PHE A 247      51.643  29.314  35.177  1.00  0.00           C
ATOM    828  CD1 PHE A 247      52.917  29.439  34.566  1.00  0.00           C
ATOM    829  HD1 PHE A 247      53.582  30.170  35.003  1.00  0.00           H
ATOM    830  CE1 PHE A 247      53.313  28.657  33.534  1.00  0.00           C
ATOM    831  HE1 PHE A 247      54.303  28.681  33.103  1.00  0.00           H
ATOM    832  CZ  PHE A 247      52.325  27.828  32.960  1.00  0.00           C
ATOM    833  HZ  PHE A 247      52.376  27.144  32.125  1.00  0.00           H
ATOM    834  CD2 PHE A 247      50.697  28.398  34.629  1.00  0.00           C
ATOM    835  HD2 PHE A 247      49.676  28.425  34.981  1.00  0.00           H
ATOM    836  CE2 PHE A 247      51.029  27.700  33.487  1.00  0.00           C
ATOM    837  HE2 PHE A 247      50.372  26.966  33.044  1.00  0.00           H
ATOM    838  C   PHE A 247      50.156  31.843  34.707  1.00  0.00           C
ATOM    839  O   PHE A 247      50.421  31.727  33.478  1.00  0.00           O
ATOM    840  N   THR A 248      48.920  32.124  35.120  1.00  0.00           N
ATOM    841  HN  THR A 248      48.899  32.253  36.108  1.00  0.00           H
ATOM    842  CA  THR A 248      47.835  32.428  34.185  1.00  0.00           C
ATOM    843  HA  THR A 248      47.812  31.722  33.367  1.00  0.00           H
ATOM    844  CB  THR A 248      46.438  32.538  34.845  1.00  0.00           C
ATOM    845  HB  THR A 248      46.418  33.215  35.726  1.00  0.00           H
ATOM    846  OG1 THR A 248      45.936  31.227  35.149  1.00  0.00           O
ATOM    847  HG1 THR A 248      46.683  30.769  35.542  1.00  0.00           H
ATOM    848  CG2 THR A 248      45.324  32.920  33.842  1.00  0.00           C
ATOM    849 1HG2 THR A 248      45.452  32.379  32.880  1.00  0.00           H
ATOM    850 2HG2 THR A 248      45.312  34.007  33.611  1.00  0.00           H
ATOM    851 3HG2 THR A 248      44.265  32.660  34.054  1.00  0.00           H
ATOM    852  C   THR A 248      48.100  33.829  33.609  1.00  0.00           C
ATOM    853  O   THR A 248      48.008  33.999  32.397  1.00  0.00           O
ATOM    854  N   LEU A 249      48.547  34.864  34.283  1.00  0.00           N
ATOM    855  HN  LEU A 249      48.498  35.000  35.270  1.00  0.00           H
ATOM    856  CA  LEU A 249      48.852  36.123  33.621  1.00  0.00           C
ATOM    857  HA  LEU A 249      48.046  36.566  33.056  1.00  0.00           H
ATOM    858  CB  LEU A 249      49.297  37.167  34.652  1.00  0.00           C
ATOM    859  HB1 LEU A 249      49.767  38.069  34.206  1.00  0.00           H
ATOM    860  HB2 LEU A 249      50.108  36.693  35.247  1.00  0.00           H
ATOM    861  CG  LEU A 249      48.322  37.646  35.701  1.00  0.00           C
ATOM    862  HG  LEU A 249      48.203  36.917  36.531  1.00  0.00           H
ATOM    863  CD1 LEU A 249      48.929  38.829  36.418  1.00  0.00           C
ATOM    864 1HD1 LEU A 249      48.324  39.128  37.301  1.00  0.00           H
ATOM    865 2HD1 LEU A 249      49.069  39.763  35.834  1.00  0.00           H
ATOM    866 3HD1 LEU A 249      49.926  38.505  36.785  1.00  0.00           H
ATOM    867  CD2 LEU A 249      46.965  38.049  35.228  1.00  0.00           C
ATOM    868 1HD2 LEU A 249      46.472  37.187  34.730  1.00  0.00           H
ATOM    869 2HD2 LEU A 249      47.153  38.859  34.491  1.00  0.00           H
ATOM    870 3HD2 LEU A 249      46.422  38.423  36.122  1.00  0.00           H
ATOM    871  C   LEU A 249      49.979  36.065  32.603  1.00  0.00           C
ATOM    872  O   LEU A 249      49.905  36.633  31.520  1.00  0.00           O
ATOM    873  N   ALA A 250      51.101  35.363  33.043  1.00  0.00           N
ATOM    874  HN  ALA A 250      51.180  34.992  33.965  1.00  0.00           H
ATOM    875  CA  ALA A 250      52.264  35.130  32.177  1.00  0.00           C
ATOM    876  HA  ALA A 250      52.670  36.108  31.963  1.00  0.00           H
ATOM    877  CB  ALA A 250      53.391  34.304  32.961  1.00  0.00           C
ATOM    878  HB1 ALA A 250      54.230  33.933  32.334  1.00  0.00           H
ATOM    879  HB2 ALA A 250      52.892  33.372  33.303  1.00  0.00           H
ATOM    880  HB3 ALA A 250      53.727  34.966  33.788  1.00  0.00           H
ATOM    881  C   ALA A 250      51.923  34.515  30.828  1.00  0.00           C
ATOM    882  O   ALA A 250      52.283  35.032  29.785  1.00  0.00           O
ATOM    883  N   THR A 251      51.021  33.534  30.841  1.00  0.00           N
ATOM    884  HN  THR A 251      50.510  33.384  31.684  1.00  0.00           H
ATOM    885  CA  THR A 251      50.565  32.862  29.621  1.00  0.00           C
ATOM    886  HA  THR A 251      51.455  32.511  29.120  1.00  0.00           H
ATOM    887  CB  THR A 251      49.754  31.553  29.878  1.00  0.00           C
ATOM    888  HB  THR A 251      48.861  31.790  30.496  1.00  0.00           H
ATOM    889  OG1 THR A 251      50.619  30.693  30.656  1.00  0.00           O
ATOM    890  HG1 THR A 251      50.292  30.902  31.534  1.00  0.00           H
ATOM    891  CG2 THR A 251      49.290  30.690  28.723  1.00  0.00           C
ATOM    892 1HG2 THR A 251      48.676  31.268  27.999  1.00  0.00           H
ATOM    893 2HG2 THR A 251      48.697  29.796  29.010  1.00  0.00           H
ATOM    894 3HG2 THR A 251      50.177  30.357  28.144  1.00  0.00           H
ATOM    895  C   THR A 251      49.702  33.744  28.697  1.00  0.00           C
ATOM    896  O   THR A 251      49.839  33.781  27.528  1.00  0.00           O
ATOM    897  N   PHE A 252      48.766  34.469  29.257  1.00  0.00           N
ATOM    898  HN  PHE A 252      48.661  34.413  30.247  1.00  0.00           H
ATOM    899  CA  PHE A 252      47.963  35.563  28.673  1.00  0.00           C
ATOM    900  HA  PHE A 252      47.414  35.087  27.874  1.00  0.00           H
ATOM    901  CB  PHE A 252      46.910  36.078  29.731  1.00  0.00           C
ATOM    902  HB1 PHE A 252      46.557  37.100  29.474  1.00  0.00           H
ATOM    903  HB2 PHE A 252      47.257  36.096  30.787  1.00  0.00           H
ATOM    904  CG  PHE A 252      45.628  35.271  29.861  1.00  0.00           C
ATOM    905  CD1 PHE A 252      44.956  35.226  31.132  1.00  0.00           C
ATOM    906  HD1 PHE A 252      45.456  35.711  31.957  1.00  0.00           H
ATOM    907  CE1 PHE A 252      43.816  34.505  31.347  1.00  0.00           C
ATOM    908  HE1 PHE A 252      43.313  34.463  32.302  1.00  0.00           H
ATOM    909  CZ  PHE A 252      43.283  33.816  30.267  1.00  0.00           C
ATOM    910  HZ  PHE A 252      42.430  33.178  30.446  1.00  0.00           H
ATOM    911  CD2 PHE A 252      45.086  34.524  28.833  1.00  0.00           C
ATOM    912  HD2 PHE A 252      45.485  34.345  27.846  1.00  0.00           H
ATOM    913  CE2 PHE A 252      43.951  33.750  29.014  1.00  0.00           C
ATOM    914  HE2 PHE A 252      43.657  33.007  28.286  1.00  0.00           H
ATOM    915  C   PHE A 252      48.856  36.667  28.167  1.00  0.00           C
ATOM    916  O   PHE A 252      48.557  37.244  27.105  1.00  0.00           O
ATOM    917  N   VAL A 253      49.994  36.941  28.797  1.00  0.00           N
ATOM    918  HN  VAL A 253      50.244  36.442  29.622  1.00  0.00           H
ATOM    919  CA  VAL A 253      51.006  37.774  28.220  1.00  0.00           C
ATOM    920  HA  VAL A 253      50.439  38.597  27.811  1.00  0.00           H
ATOM    921  CB  VAL A 253      51.816  38.521  29.290  1.00  0.00           C
ATOM    922  HB  VAL A 253      52.154  37.774  30.041  1.00  0.00           H
ATOM    923  CG1 VAL A 253      52.938  39.316  28.596  1.00  0.00           C
ATOM    924 1HG1 VAL A 253      53.396  40.149  29.171  1.00  0.00           H
ATOM    925 2HG1 VAL A 253      52.471  39.873  27.755  1.00  0.00           H
ATOM    926 3HG1 VAL A 253      53.653  38.518  28.305  1.00  0.00           H
ATOM    927  CG2 VAL A 253      50.825  39.540  29.930  1.00  0.00           C
ATOM    928 1HG2 VAL A 253      50.586  40.387  29.251  1.00  0.00           H
ATOM    929 2HG2 VAL A 253      51.232  39.895  30.901  1.00  0.00           H
ATOM    930 3HG2 VAL A 253      49.908  38.950  30.145  1.00  0.00           H
ATOM    931  C   VAL A 253      51.772  37.250  27.009  1.00  0.00           C
ATOM    932  O   VAL A 253      51.865  37.909  25.975  1.00  0.00           O
ATOM    933  N   ALA A 254      52.130  35.957  27.104  1.00  0.00           N
ATOM    934  HN  ALA A 254      52.108  35.534  28.007  1.00  0.00           H
ATOM    935  CA  ALA A 254      52.816  35.257  26.042  1.00  0.00           C
ATOM    936  HA  ALA A 254      53.772  35.728  25.867  1.00  0.00           H
ATOM    937  CB  ALA A 254      53.082  33.786  26.456  1.00  0.00           C
ATOM    938  HB1 ALA A 254      52.354  33.550  27.262  1.00  0.00           H
ATOM    939  HB2 ALA A 254      54.075  33.653  26.936  1.00  0.00           H
ATOM    940  HB3 ALA A 254      53.011  33.034  25.642  1.00  0.00           H
ATOM    941  C   ALA A 254      52.133  35.295  24.696  1.00  0.00           C
ATOM    942  O   ALA A 254      52.774  35.361  23.591  1.00  0.00           O
ATOM    943  N   ASP A 255      50.719  35.112  24.755  1.00  0.00           N
ATOM    944  HN  ASP A 255      50.287  34.922  25.633  1.00  0.00           H
ATOM    945  CA  ASP A 255      49.939  34.998  23.585  1.00  0.00           C
ATOM    946  HA  ASP A 255      50.555  35.152  22.712  1.00  0.00           H
ATOM    947  CB  ASP A 255      49.283  33.667  23.586  1.00  0.00           C
ATOM    948  HB1 ASP A 255      48.337  33.584  24.162  1.00  0.00           H
ATOM    949  HB2 ASP A 255      49.966  32.868  23.946  1.00  0.00           H
ATOM    950  CG  ASP A 255      48.921  33.130  22.135  1.00  0.00           C
ATOM    951  OD1 ASP A 255      49.732  33.430  21.194  1.00  0.00           O
ATOM    952  OD2 ASP A 255      48.004  32.323  22.014  1.00  0.00           O
ATOM    953  C   ASP A 255      48.875  36.119  23.463  1.00  0.00           C
ATOM    954  O   ASP A 255      47.768  36.016  23.043  1.00  0.00           O
ATOM    955  N   TRP A 256      49.441  37.295  23.896  1.00  0.00           N
ATOM    956  HN  TRP A 256      50.402  37.331  24.159  1.00  0.00           H
ATOM    957  CA  TRP A 256      48.670  38.542  24.157  1.00  0.00           C
ATOM    958  HA  TRP A 256      47.957  38.306  24.934  1.00  0.00           H
ATOM    959  CB  TRP A 256      49.621  39.755  24.465  1.00  0.00           C
ATOM    960  HB1 TRP A 256      50.424  39.978  23.730  1.00  0.00           H
ATOM    961  HB2 TRP A 256      50.156  39.415  25.377  1.00  0.00           H
ATOM    962  CG  TRP A 256      48.837  40.969  24.857  1.00  0.00           C
ATOM    963  CD1 TRP A 256      48.064  41.215  25.958  1.00  0.00           C
ATOM    964  HD1 TRP A 256      47.915  40.530  26.780  1.00  0.00           H
ATOM    965  NE1 TRP A 256      47.418  42.447  25.904  1.00  0.00           N
ATOM    966  HE1 TRP A 256      47.175  43.016  26.659  1.00  0.00           H
ATOM    967  CE2 TRP A 256      47.646  42.964  24.677  1.00  0.00           C
ATOM    968  CD2 TRP A 256      48.526  42.109  24.049  1.00  0.00           C
ATOM    969  CE3 TRP A 256      48.863  42.443  22.734  1.00  0.00           C
ATOM    970  HE3 TRP A 256      49.558  41.773  22.249  1.00  0.00           H
ATOM    971  CZ3 TRP A 256      48.587  43.673  22.140  1.00  0.00           C
ATOM    972  HZ3 TRP A 256      48.929  43.910  21.143  1.00  0.00           H
ATOM    973  CZ2 TRP A 256      47.361  44.214  24.203  1.00  0.00           C
ATOM    974  HZ2 TRP A 256      46.640  44.878  24.657  1.00  0.00           H
ATOM    975  CH2 TRP A 256      47.812  44.567  22.926  1.00  0.00           C
ATOM    976  HH2 TRP A 256      47.475  45.415  22.348  1.00  0.00           H
ATOM    977  C   TRP A 256      47.859  38.991  22.976  1.00  0.00           C
ATOM    978  O   TRP A 256      46.706  39.295  23.233  1.00  0.00           O
ATOM    979  N   ARG A 257      48.385  39.010  21.789  1.00  0.00           N
ATOM    980  HN  ARG A 257      49.298  38.615  21.735  1.00  0.00           H
ATOM    981  CA  ARG A 257      47.531  39.344  20.624  1.00  0.00           C
ATOM    982  HA  ARG A 257      47.233  40.366  20.806  1.00  0.00           H
ATOM    983  CB  ARG A 257      48.403  39.286  19.350  1.00  0.00           C
ATOM    984  HB1 ARG A 257      47.707  39.428  18.496  1.00  0.00           H
ATOM    985  HB2 ARG A 257      48.826  38.269  19.202  1.00  0.00           H
ATOM    986  CG  ARG A 257      49.500  40.347  19.171  1.00  0.00           C
ATOM    987  HG1 ARG A 257      50.165  40.123  18.310  1.00  0.00           H
ATOM    988  HG2 ARG A 257      50.128  40.465  20.080  1.00  0.00           H
ATOM    989  CD  ARG A 257      48.883  41.771  18.923  1.00  0.00           C
ATOM    990  HD1 ARG A 257      48.336  41.907  19.880  1.00  0.00           H
ATOM    991  HD2 ARG A 257      48.325  41.747  17.962  1.00  0.00           H
ATOM    992  NE  ARG A 257      50.055  42.701  18.790  1.00  0.00           N
ATOM    993  HE  ARG A 257      50.929  42.253  18.601  1.00  0.00           H
ATOM    994  CZ  ARG A 257      49.931  44.002  18.547  1.00  0.00           C
ATOM    995  NH1 ARG A 257      48.752  44.640  18.642  1.00  0.00           N
ATOM    996 1HH1 ARG A 257      47.908  44.128  18.806  1.00  0.00           H
ATOM    997 2HH1 ARG A 257      48.581  45.617  18.521  1.00  0.00           H
ATOM    998  NH2 ARG A 257      51.002  44.788  18.400  1.00  0.00           N
ATOM    999 1HH2 ARG A 257      51.844  44.389  18.036  1.00  0.00           H
ATOM   1000 2HH2 ARG A 257      50.776  45.745  18.216  1.00  0.00           H
ATOM   1001  C   ARG A 257      46.284  38.497  20.439  1.00  0.00           C
ATOM   1002  O   ARG A 257      45.186  39.019  20.283  1.00  0.00           O
ATOM   1003  N   ASN A 258      46.361  37.185  20.670  1.00  0.00           N
ATOM   1004  HN  ASN A 258      47.302  36.905  20.844  1.00  0.00           H
ATOM   1005  CA  ASN A 258      45.197  36.274  20.501  1.00  0.00           C
ATOM   1006  HA  ASN A 258      44.527  36.770  19.815  1.00  0.00           H
ATOM   1007  CB  ASN A 258      45.681  34.844  20.309  1.00  0.00           C
ATOM   1008  HB1 ASN A 258      44.924  34.046  20.464  1.00  0.00           H
ATOM   1009  HB2 ASN A 258      46.473  34.568  21.037  1.00  0.00           H
ATOM   1010  CG  ASN A 258      46.291  34.694  18.913  1.00  0.00           C
ATOM   1011  OD1 ASN A 258      45.821  35.331  17.985  1.00  0.00           O
ATOM   1012  ND2 ASN A 258      47.282  33.812  18.751  1.00  0.00           N
ATOM   1013 1HD2 ASN A 258      47.566  33.357  19.596  1.00  0.00           H
ATOM   1014 2HD2 ASN A 258      47.536  33.520  17.829  1.00  0.00           H
ATOM   1015  C   ASN A 258      44.353  36.229  21.805  1.00  0.00           C
ATOM   1016  O   ASN A 258      43.205  35.768  21.794  1.00  0.00           O
ATOM   1017  N   SER A 259      44.911  36.810  22.898  1.00  0.00           N
ATOM   1018  HN  SER A 259      45.905  36.874  22.920  1.00  0.00           H
ATOM   1019  CA  SER A 259      44.298  37.023  24.238  1.00  0.00           C
ATOM   1020  HA  SER A 259      43.421  36.394  24.208  1.00  0.00           H
ATOM   1021  CB  SER A 259      45.259  36.692  25.413  1.00  0.00           C
ATOM   1022  HB1 SER A 259      44.728  36.297  26.306  1.00  0.00           H
ATOM   1023  HB2 SER A 259      45.779  37.567  25.859  1.00  0.00           H
ATOM   1024  OG  SER A 259      46.197  35.691  25.079  1.00  0.00           O
ATOM   1025  HG1 SER A 259      46.762  35.984  24.359  1.00  0.00           H
ATOM   1026  C   SER A 259      43.713  38.346  24.410  1.00  0.00           C
ATOM   1027  O   SER A 259      42.957  38.544  25.356  1.00  0.00           O
ATOM   1028  N   ASN A 260      44.043  39.325  23.552  1.00  0.00           N
ATOM   1029  HN  ASN A 260      44.628  39.099  22.777  1.00  0.00           H
ATOM   1030  CA  ASN A 260      43.460  40.594  23.542  1.00  0.00           C
ATOM   1031  HA  ASN A 260      43.174  40.951  24.521  1.00  0.00           H
ATOM   1032  CB  ASN A 260      44.513  41.675  23.027  1.00  0.00           C
ATOM   1033  HB1 ASN A 260      44.792  41.438  21.978  1.00  0.00           H
ATOM   1034  HB2 ASN A 260      45.390  41.676  23.709  1.00  0.00           H
ATOM   1035  CG  ASN A 260      43.995  43.184  23.033  1.00  0.00           C
ATOM   1036  OD1 ASN A 260      42.943  43.525  23.628  1.00  0.00           O
ATOM   1037  ND2 ASN A 260      44.708  43.978  22.238  1.00  0.00           N
ATOM   1038 1HD2 ASN A 260      44.334  44.891  22.078  1.00  0.00           H
ATOM   1039 2HD2 ASN A 260      45.599  43.606  21.978  1.00  0.00           H
ATOM   1040  C   ASN A 260      42.143  40.603  22.738  1.00  0.00           C
ATOM   1041  O   ASN A 260      42.031  41.246  21.717  1.00  0.00           O
ATOM   1042  N   ARG A 261      41.152  39.865  23.265  1.00  0.00           N
ATOM   1043  HN  ARG A 261      41.360  39.300  24.060  1.00  0.00           H
ATOM   1044  CA  ARG A 261      39.835  39.765  22.619  1.00  0.00           C
ATOM   1045  HA  ARG A 261      39.505  40.786  22.489  1.00  0.00           H
ATOM   1046  CB  ARG A 261      39.814  38.952  21.338  1.00  0.00           C
ATOM   1047  HB1 ARG A 261      40.093  39.670  20.538  1.00  0.00           H
ATOM   1048  HB2 ARG A 261      38.796  38.601  21.063  1.00  0.00           H
ATOM   1049  CG  ARG A 261      40.610  37.609  21.401  1.00  0.00           C
ATOM   1050  HG1 ARG A 261      40.253  36.972  22.238  1.00  0.00           H
ATOM   1051  HG2 ARG A 261      41.713  37.729  21.435  1.00  0.00           H
ATOM   1052  CD  ARG A 261      40.259  36.678  20.165  1.00  0.00           C
ATOM   1053  HD1 ARG A 261      39.228  36.301  20.334  1.00  0.00           H
ATOM   1054  HD2 ARG A 261      41.057  35.908  20.214  1.00  0.00           H
ATOM   1055  NE  ARG A 261      40.405  37.471  18.907  1.00  0.00           N
ATOM   1056  HE  ARG A 261      40.968  38.297  18.872  1.00  0.00           H
ATOM   1057  CZ  ARG A 261      40.194  36.922  17.771  1.00  0.00           C
ATOM   1058  NH1 ARG A 261      39.570  35.735  17.660  1.00  0.00           N
ATOM   1059 1HH1 ARG A 261      39.354  35.188  18.469  1.00  0.00           H
ATOM   1060 2HH1 ARG A 261      39.655  35.361  16.736  1.00  0.00           H
ATOM   1061  NH2 ARG A 261      40.391  37.696  16.688  1.00  0.00           N
ATOM   1062 1HH2 ARG A 261      40.777  38.616  16.757  1.00  0.00           H
ATOM   1063 2HH2 ARG A 261      40.353  37.257  15.790  1.00  0.00           H
ATOM   1064  C   ARG A 261      38.875  39.136  23.623  1.00  0.00           C
ATOM   1065  O   ARG A 261      39.295  38.455  24.550  1.00  0.00           O
ATOM   1066  N   TYR A 262      37.513  39.436  23.557  1.00  0.00           N
ATOM   1067  HN  TYR A 262      37.129  40.102  22.923  1.00  0.00           H
ATOM   1068  CA  TYR A 262      36.629  38.753  24.529  1.00  0.00           C
ATOM   1069  HA  TYR A 262      37.124  38.994  25.458  1.00  0.00           H
ATOM   1070  CB  TYR A 262      35.136  39.225  24.447  1.00  0.00           C
ATOM   1071  HB1 TYR A 262      34.484  38.523  25.009  1.00  0.00           H
ATOM   1072  HB2 TYR A 262      34.791  39.390  23.404  1.00  0.00           H
ATOM   1073  CG  TYR A 262      34.899  40.522  25.243  1.00  0.00           C
ATOM   1074  CD1 TYR A 262      33.557  40.919  25.466  1.00  0.00           C
ATOM   1075  HD1 TYR A 262      32.786  40.308  25.020  1.00  0.00           H
ATOM   1076  CE1 TYR A 262      33.269  42.019  26.347  1.00  0.00           C
ATOM   1077  HE1 TYR A 262      32.253  42.218  26.655  1.00  0.00           H
ATOM   1078  CZ  TYR A 262      34.329  42.883  26.811  1.00  0.00           C
ATOM   1079  OH  TYR A 262      34.023  43.978  27.619  1.00  0.00           O
ATOM   1080  HH  TYR A 262      34.734  44.618  27.541  1.00  0.00           H
ATOM   1081  CD2 TYR A 262      35.960  41.443  25.672  1.00  0.00           C
ATOM   1082  HD2 TYR A 262      37.005  41.274  25.459  1.00  0.00           H
ATOM   1083  CE2 TYR A 262      35.611  42.591  26.416  1.00  0.00           C
ATOM   1084  HE2 TYR A 262      36.446  43.224  26.678  1.00  0.00           H
ATOM   1085  C   TYR A 262      36.586  37.265  24.353  1.00  0.00           C
ATOM   1086  O   TYR A 262      36.739  36.764  23.300  1.00  0.00           O
ATOM   1087  N   PRO A 263      36.518  36.571  25.447  1.00  0.00           N
ATOM   1088  CD  PRO A 263      36.280  35.126  25.255  1.00  0.00           C
ATOM   1089  HD1 PRO A 263      37.149  34.733  24.686  1.00  0.00           H
ATOM   1090  HD2 PRO A 263      35.340  35.048  24.668  1.00  0.00           H
ATOM   1091  CA  PRO A 263      36.274  36.961  26.813  1.00  0.00           C
ATOM   1092  HA  PRO A 263      35.876  37.959  26.922  1.00  0.00           H
ATOM   1093  CB  PRO A 263      35.424  35.794  27.342  1.00  0.00           C
ATOM   1094  HB1 PRO A 263      34.363  35.916  27.036  1.00  0.00           H
ATOM   1095  HB2 PRO A 263      35.402  35.642  28.442  1.00  0.00           H
ATOM   1096  CG  PRO A 263      36.041  34.557  26.632  1.00  0.00           C
ATOM   1097  HG1 PRO A 263      36.973  34.260  27.159  1.00  0.00           H
ATOM   1098  HG2 PRO A 263      35.515  33.580  26.574  1.00  0.00           H
ATOM   1099  C   PRO A 263      37.670  36.926  27.540  1.00  0.00           C
ATOM   1100  O   PRO A 263      37.632  37.100  28.788  1.00  0.00           O
ATOM   1101  N   ALA A 264      38.814  36.633  26.818  1.00  0.00           N
ATOM   1102  HN  ALA A 264      38.715  36.497  25.836  1.00  0.00           H
ATOM   1103  CA  ALA A 264      40.153  36.250  27.363  1.00  0.00           C
ATOM   1104  HA  ALA A 264      40.171  35.299  27.874  1.00  0.00           H
ATOM   1105  CB  ALA A 264      41.069  35.980  26.176  1.00  0.00           C
ATOM   1106  HB1 ALA A 264      41.106  36.914  25.574  1.00  0.00           H
ATOM   1107  HB2 ALA A 264      40.621  35.266  25.453  1.00  0.00           H
ATOM   1108  HB3 ALA A 264      42.109  35.682  26.426  1.00  0.00           H
ATOM   1109  C   ALA A 264      40.748  37.297  28.274  1.00  0.00           C
ATOM   1110  O   ALA A 264      41.068  37.066  29.472  1.00  0.00           O
ATOM   1111  N   VAL A 265      40.754  38.515  27.722  1.00  0.00           N
ATOM   1112  HN  VAL A 265      40.645  38.413  26.737  1.00  0.00           H
ATOM   1113  CA  VAL A 265      41.063  39.788  28.404  1.00  0.00           C
ATOM   1114  HA  VAL A 265      42.091  39.681  28.717  1.00  0.00           H
ATOM   1115  CB  VAL A 265      40.872  40.973  27.413  1.00  0.00           C
ATOM   1116  HB  VAL A 265      41.474  40.808  26.494  1.00  0.00           H
ATOM   1117  CG1 VAL A 265      39.367  41.013  26.943  1.00  0.00           C
ATOM   1118 1HG1 VAL A 265      38.952  40.122  26.426  1.00  0.00           H
ATOM   1119 2HG1 VAL A 265      39.237  41.936  26.338  1.00  0.00           H
ATOM   1120 3HG1 VAL A 265      38.699  41.034  27.830  1.00  0.00           H
ATOM   1121  CG2 VAL A 265      41.185  42.341  28.071  1.00  0.00           C
ATOM   1122 1HG2 VAL A 265      40.404  42.536  28.837  1.00  0.00           H
ATOM   1123 2HG2 VAL A 265      41.229  43.152  27.312  1.00  0.00           H
ATOM   1124 3HG2 VAL A 265      42.145  42.295  28.628  1.00  0.00           H
ATOM   1125  C   VAL A 265      40.294  39.951  29.674  1.00  0.00           C
ATOM   1126  O   VAL A 265      40.816  40.413  30.695  1.00  0.00           O
ATOM   1127  N   ILE A 266      39.031  39.564  29.798  1.00  0.00           N
ATOM   1128  HN  ILE A 266      38.509  39.034  29.135  1.00  0.00           H
ATOM   1129  CA  ILE A 266      38.373  39.646  31.135  1.00  0.00           C
ATOM   1130  HA  ILE A 266      38.527  40.656  31.483  1.00  0.00           H
ATOM   1131  CB  ILE A 266      36.854  39.483  30.952  1.00  0.00           C
ATOM   1132  HB  ILE A 266      36.613  38.443  30.644  1.00  0.00           H
ATOM   1133  CG2 ILE A 266      36.151  39.758  32.362  1.00  0.00           C
ATOM   1134 1HG2 ILE A 266      35.055  39.584  32.309  1.00  0.00           H
ATOM   1135 2HG2 ILE A 266      36.389  40.797  32.675  1.00  0.00           H
ATOM   1136 3HG2 ILE A 266      36.551  39.109  33.170  1.00  0.00           H
ATOM   1137  CG1 ILE A 266      36.239  40.416  29.838  1.00  0.00           C
ATOM   1138 1HG1 ILE A 266      35.132  40.335  29.885  1.00  0.00           H
ATOM   1139 2HG1 ILE A 266      36.592  40.048  28.851  1.00  0.00           H
ATOM   1140  CD  ILE A 266      36.640  41.925  30.128  1.00  0.00           C
ATOM   1141  HD1 ILE A 266      36.081  42.664  29.515  1.00  0.00           H
ATOM   1142  HD2 ILE A 266      37.733  42.029  29.959  1.00  0.00           H
ATOM   1143  HD3 ILE A 266      36.352  42.199  31.166  1.00  0.00           H
ATOM   1144  C   ILE A 266      38.894  38.602  32.184  1.00  0.00           C
ATOM   1145  O   ILE A 266      39.118  39.007  33.338  1.00  0.00           O
ATOM   1146  N   LEU A 267      39.184  37.389  31.736  1.00  0.00           N
ATOM   1147  HN  LEU A 267      39.106  37.190  30.762  1.00  0.00           H
ATOM   1148  CA  LEU A 267      39.851  36.396  32.547  1.00  0.00           C
ATOM   1149  HA  LEU A 267      39.277  36.270  33.454  1.00  0.00           H
ATOM   1150  CB  LEU A 267      39.879  35.120  31.740  1.00  0.00           C
ATOM   1151  HB1 LEU A 267      40.460  34.274  32.166  1.00  0.00           H
ATOM   1152  HB2 LEU A 267      40.299  35.321  30.731  1.00  0.00           H
ATOM   1153  CG  LEU A 267      38.577  34.392  31.608  1.00  0.00           C
ATOM   1154  HG  LEU A 267      37.758  35.127  31.455  1.00  0.00           H
ATOM   1155  CD1 LEU A 267      38.648  33.406  30.421  1.00  0.00           C
ATOM   1156 1HD1 LEU A 267      37.682  32.878  30.271  1.00  0.00           H
ATOM   1157 2HD1 LEU A 267      39.327  32.593  30.759  1.00  0.00           H
ATOM   1158 3HD1 LEU A 267      39.036  33.890  29.499  1.00  0.00           H
ATOM   1159  CD2 LEU A 267      38.367  33.661  32.948  1.00  0.00           C
ATOM   1160 1HD2 LEU A 267      39.193  32.942  33.138  1.00  0.00           H
ATOM   1161 2HD2 LEU A 267      37.505  32.964  32.879  1.00  0.00           H
ATOM   1162 3HD2 LEU A 267      38.143  34.366  33.777  1.00  0.00           H
ATOM   1163  C   LEU A 267      41.209  36.871  32.928  1.00  0.00           C
ATOM   1164  O   LEU A 267      41.640  36.639  34.059  1.00  0.00           O
ATOM   1165  N   PHE A 268      41.995  37.471  32.028  1.00  0.00           N
ATOM   1166  HN  PHE A 268      41.824  37.319  31.058  1.00  0.00           H
ATOM   1167  CA  PHE A 268      43.252  38.096  32.334  1.00  0.00           C
ATOM   1168  HA  PHE A 268      43.873  37.300  32.718  1.00  0.00           H
ATOM   1169  CB  PHE A 268      43.793  38.489  30.905  1.00  0.00           C
ATOM   1170  HB1 PHE A 268      43.034  39.182  30.484  1.00  0.00           H
ATOM   1171  HB2 PHE A 268      43.819  37.488  30.421  1.00  0.00           H
ATOM   1172  CG  PHE A 268      45.184  39.167  30.927  1.00  0.00           C
ATOM   1173  CD1 PHE A 268      46.175  38.694  31.769  1.00  0.00           C
ATOM   1174  HD1 PHE A 268      45.964  37.945  32.519  1.00  0.00           H
ATOM   1175  CE1 PHE A 268      47.464  39.333  31.824  1.00  0.00           C
ATOM   1176  HE1 PHE A 268      48.196  38.836  32.444  1.00  0.00           H
ATOM   1177  CZ  PHE A 268      47.667  40.462  31.036  1.00  0.00           C
ATOM   1178  HZ  PHE A 268      48.609  40.953  31.231  1.00  0.00           H
ATOM   1179  CD2 PHE A 268      45.519  40.210  30.105  1.00  0.00           C
ATOM   1180  HD2 PHE A 268      44.875  40.468  29.278  1.00  0.00           H
ATOM   1181  CE2 PHE A 268      46.717  40.937  30.213  1.00  0.00           C
ATOM   1182  HE2 PHE A 268      46.887  41.807  29.596  1.00  0.00           H
ATOM   1183  C   PHE A 268      43.125  39.233  33.346  1.00  0.00           C
ATOM   1184  O   PHE A 268      43.866  39.338  34.370  1.00  0.00           O
ATOM   1185  N   TYR A 269      42.046  40.069  33.212  1.00  0.00           N
ATOM   1186  HN  TYR A 269      41.399  40.014  32.456  1.00  0.00           H
ATOM   1187  CA  TYR A 269      41.652  41.024  34.258  1.00  0.00           C
ATOM   1188  HA  TYR A 269      42.528  41.611  34.492  1.00  0.00           H
ATOM   1189  CB  TYR A 269      40.483  41.981  33.813  1.00  0.00           C
ATOM   1190  HB1 TYR A 269      40.384  42.669  34.680  1.00  0.00           H
ATOM   1191  HB2 TYR A 269      39.558  41.380  33.682  1.00  0.00           H
ATOM   1192  CG  TYR A 269      40.663  42.783  32.561  1.00  0.00           C
ATOM   1193  CD1 TYR A 269      41.977  43.120  32.145  1.00  0.00           C
ATOM   1194  HD1 TYR A 269      42.892  42.752  32.586  1.00  0.00           H
ATOM   1195  CE1 TYR A 269      42.061  43.993  30.993  1.00  0.00           C
ATOM   1196  HE1 TYR A 269      42.974  44.314  30.514  1.00  0.00           H
ATOM   1197  CZ  TYR A 269      40.945  44.546  30.362  1.00  0.00           C
ATOM   1198  OH  TYR A 269      41.127  45.484  29.317  1.00  0.00           O
ATOM   1199  HH  TYR A 269      41.859  45.168  28.783  1.00  0.00           H
ATOM   1200  CD2 TYR A 269      39.514  43.272  31.904  1.00  0.00           C
ATOM   1201  HD2 TYR A 269      38.458  43.140  32.088  1.00  0.00           H
ATOM   1202  CE2 TYR A 269      39.684  44.215  30.867  1.00  0.00           C
ATOM   1203  HE2 TYR A 269      38.850  44.735  30.420  1.00  0.00           H
ATOM   1204  C   TYR A 269      41.263  40.427  35.589  1.00  0.00           C
ATOM   1205  O   TYR A 269      41.706  40.953  36.605  1.00  0.00           O
ATOM   1206  N   VAL A 270      40.412  39.428  35.672  1.00  0.00           N
ATOM   1207  HN  VAL A 270      39.925  39.214  34.829  1.00  0.00           H
ATOM   1208  CA  VAL A 270      39.958  38.800  36.872  1.00  0.00           C
ATOM   1209  HA  VAL A 270      39.545  39.548  37.533  1.00  0.00           H
ATOM   1210  CB  VAL A 270      38.908  37.708  36.537  1.00  0.00           C
ATOM   1211  HB  VAL A 270      39.212  37.077  35.674  1.00  0.00           H
ATOM   1212  CG1 VAL A 270      38.805  36.818  37.737  1.00  0.00           C
ATOM   1213 1HG1 VAL A 270      38.732  37.544  38.576  1.00  0.00           H
ATOM   1214 2HG1 VAL A 270      39.582  36.043  37.910  1.00  0.00           H
ATOM   1215 3HG1 VAL A 270      37.867  36.227  37.796  1.00  0.00           H
ATOM   1216  CG2 VAL A 270      37.581  38.316  36.276  1.00  0.00           C
ATOM   1217 1HG2 VAL A 270      36.683  37.688  36.087  1.00  0.00           H
ATOM   1218 2HG2 VAL A 270      37.400  39.038  35.452  1.00  0.00           H
ATOM   1219 3HG2 VAL A 270      37.357  38.957  37.156  1.00  0.00           H
ATOM   1220  C   VAL A 270      41.180  38.178  37.664  1.00  0.00           C
ATOM   1221  O   VAL A 270      41.337  38.432  38.894  1.00  0.00           O
ATOM   1222  N   ASN A 271      42.115  37.525  36.957  1.00  0.00           N
ATOM   1223  HN  ASN A 271      42.003  37.571  35.967  1.00  0.00           H
ATOM   1224  CA  ASN A 271      43.394  37.023  37.441  1.00  0.00           C
ATOM   1225  HA  ASN A 271      43.211  36.341  38.258  1.00  0.00           H
ATOM   1226  CB  ASN A 271      44.247  36.185  36.331  1.00  0.00           C
ATOM   1227  HB1 ASN A 271      45.294  36.057  36.680  1.00  0.00           H
ATOM   1228  HB2 ASN A 271      44.266  36.772  35.388  1.00  0.00           H
ATOM   1229  CG  ASN A 271      43.711  34.823  36.172  1.00  0.00           C
ATOM   1230  OD1 ASN A 271      44.405  33.876  36.551  1.00  0.00           O
ATOM   1231  ND2 ASN A 271      42.464  34.660  35.703  1.00  0.00           N
ATOM   1232 1HD2 ASN A 271      42.035  35.354  35.126  1.00  0.00           H
ATOM   1233 2HD2 ASN A 271      42.241  33.732  35.404  1.00  0.00           H
ATOM   1234  C   ASN A 271      44.322  38.135  37.997  1.00  0.00           C
ATOM   1235  O   ASN A 271      45.052  37.935  39.048  1.00  0.00           O
ATOM   1236  N   ALA A 272      44.382  39.320  37.354  1.00  0.00           N
ATOM   1237  HN  ALA A 272      43.833  39.412  36.527  1.00  0.00           H
ATOM   1238  CA  ALA A 272      45.138  40.459  37.817  1.00  0.00           C
ATOM   1239  HA  ALA A 272      46.125  40.102  38.072  1.00  0.00           H
ATOM   1240  CB  ALA A 272      45.253  41.572  36.760  1.00  0.00           C
ATOM   1241  HB1 ALA A 272      45.450  41.081  35.783  1.00  0.00           H
ATOM   1242  HB2 ALA A 272      46.211  42.080  37.001  1.00  0.00           H
ATOM   1243  HB3 ALA A 272      44.401  42.283  36.706  1.00  0.00           H
ATOM   1244  C   ALA A 272      44.497  41.082  39.035  1.00  0.00           C
ATOM   1245  O   ALA A 272      45.195  41.506  39.930  1.00  0.00           O
ATOM   1246  N   CYS A 273      43.158  41.069  39.126  1.00  0.00           N
ATOM   1247  HN  CYS A 273      42.635  40.924  38.289  1.00  0.00           H
ATOM   1248  CA  CYS A 273      42.509  41.516  40.347  1.00  0.00           C
ATOM   1249  HA  CYS A 273      42.910  42.471  40.652  1.00  0.00           H
ATOM   1250  CB  CYS A 273      41.069  41.851  40.085  1.00  0.00           C
ATOM   1251  HB1 CYS A 273      40.570  42.259  40.989  1.00  0.00           H
ATOM   1252  HB2 CYS A 273      40.648  40.854  39.832  1.00  0.00           H
ATOM   1253  SG  CYS A 273      40.963  43.073  38.714  1.00  0.00           S
ATOM   1254  HG1 CYS A 273      41.488  42.298  37.776  1.00  0.00           H
ATOM   1255  C   CYS A 273      42.832  40.662  41.500  1.00  0.00           C
ATOM   1256  O   CYS A 273      43.259  41.146  42.563  1.00  0.00           O
ATOM   1257  N   PHE A 274      42.741  39.278  41.323  1.00  0.00           N
ATOM   1258  HN  PHE A 274      42.405  38.847  40.488  1.00  0.00           H
ATOM   1259  CA  PHE A 274      43.228  38.360  42.401  1.00  0.00           C
ATOM   1260  HA  PHE A 274      42.766  38.711  43.312  1.00  0.00           H
ATOM   1261  CB  PHE A 274      42.687  36.934  42.317  1.00  0.00           C
ATOM   1262  HB1 PHE A 274      43.230  36.349  43.089  1.00  0.00           H
ATOM   1263  HB2 PHE A 274      42.945  36.379  41.390  1.00  0.00           H
ATOM   1264  CG  PHE A 274      41.153  36.987  42.574  1.00  0.00           C
ATOM   1265  CD1 PHE A 274      40.220  36.773  41.590  1.00  0.00           C
ATOM   1266  HD1 PHE A 274      40.637  36.727  40.594  1.00  0.00           H
ATOM   1267  CE1 PHE A 274      38.853  36.842  41.824  1.00  0.00           C
ATOM   1268  HE1 PHE A 274      38.105  36.817  41.045  1.00  0.00           H
ATOM   1269  CZ  PHE A 274      38.386  37.211  43.114  1.00  0.00           C
ATOM   1270  HZ  PHE A 274      37.352  37.386  43.372  1.00  0.00           H
ATOM   1271  CD2 PHE A 274      40.720  37.283  43.907  1.00  0.00           C
ATOM   1272  HD2 PHE A 274      41.480  37.405  44.664  1.00  0.00           H
ATOM   1273  CE2 PHE A 274      39.347  37.465  44.117  1.00  0.00           C
ATOM   1274  HE2 PHE A 274      38.949  37.639  45.106  1.00  0.00           H
ATOM   1275  C   PHE A 274      44.671  38.493  42.752  1.00  0.00           C
ATOM   1276  O   PHE A 274      45.110  38.453  43.905  1.00  0.00           O
ATOM   1277  N   PHE A 275      45.487  38.742  41.707  1.00  0.00           N
ATOM   1278  HN  PHE A 275      45.158  38.586  40.779  1.00  0.00           H
ATOM   1279  CA  PHE A 275      46.982  38.955  41.941  1.00  0.00           C
ATOM   1280  HA  PHE A 275      47.345  38.049  42.402  1.00  0.00           H
ATOM   1281  CB  PHE A 275      47.797  38.966  40.579  1.00  0.00           C
ATOM   1282  HB1 PHE A 275      47.384  39.785  39.952  1.00  0.00           H
ATOM   1283  HB2 PHE A 275      47.659  38.004  40.040  1.00  0.00           H
ATOM   1284  CG  PHE A 275      49.253  39.099  40.648  1.00  0.00           C
ATOM   1285  CD1 PHE A 275      49.967  38.087  41.234  1.00  0.00           C
ATOM   1286  HD1 PHE A 275      49.528  37.141  41.513  1.00  0.00           H
ATOM   1287  CE1 PHE A 275      51.321  38.161  41.163  1.00  0.00           C
ATOM   1288  HE1 PHE A 275      51.874  37.311  41.534  1.00  0.00           H
ATOM   1289  CZ  PHE A 275      52.014  39.235  40.602  1.00  0.00           C
ATOM   1290  HZ  PHE A 275      53.079  39.117  40.468  1.00  0.00           H
ATOM   1291  CD2 PHE A 275      49.913  40.237  40.150  1.00  0.00           C
ATOM   1292  HD2 PHE A 275      49.310  41.031  39.734  1.00  0.00           H
ATOM   1293  CE2 PHE A 275      51.328  40.316  40.051  1.00  0.00           C
ATOM   1294  HE2 PHE A 275      51.796  41.164  39.575  1.00  0.00           H
ATOM   1295  C   PHE A 275      47.283  40.177  42.889  1.00  0.00           C
ATOM   1296  O   PHE A 275      47.761  40.061  44.080  1.00  0.00           O
ATOM   1297  N   VAL A 276      46.771  41.355  42.509  1.00  0.00           N
ATOM   1298  HN  VAL A 276      46.196  41.455  41.701  1.00  0.00           H
ATOM   1299  CA  VAL A 276      46.863  42.591  43.252  1.00  0.00           C
ATOM   1300  HA  VAL A 276      47.902  42.698  43.526  1.00  0.00           H
ATOM   1301  CB  VAL A 276      46.230  43.737  42.540  1.00  0.00           C
ATOM   1302  HB  VAL A 276      45.231  43.482  42.124  1.00  0.00           H
ATOM   1303  CG1 VAL A 276      46.053  45.010  43.394  1.00  0.00           C
ATOM   1304 1HG1 VAL A 276      45.106  45.096  43.969  1.00  0.00           H
ATOM   1305 2HG1 VAL A 276      46.074  45.859  42.678  1.00  0.00           H
ATOM   1306 3HG1 VAL A 276      47.045  45.080  43.888  1.00  0.00           H
ATOM   1307  CG2 VAL A 276      47.147  44.070  41.364  1.00  0.00           C
ATOM   1308 1HG2 VAL A 276      47.058  43.294  40.573  1.00  0.00           H
ATOM   1309 2HG2 VAL A 276      48.213  44.132  41.671  1.00  0.00           H
ATOM   1310 3HG2 VAL A 276      46.722  44.991  40.911  1.00  0.00           H
ATOM   1311  C   VAL A 276      46.165  42.475  44.644  1.00  0.00           C
ATOM   1312  O   VAL A 276      46.665  42.957  45.680  1.00  0.00           O
ATOM   1313  N   GLY A 277      45.081  41.717  44.781  1.00  0.00           N
ATOM   1314  HN  GLY A 277      44.666  41.319  43.967  1.00  0.00           H
ATOM   1315  CA  GLY A 277      44.419  41.456  46.097  1.00  0.00           C
ATOM   1316  HA1 GLY A 277      43.357  41.284  46.006  1.00  0.00           H
ATOM   1317  HA2 GLY A 277      44.348  42.373  46.665  1.00  0.00           H
ATOM   1318  C   GLY A 277      45.123  40.448  47.011  1.00  0.00           C
ATOM   1319  O   GLY A 277      45.104  40.571  48.200  1.00  0.00           O
ATOM   1320  N   SER A 278      45.756  39.469  46.419  1.00  0.00           N
ATOM   1321  HN  SER A 278      45.609  39.303  45.446  1.00  0.00           H
ATOM   1322  CA  SER A 278      46.577  38.483  47.120  1.00  0.00           C
ATOM   1323  HA  SER A 278      45.975  38.004  47.878  1.00  0.00           H
ATOM   1324  CB  SER A 278      47.217  37.379  46.227  1.00  0.00           C
ATOM   1325  HB1 SER A 278      47.768  36.639  46.846  1.00  0.00           H
ATOM   1326  HB2 SER A 278      47.847  37.856  45.446  1.00  0.00           H
ATOM   1327  OG  SER A 278      46.227  36.537  45.584  1.00  0.00           O
ATOM   1328  HG1 SER A 278      45.828  37.087  44.905  1.00  0.00           H
ATOM   1329  C   SER A 278      47.761  39.141  47.845  1.00  0.00           C
ATOM   1330  O   SER A 278      48.126  38.940  48.980  1.00  0.00           O
ATOM   1331  N   ILE A 279      48.452  40.018  47.098  1.00  0.00           N
ATOM   1332  HN  ILE A 279      48.064  40.237  46.206  1.00  0.00           H
ATOM   1333  CA  ILE A 279      49.562  40.779  47.672  1.00  0.00           C
ATOM   1334  HA  ILE A 279      50.301  40.055  47.982  1.00  0.00           H
ATOM   1335  CB  ILE A 279      50.364  41.664  46.630  1.00  0.00           C
ATOM   1336  HB  ILE A 279      49.638  42.419  46.256  1.00  0.00           H
ATOM   1337  CG2 ILE A 279      51.534  42.411  47.259  1.00  0.00           C
ATOM   1338 1HG2 ILE A 279      51.940  43.043  46.440  1.00  0.00           H
ATOM   1339 2HG2 ILE A 279      52.343  41.754  47.645  1.00  0.00           H
ATOM   1340 3HG2 ILE A 279      51.221  43.063  48.102  1.00  0.00           H
ATOM   1341  CG1 ILE A 279      50.867  40.888  45.325  1.00  0.00           C
ATOM   1342 1HG1 ILE A 279      51.322  41.629  44.633  1.00  0.00           H
ATOM   1343 2HG1 ILE A 279      49.989  40.452  44.801  1.00  0.00           H
ATOM   1344  CD  ILE A 279      51.880  39.823  45.584  1.00  0.00           C
ATOM   1345  HD1 ILE A 279      51.427  38.924  46.052  1.00  0.00           H
ATOM   1346  HD2 ILE A 279      52.777  40.250  46.082  1.00  0.00           H
ATOM   1347  HD3 ILE A 279      52.307  39.524  44.602  1.00  0.00           H
ATOM   1348  C   ILE A 279      49.245  41.583  48.916  1.00  0.00           C
ATOM   1349  O   ILE A 279      50.025  41.724  49.768  1.00  0.00           O
ATOM   1350  N   GLY A 280      48.050  42.268  48.936  1.00  0.00           N
ATOM   1351  HN  GLY A 280      47.486  42.287  48.115  1.00  0.00           H
ATOM   1352  CA  GLY A 280      47.510  43.130  50.025  1.00  0.00           C
ATOM   1353  HA1 GLY A 280      46.567  43.502  49.654  1.00  0.00           H
ATOM   1354  HA2 GLY A 280      48.208  43.925  50.245  1.00  0.00           H
ATOM   1355  C   GLY A 280      47.213  42.461  51.319  1.00  0.00           C
ATOM   1356  O   GLY A 280      47.207  43.035  52.403  1.00  0.00           O
ATOM   1357  N   TRP A 281      46.990  41.174  51.217  1.00  0.00           N
ATOM   1358  HN  TRP A 281      47.096  40.754  50.318  1.00  0.00           H
ATOM   1359  CA  TRP A 281      46.767  40.270  52.395  1.00  0.00           C
ATOM   1360  HA  TRP A 281      46.250  40.783  53.193  1.00  0.00           H
ATOM   1361  CB  TRP A 281      45.985  39.009  51.995  1.00  0.00           C
ATOM   1362  HB1 TRP A 281      46.303  38.055  52.466  1.00  0.00           H
ATOM   1363  HB2 TRP A 281      46.181  38.974  50.902  1.00  0.00           H
ATOM   1364  CG  TRP A 281      44.492  39.152  52.189  1.00  0.00           C
ATOM   1365  CD1 TRP A 281      43.670  39.334  51.118  1.00  0.00           C
ATOM   1366  HD1 TRP A 281      44.041  39.228  50.110  1.00  0.00           H
ATOM   1367  NE1 TRP A 281      42.373  39.117  51.534  1.00  0.00           N
ATOM   1368  HE1 TRP A 281      41.585  38.918  50.993  1.00  0.00           H
ATOM   1369  CE2 TRP A 281      42.348  38.846  52.837  1.00  0.00           C
ATOM   1370  CD2 TRP A 281      43.662  38.947  53.375  1.00  0.00           C
ATOM   1371  CE3 TRP A 281      43.869  38.772  54.691  1.00  0.00           C
ATOM   1372  HE3 TRP A 281      44.843  39.004  55.097  1.00  0.00           H
ATOM   1373  CZ3 TRP A 281      42.809  38.582  55.598  1.00  0.00           C
ATOM   1374  HZ3 TRP A 281      43.090  38.359  56.616  1.00  0.00           H
ATOM   1375  CZ2 TRP A 281      41.265  38.607  53.695  1.00  0.00           C
ATOM   1376  HZ2 TRP A 281      40.220  38.588  53.425  1.00  0.00           H
ATOM   1377  CH2 TRP A 281      41.534  38.428  55.089  1.00  0.00           C
ATOM   1378  HH2 TRP A 281      40.716  38.247  55.771  1.00  0.00           H
ATOM   1379  C   TRP A 281      48.087  39.933  53.090  1.00  0.00           C
ATOM   1380  O   TRP A 281      48.171  39.643  54.257  1.00  0.00           O
ATOM   1381  N   LEU A 282      49.163  40.025  52.375  1.00  0.00           N
ATOM   1382  HN  LEU A 282      49.171  40.567  51.538  1.00  0.00           H
ATOM   1383  CA  LEU A 282      50.496  39.547  52.873  1.00  0.00           C
ATOM   1384  HA  LEU A 282      50.375  38.821  53.663  1.00  0.00           H
ATOM   1385  CB  LEU A 282      51.287  38.794  51.724  1.00  0.00           C
ATOM   1386  HB1 LEU A 282      52.243  38.288  51.981  1.00  0.00           H
ATOM   1387  HB2 LEU A 282      51.499  39.607  50.998  1.00  0.00           H
ATOM   1388  CG  LEU A 282      50.456  37.711  51.039  1.00  0.00           C
ATOM   1389  HG  LEU A 282      49.419  38.068  50.865  1.00  0.00           H
ATOM   1390  CD1 LEU A 282      51.090  37.284  49.705  1.00  0.00           C
ATOM   1391 1HD1 LEU A 282      50.456  36.583  49.122  1.00  0.00           H
ATOM   1392 2HD1 LEU A 282      51.960  36.676  50.035  1.00  0.00           H
ATOM   1393 3HD1 LEU A 282      51.343  38.204  49.136  1.00  0.00           H
ATOM   1394  CD2 LEU A 282      50.278  36.437  51.878  1.00  0.00           C
ATOM   1395 1HD2 LEU A 282      51.216  35.857  52.008  1.00  0.00           H
ATOM   1396 2HD2 LEU A 282      49.592  35.736  51.357  1.00  0.00           H
ATOM   1397 3HD2 LEU A 282      49.798  36.758  52.827  1.00  0.00           H
ATOM   1398  C   LEU A 282      51.360  40.732  53.294  1.00  0.00           C
ATOM   1399  O   LEU A 282      52.516  40.594  53.683  1.00  0.00           O
ATOM   1400  N   ALA A 283      50.831  41.963  53.321  1.00  0.00           N
ATOM   1401  HN  ALA A 283      49.874  42.168  53.132  1.00  0.00           H
ATOM   1402  CA  ALA A 283      51.627  43.170  53.603  1.00  0.00           C
ATOM   1403  HA  ALA A 283      52.485  43.169  52.947  1.00  0.00           H
ATOM   1404  CB  ALA A 283      50.794  44.376  53.096  1.00  0.00           C
ATOM   1405  HB1 ALA A 283      49.763  44.345  53.508  1.00  0.00           H
ATOM   1406  HB2 ALA A 283      50.809  44.359  51.985  1.00  0.00           H
ATOM   1407  HB3 ALA A 283      51.218  45.212  53.691  1.00  0.00           H
ATOM   1408  C   ALA A 283      52.044  43.261  55.081  1.00  0.00           C
ATOM   1409  O   ALA A 283      53.174  43.625  55.341  1.00  0.00           O
ATOM   1410  N   GLN A 284      51.153  42.694  55.940  1.00  0.00           N
ATOM   1411  HN  GLN A 284      50.248  42.460  55.595  1.00  0.00           H
ATOM   1412  CA  GLN A 284      51.362  42.334  57.351  1.00  0.00           C
ATOM   1413  HA  GLN A 284      51.465  43.249  57.914  1.00  0.00           H
ATOM   1414  CB  GLN A 284      50.027  41.714  57.904  1.00  0.00           C
ATOM   1415  HB1 GLN A 284      49.303  42.523  57.669  1.00  0.00           H
ATOM   1416  HB2 GLN A 284      50.013  41.687  59.014  1.00  0.00           H
ATOM   1417  CG  GLN A 284      49.584  40.535  57.116  1.00  0.00           C
ATOM   1418  HG1 GLN A 284      50.539  40.002  56.922  1.00  0.00           H
ATOM   1419  HG2 GLN A 284      49.136  41.055  56.242  1.00  0.00           H
ATOM   1420  CD  GLN A 284      48.607  39.767  57.897  1.00  0.00           C
ATOM   1421  OE1 GLN A 284      48.777  39.783  59.157  1.00  0.00           O
ATOM   1422  NE2 GLN A 284      47.623  39.027  57.328  1.00  0.00           N
ATOM   1423 1HE2 GLN A 284      46.778  38.998  57.863  1.00  0.00           H
ATOM   1424 2HE2 GLN A 284      47.669  39.003  56.330  1.00  0.00           H
ATOM   1425  C   GLN A 284      52.666  41.540  57.714  1.00  0.00           C
ATOM   1426  O   GLN A 284      52.919  41.255  58.894  1.00  0.00           O
ATOM   1427  N   PHE A 285      53.372  40.953  56.701  1.00  0.00           N
ATOM   1428  HN  PHE A 285      53.081  41.059  55.754  1.00  0.00           H
ATOM   1429  CA  PHE A 285      54.520  40.098  56.985  1.00  0.00           C
ATOM   1430  HA  PHE A 285      54.558  39.911  58.048  1.00  0.00           H
ATOM   1431  CB  PHE A 285      54.509  38.787  56.230  1.00  0.00           C
ATOM   1432  HB1 PHE A 285      55.466  38.266  56.451  1.00  0.00           H
ATOM   1433  HB2 PHE A 285      54.400  39.078  55.164  1.00  0.00           H
ATOM   1434  CG  PHE A 285      53.342  37.875  56.601  1.00  0.00           C
ATOM   1435  CD1 PHE A 285      53.294  37.154  57.774  1.00  0.00           C
ATOM   1436  HD1 PHE A 285      54.163  37.238  58.410  1.00  0.00           H
ATOM   1437  CE1 PHE A 285      52.164  36.420  58.102  1.00  0.00           C
ATOM   1438  HE1 PHE A 285      52.217  35.759  58.955  1.00  0.00           H
ATOM   1439  CZ  PHE A 285      51.076  36.376  57.251  1.00  0.00           C
ATOM   1440  HZ  PHE A 285      50.191  35.882  57.623  1.00  0.00           H
ATOM   1441  CD2 PHE A 285      52.256  37.878  55.771  1.00  0.00           C
ATOM   1442  HD2 PHE A 285      52.318  38.479  54.876  1.00  0.00           H
ATOM   1443  CE2 PHE A 285      51.132  37.108  56.048  1.00  0.00           C
ATOM   1444  HE2 PHE A 285      50.259  37.179  55.416  1.00  0.00           H
ATOM   1445  C   PHE A 285      55.834  40.794  56.646  1.00  0.00           C
ATOM   1446  O   PHE A 285      56.900  40.215  56.689  1.00  0.00           O
ATOM   1447  N   MET A 286      55.789  42.085  56.470  1.00  0.00           N
ATOM   1448  HN  MET A 286      54.896  42.508  56.334  1.00  0.00           H
ATOM   1449  CA  MET A 286      56.991  42.875  56.287  1.00  0.00           C
ATOM   1450  HA  MET A 286      57.719  42.392  55.652  1.00  0.00           H
ATOM   1451  CB  MET A 286      56.637  44.212  55.481  1.00  0.00           C
ATOM   1452  HB1 MET A 286      55.684  44.629  55.872  1.00  0.00           H
ATOM   1453  HB2 MET A 286      56.403  43.870  54.450  1.00  0.00           H
ATOM   1454  CG  MET A 286      57.730  45.210  55.175  1.00  0.00           C
ATOM   1455  HG1 MET A 286      58.053  45.721  56.107  1.00  0.00           H
ATOM   1456  HG2 MET A 286      57.389  46.087  54.585  1.00  0.00           H
ATOM   1457  SD  MET A 286      59.209  44.624  54.360  1.00  0.00           S
ATOM   1458  CE  MET A 286      60.507  44.578  55.635  1.00  0.00           C
ATOM   1459  HE1 MET A 286      60.525  45.504  56.250  1.00  0.00           H
ATOM   1460  HE2 MET A 286      61.482  44.317  55.170  1.00  0.00           H
ATOM   1461  HE3 MET A 286      60.452  43.772  56.398  1.00  0.00           H
ATOM   1462  C   MET A 286      57.585  43.248  57.653  1.00  0.00           C
ATOM   1463  O   MET A 286      57.057  43.961  58.489  1.00  0.00           O
ATOM   1464  N   ASP A 287      58.793  42.735  57.909  1.00  0.00           N
ATOM   1465  HN  ASP A 287      59.199  42.264  57.129  1.00  0.00           H
ATOM   1466  CA  ASP A 287      59.441  42.690  59.188  1.00  0.00           C
ATOM   1467  HA  ASP A 287      58.578  42.438  59.786  1.00  0.00           H
ATOM   1468  CB  ASP A 287      60.666  41.668  59.289  1.00  0.00           C
ATOM   1469  HB1 ASP A 287      61.540  41.925  58.653  1.00  0.00           H
ATOM   1470  HB2 ASP A 287      60.343  40.698  58.853  1.00  0.00           H
ATOM   1471  CG  ASP A 287      60.972  41.414  60.766  1.00  0.00           C
ATOM   1472  OD1 ASP A 287      61.996  41.821  61.290  1.00  0.00           O
ATOM   1473  OD2 ASP A 287      60.146  40.733  61.416  1.00  0.00           O
ATOM   1474  C   ASP A 287      59.746  44.072  59.669  1.00  0.00           C
ATOM   1475  O   ASP A 287      60.136  44.975  58.953  1.00  0.00           O
ATOM   1476  N   GLY A 288      59.473  44.273  60.977  1.00  0.00           N
ATOM   1477  HN  GLY A 288      59.272  43.457  61.514  1.00  0.00           H
ATOM   1478  CA  GLY A 288      59.459  45.602  61.667  1.00  0.00           C
ATOM   1479  HA1 GLY A 288      60.261  46.182  61.234  1.00  0.00           H
ATOM   1480  HA2 GLY A 288      59.481  45.415  62.731  1.00  0.00           H
ATOM   1481  C   GLY A 288      58.192  46.405  61.538  1.00  0.00           C
ATOM   1482  O   GLY A 288      57.753  47.186  62.371  1.00  0.00           O
ATOM   1483  N   ALA A 289      57.433  46.123  60.476  1.00  0.00           N
ATOM   1484  HN  ALA A 289      57.706  45.351  59.908  1.00  0.00           H
ATOM   1485  CA  ALA A 289      56.211  46.814  60.067  1.00  0.00           C
ATOM   1486  HA  ALA A 289      56.129  47.795  60.513  1.00  0.00           H
ATOM   1487  CB  ALA A 289      56.437  47.106  58.577  1.00  0.00           C
ATOM   1488  HB1 ALA A 289      55.827  47.982  58.271  1.00  0.00           H
ATOM   1489  HB2 ALA A 289      56.106  46.222  57.990  1.00  0.00           H
ATOM   1490  HB3 ALA A 289      57.459  47.397  58.254  1.00  0.00           H
ATOM   1491  C   ALA A 289      54.951  46.102  60.408  1.00  0.00           C
ATOM   1492  O   ALA A 289      53.853  46.397  60.024  1.00  0.00           O
ATOM   1493  N   ARG A 290      54.965  45.073  61.294  1.00  0.00           N
ATOM   1494  HN  ARG A 290      55.797  44.769  61.752  1.00  0.00           H
ATOM   1495  CA  ARG A 290      53.889  44.068  61.310  1.00  0.00           C
ATOM   1496  HA  ARG A 290      53.557  43.840  60.307  1.00  0.00           H
ATOM   1497  CB  ARG A 290      54.590  42.773  61.841  1.00  0.00           C
ATOM   1498  HB1 ARG A 290      53.735  42.066  61.896  1.00  0.00           H
ATOM   1499  HB2 ARG A 290      55.075  42.963  62.822  1.00  0.00           H
ATOM   1500  CG  ARG A 290      55.763  42.212  60.890  1.00  0.00           C
ATOM   1501  HG1 ARG A 290      56.680  42.833  60.807  1.00  0.00           H
ATOM   1502  HG2 ARG A 290      55.352  42.245  59.858  1.00  0.00           H
ATOM   1503  CD  ARG A 290      56.159  40.747  61.026  1.00  0.00           C
ATOM   1504  HD1 ARG A 290      56.478  40.636  62.084  1.00  0.00           H
ATOM   1505  HD2 ARG A 290      56.915  40.484  60.256  1.00  0.00           H
ATOM   1506  NE  ARG A 290      54.885  39.943  60.854  1.00  0.00           N
ATOM   1507  HE  ARG A 290      54.082  40.389  60.458  1.00  0.00           H
ATOM   1508  CZ  ARG A 290      54.754  38.615  61.075  1.00  0.00           C
ATOM   1509  NH1 ARG A 290      55.767  37.889  61.399  1.00  0.00           N
ATOM   1510 1HH1 ARG A 290      56.638  38.373  61.476  1.00  0.00           H
ATOM   1511 2HH1 ARG A 290      55.607  36.960  61.734  1.00  0.00           H
ATOM   1512  NH2 ARG A 290      53.538  38.021  60.984  1.00  0.00           N
ATOM   1513 1HH2 ARG A 290      52.729  38.609  61.002  1.00  0.00           H
ATOM   1514 2HH2 ARG A 290      53.563  37.025  61.063  1.00  0.00           H
ATOM   1515  C   ARG A 290      52.720  44.421  62.174  1.00  0.00           C
ATOM   1516  O   ARG A 290      51.642  43.780  62.110  1.00  0.00           O
ATOM   1517  N   ARG A 291      52.837  45.539  62.957  1.00  0.00           N
ATOM   1518  HN  ARG A 291      53.639  46.110  62.797  1.00  0.00           H
ATOM   1519  CA  ARG A 291      51.954  46.074  63.950  1.00  0.00           C
ATOM   1520  HA  ARG A 291      51.097  45.421  63.878  1.00  0.00           H
ATOM   1521  CB  ARG A 291      52.785  46.067  65.241  1.00  0.00           C
ATOM   1522  HB1 ARG A 291      52.312  46.658  66.055  1.00  0.00           H
ATOM   1523  HB2 ARG A 291      53.828  46.410  65.075  1.00  0.00           H
ATOM   1524  CG  ARG A 291      53.047  44.567  65.833  1.00  0.00           C
ATOM   1525  HG1 ARG A 291      53.832  44.568  66.619  1.00  0.00           H
ATOM   1526  HG2 ARG A 291      53.393  44.017  64.932  1.00  0.00           H
ATOM   1527  CD  ARG A 291      51.714  44.025  66.270  1.00  0.00           C
ATOM   1528  HD1 ARG A 291      51.758  42.922  66.396  1.00  0.00           H
ATOM   1529  HD2 ARG A 291      50.854  44.213  65.593  1.00  0.00           H
ATOM   1530  NE  ARG A 291      51.428  44.500  67.652  1.00  0.00           N
ATOM   1531  HE  ARG A 291      52.182  44.568  68.305  1.00  0.00           H
ATOM   1532  CZ  ARG A 291      50.259  44.786  68.138  1.00  0.00           C
ATOM   1533  NH1 ARG A 291      49.132  44.421  67.656  1.00  0.00           N
ATOM   1534 1HH1 ARG A 291      49.073  43.614  67.068  1.00  0.00           H
ATOM   1535 2HH1 ARG A 291      48.310  44.836  68.047  1.00  0.00           H
ATOM   1536  NH2 ARG A 291      50.316  45.561  69.246  1.00  0.00           N
ATOM   1537 1HH2 ARG A 291      51.183  45.576  69.744  1.00  0.00           H
ATOM   1538 2HH2 ARG A 291      49.489  45.866  69.719  1.00  0.00           H
ATOM   1539  C   ARG A 291      51.382  47.446  63.583  1.00  0.00           C
ATOM   1540  O   ARG A 291      50.164  47.752  63.652  1.00  0.00           O
ATOM   1541  N   GLU A 292      52.218  48.383  63.096  1.00  0.00           N
ATOM   1542  HN  GLU A 292      53.185  48.149  63.030  1.00  0.00           H
ATOM   1543  CA  GLU A 292      51.809  49.808  62.975  1.00  0.00           C
ATOM   1544  HA  GLU A 292      51.202  50.003  63.847  1.00  0.00           H
ATOM   1545  CB  GLU A 292      53.036  50.753  63.049  1.00  0.00           C
ATOM   1546  HB1 GLU A 292      52.753  51.776  62.722  1.00  0.00           H
ATOM   1547  HB2 GLU A 292      53.865  50.580  62.330  1.00  0.00           H
ATOM   1548  CG  GLU A 292      53.500  50.761  64.514  1.00  0.00           C
ATOM   1549  HG1 GLU A 292      53.252  49.818  65.046  1.00  0.00           H
ATOM   1550  HG2 GLU A 292      52.994  51.585  65.061  1.00  0.00           H
ATOM   1551  CD  GLU A 292      54.959  51.044  64.706  1.00  0.00           C
ATOM   1552  OE1 GLU A 292      55.261  52.090  65.396  1.00  0.00           O
ATOM   1553  OE2 GLU A 292      55.786  50.315  64.155  1.00  0.00           O
ATOM   1554  C   GLU A 292      50.785  50.130  61.875  1.00  0.00           C
ATOM   1555  O   GLU A 292      50.193  51.180  61.843  1.00  0.00           O
ATOM   1556  N   ILE A 293      50.440  49.190  60.979  1.00  0.00           N
ATOM   1557  HN  ILE A 293      50.914  48.315  60.927  1.00  0.00           H
ATOM   1558  CA  ILE A 293      49.466  49.370  59.885  1.00  0.00           C
ATOM   1559  HA  ILE A 293      49.715  50.268  59.339  1.00  0.00           H
ATOM   1560  CB  ILE A 293      49.633  48.222  58.867  1.00  0.00           C
ATOM   1561  HB  ILE A 293      48.829  48.334  58.108  1.00  0.00           H
ATOM   1562  CG2 ILE A 293      50.965  48.234  58.232  1.00  0.00           C
ATOM   1563 1HG2 ILE A 293      51.378  49.225  57.943  1.00  0.00           H
ATOM   1564 2HG2 ILE A 293      50.931  47.692  57.263  1.00  0.00           H
ATOM   1565 3HG2 ILE A 293      51.811  47.766  58.780  1.00  0.00           H
ATOM   1566  CG1 ILE A 293      49.495  46.773  59.495  1.00  0.00           C
ATOM   1567 1HG1 ILE A 293      48.478  46.742  59.940  1.00  0.00           H
ATOM   1568 2HG1 ILE A 293      50.272  46.657  60.281  1.00  0.00           H
ATOM   1569  CD  ILE A 293      49.613  45.532  58.578  1.00  0.00           C
ATOM   1570  HD1 ILE A 293      49.581  44.608  59.195  1.00  0.00           H
ATOM   1571  HD2 ILE A 293      50.561  45.464  58.004  1.00  0.00           H
ATOM   1572  HD3 ILE A 293      48.772  45.303  57.889  1.00  0.00           H
ATOM   1573  C   ILE A 293      48.082  49.443  60.431  1.00  0.00           C
ATOM   1574  O   ILE A 293      47.233  50.163  59.888  1.00  0.00           O
ATOM   1575  N   VAL A 294      47.874  48.756  61.544  1.00  0.00           N
ATOM   1576  HN  VAL A 294      48.582  48.132  61.866  1.00  0.00           H
ATOM   1577  CA  VAL A 294      46.552  48.749  62.179  1.00  0.00           C
ATOM   1578  HA  VAL A 294      45.869  49.382  61.632  1.00  0.00           H
ATOM   1579  CB  VAL A 294      45.938  47.363  62.345  1.00  0.00           C
ATOM   1580  HB  VAL A 294      45.110  47.313  63.085  1.00  0.00           H
ATOM   1581  CG1 VAL A 294      45.344  46.946  60.976  1.00  0.00           C
ATOM   1582 1HG1 VAL A 294      44.556  47.682  60.708  1.00  0.00           H
ATOM   1583 2HG1 VAL A 294      44.912  45.952  61.221  1.00  0.00           H
ATOM   1584 3HG1 VAL A 294      46.040  47.017  60.113  1.00  0.00           H
ATOM   1585  CG2 VAL A 294      46.972  46.281  62.719  1.00  0.00           C
ATOM   1586 1HG2 VAL A 294      46.515  45.305  62.992  1.00  0.00           H
ATOM   1587 2HG2 VAL A 294      47.624  46.583  63.566  1.00  0.00           H
ATOM   1588 3HG2 VAL A 294      47.587  46.116  61.809  1.00  0.00           H
ATOM   1589  C   VAL A 294      46.768  49.302  63.589  1.00  0.00           C
ATOM   1590  O   VAL A 294      45.831  49.629  64.300  1.00  0.00           O
ATOM   1591  N   CYS A 295      48.027  49.562  64.040  1.00  0.00           N
ATOM   1592  HN  CYS A 295      48.834  49.430  63.469  1.00  0.00           H
ATOM   1593  CA  CYS A 295      48.239  50.191  65.256  1.00  0.00           C
ATOM   1594  HA  CYS A 295      47.323  50.137  65.827  1.00  0.00           H
ATOM   1595  CB  CYS A 295      49.284  49.543  66.079  1.00  0.00           C
ATOM   1596  HB1 CYS A 295      49.420  49.994  67.086  1.00  0.00           H
ATOM   1597  HB2 CYS A 295      50.259  49.695  65.569  1.00  0.00           H
ATOM   1598  SG  CYS A 295      49.123  47.782  66.410  1.00  0.00           S
ATOM   1599  C   CYS A 295      48.571  51.635  65.157  1.00  0.00           C
ATOM   1600  O   CYS A 295      49.347  52.070  64.283  1.00  0.00           O
ATOM   1601  N   ARG A 296      48.039  52.419  66.139  1.00  0.00           N
ATOM   1602  HN  ARG A 296      47.424  52.049  66.831  1.00  0.00           H
ATOM   1603  CA  ARG A 296      48.442  53.842  66.255  1.00  0.00           C
ATOM   1604  HA  ARG A 296      48.750  54.250  65.304  1.00  0.00           H
ATOM   1605  CB  ARG A 296      47.306  54.660  66.800  1.00  0.00           C
ATOM   1606  HB1 ARG A 296      47.642  55.554  67.368  1.00  0.00           H
ATOM   1607  HB2 ARG A 296      46.803  54.087  67.608  1.00  0.00           H
ATOM   1608  CG  ARG A 296      46.288  55.157  65.801  1.00  0.00           C
ATOM   1609  HG1 ARG A 296      46.214  54.495  64.912  1.00  0.00           H
ATOM   1610  HG2 ARG A 296      46.711  56.094  65.378  1.00  0.00           H
ATOM   1611  CD  ARG A 296      44.909  55.398  66.299  1.00  0.00           C
ATOM   1612  HD1 ARG A 296      44.837  56.201  67.064  1.00  0.00           H
ATOM   1613  HD2 ARG A 296      44.497  54.479  66.767  1.00  0.00           H
ATOM   1614  NE  ARG A 296      44.054  55.847  65.159  1.00  0.00           N
ATOM   1615  HE  ARG A 296      44.542  56.270  64.395  1.00  0.00           H
ATOM   1616  CZ  ARG A 296      42.753  55.941  65.058  1.00  0.00           C
ATOM   1617  NH1 ARG A 296      41.943  55.599  66.018  1.00  0.00           N
ATOM   1618 1HH1 ARG A 296      42.324  55.645  66.942  1.00  0.00           H
ATOM   1619 2HH1 ARG A 296      40.966  55.776  65.904  1.00  0.00           H
ATOM   1620  NH2 ARG A 296      42.297  56.272  63.895  1.00  0.00           N
ATOM   1621 1HH2 ARG A 296      42.841  56.456  63.076  1.00  0.00           H
ATOM   1622 2HH2 ARG A 296      41.333  56.109  63.683  1.00  0.00           H
ATOM   1623  C   ARG A 296      49.694  53.965  67.059  1.00  0.00           C
ATOM   1624  O   ARG A 296      50.182  52.985  67.609  1.00  0.00           O
ATOM   1625  N   ALA A 297      50.261  55.226  67.148  1.00  0.00           N
ATOM   1626  HN  ALA A 297      49.846  56.023  66.715  1.00  0.00           H
ATOM   1627  CA  ALA A 297      51.405  55.519  68.004  1.00  0.00           C
ATOM   1628  HA  ALA A 297      52.257  54.921  67.714  1.00  0.00           H
ATOM   1629  CB  ALA A 297      51.709  57.074  67.835  1.00  0.00           C
ATOM   1630  HB1 ALA A 297      52.467  57.427  68.568  1.00  0.00           H
ATOM   1631  HB2 ALA A 297      50.725  57.502  68.122  1.00  0.00           H
ATOM   1632  HB3 ALA A 297      51.811  57.459  66.798  1.00  0.00           H
ATOM   1633  C   ALA A 297      51.174  55.260  69.468  1.00  0.00           C
ATOM   1634  O   ALA A 297      52.038  54.946  70.217  1.00  0.00           O
ATOM   1635  N   ASP A 298      49.935  55.467  70.110  1.00  0.00           N
ATOM   1636  HN  ASP A 298      49.136  55.638  69.540  1.00  0.00           H
ATOM   1637  CA  ASP A 298      49.796  55.290  71.552  1.00  0.00           C
ATOM   1638  HA  ASP A 298      50.755  55.494  72.005  1.00  0.00           H
ATOM   1639  CB  ASP A 298      48.708  56.281  72.129  1.00  0.00           C
ATOM   1640  HB1 ASP A 298      48.794  57.268  71.626  1.00  0.00           H
ATOM   1641  HB2 ASP A 298      48.822  56.337  73.233  1.00  0.00           H
ATOM   1642  CG  ASP A 298      47.271  55.888  71.831  1.00  0.00           C
ATOM   1643  OD1 ASP A 298      46.975  55.469  70.643  1.00  0.00           O
ATOM   1644  OD2 ASP A 298      46.447  56.214  72.709  1.00  0.00           O
ATOM   1645  C   ASP A 298      49.492  53.865  71.879  1.00  0.00           C
ATOM   1646  O   ASP A 298      49.367  53.470  72.992  1.00  0.00           O
ATOM   1647  N   GLY A 299      49.356  53.073  70.817  1.00  0.00           N
ATOM   1648  HN  GLY A 299      49.686  53.432  69.948  1.00  0.00           H
ATOM   1649  CA  GLY A 299      48.871  51.703  70.810  1.00  0.00           C
ATOM   1650  HA1 GLY A 299      49.144  51.311  71.779  1.00  0.00           H
ATOM   1651  HA2 GLY A 299      49.279  51.078  70.030  1.00  0.00           H
ATOM   1652  C   GLY A 299      47.392  51.505  70.699  1.00  0.00           C
ATOM   1653  O   GLY A 299      46.932  50.412  70.991  1.00  0.00           O
ATOM   1654  N   THR A 300      46.624  52.516  70.277  1.00  0.00           N
ATOM   1655  HN  THR A 300      46.964  53.450  70.199  1.00  0.00           H
ATOM   1656  CA  THR A 300      45.185  52.242  70.005  1.00  0.00           C
ATOM   1657  HA  THR A 300      44.823  51.457  70.653  1.00  0.00           H
ATOM   1658  CB  THR A 300      44.229  53.378  70.278  1.00  0.00           C
ATOM   1659  HB  THR A 300      43.179  53.250  69.939  1.00  0.00           H
ATOM   1660  OG1 THR A 300      44.682  54.641  69.776  1.00  0.00           O
ATOM   1661  HG1 THR A 300      45.485  54.931  70.215  1.00  0.00           H
ATOM   1662  CG2 THR A 300      44.153  53.680  71.778  1.00  0.00           C
ATOM   1663 1HG2 THR A 300      43.389  54.465  71.967  1.00  0.00           H
ATOM   1664 2HG2 THR A 300      45.100  54.049  72.226  1.00  0.00           H
ATOM   1665 3HG2 THR A 300      43.810  52.737  72.255  1.00  0.00           H
ATOM   1666  C   THR A 300      45.032  51.705  68.682  1.00  0.00           C
ATOM   1667  O   THR A 300      45.984  51.873  67.880  1.00  0.00           O
ATOM   1668  N   MET A 301      43.944  50.988  68.375  1.00  0.00           N
ATOM   1669  HN  MET A 301      43.280  50.721  69.070  1.00  0.00           H
ATOM   1670  CA  MET A 301      43.655  50.558  67.047  1.00  0.00           C
ATOM   1671  HA  MET A 301      44.470  50.058  66.545  1.00  0.00           H
ATOM   1672  CB  MET A 301      42.405  49.666  66.983  1.00  0.00           C
ATOM   1673  HB1 MET A 301      41.463  50.254  67.034  1.00  0.00           H
ATOM   1674  HB2 MET A 301      42.485  48.984  67.856  1.00  0.00           H
ATOM   1675  CG  MET A 301      42.256  48.732  65.726  1.00  0.00           C
ATOM   1676  HG1 MET A 301      42.169  49.347  64.805  1.00  0.00           H
ATOM   1677  HG2 MET A 301      41.303  48.176  65.859  1.00  0.00           H
ATOM   1678  SD  MET A 301      43.640  47.572  65.585  1.00  0.00           S
ATOM   1679  CE  MET A 301      42.821  46.052  66.318  1.00  0.00           C
ATOM   1680  HE1 MET A 301      42.677  46.210  67.408  1.00  0.00           H
ATOM   1681  HE2 MET A 301      43.486  45.190  66.097  1.00  0.00           H
ATOM   1682  HE3 MET A 301      41.774  45.914  65.972  1.00  0.00           H
ATOM   1683  C   MET A 301      43.383  51.661  66.112  1.00  0.00           C
ATOM   1684  O   MET A 301      42.736  52.672  66.417  1.00  0.00           O
ATOM   1685  N   ARG A 302      43.841  51.534  64.876  1.00  0.00           N
ATOM   1686  HN  ARG A 302      44.523  50.839  64.663  1.00  0.00           H
ATOM   1687  CA  ARG A 302      43.364  52.375  63.797  1.00  0.00           C
ATOM   1688  HA  ARG A 302      43.475  53.379  64.181  1.00  0.00           H
ATOM   1689  CB  ARG A 302      44.228  52.254  62.512  1.00  0.00           C
ATOM   1690  HB1 ARG A 302      43.684  52.860  61.756  1.00  0.00           H
ATOM   1691  HB2 ARG A 302      44.348  51.216  62.135  1.00  0.00           H
ATOM   1692  CG  ARG A 302      45.642  52.912  62.574  1.00  0.00           C
ATOM   1693  HG1 ARG A 302      46.285  52.526  63.393  1.00  0.00           H
ATOM   1694  HG2 ARG A 302      45.531  53.979  62.864  1.00  0.00           H
ATOM   1695  CD  ARG A 302      46.401  52.787  61.293  1.00  0.00           C
ATOM   1696  HD1 ARG A 302      46.015  53.476  60.511  1.00  0.00           H
ATOM   1697  HD2 ARG A 302      46.145  51.771  60.923  1.00  0.00           H
ATOM   1698  NE  ARG A 302      47.955  52.914  61.533  1.00  0.00           N
ATOM   1699  HE  ARG A 302      48.454  52.089  61.800  1.00  0.00           H
ATOM   1700  CZ  ARG A 302      48.671  54.041  61.572  1.00  0.00           C
ATOM   1701  NH1 ARG A 302      48.167  55.236  61.262  1.00  0.00           N
ATOM   1702 1HH1 ARG A 302      47.205  55.361  61.020  1.00  0.00           H
ATOM   1703 2HH1 ARG A 302      48.646  56.112  61.329  1.00  0.00           H
ATOM   1704  NH2 ARG A 302      49.951  53.824  61.854  1.00  0.00           N
ATOM   1705 1HH2 ARG A 302      50.504  54.621  62.097  1.00  0.00           H
ATOM   1706 2HH2 ARG A 302      50.265  52.895  62.049  1.00  0.00           H
ATOM   1707  C   ARG A 302      41.918  52.174  63.447  1.00  0.00           C
ATOM   1708  O   ARG A 302      41.507  51.262  62.763  1.00  0.00           O
ATOM   1709  N   LEU A 303      41.117  53.033  63.946  1.00  0.00           N
ATOM   1710  HN  LEU A 303      41.434  53.638  64.672  1.00  0.00           H
ATOM   1711  CA  LEU A 303      39.698  53.083  63.757  1.00  0.00           C
ATOM   1712  HA  LEU A 303      39.484  52.233  63.126  1.00  0.00           H
ATOM   1713  CB  LEU A 303      38.766  52.944  65.010  1.00  0.00           C
ATOM   1714  HB1 LEU A 303      37.703  52.981  64.689  1.00  0.00           H
ATOM   1715  HB2 LEU A 303      39.083  53.777  65.674  1.00  0.00           H
ATOM   1716  CG  LEU A 303      39.007  51.577  65.716  1.00  0.00           C
ATOM   1717  HG  LEU A 303      40.103  51.437  65.833  1.00  0.00           H
ATOM   1718  CD1 LEU A 303      38.347  51.587  67.086  1.00  0.00           C
ATOM   1719 1HD1 LEU A 303      38.587  50.667  67.661  1.00  0.00           H
ATOM   1720 2HD1 LEU A 303      37.237  51.632  67.134  1.00  0.00           H
ATOM   1721 3HD1 LEU A 303      38.871  52.464  67.524  1.00  0.00           H
ATOM   1722  CD2 LEU A 303      38.484  50.522  64.807  1.00  0.00           C
ATOM   1723 1HD2 LEU A 303      38.278  49.582  65.361  1.00  0.00           H
ATOM   1724 2HD2 LEU A 303      39.083  50.270  63.907  1.00  0.00           H
ATOM   1725 3HD2 LEU A 303      37.473  50.776  64.423  1.00  0.00           H
ATOM   1726  C   LEU A 303      39.305  54.375  63.112  1.00  0.00           C
ATOM   1727  O   LEU A 303      39.708  55.437  63.480  1.00  0.00           O
ATOM   1728  N   GLY A 304      38.382  54.213  62.060  1.00  0.00           N
ATOM   1729  HN  GLY A 304      37.991  53.329  61.816  1.00  0.00           H
ATOM   1730  CA  GLY A 304      37.828  55.288  61.331  1.00  0.00           C
ATOM   1731  HA1 GLY A 304      37.286  55.861  62.069  1.00  0.00           H
ATOM   1732  HA2 GLY A 304      37.107  54.929  60.612  1.00  0.00           H
ATOM   1733  C   GLY A 304      38.794  56.155  60.597  1.00  0.00           C
ATOM   1734  O   GLY A 304      38.580  57.343  60.583  1.00  0.00           O
ATOM   1735  N   GLU A 305      39.797  55.587  59.942  1.00  0.00           N
ATOM   1736  HN  GLU A 305      39.808  54.591  59.903  1.00  0.00           H
ATOM   1737  CA  GLU A 305      40.802  56.212  59.090  1.00  0.00           C
ATOM   1738  HA  GLU A 305      41.134  57.068  59.658  1.00  0.00           H
ATOM   1739  CB  GLU A 305      41.980  55.321  58.704  1.00  0.00           C
ATOM   1740  HB1 GLU A 305      42.677  55.768  57.964  1.00  0.00           H
ATOM   1741  HB2 GLU A 305      41.622  54.396  58.203  1.00  0.00           H
ATOM   1742  CG  GLU A 305      42.779  54.763  59.917  1.00  0.00           C
ATOM   1743  HG1 GLU A 305      43.422  53.945  59.527  1.00  0.00           H
ATOM   1744  HG2 GLU A 305      42.191  54.386  60.781  1.00  0.00           H
ATOM   1745  CD  GLU A 305      43.787  55.751  60.515  1.00  0.00           C
ATOM   1746  OE1 GLU A 305      43.328  56.652  61.282  1.00  0.00           O
ATOM   1747  OE2 GLU A 305      44.961  55.652  60.117  1.00  0.00           O
ATOM   1748  C   GLU A 305      40.200  56.645  57.746  1.00  0.00           C
ATOM   1749  O   GLU A 305      39.162  56.121  57.285  1.00  0.00           O
ATOM   1750  N   PRO A 306      40.711  57.533  57.019  1.00  0.00           N
ATOM   1751  CD  PRO A 306      40.040  57.791  55.722  1.00  0.00           C
ATOM   1752  HD1 PRO A 306      39.040  58.268  55.805  1.00  0.00           H
ATOM   1753  HD2 PRO A 306      40.012  56.919  55.033  1.00  0.00           H
ATOM   1754  CA  PRO A 306      41.660  58.559  57.351  1.00  0.00           C
ATOM   1755  HA  PRO A 306      42.609  58.059  57.472  1.00  0.00           H
ATOM   1756  CB  PRO A 306      41.720  59.506  56.114  1.00  0.00           C
ATOM   1757  HB1 PRO A 306      42.753  59.679  55.742  1.00  0.00           H
ATOM   1758  HB2 PRO A 306      41.151  60.410  56.418  1.00  0.00           H
ATOM   1759  CG  PRO A 306      41.009  58.792  55.001  1.00  0.00           C
ATOM   1760  HG1 PRO A 306      40.552  59.509  54.285  1.00  0.00           H
ATOM   1761  HG2 PRO A 306      41.826  58.204  54.531  1.00  0.00           H
ATOM   1762  C   PRO A 306      41.544  59.365  58.598  1.00  0.00           C
ATOM   1763  O   PRO A 306      40.436  59.608  59.057  1.00  0.00           O
ATOM   1764  N   THR A 307      42.664  59.771  59.115  1.00  0.00           N
ATOM   1765  HN  THR A 307      43.464  59.341  58.705  1.00  0.00           H
ATOM   1766  CA  THR A 307      42.735  60.750  60.229  1.00  0.00           C
ATOM   1767  HA  THR A 307      41.751  61.181  60.343  1.00  0.00           H
ATOM   1768  CB  THR A 307      43.214  60.131  61.545  1.00  0.00           C
ATOM   1769  HB  THR A 307      44.290  59.893  61.401  1.00  0.00           H
ATOM   1770  OG1 THR A 307      42.411  59.089  62.047  1.00  0.00           O
ATOM   1771  HG1 THR A 307      42.834  58.299  61.705  1.00  0.00           H
ATOM   1772  CG2 THR A 307      43.161  61.181  62.677  1.00  0.00           C
ATOM   1773 1HG2 THR A 307      43.427  60.751  63.666  1.00  0.00           H
ATOM   1774 2HG2 THR A 307      42.168  61.679  62.713  1.00  0.00           H
ATOM   1775 3HG2 THR A 307      43.872  61.964  62.337  1.00  0.00           H
ATOM   1776  C   THR A 307      43.862  61.735  59.768  1.00  0.00           C
ATOM   1777  O   THR A 307      44.921  61.337  59.218  1.00  0.00           O
ATOM   1778  N   SER A 308      43.571  63.035  59.697  1.00  0.00           N
ATOM   1779  HN  SER A 308      42.696  63.353  60.054  1.00  0.00           H
ATOM   1780  CA  SER A 308      44.510  64.150  59.350  1.00  0.00           C
ATOM   1781  HA  SER A 308      44.704  64.037  58.293  1.00  0.00           H
ATOM   1782  CB  SER A 308      43.805  65.611  59.614  1.00  0.00           C
ATOM   1783  HB1 SER A 308      43.714  65.777  60.709  1.00  0.00           H
ATOM   1784  HB2 SER A 308      42.759  65.590  59.240  1.00  0.00           H
ATOM   1785  OG  SER A 308      44.565  66.678  59.024  1.00  0.00           O
ATOM   1786  HG1 SER A 308      44.781  66.373  58.139  1.00  0.00           H
ATOM   1787  C   SER A 308      45.824  64.189  60.166  1.00  0.00           C
ATOM   1788  O   SER A 308      45.896  63.948  61.364  1.00  0.00           O
ATOM   1789  N   ASN A 309      46.944  64.497  59.454  1.00  0.00           N
ATOM   1790  HN  ASN A 309      47.038  64.679  58.479  1.00  0.00           H
ATOM   1791  CA  ASN A 309      48.274  64.604  60.027  1.00  0.00           C
ATOM   1792  HA  ASN A 309      48.879  65.015  59.232  1.00  0.00           H
ATOM   1793  CB  ASN A 309      48.317  65.515  61.256  1.00  0.00           C
ATOM   1794  HB1 ASN A 309      49.360  65.701  61.592  1.00  0.00           H
ATOM   1795  HB2 ASN A 309      47.817  64.938  62.063  1.00  0.00           H
ATOM   1796  CG  ASN A 309      47.667  66.870  61.109  1.00  0.00           C
ATOM   1797  OD1 ASN A 309      46.853  67.281  61.943  1.00  0.00           O
ATOM   1798  ND2 ASN A 309      47.837  67.589  59.985  1.00  0.00           N
ATOM   1799 1HD2 ASN A 309      47.433  68.504  59.974  1.00  0.00           H
ATOM   1800 2HD2 ASN A 309      48.486  67.268  59.295  1.00  0.00           H
ATOM   1801  C   ASN A 309      48.874  63.203  60.331  1.00  0.00           C
ATOM   1802  O   ASN A 309      49.855  63.051  61.025  1.00  0.00           O
ATOM   1803  N   GLU A 310      48.307  62.069  59.898  1.00  0.00           N
ATOM   1804  HN  GLU A 310      47.460  62.127  59.376  1.00  0.00           H
ATOM   1805  CA  GLU A 310      48.874  60.685  60.099  1.00  0.00           C
ATOM   1806  HA  GLU A 310      49.704  60.808  60.779  1.00  0.00           H
ATOM   1807  CB  GLU A 310      47.823  59.673  60.617  1.00  0.00           C
ATOM   1808  HB1 GLU A 310      48.322  58.709  60.855  1.00  0.00           H
ATOM   1809  HB2 GLU A 310      47.091  59.600  59.784  1.00  0.00           H
ATOM   1810  CG  GLU A 310      47.024  60.147  61.890  1.00  0.00           C
ATOM   1811  HG1 GLU A 310      46.103  59.545  61.732  1.00  0.00           H
ATOM   1812  HG2 GLU A 310      46.857  61.243  61.953  1.00  0.00           H
ATOM   1813  CD  GLU A 310      47.512  59.654  63.258  1.00  0.00           C
ATOM   1814  OE1 GLU A 310      47.782  58.421  63.398  1.00  0.00           O
ATOM   1815  OE2 GLU A 310      47.460  60.426  64.206  1.00  0.00           O
ATOM   1816  C   GLU A 310      49.606  60.051  58.915  1.00  0.00           C
ATOM   1817  O   GLU A 310      49.502  60.528  57.784  1.00  0.00           O
ATOM   1818  N   THR A 311      50.331  58.978  59.210  1.00  0.00           N
ATOM   1819  HN  THR A 311      50.350  58.609  60.136  1.00  0.00           H
ATOM   1820  CA  THR A 311      50.985  58.157  58.161  1.00  0.00           C
ATOM   1821  HA  THR A 311      51.442  58.850  57.469  1.00  0.00           H
ATOM   1822  CB  THR A 311      52.028  57.145  58.671  1.00  0.00           C
ATOM   1823  HB  THR A 311      52.618  57.789  59.357  1.00  0.00           H
ATOM   1824  OG1 THR A 311      52.897  56.662  57.646  1.00  0.00           O
ATOM   1825  HG1 THR A 311      53.510  57.325  57.320  1.00  0.00           H
ATOM   1826  CG2 THR A 311      51.345  55.997  59.325  1.00  0.00           C
ATOM   1827 1HG2 THR A 311      52.067  55.276  59.764  1.00  0.00           H
ATOM   1828 2HG2 THR A 311      50.831  55.463  58.497  1.00  0.00           H
ATOM   1829 3HG2 THR A 311      50.604  56.308  60.092  1.00  0.00           H
ATOM   1830  C   THR A 311      49.782  57.441  57.381  1.00  0.00           C
ATOM   1831  O   THR A 311      48.685  57.319  57.854  1.00  0.00           O
ATOM   1832  N   LEU A 312      50.054  57.024  56.135  1.00  0.00           N
ATOM   1833  HN  LEU A 312      50.964  57.141  55.746  1.00  0.00           H
ATOM   1834  CA  LEU A 312      49.077  56.672  55.118  1.00  0.00           C
ATOM   1835  HA  LEU A 312      48.127  57.150  55.304  1.00  0.00           H
ATOM   1836  CB  LEU A 312      49.651  57.015  53.701  1.00  0.00           C
ATOM   1837  HB1 LEU A 312      48.899  56.691  52.951  1.00  0.00           H
ATOM   1838  HB2 LEU A 312      50.550  56.374  53.577  1.00  0.00           H
ATOM   1839  CG  LEU A 312      50.042  58.562  53.451  1.00  0.00           C
ATOM   1840  HG  LEU A 312      50.756  58.966  54.201  1.00  0.00           H
ATOM   1841  CD1 LEU A 312      50.522  58.730  52.102  1.00  0.00           C
ATOM   1842 1HD1 LEU A 312      51.442  58.125  51.956  1.00  0.00           H
ATOM   1843 2HD1 LEU A 312      50.639  59.802  51.835  1.00  0.00           H
ATOM   1844 3HD1 LEU A 312      49.800  58.347  51.350  1.00  0.00           H
ATOM   1845  CD2 LEU A 312      48.895  59.598  53.522  1.00  0.00           C
ATOM   1846 1HD2 LEU A 312      48.332  59.457  54.469  1.00  0.00           H
ATOM   1847 2HD2 LEU A 312      48.200  59.444  52.669  1.00  0.00           H
ATOM   1848 3HD2 LEU A 312      49.224  60.654  53.417  1.00  0.00           H
ATOM   1849  C   LEU A 312      48.716  55.129  55.045  1.00  0.00           C
ATOM   1850  O   LEU A 312      47.812  54.703  54.321  1.00  0.00           O
ATOM   1851  N   SER A 313      49.391  54.305  55.925  1.00  0.00           N
ATOM   1852  HN  SER A 313      50.000  54.827  56.518  1.00  0.00           H
ATOM   1853  CA  SER A 313      49.435  52.884  55.871  1.00  0.00           C
ATOM   1854  HA  SER A 313      50.086  52.680  55.034  1.00  0.00           H
ATOM   1855  CB  SER A 313      50.146  52.356  57.168  1.00  0.00           C
ATOM   1856  HB1 SER A 313      50.363  51.270  57.075  1.00  0.00           H
ATOM   1857  HB2 SER A 313      49.422  52.517  57.996  1.00  0.00           H
ATOM   1858  OG  SER A 313      51.322  53.131  57.470  1.00  0.00           O
ATOM   1859  HG1 SER A 313      51.665  52.659  58.232  1.00  0.00           H
ATOM   1860  C   SER A 313      48.165  52.129  55.721  1.00  0.00           C
ATOM   1861  O   SER A 313      47.939  51.510  54.670  1.00  0.00           O
ATOM   1862  N   CYS A 314      47.262  52.201  56.741  1.00  0.00           N
ATOM   1863  HN  CYS A 314      47.348  52.919  57.428  1.00  0.00           H
ATOM   1864  CA  CYS A 314      45.966  51.612  56.648  1.00  0.00           C
ATOM   1865  HA  CYS A 314      46.037  50.542  56.775  1.00  0.00           H
ATOM   1866  CB  CYS A 314      45.103  52.105  57.872  1.00  0.00           C
ATOM   1867  HB1 CYS A 314      44.894  53.190  57.988  1.00  0.00           H
ATOM   1868  HB2 CYS A 314      45.802  51.837  58.693  1.00  0.00           H
ATOM   1869  SG  CYS A 314      43.735  51.139  58.480  1.00  0.00           S
ATOM   1870  C   CYS A 314      45.139  51.911  55.436  1.00  0.00           C
ATOM   1871  O   CYS A 314      44.488  50.987  54.988  1.00  0.00           O
ATOM   1872  N   VAL A 315      45.121  53.192  55.019  1.00  0.00           N
ATOM   1873  HN  VAL A 315      45.630  53.924  55.466  1.00  0.00           H
ATOM   1874  CA  VAL A 315      44.446  53.699  53.830  1.00  0.00           C
ATOM   1875  HA  VAL A 315      43.385  53.514  53.904  1.00  0.00           H
ATOM   1876  CB  VAL A 315      44.511  55.240  53.776  1.00  0.00           C
ATOM   1877  HB  VAL A 315      45.572  55.514  53.960  1.00  0.00           H
ATOM   1878  CG1 VAL A 315      43.974  55.868  52.500  1.00  0.00           C
ATOM   1879 1HG1 VAL A 315      44.179  56.958  52.569  1.00  0.00           H
ATOM   1880 2HG1 VAL A 315      42.895  55.848  52.238  1.00  0.00           H
ATOM   1881 3HG1 VAL A 315      44.650  55.543  51.680  1.00  0.00           H
ATOM   1882  CG2 VAL A 315      43.562  55.878  54.948  1.00  0.00           C
ATOM   1883 1HG2 VAL A 315      43.624  56.985  55.019  1.00  0.00           H
ATOM   1884 2HG2 VAL A 315      43.796  55.460  55.951  1.00  0.00           H
ATOM   1885 3HG2 VAL A 315      42.508  55.716  54.637  1.00  0.00           H
ATOM   1886  C   VAL A 315      44.907  52.951  52.603  1.00  0.00           C
ATOM   1887  O   VAL A 315      44.138  52.374  51.856  1.00  0.00           O
ATOM   1888  N   ILE A 316      46.233  52.893  52.489  1.00  0.00           N
ATOM   1889  HN  ILE A 316      46.859  53.365  53.104  1.00  0.00           H
ATOM   1890  CA  ILE A 316      46.924  52.315  51.308  1.00  0.00           C
ATOM   1891  HA  ILE A 316      46.589  52.870  50.444  1.00  0.00           H
ATOM   1892  CB  ILE A 316      48.388  52.522  51.407  1.00  0.00           C
ATOM   1893  HB  ILE A 316      48.688  52.179  52.421  1.00  0.00           H
ATOM   1894  CG2 ILE A 316      49.157  51.634  50.333  1.00  0.00           C
ATOM   1895 1HG2 ILE A 316      48.671  51.577  49.335  1.00  0.00           H
ATOM   1896 2HG2 ILE A 316      49.201  50.626  50.798  1.00  0.00           H
ATOM   1897 3HG2 ILE A 316      50.196  52.002  50.189  1.00  0.00           H
ATOM   1898  CG1 ILE A 316      48.836  54.006  51.150  1.00  0.00           C
ATOM   1899 1HG1 ILE A 316      48.069  54.562  51.731  1.00  0.00           H
ATOM   1900 2HG1 ILE A 316      48.615  54.379  50.127  1.00  0.00           H
ATOM   1901  CD  ILE A 316      50.283  54.324  51.531  1.00  0.00           C
ATOM   1902  HD1 ILE A 316      50.425  55.426  51.509  1.00  0.00           H
ATOM   1903  HD2 ILE A 316      50.985  53.832  50.825  1.00  0.00           H
ATOM   1904  HD3 ILE A 316      50.559  53.937  52.535  1.00  0.00           H
ATOM   1905  C   ILE A 316      46.568  50.807  51.190  1.00  0.00           C
ATOM   1906  O   ILE A 316      46.258  50.244  50.132  1.00  0.00           O
ATOM   1907  N   ILE A 317      46.553  50.040  52.329  1.00  0.00           N
ATOM   1908  HN  ILE A 317      46.946  50.420  53.163  1.00  0.00           H
ATOM   1909  CA  ILE A 317      46.146  48.621  52.350  1.00  0.00           C
ATOM   1910  HA  ILE A 317      46.763  48.118  51.620  1.00  0.00           H
ATOM   1911  CB  ILE A 317      46.486  48.076  53.748  1.00  0.00           C
ATOM   1912  HB  ILE A 317      46.141  48.755  54.556  1.00  0.00           H
ATOM   1913  CG2 ILE A 317      45.837  46.693  53.937  1.00  0.00           C
ATOM   1914 1HG2 ILE A 317      46.151  46.330  54.939  1.00  0.00           H
ATOM   1915 2HG2 ILE A 317      46.207  45.881  53.276  1.00  0.00           H
ATOM   1916 3HG2 ILE A 317      44.729  46.623  53.978  1.00  0.00           H
ATOM   1917  CG1 ILE A 317      48.064  48.025  53.690  1.00  0.00           C
ATOM   1918 1HG1 ILE A 317      48.482  49.024  53.444  1.00  0.00           H
ATOM   1919 2HG1 ILE A 317      48.393  47.402  52.831  1.00  0.00           H
ATOM   1920  CD  ILE A 317      48.790  47.625  54.948  1.00  0.00           C
ATOM   1921  HD1 ILE A 317      49.844  47.328  54.763  1.00  0.00           H
ATOM   1922  HD2 ILE A 317      48.158  46.841  55.417  1.00  0.00           H
ATOM   1923  HD3 ILE A 317      48.925  48.510  55.607  1.00  0.00           H
ATOM   1924  C   ILE A 317      44.707  48.455  51.943  1.00  0.00           C
ATOM   1925  O   ILE A 317      44.390  47.538  51.132  1.00  0.00           O
ATOM   1926  N   PHE A 318      43.765  49.277  52.522  1.00  0.00           N
ATOM   1927  HN  PHE A 318      44.086  49.918  53.214  1.00  0.00           H
ATOM   1928  CA  PHE A 318      42.351  49.340  52.070  1.00  0.00           C
ATOM   1929  HA  PHE A 318      41.890  48.379  52.242  1.00  0.00           H
ATOM   1930  CB  PHE A 318      41.605  50.322  52.972  1.00  0.00           C
ATOM   1931  HB1 PHE A 318      42.168  51.279  52.959  1.00  0.00           H
ATOM   1932  HB2 PHE A 318      41.651  49.958  54.021  1.00  0.00           H
ATOM   1933  CG  PHE A 318      40.169  50.631  52.554  1.00  0.00           C
ATOM   1934  CD1 PHE A 318      39.111  49.832  53.014  1.00  0.00           C
ATOM   1935  HD1 PHE A 318      39.109  48.925  53.599  1.00  0.00           H
ATOM   1936  CE1 PHE A 318      37.878  50.026  52.433  1.00  0.00           C
ATOM   1937  HE1 PHE A 318      37.137  49.255  52.583  1.00  0.00           H
ATOM   1938  CZ  PHE A 318      37.612  51.161  51.687  1.00  0.00           C
ATOM   1939  HZ  PHE A 318      36.565  51.381  51.541  1.00  0.00           H
ATOM   1940  CD2 PHE A 318      39.963  51.700  51.659  1.00  0.00           C
ATOM   1941  HD2 PHE A 318      40.732  52.457  51.611  1.00  0.00           H
ATOM   1942  CE2 PHE A 318      38.612  52.013  51.377  1.00  0.00           C
ATOM   1943  HE2 PHE A 318      38.516  52.872  50.730  1.00  0.00           H
ATOM   1944  C   PHE A 318      42.103  49.564  50.578  1.00  0.00           C
ATOM   1945  O   PHE A 318      41.361  48.808  49.965  1.00  0.00           O
ATOM   1946  N   VAL A 319      42.780  50.540  49.908  1.00  0.00           N
ATOM   1947  HN  VAL A 319      43.499  51.016  50.408  1.00  0.00           H
ATOM   1948  CA  VAL A 319      42.697  50.864  48.529  1.00  0.00           C
ATOM   1949  HA  VAL A 319      41.650  51.079  48.375  1.00  0.00           H
ATOM   1950  CB  VAL A 319      43.503  52.169  48.260  1.00  0.00           C
ATOM   1951  HB  VAL A 319      44.439  52.337  48.835  1.00  0.00           H
ATOM   1952  CG1 VAL A 319      44.025  52.229  46.772  1.00  0.00           C
ATOM   1953 1HG1 VAL A 319      44.852  51.488  46.735  1.00  0.00           H
ATOM   1954 2HG1 VAL A 319      44.409  53.231  46.480  1.00  0.00           H
ATOM   1955 3HG1 VAL A 319      43.220  51.822  46.125  1.00  0.00           H
ATOM   1956  CG2 VAL A 319      42.465  53.272  48.547  1.00  0.00           C
ATOM   1957 1HG2 VAL A 319      41.569  53.163  47.899  1.00  0.00           H
ATOM   1958 2HG2 VAL A 319      42.779  54.318  48.342  1.00  0.00           H
ATOM   1959 3HG2 VAL A 319      42.251  53.190  49.634  1.00  0.00           H
ATOM   1960  C   VAL A 319      43.012  49.671  47.669  1.00  0.00           C
ATOM   1961  O   VAL A 319      42.215  49.320  46.769  1.00  0.00           O
ATOM   1962  N   ILE A 320      44.117  48.925  48.037  1.00  0.00           N
ATOM   1963  HN  ILE A 320      44.592  49.095  48.897  1.00  0.00           H
ATOM   1964  CA  ILE A 320      44.562  47.794  47.244  1.00  0.00           C
ATOM   1965  HA  ILE A 320      44.598  48.147  46.224  1.00  0.00           H
ATOM   1966  CB  ILE A 320      45.888  47.146  47.779  1.00  0.00           C
ATOM   1967  HB  ILE A 320      45.739  46.843  48.837  1.00  0.00           H
ATOM   1968  CG2 ILE A 320      46.331  45.892  46.987  1.00  0.00           C
ATOM   1969 1HG2 ILE A 320      46.240  45.974  45.882  1.00  0.00           H
ATOM   1970 2HG2 ILE A 320      45.578  45.108  47.216  1.00  0.00           H
ATOM   1971 3HG2 ILE A 320      47.331  45.460  47.202  1.00  0.00           H
ATOM   1972  CG1 ILE A 320      46.989  48.249  47.747  1.00  0.00           C
ATOM   1973 1HG1 ILE A 320      46.506  49.206  48.037  1.00  0.00           H
ATOM   1974 2HG1 ILE A 320      47.367  48.336  46.706  1.00  0.00           H
ATOM   1975  CD  ILE A 320      48.084  47.939  48.688  1.00  0.00           C
ATOM   1976  HD1 ILE A 320      48.971  48.607  48.689  1.00  0.00           H
ATOM   1977  HD2 ILE A 320      48.493  46.914  48.559  1.00  0.00           H
ATOM   1978  HD3 ILE A 320      47.631  47.941  49.702  1.00  0.00           H
ATOM   1979  C   ILE A 320      43.494  46.677  47.229  1.00  0.00           C
ATOM   1980  O   ILE A 320      43.041  46.145  46.197  1.00  0.00           O
ATOM   1981  N   VAL A 321      43.029  46.200  48.446  1.00  0.00           N
ATOM   1982  HN  VAL A 321      43.313  46.623  49.304  1.00  0.00           H
ATOM   1983  CA  VAL A 321      42.050  45.167  48.622  1.00  0.00           C
ATOM   1984  HA  VAL A 321      42.161  44.369  47.903  1.00  0.00           H
ATOM   1985  CB  VAL A 321      42.105  44.492  50.063  1.00  0.00           C
ATOM   1986  HB  VAL A 321      41.348  43.680  50.023  1.00  0.00           H
ATOM   1987  CG1 VAL A 321      43.525  43.882  50.314  1.00  0.00           C
ATOM   1988 1HG1 VAL A 321      44.287  44.680  50.445  1.00  0.00           H
ATOM   1989 2HG1 VAL A 321      43.834  43.213  49.482  1.00  0.00           H
ATOM   1990 3HG1 VAL A 321      43.478  43.296  51.257  1.00  0.00           H
ATOM   1991  CG2 VAL A 321      41.680  45.470  51.173  1.00  0.00           C
ATOM   1992 1HG2 VAL A 321      40.580  45.597  51.082  1.00  0.00           H
ATOM   1993 2HG2 VAL A 321      42.200  46.441  51.026  1.00  0.00           H
ATOM   1994 3HG2 VAL A 321      41.874  45.152  52.220  1.00  0.00           H
ATOM   1995  C   VAL A 321      40.613  45.515  48.242  1.00  0.00           C
ATOM   1996  O   VAL A 321      40.002  44.642  47.617  1.00  0.00           O
ATOM   1997  N   TYR A 322      40.087  46.706  48.549  1.00  0.00           N
ATOM   1998  HN  TYR A 322      40.630  47.395  49.023  1.00  0.00           H
ATOM   1999  CA  TYR A 322      38.730  47.004  48.186  1.00  0.00           C
ATOM   2000  HA  TYR A 322      38.128  46.133  48.401  1.00  0.00           H
ATOM   2001  CB  TYR A 322      38.141  48.195  48.974  1.00  0.00           C
ATOM   2002  HB1 TYR A 322      38.809  49.027  48.664  1.00  0.00           H
ATOM   2003  HB2 TYR A 322      38.227  47.878  50.035  1.00  0.00           H
ATOM   2004  CG  TYR A 322      36.754  48.472  48.693  1.00  0.00           C
ATOM   2005  CD1 TYR A 322      35.766  47.567  49.009  1.00  0.00           C
ATOM   2006  HD1 TYR A 322      36.012  46.633  49.492  1.00  0.00           H
ATOM   2007  CE1 TYR A 322      34.420  47.901  48.794  1.00  0.00           C
ATOM   2008  HE1 TYR A 322      33.773  47.085  49.081  1.00  0.00           H
ATOM   2009  CZ  TYR A 322      33.977  49.036  48.282  1.00  0.00           C
ATOM   2010  OH  TYR A 322      32.641  49.363  48.033  1.00  0.00           O
ATOM   2011  HH  TYR A 322      32.096  48.733  48.510  1.00  0.00           H
ATOM   2012  CD2 TYR A 322      36.348  49.735  48.200  1.00  0.00           C
ATOM   2013  HD2 TYR A 322      37.085  50.473  47.918  1.00  0.00           H
ATOM   2014  CE2 TYR A 322      34.949  49.969  47.872  1.00  0.00           C
ATOM   2015  HE2 TYR A 322      34.698  50.947  47.488  1.00  0.00           H
ATOM   2016  C   TYR A 322      38.568  47.212  46.684  1.00  0.00           C
ATOM   2017  O   TYR A 322      37.621  46.733  46.122  1.00  0.00           O
ATOM   2018  N   TYR A 323      39.505  47.863  45.999  1.00  0.00           N
ATOM   2019  HN  TYR A 323      40.309  48.275  46.421  1.00  0.00           H
ATOM   2020  CA  TYR A 323      39.439  48.153  44.500  1.00  0.00           C
ATOM   2021  HA  TYR A 323      38.449  48.537  44.303  1.00  0.00           H
ATOM   2022  CB  TYR A 323      40.471  49.221  44.143  1.00  0.00           C
ATOM   2023  HB1 TYR A 323      41.450  48.727  44.322  1.00  0.00           H
ATOM   2024  HB2 TYR A 323      40.450  50.100  44.823  1.00  0.00           H
ATOM   2025  CG  TYR A 323      40.351  49.786  42.658  1.00  0.00           C
ATOM   2026  CD1 TYR A 323      41.006  49.167  41.510  1.00  0.00           C
ATOM   2027  HD1 TYR A 323      41.726  48.362  41.519  1.00  0.00           H
ATOM   2028  CE1 TYR A 323      40.797  49.704  40.255  1.00  0.00           C
ATOM   2029  HE1 TYR A 323      41.243  49.282  39.367  1.00  0.00           H
ATOM   2030  CZ  TYR A 323      39.981  50.809  40.040  1.00  0.00           C
ATOM   2031  OH  TYR A 323      39.757  51.309  38.765  1.00  0.00           O
ATOM   2032  HH  TYR A 323      38.919  51.778  38.782  1.00  0.00           H
ATOM   2033  CD2 TYR A 323      39.612  50.939  42.466  1.00  0.00           C
ATOM   2034  HD2 TYR A 323      39.136  51.432  43.300  1.00  0.00           H
ATOM   2035  CE2 TYR A 323      39.289  51.366  41.164  1.00  0.00           C
ATOM   2036  HE2 TYR A 323      38.700  52.264  41.053  1.00  0.00           H
ATOM   2037  C   TYR A 323      39.556  46.826  43.763  1.00  0.00           C
ATOM   2038  O   TYR A 323      38.848  46.605  42.795  1.00  0.00           O
ATOM   2039  N   ALA A 324      40.445  45.913  44.236  1.00  0.00           N
ATOM   2040  HN  ALA A 324      41.045  46.156  44.994  1.00  0.00           H
ATOM   2041  CA  ALA A 324      40.590  44.601  43.721  1.00  0.00           C
ATOM   2042  HA  ALA A 324      40.625  44.697  42.646  1.00  0.00           H
ATOM   2043  CB  ALA A 324      41.841  43.963  44.248  1.00  0.00           C
ATOM   2044  HB1 ALA A 324      42.155  43.112  43.606  1.00  0.00           H
ATOM   2045  HB2 ALA A 324      41.905  43.936  45.356  1.00  0.00           H
ATOM   2046  HB3 ALA A 324      42.647  44.714  44.104  1.00  0.00           H
ATOM   2047  C   ALA A 324      39.440  43.670  43.971  1.00  0.00           C
ATOM   2048  O   ALA A 324      39.028  42.861  43.127  1.00  0.00           O
ATOM   2049  N   LEU A 325      38.795  43.768  45.170  1.00  0.00           N
ATOM   2050  HN  LEU A 325      39.129  44.246  45.979  1.00  0.00           H
ATOM   2051  CA  LEU A 325      37.531  43.117  45.548  1.00  0.00           C
ATOM   2052  HA  LEU A 325      37.599  42.063  45.320  1.00  0.00           H
ATOM   2053  CB  LEU A 325      37.229  43.360  47.024  1.00  0.00           C
ATOM   2054  HB1 LEU A 325      37.008  44.442  47.149  1.00  0.00           H
ATOM   2055  HB2 LEU A 325      38.155  42.993  47.515  1.00  0.00           H
ATOM   2056  CG  LEU A 325      36.058  42.733  47.711  1.00  0.00           C
ATOM   2057  HG  LEU A 325      35.086  43.175  47.403  1.00  0.00           H
ATOM   2058  CD1 LEU A 325      36.035  41.134  47.509  1.00  0.00           C
ATOM   2059 1HD1 LEU A 325      37.036  40.764  47.818  1.00  0.00           H
ATOM   2060 2HD1 LEU A 325      35.972  40.962  46.413  1.00  0.00           H
ATOM   2061 3HD1 LEU A 325      35.186  40.623  48.010  1.00  0.00           H
ATOM   2062  CD2 LEU A 325      36.198  43.145  49.167  1.00  0.00           C
ATOM   2063 1HD2 LEU A 325      35.214  43.013  49.665  1.00  0.00           H
ATOM   2064 2HD2 LEU A 325      36.342  44.244  49.249  1.00  0.00           H
ATOM   2065 3HD2 LEU A 325      37.003  42.628  49.731  1.00  0.00           H
ATOM   2066  C   LEU A 325      36.334  43.448  44.610  1.00  0.00           C
ATOM   2067  O   LEU A 325      35.712  42.686  43.914  1.00  0.00           O
ATOM   2068  N   MET A 326      36.039  44.759  44.492  1.00  0.00           N
ATOM   2069  HN  MET A 326      36.604  45.385  45.024  1.00  0.00           H
ATOM   2070  CA  MET A 326      35.075  45.361  43.598  1.00  0.00           C
ATOM   2071  HA  MET A 326      34.154  44.832  43.795  1.00  0.00           H
ATOM   2072  CB  MET A 326      34.823  46.821  44.032  1.00  0.00           C
ATOM   2073  HB1 MET A 326      34.186  47.325  43.275  1.00  0.00           H
ATOM   2074  HB2 MET A 326      35.835  47.279  43.999  1.00  0.00           H
ATOM   2075  CG  MET A 326      34.269  47.055  45.429  1.00  0.00           C
ATOM   2076  HG1 MET A 326      34.394  48.129  45.684  1.00  0.00           H
ATOM   2077  HG2 MET A 326      34.973  46.544  46.120  1.00  0.00           H
ATOM   2078  SD  MET A 326      32.592  46.760  45.756  1.00  0.00           S
ATOM   2079  CE  MET A 326      32.961  45.195  46.474  1.00  0.00           C
ATOM   2080  HE1 MET A 326      32.124  44.504  46.710  1.00  0.00           H
ATOM   2081  HE2 MET A 326      33.686  45.286  47.311  1.00  0.00           H
ATOM   2082  HE3 MET A 326      33.529  44.583  45.742  1.00  0.00           H
ATOM   2083  C   MET A 326      35.377  45.257  42.135  1.00  0.00           C
ATOM   2084  O   MET A 326      34.542  44.950  41.317  1.00  0.00           O
ATOM   2085  N   ALA A 327      36.628  45.414  41.702  1.00  0.00           N
ATOM   2086  HN  ALA A 327      37.267  45.739  42.394  1.00  0.00           H
ATOM   2087  CA  ALA A 327      37.071  45.140  40.322  1.00  0.00           C
ATOM   2088  HA  ALA A 327      36.454  45.666  39.608  1.00  0.00           H
ATOM   2089  CB  ALA A 327      38.524  45.502  40.080  1.00  0.00           C
ATOM   2090  HB1 ALA A 327      38.612  46.595  40.258  1.00  0.00           H
ATOM   2091  HB2 ALA A 327      38.696  45.367  38.991  1.00  0.00           H
ATOM   2092  HB3 ALA A 327      39.182  44.852  40.696  1.00  0.00           H
ATOM   2093  C   ALA A 327      36.828  43.684  40.035  1.00  0.00           C
ATOM   2094  O   ALA A 327      36.321  43.338  38.997  1.00  0.00           O
ATOM   2095  N   GLY A 328      37.188  42.706  40.893  1.00  0.00           N
ATOM   2096  HN  GLY A 328      37.614  42.947  41.762  1.00  0.00           H
ATOM   2097  CA  GLY A 328      37.109  41.324  40.575  1.00  0.00           C
ATOM   2098  HA1 GLY A 328      37.551  40.833  41.430  1.00  0.00           H
ATOM   2099  HA2 GLY A 328      37.701  41.149  39.689  1.00  0.00           H
ATOM   2100  C   GLY A 328      35.698  40.781  40.396  1.00  0.00           C
ATOM   2101  O   GLY A 328      35.438  40.046  39.484  1.00  0.00           O
ATOM   2102  N   VAL A 329      34.785  41.036  41.357  1.00  0.00           N
ATOM   2103  HN  VAL A 329      35.021  41.588  42.153  1.00  0.00           H
ATOM   2104  CA  VAL A 329      33.354  40.752  41.189  1.00  0.00           C
ATOM   2105  HA  VAL A 329      33.265  39.737  40.831  1.00  0.00           H
ATOM   2106  CB  VAL A 329      32.609  40.810  42.491  1.00  0.00           C
ATOM   2107  HB  VAL A 329      31.590  40.451  42.233  1.00  0.00           H
ATOM   2108  CG1 VAL A 329      33.122  39.833  43.499  1.00  0.00           C
ATOM   2109 1HG1 VAL A 329      33.228  38.813  43.072  1.00  0.00           H
ATOM   2110 2HG1 VAL A 329      32.522  39.781  44.433  1.00  0.00           H
ATOM   2111 3HG1 VAL A 329      34.152  40.140  43.780  1.00  0.00           H
ATOM   2112  CG2 VAL A 329      32.546  42.225  43.041  1.00  0.00           C
ATOM   2113 1HG2 VAL A 329      32.049  42.289  44.033  1.00  0.00           H
ATOM   2114 2HG2 VAL A 329      31.875  42.808  42.374  1.00  0.00           H
ATOM   2115 3HG2 VAL A 329      33.520  42.758  43.070  1.00  0.00           H
ATOM   2116  C   VAL A 329      32.694  41.577  40.043  1.00  0.00           C
ATOM   2117  O   VAL A 329      31.851  41.034  39.334  1.00  0.00           O
ATOM   2118  N   VAL A 330      33.054  42.894  39.817  1.00  0.00           N
ATOM   2119  HN  VAL A 330      33.724  43.352  40.397  1.00  0.00           H
ATOM   2120  CA  VAL A 330      32.484  43.637  38.674  1.00  0.00           C
ATOM   2121  HA  VAL A 330      31.405  43.646  38.724  1.00  0.00           H
ATOM   2122  CB  VAL A 330      32.654  45.168  38.796  1.00  0.00           C
ATOM   2123  HB  VAL A 330      33.738  45.370  38.932  1.00  0.00           H
ATOM   2124  CG1 VAL A 330      32.245  45.931  37.542  1.00  0.00           C
ATOM   2125 1HG1 VAL A 330      32.269  47.006  37.822  1.00  0.00           H
ATOM   2126 2HG1 VAL A 330      31.212  45.702  37.202  1.00  0.00           H
ATOM   2127 3HG1 VAL A 330      32.769  45.697  36.591  1.00  0.00           H
ATOM   2128  CG2 VAL A 330      31.911  45.643  40.019  1.00  0.00           C
ATOM   2129 1HG2 VAL A 330      32.270  45.225  40.983  1.00  0.00           H
ATOM   2130 2HG2 VAL A 330      30.835  45.366  39.980  1.00  0.00           H
ATOM   2131 3HG2 VAL A 330      32.013  46.736  40.190  1.00  0.00           H
ATOM   2132  C   VAL A 330      32.999  43.119  37.294  1.00  0.00           C
ATOM   2133  O   VAL A 330      32.241  42.877  36.401  1.00  0.00           O
ATOM   2134  N   TRP A 331      34.327  42.756  37.038  1.00  0.00           N
ATOM   2135  HN  TRP A 331      35.041  42.971  37.700  1.00  0.00           H
ATOM   2136  CA  TRP A 331      34.832  42.034  35.868  1.00  0.00           C
ATOM   2137  HA  TRP A 331      34.341  42.513  35.033  1.00  0.00           H
ATOM   2138  CB  TRP A 331      36.422  42.003  35.702  1.00  0.00           C
ATOM   2139  HB1 TRP A 331      36.627  41.321  34.850  1.00  0.00           H
ATOM   2140  HB2 TRP A 331      36.856  41.629  36.653  1.00  0.00           H
ATOM   2141  CG  TRP A 331      36.977  43.376  35.510  1.00  0.00           C
ATOM   2142  CD1 TRP A 331      37.930  43.998  36.275  1.00  0.00           C
ATOM   2143  HD1 TRP A 331      38.463  43.661  37.153  1.00  0.00           H
ATOM   2144  NE1 TRP A 331      38.182  45.264  35.699  1.00  0.00           N
ATOM   2145  HE1 TRP A 331      38.766  45.956  36.063  1.00  0.00           H
ATOM   2146  CE2 TRP A 331      37.500  45.411  34.550  1.00  0.00           C
ATOM   2147  CD2 TRP A 331      36.677  44.239  34.342  1.00  0.00           C
ATOM   2148  CE3 TRP A 331      35.971  44.109  33.112  1.00  0.00           C
ATOM   2149  HE3 TRP A 331      35.505  43.174  32.838  1.00  0.00           H
ATOM   2150  CZ3 TRP A 331      35.965  45.140  32.161  1.00  0.00           C
ATOM   2151  HZ3 TRP A 331      35.381  44.953  31.272  1.00  0.00           H
ATOM   2152  CZ2 TRP A 331      37.525  46.422  33.574  1.00  0.00           C
ATOM   2153  HZ2 TRP A 331      38.039  47.356  33.746  1.00  0.00           H
ATOM   2154  CH2 TRP A 331      36.802  46.302  32.436  1.00  0.00           C
ATOM   2155  HH2 TRP A 331      36.871  47.094  31.705  1.00  0.00           H
ATOM   2156  C   TRP A 331      34.252  40.664  35.737  1.00  0.00           C
ATOM   2157  O   TRP A 331      34.169  40.094  34.674  1.00  0.00           O
ATOM   2158  N   PHE A 332      33.874  40.046  36.877  1.00  0.00           N
ATOM   2159  HN  PHE A 332      34.139  40.381  37.777  1.00  0.00           H
ATOM   2160  CA  PHE A 332      33.119  38.786  36.848  1.00  0.00           C
ATOM   2161  HA  PHE A 332      33.750  38.108  36.293  1.00  0.00           H
ATOM   2162  CB  PHE A 332      33.094  38.158  38.337  1.00  0.00           C
ATOM   2163  HB1 PHE A 332      32.440  38.825  38.939  1.00  0.00           H
ATOM   2164  HB2 PHE A 332      34.121  38.109  38.757  1.00  0.00           H
ATOM   2165  CG  PHE A 332      32.516  36.696  38.390  1.00  0.00           C
ATOM   2166  CD1 PHE A 332      32.648  35.874  37.310  1.00  0.00           C
ATOM   2167  HD1 PHE A 332      33.180  36.203  36.430  1.00  0.00           H
ATOM   2168  CE1 PHE A 332      32.164  34.519  37.399  1.00  0.00           C
ATOM   2169  HE1 PHE A 332      32.305  33.958  36.486  1.00  0.00           H
ATOM   2170  CZ  PHE A 332      31.583  34.059  38.573  1.00  0.00           C
ATOM   2171  HZ  PHE A 332      31.275  33.028  38.666  1.00  0.00           H
ATOM   2172  CD2 PHE A 332      31.983  36.225  39.589  1.00  0.00           C
ATOM   2173  HD2 PHE A 332      31.922  36.848  40.469  1.00  0.00           H
ATOM   2174  CE2 PHE A 332      31.539  34.895  39.712  1.00  0.00           C
ATOM   2175  HE2 PHE A 332      31.009  34.601  40.605  1.00  0.00           H
ATOM   2176  C   PHE A 332      31.699  38.831  36.179  1.00  0.00           C
ATOM   2177  O   PHE A 332      31.386  37.920  35.435  1.00  0.00           O
ATOM   2178  N   VAL A 333      30.969  39.968  36.335  1.00  0.00           N
ATOM   2179  HN  VAL A 333      31.222  40.789  36.841  1.00  0.00           H
ATOM   2180  CA  VAL A 333      29.773  40.313  35.631  1.00  0.00           C
ATOM   2181  HA  VAL A 333      29.233  39.398  35.821  1.00  0.00           H
ATOM   2182  CB  VAL A 333      28.963  41.511  36.233  1.00  0.00           C
ATOM   2183  HB  VAL A 333      29.650  42.351  36.471  1.00  0.00           H
ATOM   2184  CG1 VAL A 333      27.893  42.030  35.263  1.00  0.00           C
ATOM   2185 1HG1 VAL A 333      27.217  42.796  35.698  1.00  0.00           H
ATOM   2186 2HG1 VAL A 333      27.309  41.132  34.967  1.00  0.00           H
ATOM   2187 3HG1 VAL A 333      28.377  42.423  34.344  1.00  0.00           H
ATOM   2188  CG2 VAL A 333      28.232  41.143  37.554  1.00  0.00           C
ATOM   2189 1HG2 VAL A 333      27.396  40.427  37.403  1.00  0.00           H
ATOM   2190 2HG2 VAL A 333      27.877  42.067  38.058  1.00  0.00           H
ATOM   2191 3HG2 VAL A 333      28.949  40.536  38.146  1.00  0.00           H
ATOM   2192  C   VAL A 333      29.964  40.455  34.111  1.00  0.00           C
ATOM   2193  O   VAL A 333      29.196  39.917  33.382  1.00  0.00           O
ATOM   2194  N   VAL A 334      31.097  41.070  33.681  1.00  0.00           N
ATOM   2195  HN  VAL A 334      31.755  41.389  34.359  1.00  0.00           H
ATOM   2196  CA  VAL A 334      31.513  41.175  32.331  1.00  0.00           C
ATOM   2197  HA  VAL A 334      30.791  41.665  31.695  1.00  0.00           H
ATOM   2198  CB  VAL A 334      32.646  42.079  32.138  1.00  0.00           C
ATOM   2199  HB  VAL A 334      33.625  41.688  32.488  1.00  0.00           H
ATOM   2200  CG1 VAL A 334      32.799  42.414  30.634  1.00  0.00           C
ATOM   2201 1HG1 VAL A 334      33.122  41.526  30.050  1.00  0.00           H
ATOM   2202 2HG1 VAL A 334      33.579  43.199  30.538  1.00  0.00           H
ATOM   2203 3HG1 VAL A 334      31.824  42.729  30.205  1.00  0.00           H
ATOM   2204  CG2 VAL A 334      32.375  43.411  32.916  1.00  0.00           C
ATOM   2205 1HG2 VAL A 334      32.646  43.401  33.994  1.00  0.00           H
ATOM   2206 2HG2 VAL A 334      31.325  43.763  32.827  1.00  0.00           H
ATOM   2207 3HG2 VAL A 334      33.061  44.171  32.484  1.00  0.00           H
ATOM   2208  C   VAL A 334      31.842  39.837  31.808  1.00  0.00           C
ATOM   2209  O   VAL A 334      31.499  39.425  30.714  1.00  0.00           O
ATOM   2210  N   LEU A 335      32.526  38.910  32.586  1.00  0.00           N
ATOM   2211  HN  LEU A 335      32.907  39.110  33.485  1.00  0.00           H
ATOM   2212  CA  LEU A 335      32.704  37.528  32.176  1.00  0.00           C
ATOM   2213  HA  LEU A 335      33.159  37.572  31.197  1.00  0.00           H
ATOM   2214  CB  LEU A 335      33.655  36.735  33.027  1.00  0.00           C
ATOM   2215  HB1 LEU A 335      33.072  36.621  33.966  1.00  0.00           H
ATOM   2216  HB2 LEU A 335      34.594  37.297  33.219  1.00  0.00           H
ATOM   2217  CG  LEU A 335      34.046  35.340  32.439  1.00  0.00           C
ATOM   2218  HG  LEU A 335      33.258  34.784  31.887  1.00  0.00           H
ATOM   2219  CD1 LEU A 335      35.107  35.609  31.394  1.00  0.00           C
ATOM   2220 1HD1 LEU A 335      35.822  36.365  31.784  1.00  0.00           H
ATOM   2221 2HD1 LEU A 335      34.682  35.852  30.397  1.00  0.00           H
ATOM   2222 3HD1 LEU A 335      35.588  34.627  31.198  1.00  0.00           H
ATOM   2223  CD2 LEU A 335      34.614  34.529  33.591  1.00  0.00           C
ATOM   2224 1HD2 LEU A 335      34.648  33.460  33.289  1.00  0.00           H
ATOM   2225 2HD2 LEU A 335      33.953  34.538  34.484  1.00  0.00           H
ATOM   2226 3HD2 LEU A 335      35.651  34.796  33.889  1.00  0.00           H
ATOM   2227  C   LEU A 335      31.401  36.765  32.116  1.00  0.00           C
ATOM   2228  O   LEU A 335      31.141  35.874  31.291  1.00  0.00           O
ATOM   2229  N   THR A 336      30.377  37.013  32.977  1.00  0.00           N
ATOM   2230  HN  THR A 336      30.456  37.564  33.804  1.00  0.00           H
ATOM   2231  CA  THR A 336      29.008  36.380  32.817  1.00  0.00           C
ATOM   2232  HA  THR A 336      29.285  35.362  32.588  1.00  0.00           H
ATOM   2233  CB  THR A 336      28.099  36.365  34.015  1.00  0.00           C
ATOM   2234  HB  THR A 336      27.129  35.904  33.729  1.00  0.00           H
ATOM   2235  OG1 THR A 336      27.956  37.630  34.580  1.00  0.00           O
ATOM   2236  HG1 THR A 336      28.713  38.122  34.252  1.00  0.00           H
ATOM   2237  CG2 THR A 336      28.812  35.507  35.095  1.00  0.00           C
ATOM   2238 1HG2 THR A 336      28.958  34.434  34.848  1.00  0.00           H
ATOM   2239 2HG2 THR A 336      28.203  35.492  36.024  1.00  0.00           H
ATOM   2240 3HG2 THR A 336      29.849  35.809  35.356  1.00  0.00           H
ATOM   2241  C   THR A 336      28.300  36.860  31.615  1.00  0.00           C
ATOM   2242  O   THR A 336      27.789  36.148  30.808  1.00  0.00           O
ATOM   2243  N   TYR A 337      28.311  38.187  31.355  1.00  0.00           N
ATOM   2244  HN  TYR A 337      28.609  38.884  32.003  1.00  0.00           H
ATOM   2245  CA  TYR A 337      27.725  38.784  30.201  1.00  0.00           C
ATOM   2246  HA  TYR A 337      26.695  38.460  30.185  1.00  0.00           H
ATOM   2247  CB  TYR A 337      27.763  40.344  30.405  1.00  0.00           C
ATOM   2248  HB1 TYR A 337      28.758  40.639  30.802  1.00  0.00           H
ATOM   2249  HB2 TYR A 337      27.033  40.613  31.199  1.00  0.00           H
ATOM   2250  CG  TYR A 337      27.280  41.102  29.160  1.00  0.00           C
ATOM   2251  CD1 TYR A 337      28.095  41.806  28.344  1.00  0.00           C
ATOM   2252  HD1 TYR A 337      29.158  41.902  28.506  1.00  0.00           H
ATOM   2253  CE1 TYR A 337      27.522  42.653  27.313  1.00  0.00           C
ATOM   2254  HE1 TYR A 337      28.244  43.014  26.595  1.00  0.00           H
ATOM   2255  CZ  TYR A 337      26.146  42.580  26.994  1.00  0.00           C
ATOM   2256  OH  TYR A 337      25.618  43.130  25.840  1.00  0.00           O
ATOM   2257  HH  TYR A 337      26.245  43.796  25.549  1.00  0.00           H
ATOM   2258  CD2 TYR A 337      25.878  41.098  28.957  1.00  0.00           C
ATOM   2259  HD2 TYR A 337      25.174  40.530  29.546  1.00  0.00           H
ATOM   2260  CE2 TYR A 337      25.322  41.678  27.766  1.00  0.00           C
ATOM   2261  HE2 TYR A 337      24.298  41.645  27.424  1.00  0.00           H
ATOM   2262  C   TYR A 337      28.256  38.307  28.871  1.00  0.00           C
ATOM   2263  O   TYR A 337      27.485  37.844  27.978  1.00  0.00           O
ATOM   2264  N   ALA A 338      29.622  38.283  28.802  1.00  0.00           N
ATOM   2265  HN  ALA A 338      30.180  38.553  29.583  1.00  0.00           H
ATOM   2266  CA  ALA A 338      30.282  37.880  27.602  1.00  0.00           C
ATOM   2267  HA  ALA A 338      30.027  38.389  26.685  1.00  0.00           H
ATOM   2268  CB  ALA A 338      31.791  38.096  27.721  1.00  0.00           C
ATOM   2269  HB1 ALA A 338      32.352  38.063  26.763  1.00  0.00           H
ATOM   2270  HB2 ALA A 338      32.374  37.408  28.369  1.00  0.00           H
ATOM   2271  HB3 ALA A 338      32.025  39.103  28.129  1.00  0.00           H
ATOM   2272  C   ALA A 338      30.009  36.400  27.251  1.00  0.00           C
ATOM   2273  O   ALA A 338      29.879  36.034  26.125  1.00  0.00           O
ATOM   2274  N   TRP A 339      29.856  35.589  28.326  1.00  0.00           N
ATOM   2275  HN  TRP A 339      29.820  35.966  29.248  1.00  0.00           H
ATOM   2276  CA  TRP A 339      29.601  34.163  28.204  1.00  0.00           C
ATOM   2277  HA  TRP A 339      30.278  33.823  27.435  1.00  0.00           H
ATOM   2278  CB  TRP A 339      29.907  33.491  29.655  1.00  0.00           C
ATOM   2279  HB1 TRP A 339      29.210  33.813  30.459  1.00  0.00           H
ATOM   2280  HB2 TRP A 339      30.887  33.864  30.022  1.00  0.00           H
ATOM   2281  CG  TRP A 339      29.878  31.989  29.620  1.00  0.00           C
ATOM   2282  CD1 TRP A 339      30.917  31.169  29.334  1.00  0.00           C
ATOM   2283  HD1 TRP A 339      31.970  31.366  29.197  1.00  0.00           H
ATOM   2284  NE1 TRP A 339      30.491  29.843  29.406  1.00  0.00           N
ATOM   2285  HE1 TRP A 339      31.041  29.040  29.338  1.00  0.00           H
ATOM   2286  CE2 TRP A 339      29.161  29.879  29.618  1.00  0.00           C
ATOM   2287  CD2 TRP A 339      28.727  31.169  29.858  1.00  0.00           C
ATOM   2288  CE3 TRP A 339      27.370  31.433  30.298  1.00  0.00           C
ATOM   2289  HE3 TRP A 339      27.080  32.430  30.595  1.00  0.00           H
ATOM   2290  CZ3 TRP A 339      26.468  30.380  30.336  1.00  0.00           C
ATOM   2291  HZ3 TRP A 339      25.476  30.641  30.672  1.00  0.00           H
ATOM   2292  CZ2 TRP A 339      28.232  28.843  29.705  1.00  0.00           C
ATOM   2293  HZ2 TRP A 339      28.595  27.855  29.466  1.00  0.00           H
ATOM   2294  CH2 TRP A 339      26.943  29.055  30.139  1.00  0.00           C
ATOM   2295  HH2 TRP A 339      26.262  28.217  30.117  1.00  0.00           H
ATOM   2296  C   TRP A 339      28.203  33.861  27.681  1.00  0.00           C
ATOM   2297  O   TRP A 339      27.909  32.992  26.839  1.00  0.00           O
ATOM   2298  N   HSD A 340      27.225  34.711  28.093  1.00  0.00           N
ATOM   2299  HN  HSD A 340      27.382  35.374  28.821  1.00  0.00           H
ATOM   2300  CA  HSD A 340      25.854  34.552  27.692  1.00  0.00           C
ATOM   2301  HA  HSD A 340      25.525  33.524  27.675  1.00  0.00           H
ATOM   2302  CB  HSD A 340      24.982  35.319  28.717  1.00  0.00           C
ATOM   2303  HB1 HSD A 340      25.348  36.368  28.757  1.00  0.00           H
ATOM   2304  HB2 HSD A 340      25.117  34.951  29.757  1.00  0.00           H
ATOM   2305  ND1 HSD A 340      22.775  34.734  27.578  1.00  0.00           N
ATOM   2306  HD1 HSD A 340      23.228  34.255  26.826  1.00  0.00           H
ATOM   2307  CG  HSD A 340      23.469  35.398  28.556  1.00  0.00           C
ATOM   2308  CE1 HSD A 340      21.452  35.096  27.679  1.00  0.00           C
ATOM   2309  HE1 HSD A 340      20.723  34.511  27.119  1.00  0.00           H
ATOM   2310  NE2 HSD A 340      21.260  35.953  28.691  1.00  0.00           N
ATOM   2311  CD2 HSD A 340      22.529  36.140  29.196  1.00  0.00           C
ATOM   2312  HD2 HSD A 340      22.666  36.757  30.075  1.00  0.00           H
ATOM   2313  C   HSD A 340      25.657  35.075  26.200  1.00  0.00           C
ATOM   2314  O   HSD A 340      25.098  34.377  25.368  1.00  0.00           O
ATOM   2315  N   THR A 341      26.383  36.255  25.854  1.00  0.00           N
ATOM   2316  HN  THR A 341      26.795  36.878  26.513  1.00  0.00           H
ATOM   2317  CA  THR A 341      26.381  36.799  24.502  1.00  0.00           C
ATOM   2318  HA  THR A 341      25.355  37.039  24.264  1.00  0.00           H
ATOM   2319  CB  THR A 341      27.211  38.059  24.455  1.00  0.00           C
ATOM   2320  HB  THR A 341      28.282  37.984  24.741  1.00  0.00           H
ATOM   2321  OG1 THR A 341      26.685  38.998  25.402  1.00  0.00           O
ATOM   2322  HG1 THR A 341      26.931  38.778  26.304  1.00  0.00           H
ATOM   2323  CG2 THR A 341      27.058  38.748  23.100  1.00  0.00           C
ATOM   2324 1HG2 THR A 341      27.688  39.654  23.224  1.00  0.00           H
ATOM   2325 2HG2 THR A 341      25.971  38.944  22.978  1.00  0.00           H
ATOM   2326 3HG2 THR A 341      27.455  38.162  22.244  1.00  0.00           H
ATOM   2327  C   THR A 341      26.899  35.837  23.378  1.00  0.00           C
ATOM   2328  O   THR A 341      26.657  36.012  22.190  1.00  0.00           O
ATOM   2329  N   SER A 342      27.619  34.707  23.723  1.00  0.00           N
ATOM   2330  HN  SER A 342      27.745  34.557  24.701  1.00  0.00           H
ATOM   2331  CA  SER A 342      28.194  33.728  22.756  1.00  0.00           C
ATOM   2332  HA  SER A 342      28.801  34.225  22.014  1.00  0.00           H
ATOM   2333  CB  SER A 342      29.101  32.625  23.436  1.00  0.00           C
ATOM   2334  HB1 SER A 342      28.482  31.939  24.053  1.00  0.00           H
ATOM   2335  HB2 SER A 342      29.801  33.144  24.126  1.00  0.00           H
ATOM   2336  OG  SER A 342      29.941  31.932  22.474  1.00  0.00           O
ATOM   2337  HG1 SER A 342      29.332  31.287  22.108  1.00  0.00           H
ATOM   2338  C   SER A 342      27.139  32.851  22.041  1.00  0.00           C
ATOM   2339  O   SER A 342      27.192  32.620  20.837  1.00  0.00           O
ATOM   2340  N   PHE A 343      26.110  32.538  22.780  1.00  0.00           N
ATOM   2341  HN  PHE A 343      26.154  32.809  23.738  1.00  0.00           H
ATOM   2342  CA  PHE A 343      24.911  31.816  22.437  1.00  0.00           C
ATOM   2343  HA  PHE A 343      25.194  31.027  21.756  1.00  0.00           H
ATOM   2344  CB  PHE A 343      24.175  31.109  23.668  1.00  0.00           C
ATOM   2345  HB1 PHE A 343      23.358  30.447  23.311  1.00  0.00           H
ATOM   2346  HB2 PHE A 343      23.662  31.888  24.272  1.00  0.00           H
ATOM   2347  CG  PHE A 343      25.163  30.321  24.483  1.00  0.00           C
ATOM   2348  CD1 PHE A 343      25.299  30.616  25.865  1.00  0.00           C
ATOM   2349  HD1 PHE A 343      24.613  31.338  26.283  1.00  0.00           H
ATOM   2350  CE1 PHE A 343      26.258  30.010  26.616  1.00  0.00           C
ATOM   2351  HE1 PHE A 343      26.210  30.197  27.679  1.00  0.00           H
ATOM   2352  CZ  PHE A 343      27.263  29.268  26.051  1.00  0.00           C
ATOM   2353  HZ  PHE A 343      28.060  28.979  26.720  1.00  0.00           H
ATOM   2354  CD2 PHE A 343      26.028  29.392  23.921  1.00  0.00           C
ATOM   2355  HD2 PHE A 343      25.951  29.024  22.909  1.00  0.00           H
ATOM   2356  CE2 PHE A 343      27.146  28.846  24.706  1.00  0.00           C
ATOM   2357  HE2 PHE A 343      27.892  28.196  24.271  1.00  0.00           H
ATOM   2358  C   PHE A 343      24.012  32.742  21.670  1.00  0.00           C
ATOM   2359  O   PHE A 343      23.515  32.430  20.607  1.00  0.00           O
ATOM   2360  N   LYS A 344      23.817  34.012  22.177  1.00  0.00           N
ATOM   2361  HN  LYS A 344      24.349  34.338  22.955  1.00  0.00           H
ATOM   2362  CA  LYS A 344      22.958  34.987  21.537  1.00  0.00           C
ATOM   2363  HA  LYS A 344      21.968  34.587  21.373  1.00  0.00           H
ATOM   2364  CB  LYS A 344      22.835  36.243  22.459  1.00  0.00           C
ATOM   2365  HB1 LYS A 344      22.225  37.010  21.936  1.00  0.00           H
ATOM   2366  HB2 LYS A 344      23.871  36.643  22.500  1.00  0.00           H
ATOM   2367  CG  LYS A 344      22.203  35.886  23.810  1.00  0.00           C
ATOM   2368  HG1 LYS A 344      22.498  36.747  24.448  1.00  0.00           H
ATOM   2369  HG2 LYS A 344      22.641  34.985  24.291  1.00  0.00           H
ATOM   2370  CD  LYS A 344      20.669  35.608  23.749  1.00  0.00           C
ATOM   2371  HD1 LYS A 344      20.217  35.399  24.742  1.00  0.00           H
ATOM   2372  HD2 LYS A 344      20.577  34.732  23.073  1.00  0.00           H
ATOM   2373  CE  LYS A 344      19.830  36.746  23.038  1.00  0.00           C
ATOM   2374  HE1 LYS A 344      18.777  36.393  23.078  1.00  0.00           H
ATOM   2375  HE2 LYS A 344      20.035  37.010  21.978  1.00  0.00           H
ATOM   2376  NZ  LYS A 344      19.910  37.977  23.768  1.00  0.00           N
ATOM   2377  HZ1 LYS A 344      19.677  37.845  24.773  1.00  0.00           H
ATOM   2378  HZ2 LYS A 344      19.236  38.703  23.453  1.00  0.00           H
ATOM   2379  HZ3 LYS A 344      20.847  38.412  23.649  1.00  0.00           H
ATOM   2380  C   LYS A 344      23.506  35.539  20.217  1.00  0.00           C
ATOM   2381  O   LYS A 344      22.797  35.922  19.295  1.00  0.00           O
ATOM   2382  N   ALA A 345      24.811  35.546  20.070  1.00  0.00           N
ATOM   2383  HN  ALA A 345      25.510  35.292  20.734  1.00  0.00           H
ATOM   2384  CA  ALA A 345      25.413  36.184  18.797  1.00  0.00           C
ATOM   2385  HA  ALA A 345      24.668  36.750  18.259  1.00  0.00           H
ATOM   2386  CB  ALA A 345      26.381  37.334  19.227  1.00  0.00           C
ATOM   2387  HB1 ALA A 345      25.899  37.967  20.002  1.00  0.00           H
ATOM   2388  HB2 ALA A 345      26.737  37.996  18.409  1.00  0.00           H
ATOM   2389  HB3 ALA A 345      27.289  37.002  19.773  1.00  0.00           H
ATOM   2390  C   ALA A 345      25.956  35.167  17.948  1.00  0.00           C
ATOM   2391  O   ALA A 345      26.062  35.418  16.726  1.00  0.00           O
ATOM   2392  N   LEU A 346      26.361  33.983  18.500  1.00  0.00           N
ATOM   2393  HN  LEU A 346      26.306  33.873  19.490  1.00  0.00           H
ATOM   2394  CA  LEU A 346      26.744  32.727  17.780  1.00  0.00           C
ATOM   2395  HA  LEU A 346      26.764  31.945  18.525  1.00  0.00           H
ATOM   2396  CB  LEU A 346      25.717  32.306  16.758  1.00  0.00           C
ATOM   2397  HB1 LEU A 346      26.156  31.506  16.126  1.00  0.00           H
ATOM   2398  HB2 LEU A 346      25.589  33.161  16.061  1.00  0.00           H
ATOM   2399  CG  LEU A 346      24.455  31.803  17.370  1.00  0.00           C
ATOM   2400  HG  LEU A 346      24.187  32.573  18.125  1.00  0.00           H
ATOM   2401  CD1 LEU A 346      24.521  30.502  18.205  1.00  0.00           C
ATOM   2402 1HD1 LEU A 346      23.476  30.220  18.457  1.00  0.00           H
ATOM   2403 2HD1 LEU A 346      25.061  30.655  19.164  1.00  0.00           H
ATOM   2404 3HD1 LEU A 346      25.076  29.775  17.575  1.00  0.00           H
ATOM   2405  CD2 LEU A 346      23.335  31.926  16.363  1.00  0.00           C
ATOM   2406 1HD2 LEU A 346      22.372  31.545  16.765  1.00  0.00           H
ATOM   2407 2HD2 LEU A 346      23.657  31.418  15.429  1.00  0.00           H
ATOM   2408 3HD2 LEU A 346      23.192  32.975  16.026  1.00  0.00           H
ATOM   2409  C   LEU A 346      28.211  32.791  17.218  1.00  0.00           C
ATOM   2410  O   LEU A 346      28.572  33.886  16.741  1.00  0.00           O
ATOM   2411  N   GLY A 347      29.014  31.695  17.391  1.00  0.00           N
ATOM   2412  HN  GLY A 347      28.534  30.963  17.869  1.00  0.00           H
ATOM   2413  CA  GLY A 347      30.436  31.495  17.124  1.00  0.00           C
ATOM   2414  HA1 GLY A 347      30.433  31.120  16.111  1.00  0.00           H
ATOM   2415  HA2 GLY A 347      30.810  30.786  17.847  1.00  0.00           H
ATOM   2416  C   GLY A 347      31.328  32.657  17.238  1.00  0.00           C
ATOM   2417  O   GLY A 347      31.175  33.446  18.181  1.00  0.00           O
ATOM   2418  N   THR A 348      32.366  32.679  16.357  1.00  0.00           N
ATOM   2419  HN  THR A 348      32.484  31.960  15.675  1.00  0.00           H
ATOM   2420  CA  THR A 348      33.360  33.732  16.230  1.00  0.00           C
ATOM   2421  HA  THR A 348      33.732  34.024  17.201  1.00  0.00           H
ATOM   2422  CB  THR A 348      34.643  33.161  15.477  1.00  0.00           C
ATOM   2423  HB  THR A 348      34.860  32.138  15.850  1.00  0.00           H
ATOM   2424  OG1 THR A 348      35.817  33.904  15.718  1.00  0.00           O
ATOM   2425  HG1 THR A 348      36.222  33.672  16.557  1.00  0.00           H
ATOM   2426  CG2 THR A 348      34.363  33.168  13.978  1.00  0.00           C
ATOM   2427 1HG2 THR A 348      34.989  32.401  13.475  1.00  0.00           H
ATOM   2428 2HG2 THR A 348      34.593  34.177  13.575  1.00  0.00           H
ATOM   2429 3HG2 THR A 348      33.309  32.945  13.704  1.00  0.00           H
ATOM   2430  C   THR A 348      32.788  34.968  15.493  1.00  0.00           C
ATOM   2431  O   THR A 348      33.261  36.106  15.645  1.00  0.00           O
ATOM   2432  N   THR A 349      31.731  34.856  14.751  1.00  0.00           N
ATOM   2433  HN  THR A 349      31.285  33.972  14.635  1.00  0.00           H
ATOM   2434  CA  THR A 349      31.025  35.966  14.193  1.00  0.00           C
ATOM   2435  HA  THR A 349      31.749  36.443  13.549  1.00  0.00           H
ATOM   2436  CB  THR A 349      29.923  35.551  13.172  1.00  0.00           C
ATOM   2437  HB  THR A 349      29.185  36.323  12.865  1.00  0.00           H
ATOM   2438  OG1 THR A 349      29.180  34.344  13.572  1.00  0.00           O
ATOM   2439  HG1 THR A 349      28.462  34.621  14.146  1.00  0.00           H
ATOM   2440  CG2 THR A 349      30.571  35.010  11.889  1.00  0.00           C
ATOM   2441 1HG2 THR A 349      29.873  34.592  11.133  1.00  0.00           H
ATOM   2442 2HG2 THR A 349      31.273  34.173  12.091  1.00  0.00           H
ATOM   2443 3HG2 THR A 349      31.168  35.722  11.280  1.00  0.00           H
ATOM   2444  C   THR A 349      30.584  36.962  15.276  1.00  0.00           C
ATOM   2445  O   THR A 349      30.864  38.137  15.183  1.00  0.00           O
ATOM   2446  N   TYR A 350      30.016  36.364  16.436  1.00  0.00           N
ATOM   2447  HN  TYR A 350      29.726  35.412  16.386  1.00  0.00           H
ATOM   2448  CA  TYR A 350      29.805  37.129  17.714  1.00  0.00           C
ATOM   2449  HA  TYR A 350      29.113  36.470  18.216  1.00  0.00           H
ATOM   2450  CB  TYR A 350      31.100  37.167  18.562  1.00  0.00           C
ATOM   2451  HB1 TYR A 350      31.820  37.880  18.107  1.00  0.00           H
ATOM   2452  HB2 TYR A 350      31.448  36.112  18.522  1.00  0.00           H
ATOM   2453  CG  TYR A 350      30.973  37.680  20.029  1.00  0.00           C
ATOM   2454  CD1 TYR A 350      31.640  38.808  20.543  1.00  0.00           C
ATOM   2455  HD1 TYR A 350      32.291  39.419  19.935  1.00  0.00           H
ATOM   2456  CE1 TYR A 350      31.520  39.126  21.892  1.00  0.00           C
ATOM   2457  HE1 TYR A 350      31.880  40.087  22.227  1.00  0.00           H
ATOM   2458  CZ  TYR A 350      30.736  38.355  22.785  1.00  0.00           C
ATOM   2459  OH  TYR A 350      30.457  38.815  24.148  1.00  0.00           O
ATOM   2460  HH  TYR A 350      30.738  39.733  24.165  1.00  0.00           H
ATOM   2461  CD2 TYR A 350      30.301  36.843  20.934  1.00  0.00           C
ATOM   2462  HD2 TYR A 350      29.871  35.872  20.735  1.00  0.00           H
ATOM   2463  CE2 TYR A 350      30.144  37.222  22.306  1.00  0.00           C
ATOM   2464  HE2 TYR A 350      29.536  36.600  22.946  1.00  0.00           H
ATOM   2465  C   TYR A 350      29.038  38.421  17.609  1.00  0.00           C
ATOM   2466  O   TYR A 350      28.246  38.614  16.690  1.00  0.00           O
ATOM   2467  N   GLN A 351      29.171  39.343  18.606  1.00  0.00           N
ATOM   2468  HN  GLN A 351      29.774  39.236  19.393  1.00  0.00           H
ATOM   2469  CA  GLN A 351      28.346  40.603  18.666  1.00  0.00           C
ATOM   2470  HA  GLN A 351      27.521  40.670  17.973  1.00  0.00           H
ATOM   2471  CB  GLN A 351      27.490  40.759  19.942  1.00  0.00           C
ATOM   2472  HB1 GLN A 351      28.213  40.692  20.782  1.00  0.00           H
ATOM   2473  HB2 GLN A 351      26.892  39.827  20.028  1.00  0.00           H
ATOM   2474  CG  GLN A 351      26.519  41.924  20.058  1.00  0.00           C
ATOM   2475  HG1 GLN A 351      26.066  42.045  19.051  1.00  0.00           H
ATOM   2476  HG2 GLN A 351      27.089  42.871  20.175  1.00  0.00           H
ATOM   2477  CD  GLN A 351      25.407  41.679  21.095  1.00  0.00           C
ATOM   2478  OE1 GLN A 351      24.763  40.642  21.239  1.00  0.00           O
ATOM   2479  NE2 GLN A 351      25.145  42.830  21.802  1.00  0.00           N
ATOM   2480 1HE2 GLN A 351      24.532  42.722  22.585  1.00  0.00           H
ATOM   2481 2HE2 GLN A 351      25.735  43.616  21.617  1.00  0.00           H
ATOM   2482  C   GLN A 351      29.120  41.937  18.778  1.00  0.00           C
ATOM   2483  O   GLN A 351      29.620  42.337  19.821  1.00  0.00           O
ATOM   2484  N   PRO A 352      29.074  42.836  17.749  1.00  0.00           N
ATOM   2485  CD  PRO A 352      28.592  42.381  16.428  1.00  0.00           C
ATOM   2486  HD1 PRO A 352      27.488  42.268  16.467  1.00  0.00           H
ATOM   2487  HD2 PRO A 352      29.179  41.468  16.192  1.00  0.00           H
ATOM   2488  CA  PRO A 352      29.407  44.239  17.820  1.00  0.00           C
ATOM   2489  HA  PRO A 352      30.471  44.423  17.805  1.00  0.00           H
ATOM   2490  CB  PRO A 352      28.845  44.738  16.539  1.00  0.00           C
ATOM   2491  HB1 PRO A 352      29.357  45.675  16.231  1.00  0.00           H
ATOM   2492  HB2 PRO A 352      27.753  44.936  16.592  1.00  0.00           H
ATOM   2493  CG  PRO A 352      28.999  43.571  15.542  1.00  0.00           C
ATOM   2494  HG1 PRO A 352      28.365  43.762  14.649  1.00  0.00           H
ATOM   2495  HG2 PRO A 352      30.055  43.426  15.229  1.00  0.00           H
ATOM   2496  C   PRO A 352      28.967  45.010  19.070  1.00  0.00           C
ATOM   2497  O   PRO A 352      27.747  45.062  19.377  1.00  0.00           O
ATOM   2498  N   LEU A 353      29.904  45.698  19.697  1.00  0.00           N
ATOM   2499  HN  LEU A 353      30.815  45.685  19.293  1.00  0.00           H
ATOM   2500  CA  LEU A 353      29.676  46.574  20.829  1.00  0.00           C
ATOM   2501  HA  LEU A 353      28.794  46.169  21.303  1.00  0.00           H
ATOM   2502  CB  LEU A 353      30.879  46.535  21.863  1.00  0.00           C
ATOM   2503  HB1 LEU A 353      31.685  47.187  21.465  1.00  0.00           H
ATOM   2504  HB2 LEU A 353      31.238  45.486  21.798  1.00  0.00           H
ATOM   2505  CG  LEU A 353      30.578  46.866  23.423  1.00  0.00           C
ATOM   2506  HG  LEU A 353      29.496  46.859  23.675  1.00  0.00           H
ATOM   2507  CD1 LEU A 353      31.425  45.800  24.210  1.00  0.00           C
ATOM   2508 1HD1 LEU A 353      31.158  46.054  25.258  1.00  0.00           H
ATOM   2509 2HD1 LEU A 353      32.519  45.900  24.048  1.00  0.00           H
ATOM   2510 3HD1 LEU A 353      31.112  44.780  23.899  1.00  0.00           H
ATOM   2511  CD2 LEU A 353      30.984  48.317  23.795  1.00  0.00           C
ATOM   2512 1HD2 LEU A 353      31.974  48.570  23.358  1.00  0.00           H
ATOM   2513 2HD2 LEU A 353      31.173  48.512  24.873  1.00  0.00           H
ATOM   2514 3HD2 LEU A 353      30.274  49.009  23.293  1.00  0.00           H
ATOM   2515  C   LEU A 353      29.323  47.959  20.404  1.00  0.00           C
ATOM   2516  O   LEU A 353      29.948  48.589  19.551  1.00  0.00           O
ATOM   2517  N   SER A 354      28.328  48.540  21.066  1.00  0.00           N
ATOM   2518  HN  SER A 354      27.784  47.968  21.676  1.00  0.00           H
ATOM   2519  CA  SER A 354      27.890  49.961  20.815  1.00  0.00           C
ATOM   2520  HA  SER A 354      27.601  50.030  19.777  1.00  0.00           H
ATOM   2521  CB  SER A 354      26.687  50.213  21.741  1.00  0.00           C
ATOM   2522  HB1 SER A 354      26.397  51.277  21.875  1.00  0.00           H
ATOM   2523  HB2 SER A 354      26.876  49.872  22.782  1.00  0.00           H
ATOM   2524  OG  SER A 354      25.605  49.389  21.300  1.00  0.00           O
ATOM   2525  HG1 SER A 354      25.772  48.474  21.539  1.00  0.00           H
ATOM   2526  C   SER A 354      28.870  51.108  20.989  1.00  0.00           C
ATOM   2527  O   SER A 354      29.220  51.435  22.112  1.00  0.00           O
ATOM   2528  N   GLY A 355      29.342  51.750  19.894  1.00  0.00           N
ATOM   2529  HN  GLY A 355      28.953  51.595  18.989  1.00  0.00           H
ATOM   2530  CA  GLY A 355      30.426  52.639  19.895  1.00  0.00           C
ATOM   2531  HA1 GLY A 355      30.063  53.573  20.298  1.00  0.00           H
ATOM   2532  HA2 GLY A 355      30.713  52.611  18.854  1.00  0.00           H
ATOM   2533  C   GLY A 355      31.667  52.150  20.651  1.00  0.00           C
ATOM   2534  O   GLY A 355      32.170  51.001  20.596  1.00  0.00           O
ATOM   2535  N   LYS A 356      32.357  53.182  21.306  1.00  0.00           N
ATOM   2536  HN  LYS A 356      31.933  54.084  21.297  1.00  0.00           H
ATOM   2537  CA  LYS A 356      33.665  52.921  21.950  1.00  0.00           C
ATOM   2538  HA  LYS A 356      34.344  52.411  21.284  1.00  0.00           H
ATOM   2539  CB  LYS A 356      34.316  54.297  22.329  1.00  0.00           C
ATOM   2540  HB1 LYS A 356      35.214  54.231  22.980  1.00  0.00           H
ATOM   2541  HB2 LYS A 356      33.500  54.948  22.709  1.00  0.00           H
ATOM   2542  CG  LYS A 356      34.839  55.141  21.095  1.00  0.00           C
ATOM   2543  HG1 LYS A 356      35.446  56.002  21.450  1.00  0.00           H
ATOM   2544  HG2 LYS A 356      33.941  55.565  20.595  1.00  0.00           H
ATOM   2545  CD  LYS A 356      35.604  54.435  19.953  1.00  0.00           C
ATOM   2546  HD1 LYS A 356      34.872  53.810  19.398  1.00  0.00           H
ATOM   2547  HD2 LYS A 356      36.385  53.813  20.441  1.00  0.00           H
ATOM   2548  CE  LYS A 356      36.358  55.342  19.034  1.00  0.00           C
ATOM   2549  HE1 LYS A 356      37.169  54.702  18.625  1.00  0.00           H
ATOM   2550  HE2 LYS A 356      36.671  56.233  19.619  1.00  0.00           H
ATOM   2551  NZ  LYS A 356      35.558  55.882  17.922  1.00  0.00           N
ATOM   2552  HZ1 LYS A 356      34.600  56.031  18.299  1.00  0.00           H
ATOM   2553  HZ2 LYS A 356      35.620  55.192  17.145  1.00  0.00           H
ATOM   2554  HZ3 LYS A 356      35.926  56.735  17.456  1.00  0.00           H
ATOM   2555  C   LYS A 356      33.687  51.871  23.098  1.00  0.00           C
ATOM   2556  O   LYS A 356      33.121  52.055  24.195  1.00  0.00           O
ATOM   2557  N   THR A 357      34.448  50.741  22.814  1.00  0.00           N
ATOM   2558  HN  THR A 357      34.881  50.479  21.955  1.00  0.00           H
ATOM   2559  CA  THR A 357      34.711  49.763  23.836  1.00  0.00           C
ATOM   2560  HA  THR A 357      33.761  49.401  24.200  1.00  0.00           H
ATOM   2561  CB  THR A 357      35.554  48.522  23.405  1.00  0.00           C
ATOM   2562  HB  THR A 357      35.939  47.934  24.265  1.00  0.00           H
ATOM   2563  OG1 THR A 357      36.561  48.963  22.549  1.00  0.00           O
ATOM   2564  HG1 THR A 357      37.301  48.380  22.736  1.00  0.00           H
ATOM   2565  CG2 THR A 357      34.670  47.552  22.687  1.00  0.00           C
ATOM   2566 1HG2 THR A 357      34.085  47.000  23.454  1.00  0.00           H
ATOM   2567 2HG2 THR A 357      35.265  46.867  22.046  1.00  0.00           H
ATOM   2568 3HG2 THR A 357      34.127  48.244  22.008  1.00  0.00           H
ATOM   2569  C   THR A 357      35.569  50.295  24.994  1.00  0.00           C
ATOM   2570  O   THR A 357      35.304  49.936  26.145  1.00  0.00           O
ATOM   2571  N   SER A 358      36.547  51.169  24.677  1.00  0.00           N
ATOM   2572  HN  SER A 358      36.698  51.442  23.730  1.00  0.00           H
ATOM   2573  CA  SER A 358      37.432  51.878  25.660  1.00  0.00           C
ATOM   2574  HA  SER A 358      38.126  51.279  26.231  1.00  0.00           H
ATOM   2575  CB  SER A 358      38.342  52.873  24.828  1.00  0.00           C
ATOM   2576  HB1 SER A 358      39.016  52.283  24.170  1.00  0.00           H
ATOM   2577  HB2 SER A 358      38.980  53.344  25.606  1.00  0.00           H
ATOM   2578  OG  SER A 358      37.639  53.802  23.996  1.00  0.00           O
ATOM   2579  HG1 SER A 358      37.515  53.334  23.167  1.00  0.00           H
ATOM   2580  C   SER A 358      36.683  52.705  26.690  1.00  0.00           C
ATOM   2581  O   SER A 358      36.994  52.666  27.915  1.00  0.00           O
ATOM   2582  N   TYR A 359      35.721  53.562  26.221  1.00  0.00           N
ATOM   2583  HN  TYR A 359      35.565  53.667  25.242  1.00  0.00           H
ATOM   2584  CA  TYR A 359      34.855  54.260  27.149  1.00  0.00           C
ATOM   2585  HA  TYR A 359      35.468  54.815  27.844  1.00  0.00           H
ATOM   2586  CB  TYR A 359      34.039  55.367  26.364  1.00  0.00           C
ATOM   2587  HB1 TYR A 359      33.310  55.903  27.009  1.00  0.00           H
ATOM   2588  HB2 TYR A 359      33.384  54.955  25.567  1.00  0.00           H
ATOM   2589  CG  TYR A 359      34.954  56.414  25.792  1.00  0.00           C
ATOM   2590  CD1 TYR A 359      34.746  56.949  24.538  1.00  0.00           C
ATOM   2591  HD1 TYR A 359      33.922  56.557  23.961  1.00  0.00           H
ATOM   2592  CE1 TYR A 359      35.593  57.938  24.061  1.00  0.00           C
ATOM   2593  HE1 TYR A 359      35.513  58.246  23.029  1.00  0.00           H
ATOM   2594  CZ  TYR A 359      36.486  58.587  24.919  1.00  0.00           C
ATOM   2595  OH  TYR A 359      37.339  59.615  24.442  1.00  0.00           O
ATOM   2596  HH  TYR A 359      37.161  59.825  23.522  1.00  0.00           H
ATOM   2597  CD2 TYR A 359      35.975  57.001  26.606  1.00  0.00           C
ATOM   2598  HD2 TYR A 359      36.078  56.617  27.610  1.00  0.00           H
ATOM   2599  CE2 TYR A 359      36.728  58.067  26.174  1.00  0.00           C
ATOM   2600  HE2 TYR A 359      37.447  58.577  26.798  1.00  0.00           H
ATOM   2601  C   TYR A 359      33.989  53.456  28.071  1.00  0.00           C
ATOM   2602  O   TYR A 359      33.976  53.702  29.295  1.00  0.00           O
ATOM   2603  N   PHE A 360      33.350  52.432  27.577  1.00  0.00           N
ATOM   2604  HN  PHE A 360      33.437  52.236  26.604  1.00  0.00           H
ATOM   2605  CA  PHE A 360      32.711  51.342  28.331  1.00  0.00           C
ATOM   2606  HA  PHE A 360      31.933  51.806  28.918  1.00  0.00           H
ATOM   2607  CB  PHE A 360      32.060  50.343  27.314  1.00  0.00           C
ATOM   2608  HB1 PHE A 360      32.757  50.114  26.480  1.00  0.00           H
ATOM   2609  HB2 PHE A 360      31.129  50.808  26.925  1.00  0.00           H
ATOM   2610  CG  PHE A 360      31.569  49.059  27.923  1.00  0.00           C
ATOM   2611  CD1 PHE A 360      32.342  47.896  27.645  1.00  0.00           C
ATOM   2612  HD1 PHE A 360      33.225  48.013  27.034  1.00  0.00           H
ATOM   2613  CE1 PHE A 360      31.879  46.743  28.227  1.00  0.00           C
ATOM   2614  HE1 PHE A 360      32.332  45.789  27.998  1.00  0.00           H
ATOM   2615  CZ  PHE A 360      30.775  46.692  29.132  1.00  0.00           C
ATOM   2616  HZ  PHE A 360      30.541  45.804  29.700  1.00  0.00           H
ATOM   2617  CD2 PHE A 360      30.454  49.050  28.807  1.00  0.00           C
ATOM   2618  HD2 PHE A 360      29.832  49.899  29.048  1.00  0.00           H
ATOM   2619  CE2 PHE A 360      30.029  47.827  29.347  1.00  0.00           C
ATOM   2620  HE2 PHE A 360      29.153  47.797  29.978  1.00  0.00           H
ATOM   2621  C   PHE A 360      33.587  50.616  29.383  1.00  0.00           C
ATOM   2622  O   PHE A 360      33.209  50.476  30.606  1.00  0.00           O
ATOM   2623  N   HSD A 361      34.790  50.211  29.047  1.00  0.00           N
ATOM   2624  HN  HSD A 361      35.067  50.236  28.090  1.00  0.00           H
ATOM   2625  CA  HSD A 361      35.822  49.719  29.938  1.00  0.00           C
ATOM   2626  HA  HSD A 361      35.532  48.912  30.594  1.00  0.00           H
ATOM   2627  CB  HSD A 361      37.099  49.160  29.180  1.00  0.00           C
ATOM   2628  HB1 HSD A 361      37.898  48.853  29.889  1.00  0.00           H
ATOM   2629  HB2 HSD A 361      37.381  50.048  28.573  1.00  0.00           H
ATOM   2630  ND1 HSD A 361      37.648  47.298  27.586  1.00  0.00           N
ATOM   2631  HD1 HSD A 361      38.588  47.624  27.483  1.00  0.00           H
ATOM   2632  CG  HSD A 361      36.710  47.951  28.352  1.00  0.00           C
ATOM   2633  CE1 HSD A 361      37.102  46.165  27.110  1.00  0.00           C
ATOM   2634  HE1 HSD A 361      37.523  45.394  26.464  1.00  0.00           H
ATOM   2635  NE2 HSD A 361      35.881  46.047  27.554  1.00  0.00           N
ATOM   2636  CD2 HSD A 361      35.665  47.141  28.290  1.00  0.00           C
ATOM   2637  HD2 HSD A 361      34.683  47.402  28.665  1.00  0.00           H
ATOM   2638  C   HSD A 361      36.305  50.773  30.946  1.00  0.00           C
ATOM   2639  O   HSD A 361      36.515  50.484  32.137  1.00  0.00           O
ATOM   2640  N   LEU A 362      36.518  51.998  30.563  1.00  0.00           N
ATOM   2641  HN  LEU A 362      36.485  52.332  29.624  1.00  0.00           H
ATOM   2642  CA  LEU A 362      36.912  53.135  31.386  1.00  0.00           C
ATOM   2643  HA  LEU A 362      37.918  53.004  31.755  1.00  0.00           H
ATOM   2644  CB  LEU A 362      37.199  54.304  30.444  1.00  0.00           C
ATOM   2645  HB1 LEU A 362      36.235  54.495  29.927  1.00  0.00           H
ATOM   2646  HB2 LEU A 362      37.917  54.134  29.613  1.00  0.00           H
ATOM   2647  CG  LEU A 362      37.547  55.735  31.115  1.00  0.00           C
ATOM   2648  HG  LEU A 362      36.798  55.928  31.913  1.00  0.00           H
ATOM   2649  CD1 LEU A 362      38.988  55.662  31.733  1.00  0.00           C
ATOM   2650 1HD1 LEU A 362      39.733  55.228  31.032  1.00  0.00           H
ATOM   2651 2HD1 LEU A 362      39.058  54.997  32.620  1.00  0.00           H
ATOM   2652 3HD1 LEU A 362      39.275  56.712  31.956  1.00  0.00           H
ATOM   2653  CD2 LEU A 362      37.377  56.821  30.046  1.00  0.00           C
ATOM   2654 1HD2 LEU A 362      37.572  57.797  30.539  1.00  0.00           H
ATOM   2655 2HD2 LEU A 362      36.309  56.911  29.756  1.00  0.00           H
ATOM   2656 3HD2 LEU A 362      38.102  56.553  29.247  1.00  0.00           H
ATOM   2657  C   LEU A 362      35.854  53.444  32.448  1.00  0.00           C
ATOM   2658  O   LEU A 362      36.220  53.636  33.613  1.00  0.00           O
ATOM   2659  N   LEU A 363      34.521  53.437  32.020  1.00  0.00           N
ATOM   2660  HN  LEU A 363      34.306  53.246  31.065  1.00  0.00           H
ATOM   2661  CA  LEU A 363      33.407  53.496  32.919  1.00  0.00           C
ATOM   2662  HA  LEU A 363      33.541  54.352  33.563  1.00  0.00           H
ATOM   2663  CB  LEU A 363      32.134  53.621  32.159  1.00  0.00           C
ATOM   2664  HB1 LEU A 363      31.954  52.735  31.513  1.00  0.00           H
ATOM   2665  HB2 LEU A 363      32.293  54.483  31.476  1.00  0.00           H
ATOM   2666  CG  LEU A 363      30.791  53.862  32.945  1.00  0.00           C
ATOM   2667  HG  LEU A 363      30.591  52.924  33.504  1.00  0.00           H
ATOM   2668  CD1 LEU A 363      30.957  54.922  34.029  1.00  0.00           C
ATOM   2669 1HD1 LEU A 363      31.324  55.832  33.509  1.00  0.00           H
ATOM   2670 2HD1 LEU A 363      31.784  54.705  34.739  1.00  0.00           H
ATOM   2671 3HD1 LEU A 363      29.940  55.098  34.441  1.00  0.00           H
ATOM   2672  CD2 LEU A 363      29.596  54.304  32.004  1.00  0.00           C
ATOM   2673 1HD2 LEU A 363      28.643  54.363  32.573  1.00  0.00           H
ATOM   2674 2HD2 LEU A 363      29.436  53.508  31.246  1.00  0.00           H
ATOM   2675 3HD2 LEU A 363      29.632  55.314  31.543  1.00  0.00           H
ATOM   2676  C   LEU A 363      33.456  52.325  33.823  1.00  0.00           C
ATOM   2677  O   LEU A 363      33.333  52.529  35.029  1.00  0.00           O
ATOM   2678  N   THR A 364      33.729  51.107  33.346  1.00  0.00           N
ATOM   2679  HN  THR A 364      33.602  51.047  32.359  1.00  0.00           H
ATOM   2680  CA  THR A 364      33.875  49.916  34.245  1.00  0.00           C
ATOM   2681  HA  THR A 364      33.017  49.771  34.884  1.00  0.00           H
ATOM   2682  CB  THR A 364      33.913  48.558  33.492  1.00  0.00           C
ATOM   2683  HB  THR A 364      34.890  48.462  32.972  1.00  0.00           H
ATOM   2684  OG1 THR A 364      32.894  48.577  32.546  1.00  0.00           O
ATOM   2685  HG1 THR A 364      32.962  49.366  32.003  1.00  0.00           H
ATOM   2686  CG2 THR A 364      33.654  47.305  34.401  1.00  0.00           C
ATOM   2687 1HG2 THR A 364      34.379  47.281  35.242  1.00  0.00           H
ATOM   2688 2HG2 THR A 364      33.790  46.375  33.808  1.00  0.00           H
ATOM   2689 3HG2 THR A 364      32.648  47.261  34.868  1.00  0.00           H
ATOM   2690  C   THR A 364      35.053  50.026  35.212  1.00  0.00           C
ATOM   2691  O   THR A 364      34.864  49.713  36.373  1.00  0.00           O
ATOM   2692  N   TRP A 365      36.102  50.744  34.872  1.00  0.00           N
ATOM   2693  HN  TRP A 365      36.255  50.902  33.899  1.00  0.00           H
ATOM   2694  CA  TRP A 365      37.190  51.086  35.770  1.00  0.00           C
ATOM   2695  HA  TRP A 365      37.346  50.142  36.270  1.00  0.00           H
ATOM   2696  CB  TRP A 365      38.477  51.508  35.032  1.00  0.00           C
ATOM   2697  HB1 TRP A 365      39.213  51.811  35.807  1.00  0.00           H
ATOM   2698  HB2 TRP A 365      38.270  52.370  34.363  1.00  0.00           H
ATOM   2699  CG  TRP A 365      39.194  50.508  34.264  1.00  0.00           C
ATOM   2700  CD1 TRP A 365      39.483  50.360  32.894  1.00  0.00           C
ATOM   2701  HD1 TRP A 365      39.103  51.042  32.148  1.00  0.00           H
ATOM   2702  NE1 TRP A 365      40.170  49.197  32.618  1.00  0.00           N
ATOM   2703  HE1 TRP A 365      40.328  48.849  31.720  1.00  0.00           H
ATOM   2704  CE2 TRP A 365      40.451  48.568  33.732  1.00  0.00           C
ATOM   2705  CD2 TRP A 365      39.766  49.295  34.809  1.00  0.00           C
ATOM   2706  CE3 TRP A 365      39.828  48.826  36.094  1.00  0.00           C
ATOM   2707  HE3 TRP A 365      39.320  49.266  36.939  1.00  0.00           H
ATOM   2708  CZ3 TRP A 365      40.540  47.681  36.345  1.00  0.00           C
ATOM   2709  HZ3 TRP A 365      40.724  47.374  37.364  1.00  0.00           H
ATOM   2710  CZ2 TRP A 365      41.168  47.355  33.972  1.00  0.00           C
ATOM   2711  HZ2 TRP A 365      41.751  46.877  33.198  1.00  0.00           H
ATOM   2712  CH2 TRP A 365      41.236  46.947  35.320  1.00  0.00           C
ATOM   2713  HH2 TRP A 365      41.753  46.102  35.750  1.00  0.00           H
ATOM   2714  C   TRP A 365      36.825  52.082  36.917  1.00  0.00           C
ATOM   2715  O   TRP A 365      37.531  52.345  37.912  1.00  0.00           O
ATOM   2716  N   SER A 366      35.696  52.785  36.747  1.00  0.00           N
ATOM   2717  HN  SER A 366      35.155  52.662  35.920  1.00  0.00           H
ATOM   2718  CA  SER A 366      35.424  53.944  37.613  1.00  0.00           C
ATOM   2719  HA  SER A 366      36.295  54.237  38.180  1.00  0.00           H
ATOM   2720  CB  SER A 366      34.818  55.057  36.834  1.00  0.00           C
ATOM   2721  HB1 SER A 366      34.513  55.930  37.449  1.00  0.00           H
ATOM   2722  HB2 SER A 366      33.939  54.589  36.342  1.00  0.00           H
ATOM   2723  OG  SER A 366      35.682  55.632  35.809  1.00  0.00           O
ATOM   2724  HG1 SER A 366      35.842  54.895  35.215  1.00  0.00           H
ATOM   2725  C   SER A 366      34.487  53.403  38.628  1.00  0.00           C
ATOM   2726  O   SER A 366      34.540  53.892  39.740  1.00  0.00           O
ATOM   2727  N   LEU A 367      33.729  52.327  38.344  1.00  0.00           N
ATOM   2728  HN  LEU A 367      33.945  51.788  37.533  1.00  0.00           H
ATOM   2729  CA  LEU A 367      32.714  51.860  39.322  1.00  0.00           C
ATOM   2730  HA  LEU A 367      32.072  52.691  39.575  1.00  0.00           H
ATOM   2731  CB  LEU A 367      31.676  50.759  38.863  1.00  0.00           C
ATOM   2732  HB1 LEU A 367      32.207  49.918  38.369  1.00  0.00           H
ATOM   2733  HB2 LEU A 367      31.068  51.180  38.033  1.00  0.00           H
ATOM   2734  CG  LEU A 367      30.735  50.081  39.892  1.00  0.00           C
ATOM   2735  HG  LEU A 367      31.318  49.581  40.695  1.00  0.00           H
ATOM   2736  CD1 LEU A 367      29.812  51.135  40.504  1.00  0.00           C
ATOM   2737 1HD1 LEU A 367      30.411  52.066  40.599  1.00  0.00           H
ATOM   2738 2HD1 LEU A 367      29.496  50.737  41.492  1.00  0.00           H
ATOM   2739 3HD1 LEU A 367      28.847  51.331  39.988  1.00  0.00           H
ATOM   2740  CD2 LEU A 367      29.841  49.028  39.150  1.00  0.00           C
ATOM   2741 1HD2 LEU A 367      30.317  48.125  38.710  1.00  0.00           H
ATOM   2742 2HD2 LEU A 367      29.212  49.531  38.386  1.00  0.00           H
ATOM   2743 3HD2 LEU A 367      29.099  48.549  39.824  1.00  0.00           H
ATOM   2744  C   LEU A 367      33.273  51.414  40.664  1.00  0.00           C
ATOM   2745  O   LEU A 367      32.662  51.734  41.716  1.00  0.00           O
ATOM   2746  N   PRO A 368      34.413  50.779  40.790  1.00  0.00           N
ATOM   2747  CD  PRO A 368      34.904  49.877  39.773  1.00  0.00           C
ATOM   2748  HD1 PRO A 368      35.693  50.339  39.141  1.00  0.00           H
ATOM   2749  HD2 PRO A 368      34.146  49.467  39.072  1.00  0.00           H
ATOM   2750  CA  PRO A 368      35.018  50.547  42.084  1.00  0.00           C
ATOM   2751  HA  PRO A 368      34.236  50.199  42.742  1.00  0.00           H
ATOM   2752  CB  PRO A 368      36.177  49.496  41.749  1.00  0.00           C
ATOM   2753  HB1 PRO A 368      36.388  48.969  42.704  1.00  0.00           H
ATOM   2754  HB2 PRO A 368      37.059  50.063  41.382  1.00  0.00           H
ATOM   2755  CG  PRO A 368      35.544  48.766  40.537  1.00  0.00           C
ATOM   2756  HG1 PRO A 368      36.134  48.020  39.963  1.00  0.00           H
ATOM   2757  HG2 PRO A 368      34.686  48.256  41.024  1.00  0.00           H
ATOM   2758  C   PRO A 368      35.593  51.779  42.699  1.00  0.00           C
ATOM   2759  O   PRO A 368      35.532  51.943  43.926  1.00  0.00           O
ATOM   2760  N   PHE A 369      36.147  52.705  41.869  1.00  0.00           N
ATOM   2761  HN  PHE A 369      36.017  52.584  40.888  1.00  0.00           H
ATOM   2762  CA  PHE A 369      36.835  53.891  42.202  1.00  0.00           C
ATOM   2763  HA  PHE A 369      37.606  53.615  42.907  1.00  0.00           H
ATOM   2764  CB  PHE A 369      37.341  54.710  41.017  1.00  0.00           C
ATOM   2765  HB1 PHE A 369      36.512  55.314  40.589  1.00  0.00           H
ATOM   2766  HB2 PHE A 369      37.786  54.052  40.240  1.00  0.00           H
ATOM   2767  CG  PHE A 369      38.386  55.739  41.548  1.00  0.00           C
ATOM   2768  CD1 PHE A 369      39.795  55.438  41.604  1.00  0.00           C
ATOM   2769  HD1 PHE A 369      40.106  54.436  41.346  1.00  0.00           H
ATOM   2770  CE1 PHE A 369      40.733  56.464  41.912  1.00  0.00           C
ATOM   2771  HE1 PHE A 369      41.794  56.334  42.069  1.00  0.00           H
ATOM   2772  CZ  PHE A 369      40.295  57.733  42.107  1.00  0.00           C
ATOM   2773  HZ  PHE A 369      41.122  58.416  42.234  1.00  0.00           H
ATOM   2774  CD2 PHE A 369      38.029  57.054  41.707  1.00  0.00           C
ATOM   2775  HD2 PHE A 369      36.983  57.316  41.650  1.00  0.00           H
ATOM   2776  CE2 PHE A 369      38.949  58.084  42.019  1.00  0.00           C
ATOM   2777  HE2 PHE A 369      38.710  59.063  42.409  1.00  0.00           H
ATOM   2778  C   PHE A 369      35.898  54.765  43.081  1.00  0.00           C
ATOM   2779  O   PHE A 369      36.238  55.238  44.202  1.00  0.00           O
ATOM   2780  N   VAL A 370      34.705  55.116  42.491  1.00  0.00           N
ATOM   2781  HN  VAL A 370      34.500  54.501  41.734  1.00  0.00           H
ATOM   2782  CA  VAL A 370      33.728  56.026  43.101  1.00  0.00           C
ATOM   2783  HA  VAL A 370      34.274  56.941  43.279  1.00  0.00           H
ATOM   2784  CB  VAL A 370      32.513  56.278  42.186  1.00  0.00           C
ATOM   2785  HB  VAL A 370      32.851  56.732  41.230  1.00  0.00           H
ATOM   2786  CG1 VAL A 370      31.734  55.030  41.736  1.00  0.00           C
ATOM   2787 1HG1 VAL A 370      30.936  55.316  41.018  1.00  0.00           H
ATOM   2788 2HG1 VAL A 370      31.195  54.621  42.617  1.00  0.00           H
ATOM   2789 3HG1 VAL A 370      32.382  54.248  41.286  1.00  0.00           H
ATOM   2790  CG2 VAL A 370      31.571  57.277  42.822  1.00  0.00           C
ATOM   2791 1HG2 VAL A 370      30.934  57.852  42.117  1.00  0.00           H
ATOM   2792 2HG2 VAL A 370      32.109  57.993  43.480  1.00  0.00           H
ATOM   2793 3HG2 VAL A 370      30.916  56.667  43.479  1.00  0.00           H
ATOM   2794  C   VAL A 370      33.153  55.464  44.482  1.00  0.00           C
ATOM   2795  O   VAL A 370      33.006  56.198  45.458  1.00  0.00           O
ATOM   2796  N   LEU A 371      32.890  54.183  44.629  1.00  0.00           N
ATOM   2797  HN  LEU A 371      32.932  53.551  43.859  1.00  0.00           H
ATOM   2798  CA  LEU A 371      32.611  53.559  45.922  1.00  0.00           C
ATOM   2799  HA  LEU A 371      31.745  53.927  46.451  1.00  0.00           H
ATOM   2800  CB  LEU A 371      32.366  52.030  45.716  1.00  0.00           C
ATOM   2801  HB1 LEU A 371      32.208  51.647  46.747  1.00  0.00           H
ATOM   2802  HB2 LEU A 371      33.306  51.571  45.343  1.00  0.00           H
ATOM   2803  CG  LEU A 371      31.106  51.586  44.992  1.00  0.00           C
ATOM   2804  HG  LEU A 371      31.228  51.876  43.927  1.00  0.00           H
ATOM   2805  CD1 LEU A 371      31.020  50.045  45.048  1.00  0.00           C
ATOM   2806 1HD1 LEU A 371      30.022  49.698  44.706  1.00  0.00           H
ATOM   2807 2HD1 LEU A 371      31.163  49.622  46.065  1.00  0.00           H
ATOM   2808 3HD1 LEU A 371      31.865  49.650  44.444  1.00  0.00           H
ATOM   2809  CD2 LEU A 371      29.789  52.254  45.608  1.00  0.00           C
ATOM   2810 1HD2 LEU A 371      28.909  51.718  45.192  1.00  0.00           H
ATOM   2811 2HD2 LEU A 371      29.723  53.336  45.365  1.00  0.00           H
ATOM   2812 3HD2 LEU A 371      29.728  51.906  46.661  1.00  0.00           H
ATOM   2813  C   LEU A 371      33.833  53.711  46.923  1.00  0.00           C
ATOM   2814  O   LEU A 371      33.627  54.064  48.069  1.00  0.00           O
ATOM   2815  N   THR A 372      35.128  53.504  46.483  1.00  0.00           N
ATOM   2816  HN  THR A 372      35.398  53.531  45.524  1.00  0.00           H
ATOM   2817  CA  THR A 372      36.365  53.459  47.385  1.00  0.00           C
ATOM   2818  HA  THR A 372      36.144  52.782  48.197  1.00  0.00           H
ATOM   2819  CB  THR A 372      37.596  53.073  46.549  1.00  0.00           C
ATOM   2820  HB  THR A 372      37.890  53.781  45.745  1.00  0.00           H
ATOM   2821  OG1 THR A 372      37.394  51.829  45.930  1.00  0.00           O
ATOM   2822  HG1 THR A 372      36.689  51.875  45.280  1.00  0.00           H
ATOM   2823  CG2 THR A 372      38.766  52.794  47.508  1.00  0.00           C
ATOM   2824 1HG2 THR A 372      39.323  53.713  47.789  1.00  0.00           H
ATOM   2825 2HG2 THR A 372      39.425  52.069  46.984  1.00  0.00           H
ATOM   2826 3HG2 THR A 372      38.521  52.389  48.513  1.00  0.00           H
ATOM   2827  C   THR A 372      36.724  54.829  47.872  1.00  0.00           C
ATOM   2828  O   THR A 372      37.290  55.119  48.960  1.00  0.00           O
ATOM   2829  N   VAL A 373      36.441  55.817  46.958  1.00  0.00           N
ATOM   2830  HN  VAL A 373      36.079  55.572  46.062  1.00  0.00           H
ATOM   2831  CA  VAL A 373      36.599  57.194  47.378  1.00  0.00           C
ATOM   2832  HA  VAL A 373      37.643  57.245  47.648  1.00  0.00           H
ATOM   2833  CB  VAL A 373      36.466  58.108  46.122  1.00  0.00           C
ATOM   2834  HB  VAL A 373      35.715  57.682  45.423  1.00  0.00           H
ATOM   2835  CG1 VAL A 373      36.178  59.564  46.498  1.00  0.00           C
ATOM   2836 1HG1 VAL A 373      36.153  60.106  45.528  1.00  0.00           H
ATOM   2837 2HG1 VAL A 373      36.964  60.004  47.148  1.00  0.00           H
ATOM   2838 3HG1 VAL A 373      35.247  59.734  47.080  1.00  0.00           H
ATOM   2839  CG2 VAL A 373      37.891  57.995  45.345  1.00  0.00           C
ATOM   2840 1HG2 VAL A 373      38.180  56.945  45.125  1.00  0.00           H
ATOM   2841 2HG2 VAL A 373      38.707  58.500  45.905  1.00  0.00           H
ATOM   2842 3HG2 VAL A 373      37.846  58.478  44.345  1.00  0.00           H
ATOM   2843  C   VAL A 373      35.628  57.740  48.410  1.00  0.00           C
ATOM   2844  O   VAL A 373      36.051  58.317  49.398  1.00  0.00           O
ATOM   2845  N   ALA A 374      34.348  57.354  48.301  1.00  0.00           N
ATOM   2846  HN  ALA A 374      33.969  56.808  47.558  1.00  0.00           H
ATOM   2847  CA  ALA A 374      33.358  57.702  49.217  1.00  0.00           C
ATOM   2848  HA  ALA A 374      33.303  58.778  49.292  1.00  0.00           H
ATOM   2849  CB  ALA A 374      31.951  57.240  48.768  1.00  0.00           C
ATOM   2850  HB1 ALA A 374      31.917  56.130  48.807  1.00  0.00           H
ATOM   2851  HB2 ALA A 374      31.767  57.649  47.752  1.00  0.00           H
ATOM   2852  HB3 ALA A 374      31.108  57.578  49.408  1.00  0.00           H
ATOM   2853  C   ALA A 374      33.600  57.247  50.622  1.00  0.00           C
ATOM   2854  O   ALA A 374      33.449  58.035  51.564  1.00  0.00           O
ATOM   2855  N   ILE A 375      34.008  55.957  50.901  1.00  0.00           N
ATOM   2856  HN  ILE A 375      34.173  55.254  50.213  1.00  0.00           H
ATOM   2857  CA  ILE A 375      34.346  55.395  52.193  1.00  0.00           C
ATOM   2858  HA  ILE A 375      33.479  55.456  52.835  1.00  0.00           H
ATOM   2859  CB  ILE A 375      34.744  53.935  51.915  1.00  0.00           C
ATOM   2860  HB  ILE A 375      35.430  53.912  51.042  1.00  0.00           H
ATOM   2861  CG2 ILE A 375      35.401  53.337  53.169  1.00  0.00           C
ATOM   2862 1HG2 ILE A 375      36.486  53.567  53.233  1.00  0.00           H
ATOM   2863 2HG2 ILE A 375      35.370  52.229  53.087  1.00  0.00           H
ATOM   2864 3HG2 ILE A 375      34.850  53.556  54.109  1.00  0.00           H
ATOM   2865  CG1 ILE A 375      33.569  53.058  51.617  1.00  0.00           C
ATOM   2866 1HG1 ILE A 375      32.937  53.498  50.817  1.00  0.00           H
ATOM   2867 2HG1 ILE A 375      32.838  52.866  52.431  1.00  0.00           H
ATOM   2868  CD  ILE A 375      33.874  51.658  51.023  1.00  0.00           C
ATOM   2869  HD1 ILE A 375      34.548  51.678  50.140  1.00  0.00           H
ATOM   2870  HD2 ILE A 375      32.935  51.233  50.608  1.00  0.00           H
ATOM   2871  HD3 ILE A 375      34.147  50.925  51.813  1.00  0.00           H
ATOM   2872  C   ILE A 375      35.428  56.124  52.890  1.00  0.00           C
ATOM   2873  O   ILE A 375      35.236  56.265  54.100  1.00  0.00           O
ATOM   2874  N   LEU A 376      36.498  56.536  52.203  1.00  0.00           N
ATOM   2875  HN  LEU A 376      36.570  56.218  51.260  1.00  0.00           H
ATOM   2876  CA  LEU A 376      37.538  57.386  52.738  1.00  0.00           C
ATOM   2877  HA  LEU A 376      38.000  56.942  53.608  1.00  0.00           H
ATOM   2878  CB  LEU A 376      38.612  57.693  51.730  1.00  0.00           C
ATOM   2879  HB1 LEU A 376      39.392  58.306  52.230  1.00  0.00           H
ATOM   2880  HB2 LEU A 376      38.132  58.185  50.857  1.00  0.00           H
ATOM   2881  CG  LEU A 376      39.391  56.514  51.146  1.00  0.00           C
ATOM   2882  HG  LEU A 376      38.692  55.764  50.716  1.00  0.00           H
ATOM   2883  CD1 LEU A 376      40.396  57.033  50.043  1.00  0.00           C
ATOM   2884 1HD1 LEU A 376      39.925  57.348  49.087  1.00  0.00           H
ATOM   2885 2HD1 LEU A 376      41.208  56.296  49.861  1.00  0.00           H
ATOM   2886 3HD1 LEU A 376      40.933  57.934  50.410  1.00  0.00           H
ATOM   2887  CD2 LEU A 376      40.097  55.690  52.177  1.00  0.00           C
ATOM   2888 1HD2 LEU A 376      39.346  55.590  52.990  1.00  0.00           H
ATOM   2889 2HD2 LEU A 376      40.899  56.347  52.576  1.00  0.00           H
ATOM   2890 3HD2 LEU A 376      40.493  54.750  51.737  1.00  0.00           H
ATOM   2891  C   LEU A 376      37.013  58.720  53.169  1.00  0.00           C
ATOM   2892  O   LEU A 376      37.363  59.179  54.283  1.00  0.00           O
ATOM   2893  N   ALA A 377      36.187  59.420  52.367  1.00  0.00           N
ATOM   2894  HN  ALA A 377      35.869  58.991  51.524  1.00  0.00           H
ATOM   2895  CA  ALA A 377      35.743  60.812  52.618  1.00  0.00           C
ATOM   2896  HA  ALA A 377      36.551  61.481  52.873  1.00  0.00           H
ATOM   2897  CB  ALA A 377      35.212  61.312  51.203  1.00  0.00           C
ATOM   2898  HB1 ALA A 377      35.760  60.845  50.357  1.00  0.00           H
ATOM   2899  HB2 ALA A 377      35.183  62.410  51.040  1.00  0.00           H
ATOM   2900  HB3 ALA A 377      34.160  60.967  51.104  1.00  0.00           H
ATOM   2901  C   ALA A 377      34.736  60.933  53.869  1.00  0.00           C
ATOM   2902  O   ALA A 377      34.644  62.042  54.446  1.00  0.00           O
ATOM   2903  N   VAL A 378      34.055  59.882  54.236  1.00  0.00           N
ATOM   2904  HN  VAL A 378      34.028  59.120  53.593  1.00  0.00           H
ATOM   2905  CA  VAL A 378      33.275  59.814  55.424  1.00  0.00           C
ATOM   2906  HA  VAL A 378      33.109  60.791  55.852  1.00  0.00           H
ATOM   2907  CB  VAL A 378      31.899  59.114  55.243  1.00  0.00           C
ATOM   2908  HB  VAL A 378      31.400  59.132  56.236  1.00  0.00           H
ATOM   2909  CG1 VAL A 378      31.070  59.893  54.187  1.00  0.00           C
ATOM   2910 1HG1 VAL A 378      30.179  59.310  53.872  1.00  0.00           H
ATOM   2911 2HG1 VAL A 378      31.642  59.977  53.238  1.00  0.00           H
ATOM   2912 3HG1 VAL A 378      30.712  60.873  54.568  1.00  0.00           H
ATOM   2913  CG2 VAL A 378      31.965  57.684  54.703  1.00  0.00           C
ATOM   2914 1HG2 VAL A 378      30.941  57.258  54.649  1.00  0.00           H
ATOM   2915 2HG2 VAL A 378      32.569  57.005  55.343  1.00  0.00           H
ATOM   2916 3HG2 VAL A 378      32.334  57.651  53.656  1.00  0.00           H
ATOM   2917  C   VAL A 378      34.024  59.040  56.546  1.00  0.00           C
ATOM   2918  O   VAL A 378      33.584  59.172  57.625  1.00  0.00           O
ATOM   2919  N   ALA A 379      35.141  58.338  56.179  1.00  0.00           N
ATOM   2920  HN  ALA A 379      35.424  58.299  55.224  1.00  0.00           H
ATOM   2921  CA  ALA A 379      36.049  57.752  57.106  1.00  0.00           C
ATOM   2922  HA  ALA A 379      36.952  57.423  56.614  1.00  0.00           H
ATOM   2923  CB  ALA A 379      36.578  58.942  58.000  1.00  0.00           C
ATOM   2924  HB1 ALA A 379      37.361  58.641  58.727  1.00  0.00           H
ATOM   2925  HB2 ALA A 379      35.733  59.390  58.565  1.00  0.00           H
ATOM   2926  HB3 ALA A 379      36.965  59.768  57.366  1.00  0.00           H
ATOM   2927  C   ALA A 379      35.557  56.533  57.837  1.00  0.00           C
ATOM   2928  O   ALA A 379      35.508  56.571  59.030  1.00  0.00           O
ATOM   2929  N   GLN A 380      35.161  55.481  57.039  1.00  0.00           N
ATOM   2930  HN  GLN A 380      34.998  55.609  56.064  1.00  0.00           H
ATOM   2931  CA  GLN A 380      34.779  54.202  57.609  1.00  0.00           C
ATOM   2932  HA  GLN A 380      34.569  54.349  58.658  1.00  0.00           H
ATOM   2933  CB  GLN A 380      33.463  53.735  56.869  1.00  0.00           C
ATOM   2934  HB1 GLN A 380      33.216  52.683  57.124  1.00  0.00           H
ATOM   2935  HB2 GLN A 380      33.743  53.693  55.795  1.00  0.00           H
ATOM   2936  CG  GLN A 380      32.180  54.444  57.292  1.00  0.00           C
ATOM   2937  HG1 GLN A 380      31.369  53.983  56.688  1.00  0.00           H
ATOM   2938  HG2 GLN A 380      32.076  55.537  57.120  1.00  0.00           H
ATOM   2939  CD  GLN A 380      31.810  54.235  58.756  1.00  0.00           C
ATOM   2940  OE1 GLN A 380      32.098  53.179  59.314  1.00  0.00           O
ATOM   2941  NE2 GLN A 380      31.082  55.233  59.396  1.00  0.00           N
ATOM   2942 1HE2 GLN A 380      30.935  56.091  58.905  1.00  0.00           H
ATOM   2943 2HE2 GLN A 380      31.048  55.212  60.396  1.00  0.00           H
ATOM   2944  C   GLN A 380      35.869  53.100  57.641  1.00  0.00           C
ATOM   2945  O   GLN A 380      35.620  51.892  57.779  1.00  0.00           O
ATOM   2946  N   VAL A 381      37.128  53.461  57.426  1.00  0.00           N
ATOM   2947  HN  VAL A 381      37.511  54.380  57.371  1.00  0.00           H
ATOM   2948  CA  VAL A 381      38.237  52.459  57.368  1.00  0.00           C
ATOM   2949  HA  VAL A 381      37.863  51.533  56.956  1.00  0.00           H
ATOM   2950  CB  VAL A 381      39.393  53.017  56.470  1.00  0.00           C
ATOM   2951  HB  VAL A 381      39.835  53.910  56.960  1.00  0.00           H
ATOM   2952  CG1 VAL A 381      40.418  51.856  56.249  1.00  0.00           C
ATOM   2953 1HG1 VAL A 381      41.308  52.159  55.657  1.00  0.00           H
ATOM   2954 2HG1 VAL A 381      39.829  51.007  55.841  1.00  0.00           H
ATOM   2955 3HG1 VAL A 381      40.862  51.564  57.225  1.00  0.00           H
ATOM   2956  CG2 VAL A 381      38.872  53.298  55.043  1.00  0.00           C
ATOM   2957 1HG2 VAL A 381      38.056  54.051  55.075  1.00  0.00           H
ATOM   2958 2HG2 VAL A 381      38.424  52.440  54.497  1.00  0.00           H
ATOM   2959 3HG2 VAL A 381      39.739  53.655  54.449  1.00  0.00           H
ATOM   2960  C   VAL A 381      38.825  52.117  58.798  1.00  0.00           C
ATOM   2961  O   VAL A 381      39.368  52.918  59.615  1.00  0.00           O
ATOM   2962  N   ASP A 382      38.684  50.833  59.254  1.00  0.00           N
ATOM   2963  HN  ASP A 382      38.284  50.179  58.618  1.00  0.00           H
ATOM   2964  CA  ASP A 382      38.945  50.228  60.538  1.00  0.00           C
ATOM   2965  HA  ASP A 382      39.275  51.008  61.208  1.00  0.00           H
ATOM   2966  CB  ASP A 382      37.630  49.644  61.066  1.00  0.00           C
ATOM   2967  HB1 ASP A 382      37.863  49.337  62.108  1.00  0.00           H
ATOM   2968  HB2 ASP A 382      37.192  48.887  60.380  1.00  0.00           H
ATOM   2969  CG  ASP A 382      36.544  50.763  61.255  1.00  0.00           C
ATOM   2970  OD1 ASP A 382      36.883  51.844  61.764  1.00  0.00           O
ATOM   2971  OD2 ASP A 382      35.335  50.499  60.993  1.00  0.00           O
ATOM   2972  C   ASP A 382      39.950  49.157  60.322  1.00  0.00           C
ATOM   2973  O   ASP A 382      39.898  48.446  59.364  1.00  0.00           O
ATOM   2974  N   GLY A 383      40.927  49.011  61.239  1.00  0.00           N
ATOM   2975  HN  GLY A 383      40.864  49.472  62.121  1.00  0.00           H
ATOM   2976  CA  GLY A 383      41.839  47.879  61.167  1.00  0.00           C
ATOM   2977  HA1 GLY A 383      42.739  48.172  61.688  1.00  0.00           H
ATOM   2978  HA2 GLY A 383      42.005  47.506  60.167  1.00  0.00           H
ATOM   2979  C   GLY A 383      41.388  46.742  61.945  1.00  0.00           C
ATOM   2980  O   GLY A 383      40.588  46.792  62.824  1.00  0.00           O
ATOM   2981  N   ASP A 384      41.881  45.521  61.709  1.00  0.00           N
ATOM   2982  HN  ASP A 384      42.313  45.350  60.827  1.00  0.00           H
ATOM   2983  CA  ASP A 384      41.893  44.456  62.623  1.00  0.00           C
ATOM   2984  HA  ASP A 384      41.871  44.822  63.638  1.00  0.00           H
ATOM   2985  CB  ASP A 384      40.693  43.525  62.397  1.00  0.00           C
ATOM   2986  HB1 ASP A 384      40.455  43.424  61.316  1.00  0.00           H
ATOM   2987  HB2 ASP A 384      39.772  43.982  62.818  1.00  0.00           H
ATOM   2988  CG  ASP A 384      40.745  42.105  62.925  1.00  0.00           C
ATOM   2989  OD1 ASP A 384      40.916  41.982  64.170  1.00  0.00           O
ATOM   2990  OD2 ASP A 384      40.732  41.142  62.115  1.00  0.00           O
ATOM   2991  C   ASP A 384      43.192  43.758  62.625  1.00  0.00           C
ATOM   2992  O   ASP A 384      43.755  43.489  61.560  1.00  0.00           O
ATOM   2993  N   SER A 385      43.741  43.332  63.788  1.00  0.00           N
ATOM   2994  HN  SER A 385      43.368  43.633  64.662  1.00  0.00           H
ATOM   2995  CA  SER A 385      44.959  42.509  63.814  1.00  0.00           C
ATOM   2996  HA  SER A 385      45.654  42.984  63.137  1.00  0.00           H
ATOM   2997  CB  SER A 385      45.556  42.513  65.273  1.00  0.00           C
ATOM   2998  HB1 SER A 385      45.921  43.559  65.355  1.00  0.00           H
ATOM   2999  HB2 SER A 385      46.487  41.908  65.308  1.00  0.00           H
ATOM   3000  OG  SER A 385      44.646  42.050  66.318  1.00  0.00           O
ATOM   3001  HG1 SER A 385      44.906  41.133  66.428  1.00  0.00           H
ATOM   3002  C   SER A 385      44.828  41.088  63.237  1.00  0.00           C
ATOM   3003  O   SER A 385      45.802  40.640  62.601  1.00  0.00           O
ATOM   3004  N   VAL A 386      43.666  40.352  63.480  1.00  0.00           N
ATOM   3005  HN  VAL A 386      42.784  40.577  63.886  1.00  0.00           H
ATOM   3006  CA  VAL A 386      43.533  38.930  63.176  1.00  0.00           C
ATOM   3007  HA  VAL A 386      44.410  38.462  63.598  1.00  0.00           H
ATOM   3008  CB  VAL A 386      42.237  38.342  63.795  1.00  0.00           C
ATOM   3009  HB  VAL A 386      41.296  38.873  63.536  1.00  0.00           H
ATOM   3010  CG1 VAL A 386      42.187  36.844  63.512  1.00  0.00           C
ATOM   3011 1HG1 VAL A 386      43.187  36.361  63.536  1.00  0.00           H
ATOM   3012 2HG1 VAL A 386      41.857  36.615  62.476  1.00  0.00           H
ATOM   3013 3HG1 VAL A 386      41.426  36.373  64.170  1.00  0.00           H
ATOM   3014  CG2 VAL A 386      42.286  38.618  65.356  1.00  0.00           C
ATOM   3015 1HG2 VAL A 386      42.340  39.717  65.508  1.00  0.00           H
ATOM   3016 2HG2 VAL A 386      43.084  37.965  65.770  1.00  0.00           H
ATOM   3017 3HG2 VAL A 386      41.285  38.370  65.769  1.00  0.00           H
ATOM   3018  C   VAL A 386      43.474  38.693  61.704  1.00  0.00           C
ATOM   3019  O   VAL A 386      44.097  37.774  61.199  1.00  0.00           O
ATOM   3020  N   SER A 387      42.880  39.628  60.976  1.00  0.00           N
ATOM   3021  HN  SER A 387      42.502  40.426  61.438  1.00  0.00           H
ATOM   3022  CA  SER A 387      42.892  39.606  59.512  1.00  0.00           C
ATOM   3023  HA  SER A 387      42.818  38.560  59.252  1.00  0.00           H
ATOM   3024  CB  SER A 387      41.638  40.358  59.047  1.00  0.00           C
ATOM   3025  HB1 SER A 387      40.687  39.803  59.191  1.00  0.00           H
ATOM   3026  HB2 SER A 387      41.717  40.564  57.958  1.00  0.00           H
ATOM   3027  OG  SER A 387      41.387  41.646  59.600  1.00  0.00           O
ATOM   3028  HG1 SER A 387      41.080  41.564  60.506  1.00  0.00           H
ATOM   3029  C   SER A 387      44.203  40.176  58.936  1.00  0.00           C
ATOM   3030  O   SER A 387      44.707  39.717  57.909  1.00  0.00           O
ATOM   3031  N   GLY A 388      44.779  41.242  59.560  1.00  0.00           N
ATOM   3032  HN  GLY A 388      44.378  41.634  60.384  1.00  0.00           H
ATOM   3033  CA  GLY A 388      45.947  41.990  59.115  1.00  0.00           C
ATOM   3034  HA1 GLY A 388      46.659  41.259  58.762  1.00  0.00           H
ATOM   3035  HA2 GLY A 388      46.359  42.464  59.993  1.00  0.00           H
ATOM   3036  C   GLY A 388      45.756  42.854  57.911  1.00  0.00           C
ATOM   3037  O   GLY A 388      46.747  43.155  57.210  1.00  0.00           O
ATOM   3038  N   ILE A 389      44.560  43.354  57.724  1.00  0.00           N
ATOM   3039  HN  ILE A 389      43.876  43.167  58.425  1.00  0.00           H
ATOM   3040  CA  ILE A 389      44.217  44.362  56.774  1.00  0.00           C
ATOM   3041  HA  ILE A 389      45.177  44.769  56.495  1.00  0.00           H
ATOM   3042  CB  ILE A 389      43.543  43.805  55.434  1.00  0.00           C
ATOM   3043  HB  ILE A 389      42.903  44.530  54.886  1.00  0.00           H
ATOM   3044  CG2 ILE A 389      44.615  43.298  54.470  1.00  0.00           C
ATOM   3045 1HG2 ILE A 389      45.266  42.532  54.944  1.00  0.00           H
ATOM   3046 2HG2 ILE A 389      45.228  44.108  54.021  1.00  0.00           H
ATOM   3047 3HG2 ILE A 389      44.289  42.725  53.576  1.00  0.00           H
ATOM   3048  CG1 ILE A 389      42.521  42.719  55.766  1.00  0.00           C
ATOM   3049 1HG1 ILE A 389      41.904  43.134  56.591  1.00  0.00           H
ATOM   3050 2HG1 ILE A 389      43.055  41.827  56.159  1.00  0.00           H
ATOM   3051  CD  ILE A 389      41.517  42.434  54.667  1.00  0.00           C
ATOM   3052  HD1 ILE A 389      41.291  41.347  54.621  1.00  0.00           H
ATOM   3053  HD2 ILE A 389      42.040  42.639  53.709  1.00  0.00           H
ATOM   3054  HD3 ILE A 389      40.542  42.934  54.853  1.00  0.00           H
ATOM   3055  C   ILE A 389      43.375  45.449  57.440  1.00  0.00           C
ATOM   3056  O   ILE A 389      42.996  45.353  58.625  1.00  0.00           O
ATOM   3057  N   CYS A 390      43.145  46.493  56.630  1.00  0.00           N
ATOM   3058  HN  CYS A 390      43.382  46.567  55.664  1.00  0.00           H
ATOM   3059  CA  CYS A 390      42.289  47.599  56.981  1.00  0.00           C
ATOM   3060  HA  CYS A 390      41.820  47.447  57.942  1.00  0.00           H
ATOM   3061  CB  CYS A 390      42.870  49.025  56.802  1.00  0.00           C
ATOM   3062  HB1 CYS A 390      42.083  49.809  56.784  1.00  0.00           H
ATOM   3063  HB2 CYS A 390      43.279  49.108  55.772  1.00  0.00           H
ATOM   3064  SG  CYS A 390      44.160  49.250  58.047  1.00  0.00           S
ATOM   3065  C   CYS A 390      41.092  47.485  56.057  1.00  0.00           C
ATOM   3066  O   CYS A 390      41.188  47.309  54.862  1.00  0.00           O
ATOM   3067  N   PHE A 391      39.853  47.644  56.644  1.00  0.00           N
ATOM   3068  HN  PHE A 391      39.697  47.939  57.583  1.00  0.00           H
ATOM   3069  CA  PHE A 391      38.654  47.192  55.924  1.00  0.00           C
ATOM   3070  HA  PHE A 391      38.752  47.483  54.889  1.00  0.00           H
ATOM   3071  CB  PHE A 391      38.437  45.608  56.057  1.00  0.00           C
ATOM   3072  HB1 PHE A 391      38.174  45.420  57.120  1.00  0.00           H
ATOM   3073  HB2 PHE A 391      39.382  45.031  55.969  1.00  0.00           H
ATOM   3074  CG  PHE A 391      37.313  44.940  55.266  1.00  0.00           C
ATOM   3075  CD1 PHE A 391      35.977  44.821  55.738  1.00  0.00           C
ATOM   3076  HD1 PHE A 391      35.815  45.164  56.749  1.00  0.00           H
ATOM   3077  CE1 PHE A 391      34.916  44.395  54.935  1.00  0.00           C
ATOM   3078  HE1 PHE A 391      33.962  44.143  55.373  1.00  0.00           H
ATOM   3079  CZ  PHE A 391      35.268  43.940  53.635  1.00  0.00           C
ATOM   3080  HZ  PHE A 391      34.617  43.311  53.046  1.00  0.00           H
ATOM   3081  CD2 PHE A 391      37.600  44.593  53.947  1.00  0.00           C
ATOM   3082  HD2 PHE A 391      38.658  44.519  53.743  1.00  0.00           H
ATOM   3083  CE2 PHE A 391      36.624  44.023  53.148  1.00  0.00           C
ATOM   3084  HE2 PHE A 391      36.952  43.627  52.199  1.00  0.00           H
ATOM   3085  C   PHE A 391      37.473  48.063  56.335  1.00  0.00           C
ATOM   3086  O   PHE A 391      37.587  48.943  57.162  1.00  0.00           O
ATOM   3087  N   VAL A 392      36.286  47.994  55.645  1.00  0.00           N
ATOM   3088  HN  VAL A 392      36.223  47.514  54.773  1.00  0.00           H
ATOM   3089  CA  VAL A 392      35.202  48.903  55.930  1.00  0.00           C
ATOM   3090  HA  VAL A 392      35.661  49.838  56.218  1.00  0.00           H
ATOM   3091  CB  VAL A 392      34.430  49.286  54.618  1.00  0.00           C
ATOM   3092  HB  VAL A 392      35.254  49.637  53.961  1.00  0.00           H
ATOM   3093  CG1 VAL A 392      33.680  48.143  54.004  1.00  0.00           C
ATOM   3094 1HG1 VAL A 392      32.592  48.142  54.228  1.00  0.00           H
ATOM   3095 2HG1 VAL A 392      34.095  47.119  54.120  1.00  0.00           H
ATOM   3096 3HG1 VAL A 392      33.739  48.294  52.905  1.00  0.00           H
ATOM   3097  CG2 VAL A 392      33.445  50.528  54.815  1.00  0.00           C
ATOM   3098 1HG2 VAL A 392      32.620  50.138  55.449  1.00  0.00           H
ATOM   3099 2HG2 VAL A 392      33.097  50.829  53.804  1.00  0.00           H
ATOM   3100 3HG2 VAL A 392      33.879  51.304  55.483  1.00  0.00           H
ATOM   3101  C   VAL A 392      34.188  48.538  57.001  1.00  0.00           C
ATOM   3102  O   VAL A 392      33.715  47.440  57.135  1.00  0.00           O
ATOM   3103  N   GLY A 393      33.815  49.603  57.716  1.00  0.00           N
ATOM   3104  HN  GLY A 393      34.419  50.396  57.678  1.00  0.00           H
ATOM   3105  CA  GLY A 393      32.584  49.713  58.441  1.00  0.00           C
ATOM   3106  HA1 GLY A 393      31.761  49.484  57.781  1.00  0.00           H
ATOM   3107  HA2 GLY A 393      32.472  50.619  59.017  1.00  0.00           H
ATOM   3108  C   GLY A 393      32.323  48.757  59.572  1.00  0.00           C
ATOM   3109  O   GLY A 393      31.259  48.195  59.732  1.00  0.00           O
ATOM   3110  N   TYR A 394      33.372  48.389  60.368  1.00  0.00           N
ATOM   3111  HN  TYR A 394      34.236  48.868  60.236  1.00  0.00           H
ATOM   3112  CA  TYR A 394      33.236  47.378  61.370  1.00  0.00           C
ATOM   3113  HA  TYR A 394      32.673  46.567  60.933  1.00  0.00           H
ATOM   3114  CB  TYR A 394      34.620  46.814  61.893  1.00  0.00           C
ATOM   3115  HB1 TYR A 394      34.545  46.336  62.893  1.00  0.00           H
ATOM   3116  HB2 TYR A 394      35.271  47.702  62.043  1.00  0.00           H
ATOM   3117  CG  TYR A 394      35.477  45.881  61.038  1.00  0.00           C
ATOM   3118  CD1 TYR A 394      34.815  44.926  60.281  1.00  0.00           C
ATOM   3119  HD1 TYR A 394      33.736  44.870  60.294  1.00  0.00           H
ATOM   3120  CE1 TYR A 394      35.599  44.114  59.459  1.00  0.00           C
ATOM   3121  HE1 TYR A 394      35.063  43.366  58.893  1.00  0.00           H
ATOM   3122  CZ  TYR A 394      37.023  44.133  59.446  1.00  0.00           C
ATOM   3123  OH  TYR A 394      37.867  43.175  58.747  1.00  0.00           O
ATOM   3124  HH  TYR A 394      38.779  43.475  58.761  1.00  0.00           H
ATOM   3125  CD2 TYR A 394      36.898  46.027  60.989  1.00  0.00           C
ATOM   3126  HD2 TYR A 394      37.338  46.783  61.622  1.00  0.00           H
ATOM   3127  CE2 TYR A 394      37.604  45.168  60.162  1.00  0.00           C
ATOM   3128  HE2 TYR A 394      38.676  45.231  60.281  1.00  0.00           H
ATOM   3129  C   TYR A 394      32.353  47.868  62.442  1.00  0.00           C
ATOM   3130  O   TYR A 394      31.501  47.241  63.043  1.00  0.00           O
ATOM   3131  N   LYS A 395      32.547  49.134  62.867  1.00  0.00           N
ATOM   3132  HN  LYS A 395      33.217  49.676  62.366  1.00  0.00           H
ATOM   3133  CA  LYS A 395      31.723  49.711  63.890  1.00  0.00           C
ATOM   3134  HA  LYS A 395      31.664  49.036  64.731  1.00  0.00           H
ATOM   3135  CB  LYS A 395      32.409  51.004  64.372  1.00  0.00           C
ATOM   3136  HB1 LYS A 395      31.992  51.269  65.368  1.00  0.00           H
ATOM   3137  HB2 LYS A 395      32.153  51.844  63.692  1.00  0.00           H
ATOM   3138  CG  LYS A 395      33.960  50.919  64.363  1.00  0.00           C
ATOM   3139  HG1 LYS A 395      34.340  50.700  63.342  1.00  0.00           H
ATOM   3140  HG2 LYS A 395      34.151  49.999  64.957  1.00  0.00           H
ATOM   3141  CD  LYS A 395      34.671  52.106  65.107  1.00  0.00           C
ATOM   3142  HD1 LYS A 395      35.738  51.796  65.085  1.00  0.00           H
ATOM   3143  HD2 LYS A 395      34.250  52.335  66.109  1.00  0.00           H
ATOM   3144  CE  LYS A 395      34.560  53.458  64.273  1.00  0.00           C
ATOM   3145  HE1 LYS A 395      35.344  54.122  64.696  1.00  0.00           H
ATOM   3146  HE2 LYS A 395      33.587  53.961  64.457  1.00  0.00           H
ATOM   3147  NZ  LYS A 395      34.859  53.183  62.853  1.00  0.00           N
ATOM   3148  HZ1 LYS A 395      35.748  52.663  62.704  1.00  0.00           H
ATOM   3149  HZ2 LYS A 395      34.797  54.001  62.213  1.00  0.00           H
ATOM   3150  HZ3 LYS A 395      34.129  52.510  62.545  1.00  0.00           H
ATOM   3151  C   LYS A 395      30.330  50.120  63.507  1.00  0.00           C
ATOM   3152  O   LYS A 395      29.402  49.927  64.289  1.00  0.00           O
ATOM   3153  N   ASN A 396      30.217  50.580  62.256  1.00  0.00           N
ATOM   3154  HN  ASN A 396      31.008  50.850  61.714  1.00  0.00           H
ATOM   3155  CA  ASN A 396      28.981  50.930  61.612  1.00  0.00           C
ATOM   3156  HA  ASN A 396      28.197  50.712  62.322  1.00  0.00           H
ATOM   3157  CB  ASN A 396      28.934  52.466  61.301  1.00  0.00           C
ATOM   3158  HB1 ASN A 396      27.980  52.891  60.920  1.00  0.00           H
ATOM   3159  HB2 ASN A 396      29.721  52.621  60.533  1.00  0.00           H
ATOM   3160  CG  ASN A 396      29.305  53.254  62.511  1.00  0.00           C
ATOM   3161  OD1 ASN A 396      30.321  53.929  62.580  1.00  0.00           O
ATOM   3162  ND2 ASN A 396      28.444  53.277  63.552  1.00  0.00           N
ATOM   3163 1HD2 ASN A 396      27.749  52.559  63.596  1.00  0.00           H
ATOM   3164 2HD2 ASN A 396      28.499  54.073  64.154  1.00  0.00           H
ATOM   3165  C   ASN A 396      28.588  49.972  60.496  1.00  0.00           C
ATOM   3166  O   ASN A 396      28.914  50.162  59.349  1.00  0.00           O
ATOM   3167  N   TYR A 397      27.703  49.010  60.825  1.00  0.00           N
ATOM   3168  HN  TYR A 397      27.464  48.860  61.781  1.00  0.00           H
ATOM   3169  CA  TYR A 397      27.428  47.903  59.979  1.00  0.00           C
ATOM   3170  HA  TYR A 397      28.388  47.596  59.592  1.00  0.00           H
ATOM   3171  CB  TYR A 397      26.728  46.606  60.647  1.00  0.00           C
ATOM   3172  HB1 TYR A 397      27.497  46.306  61.391  1.00  0.00           H
ATOM   3173  HB2 TYR A 397      26.774  45.823  59.860  1.00  0.00           H
ATOM   3174  CG  TYR A 397      25.429  46.662  61.301  1.00  0.00           C
ATOM   3175  CD1 TYR A 397      24.772  45.422  61.558  1.00  0.00           C
ATOM   3176  HD1 TYR A 397      25.224  44.525  61.160  1.00  0.00           H
ATOM   3177  CE1 TYR A 397      23.532  45.358  62.313  1.00  0.00           C
ATOM   3178  HE1 TYR A 397      23.048  44.396  62.390  1.00  0.00           H
ATOM   3179  CZ  TYR A 397      22.983  46.523  62.745  1.00  0.00           C
ATOM   3180  OH  TYR A 397      21.776  46.520  63.355  1.00  0.00           O
ATOM   3181  HH  TYR A 397      21.614  47.344  63.821  1.00  0.00           H
ATOM   3182  CD2 TYR A 397      24.723  47.847  61.680  1.00  0.00           C
ATOM   3183  HD2 TYR A 397      25.157  48.818  61.490  1.00  0.00           H
ATOM   3184  CE2 TYR A 397      23.542  47.776  62.418  1.00  0.00           C
ATOM   3185  HE2 TYR A 397      22.984  48.659  62.692  1.00  0.00           H
ATOM   3186  C   TYR A 397      26.578  48.278  58.799  1.00  0.00           C
ATOM   3187  O   TYR A 397      26.579  47.569  57.787  1.00  0.00           O
ATOM   3188  N   ARG A 398      25.766  49.340  58.798  1.00  0.00           N
ATOM   3189  HN  ARG A 398      25.737  49.938  59.596  1.00  0.00           H
ATOM   3190  CA  ARG A 398      25.113  49.952  57.673  1.00  0.00           C
ATOM   3191  HA  ARG A 398      24.303  49.291  57.402  1.00  0.00           H
ATOM   3192  CB  ARG A 398      24.237  51.148  58.185  1.00  0.00           C
ATOM   3193  HB1 ARG A 398      23.822  51.628  57.272  1.00  0.00           H
ATOM   3194  HB2 ARG A 398      24.829  51.983  58.617  1.00  0.00           H
ATOM   3195  CG  ARG A 398      23.150  50.825  59.252  1.00  0.00           C
ATOM   3196  HG1 ARG A 398      23.441  49.946  59.867  1.00  0.00           H
ATOM   3197  HG2 ARG A 398      22.295  50.486  58.628  1.00  0.00           H
ATOM   3198  CD  ARG A 398      22.706  52.046  60.081  1.00  0.00           C
ATOM   3199  HD1 ARG A 398      22.724  53.036  59.578  1.00  0.00           H
ATOM   3200  HD2 ARG A 398      23.322  52.074  61.006  1.00  0.00           H
ATOM   3201  NE  ARG A 398      21.355  51.633  60.608  1.00  0.00           N
ATOM   3202  HE  ARG A 398      21.064  50.686  60.739  1.00  0.00           H
ATOM   3203  CZ  ARG A 398      20.439  52.468  60.979  1.00  0.00           C
ATOM   3204  NH1 ARG A 398      20.568  53.770  60.996  1.00  0.00           N
ATOM   3205 1HH1 ARG A 398      21.459  54.218  60.916  1.00  0.00           H
ATOM   3206 2HH1 ARG A 398      19.841  54.379  61.311  1.00  0.00           H
ATOM   3207  NH2 ARG A 398      19.289  51.899  61.304  1.00  0.00           N
ATOM   3208 1HH2 ARG A 398      19.363  50.930  61.538  1.00  0.00           H
ATOM   3209 2HH2 ARG A 398      18.410  52.376  61.302  1.00  0.00           H
ATOM   3210  C   ARG A 398      25.969  50.362  56.421  1.00  0.00           C
ATOM   3211  O   ARG A 398      25.617  50.100  55.301  1.00  0.00           O
ATOM   3212  N   TYR A 399      27.165  51.039  56.605  1.00  0.00           N
ATOM   3213  HN  TYR A 399      27.452  51.172  57.550  1.00  0.00           H
ATOM   3214  CA  TYR A 399      28.133  51.412  55.686  1.00  0.00           C
ATOM   3215  HA  TYR A 399      27.629  51.972  54.913  1.00  0.00           H
ATOM   3216  CB  TYR A 399      29.288  52.179  56.447  1.00  0.00           C
ATOM   3217  HB1 TYR A 399      30.183  52.414  55.832  1.00  0.00           H
ATOM   3218  HB2 TYR A 399      29.588  51.565  57.322  1.00  0.00           H
ATOM   3219  CG  TYR A 399      28.654  53.455  56.857  1.00  0.00           C
ATOM   3220  CD1 TYR A 399      28.006  53.538  58.074  1.00  0.00           C
ATOM   3221  HD1 TYR A 399      28.018  52.736  58.798  1.00  0.00           H
ATOM   3222  CE1 TYR A 399      27.552  54.730  58.610  1.00  0.00           C
ATOM   3223  HE1 TYR A 399      27.102  54.742  59.592  1.00  0.00           H
ATOM   3224  CZ  TYR A 399      27.586  55.872  57.694  1.00  0.00           C
ATOM   3225  OH  TYR A 399      27.010  57.105  58.117  1.00  0.00           O
ATOM   3226  HH  TYR A 399      26.176  56.933  58.561  1.00  0.00           H
ATOM   3227  CD2 TYR A 399      28.701  54.572  55.966  1.00  0.00           C
ATOM   3228  HD2 TYR A 399      29.136  54.546  54.977  1.00  0.00           H
ATOM   3229  CE2 TYR A 399      28.167  55.814  56.447  1.00  0.00           C
ATOM   3230  HE2 TYR A 399      28.147  56.631  55.740  1.00  0.00           H
ATOM   3231  C   TYR A 399      28.750  50.185  55.068  1.00  0.00           C
ATOM   3232  O   TYR A 399      28.820  50.120  53.834  1.00  0.00           O
ATOM   3233  N   ARG A 400      29.029  49.139  55.898  1.00  0.00           N
ATOM   3234  HN  ARG A 400      28.751  49.399  56.820  1.00  0.00           H
ATOM   3235  CA  ARG A 400      29.632  47.872  55.582  1.00  0.00           C
ATOM   3236  HA  ARG A 400      30.541  48.013  55.015  1.00  0.00           H
ATOM   3237  CB  ARG A 400      30.069  47.039  56.865  1.00  0.00           C
ATOM   3238  HB1 ARG A 400      29.408  46.724  57.700  1.00  0.00           H
ATOM   3239  HB2 ARG A 400      30.811  47.758  57.273  1.00  0.00           H
ATOM   3240  CG  ARG A 400      30.622  45.634  56.605  1.00  0.00           C
ATOM   3241  HG1 ARG A 400      31.411  45.926  55.879  1.00  0.00           H
ATOM   3242  HG2 ARG A 400      30.031  44.906  56.010  1.00  0.00           H
ATOM   3243  CD  ARG A 400      31.311  44.951  57.802  1.00  0.00           C
ATOM   3244  HD1 ARG A 400      32.021  45.546  58.416  1.00  0.00           H
ATOM   3245  HD2 ARG A 400      31.816  44.040  57.414  1.00  0.00           H
ATOM   3246  NE  ARG A 400      30.281  44.378  58.678  1.00  0.00           N
ATOM   3247  HE  ARG A 400      29.722  43.593  58.413  1.00  0.00           H
ATOM   3248  CZ  ARG A 400      29.911  44.757  59.864  1.00  0.00           C
ATOM   3249  NH1 ARG A 400      30.193  45.789  60.503  1.00  0.00           N
ATOM   3250 1HH1 ARG A 400      30.716  46.549  60.118  1.00  0.00           H
ATOM   3251 2HH1 ARG A 400      29.881  45.833  61.452  1.00  0.00           H
ATOM   3252  NH2 ARG A 400      29.179  43.808  60.453  1.00  0.00           N
ATOM   3253 1HH2 ARG A 400      28.861  43.056  59.876  1.00  0.00           H
ATOM   3254 2HH2 ARG A 400      29.028  43.903  61.437  1.00  0.00           H
ATOM   3255  C   ARG A 400      28.709  46.952  54.734  1.00  0.00           C
ATOM   3256  O   ARG A 400      29.035  46.442  53.677  1.00  0.00           O
ATOM   3257  N   ALA A 401      27.408  46.888  55.150  1.00  0.00           N
ATOM   3258  HN  ALA A 401      27.118  47.251  56.032  1.00  0.00           H
ATOM   3259  CA  ALA A 401      26.391  46.250  54.435  1.00  0.00           C
ATOM   3260  HA  ALA A 401      26.835  45.304  54.160  1.00  0.00           H
ATOM   3261  CB  ALA A 401      25.149  46.062  55.310  1.00  0.00           C
ATOM   3262  HB1 ALA A 401      24.917  47.088  55.669  1.00  0.00           H
ATOM   3263  HB2 ALA A 401      25.449  45.485  56.211  1.00  0.00           H
ATOM   3264  HB3 ALA A 401      24.212  45.696  54.839  1.00  0.00           H
ATOM   3265  C   ALA A 401      26.035  47.076  53.159  1.00  0.00           C
ATOM   3266  O   ALA A 401      25.690  46.558  52.092  1.00  0.00           O
ATOM   3267  N   GLY A 402      26.139  48.490  53.229  1.00  0.00           N
ATOM   3268  HN  GLY A 402      26.209  48.918  54.127  1.00  0.00           H
ATOM   3269  CA  GLY A 402      25.974  49.254  52.070  1.00  0.00           C
ATOM   3270  HA1 GLY A 402      26.112  50.289  52.346  1.00  0.00           H
ATOM   3271  HA2 GLY A 402      24.965  49.114  51.713  1.00  0.00           H
ATOM   3272  C   GLY A 402      26.994  49.131  50.959  1.00  0.00           C
ATOM   3273  O   GLY A 402      26.694  49.072  49.803  1.00  0.00           O
ATOM   3274  N   PHE A 403      28.277  49.141  51.374  1.00  0.00           N
ATOM   3275  HN  PHE A 403      28.488  49.334  52.329  1.00  0.00           H
ATOM   3276  CA  PHE A 403      29.474  49.247  50.521  1.00  0.00           C
ATOM   3277  HA  PHE A 403      29.194  49.554  49.525  1.00  0.00           H
ATOM   3278  CB  PHE A 403      30.397  50.333  51.048  1.00  0.00           C
ATOM   3279  HB1 PHE A 403      31.338  50.148  50.487  1.00  0.00           H
ATOM   3280  HB2 PHE A 403      30.472  50.251  52.154  1.00  0.00           H
ATOM   3281  CG  PHE A 403      30.038  51.741  50.827  1.00  0.00           C
ATOM   3282  CD1 PHE A 403      30.445  52.314  49.573  1.00  0.00           C
ATOM   3283  HD1 PHE A 403      30.881  51.708  48.793  1.00  0.00           H
ATOM   3284  CE1 PHE A 403      30.317  53.713  49.340  1.00  0.00           C
ATOM   3285  HE1 PHE A 403      30.652  54.137  48.405  1.00  0.00           H
ATOM   3286  CZ  PHE A 403      29.773  54.450  50.322  1.00  0.00           C
ATOM   3287  HZ  PHE A 403      29.730  55.518  50.166  1.00  0.00           H
ATOM   3288  CD2 PHE A 403      29.311  52.510  51.698  1.00  0.00           C
ATOM   3289  HD2 PHE A 403      28.936  52.098  52.624  1.00  0.00           H
ATOM   3290  CE2 PHE A 403      29.326  53.899  51.585  1.00  0.00           C
ATOM   3291  HE2 PHE A 403      28.893  54.517  52.357  1.00  0.00           H
ATOM   3292  C   PHE A 403      30.215  47.888  50.292  1.00  0.00           C
ATOM   3293  O   PHE A 403      31.198  47.912  49.611  1.00  0.00           O
ATOM   3294  N   VAL A 404      29.701  46.769  50.822  1.00  0.00           N
ATOM   3295  HN  VAL A 404      28.956  46.819  51.482  1.00  0.00           H
ATOM   3296  CA  VAL A 404      30.333  45.533  50.546  1.00  0.00           C
ATOM   3297  HA  VAL A 404      30.998  45.610  49.699  1.00  0.00           H
ATOM   3298  CB  VAL A 404      31.228  44.934  51.617  1.00  0.00           C
ATOM   3299  HB  VAL A 404      30.634  44.816  52.548  1.00  0.00           H
ATOM   3300  CG1 VAL A 404      31.885  43.487  51.217  1.00  0.00           C
ATOM   3301 1HG1 VAL A 404      31.131  42.676  51.126  1.00  0.00           H
ATOM   3302 2HG1 VAL A 404      32.554  43.072  52.001  1.00  0.00           H
ATOM   3303 3HG1 VAL A 404      32.403  43.534  50.235  1.00  0.00           H
ATOM   3304  CG2 VAL A 404      32.340  45.910  51.896  1.00  0.00           C
ATOM   3305 1HG2 VAL A 404      33.007  45.640  52.742  1.00  0.00           H
ATOM   3306 2HG2 VAL A 404      31.930  46.899  52.193  1.00  0.00           H
ATOM   3307 3HG2 VAL A 404      32.923  46.123  50.974  1.00  0.00           H
ATOM   3308  C   VAL A 404      29.263  44.549  50.254  1.00  0.00           C
ATOM   3309  O   VAL A 404      29.271  43.996  49.145  1.00  0.00           O
ATOM   3310  N   LEU A 405      28.259  44.318  51.179  1.00  0.00           N
ATOM   3311  HN  LEU A 405      28.116  44.740  52.070  1.00  0.00           H
ATOM   3312  CA  LEU A 405      27.244  43.318  51.013  1.00  0.00           C
ATOM   3313  HA  LEU A 405      27.742  42.364  50.916  1.00  0.00           H
ATOM   3314  CB  LEU A 405      26.341  43.284  52.313  1.00  0.00           C
ATOM   3315  HB1 LEU A 405      25.991  44.308  52.565  1.00  0.00           H
ATOM   3316  HB2 LEU A 405      27.139  43.244  53.085  1.00  0.00           H
ATOM   3317  CG  LEU A 405      25.299  42.218  52.450  1.00  0.00           C
ATOM   3318  HG  LEU A 405      24.577  42.176  51.607  1.00  0.00           H
ATOM   3319  CD1 LEU A 405      26.066  40.832  52.618  1.00  0.00           C
ATOM   3320 1HD1 LEU A 405      25.294  40.034  52.573  1.00  0.00           H
ATOM   3321 2HD1 LEU A 405      26.325  40.669  53.686  1.00  0.00           H
ATOM   3322 3HD1 LEU A 405      26.944  40.764  51.941  1.00  0.00           H
ATOM   3323  CD2 LEU A 405      24.422  42.516  53.711  1.00  0.00           C
ATOM   3324 1HD2 LEU A 405      25.062  42.354  54.604  1.00  0.00           H
ATOM   3325 2HD2 LEU A 405      23.570  41.804  53.690  1.00  0.00           H
ATOM   3326 3HD2 LEU A 405      24.022  43.549  53.619  1.00  0.00           H
ATOM   3327  C   LEU A 405      26.329  43.507  49.798  1.00  0.00           C
ATOM   3328  O   LEU A 405      26.059  42.621  48.941  1.00  0.00           O
ATOM   3329  N   ALA A 406      25.796  44.771  49.673  1.00  0.00           N
ATOM   3330  HN  ALA A 406      25.767  45.493  50.360  1.00  0.00           H
ATOM   3331  CA  ALA A 406      25.085  45.103  48.392  1.00  0.00           C
ATOM   3332  HA  ALA A 406      24.258  44.442  48.176  1.00  0.00           H
ATOM   3333  CB  ALA A 406      24.285  46.446  48.598  1.00  0.00           C
ATOM   3334  HB1 ALA A 406      23.433  46.415  49.311  1.00  0.00           H
ATOM   3335  HB2 ALA A 406      23.930  46.838  47.621  1.00  0.00           H
ATOM   3336  HB3 ALA A 406      24.788  47.329  49.047  1.00  0.00           H
ATOM   3337  C   ALA A 406      25.959  45.123  47.128  1.00  0.00           C
ATOM   3338  O   ALA A 406      25.405  44.586  46.132  1.00  0.00           O
ATOM   3339  N   PRO A 407      27.158  45.634  46.997  1.00  0.00           N
ATOM   3340  CD  PRO A 407      27.496  46.848  47.718  1.00  0.00           C
ATOM   3341  HD1 PRO A 407      27.805  46.644  48.766  1.00  0.00           H
ATOM   3342  HD2 PRO A 407      26.642  47.558  47.719  1.00  0.00           H
ATOM   3343  CA  PRO A 407      27.949  45.434  45.818  1.00  0.00           C
ATOM   3344  HA  PRO A 407      27.283  45.844  45.073  1.00  0.00           H
ATOM   3345  CB  PRO A 407      29.183  46.339  46.087  1.00  0.00           C
ATOM   3346  HB1 PRO A 407      29.639  46.615  45.112  1.00  0.00           H
ATOM   3347  HB2 PRO A 407      29.930  45.792  46.701  1.00  0.00           H
ATOM   3348  CG  PRO A 407      28.584  47.500  46.906  1.00  0.00           C
ATOM   3349  HG1 PRO A 407      29.400  47.980  47.488  1.00  0.00           H
ATOM   3350  HG2 PRO A 407      28.051  48.254  46.288  1.00  0.00           H
ATOM   3351  C   PRO A 407      28.207  43.999  45.412  1.00  0.00           C
ATOM   3352  O   PRO A 407      28.046  43.784  44.209  1.00  0.00           O
ATOM   3353  N   ILE A 408      28.570  43.015  46.294  1.00  0.00           N
ATOM   3354  HN  ILE A 408      28.747  43.243  47.249  1.00  0.00           H
ATOM   3355  CA  ILE A 408      28.706  41.646  45.919  1.00  0.00           C
ATOM   3356  HA  ILE A 408      29.205  41.597  44.963  1.00  0.00           H
ATOM   3357  CB  ILE A 408      29.566  40.853  46.870  1.00  0.00           C
ATOM   3358  HB  ILE A 408      29.776  39.848  46.445  1.00  0.00           H
ATOM   3359  CG2 ILE A 408      30.891  41.668  46.938  1.00  0.00           C
ATOM   3360 1HG2 ILE A 408      31.617  41.040  47.496  1.00  0.00           H
ATOM   3361 2HG2 ILE A 408      30.829  42.683  47.387  1.00  0.00           H
ATOM   3362 3HG2 ILE A 408      31.348  41.812  45.936  1.00  0.00           H
ATOM   3363  CG1 ILE A 408      28.948  40.567  48.218  1.00  0.00           C
ATOM   3364 1HG1 ILE A 408      28.379  39.637  48.005  1.00  0.00           H
ATOM   3365 2HG1 ILE A 408      28.235  41.365  48.518  1.00  0.00           H
ATOM   3366  CD  ILE A 408      29.751  40.217  49.482  1.00  0.00           C
ATOM   3367  HD1 ILE A 408      30.648  40.866  49.572  1.00  0.00           H
ATOM   3368  HD2 ILE A 408      30.052  39.148  49.480  1.00  0.00           H
ATOM   3369  HD3 ILE A 408      29.031  40.316  50.323  1.00  0.00           H
ATOM   3370  C   ILE A 408      27.441  40.856  45.756  1.00  0.00           C
ATOM   3371  O   ILE A 408      27.329  39.864  44.995  1.00  0.00           O
ATOM   3372  N   GLY A 409      26.384  41.359  46.365  1.00  0.00           N
ATOM   3373  HN  GLY A 409      26.586  42.118  46.980  1.00  0.00           H
ATOM   3374  CA  GLY A 409      25.099  40.862  46.219  1.00  0.00           C
ATOM   3375  HA1 GLY A 409      24.482  41.097  47.074  1.00  0.00           H
ATOM   3376  HA2 GLY A 409      25.355  39.814  46.186  1.00  0.00           H
ATOM   3377  C   GLY A 409      24.265  41.255  44.995  1.00  0.00           C
ATOM   3378  O   GLY A 409      23.531  40.395  44.505  1.00  0.00           O
ATOM   3379  N   LEU A 410      24.246  42.455  44.455  1.00  0.00           N
ATOM   3380  HN  LEU A 410      24.668  43.234  44.912  1.00  0.00           H
ATOM   3381  CA  LEU A 410      23.750  42.702  43.089  1.00  0.00           C
ATOM   3382  HA  LEU A 410      22.717  42.392  43.026  1.00  0.00           H
ATOM   3383  CB  LEU A 410      23.877  44.194  42.698  1.00  0.00           C
ATOM   3384  HB1 LEU A 410      23.603  44.301  41.627  1.00  0.00           H
ATOM   3385  HB2 LEU A 410      24.919  44.579  42.722  1.00  0.00           H
ATOM   3386  CG  LEU A 410      23.053  45.254  43.456  1.00  0.00           C
ATOM   3387  HG  LEU A 410      23.401  45.282  44.511  1.00  0.00           H
ATOM   3388  CD1 LEU A 410      23.434  46.691  43.061  1.00  0.00           C
ATOM   3389 1HD1 LEU A 410      23.241  46.810  41.973  1.00  0.00           H
ATOM   3390 2HD1 LEU A 410      24.544  46.729  43.083  1.00  0.00           H
ATOM   3391 3HD1 LEU A 410      22.947  47.405  43.760  1.00  0.00           H
ATOM   3392  CD2 LEU A 410      21.542  45.069  43.351  1.00  0.00           C
ATOM   3393 1HD2 LEU A 410      21.210  44.112  43.806  1.00  0.00           H
ATOM   3394 2HD2 LEU A 410      21.171  45.270  42.323  1.00  0.00           H
ATOM   3395 3HD2 LEU A 410      21.062  45.717  44.115  1.00  0.00           H
ATOM   3396  C   LEU A 410      24.532  41.951  42.045  1.00  0.00           C
ATOM   3397  O   LEU A 410      23.937  41.514  41.065  1.00  0.00           O
ATOM   3398  N   VAL A 411      25.929  41.761  42.221  1.00  0.00           N
ATOM   3399  HN  VAL A 411      26.345  42.292  42.955  1.00  0.00           H
ATOM   3400  CA  VAL A 411      26.795  40.927  41.343  1.00  0.00           C
ATOM   3401  HA  VAL A 411      26.758  41.395  40.370  1.00  0.00           H
ATOM   3402  CB  VAL A 411      28.291  40.833  41.706  1.00  0.00           C
ATOM   3403  HB  VAL A 411      28.403  40.731  42.806  1.00  0.00           H
ATOM   3404  CG1 VAL A 411      29.027  39.559  41.167  1.00  0.00           C
ATOM   3405 1HG1 VAL A 411      28.818  38.678  41.812  1.00  0.00           H
ATOM   3406 2HG1 VAL A 411      30.094  39.866  41.120  1.00  0.00           H
ATOM   3407 3HG1 VAL A 411      28.738  39.368  40.112  1.00  0.00           H
ATOM   3408  CG2 VAL A 411      28.976  42.164  41.285  1.00  0.00           C
ATOM   3409 1HG2 VAL A 411      29.059  42.198  40.178  1.00  0.00           H
ATOM   3410 2HG2 VAL A 411      29.970  42.271  41.771  1.00  0.00           H
ATOM   3411 3HG2 VAL A 411      28.266  42.965  41.584  1.00  0.00           H
ATOM   3412  C   VAL A 411      26.282  39.482  41.158  1.00  0.00           C
ATOM   3413  O   VAL A 411      25.991  38.980  40.031  1.00  0.00           O
ATOM   3414  N   LEU A 412      25.994  38.807  42.312  1.00  0.00           N
ATOM   3415  HN  LEU A 412      26.244  39.246  43.172  1.00  0.00           H
ATOM   3416  CA  LEU A 412      25.352  37.536  42.471  1.00  0.00           C
ATOM   3417  HA  LEU A 412      26.103  36.850  42.109  1.00  0.00           H
ATOM   3418  CB  LEU A 412      25.156  37.206  43.940  1.00  0.00           C
ATOM   3419  HB1 LEU A 412      24.512  37.990  44.393  1.00  0.00           H
ATOM   3420  HB2 LEU A 412      26.150  37.331  44.419  1.00  0.00           H
ATOM   3421  CG  LEU A 412      24.553  35.827  44.343  1.00  0.00           C
ATOM   3422  HG  LEU A 412      23.775  35.531  43.607  1.00  0.00           H
ATOM   3423  CD1 LEU A 412      25.697  34.817  44.418  1.00  0.00           C
ATOM   3424 1HD1 LEU A 412      25.508  33.773  44.749  1.00  0.00           H
ATOM   3425 2HD1 LEU A 412      26.454  35.237  45.113  1.00  0.00           H
ATOM   3426 3HD1 LEU A 412      26.062  34.753  43.371  1.00  0.00           H
ATOM   3427  CD2 LEU A 412      23.841  35.932  45.729  1.00  0.00           C
ATOM   3428 1HD2 LEU A 412      24.542  35.996  46.588  1.00  0.00           H
ATOM   3429 2HD2 LEU A 412      23.150  35.076  45.885  1.00  0.00           H
ATOM   3430 3HD2 LEU A 412      23.298  36.902  45.729  1.00  0.00           H
ATOM   3431  C   LEU A 412      24.063  37.407  41.683  1.00  0.00           C
ATOM   3432  O   LEU A 412      23.878  36.498  40.890  1.00  0.00           O
ATOM   3433  N   ILE A 413      23.112  38.348  41.856  1.00  0.00           N
ATOM   3434  HN  ILE A 413      23.328  39.154  42.401  1.00  0.00           H
ATOM   3435  CA  ILE A 413      21.786  38.285  41.274  1.00  0.00           C
ATOM   3436  HA  ILE A 413      21.414  37.273  41.332  1.00  0.00           H
ATOM   3437  CB  ILE A 413      20.814  39.263  41.907  1.00  0.00           C
ATOM   3438  HB  ILE A 413      21.321  40.250  41.947  1.00  0.00           H
ATOM   3439  CG2 ILE A 413      19.488  39.356  41.161  1.00  0.00           C
ATOM   3440 1HG2 ILE A 413      19.596  39.491  40.064  1.00  0.00           H
ATOM   3441 2HG2 ILE A 413      18.897  40.225  41.521  1.00  0.00           H
ATOM   3442 3HG2 ILE A 413      18.959  38.392  41.320  1.00  0.00           H
ATOM   3443  CG1 ILE A 413      20.717  38.774  43.373  1.00  0.00           C
ATOM   3444 1HG1 ILE A 413      21.698  38.993  43.849  1.00  0.00           H
ATOM   3445 2HG1 ILE A 413      20.578  37.673  43.344  1.00  0.00           H
ATOM   3446  CD  ILE A 413      19.616  39.377  44.256  1.00  0.00           C
ATOM   3447  HD1 ILE A 413      18.626  39.406  43.754  1.00  0.00           H
ATOM   3448  HD2 ILE A 413      20.002  40.372  44.563  1.00  0.00           H
ATOM   3449  HD3 ILE A 413      19.477  38.790  45.189  1.00  0.00           H
ATOM   3450  C   ILE A 413      21.822  38.425  39.735  1.00  0.00           C
ATOM   3451  O   ILE A 413      21.333  37.569  39.026  1.00  0.00           O
ATOM   3452  N   VAL A 414      22.530  39.479  39.216  1.00  0.00           N
ATOM   3453  HN  VAL A 414      22.904  40.194  39.802  1.00  0.00           H
ATOM   3454  CA  VAL A 414      22.620  39.513  37.750  1.00  0.00           C
ATOM   3455  HA  VAL A 414      21.618  39.430  37.357  1.00  0.00           H
ATOM   3456  CB  VAL A 414      22.993  40.953  37.248  1.00  0.00           C
ATOM   3457  HB  VAL A 414      24.035  41.214  37.530  1.00  0.00           H
ATOM   3458  CG1 VAL A 414      23.005  41.045  35.652  1.00  0.00           C
ATOM   3459 1HG1 VAL A 414      21.976  40.811  35.305  1.00  0.00           H
ATOM   3460 2HG1 VAL A 414      23.591  40.207  35.219  1.00  0.00           H
ATOM   3461 3HG1 VAL A 414      23.343  42.055  35.337  1.00  0.00           H
ATOM   3462  CG2 VAL A 414      21.993  41.896  37.884  1.00  0.00           C
ATOM   3463 1HG2 VAL A 414      22.200  42.898  37.453  1.00  0.00           H
ATOM   3464 2HG2 VAL A 414      22.216  42.026  38.964  1.00  0.00           H
ATOM   3465 3HG2 VAL A 414      20.955  41.569  37.659  1.00  0.00           H
ATOM   3466  C   VAL A 414      23.454  38.507  37.143  1.00  0.00           C
ATOM   3467  O   VAL A 414      23.124  37.862  36.134  1.00  0.00           O
ATOM   3468  N   GLY A 415      24.618  38.123  37.776  1.00  0.00           N
ATOM   3469  HN  GLY A 415      24.938  38.623  38.577  1.00  0.00           H
ATOM   3470  CA  GLY A 415      25.415  36.982  37.247  1.00  0.00           C
ATOM   3471  HA1 GLY A 415      26.161  36.835  38.014  1.00  0.00           H
ATOM   3472  HA2 GLY A 415      25.860  37.178  36.283  1.00  0.00           H
ATOM   3473  C   GLY A 415      24.712  35.695  37.152  1.00  0.00           C
ATOM   3474  O   GLY A 415      24.814  34.966  36.202  1.00  0.00           O
ATOM   3475  N   GLY A 416      23.888  35.459  38.156  1.00  0.00           N
ATOM   3476  HN  GLY A 416      24.028  36.093  38.913  1.00  0.00           H
ATOM   3477  CA  GLY A 416      22.971  34.270  38.277  1.00  0.00           C
ATOM   3478  HA1 GLY A 416      22.363  34.380  39.163  1.00  0.00           H
ATOM   3479  HA2 GLY A 416      23.544  33.374  38.085  1.00  0.00           H
ATOM   3480  C   GLY A 416      21.920  34.413  37.195  1.00  0.00           C
ATOM   3481  O   GLY A 416      21.682  33.450  36.514  1.00  0.00           O
ATOM   3482  N   TYR A 417      21.209  35.502  36.939  1.00  0.00           N
ATOM   3483  HN  TYR A 417      21.371  36.335  37.462  1.00  0.00           H
ATOM   3484  CA  TYR A 417      20.388  35.724  35.719  1.00  0.00           C
ATOM   3485  HA  TYR A 417      19.617  34.969  35.678  1.00  0.00           H
ATOM   3486  CB  TYR A 417      19.637  37.037  35.793  1.00  0.00           C
ATOM   3487  HB1 TYR A 417      20.410  37.836  35.787  1.00  0.00           H
ATOM   3488  HB2 TYR A 417      19.065  37.033  36.746  1.00  0.00           H
ATOM   3489  CG  TYR A 417      18.726  37.369  34.647  1.00  0.00           C
ATOM   3490  CD1 TYR A 417      19.133  37.898  33.417  1.00  0.00           C
ATOM   3491  HD1 TYR A 417      20.182  38.131  33.305  1.00  0.00           H
ATOM   3492  CE1 TYR A 417      18.150  38.214  32.407  1.00  0.00           C
ATOM   3493  HE1 TYR A 417      18.434  38.627  31.451  1.00  0.00           H
ATOM   3494  CZ  TYR A 417      16.864  37.766  32.626  1.00  0.00           C
ATOM   3495  OH  TYR A 417      15.881  37.832  31.596  1.00  0.00           O
ATOM   3496  HH  TYR A 417      16.312  38.028  30.761  1.00  0.00           H
ATOM   3497  CD2 TYR A 417      17.370  37.053  34.815  1.00  0.00           C
ATOM   3498  HD2 TYR A 417      16.992  36.740  35.777  1.00  0.00           H
ATOM   3499  CE2 TYR A 417      16.498  37.166  33.771  1.00  0.00           C
ATOM   3500  HE2 TYR A 417      15.439  36.971  33.854  1.00  0.00           H
ATOM   3501  C   TYR A 417      21.124  35.549  34.402  1.00  0.00           C
ATOM   3502  O   TYR A 417      20.682  34.811  33.554  1.00  0.00           O
ATOM   3503  N   PHE A 418      22.334  36.054  34.213  1.00  0.00           N
ATOM   3504  HN  PHE A 418      22.737  36.609  34.937  1.00  0.00           H
ATOM   3505  CA  PHE A 418      23.048  35.801  33.014  1.00  0.00           C
ATOM   3506  HA  PHE A 418      22.399  35.940  32.161  1.00  0.00           H
ATOM   3507  CB  PHE A 418      24.313  36.683  32.875  1.00  0.00           C
ATOM   3508  HB1 PHE A 418      24.941  36.337  32.027  1.00  0.00           H
ATOM   3509  HB2 PHE A 418      25.027  36.521  33.710  1.00  0.00           H
ATOM   3510  CG  PHE A 418      23.943  38.154  32.675  1.00  0.00           C
ATOM   3511  CD1 PHE A 418      22.673  38.593  32.309  1.00  0.00           C
ATOM   3512  HD1 PHE A 418      21.906  37.859  32.109  1.00  0.00           H
ATOM   3513  CE1 PHE A 418      22.448  39.950  32.233  1.00  0.00           C
ATOM   3514  HE1 PHE A 418      21.406  40.231  32.197  1.00  0.00           H
ATOM   3515  CZ  PHE A 418      23.471  40.877  32.438  1.00  0.00           C
ATOM   3516  HZ  PHE A 418      23.234  41.916  32.263  1.00  0.00           H
ATOM   3517  CD2 PHE A 418      24.975  39.060  32.805  1.00  0.00           C
ATOM   3518  HD2 PHE A 418      25.921  38.734  33.211  1.00  0.00           H
ATOM   3519  CE2 PHE A 418      24.781  40.386  32.665  1.00  0.00           C
ATOM   3520  HE2 PHE A 418      25.619  41.031  32.884  1.00  0.00           H
ATOM   3521  C   PHE A 418      23.461  34.374  32.714  1.00  0.00           C
ATOM   3522  O   PHE A 418      23.181  33.850  31.657  1.00  0.00           O
ATOM   3523  N   LEU A 419      24.019  33.706  33.679  1.00  0.00           N
ATOM   3524  HN  LEU A 419      24.148  34.096  34.587  1.00  0.00           H
ATOM   3525  CA  LEU A 419      24.381  32.311  33.659  1.00  0.00           C
ATOM   3526  HA  LEU A 419      24.994  32.141  32.787  1.00  0.00           H
ATOM   3527  CB  LEU A 419      24.943  31.782  35.046  1.00  0.00           C
ATOM   3528  HB1 LEU A 419      24.809  30.694  35.224  1.00  0.00           H
ATOM   3529  HB2 LEU A 419      24.321  32.258  35.833  1.00  0.00           H
ATOM   3530  CG  LEU A 419      26.422  32.134  35.340  1.00  0.00           C
ATOM   3531  HG  LEU A 419      26.592  33.224  35.214  1.00  0.00           H
ATOM   3532  CD1 LEU A 419      26.576  31.875  36.822  1.00  0.00           C
ATOM   3533 1HD1 LEU A 419      27.613  32.121  37.134  1.00  0.00           H
ATOM   3534 2HD1 LEU A 419      26.297  30.852  37.154  1.00  0.00           H
ATOM   3535 3HD1 LEU A 419      25.883  32.463  37.461  1.00  0.00           H
ATOM   3536  CD2 LEU A 419      27.291  31.308  34.405  1.00  0.00           C
ATOM   3537 1HD2 LEU A 419      27.893  32.017  33.797  1.00  0.00           H
ATOM   3538 2HD2 LEU A 419      26.724  30.811  33.589  1.00  0.00           H
ATOM   3539 3HD2 LEU A 419      27.939  30.620  34.988  1.00  0.00           H
ATOM   3540  C   LEU A 419      23.211  31.440  33.414  1.00  0.00           C
ATOM   3541  O   LEU A 419      23.300  30.611  32.544  1.00  0.00           O
ATOM   3542  N   ILE A 420      22.097  31.673  34.188  1.00  0.00           N
ATOM   3543  HN  ILE A 420      22.057  32.232  35.012  1.00  0.00           H
ATOM   3544  CA  ILE A 420      20.945  30.900  33.948  1.00  0.00           C
ATOM   3545  HA  ILE A 420      21.230  29.860  33.881  1.00  0.00           H
ATOM   3546  CB  ILE A 420      20.068  30.948  35.159  1.00  0.00           C
ATOM   3547  HB  ILE A 420      19.988  32.010  35.477  1.00  0.00           H
ATOM   3548  CG2 ILE A 420      18.698  30.317  34.831  1.00  0.00           C
ATOM   3549 1HG2 ILE A 420      18.820  29.355  34.287  1.00  0.00           H
ATOM   3550 2HG2 ILE A 420      18.016  31.017  34.303  1.00  0.00           H
ATOM   3551 3HG2 ILE A 420      18.089  30.114  35.738  1.00  0.00           H
ATOM   3552  CG1 ILE A 420      20.661  29.983  36.287  1.00  0.00           C
ATOM   3553 1HG1 ILE A 420      21.752  30.109  36.458  1.00  0.00           H
ATOM   3554 2HG1 ILE A 420      20.496  28.944  35.928  1.00  0.00           H
ATOM   3555  CD  ILE A 420      20.027  30.085  37.657  1.00  0.00           C
ATOM   3556  HD1 ILE A 420      19.809  31.122  37.991  1.00  0.00           H
ATOM   3557  HD2 ILE A 420      20.625  29.523  38.406  1.00  0.00           H
ATOM   3558  HD3 ILE A 420      19.051  29.555  37.661  1.00  0.00           H
ATOM   3559  C   ILE A 420      20.222  31.020  32.597  1.00  0.00           C
ATOM   3560  O   ILE A 420      19.903  30.057  31.898  1.00  0.00           O
ATOM   3561  N   ARG A 421      19.983  32.246  32.194  1.00  0.00           N
ATOM   3562  HN  ARG A 421      20.044  33.042  32.790  1.00  0.00           H
ATOM   3563  CA  ARG A 421      19.578  32.568  30.787  1.00  0.00           C
ATOM   3564  HA  ARG A 421      18.648  32.050  30.604  1.00  0.00           H
ATOM   3565  CB  ARG A 421      19.392  34.131  30.554  1.00  0.00           C
ATOM   3566  HB1 ARG A 421      19.247  34.401  29.486  1.00  0.00           H
ATOM   3567  HB2 ARG A 421      20.406  34.515  30.794  1.00  0.00           H
ATOM   3568  CG  ARG A 421      18.295  34.742  31.423  1.00  0.00           C
ATOM   3569  HG1 ARG A 421      18.274  35.798  31.079  1.00  0.00           H
ATOM   3570  HG2 ARG A 421      18.515  34.803  32.510  1.00  0.00           H
ATOM   3571  CD  ARG A 421      16.855  34.187  31.352  1.00  0.00           C
ATOM   3572  HD1 ARG A 421      16.142  34.897  31.823  1.00  0.00           H
ATOM   3573  HD2 ARG A 421      16.810  33.185  31.829  1.00  0.00           H
ATOM   3574  NE  ARG A 421      16.472  34.070  29.926  1.00  0.00           N
ATOM   3575  HE  ARG A 421      16.830  34.708  29.244  1.00  0.00           H
ATOM   3576  CZ  ARG A 421      15.671  33.139  29.460  1.00  0.00           C
ATOM   3577  NH1 ARG A 421      14.958  32.245  30.136  1.00  0.00           N
ATOM   3578 1HH1 ARG A 421      15.078  32.212  31.129  1.00  0.00           H
ATOM   3579 2HH1 ARG A 421      14.248  31.778  29.609  1.00  0.00           H
ATOM   3580  NH2 ARG A 421      15.551  33.089  28.085  1.00  0.00           N
ATOM   3581 1HH2 ARG A 421      16.085  33.676  27.478  1.00  0.00           H
ATOM   3582 2HH2 ARG A 421      15.087  32.317  27.649  1.00  0.00           H
ATOM   3583  C   ARG A 421      20.620  32.018  29.825  1.00  0.00           C
ATOM   3584  O   ARG A 421      20.172  31.479  28.804  1.00  0.00           O
ATOM   3585  N   GLY A 422      21.889  32.227  30.029  1.00  0.00           N
ATOM   3586  HN  GLY A 422      22.233  32.666  30.855  1.00  0.00           H
ATOM   3587  CA  GLY A 422      22.944  31.608  29.198  1.00  0.00           C
ATOM   3588  HA1 GLY A 422      23.932  31.717  29.620  1.00  0.00           H
ATOM   3589  HA2 GLY A 422      22.983  32.194  28.291  1.00  0.00           H
ATOM   3590  C   GLY A 422      22.781  30.046  29.079  1.00  0.00           C
ATOM   3591  O   GLY A 422      22.828  29.506  27.958  1.00  0.00           O
ATOM   3592  N   VAL A 423      22.580  29.363  30.250  1.00  0.00           N
ATOM   3593  HN  VAL A 423      22.756  29.880  31.085  1.00  0.00           H
ATOM   3594  CA  VAL A 423      22.384  27.915  30.203  1.00  0.00           C
ATOM   3595  HA  VAL A 423      23.170  27.479  29.605  1.00  0.00           H
ATOM   3596  CB  VAL A 423      22.541  27.318  31.626  1.00  0.00           C
ATOM   3597  HB  VAL A 423      22.094  28.010  32.372  1.00  0.00           H
ATOM   3598  CG1 VAL A 423      21.833  26.004  31.852  1.00  0.00           C
ATOM   3599 1HG1 VAL A 423      22.082  25.345  30.993  1.00  0.00           H
ATOM   3600 2HG1 VAL A 423      20.756  26.132  32.093  1.00  0.00           H
ATOM   3601 3HG1 VAL A 423      22.280  25.465  32.714  1.00  0.00           H
ATOM   3602  CG2 VAL A 423      24.092  27.220  31.892  1.00  0.00           C
ATOM   3603 1HG2 VAL A 423      24.630  26.432  31.323  1.00  0.00           H
ATOM   3604 2HG2 VAL A 423      24.385  27.044  32.949  1.00  0.00           H
ATOM   3605 3HG2 VAL A 423      24.585  28.206  31.756  1.00  0.00           H
ATOM   3606  C   VAL A 423      21.104  27.559  29.564  1.00  0.00           C
ATOM   3607  O   VAL A 423      21.111  26.603  28.809  1.00  0.00           O
ATOM   3608  N   MET A 424      19.988  28.282  29.736  1.00  0.00           N
ATOM   3609  HN  MET A 424      20.010  28.975  30.452  1.00  0.00           H
ATOM   3610  CA  MET A 424      18.712  28.285  29.002  1.00  0.00           C
ATOM   3611  HA  MET A 424      18.319  27.285  29.104  1.00  0.00           H
ATOM   3612  CB  MET A 424      17.692  29.201  29.686  1.00  0.00           C
ATOM   3613  HB1 MET A 424      16.888  29.559  29.009  1.00  0.00           H
ATOM   3614  HB2 MET A 424      18.446  29.999  29.853  1.00  0.00           H
ATOM   3615  CG  MET A 424      17.258  28.792  31.107  1.00  0.00           C
ATOM   3616  HG1 MET A 424      16.609  29.571  31.560  1.00  0.00           H
ATOM   3617  HG2 MET A 424      18.147  28.630  31.753  1.00  0.00           H
ATOM   3618  SD  MET A 424      16.115  27.397  30.972  1.00  0.00           S
ATOM   3619  CE  MET A 424      16.273  27.195  32.788  1.00  0.00           C
ATOM   3620  HE1 MET A 424      17.286  27.334  33.224  1.00  0.00           H
ATOM   3621  HE2 MET A 424      15.931  26.156  32.981  1.00  0.00           H
ATOM   3622  HE3 MET A 424      15.577  27.898  33.294  1.00  0.00           H
ATOM   3623  C   MET A 424      18.848  28.570  27.459  1.00  0.00           C
ATOM   3624  O   MET A 424      18.252  27.790  26.694  1.00  0.00           O
ATOM   3625  N   THR A 425      19.726  29.509  27.052  1.00  0.00           N
ATOM   3626  HN  THR A 425      20.231  30.013  27.749  1.00  0.00           H
ATOM   3627  CA  THR A 425      20.035  29.886  25.716  1.00  0.00           C
ATOM   3628  HA  THR A 425      19.111  30.053  25.183  1.00  0.00           H
ATOM   3629  CB  THR A 425      20.753  31.244  25.578  1.00  0.00           C
ATOM   3630  HB  THR A 425      21.770  31.145  26.015  1.00  0.00           H
ATOM   3631  OG1 THR A 425      20.052  32.301  26.254  1.00  0.00           O
ATOM   3632  HG1 THR A 425      20.018  32.094  27.190  1.00  0.00           H
ATOM   3633  CG2 THR A 425      20.878  31.644  24.066  1.00  0.00           C
ATOM   3634 1HG2 THR A 425      21.126  30.800  23.387  1.00  0.00           H
ATOM   3635 2HG2 THR A 425      21.569  32.490  23.861  1.00  0.00           H
ATOM   3636 3HG2 THR A 425      19.937  32.007  23.600  1.00  0.00           H
ATOM   3637  C   THR A 425      20.805  28.786  24.961  1.00  0.00           C
ATOM   3638  O   THR A 425      20.396  28.281  23.923  1.00  0.00           O
ATOM   3639  N   LEU A 426      21.855  28.163  25.640  1.00  0.00           N
ATOM   3640  HN  LEU A 426      22.246  28.567  26.463  1.00  0.00           H
ATOM   3641  CA  LEU A 426      22.588  26.984  25.114  1.00  0.00           C
ATOM   3642  HA  LEU A 426      22.862  27.123  24.079  1.00  0.00           H
ATOM   3643  CB  LEU A 426      23.821  26.603  25.919  1.00  0.00           C
ATOM   3644  HB1 LEU A 426      23.462  26.624  26.970  1.00  0.00           H
ATOM   3645  HB2 LEU A 426      24.640  27.338  25.768  1.00  0.00           H
ATOM   3646  CG  LEU A 426      24.515  25.269  25.709  1.00  0.00           C
ATOM   3647  HG  LEU A 426      23.751  24.463  25.741  1.00  0.00           H
ATOM   3648  CD1 LEU A 426      25.233  25.241  24.317  1.00  0.00           C
ATOM   3649 1HD1 LEU A 426      25.782  24.276  24.278  1.00  0.00           H
ATOM   3650 2HD1 LEU A 426      25.891  26.123  24.474  1.00  0.00           H
ATOM   3651 3HD1 LEU A 426      24.506  25.323  23.481  1.00  0.00           H
ATOM   3652  CD2 LEU A 426      25.499  24.805  26.803  1.00  0.00           C
ATOM   3653 1HD2 LEU A 426      26.115  23.905  26.593  1.00  0.00           H
ATOM   3654 2HD2 LEU A 426      24.888  24.690  27.724  1.00  0.00           H
ATOM   3655 3HD2 LEU A 426      26.323  25.515  27.031  1.00  0.00           H
ATOM   3656  C   LEU A 426      21.624  25.835  25.037  1.00  0.00           C
ATOM   3657  O   LEU A 426      21.659  25.183  24.051  1.00  0.00           O
ATOM   3658  N   PHE A 427      20.735  25.583  25.953  1.00  0.00           N
ATOM   3659  HN  PHE A 427      20.637  26.061  26.823  1.00  0.00           H
ATOM   3660  CA  PHE A 427      19.797  24.435  25.839  1.00  0.00           C
ATOM   3661  HA  PHE A 427      20.375  23.553  25.604  1.00  0.00           H
ATOM   3662  CB  PHE A 427      18.883  24.307  27.149  1.00  0.00           C
ATOM   3663  HB1 PHE A 427      18.091  23.608  26.807  1.00  0.00           H
ATOM   3664  HB2 PHE A 427      18.472  25.311  27.392  1.00  0.00           H
ATOM   3665  CG  PHE A 427      19.571  23.731  28.378  1.00  0.00           C
ATOM   3666  CD1 PHE A 427      19.008  23.978  29.659  1.00  0.00           C
ATOM   3667  HD1 PHE A 427      18.059  24.492  29.629  1.00  0.00           H
ATOM   3668  CE1 PHE A 427      19.670  23.652  30.795  1.00  0.00           C
ATOM   3669  HE1 PHE A 427      19.111  23.849  31.698  1.00  0.00           H
ATOM   3670  CZ  PHE A 427      20.890  22.965  30.699  1.00  0.00           C
ATOM   3671  HZ  PHE A 427      21.365  22.595  31.596  1.00  0.00           H
ATOM   3672  CD2 PHE A 427      20.813  23.109  28.247  1.00  0.00           C
ATOM   3673  HD2 PHE A 427      21.240  22.958  27.266  1.00  0.00           H
ATOM   3674  CE2 PHE A 427      21.524  22.777  29.430  1.00  0.00           C
ATOM   3675  HE2 PHE A 427      22.529  22.391  29.348  1.00  0.00           H
ATOM   3676  C   PHE A 427      18.861  24.519  24.639  1.00  0.00           C
ATOM   3677  O   PHE A 427      18.784  23.555  23.852  1.00  0.00           O
ATOM   3678  N   SER A 428      18.301  25.727  24.438  1.00  0.00           N
ATOM   3679  HN  SER A 428      18.413  26.404  25.161  1.00  0.00           H
ATOM   3680  CA  SER A 428      17.570  26.056  23.189  1.00  0.00           C
ATOM   3681  HA  SER A 428      16.843  25.257  23.177  1.00  0.00           H
ATOM   3682  CB  SER A 428      16.932  27.448  23.154  1.00  0.00           C
ATOM   3683  HB1 SER A 428      17.637  28.268  23.409  1.00  0.00           H
ATOM   3684  HB2 SER A 428      16.235  27.532  24.014  1.00  0.00           H
ATOM   3685  OG  SER A 428      16.273  27.822  21.960  1.00  0.00           O
ATOM   3686  HG1 SER A 428      15.469  27.306  21.874  1.00  0.00           H
ATOM   3687  C   SER A 428      18.420  25.822  21.981  1.00  0.00           C
ATOM   3688  O   SER A 428      18.007  25.205  21.021  1.00  0.00           O
ATOM   3689  N   ILE A 429      19.804  26.195  21.913  1.00  0.00           N
ATOM   3690  HN  ILE A 429      20.306  26.561  22.693  1.00  0.00           H
ATOM   3691  CA  ILE A 429      20.719  25.948  20.842  1.00  0.00           C
ATOM   3692  HA  ILE A 429      20.192  26.264  19.954  1.00  0.00           H
ATOM   3693  CB  ILE A 429      22.085  26.780  20.871  1.00  0.00           C
ATOM   3694  HB  ILE A 429      22.660  26.477  21.772  1.00  0.00           H
ATOM   3695  CG2 ILE A 429      22.962  26.470  19.679  1.00  0.00           C
ATOM   3696 1HG2 ILE A 429      23.655  25.606  19.774  1.00  0.00           H
ATOM   3697 2HG2 ILE A 429      23.653  27.317  19.483  1.00  0.00           H
ATOM   3698 3HG2 ILE A 429      22.338  26.237  18.789  1.00  0.00           H
ATOM   3699  CG1 ILE A 429      21.847  28.377  20.917  1.00  0.00           C
ATOM   3700 1HG1 ILE A 429      22.861  28.830  20.903  1.00  0.00           H
ATOM   3701 2HG1 ILE A 429      21.323  28.695  21.844  1.00  0.00           H
ATOM   3702  CD  ILE A 429      21.039  28.895  19.690  1.00  0.00           C
ATOM   3703  HD1 ILE A 429      20.898  29.996  19.721  1.00  0.00           H
ATOM   3704  HD2 ILE A 429      20.032  28.427  19.649  1.00  0.00           H
ATOM   3705  HD3 ILE A 429      21.654  28.571  18.823  1.00  0.00           H
ATOM   3706  C   ILE A 429      21.004  24.464  20.731  1.00  0.00           C
ATOM   3707  O   ILE A 429      20.966  23.942  19.589  1.00  0.00           O
ATOM   3708  N   LYS A 430      21.215  23.725  21.849  1.00  0.00           N
ATOM   3709  HN  LYS A 430      21.297  24.272  22.678  1.00  0.00           H
ATOM   3710  CA  LYS A 430      21.684  22.375  21.850  1.00  0.00           C
ATOM   3711  HA  LYS A 430      22.362  22.232  21.022  1.00  0.00           H
ATOM   3712  CB  LYS A 430      22.515  22.059  23.151  1.00  0.00           C
ATOM   3713  HB1 LYS A 430      21.785  22.119  23.986  1.00  0.00           H
ATOM   3714  HB2 LYS A 430      23.350  22.784  23.264  1.00  0.00           H
ATOM   3715  CG  LYS A 430      23.127  20.610  23.141  1.00  0.00           C
ATOM   3716  HG1 LYS A 430      23.903  20.545  22.348  1.00  0.00           H
ATOM   3717  HG2 LYS A 430      22.394  19.811  22.895  1.00  0.00           H
ATOM   3718  CD  LYS A 430      23.951  20.378  24.409  1.00  0.00           C
ATOM   3719  HD1 LYS A 430      23.385  20.738  25.294  1.00  0.00           H
ATOM   3720  HD2 LYS A 430      24.864  21.012  24.393  1.00  0.00           H
ATOM   3721  CE  LYS A 430      24.426  18.901  24.654  1.00  0.00           C
ATOM   3722  HE1 LYS A 430      25.150  18.739  25.481  1.00  0.00           H
ATOM   3723  HE2 LYS A 430      24.861  18.417  23.753  1.00  0.00           H
ATOM   3724  NZ  LYS A 430      23.264  17.960  25.096  1.00  0.00           N
ATOM   3725  HZ1 LYS A 430      22.901  17.522  24.225  1.00  0.00           H
ATOM   3726  HZ2 LYS A 430      22.558  18.393  25.724  1.00  0.00           H
ATOM   3727  HZ3 LYS A 430      23.637  17.175  25.668  1.00  0.00           H
ATOM   3728  C   LYS A 430      20.528  21.385  21.579  1.00  0.00           C
ATOM   3729  O   LYS A 430      20.818  20.282  21.126  1.00  0.00           O
ATOM   3730  N   SER A 431      19.271  21.818  21.826  1.00  0.00           N
ATOM   3731  HN  SER A 431      19.193  22.642  22.383  1.00  0.00           H
ATOM   3732  CA  SER A 431      17.995  21.180  21.401  1.00  0.00           C
ATOM   3733  HA  SER A 431      18.069  20.102  21.406  1.00  0.00           H
ATOM   3734  CB  SER A 431      16.803  21.470  22.332  1.00  0.00           C
ATOM   3735  HB1 SER A 431      15.991  20.904  21.828  1.00  0.00           H
ATOM   3736  HB2 SER A 431      16.560  22.551  22.248  1.00  0.00           H
ATOM   3737  OG  SER A 431      16.901  21.000  23.654  1.00  0.00           O
ATOM   3738  HG1 SER A 431      17.524  21.583  24.095  1.00  0.00           H
ATOM   3739  C   SER A 431      17.616  21.462  19.982  1.00  0.00           C
ATOM   3740  O   SER A 431      17.111  20.580  19.218  1.00  0.00           O
ATOM   3741  N   ASN A 432      17.987  22.634  19.421  1.00  0.00           N
ATOM   3742  HN  ASN A 432      18.080  23.419  20.028  1.00  0.00           H
ATOM   3743  CA  ASN A 432      17.618  22.973  18.064  1.00  0.00           C
ATOM   3744  HA  ASN A 432      16.676  22.484  17.863  1.00  0.00           H
ATOM   3745  CB  ASN A 432      17.471  24.475  17.885  1.00  0.00           C
ATOM   3746  HB1 ASN A 432      17.517  24.717  16.802  1.00  0.00           H
ATOM   3747  HB2 ASN A 432      18.320  24.995  18.377  1.00  0.00           H
ATOM   3748  CG  ASN A 432      16.135  25.062  18.259  1.00  0.00           C
ATOM   3749  OD1 ASN A 432      15.152  24.397  18.639  1.00  0.00           O
ATOM   3750  ND2 ASN A 432      16.073  26.317  18.028  1.00  0.00           N
ATOM   3751 1HD2 ASN A 432      16.845  26.878  17.729  1.00  0.00           H
ATOM   3752 2HD2 ASN A 432      15.304  26.750  18.497  1.00  0.00           H
ATOM   3753  C   ASN A 432      18.731  22.349  17.151  1.00  0.00           C
ATOM   3754  O   ASN A 432      18.533  22.141  15.957  1.00  0.00           O
ATOM   3755  N   HSD A 433      19.921  22.143  17.732  1.00  0.00           N
ATOM   3756  HN  HSD A 433      20.065  22.587  18.613  1.00  0.00           H
ATOM   3757  CA  HSD A 433      21.065  21.658  16.989  1.00  0.00           C
ATOM   3758  HA  HSD A 433      20.731  21.309  16.023  1.00  0.00           H
ATOM   3759  CB  HSD A 433      22.158  22.724  16.733  1.00  0.00           C
ATOM   3760  HB1 HSD A 433      23.072  22.175  16.420  1.00  0.00           H
ATOM   3761  HB2 HSD A 433      22.526  23.297  17.611  1.00  0.00           H
ATOM   3762  ND1 HSD A 433      21.104  24.839  15.853  1.00  0.00           N
ATOM   3763  HD1 HSD A 433      20.490  25.129  16.587  1.00  0.00           H
ATOM   3764  CG  HSD A 433      21.813  23.654  15.654  1.00  0.00           C
ATOM   3765  CE1 HSD A 433      21.065  25.488  14.634  1.00  0.00           C
ATOM   3766  HE1 HSD A 433      20.358  26.297  14.450  1.00  0.00           H
ATOM   3767  NE2 HSD A 433      21.678  24.834  13.668  1.00  0.00           N
ATOM   3768  CD2 HSD A 433      22.176  23.677  14.307  1.00  0.00           C
ATOM   3769  HD2 HSD A 433      22.693  22.876  13.793  1.00  0.00           H
ATOM   3770  C   HSD A 433      21.713  20.387  17.630  1.00  0.00           C
ATOM   3771  O   HSD A 433      22.885  20.561  18.015  1.00  0.00           O
ATOM   3772  N   PRO A 434      21.157  19.175  17.747  1.00  0.00           N
ATOM   3773  CD  PRO A 434      19.764  18.914  17.437  1.00  0.00           C
ATOM   3774  HD1 PRO A 434      19.668  18.754  16.342  1.00  0.00           H
ATOM   3775  HD2 PRO A 434      19.115  19.670  17.929  1.00  0.00           H
ATOM   3776  CA  PRO A 434      21.851  17.919  18.085  1.00  0.00           C
ATOM   3777  HA  PRO A 434      22.233  17.924  19.095  1.00  0.00           H
ATOM   3778  CB  PRO A 434      20.807  16.837  17.898  1.00  0.00           C
ATOM   3779  HB1 PRO A 434      21.162  16.031  18.576  1.00  0.00           H
ATOM   3780  HB2 PRO A 434      20.817  16.317  16.917  1.00  0.00           H
ATOM   3781  CG  PRO A 434      19.484  17.566  18.137  1.00  0.00           C
ATOM   3782  HG1 PRO A 434      18.659  16.998  17.655  1.00  0.00           H
ATOM   3783  HG2 PRO A 434      19.302  17.708  19.224  1.00  0.00           H
ATOM   3784  C   PRO A 434      23.088  17.761  17.298  1.00  0.00           C
ATOM   3785  O   PRO A 434      23.126  17.855  16.091  1.00  0.00           O
ATOM   3786  N   GLY A 435      24.143  17.368  17.909  1.00  0.00           N
ATOM   3787  HN  GLY A 435      24.135  17.305  18.904  1.00  0.00           H
ATOM   3788  CA  GLY A 435      25.530  17.092  17.433  1.00  0.00           C
ATOM   3789  HA1 GLY A 435      25.719  16.833  16.402  1.00  0.00           H
ATOM   3790  HA2 GLY A 435      25.856  16.334  18.130  1.00  0.00           H
ATOM   3791  C   GLY A 435      26.422  18.260  17.594  1.00  0.00           C
ATOM   3792  O   GLY A 435      27.547  18.172  17.115  1.00  0.00           O
ATOM   3793  N   LEU A 436      25.875  19.358  18.206  1.00  0.00           N
ATOM   3794  HN  LEU A 436      24.906  19.317  18.438  1.00  0.00           H
ATOM   3795  CA  LEU A 436      26.504  20.618  18.559  1.00  0.00           C
ATOM   3796  HA  LEU A 436      26.493  21.197  17.647  1.00  0.00           H
ATOM   3797  CB  LEU A 436      25.590  21.444  19.535  1.00  0.00           C
ATOM   3798  HB1 LEU A 436      25.534  20.908  20.506  1.00  0.00           H
ATOM   3799  HB2 LEU A 436      24.616  21.549  19.011  1.00  0.00           H
ATOM   3800  CG  LEU A 436      26.035  22.880  19.753  1.00  0.00           C
ATOM   3801  HG  LEU A 436      27.143  22.905  19.828  1.00  0.00           H
ATOM   3802  CD1 LEU A 436      25.656  23.846  18.591  1.00  0.00           C
ATOM   3803 1HD1 LEU A 436      26.245  23.498  17.716  1.00  0.00           H
ATOM   3804 2HD1 LEU A 436      25.955  24.887  18.838  1.00  0.00           H
ATOM   3805 3HD1 LEU A 436      24.629  23.674  18.203  1.00  0.00           H
ATOM   3806  CD2 LEU A 436      25.534  23.563  21.070  1.00  0.00           C
ATOM   3807 1HD2 LEU A 436      25.755  22.970  21.983  1.00  0.00           H
ATOM   3808 2HD2 LEU A 436      24.428  23.674  21.049  1.00  0.00           H
ATOM   3809 3HD2 LEU A 436      25.976  24.561  21.276  1.00  0.00           H
ATOM   3810  C   LEU A 436      27.921  20.505  19.077  1.00  0.00           C
ATOM   3811  O   LEU A 436      28.721  21.367  18.722  1.00  0.00           O
ATOM   3812  N   LEU A 437      28.314  19.543  19.954  1.00  0.00           N
ATOM   3813  HN  LEU A 437      27.591  19.037  20.419  1.00  0.00           H
ATOM   3814  CA  LEU A 437      29.644  19.405  20.501  1.00  0.00           C
ATOM   3815  HA  LEU A 437      30.141  20.342  20.296  1.00  0.00           H
ATOM   3816  CB  LEU A 437      29.579  18.978  22.030  1.00  0.00           C
ATOM   3817  HB1 LEU A 437      30.593  19.154  22.449  1.00  0.00           H
ATOM   3818  HB2 LEU A 437      29.351  17.896  22.134  1.00  0.00           H
ATOM   3819  CG  LEU A 437      28.601  19.754  22.865  1.00  0.00           C
ATOM   3820  HG  LEU A 437      27.567  19.458  22.585  1.00  0.00           H
ATOM   3821  CD1 LEU A 437      28.840  19.447  24.358  1.00  0.00           C
ATOM   3822 1HD1 LEU A 437      28.409  20.133  25.117  1.00  0.00           H
ATOM   3823 2HD1 LEU A 437      29.939  19.481  24.515  1.00  0.00           H
ATOM   3824 3HD1 LEU A 437      28.323  18.496  24.609  1.00  0.00           H
ATOM   3825  CD2 LEU A 437      28.742  21.302  22.693  1.00  0.00           C
ATOM   3826 1HD2 LEU A 437      27.872  21.768  23.203  1.00  0.00           H
ATOM   3827 2HD2 LEU A 437      28.723  21.681  21.649  1.00  0.00           H
ATOM   3828 3HD2 LEU A 437      29.613  21.739  23.229  1.00  0.00           H
ATOM   3829  C   LEU A 437      30.374  18.226  19.855  1.00  0.00           C
ATOM   3830  O   LEU A 437      31.535  17.940  20.163  1.00  0.00           O
ATOM   3831  N   SER A 438      29.712  17.410  19.049  1.00  0.00           N
ATOM   3832  HN  SER A 438      28.801  17.657  18.730  1.00  0.00           H
ATOM   3833  CA  SER A 438      30.283  16.174  18.481  1.00  0.00           C
ATOM   3834  HA  SER A 438      30.580  15.577  19.332  1.00  0.00           H
ATOM   3835  CB  SER A 438      29.293  15.281  17.772  1.00  0.00           C
ATOM   3836  HB1 SER A 438      28.472  15.002  18.465  1.00  0.00           H
ATOM   3837  HB2 SER A 438      29.712  14.262  17.633  1.00  0.00           H
ATOM   3838  OG  SER A 438      28.853  15.791  16.488  1.00  0.00           O
ATOM   3839  HG1 SER A 438      28.368  16.564  16.785  1.00  0.00           H
ATOM   3840  C   SER A 438      31.540  16.370  17.712  1.00  0.00           C
ATOM   3841  O   SER A 438      31.904  17.483  17.306  1.00  0.00           O
ATOM   3842  N   GLU A 439      32.338  15.254  17.472  1.00  0.00           N
ATOM   3843  HN  GLU A 439      32.017  14.363  17.784  1.00  0.00           H
ATOM   3844  CA  GLU A 439      33.680  15.270  16.868  1.00  0.00           C
ATOM   3845  HA  GLU A 439      34.320  15.918  17.448  1.00  0.00           H
ATOM   3846  CB  GLU A 439      34.369  13.897  16.895  1.00  0.00           C
ATOM   3847  HB1 GLU A 439      35.414  14.018  16.539  1.00  0.00           H
ATOM   3848  HB2 GLU A 439      33.922  13.246  16.114  1.00  0.00           H
ATOM   3849  CG  GLU A 439      34.529  13.304  18.395  1.00  0.00           C
ATOM   3850  HG1 GLU A 439      33.545  13.024  18.829  1.00  0.00           H
ATOM   3851  HG2 GLU A 439      34.928  14.078  19.084  1.00  0.00           H
ATOM   3852  CD  GLU A 439      35.444  12.119  18.468  1.00  0.00           C
ATOM   3853  OE1 GLU A 439      36.514  12.199  19.070  1.00  0.00           O
ATOM   3854  OE2 GLU A 439      35.048  11.110  17.870  1.00  0.00           O
ATOM   3855  C   GLU A 439      33.801  15.913  15.542  1.00  0.00           C
ATOM   3856  O   GLU A 439      34.649  16.768  15.306  1.00  0.00           O
ATOM   3857  N   LYS A 440      32.811  15.679  14.733  1.00  0.00           N
ATOM   3858  HN  LYS A 440      31.962  15.248  15.030  1.00  0.00           H
ATOM   3859  CA  LYS A 440      32.685  16.235  13.405  1.00  0.00           C
ATOM   3860  HA  LYS A 440      33.617  16.052  12.889  1.00  0.00           H
ATOM   3861  CB  LYS A 440      31.388  15.592  12.698  1.00  0.00           C
ATOM   3862  HB1 LYS A 440      31.678  14.543  12.475  1.00  0.00           H
ATOM   3863  HB2 LYS A 440      31.283  15.941  11.649  1.00  0.00           H
ATOM   3864  CG  LYS A 440      30.113  15.613  13.471  1.00  0.00           C
ATOM   3865  HG1 LYS A 440      29.889  16.536  14.047  1.00  0.00           H
ATOM   3866  HG2 LYS A 440      30.063  14.780  14.205  1.00  0.00           H
ATOM   3867  CD  LYS A 440      28.882  15.624  12.503  1.00  0.00           C
ATOM   3868  HD1 LYS A 440      28.776  14.677  11.932  1.00  0.00           H
ATOM   3869  HD2 LYS A 440      29.083  16.480  11.823  1.00  0.00           H
ATOM   3870  CE  LYS A 440      27.634  16.015  13.364  1.00  0.00           C
ATOM   3871  HE1 LYS A 440      27.655  17.124  13.431  1.00  0.00           H
ATOM   3872  HE2 LYS A 440      27.654  15.556  14.376  1.00  0.00           H
ATOM   3873  NZ  LYS A 440      26.367  15.679  12.684  1.00  0.00           N
ATOM   3874  HZ1 LYS A 440      26.375  15.938  11.677  1.00  0.00           H
ATOM   3875  HZ2 LYS A 440      25.595  16.226  13.116  1.00  0.00           H
ATOM   3876  HZ3 LYS A 440      26.141  14.671  12.812  1.00  0.00           H
ATOM   3877  C   LYS A 440      32.339  17.633  13.220  1.00  0.00           C
ATOM   3878  O   LYS A 440      32.468  18.221  12.147  1.00  0.00           O
ATOM   3879  N   ALA A 441      31.976  18.356  14.345  1.00  0.00           N
ATOM   3880  HN  ALA A 441      32.087  18.000  15.270  1.00  0.00           H
ATOM   3881  CA  ALA A 441      31.447  19.791  14.411  1.00  0.00           C
ATOM   3882  HA  ALA A 441      30.554  19.763  13.804  1.00  0.00           H
ATOM   3883  CB  ALA A 441      31.169  20.328  15.833  1.00  0.00           C
ATOM   3884  HB1 ALA A 441      32.009  20.393  16.557  1.00  0.00           H
ATOM   3885  HB2 ALA A 441      30.384  19.732  16.346  1.00  0.00           H
ATOM   3886  HB3 ALA A 441      30.639  21.291  15.674  1.00  0.00           H
ATOM   3887  C   ALA A 441      32.467  20.838  13.824  1.00  0.00           C
ATOM   3888  O   ALA A 441      33.694  20.650  14.005  1.00  0.00           O
ATOM   3889  N   ALA A 442      32.031  21.933  13.117  1.00  0.00           N
ATOM   3890  HN  ALA A 442      31.069  21.895  12.858  1.00  0.00           H
ATOM   3891  CA  ALA A 442      32.866  22.891  12.471  1.00  0.00           C
ATOM   3892  HA  ALA A 442      33.503  22.322  11.810  1.00  0.00           H
ATOM   3893  CB  ALA A 442      32.083  23.868  11.533  1.00  0.00           C
ATOM   3894  HB1 ALA A 442      31.537  23.364  10.708  1.00  0.00           H
ATOM   3895  HB2 ALA A 442      32.830  24.521  11.031  1.00  0.00           H
ATOM   3896  HB3 ALA A 442      31.404  24.512  12.131  1.00  0.00           H
ATOM   3897  C   ALA A 442      33.767  23.708  13.395  1.00  0.00           C
ATOM   3898  O   ALA A 442      34.946  23.992  13.112  1.00  0.00           O
ATOM   3899  N   SER A 443      33.218  24.139  14.600  1.00  0.00           N
ATOM   3900  HN  SER A 443      32.301  23.855  14.870  1.00  0.00           H
ATOM   3901  CA  SER A 443      33.976  24.925  15.600  1.00  0.00           C
ATOM   3902  HA  SER A 443      35.029  24.880  15.365  1.00  0.00           H
ATOM   3903  CB  SER A 443      33.705  26.458  15.357  1.00  0.00           C
ATOM   3904  HB1 SER A 443      32.612  26.652  15.326  1.00  0.00           H
ATOM   3905  HB2 SER A 443      34.114  26.696  14.352  1.00  0.00           H
ATOM   3906  OG  SER A 443      34.273  27.416  16.272  1.00  0.00           O
ATOM   3907  HG1 SER A 443      35.132  27.642  15.908  1.00  0.00           H
ATOM   3908  C   SER A 443      33.806  24.578  17.092  1.00  0.00           C
ATOM   3909  O   SER A 443      32.945  23.781  17.478  1.00  0.00           O
ATOM   3910  N   LYS A 444      34.826  24.934  17.900  1.00  0.00           N
ATOM   3911  HN  LYS A 444      35.436  25.530  17.384  1.00  0.00           H
ATOM   3912  CA  LYS A 444      35.100  24.541  19.307  1.00  0.00           C
ATOM   3913  HA  LYS A 444      34.663  23.564  19.454  1.00  0.00           H
ATOM   3914  CB  LYS A 444      36.563  24.255  19.666  1.00  0.00           C
ATOM   3915  HB1 LYS A 444      36.743  23.970  20.725  1.00  0.00           H
ATOM   3916  HB2 LYS A 444      37.095  25.227  19.594  1.00  0.00           H
ATOM   3917  CG  LYS A 444      37.115  23.094  18.780  1.00  0.00           C
ATOM   3918  HG1 LYS A 444      38.173  22.907  19.061  1.00  0.00           H
ATOM   3919  HG2 LYS A 444      37.024  23.417  17.721  1.00  0.00           H
ATOM   3920  CD  LYS A 444      36.394  21.712  18.760  1.00  0.00           C
ATOM   3921  HD1 LYS A 444      36.956  21.020  18.096  1.00  0.00           H
ATOM   3922  HD2 LYS A 444      35.315  21.813  18.516  1.00  0.00           H
ATOM   3923  CE  LYS A 444      36.524  21.065  20.134  1.00  0.00           C
ATOM   3924  HE1 LYS A 444      36.042  21.601  20.980  1.00  0.00           H
ATOM   3925  HE2 LYS A 444      37.594  20.970  20.417  1.00  0.00           H
ATOM   3926  NZ  LYS A 444      35.886  19.731  20.255  1.00  0.00           N
ATOM   3927  HZ1 LYS A 444      35.639  19.544  21.248  1.00  0.00           H
ATOM   3928  HZ2 LYS A 444      36.523  18.985  19.910  1.00  0.00           H
ATOM   3929  HZ3 LYS A 444      35.025  19.692  19.673  1.00  0.00           H
ATOM   3930  C   LYS A 444      34.503  25.474  20.297  1.00  0.00           C
ATOM   3931  O   LYS A 444      34.721  25.327  21.463  1.00  0.00           O
ATOM   3932  N   ILE A 445      33.778  26.482  19.880  1.00  0.00           N
ATOM   3933  HN  ILE A 445      33.668  26.621  18.899  1.00  0.00           H
ATOM   3934  CA  ILE A 445      33.388  27.573  20.791  1.00  0.00           C
ATOM   3935  HA  ILE A 445      34.322  27.940  21.190  1.00  0.00           H
ATOM   3936  CB  ILE A 445      32.633  28.664  19.965  1.00  0.00           C
ATOM   3937  HB  ILE A 445      32.020  28.074  19.250  1.00  0.00           H
ATOM   3938  CG2 ILE A 445      31.719  29.566  20.783  1.00  0.00           C
ATOM   3939 1HG2 ILE A 445      30.809  28.974  21.017  1.00  0.00           H
ATOM   3940 2HG2 ILE A 445      31.472  30.515  20.261  1.00  0.00           H
ATOM   3941 3HG2 ILE A 445      32.179  29.731  21.781  1.00  0.00           H
ATOM   3942  CG1 ILE A 445      33.540  29.527  19.100  1.00  0.00           C
ATOM   3943 1HG1 ILE A 445      32.919  30.149  18.420  1.00  0.00           H
ATOM   3944 2HG1 ILE A 445      34.170  28.907  18.428  1.00  0.00           H
ATOM   3945  CD  ILE A 445      34.448  30.450  19.941  1.00  0.00           C
ATOM   3946  HD1 ILE A 445      34.941  29.860  20.743  1.00  0.00           H
ATOM   3947  HD2 ILE A 445      33.829  31.092  20.603  1.00  0.00           H
ATOM   3948  HD3 ILE A 445      35.138  31.066  19.325  1.00  0.00           H
ATOM   3949  C   ILE A 445      32.425  27.135  21.917  1.00  0.00           C
ATOM   3950  O   ILE A 445      32.551  27.473  23.079  1.00  0.00           O
ATOM   3951  N   ASN A 446      31.430  26.351  21.499  1.00  0.00           N
ATOM   3952  HN  ASN A 446      31.344  26.062  20.548  1.00  0.00           H
ATOM   3953  CA  ASN A 446      30.439  25.914  22.476  1.00  0.00           C
ATOM   3954  HA  ASN A 446      30.136  26.852  22.916  1.00  0.00           H
ATOM   3955  CB  ASN A 446      29.199  25.289  21.859  1.00  0.00           C
ATOM   3956  HB1 ASN A 446      28.334  25.002  22.494  1.00  0.00           H
ATOM   3957  HB2 ASN A 446      29.443  24.407  21.229  1.00  0.00           H
ATOM   3958  CG  ASN A 446      28.541  26.226  20.912  1.00  0.00           C
ATOM   3959  OD1 ASN A 446      27.957  27.290  21.250  1.00  0.00           O
ATOM   3960  ND2 ASN A 446      28.576  25.871  19.601  1.00  0.00           N
ATOM   3961 1HD2 ASN A 446      28.165  26.451  18.899  1.00  0.00           H
ATOM   3962 2HD2 ASN A 446      29.052  25.005  19.447  1.00  0.00           H
ATOM   3963  C   ASN A 446      30.915  25.031  23.637  1.00  0.00           C
ATOM   3964  O   ASN A 446      30.495  25.255  24.751  1.00  0.00           O
ATOM   3965  N   GLU A 447      31.825  24.117  23.355  1.00  0.00           N
ATOM   3966  HN  GLU A 447      32.015  23.947  22.391  1.00  0.00           H
ATOM   3967  CA  GLU A 447      32.486  23.222  24.263  1.00  0.00           C
ATOM   3968  HA  GLU A 447      31.820  22.684  24.921  1.00  0.00           H
ATOM   3969  CB  GLU A 447      33.141  22.074  23.461  1.00  0.00           C
ATOM   3970  HB1 GLU A 447      33.790  22.686  22.799  1.00  0.00           H
ATOM   3971  HB2 GLU A 447      32.337  21.608  22.854  1.00  0.00           H
ATOM   3972  CG  GLU A 447      33.999  20.988  24.110  1.00  0.00           C
ATOM   3973  HG1 GLU A 447      33.379  20.431  24.844  1.00  0.00           H
ATOM   3974  HG2 GLU A 447      34.810  21.514  24.658  1.00  0.00           H
ATOM   3975  CD  GLU A 447      34.629  20.061  23.076  1.00  0.00           C
ATOM   3976  OE1 GLU A 447      35.904  20.124  22.914  1.00  0.00           O
ATOM   3977  OE2 GLU A 447      33.945  19.339  22.303  1.00  0.00           O
ATOM   3978  C   GLU A 447      33.472  24.010  25.135  1.00  0.00           C
ATOM   3979  O   GLU A 447      33.821  23.621  26.310  1.00  0.00           O
ATOM   3980  N   THR A 448      34.091  25.055  24.545  1.00  0.00           N
ATOM   3981  HN  THR A 448      33.939  25.217  23.573  1.00  0.00           H
ATOM   3982  CA  THR A 448      34.959  26.024  25.192  1.00  0.00           C
ATOM   3983  HA  THR A 448      35.714  25.510  25.768  1.00  0.00           H
ATOM   3984  CB  THR A 448      35.634  27.140  24.317  1.00  0.00           C
ATOM   3985  HB  THR A 448      34.892  27.893  23.975  1.00  0.00           H
ATOM   3986  OG1 THR A 448      36.466  26.469  23.342  1.00  0.00           O
ATOM   3987  HG1 THR A 448      35.747  25.996  22.915  1.00  0.00           H
ATOM   3988  CG2 THR A 448      36.583  27.985  25.208  1.00  0.00           C
ATOM   3989 1HG2 THR A 448      37.148  27.212  25.772  1.00  0.00           H
ATOM   3990 2HG2 THR A 448      36.091  28.645  25.954  1.00  0.00           H
ATOM   3991 3HG2 THR A 448      37.232  28.683  24.638  1.00  0.00           H
ATOM   3992  C   THR A 448      34.197  26.778  26.246  1.00  0.00           C
ATOM   3993  O   THR A 448      34.641  26.837  27.382  1.00  0.00           O
ATOM   3994  N   MET A 449      33.007  27.354  25.939  1.00  0.00           N
ATOM   3995  HN  MET A 449      32.560  27.285  25.051  1.00  0.00           H
ATOM   3996  CA  MET A 449      32.192  28.058  26.818  1.00  0.00           C
ATOM   3997  HA  MET A 449      32.668  28.872  27.346  1.00  0.00           H
ATOM   3998  CB  MET A 449      31.029  28.566  25.925  1.00  0.00           C
ATOM   3999  HB1 MET A 449      30.309  29.002  26.651  1.00  0.00           H
ATOM   4000  HB2 MET A 449      30.511  27.752  25.375  1.00  0.00           H
ATOM   4001  CG  MET A 449      31.395  29.755  24.981  1.00  0.00           C
ATOM   4002  HG1 MET A 449      30.651  29.879  24.165  1.00  0.00           H
ATOM   4003  HG2 MET A 449      32.396  29.499  24.573  1.00  0.00           H
ATOM   4004  SD  MET A 449      31.532  31.261  25.947  1.00  0.00           S
ATOM   4005  CE  MET A 449      32.688  32.203  24.886  1.00  0.00           C
ATOM   4006  HE1 MET A 449      32.598  31.819  23.848  1.00  0.00           H
ATOM   4007  HE2 MET A 449      33.726  32.075  25.262  1.00  0.00           H
ATOM   4008  HE3 MET A 449      32.457  33.288  24.828  1.00  0.00           H
ATOM   4009  C   MET A 449      31.713  27.086  27.942  1.00  0.00           C
ATOM   4010  O   MET A 449      31.773  27.406  29.097  1.00  0.00           O
ATOM   4011  N   LEU A 450      31.284  25.923  27.529  1.00  0.00           N
ATOM   4012  HN  LEU A 450      31.195  25.735  26.554  1.00  0.00           H
ATOM   4013  CA  LEU A 450      30.773  24.922  28.484  1.00  0.00           C
ATOM   4014  HA  LEU A 450      29.909  25.252  29.041  1.00  0.00           H
ATOM   4015  CB  LEU A 450      30.270  23.696  27.750  1.00  0.00           C
ATOM   4016  HB1 LEU A 450      31.033  23.237  27.084  1.00  0.00           H
ATOM   4017  HB2 LEU A 450      29.547  24.165  27.049  1.00  0.00           H
ATOM   4018  CG  LEU A 450      29.480  22.713  28.637  1.00  0.00           C
ATOM   4019  HG  LEU A 450      30.082  22.091  29.332  1.00  0.00           H
ATOM   4020  CD1 LEU A 450      28.456  23.349  29.579  1.00  0.00           C
ATOM   4021 1HD1 LEU A 450      27.721  22.640  30.018  1.00  0.00           H
ATOM   4022 2HD1 LEU A 450      27.765  24.118  29.172  1.00  0.00           H
ATOM   4023 3HD1 LEU A 450      29.124  23.828  30.326  1.00  0.00           H
ATOM   4024  CD2 LEU A 450      28.714  21.690  27.745  1.00  0.00           C
ATOM   4025 1HD2 LEU A 450      27.910  22.284  27.259  1.00  0.00           H
ATOM   4026 2HD2 LEU A 450      28.233  20.861  28.307  1.00  0.00           H
ATOM   4027 3HD2 LEU A 450      29.375  21.248  26.970  1.00  0.00           H
ATOM   4028  C   LEU A 450      31.868  24.564  29.520  1.00  0.00           C
ATOM   4029  O   LEU A 450      31.635  24.576  30.724  1.00  0.00           O
ATOM   4030  N   ARG A 451      33.114  24.284  29.074  1.00  0.00           N
ATOM   4031  HN  ARG A 451      33.260  24.020  28.124  1.00  0.00           H
ATOM   4032  CA  ARG A 451      34.125  23.942  30.081  1.00  0.00           C
ATOM   4033  HA  ARG A 451      33.767  23.193  30.772  1.00  0.00           H
ATOM   4034  CB  ARG A 451      35.437  23.333  29.546  1.00  0.00           C
ATOM   4035  HB1 ARG A 451      36.018  22.952  30.413  1.00  0.00           H
ATOM   4036  HB2 ARG A 451      36.005  24.124  29.010  1.00  0.00           H
ATOM   4037  CG  ARG A 451      35.335  22.041  28.717  1.00  0.00           C
ATOM   4038  HG1 ARG A 451      36.215  22.023  28.039  1.00  0.00           H
ATOM   4039  HG2 ARG A 451      34.461  22.111  28.035  1.00  0.00           H
ATOM   4040  CD  ARG A 451      35.168  20.676  29.442  1.00  0.00           C
ATOM   4041  HD1 ARG A 451      34.205  20.728  29.993  1.00  0.00           H
ATOM   4042  HD2 ARG A 451      35.963  20.461  30.189  1.00  0.00           H
ATOM   4043  NE  ARG A 451      34.980  19.517  28.542  1.00  0.00           N
ATOM   4044  HE  ARG A 451      35.715  18.969  28.143  1.00  0.00           H
ATOM   4045  CZ  ARG A 451      33.844  18.971  28.154  1.00  0.00           C
ATOM   4046  NH1 ARG A 451      32.601  19.300  28.438  1.00  0.00           N
ATOM   4047 1HH1 ARG A 451      31.906  18.726  28.004  1.00  0.00           H
ATOM   4048 2HH1 ARG A 451      32.410  20.012  29.114  1.00  0.00           H
ATOM   4049  NH2 ARG A 451      33.847  17.971  27.308  1.00  0.00           N
ATOM   4050 1HH2 ARG A 451      34.696  17.501  27.071  1.00  0.00           H
ATOM   4051 2HH2 ARG A 451      32.990  17.686  26.878  1.00  0.00           H
ATOM   4052  C   ARG A 451      34.489  25.123  31.046  1.00  0.00           C
ATOM   4053  O   ARG A 451      34.698  24.884  32.202  1.00  0.00           O
ATOM   4054  N   LEU A 452      34.494  26.330  30.494  1.00  0.00           N
ATOM   4055  HN  LEU A 452      34.410  26.492  29.514  1.00  0.00           H
ATOM   4056  CA  LEU A 452      34.755  27.553  31.306  1.00  0.00           C
ATOM   4057  HA  LEU A 452      35.674  27.352  31.836  1.00  0.00           H
ATOM   4058  CB  LEU A 452      34.785  28.836  30.414  1.00  0.00           C
ATOM   4059  HB1 LEU A 452      33.838  28.959  29.847  1.00  0.00           H
ATOM   4060  HB2 LEU A 452      35.512  28.679  29.589  1.00  0.00           H
ATOM   4061  CG  LEU A 452      35.220  30.198  31.186  1.00  0.00           C
ATOM   4062  HG  LEU A 452      34.335  30.477  31.797  1.00  0.00           H
ATOM   4063  CD1 LEU A 452      36.324  30.003  32.211  1.00  0.00           C
ATOM   4064 1HD1 LEU A 452      36.244  29.068  32.806  1.00  0.00           H
ATOM   4065 2HD1 LEU A 452      36.329  30.832  32.951  1.00  0.00           H
ATOM   4066 3HD1 LEU A 452      37.316  30.018  31.711  1.00  0.00           H
ATOM   4067  CD2 LEU A 452      35.584  31.227  30.144  1.00  0.00           C
ATOM   4068 1HD2 LEU A 452      35.738  32.179  30.696  1.00  0.00           H
ATOM   4069 2HD2 LEU A 452      34.730  31.423  29.460  1.00  0.00           H
ATOM   4070 3HD2 LEU A 452      36.525  30.971  29.611  1.00  0.00           H
ATOM   4071  C   LEU A 452      33.632  27.648  32.312  1.00  0.00           C
ATOM   4072  O   LEU A 452      33.795  28.185  33.417  1.00  0.00           O
ATOM   4073  N   GLY A 453      32.455  27.320  31.866  1.00  0.00           N
ATOM   4074  HN  GLY A 453      32.462  26.977  30.929  1.00  0.00           H
ATOM   4075  CA  GLY A 453      31.156  27.254  32.550  1.00  0.00           C
ATOM   4076  HA1 GLY A 453      30.530  26.589  31.974  1.00  0.00           H
ATOM   4077  HA2 GLY A 453      30.704  28.227  32.670  1.00  0.00           H
ATOM   4078  C   GLY A 453      31.200  26.698  33.870  1.00  0.00           C
ATOM   4079  O   GLY A 453      30.630  27.330  34.782  1.00  0.00           O
ATOM   4080  N   ILE A 454      31.871  25.576  34.060  1.00  0.00           N
ATOM   4081  HN  ILE A 454      32.396  25.247  33.279  1.00  0.00           H
ATOM   4082  CA  ILE A 454      32.212  24.782  35.228  1.00  0.00           C
ATOM   4083  HA  ILE A 454      31.295  24.368  35.620  1.00  0.00           H
ATOM   4084  CB  ILE A 454      33.038  23.467  34.951  1.00  0.00           C
ATOM   4085  HB  ILE A 454      34.088  23.667  34.649  1.00  0.00           H
ATOM   4086  CG2 ILE A 454      33.186  22.711  36.337  1.00  0.00           C
ATOM   4087 1HG2 ILE A 454      33.710  23.299  37.120  1.00  0.00           H
ATOM   4088 2HG2 ILE A 454      33.955  21.924  36.184  1.00  0.00           H
ATOM   4089 3HG2 ILE A 454      32.197  22.387  36.726  1.00  0.00           H
ATOM   4090  CG1 ILE A 454      32.578  22.567  33.859  1.00  0.00           C
ATOM   4091 1HG1 ILE A 454      33.088  21.584  33.947  1.00  0.00           H
ATOM   4092 2HG1 ILE A 454      32.906  22.886  32.847  1.00  0.00           H
ATOM   4093  CD  ILE A 454      31.053  22.334  33.916  1.00  0.00           C
ATOM   4094  HD1 ILE A 454      30.843  21.374  33.398  1.00  0.00           H
ATOM   4095  HD2 ILE A 454      30.477  23.206  33.538  1.00  0.00           H
ATOM   4096  HD3 ILE A 454      30.689  22.252  34.962  1.00  0.00           H
ATOM   4097  C   ILE A 454      32.898  25.568  36.242  1.00  0.00           C
ATOM   4098  O   ILE A 454      32.528  25.689  37.422  1.00  0.00           O
ATOM   4099  N   PHE A 455      33.939  26.339  35.863  1.00  0.00           N
ATOM   4100  HN  PHE A 455      34.203  26.419  34.905  1.00  0.00           H
ATOM   4101  CA  PHE A 455      34.697  27.239  36.653  1.00  0.00           C
ATOM   4102  HA  PHE A 455      34.910  26.777  37.606  1.00  0.00           H
ATOM   4103  CB  PHE A 455      36.054  27.519  35.955  1.00  0.00           C
ATOM   4104  HB1 PHE A 455      36.519  28.292  36.604  1.00  0.00           H
ATOM   4105  HB2 PHE A 455      35.890  28.023  34.979  1.00  0.00           H
ATOM   4106  CG  PHE A 455      36.938  26.293  35.796  1.00  0.00           C
ATOM   4107  CD1 PHE A 455      37.750  25.914  36.878  1.00  0.00           C
ATOM   4108  HD1 PHE A 455      37.835  26.581  37.723  1.00  0.00           H
ATOM   4109  CE1 PHE A 455      38.534  24.761  36.813  1.00  0.00           C
ATOM   4110  HE1 PHE A 455      39.189  24.539  37.642  1.00  0.00           H
ATOM   4111  CZ  PHE A 455      38.441  23.909  35.693  1.00  0.00           C
ATOM   4112  HZ  PHE A 455      38.960  22.972  35.557  1.00  0.00           H
ATOM   4113  CD2 PHE A 455      36.984  25.494  34.609  1.00  0.00           C
ATOM   4114  HD2 PHE A 455      36.462  25.936  33.773  1.00  0.00           H
ATOM   4115  CE2 PHE A 455      37.712  24.279  34.575  1.00  0.00           C
ATOM   4116  HE2 PHE A 455      37.864  23.771  33.635  1.00  0.00           H
ATOM   4117  C   PHE A 455      33.867  28.414  37.021  1.00  0.00           C
ATOM   4118  O   PHE A 455      34.194  29.243  37.879  1.00  0.00           O
ATOM   4119  N   GLY A 456      32.754  28.788  36.312  1.00  0.00           N
ATOM   4120  HN  GLY A 456      32.288  28.332  35.558  1.00  0.00           H
ATOM   4121  CA  GLY A 456      31.905  29.946  36.578  1.00  0.00           C
ATOM   4122  HA1 GLY A 456      31.299  30.066  35.692  1.00  0.00           H
ATOM   4123  HA2 GLY A 456      32.458  30.832  36.853  1.00  0.00           H
ATOM   4124  C   GLY A 456      30.921  29.561  37.632  1.00  0.00           C
ATOM   4125  O   GLY A 456      30.648  30.288  38.584  1.00  0.00           O
ATOM   4126  N   PHE A 457      30.395  28.370  37.514  1.00  0.00           N
ATOM   4127  HN  PHE A 457      30.576  27.821  36.702  1.00  0.00           H
ATOM   4128  CA  PHE A 457      29.485  27.765  38.499  1.00  0.00           C
ATOM   4129  HA  PHE A 457      28.798  28.531  38.828  1.00  0.00           H
ATOM   4130  CB  PHE A 457      28.733  26.545  37.912  1.00  0.00           C
ATOM   4131  HB1 PHE A 457      28.439  25.792  38.674  1.00  0.00           H
ATOM   4132  HB2 PHE A 457      29.380  25.946  37.237  1.00  0.00           H
ATOM   4133  CG  PHE A 457      27.460  27.001  37.325  1.00  0.00           C
ATOM   4134  CD1 PHE A 457      27.261  27.131  35.937  1.00  0.00           C
ATOM   4135  HD1 PHE A 457      28.059  26.959  35.231  1.00  0.00           H
ATOM   4136  CE1 PHE A 457      26.022  27.367  35.433  1.00  0.00           C
ATOM   4137  HE1 PHE A 457      25.962  27.488  34.361  1.00  0.00           H
ATOM   4138  CZ  PHE A 457      24.911  27.614  36.249  1.00  0.00           C
ATOM   4139  HZ  PHE A 457      23.977  27.962  35.832  1.00  0.00           H
ATOM   4140  CD2 PHE A 457      26.362  27.224  38.164  1.00  0.00           C
ATOM   4141  HD2 PHE A 457      26.574  27.003  39.200  1.00  0.00           H
ATOM   4142  CE2 PHE A 457      25.059  27.478  37.676  1.00  0.00           C
ATOM   4143  HE2 PHE A 457      24.221  27.667  38.330  1.00  0.00           H
ATOM   4144  C   PHE A 457      30.256  27.568  39.798  1.00  0.00           C
ATOM   4145  O   PHE A 457      29.719  27.894  40.867  1.00  0.00           O
ATOM   4146  N   LEU A 458      31.524  27.141  39.765  1.00  0.00           N
ATOM   4147  HN  LEU A 458      31.878  26.697  38.945  1.00  0.00           H
ATOM   4148  CA  LEU A 458      32.428  27.137  40.809  1.00  0.00           C
ATOM   4149  HA  LEU A 458      31.947  26.611  41.620  1.00  0.00           H
ATOM   4150  CB  LEU A 458      33.548  26.220  40.308  1.00  0.00           C
ATOM   4151  HB1 LEU A 458      33.984  26.815  39.477  1.00  0.00           H
ATOM   4152  HB2 LEU A 458      33.165  25.204  40.073  1.00  0.00           H
ATOM   4153  CG  LEU A 458      34.757  26.062  41.243  1.00  0.00           C
ATOM   4154  HG  LEU A 458      34.875  26.995  41.835  1.00  0.00           H
ATOM   4155  CD1 LEU A 458      34.544  24.908  42.148  1.00  0.00           C
ATOM   4156 1HD1 LEU A 458      35.322  24.916  42.941  1.00  0.00           H
ATOM   4157 2HD1 LEU A 458      34.527  23.882  41.724  1.00  0.00           H
ATOM   4158 3HD1 LEU A 458      33.619  24.997  42.756  1.00  0.00           H
ATOM   4159  CD2 LEU A 458      35.959  26.034  40.380  1.00  0.00           C
ATOM   4160 1HD2 LEU A 458      35.977  26.858  39.635  1.00  0.00           H
ATOM   4161 2HD2 LEU A 458      35.866  25.089  39.803  1.00  0.00           H
ATOM   4162 3HD2 LEU A 458      36.898  25.911  40.961  1.00  0.00           H
ATOM   4163  C   LEU A 458      32.742  28.471  41.457  1.00  0.00           C
ATOM   4164  O   LEU A 458      32.646  28.620  42.676  1.00  0.00           O
ATOM   4165  N   ALA A 459      33.018  29.524  40.710  1.00  0.00           N
ATOM   4166  HN  ALA A 459      33.149  29.387  39.731  1.00  0.00           H
ATOM   4167  CA  ALA A 459      33.237  30.853  41.280  1.00  0.00           C
ATOM   4168  HA  ALA A 459      33.930  30.719  42.098  1.00  0.00           H
ATOM   4169  CB  ALA A 459      33.848  31.844  40.307  1.00  0.00           C
ATOM   4170  HB1 ALA A 459      34.807  31.587  39.807  1.00  0.00           H
ATOM   4171  HB2 ALA A 459      34.135  32.744  40.892  1.00  0.00           H
ATOM   4172  HB3 ALA A 459      33.229  32.054  39.409  1.00  0.00           H
ATOM   4173  C   ALA A 459      31.849  31.446  41.866  1.00  0.00           C
ATOM   4174  O   ALA A 459      31.893  32.176  42.822  1.00  0.00           O
ATOM   4175  N   PHE A 460      30.684  30.985  41.309  1.00  0.00           N
ATOM   4176  HN  PHE A 460      30.758  30.343  40.551  1.00  0.00           H
ATOM   4177  CA  PHE A 460      29.416  31.359  41.793  1.00  0.00           C
ATOM   4178  HA  PHE A 460      29.472  32.432  41.898  1.00  0.00           H
ATOM   4179  CB  PHE A 460      28.341  30.917  40.688  1.00  0.00           C
ATOM   4180  HB1 PHE A 460      28.346  29.826  40.483  1.00  0.00           H
ATOM   4181  HB2 PHE A 460      28.593  31.468  39.756  1.00  0.00           H
ATOM   4182  CG  PHE A 460      27.003  31.294  40.970  1.00  0.00           C
ATOM   4183  CD1 PHE A 460      26.657  32.624  40.665  1.00  0.00           C
ATOM   4184  HD1 PHE A 460      27.402  33.235  40.178  1.00  0.00           H
ATOM   4185  CE1 PHE A 460      25.286  33.036  40.861  1.00  0.00           C
ATOM   4186  HE1 PHE A 460      25.089  34.074  40.636  1.00  0.00           H
ATOM   4187  CZ  PHE A 460      24.385  32.141  41.422  1.00  0.00           C
ATOM   4188  HZ  PHE A 460      23.379  32.400  41.717  1.00  0.00           H
ATOM   4189  CD2 PHE A 460      26.096  30.393  41.499  1.00  0.00           C
ATOM   4190  HD2 PHE A 460      26.481  29.402  41.695  1.00  0.00           H
ATOM   4191  CE2 PHE A 460      24.807  30.801  41.753  1.00  0.00           C
ATOM   4192  HE2 PHE A 460      24.081  30.101  42.141  1.00  0.00           H
ATOM   4193  C   PHE A 460      29.085  30.939  43.189  1.00  0.00           C
ATOM   4194  O   PHE A 460      28.524  31.670  43.991  1.00  0.00           O
ATOM   4195  N   GLY A 461      29.581  29.726  43.504  1.00  0.00           N
ATOM   4196  HN  GLY A 461      30.196  29.334  42.825  1.00  0.00           H
ATOM   4197  CA  GLY A 461      29.341  29.026  44.754  1.00  0.00           C
ATOM   4198  HA1 GLY A 461      29.614  27.987  44.641  1.00  0.00           H
ATOM   4199  HA2 GLY A 461      28.370  29.262  45.164  1.00  0.00           H
ATOM   4200  C   GLY A 461      30.215  29.585  45.802  1.00  0.00           C
ATOM   4201  O   GLY A 461      29.893  29.685  46.976  1.00  0.00           O
ATOM   4202  N   PHE A 462      31.514  29.980  45.462  1.00  0.00           N
ATOM   4203  HN  PHE A 462      31.778  29.601  44.579  1.00  0.00           H
ATOM   4204  CA  PHE A 462      32.427  30.724  46.315  1.00  0.00           C
ATOM   4205  HA  PHE A 462      32.482  30.431  47.353  1.00  0.00           H
ATOM   4206  CB  PHE A 462      33.794  30.861  45.650  1.00  0.00           C
ATOM   4207  HB1 PHE A 462      34.441  31.650  46.089  1.00  0.00           H
ATOM   4208  HB2 PHE A 462      33.567  30.983  44.569  1.00  0.00           H
ATOM   4209  CG  PHE A 462      34.616  29.593  45.761  1.00  0.00           C
ATOM   4210  CD1 PHE A 462      35.387  29.071  44.725  1.00  0.00           C
ATOM   4211  HD1 PHE A 462      35.357  29.595  43.781  1.00  0.00           H
ATOM   4212  CE1 PHE A 462      36.041  27.779  44.848  1.00  0.00           C
ATOM   4213  HE1 PHE A 462      36.611  27.302  44.065  1.00  0.00           H
ATOM   4214  CZ  PHE A 462      35.965  27.189  46.025  1.00  0.00           C
ATOM   4215  HZ  PHE A 462      36.425  26.236  46.238  1.00  0.00           H
ATOM   4216  CD2 PHE A 462      34.526  28.904  46.961  1.00  0.00           C
ATOM   4217  HD2 PHE A 462      34.055  29.281  47.857  1.00  0.00           H
ATOM   4218  CE2 PHE A 462      35.262  27.733  47.147  1.00  0.00           C
ATOM   4219  HE2 PHE A 462      35.378  27.289  48.124  1.00  0.00           H
ATOM   4220  C   PHE A 462      31.860  32.182  46.548  1.00  0.00           C
ATOM   4221  O   PHE A 462      31.680  32.629  47.668  1.00  0.00           O
ATOM   4222  N   VAL A 463      31.376  32.855  45.496  1.00  0.00           N
ATOM   4223  HN  VAL A 463      31.229  32.505  44.574  1.00  0.00           H
ATOM   4224  CA  VAL A 463      30.716  34.161  45.711  1.00  0.00           C
ATOM   4225  HA  VAL A 463      31.475  34.766  46.186  1.00  0.00           H
ATOM   4226  CB  VAL A 463      30.314  34.751  44.344  1.00  0.00           C
ATOM   4227  HB  VAL A 463      29.693  34.027  43.774  1.00  0.00           H
ATOM   4228  CG1 VAL A 463      29.465  36.000  44.540  1.00  0.00           C
ATOM   4229 1HG1 VAL A 463      30.140  36.714  45.058  1.00  0.00           H
ATOM   4230 2HG1 VAL A 463      28.619  35.871  45.248  1.00  0.00           H
ATOM   4231 3HG1 VAL A 463      29.174  36.491  43.587  1.00  0.00           H
ATOM   4232  CG2 VAL A 463      31.535  35.174  43.504  1.00  0.00           C
ATOM   4233 1HG2 VAL A 463      31.140  35.624  42.568  1.00  0.00           H
ATOM   4234 2HG2 VAL A 463      32.193  34.295  43.332  1.00  0.00           H
ATOM   4235 3HG2 VAL A 463      32.132  35.854  44.148  1.00  0.00           H
ATOM   4236  C   VAL A 463      29.441  34.099  46.591  1.00  0.00           C
ATOM   4237  O   VAL A 463      29.149  34.928  47.439  1.00  0.00           O
ATOM   4238  N   LEU A 464      28.641  33.043  46.439  1.00  0.00           N
ATOM   4239  HN  LEU A 464      28.771  32.422  45.670  1.00  0.00           H
ATOM   4240  CA  LEU A 464      27.462  32.847  47.270  1.00  0.00           C
ATOM   4241  HA  LEU A 464      26.727  33.636  47.340  1.00  0.00           H
ATOM   4242  CB  LEU A 464      26.708  31.608  46.731  1.00  0.00           C
ATOM   4243  HB1 LEU A 464      27.412  30.761  46.587  1.00  0.00           H
ATOM   4244  HB2 LEU A 464      26.255  31.859  45.748  1.00  0.00           H
ATOM   4245  CG  LEU A 464      25.545  31.040  47.585  1.00  0.00           C
ATOM   4246  HG  LEU A 464      25.876  30.733  48.601  1.00  0.00           H
ATOM   4247  CD1 LEU A 464      24.365  31.999  47.611  1.00  0.00           C
ATOM   4248 1HD1 LEU A 464      24.828  32.908  48.051  1.00  0.00           H
ATOM   4249 2HD1 LEU A 464      23.655  31.678  48.403  1.00  0.00           H
ATOM   4250 3HD1 LEU A 464      23.892  32.099  46.611  1.00  0.00           H
ATOM   4251  CD2 LEU A 464      25.166  29.805  46.856  1.00  0.00           C
ATOM   4252 1HD2 LEU A 464      26.057  29.155  46.728  1.00  0.00           H
ATOM   4253 2HD2 LEU A 464      24.719  30.014  45.861  1.00  0.00           H
ATOM   4254 3HD2 LEU A 464      24.294  29.275  47.296  1.00  0.00           H
ATOM   4255  C   LEU A 464      27.750  32.543  48.713  1.00  0.00           C
ATOM   4256  O   LEU A 464      27.273  33.215  49.620  1.00  0.00           O
ATOM   4257  N   ILE A 465      28.775  31.724  48.969  1.00  0.00           N
ATOM   4258  HN  ILE A 465      29.126  31.197  48.199  1.00  0.00           H
ATOM   4259  CA  ILE A 465      29.459  31.599  50.271  1.00  0.00           C
ATOM   4260  HA  ILE A 465      28.702  31.371  51.007  1.00  0.00           H
ATOM   4261  CB  ILE A 465      30.552  30.487  50.282  1.00  0.00           C
ATOM   4262  HB  ILE A 465      31.300  30.686  49.484  1.00  0.00           H
ATOM   4263  CG2 ILE A 465      31.343  30.528  51.593  1.00  0.00           C
ATOM   4264 1HG2 ILE A 465      31.871  31.500  51.694  1.00  0.00           H
ATOM   4265 2HG2 ILE A 465      32.122  29.739  51.521  1.00  0.00           H
ATOM   4266 3HG2 ILE A 465      30.645  30.407  52.449  1.00  0.00           H
ATOM   4267  CG1 ILE A 465      29.853  29.123  50.122  1.00  0.00           C
ATOM   4268 1HG1 ILE A 465      29.230  28.940  49.220  1.00  0.00           H
ATOM   4269 2HG1 ILE A 465      29.215  28.955  51.016  1.00  0.00           H
ATOM   4270  CD  ILE A 465      30.806  27.934  50.124  1.00  0.00           C
ATOM   4271  HD1 ILE A 465      30.969  27.718  51.202  1.00  0.00           H
ATOM   4272  HD2 ILE A 465      31.697  28.334  49.595  1.00  0.00           H
ATOM   4273  HD3 ILE A 465      30.362  27.033  49.650  1.00  0.00           H
ATOM   4274  C   ILE A 465      30.080  32.928  50.748  1.00  0.00           C
ATOM   4275  O   ILE A 465      29.880  33.266  51.931  1.00  0.00           O
ATOM   4276  N   THR A 466      30.795  33.756  49.968  1.00  0.00           N
ATOM   4277  HN  THR A 466      31.102  33.456  49.068  1.00  0.00           H
ATOM   4278  CA  THR A 466      31.340  35.068  50.503  1.00  0.00           C
ATOM   4279  HA  THR A 466      31.885  34.752  51.380  1.00  0.00           H
ATOM   4280  CB  THR A 466      32.421  35.827  49.610  1.00  0.00           C
ATOM   4281  HB  THR A 466      33.130  35.069  49.213  1.00  0.00           H
ATOM   4282  OG1 THR A 466      33.207  36.683  50.396  1.00  0.00           O
ATOM   4283  HG1 THR A 466      33.430  36.093  51.120  1.00  0.00           H
ATOM   4284  CG2 THR A 466      31.942  36.626  48.446  1.00  0.00           C
ATOM   4285 1HG2 THR A 466      31.650  37.652  48.756  1.00  0.00           H
ATOM   4286 2HG2 THR A 466      31.072  36.159  47.935  1.00  0.00           H
ATOM   4287 3HG2 THR A 466      32.768  36.722  47.709  1.00  0.00           H
ATOM   4288  C   THR A 466      30.224  35.964  50.914  1.00  0.00           C
ATOM   4289  O   THR A 466      30.243  36.517  52.006  1.00  0.00           O
ATOM   4290  N   PHE A 467      29.199  36.036  50.014  1.00  0.00           N
ATOM   4291  HN  PHE A 467      29.182  35.579  49.128  1.00  0.00           H
ATOM   4292  CA  PHE A 467      28.076  36.850  50.373  1.00  0.00           C
ATOM   4293  HA  PHE A 467      28.323  37.888  50.539  1.00  0.00           H
ATOM   4294  CB  PHE A 467      27.011  36.850  49.188  1.00  0.00           C
ATOM   4295  HB1 PHE A 467      26.833  35.769  49.005  1.00  0.00           H
ATOM   4296  HB2 PHE A 467      27.403  37.335  48.269  1.00  0.00           H
ATOM   4297  CG  PHE A 467      25.659  37.557  49.586  1.00  0.00           C
ATOM   4298  CD1 PHE A 467      24.606  36.672  49.943  1.00  0.00           C
ATOM   4299  HD1 PHE A 467      24.686  35.597  50.010  1.00  0.00           H
ATOM   4300  CE1 PHE A 467      23.346  37.268  50.270  1.00  0.00           C
ATOM   4301  HE1 PHE A 467      22.616  36.564  50.641  1.00  0.00           H
ATOM   4302  CZ  PHE A 467      23.168  38.625  50.395  1.00  0.00           C
ATOM   4303  HZ  PHE A 467      22.147  38.955  50.516  1.00  0.00           H
ATOM   4304  CD2 PHE A 467      25.412  38.918  49.462  1.00  0.00           C
ATOM   4305  HD2 PHE A 467      26.154  39.630  49.132  1.00  0.00           H
ATOM   4306  CE2 PHE A 467      24.169  39.425  49.947  1.00  0.00           C
ATOM   4307  HE2 PHE A 467      23.979  40.487  49.980  1.00  0.00           H
ATOM   4308  C   PHE A 467      27.430  36.375  51.681  1.00  0.00           C
ATOM   4309  O   PHE A 467      27.179  37.126  52.628  1.00  0.00           O
ATOM   4310  N   SER A 468      27.280  34.988  51.813  1.00  0.00           N
ATOM   4311  HN  SER A 468      27.544  34.395  51.056  1.00  0.00           H
ATOM   4312  CA  SER A 468      26.714  34.182  52.941  1.00  0.00           C
ATOM   4313  HA  SER A 468      25.707  34.561  53.032  1.00  0.00           H
ATOM   4314  CB  SER A 468      26.569  32.676  52.696  1.00  0.00           C
ATOM   4315  HB1 SER A 468      26.056  32.307  53.610  1.00  0.00           H
ATOM   4316  HB2 SER A 468      27.535  32.134  52.784  1.00  0.00           H
ATOM   4317  OG  SER A 468      25.724  32.357  51.545  1.00  0.00           O
ATOM   4318  HG1 SER A 468      26.193  32.628  50.752  1.00  0.00           H
ATOM   4319  C   SER A 468      27.344  34.465  54.343  1.00  0.00           C
ATOM   4320  O   SER A 468      26.651  34.689  55.344  1.00  0.00           O
ATOM   4321  N   CYS A 469      28.702  34.538  54.346  1.00  0.00           N
ATOM   4322  HN  CYS A 469      29.195  34.311  53.510  1.00  0.00           H
ATOM   4323  CA  CYS A 469      29.478  35.061  55.480  1.00  0.00           C
ATOM   4324  HA  CYS A 469      29.226  34.484  56.357  1.00  0.00           H
ATOM   4325  CB  CYS A 469      31.046  34.872  55.258  1.00  0.00           C
ATOM   4326  HB1 CYS A 469      31.576  35.268  56.151  1.00  0.00           H
ATOM   4327  HB2 CYS A 469      31.337  35.582  54.455  1.00  0.00           H
ATOM   4328  SG  CYS A 469      31.593  33.184  54.986  1.00  0.00           S
ATOM   4329  HG1 CYS A 469      32.891  33.401  55.145  1.00  0.00           H
ATOM   4330  C   CYS A 469      29.201  36.562  55.826  1.00  0.00           C
ATOM   4331  O   CYS A 469      29.024  36.904  56.963  1.00  0.00           O
ATOM   4332  N   HSD A 470      29.138  37.467  54.852  1.00  0.00           N
ATOM   4333  HN  HSD A 470      29.253  37.149  53.914  1.00  0.00           H
ATOM   4334  CA  HSD A 470      28.917  38.887  55.208  1.00  0.00           C
ATOM   4335  HA  HSD A 470      29.539  39.138  56.054  1.00  0.00           H
ATOM   4336  CB  HSD A 470      29.241  39.744  53.939  1.00  0.00           C
ATOM   4337  HB1 HSD A 470      28.720  40.724  53.980  1.00  0.00           H
ATOM   4338  HB2 HSD A 470      28.736  39.182  53.124  1.00  0.00           H
ATOM   4339  ND1 HSD A 470      31.240  38.879  52.775  1.00  0.00           N
ATOM   4340  HD1 HSD A 470      30.740  38.074  52.455  1.00  0.00           H
ATOM   4341  CG  HSD A 470      30.683  39.903  53.450  1.00  0.00           C
ATOM   4342  CE1 HSD A 470      32.431  39.323  52.300  1.00  0.00           C
ATOM   4343  HE1 HSD A 470      32.961  38.693  51.586  1.00  0.00           H
ATOM   4344  NE2 HSD A 470      32.735  40.534  52.727  1.00  0.00           N
ATOM   4345  CD2 HSD A 470      31.591  40.874  53.460  1.00  0.00           C
ATOM   4346  HD2 HSD A 470      31.563  41.873  53.876  1.00  0.00           H
ATOM   4347  C   HSD A 470      27.484  39.187  55.564  1.00  0.00           C
ATOM   4348  O   HSD A 470      27.288  40.124  56.374  1.00  0.00           O
ATOM   4349  N   PHE A 471      26.567  38.426  55.032  1.00  0.00           N
ATOM   4350  HN  PHE A 471      26.758  37.718  54.356  1.00  0.00           H
ATOM   4351  CA  PHE A 471      25.241  38.387  55.616  1.00  0.00           C
ATOM   4352  HA  PHE A 471      24.971  39.422  55.763  1.00  0.00           H
ATOM   4353  CB  PHE A 471      24.105  37.907  54.583  1.00  0.00           C
ATOM   4354  HB1 PHE A 471      24.211  36.802  54.543  1.00  0.00           H
ATOM   4355  HB2 PHE A 471      24.214  38.364  53.577  1.00  0.00           H
ATOM   4356  CG  PHE A 471      22.608  38.096  54.953  1.00  0.00           C
ATOM   4357  CD1 PHE A 471      21.575  37.083  54.830  1.00  0.00           C
ATOM   4358  HD1 PHE A 471      21.919  36.141  54.429  1.00  0.00           H
ATOM   4359  CE1 PHE A 471      20.238  37.368  54.974  1.00  0.00           C
ATOM   4360  HE1 PHE A 471      19.463  36.630  54.824  1.00  0.00           H
ATOM   4361  CZ  PHE A 471      19.831  38.657  55.365  1.00  0.00           C
ATOM   4362  HZ  PHE A 471      18.781  38.850  55.528  1.00  0.00           H
ATOM   4363  CD2 PHE A 471      22.136  39.397  55.286  1.00  0.00           C
ATOM   4364  HD2 PHE A 471      22.777  40.266  55.277  1.00  0.00           H
ATOM   4365  CE2 PHE A 471      20.751  39.708  55.528  1.00  0.00           C
ATOM   4366  HE2 PHE A 471      20.421  40.722  55.697  1.00  0.00           H
ATOM   4367  C   PHE A 471      25.161  37.859  57.030  1.00  0.00           C
ATOM   4368  O   PHE A 471      24.495  38.351  57.949  1.00  0.00           O
ATOM   4369  N   TYR A 472      26.001  36.887  57.336  1.00  0.00           N
ATOM   4370  HN  TYR A 472      26.530  36.435  56.622  1.00  0.00           H
ATOM   4371  CA  TYR A 472      26.176  36.226  58.693  1.00  0.00           C
ATOM   4372  HA  TYR A 472      25.157  35.944  58.915  1.00  0.00           H
ATOM   4373  CB  TYR A 472      27.044  34.888  58.499  1.00  0.00           C
ATOM   4374  HB1 TYR A 472      27.950  35.010  57.868  1.00  0.00           H
ATOM   4375  HB2 TYR A 472      26.428  34.132  57.967  1.00  0.00           H
ATOM   4376  CG  TYR A 472      27.562  34.362  59.808  1.00  0.00           C
ATOM   4377  CD1 TYR A 472      26.798  33.396  60.324  1.00  0.00           C
ATOM   4378  HD1 TYR A 472      25.899  33.058  59.830  1.00  0.00           H
ATOM   4379  CE1 TYR A 472      27.108  32.683  61.486  1.00  0.00           C
ATOM   4380  HE1 TYR A 472      26.520  31.837  61.810  1.00  0.00           H
ATOM   4381  CZ  TYR A 472      28.203  33.075  62.255  1.00  0.00           C
ATOM   4382  OH  TYR A 472      28.597  32.391  63.450  1.00  0.00           O
ATOM   4383  HH  TYR A 472      28.130  31.552  63.453  1.00  0.00           H
ATOM   4384  CD2 TYR A 472      28.703  34.759  60.522  1.00  0.00           C
ATOM   4385  HD2 TYR A 472      29.343  35.581  60.237  1.00  0.00           H
ATOM   4386  CE2 TYR A 472      29.044  34.028  61.681  1.00  0.00           C
ATOM   4387  HE2 TYR A 472      29.959  34.311  62.178  1.00  0.00           H
ATOM   4388  C   TYR A 472      26.638  37.230  59.678  1.00  0.00           C
ATOM   4389  O   TYR A 472      26.083  37.278  60.764  1.00  0.00           O
ATOM   4390  N   ASP A 473      27.680  38.050  59.343  1.00  0.00           N
ATOM   4391  HN  ASP A 473      28.249  37.730  58.590  1.00  0.00           H
ATOM   4392  CA  ASP A 473      28.287  39.187  60.106  1.00  0.00           C
ATOM   4393  HA  ASP A 473      28.521  38.791  61.083  1.00  0.00           H
ATOM   4394  CB  ASP A 473      29.675  39.472  59.399  1.00  0.00           C
ATOM   4395  HB1 ASP A 473      29.981  38.615  58.763  1.00  0.00           H
ATOM   4396  HB2 ASP A 473      30.468  39.653  60.156  1.00  0.00           H
ATOM   4397  CG  ASP A 473      29.893  40.755  58.494  1.00  0.00           C
ATOM   4398  OD1 ASP A 473      30.984  40.779  57.890  1.00  0.00           O
ATOM   4399  OD2 ASP A 473      29.054  41.700  58.566  1.00  0.00           O
ATOM   4400  C   ASP A 473      27.239  40.355  60.231  1.00  0.00           C
ATOM   4401  O   ASP A 473      27.192  41.046  61.186  1.00  0.00           O
ATOM   4402  N   PHE A 474      26.341  40.573  59.196  1.00  0.00           N
ATOM   4403  HN  PHE A 474      26.359  39.917  58.446  1.00  0.00           H
ATOM   4404  CA  PHE A 474      25.170  41.481  59.512  1.00  0.00           C
ATOM   4405  HA  PHE A 474      25.469  42.444  59.898  1.00  0.00           H
ATOM   4406  CB  PHE A 474      24.410  41.789  58.122  1.00  0.00           C
ATOM   4407  HB1 PHE A 474      24.154  40.792  57.702  1.00  0.00           H
ATOM   4408  HB2 PHE A 474      25.125  42.316  57.455  1.00  0.00           H
ATOM   4409  CG  PHE A 474      23.206  42.652  58.271  1.00  0.00           C
ATOM   4410  CD1 PHE A 474      23.312  43.978  58.671  1.00  0.00           C
ATOM   4411  HD1 PHE A 474      24.295  44.393  58.841  1.00  0.00           H
ATOM   4412  CE1 PHE A 474      22.175  44.823  58.840  1.00  0.00           C
ATOM   4413  HE1 PHE A 474      22.334  45.864  59.081  1.00  0.00           H
ATOM   4414  CZ  PHE A 474      20.902  44.304  58.598  1.00  0.00           C
ATOM   4415  HZ  PHE A 474      20.005  44.898  58.688  1.00  0.00           H
ATOM   4416  CD2 PHE A 474      21.942  42.252  57.777  1.00  0.00           C
ATOM   4417  HD2 PHE A 474      21.716  41.270  57.389  1.00  0.00           H
ATOM   4418  CE2 PHE A 474      20.779  42.991  58.186  1.00  0.00           C
ATOM   4419  HE2 PHE A 474      19.760  42.711  57.965  1.00  0.00           H
ATOM   4420  C   PHE A 474      24.154  40.966  60.549  1.00  0.00           C
ATOM   4421  O   PHE A 474      23.830  41.718  61.447  1.00  0.00           O
ATOM   4422  N   PHE A 475      23.759  39.690  60.426  1.00  0.00           N
ATOM   4423  HN  PHE A 475      24.202  39.210  59.673  1.00  0.00           H
ATOM   4424  CA  PHE A 475      22.804  39.007  61.381  1.00  0.00           C
ATOM   4425  HA  PHE A 475      21.926  39.635  61.425  1.00  0.00           H
ATOM   4426  CB  PHE A 475      22.489  37.607  60.922  1.00  0.00           C
ATOM   4427  HB1 PHE A 475      23.361  36.972  61.187  1.00  0.00           H
ATOM   4428  HB2 PHE A 475      22.352  37.585  59.820  1.00  0.00           H
ATOM   4429  CG  PHE A 475      21.274  36.987  61.561  1.00  0.00           C
ATOM   4430  CD1 PHE A 475      19.998  37.034  60.934  1.00  0.00           C
ATOM   4431  HD1 PHE A 475      19.921  37.706  60.092  1.00  0.00           H
ATOM   4432  CE1 PHE A 475      18.896  36.326  61.556  1.00  0.00           C
ATOM   4433  HE1 PHE A 475      17.910  36.432  61.129  1.00  0.00           H
ATOM   4434  CZ  PHE A 475      19.051  35.532  62.677  1.00  0.00           C
ATOM   4435  HZ  PHE A 475      18.252  35.003  63.175  1.00  0.00           H
ATOM   4436  CD2 PHE A 475      21.373  36.181  62.694  1.00  0.00           C
ATOM   4437  HD2 PHE A 475      22.390  36.133  63.054  1.00  0.00           H
ATOM   4438  CE2 PHE A 475      20.276  35.502  63.301  1.00  0.00           C
ATOM   4439  HE2 PHE A 475      20.380  34.878  64.176  1.00  0.00           H
ATOM   4440  C   PHE A 475      23.178  39.042  62.916  1.00  0.00           C
ATOM   4441  O   PHE A 475      22.346  39.407  63.754  1.00  0.00           O
ATOM   4442  N   ASN A 476      24.473  38.827  63.209  1.00  0.00           N
ATOM   4443  HN  ASN A 476      25.160  38.703  62.498  1.00  0.00           H
ATOM   4444  CA  ASN A 476      24.862  38.612  64.636  1.00  0.00           C
ATOM   4445  HA  ASN A 476      24.030  38.492  65.314  1.00  0.00           H
ATOM   4446  CB  ASN A 476      25.928  37.389  64.661  1.00  0.00           C
ATOM   4447  HB1 ASN A 476      26.359  37.236  65.673  1.00  0.00           H
ATOM   4448  HB2 ASN A 476      26.754  37.574  63.940  1.00  0.00           H
ATOM   4449  CG  ASN A 476      25.220  36.057  64.299  1.00  0.00           C
ATOM   4450  OD1 ASN A 476      24.528  35.340  65.061  1.00  0.00           O
ATOM   4451  ND2 ASN A 476      25.361  35.608  63.015  1.00  0.00           N
ATOM   4452 1HD2 ASN A 476      25.899  36.045  62.294  1.00  0.00           H
ATOM   4453 2HD2 ASN A 476      24.952  34.713  62.837  1.00  0.00           H
ATOM   4454  C   ASN A 476      25.624  39.808  65.236  1.00  0.00           C
ATOM   4455  O   ASN A 476      25.938  39.771  66.442  1.00  0.00           O
ATOM   4456  N   GLN A 477      25.908  40.899  64.454  1.00  0.00           N
ATOM   4457  HN  GLN A 477      25.432  40.905  63.578  1.00  0.00           H
ATOM   4458  CA  GLN A 477      26.628  42.061  64.797  1.00  0.00           C
ATOM   4459  HA  GLN A 477      27.677  41.853  64.643  1.00  0.00           H
ATOM   4460  CB  GLN A 477      26.235  43.160  63.817  1.00  0.00           C
ATOM   4461  HB1 GLN A 477      25.148  43.380  63.872  1.00  0.00           H
ATOM   4462  HB2 GLN A 477      26.441  42.827  62.777  1.00  0.00           H
ATOM   4463  CG  GLN A 477      26.795  44.620  64.067  1.00  0.00           C
ATOM   4464  HG1 GLN A 477      26.390  45.086  64.990  1.00  0.00           H
ATOM   4465  HG2 GLN A 477      26.481  45.317  63.261  1.00  0.00           H
ATOM   4466  CD  GLN A 477      28.368  44.694  64.122  1.00  0.00           C
ATOM   4467  OE1 GLN A 477      29.077  44.627  63.072  1.00  0.00           O
ATOM   4468  NE2 GLN A 477      28.968  44.815  65.351  1.00  0.00           N
ATOM   4469 1HE2 GLN A 477      29.869  45.248  65.376  1.00  0.00           H
ATOM   4470 2HE2 GLN A 477      28.498  44.465  66.161  1.00  0.00           H
ATOM   4471  C   GLN A 477      26.426  42.602  66.154  1.00  0.00           C
ATOM   4472  O   GLN A 477      27.327  42.680  66.957  1.00  0.00           O
ATOM   4473  N   ALA A 478      25.072  42.925  66.533  1.00  0.00           N
ATOM   4474  HN  ALA A 478      24.280  42.628  66.006  1.00  0.00           H
ATOM   4475  CA  ALA A 478      24.710  43.613  67.766  1.00  0.00           C
ATOM   4476  HA  ALA A 478      25.415  44.426  67.857  1.00  0.00           H
ATOM   4477  CB  ALA A 478      23.272  44.094  67.564  1.00  0.00           C
ATOM   4478  HB1 ALA A 478      23.211  44.683  66.624  1.00  0.00           H
ATOM   4479  HB2 ALA A 478      22.997  44.751  68.417  1.00  0.00           H
ATOM   4480  HB3 ALA A 478      22.570  43.232  67.562  1.00  0.00           H
ATOM   4481  C   ALA A 478      24.821  42.616  68.943  1.00  0.00           C
ATOM   4482  O   ALA A 478      25.097  43.042  70.078  1.00  0.00           O
ATOM   4483  N   GLU A 479      24.730  41.329  68.721  1.00  0.00           N
ATOM   4484  HN  GLU A 479      24.868  41.138  67.753  1.00  0.00           H
ATOM   4485  CA  GLU A 479      24.873  40.316  69.720  1.00  0.00           C
ATOM   4486  HA  GLU A 479      24.251  40.602  70.555  1.00  0.00           H
ATOM   4487  CB  GLU A 479      24.465  38.918  69.230  1.00  0.00           C
ATOM   4488  HB1 GLU A 479      24.365  38.332  70.169  1.00  0.00           H
ATOM   4489  HB2 GLU A 479      25.225  38.397  68.610  1.00  0.00           H
ATOM   4490  CG  GLU A 479      23.178  38.777  68.374  1.00  0.00           C
ATOM   4491  HG1 GLU A 479      23.339  39.265  67.389  1.00  0.00           H
ATOM   4492  HG2 GLU A 479      22.355  39.299  68.907  1.00  0.00           H
ATOM   4493  CD  GLU A 479      22.694  37.405  68.013  1.00  0.00           C
ATOM   4494  OE1 GLU A 479      23.231  36.423  68.558  1.00  0.00           O
ATOM   4495  OE2 GLU A 479      21.644  37.224  67.334  1.00  0.00           O
ATOM   4496  C   GLU A 479      26.300  40.277  70.226  1.00  0.00           C
ATOM   4497  O   GLU A 479      26.533  40.083  71.443  1.00  0.00           O
ATOM   4498  N   TRP A 480      27.288  40.422  69.310  1.00  0.00           N
ATOM   4499  HN  TRP A 480      26.960  40.686  68.406  1.00  0.00           H
ATOM   4500  CA  TRP A 480      28.694  40.384  69.650  1.00  0.00           C
ATOM   4501  HA  TRP A 480      28.952  39.444  70.115  1.00  0.00           H
ATOM   4502  CB  TRP A 480      29.691  40.489  68.444  1.00  0.00           C
ATOM   4503  HB1 TRP A 480      30.687  40.321  68.906  1.00  0.00           H
ATOM   4504  HB2 TRP A 480      29.737  41.517  68.025  1.00  0.00           H
ATOM   4505  CG  TRP A 480      29.550  39.484  67.338  1.00  0.00           C
ATOM   4506  CD1 TRP A 480      29.265  38.158  67.451  1.00  0.00           C
ATOM   4507  HD1 TRP A 480      28.811  37.649  68.288  1.00  0.00           H
ATOM   4508  NE1 TRP A 480      29.382  37.556  66.234  1.00  0.00           N
ATOM   4509  HE1 TRP A 480      29.270  36.602  66.057  1.00  0.00           H
ATOM   4510  CE2 TRP A 480      29.819  38.502  65.323  1.00  0.00           C
ATOM   4511  CD2 TRP A 480      29.844  39.786  65.981  1.00  0.00           C
ATOM   4512  CE3 TRP A 480      30.184  40.973  65.278  1.00  0.00           C
ATOM   4513  HE3 TRP A 480      30.157  41.842  65.918  1.00  0.00           H
ATOM   4514  CZ3 TRP A 480      30.548  40.832  63.966  1.00  0.00           C
ATOM   4515  HZ3 TRP A 480      30.869  41.715  63.435  1.00  0.00           H
ATOM   4516  CZ2 TRP A 480      30.217  38.393  63.981  1.00  0.00           C
ATOM   4517  HZ2 TRP A 480      30.033  37.452  63.484  1.00  0.00           H
ATOM   4518  CH2 TRP A 480      30.636  39.577  63.319  1.00  0.00           C
ATOM   4519  HH2 TRP A 480      30.948  39.497  62.289  1.00  0.00           H
ATOM   4520  C   TRP A 480      29.022  41.552  70.599  1.00  0.00           C
ATOM   4521  O   TRP A 480      29.604  41.397  71.657  1.00  0.00           O
ATOM   4522  N   GLU A 481      28.519  42.779  70.336  1.00  0.00           N
ATOM   4523  HN  GLU A 481      28.058  42.783  69.452  1.00  0.00           H
ATOM   4524  CA  GLU A 481      28.581  43.856  71.262  1.00  0.00           C
ATOM   4525  HA  GLU A 481      29.577  44.051  71.631  1.00  0.00           H
ATOM   4526  CB  GLU A 481      27.942  45.126  70.603  1.00  0.00           C
ATOM   4527  HB1 GLU A 481      28.121  45.990  71.278  1.00  0.00           H
ATOM   4528  HB2 GLU A 481      26.881  44.840  70.433  1.00  0.00           H
ATOM   4529  CG  GLU A 481      28.529  45.448  69.161  1.00  0.00           C
ATOM   4530  HG1 GLU A 481      28.166  44.856  68.294  1.00  0.00           H
ATOM   4531  HG2 GLU A 481      29.638  45.392  69.185  1.00  0.00           H
ATOM   4532  CD  GLU A 481      28.072  46.873  68.774  1.00  0.00           C
ATOM   4533  OE1 GLU A 481      26.823  46.995  68.510  1.00  0.00           O
ATOM   4534  OE2 GLU A 481      28.964  47.726  68.675  1.00  0.00           O
ATOM   4535  C   GLU A 481      27.855  43.595  72.637  1.00  0.00           C
ATOM   4536  O   GLU A 481      28.369  44.037  73.678  1.00  0.00           O
ATOM   4537  N   ARG A 482      26.621  42.958  72.670  1.00  0.00           N
ATOM   4538  HN  ARG A 482      26.121  42.784  71.825  1.00  0.00           H
ATOM   4539  CA  ARG A 482      25.965  42.470  73.843  1.00  0.00           C
ATOM   4540  HA  ARG A 482      25.745  43.274  74.530  1.00  0.00           H
ATOM   4541  CB  ARG A 482      24.561  41.935  73.506  1.00  0.00           C
ATOM   4542  HB1 ARG A 482      24.202  41.470  74.449  1.00  0.00           H
ATOM   4543  HB2 ARG A 482      24.456  41.162  72.715  1.00  0.00           H
ATOM   4544  CG  ARG A 482      23.595  43.040  73.186  1.00  0.00           C
ATOM   4545  HG1 ARG A 482      24.090  43.711  72.452  1.00  0.00           H
ATOM   4546  HG2 ARG A 482      23.360  43.560  74.139  1.00  0.00           H
ATOM   4547  CD  ARG A 482      22.277  42.578  72.610  1.00  0.00           C
ATOM   4548  HD1 ARG A 482      21.583  42.215  73.398  1.00  0.00           H
ATOM   4549  HD2 ARG A 482      22.362  41.741  71.885  1.00  0.00           H
ATOM   4550  NE  ARG A 482      21.582  43.777  72.058  1.00  0.00           N
ATOM   4551  HE  ARG A 482      21.577  44.638  72.566  1.00  0.00           H
ATOM   4552  CZ  ARG A 482      21.004  43.956  70.879  1.00  0.00           C
ATOM   4553  NH1 ARG A 482      21.164  43.111  69.938  1.00  0.00           N
ATOM   4554 1HH1 ARG A 482      21.119  42.172  70.279  1.00  0.00           H
ATOM   4555 2HH1 ARG A 482      20.581  43.216  69.133  1.00  0.00           H
ATOM   4556  NH2 ARG A 482      20.538  45.197  70.659  1.00  0.00           N
ATOM   4557 1HH2 ARG A 482      20.894  45.883  71.292  1.00  0.00           H
ATOM   4558 2HH2 ARG A 482      20.217  45.479  69.755  1.00  0.00           H
ATOM   4559  C   ARG A 482      26.875  41.616  74.704  1.00  0.00           C
ATOM   4560  O   ARG A 482      27.185  41.986  75.849  1.00  0.00           O
ATOM   4561  N   SER A 483      27.492  40.645  74.061  1.00  0.00           N
ATOM   4562  HN  SER A 483      27.268  40.489  73.103  1.00  0.00           H
ATOM   4563  CA  SER A 483      28.568  39.900  74.798  1.00  0.00           C
ATOM   4564  HA  SER A 483      28.139  39.383  75.644  1.00  0.00           H
ATOM   4565  CB  SER A 483      29.058  38.729  73.919  1.00  0.00           C
ATOM   4566  HB1 SER A 483      29.767  38.183  74.577  1.00  0.00           H
ATOM   4567  HB2 SER A 483      29.658  39.058  73.045  1.00  0.00           H
ATOM   4568  OG  SER A 483      28.013  37.788  73.579  1.00  0.00           O
ATOM   4569  HG1 SER A 483      27.474  37.769  74.374  1.00  0.00           H
ATOM   4570  C   SER A 483      29.732  40.704  75.276  1.00  0.00           C
ATOM   4571  O   SER A 483      30.148  40.526  76.386  1.00  0.00           O
ATOM   4572  N   PHE A 484      30.234  41.556  74.399  1.00  0.00           N
ATOM   4573  HN  PHE A 484      29.850  41.706  73.491  1.00  0.00           H
ATOM   4574  CA  PHE A 484      31.383  42.419  74.699  1.00  0.00           C
ATOM   4575  HA  PHE A 484      32.201  41.730  74.848  1.00  0.00           H
ATOM   4576  CB  PHE A 484      31.728  43.325  73.462  1.00  0.00           C
ATOM   4577  HB1 PHE A 484      30.890  44.034  73.288  1.00  0.00           H
ATOM   4578  HB2 PHE A 484      31.812  42.602  72.623  1.00  0.00           H
ATOM   4579  CG  PHE A 484      33.019  44.049  73.552  1.00  0.00           C
ATOM   4580  CD1 PHE A 484      34.256  43.311  73.693  1.00  0.00           C
ATOM   4581  HD1 PHE A 484      34.050  42.254  73.769  1.00  0.00           H
ATOM   4582  CE1 PHE A 484      35.497  43.888  73.904  1.00  0.00           C
ATOM   4583  HE1 PHE A 484      36.327  43.200  73.970  1.00  0.00           H
ATOM   4584  CZ  PHE A 484      35.590  45.302  73.991  1.00  0.00           C
ATOM   4585  HZ  PHE A 484      36.556  45.769  74.116  1.00  0.00           H
ATOM   4586  CD2 PHE A 484      33.183  45.391  73.547  1.00  0.00           C
ATOM   4587  HD2 PHE A 484      32.298  45.998  73.424  1.00  0.00           H
ATOM   4588  CE2 PHE A 484      34.426  46.095  73.805  1.00  0.00           C
ATOM   4589  HE2 PHE A 484      34.502  47.171  73.759  1.00  0.00           H
ATOM   4590  C   PHE A 484      31.315  43.290  75.962  1.00  0.00           C
ATOM   4591  O   PHE A 484      32.171  43.216  76.856  1.00  0.00           O
ATOM   4592  N   ARG A 485      30.313  44.100  76.029  1.00  0.00           N
ATOM   4593  HN  ARG A 485      29.580  44.016  75.358  1.00  0.00           H
ATOM   4594  CA  ARG A 485      30.053  45.142  77.051  1.00  0.00           C
ATOM   4595  HA  ARG A 485      30.984  45.688  77.023  1.00  0.00           H
ATOM   4596  CB  ARG A 485      28.904  46.115  76.618  1.00  0.00           C
ATOM   4597  HB1 ARG A 485      28.646  46.722  77.512  1.00  0.00           H
ATOM   4598  HB2 ARG A 485      28.029  45.451  76.450  1.00  0.00           H
ATOM   4599  CG  ARG A 485      29.428  47.100  75.454  1.00  0.00           C
ATOM   4600  HG1 ARG A 485      29.698  46.375  74.656  1.00  0.00           H
ATOM   4601  HG2 ARG A 485      30.322  47.571  75.915  1.00  0.00           H
ATOM   4602  CD  ARG A 485      28.427  48.193  75.002  1.00  0.00           C
ATOM   4603  HD1 ARG A 485      28.299  48.935  75.819  1.00  0.00           H
ATOM   4604  HD2 ARG A 485      27.463  47.683  74.789  1.00  0.00           H
ATOM   4605  NE  ARG A 485      28.856  48.966  73.796  1.00  0.00           N
ATOM   4606  HE  ARG A 485      29.732  48.696  73.398  1.00  0.00           H
ATOM   4607  CZ  ARG A 485      27.972  49.487  73.004  1.00  0.00           C
ATOM   4608  NH1 ARG A 485      26.935  50.000  73.555  1.00  0.00           N
ATOM   4609 1HH1 ARG A 485      26.949  50.232  74.527  1.00  0.00           H
ATOM   4610 2HH1 ARG A 485      26.438  50.570  72.901  1.00  0.00           H
ATOM   4611  NH2 ARG A 485      28.106  49.582  71.725  1.00  0.00           N
ATOM   4612 1HH2 ARG A 485      27.420  50.070  71.185  1.00  0.00           H
ATOM   4613 2HH2 ARG A 485      28.984  49.512  71.253  1.00  0.00           H
ATOM   4614  C   ARG A 485      29.862  44.493  78.414  1.00  0.00           C
ATOM   4615  O   ARG A 485      30.338  44.989  79.426  1.00  0.00           O
ATOM   4616  N   ASP A 486      29.355  43.247  78.474  1.00  0.00           N
ATOM   4617  HN  ASP A 486      28.962  42.752  77.703  1.00  0.00           H
ATOM   4618  CA  ASP A 486      29.124  42.660  79.818  1.00  0.00           C
ATOM   4619  HA  ASP A 486      28.984  43.400  80.592  1.00  0.00           H
ATOM   4620  CB  ASP A 486      27.968  41.573  79.777  1.00  0.00           C
ATOM   4621  HB1 ASP A 486      27.923  40.942  80.690  1.00  0.00           H
ATOM   4622  HB2 ASP A 486      28.083  40.926  78.881  1.00  0.00           H
ATOM   4623  CG  ASP A 486      26.716  42.383  79.577  1.00  0.00           C
ATOM   4624  OD1 ASP A 486      25.601  41.722  79.671  1.00  0.00           O
ATOM   4625  OD2 ASP A 486      26.691  43.639  79.339  1.00  0.00           O
ATOM   4626  C   ASP A 486      30.367  41.870  80.177  1.00  0.00           C
ATOM   4627  O   ASP A 486      30.677  41.611  81.396  1.00  0.00           O
ATOM   4628  N   TYR A 487      31.317  41.643  79.284  1.00  0.00           N
ATOM   4629  HN  TYR A 487      31.206  41.937  78.338  1.00  0.00           H
ATOM   4630  CA  TYR A 487      32.584  41.065  79.563  1.00  0.00           C
ATOM   4631  HA  TYR A 487      32.467  40.387  80.395  1.00  0.00           H
ATOM   4632  CB  TYR A 487      33.048  40.203  78.335  1.00  0.00           C
ATOM   4633  HB1 TYR A 487      33.095  40.904  77.475  1.00  0.00           H
ATOM   4634  HB2 TYR A 487      32.326  39.413  78.038  1.00  0.00           H
ATOM   4635  CG  TYR A 487      34.452  39.633  78.464  1.00  0.00           C
ATOM   4636  CD1 TYR A 487      35.544  40.435  78.149  1.00  0.00           C
ATOM   4637  HD1 TYR A 487      35.503  41.472  77.849  1.00  0.00           H
ATOM   4638  CE1 TYR A 487      36.861  39.884  78.284  1.00  0.00           C
ATOM   4639  HE1 TYR A 487      37.731  40.447  77.980  1.00  0.00           H
ATOM   4640  CZ  TYR A 487      37.030  38.538  78.756  1.00  0.00           C
ATOM   4641  OH  TYR A 487      38.337  38.003  78.938  1.00  0.00           O
ATOM   4642  HH  TYR A 487      39.002  38.629  78.642  1.00  0.00           H
ATOM   4643  CD2 TYR A 487      34.645  38.355  78.956  1.00  0.00           C
ATOM   4644  HD2 TYR A 487      33.774  37.812  79.292  1.00  0.00           H
ATOM   4645  CE2 TYR A 487      35.921  37.755  79.083  1.00  0.00           C
ATOM   4646  HE2 TYR A 487      36.045  36.709  79.325  1.00  0.00           H
ATOM   4647  C   TYR A 487      33.531  42.154  79.996  1.00  0.00           C
ATOM   4648  O   TYR A 487      34.244  41.864  80.937  1.00  0.00           O
ATOM   4649  N   VAL A 488      33.492  43.336  79.359  1.00  0.00           N
ATOM   4650  HN  VAL A 488      33.060  43.374  78.461  1.00  0.00           H
ATOM   4651  CA  VAL A 488      34.105  44.566  79.896  1.00  0.00           C
ATOM   4652  HA  VAL A 488      35.165  44.422  80.051  1.00  0.00           H
ATOM   4653  CB  VAL A 488      33.890  45.817  78.941  1.00  0.00           C
ATOM   4654  HB  VAL A 488      32.794  45.992  78.887  1.00  0.00           H
ATOM   4655  CG1 VAL A 488      34.335  47.160  79.565  1.00  0.00           C
ATOM   4656 1HG1 VAL A 488      34.375  48.032  78.878  1.00  0.00           H
ATOM   4657 2HG1 VAL A 488      35.333  46.995  80.025  1.00  0.00           H
ATOM   4658 3HG1 VAL A 488      33.565  47.514  80.284  1.00  0.00           H
ATOM   4659  CG2 VAL A 488      34.514  45.663  77.580  1.00  0.00           C
ATOM   4660 1HG2 VAL A 488      35.573  45.330  77.612  1.00  0.00           H
ATOM   4661 2HG2 VAL A 488      34.476  46.655  77.082  1.00  0.00           H
ATOM   4662 3HG2 VAL A 488      34.002  44.954  76.895  1.00  0.00           H
ATOM   4663  C   VAL A 488      33.579  44.913  81.269  1.00  0.00           C
ATOM   4664  O   VAL A 488      34.357  45.113  82.185  1.00  0.00           O
ATOM   4665  N   LEU A 489      32.271  44.886  81.606  1.00  0.00           N
ATOM   4666  HN  LEU A 489      31.534  44.859  80.935  1.00  0.00           H
ATOM   4667  CA  LEU A 489      31.771  45.017  82.950  1.00  0.00           C
ATOM   4668  HA  LEU A 489      32.056  45.969  83.373  1.00  0.00           H
ATOM   4669  CB  LEU A 489      30.189  45.019  82.951  1.00  0.00           C
ATOM   4670  HB1 LEU A 489      29.868  44.176  82.303  1.00  0.00           H
ATOM   4671  HB2 LEU A 489      29.822  45.958  82.484  1.00  0.00           H
ATOM   4672  CG  LEU A 489      29.403  44.678  84.300  1.00  0.00           C
ATOM   4673  HG  LEU A 489      29.916  43.938  84.952  1.00  0.00           H
ATOM   4674  CD1 LEU A 489      29.206  45.923  85.084  1.00  0.00           C
ATOM   4675 1HD1 LEU A 489      28.553  45.726  85.961  1.00  0.00           H
ATOM   4676 2HD1 LEU A 489      28.703  46.738  84.521  1.00  0.00           H
ATOM   4677 3HD1 LEU A 489      30.170  46.353  85.432  1.00  0.00           H
ATOM   4678  CD2 LEU A 489      28.003  44.125  84.012  1.00  0.00           C
ATOM   4679 1HD2 LEU A 489      27.373  44.664  83.273  1.00  0.00           H
ATOM   4680 2HD2 LEU A 489      27.368  44.076  84.922  1.00  0.00           H
ATOM   4681 3HD2 LEU A 489      28.182  43.103  83.614  1.00  0.00           H
ATOM   4682  C   LEU A 489      32.265  43.982  83.958  1.00  0.00           C
ATOM   4683  O   LEU A 489      32.621  44.229  85.099  1.00  0.00           O
ATOM   4684  N   CYS A 490      32.358  42.676  83.549  1.00  0.00           N
ATOM   4685  HN  CYS A 490      31.985  42.562  82.632  1.00  0.00           H
ATOM   4686  CA  CYS A 490      32.968  41.504  84.223  1.00  0.00           C
ATOM   4687  HA  CYS A 490      32.482  41.486  85.187  1.00  0.00           H
ATOM   4688  CB  CYS A 490      32.827  40.139  83.448  1.00  0.00           C
ATOM   4689  HB1 CYS A 490      33.248  40.191  82.422  1.00  0.00           H
ATOM   4690  HB2 CYS A 490      31.726  40.118  83.302  1.00  0.00           H
ATOM   4691  SG  CYS A 490      33.359  38.670  84.491  1.00  0.00           S
ATOM   4692  C   CYS A 490      34.460  41.794  84.571  1.00  0.00           C
ATOM   4693  O   CYS A 490      34.792  41.837  85.761  1.00  0.00           O
ATOM   4694  N   GLN A 491      35.272  42.135  83.587  1.00  0.00           N
ATOM   4695  HN  GLN A 491      34.955  42.134  82.642  1.00  0.00           H
ATOM   4696  CA  GLN A 491      36.700  42.545  83.680  1.00  0.00           C
ATOM   4697  HA  GLN A 491      37.361  41.810  84.113  1.00  0.00           H
ATOM   4698  CB  GLN A 491      37.235  42.591  82.266  1.00  0.00           C
ATOM   4699  HB1 GLN A 491      38.237  43.071  82.285  1.00  0.00           H
ATOM   4700  HB2 GLN A 491      36.457  43.052  81.621  1.00  0.00           H
ATOM   4701  CG  GLN A 491      37.559  41.249  81.642  1.00  0.00           C
ATOM   4702  HG1 GLN A 491      37.623  41.227  80.533  1.00  0.00           H
ATOM   4703  HG2 GLN A 491      36.621  40.672  81.791  1.00  0.00           H
ATOM   4704  CD  GLN A 491      38.739  40.498  82.278  1.00  0.00           C
ATOM   4705  OE1 GLN A 491      38.701  40.152  83.477  1.00  0.00           O
ATOM   4706  NE2 GLN A 491      39.846  40.243  81.573  1.00  0.00           N
ATOM   4707 1HE2 GLN A 491      39.873  40.473  80.600  1.00  0.00           H
ATOM   4708 2HE2 GLN A 491      40.664  40.021  82.104  1.00  0.00           H
ATOM   4709  C   GLN A 491      37.002  43.901  84.338  1.00  0.00           C
ATOM   4710  O   GLN A 491      38.093  44.171  84.823  1.00  0.00           O
ATOM   4711  N   ALA A 492      36.062  44.848  84.364  1.00  0.00           N
ATOM   4712  HN  ALA A 492      35.298  44.798  83.725  1.00  0.00           H
ATOM   4713  CA  ALA A 492      36.316  46.172  84.940  1.00  0.00           C
ATOM   4714  HA  ALA A 492      37.311  46.466  84.640  1.00  0.00           H
ATOM   4715  CB  ALA A 492      35.299  47.294  84.316  1.00  0.00           C
ATOM   4716  HB1 ALA A 492      34.234  47.068  84.539  1.00  0.00           H
ATOM   4717  HB2 ALA A 492      35.451  47.380  83.219  1.00  0.00           H
ATOM   4718  HB3 ALA A 492      35.609  48.249  84.791  1.00  0.00           H
ATOM   4719  C   ALA A 492      36.383  46.302  86.538  1.00  0.00           C
ATOM   4720  O   ALA A 492      37.190  46.951  87.175  1.00  0.00           O
ATOM   4721  N   ASN A 493      35.489  45.470  87.257  1.00  0.00           N
ATOM   4722  HN  ASN A 493      34.911  44.955  86.628  1.00  0.00           H
ATOM   4723  CA  ASN A 493      35.439  45.275  88.706  1.00  0.00           C
ATOM   4724  HA  ASN A 493      35.131  46.268  89.000  1.00  0.00           H
ATOM   4725  CB  ASN A 493      34.276  44.354  89.074  1.00  0.00           C
ATOM   4726  HB1 ASN A 493      34.513  43.424  88.514  1.00  0.00           H
ATOM   4727  HB2 ASN A 493      33.424  44.918  88.636  1.00  0.00           H
ATOM   4728  CG  ASN A 493      34.011  44.005  90.551  1.00  0.00           C
ATOM   4729  OD1 ASN A 493      34.359  44.704  91.506  1.00  0.00           O
ATOM   4730  ND2 ASN A 493      33.419  42.854  90.811  1.00  0.00           N
ATOM   4731 1HD2 ASN A 493      33.118  42.795  91.762  1.00  0.00           H
ATOM   4732 2HD2 ASN A 493      33.394  42.215  90.042  1.00  0.00           H
ATOM   4733  C   ASN A 493      36.750  44.843  89.248  1.00  0.00           C
ATOM   4734  O   ASN A 493      37.532  44.012  88.749  1.00  0.00           O
ATOM   4735  N   VAL A 494      37.100  45.522  90.339  1.00  0.00           N
ATOM   4736  HN  VAL A 494      36.517  46.284  90.611  1.00  0.00           H
ATOM   4737  CA  VAL A 494      38.433  45.421  90.968  1.00  0.00           C
ATOM   4738  HA  VAL A 494      39.122  45.491  90.140  1.00  0.00           H
ATOM   4739  CB  VAL A 494      38.738  46.605  91.831  1.00  0.00           C
ATOM   4740  HB  VAL A 494      39.740  46.466  92.291  1.00  0.00           H
ATOM   4741  CG1 VAL A 494      38.862  47.768  90.862  1.00  0.00           C
ATOM   4742 1HG1 VAL A 494      38.083  47.654  90.078  1.00  0.00           H
ATOM   4743 2HG1 VAL A 494      39.902  47.712  90.476  1.00  0.00           H
ATOM   4744 3HG1 VAL A 494      38.667  48.777  91.283  1.00  0.00           H
ATOM   4745  CG2 VAL A 494      37.656  46.754  92.937  1.00  0.00           C
ATOM   4746 1HG2 VAL A 494      36.586  46.746  92.637  1.00  0.00           H
ATOM   4747 2HG2 VAL A 494      37.764  47.696  93.517  1.00  0.00           H
ATOM   4748 3HG2 VAL A 494      37.749  45.858  93.587  1.00  0.00           H
ATOM   4749  C   VAL A 494      38.872  44.140  91.628  1.00  0.00           C
ATOM   4750  O   VAL A 494      38.098  43.587  92.372  1.00  0.00           O
ATOM   4751  N   THR A 495      40.094  43.649  91.290  1.00  0.00           N
ATOM   4752  HN  THR A 495      40.589  43.992  90.496  1.00  0.00           H
ATOM   4753  CA  THR A 495      40.510  42.337  91.712  1.00  0.00           C
ATOM   4754  HA  THR A 495      39.644  41.697  91.629  1.00  0.00           H
ATOM   4755  CB  THR A 495      41.580  41.776  90.835  1.00  0.00           C
ATOM   4756  HB  THR A 495      42.586  42.246  90.837  1.00  0.00           H
ATOM   4757  OG1 THR A 495      41.220  41.905  89.488  1.00  0.00           O
ATOM   4758  HG1 THR A 495      40.565  41.229  89.300  1.00  0.00           H
ATOM   4759  CG2 THR A 495      41.858  40.253  91.165  1.00  0.00           C
ATOM   4760 1HG2 THR A 495      42.595  39.883  90.420  1.00  0.00           H
ATOM   4761 2HG2 THR A 495      40.937  39.634  91.115  1.00  0.00           H
ATOM   4762 3HG2 THR A 495      42.181  40.027  92.203  1.00  0.00           H
ATOM   4763  C   THR A 495      41.036  42.348  93.097  1.00  0.00           C
ATOM   4764  O   THR A 495      42.038  43.024  93.366  1.00  0.00           O
ATOM   4765  N   ILE A 496      40.319  41.740  94.018  1.00  0.00           N
ATOM   4766  HN  ILE A 496      39.611  41.084  93.767  1.00  0.00           H
ATOM   4767  CA  ILE A 496      40.660  41.838  95.470  1.00  0.00           C
ATOM   4768  HA  ILE A 496      41.353  42.665  95.513  1.00  0.00           H
ATOM   4769  CB  ILE A 496      39.448  42.310  96.296  1.00  0.00           C
ATOM   4770  HB  ILE A 496      39.760  42.104  97.343  1.00  0.00           H
ATOM   4771  CG2 ILE A 496      39.119  43.774  95.973  1.00  0.00           C
ATOM   4772 1HG2 ILE A 496      38.274  44.095  96.618  1.00  0.00           H
ATOM   4773 2HG2 ILE A 496      38.891  43.826  94.887  1.00  0.00           H
ATOM   4774 3HG2 ILE A 496      39.913  44.507  96.236  1.00  0.00           H
ATOM   4775  CG1 ILE A 496      38.304  41.317  95.974  1.00  0.00           C
ATOM   4776 1HG1 ILE A 496      38.772  40.310  96.005  1.00  0.00           H
ATOM   4777 2HG1 ILE A 496      37.934  41.612  94.968  1.00  0.00           H
ATOM   4778  CD  ILE A 496      37.237  41.389  96.989  1.00  0.00           C
ATOM   4779  HD1 ILE A 496      36.900  42.425  97.206  1.00  0.00           H
ATOM   4780  HD2 ILE A 496      37.523  40.878  97.933  1.00  0.00           H
ATOM   4781  HD3 ILE A 496      36.300  40.978  96.555  1.00  0.00           H
ATOM   4782  C   ILE A 496      41.378  40.672  96.150  1.00  0.00           C
ATOM   4783  O   ILE A 496      41.166  39.505  95.761  1.00  0.00           O
ATOM   4784  N   GLY A 497      42.261  40.939  97.142  1.00  0.00           N
ATOM   4785  HN  GLY A 497      42.518  41.890  97.298  1.00  0.00           H
ATOM   4786  CA  GLY A 497      42.850  39.838  97.940  1.00  0.00           C
ATOM   4787  HA1 GLY A 497      43.849  40.194  98.144  1.00  0.00           H
ATOM   4788  HA2 GLY A 497      42.926  38.899  97.411  1.00  0.00           H
ATOM   4789  C   GLY A 497      42.078  39.630  99.236  1.00  0.00           C
ATOM   4790  O   GLY A 497      42.516  38.817 100.049  1.00  0.00           O
ATOM   4791  N   LEU A 498      40.954  40.325  99.397  1.00  0.00           N
ATOM   4792  HN  LEU A 498      40.609  40.906  98.665  1.00  0.00           H
ATOM   4793  CA  LEU A 498      40.112  40.316 100.581  1.00  0.00           C
ATOM   4794  HA  LEU A 498      40.813  40.619 101.345  1.00  0.00           H
ATOM   4795  CB  LEU A 498      39.016  41.469 100.591  1.00  0.00           C
ATOM   4796  HB1 LEU A 498      38.237  41.353 101.375  1.00  0.00           H
ATOM   4797  HB2 LEU A 498      38.444  41.292  99.655  1.00  0.00           H
ATOM   4798  CG  LEU A 498      39.649  42.880 100.771  1.00  0.00           C
ATOM   4799  HG  LEU A 498      40.641  42.803 100.277  1.00  0.00           H
ATOM   4800  CD1 LEU A 498      38.837  44.055 100.161  1.00  0.00           C
ATOM   4801 1HD1 LEU A 498      37.870  44.129 100.703  1.00  0.00           H
ATOM   4802 2HD1 LEU A 498      38.607  43.998  99.075  1.00  0.00           H
ATOM   4803 3HD1 LEU A 498      39.480  44.953 100.282  1.00  0.00           H
ATOM   4804  CD2 LEU A 498      40.030  43.090 102.291  1.00  0.00           C
ATOM   4805 1HD2 LEU A 498      39.105  43.245 102.886  1.00  0.00           H
ATOM   4806 2HD2 LEU A 498      40.684  43.987 102.335  1.00  0.00           H
ATOM   4807 3HD2 LEU A 498      40.546  42.228 102.766  1.00  0.00           H
ATOM   4808  C   LEU A 498      39.435  38.964 100.760  1.00  0.00           C
ATOM   4809  O   LEU A 498      38.990  38.276  99.810  1.00  0.00           O
ATOM   4810  N   PRO A 499      39.390  38.511 102.012  1.00  0.00           N
ATOM   4811  CD  PRO A 499      40.080  39.026 103.185  1.00  0.00           C
ATOM   4812  HD1 PRO A 499      39.897  40.098 103.412  1.00  0.00           H
ATOM   4813  HD2 PRO A 499      41.178  39.008 103.017  1.00  0.00           H
ATOM   4814  CA  PRO A 499      38.588  37.337 102.401  1.00  0.00           C
ATOM   4815  HA  PRO A 499      38.849  36.567 101.690  1.00  0.00           H
ATOM   4816  CB  PRO A 499      39.155  36.990 103.823  1.00  0.00           C
ATOM   4817  HB1 PRO A 499      40.092  36.396 103.775  1.00  0.00           H
ATOM   4818  HB2 PRO A 499      38.473  36.429 104.498  1.00  0.00           H
ATOM   4819  CG  PRO A 499      39.477  38.364 104.442  1.00  0.00           C
ATOM   4820  HG1 PRO A 499      38.507  38.838 104.704  1.00  0.00           H
ATOM   4821  HG2 PRO A 499      40.182  38.272 105.296  1.00  0.00           H
ATOM   4822  C   PRO A 499      37.135  37.615 102.215  1.00  0.00           C
ATOM   4823  O   PRO A 499      36.568  38.614 102.660  1.00  0.00           O
ATOM   4824  N   THR A 500      36.439  36.707 101.495  1.00  0.00           N
ATOM   4825  HN  THR A 500      36.967  35.982 101.060  1.00  0.00           H
ATOM   4826  CA  THR A 500      35.071  36.954 101.052  1.00  0.00           C
ATOM   4827  HA  THR A 500      34.637  37.667 101.737  1.00  0.00           H
ATOM   4828  CB  THR A 500      35.026  37.589  99.629  1.00  0.00           C
ATOM   4829  HB  THR A 500      35.621  38.518  99.765  1.00  0.00           H
ATOM   4830  OG1 THR A 500      33.677  37.926  99.330  1.00  0.00           O
ATOM   4831  HG1 THR A 500      33.553  38.877  99.353  1.00  0.00           H
ATOM   4832  CG2 THR A 500      35.541  36.548  98.637  1.00  0.00           C
ATOM   4833 1HG2 THR A 500      34.909  35.642  98.522  1.00  0.00           H
ATOM   4834 2HG2 THR A 500      36.537  36.183  98.965  1.00  0.00           H
ATOM   4835 3HG2 THR A 500      35.539  37.113  97.680  1.00  0.00           H
ATOM   4836  C   THR A 500      34.067  35.692 101.176  1.00  0.00           C
ATOM   4837  O   THR A 500      34.512  34.571 100.898  1.00  0.00           O
ATOM   4838  N   LYS A 501      32.837  36.033 101.587  1.00  0.00           N
ATOM   4839  HN  LYS A 501      32.615  36.989 101.761  1.00  0.00           H
ATOM   4840  CA  LYS A 501      31.728  35.108 101.674  1.00  0.00           C
ATOM   4841  HA  LYS A 501      32.095  34.093 101.718  1.00  0.00           H
ATOM   4842  CB  LYS A 501      30.804  35.448 102.961  1.00  0.00           C
ATOM   4843  HB1 LYS A 501      29.876  34.838 102.919  1.00  0.00           H
ATOM   4844  HB2 LYS A 501      30.405  36.472 102.799  1.00  0.00           H
ATOM   4845  CG  LYS A 501      31.539  35.394 104.282  1.00  0.00           C
ATOM   4846  HG1 LYS A 501      32.578  35.787 104.306  1.00  0.00           H
ATOM   4847  HG2 LYS A 501      31.738  34.306 104.386  1.00  0.00           H
ATOM   4848  CD  LYS A 501      30.862  35.959 105.453  1.00  0.00           C
ATOM   4849  HD1 LYS A 501      29.967  35.330 105.645  1.00  0.00           H
ATOM   4850  HD2 LYS A 501      30.506  36.963 105.138  1.00  0.00           H
ATOM   4851  CE  LYS A 501      31.548  36.149 106.787  1.00  0.00           C
ATOM   4852  HE1 LYS A 501      32.104  35.256 107.143  1.00  0.00           H
ATOM   4853  HE2 LYS A 501      30.790  36.618 107.449  1.00  0.00           H
ATOM   4854  NZ  LYS A 501      32.673  37.076 106.747  1.00  0.00           N
ATOM   4855  HZ1 LYS A 501      33.426  36.829 106.073  1.00  0.00           H
ATOM   4856  HZ2 LYS A 501      33.127  36.892 107.664  1.00  0.00           H
ATOM   4857  HZ3 LYS A 501      32.404  38.081 106.751  1.00  0.00           H
ATOM   4858  C   LYS A 501      30.916  35.186 100.410  1.00  0.00           C
ATOM   4859  O   LYS A 501      29.946  34.425 100.293  1.00  0.00           O
ATOM   4860  N   GLN A 502      31.394  35.923  99.361  1.00  0.00           N
ATOM   4861  HN  GLN A 502      32.212  36.490  99.415  1.00  0.00           H
ATOM   4862  CA  GLN A 502      30.705  35.942  98.074  1.00  0.00           C
ATOM   4863  HA  GLN A 502      29.678  35.650  98.235  1.00  0.00           H
ATOM   4864  CB  GLN A 502      30.753  37.364  97.436  1.00  0.00           C
ATOM   4865  HB1 GLN A 502      30.302  37.402  96.422  1.00  0.00           H
ATOM   4866  HB2 GLN A 502      31.827  37.601  97.279  1.00  0.00           H
ATOM   4867  CG  GLN A 502      30.062  38.464  98.293  1.00  0.00           C
ATOM   4868  HG1 GLN A 502      29.907  39.372  97.672  1.00  0.00           H
ATOM   4869  HG2 GLN A 502      30.811  38.908  98.984  1.00  0.00           H
ATOM   4870  CD  GLN A 502      28.937  38.088  99.244  1.00  0.00           C
ATOM   4871  OE1 GLN A 502      27.799  37.853  98.827  1.00  0.00           O
ATOM   4872  NE2 GLN A 502      29.238  37.984 100.578  1.00  0.00           N
ATOM   4873 1HE2 GLN A 502      28.502  37.819 101.235  1.00  0.00           H
ATOM   4874 2HE2 GLN A 502      30.185  37.979 100.900  1.00  0.00           H
ATOM   4875  C   GLN A 502      31.361  34.970  97.140  1.00  0.00           C
ATOM   4876  O   GLN A 502      32.561  34.800  97.211  1.00  0.00           O
ATOM   4877  N   PRO A 503      30.696  34.286  96.239  1.00  0.00           N
ATOM   4878  CD  PRO A 503      29.269  34.114  96.261  1.00  0.00           C
ATOM   4879  HD1 PRO A 503      28.831  35.079  95.929  1.00  0.00           H
ATOM   4880  HD2 PRO A 503      28.970  33.795  97.282  1.00  0.00           H
ATOM   4881  CA  PRO A 503      31.245  33.751  95.005  1.00  0.00           C
ATOM   4882  HA  PRO A 503      31.761  32.855  95.316  1.00  0.00           H
ATOM   4883  CB  PRO A 503      30.002  33.426  94.171  1.00  0.00           C
ATOM   4884  HB1 PRO A 503      30.250  32.748  93.327  1.00  0.00           H
ATOM   4885  HB2 PRO A 503      29.613  34.332  93.659  1.00  0.00           H
ATOM   4886  CG  PRO A 503      28.992  33.021  95.246  1.00  0.00           C
ATOM   4887  HG1 PRO A 503      27.916  33.063  94.976  1.00  0.00           H
ATOM   4888  HG2 PRO A 503      29.358  32.094  95.739  1.00  0.00           H
ATOM   4889  C   PRO A 503      32.203  34.705  94.206  1.00  0.00           C
ATOM   4890  O   PRO A 503      31.931  35.922  94.161  1.00  0.00           O
ATOM   4891  N   ILE A 504      33.323  34.288  93.517  1.00  0.00           N
ATOM   4892  HN  ILE A 504      33.526  33.312  93.526  1.00  0.00           H
ATOM   4893  CA  ILE A 504      34.316  35.013  92.800  1.00  0.00           C
ATOM   4894  HA  ILE A 504      34.374  36.016  93.196  1.00  0.00           H
ATOM   4895  CB  ILE A 504      35.660  34.450  93.197  1.00  0.00           C
ATOM   4896  HB  ILE A 504      35.802  33.435  92.768  1.00  0.00           H
ATOM   4897  CG2 ILE A 504      36.740  35.264  92.487  1.00  0.00           C
ATOM   4898 1HG2 ILE A 504      37.735  35.003  92.908  1.00  0.00           H
ATOM   4899 2HG2 ILE A 504      36.648  36.355  92.677  1.00  0.00           H
ATOM   4900 3HG2 ILE A 504      36.860  35.061  91.402  1.00  0.00           H
ATOM   4901  CG1 ILE A 504      35.884  34.453  94.668  1.00  0.00           C
ATOM   4902 1HG1 ILE A 504      35.082  34.014  95.299  1.00  0.00           H
ATOM   4903 2HG1 ILE A 504      35.906  35.504  95.030  1.00  0.00           H
ATOM   4904  CD  ILE A 504      37.133  33.660  95.042  1.00  0.00           C
ATOM   4905  HD1 ILE A 504      37.201  33.698  96.151  1.00  0.00           H
ATOM   4906  HD2 ILE A 504      38.064  34.184  94.737  1.00  0.00           H
ATOM   4907  HD3 ILE A 504      37.103  32.708  94.470  1.00  0.00           H
ATOM   4908  C   ILE A 504      34.164  35.023  91.283  1.00  0.00           C
ATOM   4909  O   ILE A 504      34.143  33.932  90.746  1.00  0.00           O
ATOM   4910  N   PRO A 505      34.155  36.111  90.539  1.00  0.00           N
ATOM   4911  CD  PRO A 505      33.913  37.398  91.271  1.00  0.00           C
ATOM   4912  HD1 PRO A 505      34.767  37.757  91.884  1.00  0.00           H
ATOM   4913  HD2 PRO A 505      33.062  37.273  91.974  1.00  0.00           H
ATOM   4914  CA  PRO A 505      33.934  36.226  89.114  1.00  0.00           C
ATOM   4915  HA  PRO A 505      32.900  35.970  88.936  1.00  0.00           H
ATOM   4916  CB  PRO A 505      34.068  37.779  88.895  1.00  0.00           C
ATOM   4917  HB1 PRO A 505      33.479  38.061  87.996  1.00  0.00           H
ATOM   4918  HB2 PRO A 505      35.110  38.147  88.780  1.00  0.00           H
ATOM   4919  CG  PRO A 505      33.451  38.361  90.199  1.00  0.00           C
ATOM   4920  HG1 PRO A 505      33.818  39.391  90.397  1.00  0.00           H
ATOM   4921  HG2 PRO A 505      32.341  38.342  90.188  1.00  0.00           H
ATOM   4922  C   PRO A 505      34.744  35.452  88.153  1.00  0.00           C
ATOM   4923  O   PRO A 505      35.923  35.684  88.040  1.00  0.00           O
ATOM   4924  N   ASP A 506      34.159  34.530  87.454  1.00  0.00           N
ATOM   4925  HN  ASP A 506      33.227  34.240  87.660  1.00  0.00           H
ATOM   4926  CA  ASP A 506      34.686  34.070  86.123  1.00  0.00           C
ATOM   4927  HA  ASP A 506      35.746  34.280  86.132  1.00  0.00           H
ATOM   4928  CB  ASP A 506      34.449  32.558  85.767  1.00  0.00           C
ATOM   4929  HB1 ASP A 506      34.756  32.288  84.735  1.00  0.00           H
ATOM   4930  HB2 ASP A 506      33.390  32.322  86.008  1.00  0.00           H
ATOM   4931  CG  ASP A 506      35.305  31.684  86.704  1.00  0.00           C
ATOM   4932  OD1 ASP A 506      36.590  31.851  86.589  1.00  0.00           O
ATOM   4933  OD2 ASP A 506      34.829  30.756  87.432  1.00  0.00           O
ATOM   4934  C   ASP A 506      34.092  34.798  84.962  1.00  0.00           C
ATOM   4935  O   ASP A 506      32.896  35.141  84.996  1.00  0.00           O
ATOM   4936  N   CYS A 507      34.872  35.118  83.917  1.00  0.00           N
ATOM   4937  HN  CYS A 507      35.833  34.875  83.809  1.00  0.00           H
ATOM   4938  CA  CYS A 507      34.471  35.930  82.819  1.00  0.00           C
ATOM   4939  HA  CYS A 507      33.483  36.339  82.973  1.00  0.00           H
ATOM   4940  CB  CYS A 507      35.356  37.147  82.634  1.00  0.00           C
ATOM   4941  HB1 CYS A 507      35.037  37.929  81.912  1.00  0.00           H
ATOM   4942  HB2 CYS A 507      36.365  36.783  82.344  1.00  0.00           H
ATOM   4943  SG  CYS A 507      35.361  38.158  84.165  1.00  0.00           S
ATOM   4944  C   CYS A 507      34.489  34.978  81.548  1.00  0.00           C
ATOM   4945  O   CYS A 507      35.452  34.287  81.228  1.00  0.00           O
ATOM   4946  N   GLU A 508      33.331  34.814  80.846  1.00  0.00           N
ATOM   4947  HN  GLU A 508      32.529  35.373  81.043  1.00  0.00           H
ATOM   4948  CA  GLU A 508      33.368  34.074  79.606  1.00  0.00           C
ATOM   4949  HA  GLU A 508      34.357  33.772  79.295  1.00  0.00           H
ATOM   4950  CB  GLU A 508      32.497  32.832  79.723  1.00  0.00           C
ATOM   4951  HB1 GLU A 508      31.526  33.070  80.209  1.00  0.00           H
ATOM   4952  HB2 GLU A 508      33.141  32.296  80.453  1.00  0.00           H
ATOM   4953  CG  GLU A 508      32.397  32.028  78.435  1.00  0.00           C
ATOM   4954  HG1 GLU A 508      33.441  31.780  78.146  1.00  0.00           H
ATOM   4955  HG2 GLU A 508      31.924  32.628  77.628  1.00  0.00           H
ATOM   4956  CD  GLU A 508      31.753  30.787  78.794  1.00  0.00           C
ATOM   4957  OE1 GLU A 508      32.233  29.968  79.568  1.00  0.00           O
ATOM   4958  OE2 GLU A 508      30.651  30.615  78.111  1.00  0.00           O
ATOM   4959  C   GLU A 508      32.808  34.984  78.545  1.00  0.00           C
ATOM   4960  O   GLU A 508      31.913  35.729  78.769  1.00  0.00           O
ATOM   4961  N   ILE A 509      33.482  34.919  77.349  1.00  0.00           N
ATOM   4962  HN  ILE A 509      34.247  34.282  77.301  1.00  0.00           H
ATOM   4963  CA  ILE A 509      33.030  35.589  76.150  1.00  0.00           C
ATOM   4964  HA  ILE A 509      32.473  36.442  76.509  1.00  0.00           H
ATOM   4965  CB  ILE A 509      34.138  35.886  75.125  1.00  0.00           C
ATOM   4966  HB  ILE A 509      34.559  34.864  75.008  1.00  0.00           H
ATOM   4967  CG2 ILE A 509      33.547  36.479  73.846  1.00  0.00           C
ATOM   4968 1HG2 ILE A 509      34.369  36.615  73.111  1.00  0.00           H
ATOM   4969 2HG2 ILE A 509      33.125  37.488  74.042  1.00  0.00           H
ATOM   4970 3HG2 ILE A 509      32.728  35.867  73.411  1.00  0.00           H
ATOM   4971  CG1 ILE A 509      35.265  36.729  75.777  1.00  0.00           C
ATOM   4972 1HG1 ILE A 509      35.880  36.170  76.514  1.00  0.00           H
ATOM   4973 2HG1 ILE A 509      34.785  37.595  76.280  1.00  0.00           H
ATOM   4974  CD  ILE A 509      36.384  37.171  74.839  1.00  0.00           C
ATOM   4975  HD1 ILE A 509      37.307  37.365  75.427  1.00  0.00           H
ATOM   4976  HD2 ILE A 509      36.119  38.130  74.345  1.00  0.00           H
ATOM   4977  HD3 ILE A 509      36.695  36.268  74.271  1.00  0.00           H
ATOM   4978  C   ILE A 509      31.973  34.689  75.572  1.00  0.00           C
ATOM   4979  O   ILE A 509      32.350  33.636  75.034  1.00  0.00           O
ATOM   4980  N   LYS A 510      30.732  35.111  75.624  1.00  0.00           N
ATOM   4981  HN  LYS A 510      30.483  35.992  76.019  1.00  0.00           H
ATOM   4982  CA  LYS A 510      29.505  34.334  75.168  1.00  0.00           C
ATOM   4983  HA  LYS A 510      29.667  33.316  75.490  1.00  0.00           H
ATOM   4984  CB  LYS A 510      28.167  34.873  75.748  1.00  0.00           C
ATOM   4985  HB1 LYS A 510      27.366  34.141  75.509  1.00  0.00           H
ATOM   4986  HB2 LYS A 510      27.923  35.803  75.192  1.00  0.00           H
ATOM   4987  CG  LYS A 510      28.130  35.026  77.275  1.00  0.00           C
ATOM   4988  HG1 LYS A 510      27.158  35.465  77.587  1.00  0.00           H
ATOM   4989  HG2 LYS A 510      28.893  35.795  77.524  1.00  0.00           H
ATOM   4990  CD  LYS A 510      28.419  33.747  78.027  1.00  0.00           C
ATOM   4991  HD1 LYS A 510      28.350  34.086  79.083  1.00  0.00           H
ATOM   4992  HD2 LYS A 510      29.482  33.542  77.774  1.00  0.00           H
ATOM   4993  CE  LYS A 510      27.640  32.455  77.654  1.00  0.00           C
ATOM   4994  HE1 LYS A 510      27.859  32.278  76.579  1.00  0.00           H
ATOM   4995  HE2 LYS A 510      26.569  32.699  77.821  1.00  0.00           H
ATOM   4996  NZ  LYS A 510      28.047  31.301  78.428  1.00  0.00           N
ATOM   4997  HZ1 LYS A 510      27.928  31.350  79.460  1.00  0.00           H
ATOM   4998  HZ2 LYS A 510      29.064  31.131  78.291  1.00  0.00           H
ATOM   4999  HZ3 LYS A 510      27.587  30.498  77.954  1.00  0.00           H
ATOM   5000  C   LYS A 510      29.486  34.269  73.648  1.00  0.00           C
ATOM   5001  O   LYS A 510      29.074  33.270  73.025  1.00  0.00           O
ATOM   5002  N   ASN A 511      29.931  35.277  72.971  1.00  0.00           N
ATOM   5003  HN  ASN A 511      30.122  36.158  73.396  1.00  0.00           H
ATOM   5004  CA  ASN A 511      29.796  35.335  71.523  1.00  0.00           C
ATOM   5005  HA  ASN A 511      29.856  34.327  71.140  1.00  0.00           H
ATOM   5006  CB  ASN A 511      28.300  35.918  71.205  1.00  0.00           C
ATOM   5007  HB1 ASN A 511      28.357  37.021  71.318  1.00  0.00           H
ATOM   5008  HB2 ASN A 511      27.623  35.545  72.004  1.00  0.00           H
ATOM   5009  CG  ASN A 511      27.788  35.612  69.854  1.00  0.00           C
ATOM   5010  OD1 ASN A 511      28.371  34.924  69.017  1.00  0.00           O
ATOM   5011  ND2 ASN A 511      26.621  36.278  69.495  1.00  0.00           N
ATOM   5012 1HD2 ASN A 511      26.117  36.788  70.192  1.00  0.00           H
ATOM   5013 2HD2 ASN A 511      26.012  36.085  68.726  1.00  0.00           H
ATOM   5014  C   ASN A 511      30.854  36.213  70.972  1.00  0.00           C
ATOM   5015  O   ASN A 511      31.309  37.258  71.432  1.00  0.00           O
ATOM   5016  N   ARG A 512      31.297  35.871  69.743  1.00  0.00           N
ATOM   5017  HN  ARG A 512      30.933  35.064  69.284  1.00  0.00           H
ATOM   5018  CA  ARG A 512      32.445  36.506  69.037  1.00  0.00           C
ATOM   5019  HA  ARG A 512      32.340  37.581  69.028  1.00  0.00           H
ATOM   5020  CB  ARG A 512      33.867  36.191  69.552  1.00  0.00           C
ATOM   5021  HB1 ARG A 512      33.813  36.231  70.661  1.00  0.00           H
ATOM   5022  HB2 ARG A 512      34.698  36.871  69.268  1.00  0.00           H
ATOM   5023  CG  ARG A 512      34.426  34.760  69.254  1.00  0.00           C
ATOM   5024  HG1 ARG A 512      34.560  34.475  68.188  1.00  0.00           H
ATOM   5025  HG2 ARG A 512      33.718  34.036  69.709  1.00  0.00           H
ATOM   5026  CD  ARG A 512      35.817  34.541  69.823  1.00  0.00           C
ATOM   5027  HD1 ARG A 512      35.887  34.700  70.920  1.00  0.00           H
ATOM   5028  HD2 ARG A 512      36.464  35.239  69.249  1.00  0.00           H
ATOM   5029  NE  ARG A 512      36.223  33.112  69.492  1.00  0.00           N
ATOM   5030  HE  ARG A 512      35.615  32.500  68.985  1.00  0.00           H
ATOM   5031  CZ  ARG A 512      37.418  32.652  69.747  1.00  0.00           C
ATOM   5032  NH1 ARG A 512      38.349  33.268  70.357  1.00  0.00           N
ATOM   5033 1HH1 ARG A 512      38.119  34.231  70.497  1.00  0.00           H
ATOM   5034 2HH1 ARG A 512      39.262  32.867  70.287  1.00  0.00           H
ATOM   5035  NH2 ARG A 512      37.839  31.536  69.144  1.00  0.00           N
ATOM   5036 1HH2 ARG A 512      37.206  30.979  68.607  1.00  0.00           H
ATOM   5037 2HH2 ARG A 512      38.676  31.161  69.541  1.00  0.00           H
ATOM   5038  C   ARG A 512      32.254  35.974  67.631  1.00  0.00           C
ATOM   5039  O   ARG A 512      31.464  35.029  67.469  1.00  0.00           O
ATOM   5040  N   PRO A 513      32.742  36.581  66.566  1.00  0.00           N
ATOM   5041  CD  PRO A 513      33.351  37.896  66.604  1.00  0.00           C
ATOM   5042  HD1 PRO A 513      34.179  37.895  67.345  1.00  0.00           H
ATOM   5043  HD2 PRO A 513      32.614  38.649  66.956  1.00  0.00           H
ATOM   5044  CA  PRO A 513      32.825  36.021  65.216  1.00  0.00           C
ATOM   5045  HA  PRO A 513      31.842  35.984  64.769  1.00  0.00           H
ATOM   5046  CB  PRO A 513      33.826  36.868  64.497  1.00  0.00           C
ATOM   5047  HB1 PRO A 513      33.345  37.118  63.527  1.00  0.00           H
ATOM   5048  HB2 PRO A 513      34.838  36.432  64.356  1.00  0.00           H
ATOM   5049  CG  PRO A 513      34.001  38.189  65.272  1.00  0.00           C
ATOM   5050  HG1 PRO A 513      35.071  38.477  65.351  1.00  0.00           H
ATOM   5051  HG2 PRO A 513      33.364  38.976  64.813  1.00  0.00           H
ATOM   5052  C   PRO A 513      33.231  34.510  65.138  1.00  0.00           C
ATOM   5053  O   PRO A 513      34.227  34.025  65.708  1.00  0.00           O
ATOM   5054  N   SER A 514      32.459  33.610  64.391  1.00  0.00           N
ATOM   5055  HN  SER A 514      31.604  33.797  63.915  1.00  0.00           H
ATOM   5056  CA  SER A 514      32.929  32.226  64.286  1.00  0.00           C
ATOM   5057  HA  SER A 514      32.873  31.810  65.281  1.00  0.00           H
ATOM   5058  CB  SER A 514      31.817  31.337  63.685  1.00  0.00           C
ATOM   5059  HB1 SER A 514      31.667  31.814  62.693  1.00  0.00           H
ATOM   5060  HB2 SER A 514      30.810  31.528  64.115  1.00  0.00           H
ATOM   5061  OG  SER A 514      32.165  29.999  63.449  1.00  0.00           O
ATOM   5062  HG1 SER A 514      31.936  29.505  64.240  1.00  0.00           H
[truncated: 55,384 more chars]
