# Supplementary material for: Structural insight into small molecule action on Frizzleds
Source: Nat Commun. 2020 Jan 21;11:414. doi: 10.1038/s41467-019-14149-3 (PMC6972889; doi:10.1038/s41467-019-14149-3)
Supplement: Supplementary file 3 — Supplementary Data 2 [file 41467_2019_14149_MOESM3_ESM.txt]

CRYST1   79.666   79.666  112.372  90.00  90.00  90.00 P 1           1
ATOM      1  N   GLN A 192      39.149  58.646  84.084  1.00  0.00           N
ATOM      2  HT1 GLN A 192      39.616  59.554  84.281  1.00  0.00           H
ATOM      3  HT2 GLN A 192      38.144  58.630  84.353  1.00  0.00           H
ATOM      4  HT3 GLN A 192      38.973  58.621  83.059  1.00  0.00           H
ATOM      5  CA  GLN A 192      39.898  57.462  84.434  1.00  0.00           C
ATOM      6  HA  GLN A 192      40.819  57.491  83.872  1.00  0.00           H
ATOM      7  CB  GLN A 192      40.091  57.381  86.019  1.00  0.00           C
ATOM      8  HB1 GLN A 192      39.713  56.385  86.334  1.00  0.00           H
ATOM      9  HB2 GLN A 192      39.566  58.226  86.513  1.00  0.00           H
ATOM     10  CG  GLN A 192      41.444  57.648  86.656  1.00  0.00           C
ATOM     11  HG1 GLN A 192      41.556  57.421  87.738  1.00  0.00           H
ATOM     12  HG2 GLN A 192      41.897  58.635  86.422  1.00  0.00           H
ATOM     13  CD  GLN A 192      42.509  56.753  85.933  1.00  0.00           C
ATOM     14  OE1 GLN A 192      42.137  55.696  85.464  1.00  0.00           O
ATOM     15  NE2 GLN A 192      43.761  57.161  85.811  1.00  0.00           N
ATOM     16 1HE2 GLN A 192      44.468  56.513  85.527  1.00  0.00           H
ATOM     17 2HE2 GLN A 192      43.976  58.136  85.763  1.00  0.00           H
ATOM     18  C   GLN A 192      39.175  56.225  83.834  1.00  0.00           C
ATOM     19  O   GLN A 192      37.987  56.105  83.774  1.00  0.00           O
ATOM     20  N   CYS A 193      39.970  55.302  83.354  1.00  0.00           N
ATOM     21  HN  CYS A 193      40.952  55.404  83.489  1.00  0.00           H
ATOM     22  CA  CYS A 193      39.454  54.189  82.503  1.00  0.00           C
ATOM     23  HA  CYS A 193      38.385  54.220  82.347  1.00  0.00           H
ATOM     24  CB  CYS A 193      40.184  54.347  81.175  1.00  0.00           C
ATOM     25  HB1 CYS A 193      39.718  53.597  80.500  1.00  0.00           H
ATOM     26  HB2 CYS A 193      41.267  54.222  81.386  1.00  0.00           H
ATOM     27  SG  CYS A 193      39.974  55.955  80.375  1.00  0.00           S
ATOM     28  C   CYS A 193      39.721  52.756  83.088  1.00  0.00           C
ATOM     29  O   CYS A 193      40.801  52.436  83.486  1.00  0.00           O
ATOM     30  N   GLU A 194      38.629  51.930  83.204  1.00  0.00           N
ATOM     31  HN  GLU A 194      37.726  52.224  82.903  1.00  0.00           H
ATOM     32  CA  GLU A 194      38.698  50.672  83.689  1.00  0.00           C
ATOM     33  HA  GLU A 194      39.508  50.547  84.393  1.00  0.00           H
ATOM     34  CB  GLU A 194      37.398  50.273  84.390  1.00  0.00           C
ATOM     35  HB1 GLU A 194      37.443  49.220  84.742  1.00  0.00           H
ATOM     36  HB2 GLU A 194      36.561  50.345  83.663  1.00  0.00           H
ATOM     37  CG  GLU A 194      36.931  51.156  85.516  1.00  0.00           C
ATOM     38  HG1 GLU A 194      36.783  52.203  85.173  1.00  0.00           H
ATOM     39  HG2 GLU A 194      37.753  51.255  86.257  1.00  0.00           H
ATOM     40  CD  GLU A 194      35.729  50.783  86.327  1.00  0.00           C
ATOM     41  OE1 GLU A 194      35.678  50.664  87.613  1.00  0.00           O
ATOM     42  OE2 GLU A 194      34.708  50.431  85.647  1.00  0.00           O
ATOM     43  C   GLU A 194      39.066  49.688  82.499  1.00  0.00           C
ATOM     44  O   GLU A 194      38.689  49.816  81.322  1.00  0.00           O
ATOM     45  N   VAL A 195      39.818  48.700  82.781  1.00  0.00           N
ATOM     46  HN  VAL A 195      40.082  48.391  83.691  1.00  0.00           H
ATOM     47  CA  VAL A 195      40.464  47.762  81.786  1.00  0.00           C
ATOM     48  HA  VAL A 195      40.998  48.465  81.164  1.00  0.00           H
ATOM     49  CB  VAL A 195      41.447  46.821  82.358  1.00  0.00           C
ATOM     50  HB  VAL A 195      41.699  46.033  81.617  1.00  0.00           H
ATOM     51  CG1 VAL A 195      42.716  47.540  82.856  1.00  0.00           C
ATOM     52 1HG1 VAL A 195      43.236  48.051  82.018  1.00  0.00           H
ATOM     53 2HG1 VAL A 195      43.460  46.828  83.273  1.00  0.00           H
ATOM     54 3HG1 VAL A 195      42.411  48.283  83.624  1.00  0.00           H
ATOM     55  CG2 VAL A 195      40.804  46.121  83.538  1.00  0.00           C
ATOM     56 1HG2 VAL A 195      39.858  45.610  83.258  1.00  0.00           H
ATOM     57 2HG2 VAL A 195      40.568  46.874  84.319  1.00  0.00           H
ATOM     58 3HG2 VAL A 195      41.435  45.382  84.076  1.00  0.00           H
ATOM     59  C   VAL A 195      39.379  47.036  80.972  1.00  0.00           C
ATOM     60  O   VAL A 195      38.310  46.798  81.475  1.00  0.00           O
ATOM     61  N   PRO A 196      39.433  46.729  79.661  1.00  0.00           N
ATOM     62  CD  PRO A 196      38.417  45.853  79.072  1.00  0.00           C
ATOM     63  HD1 PRO A 196      37.574  46.485  78.718  1.00  0.00           H
ATOM     64  HD2 PRO A 196      38.154  45.018  79.756  1.00  0.00           H
ATOM     65  CA  PRO A 196      40.654  46.693  78.912  1.00  0.00           C
ATOM     66  HA  PRO A 196      41.568  46.806  79.475  1.00  0.00           H
ATOM     67  CB  PRO A 196      40.508  45.366  78.154  1.00  0.00           C
ATOM     68  HB1 PRO A 196      40.835  44.596  78.884  1.00  0.00           H
ATOM     69  HB2 PRO A 196      41.139  45.272  77.244  1.00  0.00           H
ATOM     70  CG  PRO A 196      39.043  45.286  77.778  1.00  0.00           C
ATOM     71  HG1 PRO A 196      38.828  46.081  77.032  1.00  0.00           H
ATOM     72  HG2 PRO A 196      38.760  44.281  77.399  1.00  0.00           H
ATOM     73  C   PRO A 196      40.601  47.909  77.955  1.00  0.00           C
ATOM     74  O   PRO A 196      41.219  47.935  76.905  1.00  0.00           O
ATOM     75  N   LEU A 197      39.962  49.032  78.352  1.00  0.00           N
ATOM     76  HN  LEU A 197      39.345  49.073  79.134  1.00  0.00           H
ATOM     77  CA  LEU A 197      40.048  50.318  77.679  1.00  0.00           C
ATOM     78  HA  LEU A 197      40.282  50.108  76.646  1.00  0.00           H
ATOM     79  CB  LEU A 197      38.717  51.159  77.633  1.00  0.00           C
ATOM     80  HB1 LEU A 197      38.906  52.209  77.321  1.00  0.00           H
ATOM     81  HB2 LEU A 197      38.410  51.198  78.700  1.00  0.00           H
ATOM     82  CG  LEU A 197      37.539  50.632  76.682  1.00  0.00           C
ATOM     83  HG  LEU A 197      37.884  50.359  75.662  1.00  0.00           H
ATOM     84  CD1 LEU A 197      36.837  49.358  77.169  1.00  0.00           C
ATOM     85 1HD1 LEU A 197      36.234  48.945  76.332  1.00  0.00           H
ATOM     86 2HD1 LEU A 197      36.207  49.708  78.015  1.00  0.00           H
ATOM     87 3HD1 LEU A 197      37.520  48.513  77.399  1.00  0.00           H
ATOM     88  CD2 LEU A 197      36.418  51.664  76.524  1.00  0.00           C
ATOM     89 1HD2 LEU A 197      35.702  51.386  75.720  1.00  0.00           H
ATOM     90 2HD2 LEU A 197      36.763  52.665  76.185  1.00  0.00           H
ATOM     91 3HD2 LEU A 197      35.900  51.736  77.504  1.00  0.00           H
ATOM     92  C   LEU A 197      41.211  51.111  78.185  1.00  0.00           C
ATOM     93  O   LEU A 197      41.621  51.052  79.344  1.00  0.00           O
ATOM     94  N   VAL A 198      41.780  52.023  77.354  1.00  0.00           N
ATOM     95  HN  VAL A 198      41.582  51.988  76.377  1.00  0.00           H
ATOM     96  CA  VAL A 198      42.769  52.966  77.664  1.00  0.00           C
ATOM     97  HA  VAL A 198      42.974  52.968  78.725  1.00  0.00           H
ATOM     98  CB  VAL A 198      43.972  52.605  76.809  1.00  0.00           C
ATOM     99  HB  VAL A 198      44.164  51.512  76.863  1.00  0.00           H
ATOM    100  CG1 VAL A 198      43.765  52.831  75.269  1.00  0.00           C
ATOM    101 1HG1 VAL A 198      43.751  53.935  75.145  1.00  0.00           H
ATOM    102 2HG1 VAL A 198      42.790  52.510  74.844  1.00  0.00           H
ATOM    103 3HG1 VAL A 198      44.568  52.353  74.669  1.00  0.00           H
ATOM    104  CG2 VAL A 198      45.172  53.400  77.337  1.00  0.00           C
ATOM    105 1HG2 VAL A 198      45.452  53.186  78.390  1.00  0.00           H
ATOM    106 2HG2 VAL A 198      45.273  54.506  77.301  1.00  0.00           H
ATOM    107 3HG2 VAL A 198      46.003  53.046  76.691  1.00  0.00           H
ATOM    108  C   VAL A 198      42.281  54.334  77.358  1.00  0.00           C
ATOM    109  O   VAL A 198      41.395  54.638  76.541  1.00  0.00           O
ATOM    110  N   ARG A 199      42.896  55.270  78.070  1.00  0.00           N
ATOM    111  HN  ARG A 199      43.586  55.121  78.774  1.00  0.00           H
ATOM    112  CA  ARG A 199      42.662  56.678  77.689  1.00  0.00           C
ATOM    113  HA  ARG A 199      41.610  56.920  77.650  1.00  0.00           H
ATOM    114  CB  ARG A 199      43.173  57.541  78.804  1.00  0.00           C
ATOM    115  HB1 ARG A 199      42.635  57.170  79.702  1.00  0.00           H
ATOM    116  HB2 ARG A 199      42.859  58.600  78.685  1.00  0.00           H
ATOM    117  CG  ARG A 199      44.750  57.512  79.121  1.00  0.00           C
ATOM    118  HG1 ARG A 199      45.135  56.473  79.198  1.00  0.00           H
ATOM    119  HG2 ARG A 199      44.730  57.740  80.208  1.00  0.00           H
ATOM    120  CD  ARG A 199      45.638  58.526  78.335  1.00  0.00           C
ATOM    121  HD1 ARG A 199      45.591  58.266  77.256  1.00  0.00           H
ATOM    122  HD2 ARG A 199      46.728  58.441  78.528  1.00  0.00           H
ATOM    123  NE  ARG A 199      45.045  59.907  78.470  1.00  0.00           N
ATOM    124  HE  ARG A 199      44.840  60.275  79.377  1.00  0.00           H
ATOM    125  CZ  ARG A 199      44.571  60.634  77.490  1.00  0.00           C
ATOM    126  NH1 ARG A 199      44.673  60.421  76.219  1.00  0.00           N
ATOM    127 1HH1 ARG A 199      45.372  59.813  75.843  1.00  0.00           H
ATOM    128 2HH1 ARG A 199      44.437  61.206  75.646  1.00  0.00           H
ATOM    129  NH2 ARG A 199      43.823  61.677  77.749  1.00  0.00           N
ATOM    130 1HH2 ARG A 199      43.674  62.325  77.002  1.00  0.00           H
ATOM    131 2HH2 ARG A 199      43.772  61.951  78.709  1.00  0.00           H
ATOM    132  C   ARG A 199      43.080  57.199  76.307  1.00  0.00           C
ATOM    133  O   ARG A 199      44.179  56.997  75.835  1.00  0.00           O
ATOM    134  N   THR A 200      42.226  58.089  75.740  1.00  0.00           N
ATOM    135  HN  THR A 200      41.313  58.198  76.125  1.00  0.00           H
ATOM    136  CA  THR A 200      42.370  58.635  74.358  1.00  0.00           C
ATOM    137  HA  THR A 200      43.436  58.678  74.188  1.00  0.00           H
ATOM    138  CB  THR A 200      41.813  57.833  73.219  1.00  0.00           C
ATOM    139  HB  THR A 200      42.112  56.772  73.361  1.00  0.00           H
ATOM    140  OG1 THR A 200      42.114  58.329  71.990  1.00  0.00           O
ATOM    141  HG1 THR A 200      42.888  57.791  71.808  1.00  0.00           H
ATOM    142  CG2 THR A 200      40.221  57.946  73.206  1.00  0.00           C
ATOM    143 1HG2 THR A 200      39.859  58.987  73.064  1.00  0.00           H
ATOM    144 2HG2 THR A 200      39.912  57.560  74.201  1.00  0.00           H
ATOM    145 3HG2 THR A 200      39.848  57.181  72.492  1.00  0.00           H
ATOM    146  C   THR A 200      41.971  60.076  74.325  1.00  0.00           C
ATOM    147  O   THR A 200      41.026  60.525  75.023  1.00  0.00           O
ATOM    148  N   ASP A 201      42.652  60.892  73.471  1.00  0.00           N
ATOM    149  HN  ASP A 201      43.510  60.601  73.054  1.00  0.00           H
ATOM    150  CA  ASP A 201      42.246  62.239  73.070  1.00  0.00           C
ATOM    151  HA  ASP A 201      41.521  62.559  73.804  1.00  0.00           H
ATOM    152  CB  ASP A 201      43.541  63.130  72.954  1.00  0.00           C
ATOM    153  HB1 ASP A 201      43.266  64.190  72.767  1.00  0.00           H
ATOM    154  HB2 ASP A 201      44.173  62.624  72.194  1.00  0.00           H
ATOM    155  CG  ASP A 201      44.377  63.278  74.127  1.00  0.00           C
ATOM    156  OD1 ASP A 201      45.471  63.801  73.961  1.00  0.00           O
ATOM    157  OD2 ASP A 201      44.014  62.879  75.261  1.00  0.00           O
ATOM    158  C   ASP A 201      41.480  62.322  71.755  1.00  0.00           C
ATOM    159  O   ASP A 201      41.182  63.414  71.317  1.00  0.00           O
ATOM    160  N   ASN A 202      41.247  61.177  71.053  1.00  0.00           N
ATOM    161  HN  ASN A 202      41.579  60.322  71.445  1.00  0.00           H
ATOM    162  CA  ASN A 202      40.725  61.190  69.672  1.00  0.00           C
ATOM    163  HA  ASN A 202      40.901  62.211  69.368  1.00  0.00           H
ATOM    164  CB  ASN A 202      41.536  60.333  68.701  1.00  0.00           C
ATOM    165  HB1 ASN A 202      41.649  59.354  69.213  1.00  0.00           H
ATOM    166  HB2 ASN A 202      42.558  60.767  68.727  1.00  0.00           H
ATOM    167  CG  ASN A 202      41.094  60.213  67.267  1.00  0.00           C
ATOM    168  OD1 ASN A 202      40.423  61.044  66.618  1.00  0.00           O
ATOM    169  ND2 ASN A 202      41.605  59.131  66.709  1.00  0.00           N
ATOM    170 1HD2 ASN A 202      41.518  59.053  65.716  1.00  0.00           H
ATOM    171 2HD2 ASN A 202      41.918  58.316  67.196  1.00  0.00           H
ATOM    172  C   ASN A 202      39.251  60.944  69.542  1.00  0.00           C
ATOM    173  O   ASN A 202      38.706  59.921  69.934  1.00  0.00           O
ATOM    174  N   PRO A 203      38.397  61.830  69.058  1.00  0.00           N
ATOM    175  CD  PRO A 203      38.774  63.124  68.427  1.00  0.00           C
ATOM    176  HD1 PRO A 203      39.722  63.044  67.853  1.00  0.00           H
ATOM    177  HD2 PRO A 203      39.013  63.791  69.283  1.00  0.00           H
ATOM    178  CA  PRO A 203      36.916  61.545  68.739  1.00  0.00           C
ATOM    179  HA  PRO A 203      36.477  61.289  69.692  1.00  0.00           H
ATOM    180  CB  PRO A 203      36.331  62.913  68.237  1.00  0.00           C
ATOM    181  HB1 PRO A 203      35.944  63.542  69.066  1.00  0.00           H
ATOM    182  HB2 PRO A 203      35.591  62.770  67.421  1.00  0.00           H
ATOM    183  CG  PRO A 203      37.597  63.575  67.542  1.00  0.00           C
ATOM    184  HG1 PRO A 203      37.618  63.183  66.503  1.00  0.00           H
ATOM    185  HG2 PRO A 203      37.584  64.683  67.465  1.00  0.00           H
ATOM    186  C   PRO A 203      36.653  60.362  67.805  1.00  0.00           C
ATOM    187  O   PRO A 203      35.509  59.850  67.739  1.00  0.00           O
ATOM    188  N   LYS A 204      37.622  59.994  67.014  1.00  0.00           N
ATOM    189  HN  LYS A 204      38.495  60.462  66.902  1.00  0.00           H
ATOM    190  CA  LYS A 204      37.440  58.645  66.385  1.00  0.00           C
ATOM    191  HA  LYS A 204      36.405  58.513  66.105  1.00  0.00           H
ATOM    192  CB  LYS A 204      38.209  58.565  65.059  1.00  0.00           C
ATOM    193  HB1 LYS A 204      38.166  57.529  64.660  1.00  0.00           H
ATOM    194  HB2 LYS A 204      39.267  58.801  65.302  1.00  0.00           H
ATOM    195  CG  LYS A 204      37.559  59.484  64.023  1.00  0.00           C
ATOM    196  HG1 LYS A 204      38.284  59.489  63.181  1.00  0.00           H
ATOM    197  HG2 LYS A 204      37.444  60.499  64.460  1.00  0.00           H
ATOM    198  CD  LYS A 204      36.232  59.029  63.489  1.00  0.00           C
ATOM    199  HD1 LYS A 204      35.483  59.326  64.254  1.00  0.00           H
ATOM    200  HD2 LYS A 204      36.157  57.921  63.522  1.00  0.00           H
ATOM    201  CE  LYS A 204      35.826  59.529  62.119  1.00  0.00           C
ATOM    202  HE1 LYS A 204      34.941  58.958  61.765  1.00  0.00           H
ATOM    203  HE2 LYS A 204      36.637  59.399  61.370  1.00  0.00           H
ATOM    204  NZ  LYS A 204      35.462  60.940  62.218  1.00  0.00           N
ATOM    205  HZ1 LYS A 204      36.269  61.596  62.186  1.00  0.00           H
ATOM    206  HZ2 LYS A 204      34.865  61.117  63.051  1.00  0.00           H
ATOM    207  HZ3 LYS A 204      35.039  61.213  61.308  1.00  0.00           H
ATOM    208  C   LYS A 204      37.828  57.433  67.210  1.00  0.00           C
ATOM    209  O   LYS A 204      37.598  56.285  66.844  1.00  0.00           O
ATOM    210  N   SER A 205      38.513  57.568  68.386  1.00  0.00           N
ATOM    211  HN  SER A 205      38.762  58.491  68.667  1.00  0.00           H
ATOM    212  CA  SER A 205      38.971  56.483  69.257  1.00  0.00           C
ATOM    213  HA  SER A 205      38.955  55.549  68.714  1.00  0.00           H
ATOM    214  CB  SER A 205      40.384  56.639  69.790  1.00  0.00           C
ATOM    215  HB1 SER A 205      40.587  55.837  70.531  1.00  0.00           H
ATOM    216  HB2 SER A 205      40.449  57.539  70.437  1.00  0.00           H
ATOM    217  OG  SER A 205      41.326  56.655  68.707  1.00  0.00           O
ATOM    218  HG1 SER A 205      42.196  56.532  69.093  1.00  0.00           H
ATOM    219  C   SER A 205      38.122  56.224  70.478  1.00  0.00           C
ATOM    220  O   SER A 205      37.943  55.073  70.863  1.00  0.00           O
ATOM    221  N   TRP A 206      37.526  57.208  71.150  1.00  0.00           N
ATOM    222  HN  TRP A 206      37.641  58.165  70.897  1.00  0.00           H
ATOM    223  CA  TRP A 206      36.703  56.934  72.283  1.00  0.00           C
ATOM    224  HA  TRP A 206      37.198  56.296  73.000  1.00  0.00           H
ATOM    225  CB  TRP A 206      36.351  58.169  73.232  1.00  0.00           C
ATOM    226  HB1 TRP A 206      37.262  58.470  73.792  1.00  0.00           H
ATOM    227  HB2 TRP A 206      35.690  57.740  74.015  1.00  0.00           H
ATOM    228  CG  TRP A 206      35.595  59.354  72.700  1.00  0.00           C
ATOM    229  CD1 TRP A 206      34.316  59.442  72.205  1.00  0.00           C
ATOM    230  HD1 TRP A 206      33.724  58.565  71.991  1.00  0.00           H
ATOM    231  NE1 TRP A 206      33.914  60.755  72.037  1.00  0.00           N
ATOM    232  HE1 TRP A 206      33.156  61.104  71.531  1.00  0.00           H
ATOM    233  CE2 TRP A 206      35.037  61.554  72.329  1.00  0.00           C
ATOM    234  CD2 TRP A 206      36.061  60.678  72.802  1.00  0.00           C
ATOM    235  CE3 TRP A 206      37.309  61.254  73.036  1.00  0.00           C
ATOM    236  HE3 TRP A 206      38.134  60.704  73.464  1.00  0.00           H
ATOM    237  CZ3 TRP A 206      37.531  62.627  72.848  1.00  0.00           C
ATOM    238  HZ3 TRP A 206      38.538  63.006  72.937  1.00  0.00           H
ATOM    239  CZ2 TRP A 206      35.188  62.917  72.223  1.00  0.00           C
ATOM    240  HZ2 TRP A 206      34.373  63.506  71.829  1.00  0.00           H
ATOM    241  CH2 TRP A 206      36.493  63.498  72.556  1.00  0.00           C
ATOM    242  HH2 TRP A 206      36.697  64.558  72.552  1.00  0.00           H
ATOM    243  C   TRP A 206      35.404  56.159  71.925  1.00  0.00           C
ATOM    244  O   TRP A 206      34.852  56.145  70.848  1.00  0.00           O
ATOM    245  N   TYR A 207      35.057  55.302  72.924  1.00  0.00           N
ATOM    246  HN  TYR A 207      35.588  55.356  73.766  1.00  0.00           H
ATOM    247  CA  TYR A 207      33.894  54.386  72.838  1.00  0.00           C
ATOM    248  HA  TYR A 207      33.705  54.096  71.815  1.00  0.00           H
ATOM    249  CB  TYR A 207      34.315  53.080  73.613  1.00  0.00           C
ATOM    250  HB1 TYR A 207      34.591  53.353  74.654  1.00  0.00           H
ATOM    251  HB2 TYR A 207      35.276  52.789  73.137  1.00  0.00           H
ATOM    252  CG  TYR A 207      33.387  51.935  73.527  1.00  0.00           C
ATOM    253  CD1 TYR A 207      32.787  51.411  74.684  1.00  0.00           C
ATOM    254  HD1 TYR A 207      33.119  51.831  75.622  1.00  0.00           H
ATOM    255  CE1 TYR A 207      32.059  50.220  74.656  1.00  0.00           C
ATOM    256  HE1 TYR A 207      31.547  49.818  75.517  1.00  0.00           H
ATOM    257  CZ  TYR A 207      31.895  49.536  73.425  1.00  0.00           C
ATOM    258  OH  TYR A 207      31.231  48.311  73.276  1.00  0.00           O
ATOM    259  HH  TYR A 207      31.178  48.064  72.350  1.00  0.00           H
ATOM    260  CD2 TYR A 207      33.189  51.268  72.289  1.00  0.00           C
ATOM    261  HD2 TYR A 207      33.695  51.581  71.388  1.00  0.00           H
ATOM    262  CE2 TYR A 207      32.522  50.068  72.305  1.00  0.00           C
ATOM    263  HE2 TYR A 207      32.671  49.469  71.419  1.00  0.00           H
ATOM    264  C   TYR A 207      32.662  55.135  73.497  1.00  0.00           C
ATOM    265  O   TYR A 207      32.753  56.143  74.189  1.00  0.00           O
ATOM    266  N   GLU A 208      31.501  54.565  73.165  1.00  0.00           N
ATOM    267  HN  GLU A 208      31.535  53.693  72.682  1.00  0.00           H
ATOM    268  CA  GLU A 208      30.187  54.990  73.549  1.00  0.00           C
ATOM    269  HA  GLU A 208      30.074  55.968  73.105  1.00  0.00           H
ATOM    270  CB  GLU A 208      29.104  53.989  72.902  1.00  0.00           C
ATOM    271  HB1 GLU A 208      29.508  52.966  73.061  1.00  0.00           H
ATOM    272  HB2 GLU A 208      29.131  54.243  71.820  1.00  0.00           H
ATOM    273  CG  GLU A 208      27.737  54.019  73.497  1.00  0.00           C
ATOM    274  HG1 GLU A 208      27.253  55.016  73.419  1.00  0.00           H
ATOM    275  HG2 GLU A 208      27.680  53.823  74.589  1.00  0.00           H
ATOM    276  CD  GLU A 208      26.846  53.060  72.752  1.00  0.00           C
ATOM    277  OE1 GLU A 208      26.846  53.130  71.482  1.00  0.00           O
ATOM    278  OE2 GLU A 208      26.257  52.166  73.437  1.00  0.00           O
ATOM    279  C   GLU A 208      29.970  55.127  75.083  1.00  0.00           C
ATOM    280  O   GLU A 208      30.312  54.252  75.868  1.00  0.00           O
ATOM    281  N   ASP A 209      29.323  56.273  75.478  1.00  0.00           N
ATOM    282  HN  ASP A 209      28.793  56.831  74.844  1.00  0.00           H
ATOM    283  CA  ASP A 209      28.990  56.572  76.898  1.00  0.00           C
ATOM    284  HA  ASP A 209      28.620  57.583  76.812  1.00  0.00           H
ATOM    285  CB  ASP A 209      27.794  55.607  77.217  1.00  0.00           C
ATOM    286  HB1 ASP A 209      27.508  55.774  78.277  1.00  0.00           H
ATOM    287  HB2 ASP A 209      28.060  54.531  77.153  1.00  0.00           H
ATOM    288  CG  ASP A 209      26.545  55.811  76.343  1.00  0.00           C
ATOM    289  OD1 ASP A 209      25.546  55.177  76.645  1.00  0.00           O
ATOM    290  OD2 ASP A 209      26.553  56.664  75.392  1.00  0.00           O
ATOM    291  C   ASP A 209      30.100  56.412  77.907  1.00  0.00           C
ATOM    292  O   ASP A 209      29.757  56.602  79.091  1.00  0.00           O
ATOM    293  N   VAL A 210      31.391  56.257  77.512  1.00  0.00           N
ATOM    294  HN  VAL A 210      31.688  56.088  76.576  1.00  0.00           H
ATOM    295  CA  VAL A 210      32.617  56.272  78.399  1.00  0.00           C
ATOM    296  HA  VAL A 210      32.318  56.435  79.424  1.00  0.00           H
ATOM    297  CB  VAL A 210      33.365  54.949  78.455  1.00  0.00           C
ATOM    298  HB  VAL A 210      32.661  54.192  78.863  1.00  0.00           H
ATOM    299  CG1 VAL A 210      33.947  54.496  77.101  1.00  0.00           C
ATOM    300 1HG1 VAL A 210      34.449  53.511  77.213  1.00  0.00           H
ATOM    301 2HG1 VAL A 210      34.730  55.155  76.669  1.00  0.00           H
ATOM    302 3HG1 VAL A 210      33.170  54.364  76.318  1.00  0.00           H
ATOM    303  CG2 VAL A 210      34.553  54.997  79.479  1.00  0.00           C
ATOM    304 1HG2 VAL A 210      35.172  54.085  79.617  1.00  0.00           H
ATOM    305 2HG2 VAL A 210      34.037  55.321  80.408  1.00  0.00           H
ATOM    306 3HG2 VAL A 210      35.264  55.834  79.309  1.00  0.00           H
ATOM    307  C   VAL A 210      33.511  57.470  77.985  1.00  0.00           C
ATOM    308  O   VAL A 210      34.264  57.541  77.029  1.00  0.00           O
ATOM    309  N   GLU A 211      33.498  58.542  78.869  1.00  0.00           N
ATOM    310  HN  GLU A 211      32.754  58.635  79.527  1.00  0.00           H
ATOM    311  CA  GLU A 211      34.330  59.727  78.809  1.00  0.00           C
ATOM    312  HA  GLU A 211      34.139  60.304  77.916  1.00  0.00           H
ATOM    313  CB  GLU A 211      34.015  60.778  79.997  1.00  0.00           C
ATOM    314  HB1 GLU A 211      34.450  60.392  80.943  1.00  0.00           H
ATOM    315  HB2 GLU A 211      32.910  60.851  80.095  1.00  0.00           H
ATOM    316  CG  GLU A 211      34.574  62.238  79.887  1.00  0.00           C
ATOM    317  HG1 GLU A 211      35.672  62.230  79.714  1.00  0.00           H
ATOM    318  HG2 GLU A 211      34.596  62.896  80.782  1.00  0.00           H
ATOM    319  CD  GLU A 211      34.026  62.964  78.660  1.00  0.00           C
ATOM    320  OE1 GLU A 211      34.638  62.826  77.564  1.00  0.00           O
ATOM    321  OE2 GLU A 211      32.883  63.478  78.686  1.00  0.00           O
ATOM    322  C   GLU A 211      35.819  59.513  78.926  1.00  0.00           C
ATOM    323  O   GLU A 211      36.357  59.163  79.935  1.00  0.00           O
ATOM    324  N   GLY A 212      36.525  59.760  77.802  1.00  0.00           N
ATOM    325  HN  GLY A 212      36.054  60.070  76.979  1.00  0.00           H
ATOM    326  CA  GLY A 212      37.969  59.830  77.698  1.00  0.00           C
ATOM    327  HA1 GLY A 212      38.275  60.387  78.571  1.00  0.00           H
ATOM    328  HA2 GLY A 212      38.108  60.220  76.701  1.00  0.00           H
ATOM    329  C   GLY A 212      38.689  58.545  77.651  1.00  0.00           C
ATOM    330  O   GLY A 212      39.805  58.529  78.117  1.00  0.00           O
ATOM    331  N   CYS A 213      38.116  57.452  77.084  1.00  0.00           N
ATOM    332  HN  CYS A 213      37.163  57.608  76.836  1.00  0.00           H
ATOM    333  CA  CYS A 213      38.644  56.082  77.118  1.00  0.00           C
ATOM    334  HA  CYS A 213      39.710  56.128  77.288  1.00  0.00           H
ATOM    335  CB  CYS A 213      38.071  55.217  78.318  1.00  0.00           C
ATOM    336  HB1 CYS A 213      38.682  54.289  78.333  1.00  0.00           H
ATOM    337  HB2 CYS A 213      36.992  55.008  78.155  1.00  0.00           H
ATOM    338  SG  CYS A 213      38.069  56.057  79.952  1.00  0.00           S
ATOM    339  C   CYS A 213      38.292  55.364  75.755  1.00  0.00           C
ATOM    340  O   CYS A 213      37.230  55.498  75.197  1.00  0.00           O
ATOM    341  N   GLY A 214      39.150  54.522  75.224  1.00  0.00           N
ATOM    342  HN  GLY A 214      40.082  54.448  75.571  1.00  0.00           H
ATOM    343  CA  GLY A 214      38.916  53.675  74.027  1.00  0.00           C
ATOM    344  HA1 GLY A 214      39.505  54.075  73.215  1.00  0.00           H
ATOM    345  HA2 GLY A 214      37.882  53.428  73.834  1.00  0.00           H
ATOM    346  C   GLY A 214      39.506  52.262  74.051  1.00  0.00           C
ATOM    347  O   GLY A 214      40.390  51.944  74.836  1.00  0.00           O
ATOM    348  N   ILE A 215      38.960  51.283  73.231  1.00  0.00           N
ATOM    349  HN  ILE A 215      38.209  51.433  72.593  1.00  0.00           H
ATOM    350  CA  ILE A 215      39.438  49.876  73.152  1.00  0.00           C
ATOM    351  HA  ILE A 215      39.355  49.473  74.150  1.00  0.00           H
ATOM    352  CB  ILE A 215      38.487  49.047  72.191  1.00  0.00           C
ATOM    353  HB  ILE A 215      38.559  49.487  71.173  1.00  0.00           H
ATOM    354  CG2 ILE A 215      38.912  47.538  72.240  1.00  0.00           C
ATOM    355 1HG2 ILE A 215      38.298  46.895  71.574  1.00  0.00           H
ATOM    356 2HG2 ILE A 215      38.658  47.075  73.217  1.00  0.00           H
ATOM    357 3HG2 ILE A 215      39.985  47.396  71.987  1.00  0.00           H
ATOM    358  CG1 ILE A 215      36.980  49.205  72.490  1.00  0.00           C
ATOM    359 1HG1 ILE A 215      36.758  50.293  72.522  1.00  0.00           H
ATOM    360 2HG1 ILE A 215      36.656  48.642  73.392  1.00  0.00           H
ATOM    361  CD  ILE A 215      36.115  48.778  71.302  1.00  0.00           C
ATOM    362  HD1 ILE A 215      36.171  47.681  71.141  1.00  0.00           H
ATOM    363  HD2 ILE A 215      36.256  49.417  70.404  1.00  0.00           H
ATOM    364  HD3 ILE A 215      35.045  48.911  71.570  1.00  0.00           H
ATOM    365  C   ILE A 215      40.896  49.755  72.723  1.00  0.00           C
ATOM    366  O   ILE A 215      41.292  50.259  71.677  1.00  0.00           O
ATOM    367  N   GLN A 216      41.664  49.026  73.538  1.00  0.00           N
ATOM    368  HN  GLN A 216      41.266  48.571  74.331  1.00  0.00           H
ATOM    369  CA  GLN A 216      43.037  48.702  73.206  1.00  0.00           C
ATOM    370  HA  GLN A 216      43.644  49.567  72.982  1.00  0.00           H
ATOM    371  CB  GLN A 216      43.822  48.015  74.382  1.00  0.00           C
ATOM    372  HB1 GLN A 216      44.780  47.601  74.002  1.00  0.00           H
ATOM    373  HB2 GLN A 216      43.227  47.145  74.737  1.00  0.00           H
ATOM    374  CG  GLN A 216      43.860  49.076  75.467  1.00  0.00           C
ATOM    375  HG1 GLN A 216      42.875  49.454  75.816  1.00  0.00           H
ATOM    376  HG2 GLN A 216      44.234  50.045  75.071  1.00  0.00           H
ATOM    377  CD  GLN A 216      44.601  48.861  76.765  1.00  0.00           C
ATOM    378  OE1 GLN A 216      45.706  49.342  77.016  1.00  0.00           O
ATOM    379  NE2 GLN A 216      43.940  48.168  77.683  1.00  0.00           N
ATOM    380 1HE2 GLN A 216      43.081  47.733  77.412  1.00  0.00           H
ATOM    381 2HE2 GLN A 216      44.352  48.235  78.591  1.00  0.00           H
ATOM    382  C   GLN A 216      43.148  47.775  71.961  1.00  0.00           C
ATOM    383  O   GLN A 216      42.392  46.820  71.786  1.00  0.00           O
ATOM    384  N   CYS A 217      44.243  47.972  71.160  1.00  0.00           N
ATOM    385  HN  CYS A 217      44.750  48.822  71.283  1.00  0.00           H
ATOM    386  CA  CYS A 217      44.752  47.182  70.053  1.00  0.00           C
ATOM    387  HA  CYS A 217      43.888  47.254  69.408  1.00  0.00           H
ATOM    388  CB  CYS A 217      46.031  47.884  69.476  1.00  0.00           C
ATOM    389  HB1 CYS A 217      46.900  47.803  70.164  1.00  0.00           H
ATOM    390  HB2 CYS A 217      45.698  48.942  69.416  1.00  0.00           H
ATOM    391  SG  CYS A 217      46.471  47.376  67.818  1.00  0.00           S
ATOM    392  C   CYS A 217      44.850  45.648  70.336  1.00  0.00           C
ATOM    393  O   CYS A 217      45.304  45.190  71.384  1.00  0.00           O
ATOM    394  N   GLN A 218      44.488  44.881  69.301  1.00  0.00           N
ATOM    395  HN  GLN A 218      44.115  45.201  68.434  1.00  0.00           H
ATOM    396  CA  GLN A 218      44.453  43.415  69.350  1.00  0.00           C
ATOM    397  HA  GLN A 218      44.616  43.177  68.309  1.00  0.00           H
ATOM    398  CB  GLN A 218      45.638  42.626  70.101  1.00  0.00           C
ATOM    399  HB1 GLN A 218      45.506  41.609  69.674  1.00  0.00           H
ATOM    400  HB2 GLN A 218      45.504  42.646  71.203  1.00  0.00           H
ATOM    401  CG  GLN A 218      46.997  42.999  69.563  1.00  0.00           C
ATOM    402  HG1 GLN A 218      47.655  42.204  69.973  1.00  0.00           H
ATOM    403  HG2 GLN A 218      47.422  43.899  70.058  1.00  0.00           H
ATOM    404  CD  GLN A 218      47.066  42.961  68.022  1.00  0.00           C
ATOM    405  OE1 GLN A 218      47.219  41.920  67.393  1.00  0.00           O
ATOM    406  NE2 GLN A 218      47.101  44.127  67.388  1.00  0.00           N
ATOM    407 1HE2 GLN A 218      46.598  44.868  67.835  1.00  0.00           H
ATOM    408 2HE2 GLN A 218      47.050  44.155  66.390  1.00  0.00           H
ATOM    409  C   GLN A 218      43.093  42.928  69.745  1.00  0.00           C
ATOM    410  O   GLN A 218      42.620  42.990  70.891  1.00  0.00           O
ATOM    411  N   ASN A 219      42.395  42.264  68.802  1.00  0.00           N
ATOM    412  HN  ASN A 219      42.755  42.011  67.907  1.00  0.00           H
ATOM    413  CA  ASN A 219      41.026  41.569  68.883  1.00  0.00           C
ATOM    414  HA  ASN A 219      40.337  42.393  68.776  1.00  0.00           H
ATOM    415  CB  ASN A 219      40.863  40.876  67.539  1.00  0.00           C
ATOM    416  HB1 ASN A 219      41.548  40.003  67.592  1.00  0.00           H
ATOM    417  HB2 ASN A 219      41.103  41.530  66.674  1.00  0.00           H
ATOM    418  CG  ASN A 219      39.449  40.392  67.260  1.00  0.00           C
ATOM    419  OD1 ASN A 219      38.863  39.876  68.238  1.00  0.00           O
ATOM    420  ND2 ASN A 219      38.978  40.441  66.026  1.00  0.00           N
ATOM    421 1HD2 ASN A 219      39.527  40.908  65.332  1.00  0.00           H
ATOM    422 2HD2 ASN A 219      38.006  40.244  65.896  1.00  0.00           H
ATOM    423  C   ASN A 219      40.767  40.725  70.095  1.00  0.00           C
ATOM    424  O   ASN A 219      41.441  39.701  70.242  1.00  0.00           O
ATOM    425  N   PRO A 220      39.807  41.057  70.963  1.00  0.00           N
ATOM    426  CD  PRO A 220      38.913  42.179  70.865  1.00  0.00           C
ATOM    427  HD1 PRO A 220      38.303  42.060  69.944  1.00  0.00           H
ATOM    428  HD2 PRO A 220      39.361  43.196  70.865  1.00  0.00           H
ATOM    429  CA  PRO A 220      39.713  40.327  72.287  1.00  0.00           C
ATOM    430  HA  PRO A 220      40.656  40.157  72.785  1.00  0.00           H
ATOM    431  CB  PRO A 220      38.769  41.354  73.070  1.00  0.00           C
ATOM    432  HB1 PRO A 220      39.371  42.052  73.691  1.00  0.00           H
ATOM    433  HB2 PRO A 220      38.085  40.847  73.784  1.00  0.00           H
ATOM    434  CG  PRO A 220      37.964  42.166  72.041  1.00  0.00           C
ATOM    435  HG1 PRO A 220      37.066  41.572  71.765  1.00  0.00           H
ATOM    436  HG2 PRO A 220      37.638  43.195  72.305  1.00  0.00           H
ATOM    437  C   PRO A 220      39.086  38.925  72.138  1.00  0.00           C
ATOM    438  O   PRO A 220      39.308  38.123  73.027  1.00  0.00           O
ATOM    439  N   LEU A 221      38.339  38.722  71.033  1.00  0.00           N
ATOM    440  HN  LEU A 221      38.410  39.361  70.270  1.00  0.00           H
ATOM    441  CA  LEU A 221      37.583  37.482  70.786  1.00  0.00           C
ATOM    442  HA  LEU A 221      37.320  37.032  71.732  1.00  0.00           H
ATOM    443  CB  LEU A 221      36.332  37.943  70.109  1.00  0.00           C
ATOM    444  HB1 LEU A 221      35.672  37.071  69.913  1.00  0.00           H
ATOM    445  HB2 LEU A 221      36.689  38.301  69.120  1.00  0.00           H
ATOM    446  CG  LEU A 221      35.428  39.168  70.608  1.00  0.00           C
ATOM    447  HG  LEU A 221      36.141  39.937  70.976  1.00  0.00           H
ATOM    448  CD1 LEU A 221      34.586  39.930  69.646  1.00  0.00           C
ATOM    449 1HD1 LEU A 221      33.893  39.250  69.105  1.00  0.00           H
ATOM    450 2HD1 LEU A 221      35.242  40.311  68.835  1.00  0.00           H
ATOM    451 3HD1 LEU A 221      33.995  40.744  70.118  1.00  0.00           H
ATOM    452  CD2 LEU A 221      34.642  38.695  71.798  1.00  0.00           C
ATOM    453 1HD2 LEU A 221      34.304  37.678  71.507  1.00  0.00           H
ATOM    454 2HD2 LEU A 221      33.716  39.269  72.016  1.00  0.00           H
ATOM    455 3HD2 LEU A 221      35.332  38.568  72.660  1.00  0.00           H
ATOM    456  C   LEU A 221      38.336  36.417  70.033  1.00  0.00           C
ATOM    457  O   LEU A 221      37.873  35.356  69.646  1.00  0.00           O
ATOM    458  N   PHE A 222      39.664  36.622  69.873  1.00  0.00           N
ATOM    459  HN  PHE A 222      40.169  37.400  70.237  1.00  0.00           H
ATOM    460  CA  PHE A 222      40.575  35.655  69.316  1.00  0.00           C
ATOM    461  HA  PHE A 222      40.153  34.668  69.434  1.00  0.00           H
ATOM    462  CB  PHE A 222      40.974  35.942  67.819  1.00  0.00           C
ATOM    463  HB1 PHE A 222      41.770  35.249  67.471  1.00  0.00           H
ATOM    464  HB2 PHE A 222      41.267  37.010  67.737  1.00  0.00           H
ATOM    465  CG  PHE A 222      39.838  35.712  66.835  1.00  0.00           C
ATOM    466  CD1 PHE A 222      39.003  36.810  66.485  1.00  0.00           C
ATOM    467  HD1 PHE A 222      39.207  37.754  66.967  1.00  0.00           H
ATOM    468  CE1 PHE A 222      38.068  36.714  65.489  1.00  0.00           C
ATOM    469  HE1 PHE A 222      37.525  37.569  65.114  1.00  0.00           H
ATOM    470  CZ  PHE A 222      37.808  35.466  64.925  1.00  0.00           C
ATOM    471  HZ  PHE A 222      37.131  35.396  64.086  1.00  0.00           H
ATOM    472  CD2 PHE A 222      39.617  34.485  66.236  1.00  0.00           C
ATOM    473  HD2 PHE A 222      40.343  33.711  66.439  1.00  0.00           H
ATOM    474  CE2 PHE A 222      38.608  34.305  65.314  1.00  0.00           C
ATOM    475  HE2 PHE A 222      38.397  33.421  64.731  1.00  0.00           H
ATOM    476  C   PHE A 222      41.859  35.700  70.166  1.00  0.00           C
ATOM    477  O   PHE A 222      42.447  36.760  70.386  1.00  0.00           O
ATOM    478  N   THR A 223      42.290  34.547  70.663  1.00  0.00           N
ATOM    479  HN  THR A 223      41.758  33.708  70.585  1.00  0.00           H
ATOM    480  CA  THR A 223      43.488  34.432  71.478  1.00  0.00           C
ATOM    481  HA  THR A 223      43.379  35.202  72.228  1.00  0.00           H
ATOM    482  CB  THR A 223      43.568  33.155  72.256  1.00  0.00           C
ATOM    483  HB  THR A 223      44.488  33.036  72.866  1.00  0.00           H
ATOM    484  OG1 THR A 223      43.435  31.958  71.510  1.00  0.00           O
ATOM    485  HG1 THR A 223      42.611  32.161  71.061  1.00  0.00           H
ATOM    486  CG2 THR A 223      42.416  33.303  73.260  1.00  0.00           C
ATOM    487 1HG2 THR A 223      42.547  32.390  73.879  1.00  0.00           H
ATOM    488 2HG2 THR A 223      41.373  33.324  72.877  1.00  0.00           H
ATOM    489 3HG2 THR A 223      42.673  34.161  73.918  1.00  0.00           H
ATOM    490  C   THR A 223      44.781  34.661  70.772  1.00  0.00           C
ATOM    491  O   THR A 223      44.920  34.721  69.564  1.00  0.00           O
ATOM    492  N   GLU A 224      45.897  34.889  71.544  1.00  0.00           N
ATOM    493  HN  GLU A 224      45.815  35.087  72.518  1.00  0.00           H
ATOM    494  CA  GLU A 224      47.224  35.188  71.023  1.00  0.00           C
ATOM    495  HA  GLU A 224      47.317  36.063  70.398  1.00  0.00           H
ATOM    496  CB  GLU A 224      48.396  35.433  72.094  1.00  0.00           C
ATOM    497  HB1 GLU A 224      49.346  35.489  71.521  1.00  0.00           H
ATOM    498  HB2 GLU A 224      48.324  34.613  72.840  1.00  0.00           H
ATOM    499  CG  GLU A 224      48.317  36.810  72.824  1.00  0.00           C
ATOM    500  HG1 GLU A 224      47.241  37.056  72.949  1.00  0.00           H
ATOM    501  HG2 GLU A 224      48.769  37.633  72.230  1.00  0.00           H
ATOM    502  CD  GLU A 224      48.868  36.752  74.254  1.00  0.00           C
ATOM    503  OE1 GLU A 224      49.826  37.546  74.523  1.00  0.00           O
ATOM    504  OE2 GLU A 224      48.337  35.954  75.096  1.00  0.00           O
ATOM    505  C   GLU A 224      47.681  34.028  70.086  1.00  0.00           C
ATOM    506  O   GLU A 224      48.024  34.123  68.968  1.00  0.00           O
ATOM    507  N   ALA A 225      47.391  32.803  70.607  1.00  0.00           N
ATOM    508  HN  ALA A 225      47.028  32.781  71.535  1.00  0.00           H
ATOM    509  CA  ALA A 225      47.497  31.590  69.783  1.00  0.00           C
ATOM    510  HA  ALA A 225      48.444  31.742  69.287  1.00  0.00           H
ATOM    511  CB  ALA A 225      47.392  30.370  70.623  1.00  0.00           C
ATOM    512  HB1 ALA A 225      47.616  29.486  69.989  1.00  0.00           H
ATOM    513  HB2 ALA A 225      46.419  30.216  71.137  1.00  0.00           H
ATOM    514  HB3 ALA A 225      48.083  30.387  71.493  1.00  0.00           H
ATOM    515  C   ALA A 225      46.604  31.465  68.527  1.00  0.00           C
ATOM    516  O   ALA A 225      47.047  31.176  67.426  1.00  0.00           O
ATOM    517  N   GLU A 226      45.304  31.891  68.617  1.00  0.00           N
ATOM    518  HN  GLU A 226      44.962  32.164  69.513  1.00  0.00           H
ATOM    519  CA  GLU A 226      44.377  31.943  67.453  1.00  0.00           C
ATOM    520  HA  GLU A 226      44.262  31.038  66.875  1.00  0.00           H
ATOM    521  CB  GLU A 226      42.930  32.220  67.987  1.00  0.00           C
ATOM    522  HB1 GLU A 226      42.283  32.377  67.098  1.00  0.00           H
ATOM    523  HB2 GLU A 226      42.915  33.074  68.698  1.00  0.00           H
ATOM    524  CG  GLU A 226      42.314  30.979  68.667  1.00  0.00           C
ATOM    525  HG1 GLU A 226      43.057  30.627  69.414  1.00  0.00           H
ATOM    526  HG2 GLU A 226      42.026  30.167  67.966  1.00  0.00           H
ATOM    527  CD  GLU A 226      41.062  31.217  69.556  1.00  0.00           C
ATOM    528  OE1 GLU A 226      41.052  32.166  70.350  1.00  0.00           O
ATOM    529  OE2 GLU A 226      40.007  30.604  69.370  1.00  0.00           O
ATOM    530  C   GLU A 226      44.833  32.982  66.410  1.00  0.00           C
ATOM    531  O   GLU A 226      44.817  32.802  65.171  1.00  0.00           O
ATOM    532  N   HSD A 227      45.331  34.146  66.875  1.00  0.00           N
ATOM    533  HN  HSD A 227      44.984  34.396  67.775  1.00  0.00           H
ATOM    534  CA  HSD A 227      46.002  35.190  66.039  1.00  0.00           C
ATOM    535  HA  HSD A 227      45.487  35.521  65.149  1.00  0.00           H
ATOM    536  CB  HSD A 227      46.448  36.562  66.766  1.00  0.00           C
ATOM    537  HB1 HSD A 227      47.266  37.034  66.182  1.00  0.00           H
ATOM    538  HB2 HSD A 227      46.851  36.257  67.755  1.00  0.00           H
ATOM    539  ND1 HSD A 227      44.360  37.465  68.102  1.00  0.00           N
ATOM    540  HD1 HSD A 227      44.120  36.685  68.679  1.00  0.00           H
ATOM    541  CG  HSD A 227      45.376  37.585  67.164  1.00  0.00           C
ATOM    542  CE1 HSD A 227      43.755  38.691  68.244  1.00  0.00           C
ATOM    543  HE1 HSD A 227      42.832  38.657  68.823  1.00  0.00           H
ATOM    544  NE2 HSD A 227      44.327  39.602  67.534  1.00  0.00           N
ATOM    545  CD2 HSD A 227      45.379  38.921  66.846  1.00  0.00           C
ATOM    546  HD2 HSD A 227      45.993  39.456  66.132  1.00  0.00           H
ATOM    547  C   HSD A 227      47.243  34.572  65.305  1.00  0.00           C
ATOM    548  O   HSD A 227      47.404  34.819  64.122  1.00  0.00           O
ATOM    549  N   GLN A 228      48.131  33.908  66.023  1.00  0.00           N
ATOM    550  HN  GLN A 228      48.047  33.759  67.006  1.00  0.00           H
ATOM    551  CA  GLN A 228      49.298  33.323  65.398  1.00  0.00           C
ATOM    552  HA  GLN A 228      49.765  34.084  64.790  1.00  0.00           H
ATOM    553  CB  GLN A 228      50.309  32.706  66.393  1.00  0.00           C
ATOM    554  HB1 GLN A 228      51.137  32.354  65.741  1.00  0.00           H
ATOM    555  HB2 GLN A 228      50.023  31.813  66.990  1.00  0.00           H
ATOM    556  CG  GLN A 228      51.014  33.842  67.242  1.00  0.00           C
ATOM    557  HG1 GLN A 228      51.824  33.386  67.851  1.00  0.00           H
ATOM    558  HG2 GLN A 228      50.301  34.329  67.942  1.00  0.00           H
ATOM    559  CD  GLN A 228      51.489  34.990  66.380  1.00  0.00           C
ATOM    560  OE1 GLN A 228      50.721  35.963  66.194  1.00  0.00           O
ATOM    561  NE2 GLN A 228      52.621  34.742  65.709  1.00  0.00           N
ATOM    562 1HE2 GLN A 228      53.131  33.895  65.866  1.00  0.00           H
ATOM    563 2HE2 GLN A 228      52.838  35.213  64.854  1.00  0.00           H
ATOM    564  C   GLN A 228      48.968  32.238  64.377  1.00  0.00           C
ATOM    565  O   GLN A 228      49.561  32.204  63.271  1.00  0.00           O
ATOM    566  N   ASP A 229      48.031  31.342  64.706  1.00  0.00           N
ATOM    567  HN  ASP A 229      47.506  31.260  65.550  1.00  0.00           H
ATOM    568  CA  ASP A 229      47.651  30.268  63.753  1.00  0.00           C
ATOM    569  HA  ASP A 229      48.501  29.651  63.502  1.00  0.00           H
ATOM    570  CB  ASP A 229      46.520  29.335  64.389  1.00  0.00           C
ATOM    571  HB1 ASP A 229      45.789  30.029  64.857  1.00  0.00           H
ATOM    572  HB2 ASP A 229      47.144  28.794  65.134  1.00  0.00           H
ATOM    573  CG  ASP A 229      45.802  28.298  63.508  1.00  0.00           C
ATOM    574  OD1 ASP A 229      46.458  27.539  62.799  1.00  0.00           O
ATOM    575  OD2 ASP A 229      44.538  28.205  63.544  1.00  0.00           O
ATOM    576  C   ASP A 229      47.038  30.960  62.469  1.00  0.00           C
ATOM    577  O   ASP A 229      47.335  30.658  61.316  1.00  0.00           O
ATOM    578  N   MET A 230      46.169  31.939  62.633  1.00  0.00           N
ATOM    579  HN  MET A 230      45.958  32.127  63.590  1.00  0.00           H
ATOM    580  CA  MET A 230      45.463  32.669  61.548  1.00  0.00           C
ATOM    581  HA  MET A 230      45.017  31.894  60.942  1.00  0.00           H
ATOM    582  CB  MET A 230      44.296  33.537  62.097  1.00  0.00           C
ATOM    583  HB1 MET A 230      44.617  34.366  62.763  1.00  0.00           H
ATOM    584  HB2 MET A 230      43.739  32.784  62.695  1.00  0.00           H
ATOM    585  CG  MET A 230      43.390  34.127  61.072  1.00  0.00           C
ATOM    586  HG1 MET A 230      43.933  34.952  60.563  1.00  0.00           H
ATOM    587  HG2 MET A 230      42.545  34.673  61.543  1.00  0.00           H
ATOM    588  SD  MET A 230      42.712  33.071  59.812  1.00  0.00           S
ATOM    589  CE  MET A 230      41.267  34.091  59.166  1.00  0.00           C
ATOM    590  HE1 MET A 230      40.740  34.491  60.058  1.00  0.00           H
ATOM    591  HE2 MET A 230      40.533  33.467  58.612  1.00  0.00           H
ATOM    592  HE3 MET A 230      41.656  34.908  58.521  1.00  0.00           H
ATOM    593  C   MET A 230      46.354  33.461  60.663  1.00  0.00           C
ATOM    594  O   MET A 230      46.283  33.369  59.413  1.00  0.00           O
ATOM    595  N   HSE A 231      47.310  34.205  61.225  1.00  0.00           N
ATOM    596  HN  HSE A 231      47.469  34.216  62.209  1.00  0.00           H
ATOM    597  CA  HSE A 231      48.352  34.890  60.345  1.00  0.00           C
ATOM    598  HA  HSE A 231      47.847  35.539  59.645  1.00  0.00           H
ATOM    599  CB  HSE A 231      49.315  35.681  61.209  1.00  0.00           C
ATOM    600  HB1 HSE A 231      50.211  35.977  60.622  1.00  0.00           H
ATOM    601  HB2 HSE A 231      49.741  35.033  62.005  1.00  0.00           H
ATOM    602  ND1 HSE A 231      49.512  37.564  62.936  1.00  0.00           N
ATOM    603  CG  HSE A 231      48.769  36.959  61.891  1.00  0.00           C
ATOM    604  CE1 HSE A 231      48.667  38.453  63.425  1.00  0.00           C
ATOM    605  HE1 HSE A 231      49.003  39.244  64.095  1.00  0.00           H
ATOM    606  NE2 HSE A 231      47.528  38.589  62.663  1.00  0.00           N
ATOM    607  HE2 HSE A 231      46.747  39.191  62.832  1.00  0.00           H
ATOM    608  CD2 HSE A 231      47.531  37.598  61.777  1.00  0.00           C
ATOM    609  HD2 HSE A 231      46.823  37.255  61.033  1.00  0.00           H
ATOM    610  C   HSE A 231      49.183  33.843  59.631  1.00  0.00           C
ATOM    611  O   HSE A 231      49.428  34.036  58.463  1.00  0.00           O
ATOM    612  N   SER A 232      49.513  32.684  60.296  1.00  0.00           N
ATOM    613  HN  SER A 232      49.489  32.636  61.291  1.00  0.00           H
ATOM    614  CA  SER A 232      50.240  31.568  59.693  1.00  0.00           C
ATOM    615  HA  SER A 232      51.194  31.986  59.407  1.00  0.00           H
ATOM    616  CB  SER A 232      50.444  30.451  60.744  1.00  0.00           C
ATOM    617  HB1 SER A 232      51.014  29.539  60.467  1.00  0.00           H
ATOM    618  HB2 SER A 232      49.504  30.239  61.297  1.00  0.00           H
ATOM    619  OG  SER A 232      51.355  30.958  61.758  1.00  0.00           O
ATOM    620  HG1 SER A 232      50.785  31.594  62.198  1.00  0.00           H
ATOM    621  C   SER A 232      49.505  31.049  58.460  1.00  0.00           C
ATOM    622  O   SER A 232      50.121  30.850  57.392  1.00  0.00           O
ATOM    623  N   TYR A 233      48.200  30.765  58.490  1.00  0.00           N
ATOM    624  HN  TYR A 233      47.788  30.706  59.396  1.00  0.00           H
ATOM    625  CA  TYR A 233      47.318  30.364  57.348  1.00  0.00           C
ATOM    626  HA  TYR A 233      47.687  29.518  56.788  1.00  0.00           H
ATOM    627  CB  TYR A 233      46.007  29.891  57.961  1.00  0.00           C
ATOM    628  HB1 TYR A 233      45.545  30.623  58.658  1.00  0.00           H
ATOM    629  HB2 TYR A 233      46.223  29.028  58.628  1.00  0.00           H
ATOM    630  CG  TYR A 233      44.948  29.472  57.039  1.00  0.00           C
ATOM    631  CD1 TYR A 233      44.419  28.111  57.091  1.00  0.00           C
ATOM    632  HD1 TYR A 233      44.947  27.391  57.699  1.00  0.00           H
ATOM    633  CE1 TYR A 233      43.355  27.724  56.269  1.00  0.00           C
ATOM    634  HE1 TYR A 233      43.024  26.711  56.441  1.00  0.00           H
ATOM    635  CZ  TYR A 233      42.726  28.655  55.361  1.00  0.00           C
ATOM    636  OH  TYR A 233      41.662  28.295  54.577  1.00  0.00           O
ATOM    637  HH  TYR A 233      41.423  28.970  53.937  1.00  0.00           H
ATOM    638  CD2 TYR A 233      44.244  30.331  56.163  1.00  0.00           C
ATOM    639  HD2 TYR A 233      44.485  31.376  56.041  1.00  0.00           H
ATOM    640  CE2 TYR A 233      43.180  29.961  55.329  1.00  0.00           C
ATOM    641  HE2 TYR A 233      42.679  30.686  54.704  1.00  0.00           H
ATOM    642  C   TYR A 233      47.133  31.412  56.235  1.00  0.00           C
ATOM    643  O   TYR A 233      47.036  31.139  55.027  1.00  0.00           O
ATOM    644  N   ILE A 234      47.061  32.626  56.653  1.00  0.00           N
ATOM    645  HN  ILE A 234      47.225  32.843  57.612  1.00  0.00           H
ATOM    646  CA  ILE A 234      46.968  33.741  55.779  1.00  0.00           C
ATOM    647  HA  ILE A 234      46.171  33.662  55.054  1.00  0.00           H
ATOM    648  CB  ILE A 234      46.654  35.133  56.447  1.00  0.00           C
ATOM    649  HB  ILE A 234      47.445  35.409  57.176  1.00  0.00           H
ATOM    650  CG2 ILE A 234      46.798  36.310  55.439  1.00  0.00           C
ATOM    651 1HG2 ILE A 234      46.208  36.130  54.516  1.00  0.00           H
ATOM    652 2HG2 ILE A 234      47.835  36.247  55.046  1.00  0.00           H
ATOM    653 3HG2 ILE A 234      46.673  37.329  55.864  1.00  0.00           H
ATOM    654  CG1 ILE A 234      45.232  35.129  57.019  1.00  0.00           C
ATOM    655 1HG1 ILE A 234      45.014  34.301  57.727  1.00  0.00           H
ATOM    656 2HG1 ILE A 234      44.464  35.044  56.221  1.00  0.00           H
ATOM    657  CD  ILE A 234      45.004  36.356  57.872  1.00  0.00           C
ATOM    658  HD1 ILE A 234      45.059  37.305  57.298  1.00  0.00           H
ATOM    659  HD2 ILE A 234      45.805  36.491  58.629  1.00  0.00           H
ATOM    660  HD3 ILE A 234      44.028  36.318  58.401  1.00  0.00           H
ATOM    661  C   ILE A 234      48.231  33.793  54.860  1.00  0.00           C
ATOM    662  O   ILE A 234      48.152  33.802  53.613  1.00  0.00           O
ATOM    663  N   ALA A 235      49.467  33.725  55.421  1.00  0.00           N
ATOM    664  HN  ALA A 235      49.479  33.672  56.417  1.00  0.00           H
ATOM    665  CA  ALA A 235      50.746  33.563  54.776  1.00  0.00           C
ATOM    666  HA  ALA A 235      51.030  34.467  54.259  1.00  0.00           H
ATOM    667  CB  ALA A 235      51.806  33.524  55.895  1.00  0.00           C
ATOM    668  HB1 ALA A 235      51.454  32.799  56.660  1.00  0.00           H
ATOM    669  HB2 ALA A 235      51.814  34.453  56.505  1.00  0.00           H
ATOM    670  HB3 ALA A 235      52.842  33.271  55.583  1.00  0.00           H
ATOM    671  C   ALA A 235      50.813  32.410  53.740  1.00  0.00           C
ATOM    672  O   ALA A 235      51.366  32.535  52.598  1.00  0.00           O
ATOM    673  N   ALA A 236      50.342  31.202  54.078  1.00  0.00           N
ATOM    674  HN  ALA A 236      49.933  31.090  54.980  1.00  0.00           H
ATOM    675  CA  ALA A 236      50.396  30.013  53.203  1.00  0.00           C
ATOM    676  HA  ALA A 236      51.392  30.026  52.784  1.00  0.00           H
ATOM    677  CB  ALA A 236      49.981  28.751  54.066  1.00  0.00           C
ATOM    678  HB1 ALA A 236      50.412  27.845  53.589  1.00  0.00           H
ATOM    679  HB2 ALA A 236      48.892  28.804  54.278  1.00  0.00           H
ATOM    680  HB3 ALA A 236      50.352  28.773  55.113  1.00  0.00           H
ATOM    681  C   ALA A 236      49.449  30.248  52.082  1.00  0.00           C
ATOM    682  O   ALA A 236      49.847  30.207  50.939  1.00  0.00           O
ATOM    683  N   PHE A 237      48.172  30.613  52.459  1.00  0.00           N
ATOM    684  HN  PHE A 237      47.761  30.538  53.364  1.00  0.00           H
ATOM    685  CA  PHE A 237      47.119  30.976  51.440  1.00  0.00           C
ATOM    686  HA  PHE A 237      46.881  30.078  50.889  1.00  0.00           H
ATOM    687  CB  PHE A 237      45.826  31.379  52.318  1.00  0.00           C
ATOM    688  HB1 PHE A 237      45.951  32.237  53.013  1.00  0.00           H
ATOM    689  HB2 PHE A 237      45.520  30.421  52.790  1.00  0.00           H
ATOM    690  CG  PHE A 237      44.683  31.798  51.400  1.00  0.00           C
ATOM    691  CD1 PHE A 237      44.064  33.042  51.333  1.00  0.00           C
ATOM    692  HD1 PHE A 237      44.508  33.847  51.899  1.00  0.00           H
ATOM    693  CE1 PHE A 237      42.983  33.352  50.567  1.00  0.00           C
ATOM    694  HE1 PHE A 237      42.546  34.314  50.344  1.00  0.00           H
ATOM    695  CZ  PHE A 237      42.298  32.261  49.972  1.00  0.00           C
ATOM    696  HZ  PHE A 237      41.439  32.513  49.368  1.00  0.00           H
ATOM    697  CD2 PHE A 237      44.096  30.745  50.660  1.00  0.00           C
ATOM    698  HD2 PHE A 237      44.669  29.832  50.594  1.00  0.00           H
ATOM    699  CE2 PHE A 237      42.907  30.952  49.954  1.00  0.00           C
ATOM    700  HE2 PHE A 237      42.458  30.186  49.339  1.00  0.00           H
ATOM    701  C   PHE A 237      47.468  32.081  50.464  1.00  0.00           C
ATOM    702  O   PHE A 237      47.285  31.992  49.284  1.00  0.00           O
ATOM    703  N   GLY A 238      48.117  33.147  51.020  1.00  0.00           N
ATOM    704  HN  GLY A 238      48.309  33.144  51.998  1.00  0.00           H
ATOM    705  CA  GLY A 238      48.604  34.285  50.255  1.00  0.00           C
ATOM    706  HA1 GLY A 238      48.886  34.987  51.025  1.00  0.00           H
ATOM    707  HA2 GLY A 238      47.769  34.638  49.668  1.00  0.00           H
ATOM    708  C   GLY A 238      49.730  33.965  49.333  1.00  0.00           C
ATOM    709  O   GLY A 238      49.736  34.451  48.223  1.00  0.00           O
ATOM    710  N   ALA A 239      50.666  33.043  49.658  1.00  0.00           N
ATOM    711  HN  ALA A 239      50.736  32.596  50.547  1.00  0.00           H
ATOM    712  CA  ALA A 239      51.699  32.702  48.690  1.00  0.00           C
ATOM    713  HA  ALA A 239      52.138  33.625  48.340  1.00  0.00           H
ATOM    714  CB  ALA A 239      52.728  31.882  49.559  1.00  0.00           C
ATOM    715  HB1 ALA A 239      52.231  31.167  50.249  1.00  0.00           H
ATOM    716  HB2 ALA A 239      53.398  32.409  50.271  1.00  0.00           H
ATOM    717  HB3 ALA A 239      53.385  31.307  48.871  1.00  0.00           H
ATOM    718  C   ALA A 239      51.111  31.866  47.570  1.00  0.00           C
ATOM    719  O   ALA A 239      51.247  32.123  46.399  1.00  0.00           O
ATOM    720  N   VAL A 240      50.353  30.815  47.867  1.00  0.00           N
ATOM    721  HN  VAL A 240      50.296  30.521  48.818  1.00  0.00           H
ATOM    722  CA  VAL A 240      49.713  29.838  46.958  1.00  0.00           C
ATOM    723  HA  VAL A 240      50.496  29.381  46.373  1.00  0.00           H
ATOM    724  CB  VAL A 240      48.967  28.725  47.680  1.00  0.00           C
ATOM    725  HB  VAL A 240      48.252  29.152  48.415  1.00  0.00           H
ATOM    726  CG1 VAL A 240      48.330  27.753  46.688  1.00  0.00           C
ATOM    727 1HG1 VAL A 240      47.924  26.805  47.100  1.00  0.00           H
ATOM    728 2HG1 VAL A 240      48.931  27.625  45.763  1.00  0.00           H
ATOM    729 3HG1 VAL A 240      47.414  28.253  46.307  1.00  0.00           H
ATOM    730  CG2 VAL A 240      50.066  27.841  48.369  1.00  0.00           C
ATOM    731 1HG2 VAL A 240      50.833  27.589  47.606  1.00  0.00           H
ATOM    732 2HG2 VAL A 240      49.633  26.951  48.873  1.00  0.00           H
ATOM    733 3HG2 VAL A 240      50.531  28.445  49.177  1.00  0.00           H
ATOM    734  C   VAL A 240      48.812  30.678  46.100  1.00  0.00           C
ATOM    735  O   VAL A 240      48.921  30.526  44.846  1.00  0.00           O
ATOM    736  N   THR A 241      47.958  31.581  46.596  1.00  0.00           N
ATOM    737  HN  THR A 241      47.873  31.698  47.582  1.00  0.00           H
ATOM    738  CA  THR A 241      47.065  32.458  45.812  1.00  0.00           C
ATOM    739  HA  THR A 241      46.566  31.817  45.100  1.00  0.00           H
ATOM    740  CB  THR A 241      46.129  33.363  46.618  1.00  0.00           C
ATOM    741  HB  THR A 241      46.634  34.079  47.302  1.00  0.00           H
ATOM    742  OG1 THR A 241      45.296  32.477  47.414  1.00  0.00           O
ATOM    743  HG1 THR A 241      45.793  32.334  48.223  1.00  0.00           H
ATOM    744  CG2 THR A 241      45.249  34.141  45.610  1.00  0.00           C
ATOM    745 1HG2 THR A 241      44.466  34.599  46.252  1.00  0.00           H
ATOM    746 2HG2 THR A 241      44.830  33.429  44.866  1.00  0.00           H
ATOM    747 3HG2 THR A 241      45.750  34.980  45.081  1.00  0.00           H
ATOM    748  C   THR A 241      47.841  33.425  44.908  1.00  0.00           C
ATOM    749  O   THR A 241      47.560  33.477  43.686  1.00  0.00           O
ATOM    750  N   GLY A 242      48.831  34.193  45.446  1.00  0.00           N
ATOM    751  HN  GLY A 242      48.995  34.126  46.427  1.00  0.00           H
ATOM    752  CA  GLY A 242      49.787  34.843  44.494  1.00  0.00           C
ATOM    753  HA1 GLY A 242      50.657  35.143  45.060  1.00  0.00           H
ATOM    754  HA2 GLY A 242      49.283  35.596  43.906  1.00  0.00           H
ATOM    755  C   GLY A 242      50.297  33.993  43.400  1.00  0.00           C
ATOM    756  O   GLY A 242      50.199  34.366  42.277  1.00  0.00           O
ATOM    757  N   LEU A 243      50.920  32.774  43.654  1.00  0.00           N
ATOM    758  HN  LEU A 243      51.093  32.484  44.592  1.00  0.00           H
ATOM    759  CA  LEU A 243      51.654  32.029  42.688  1.00  0.00           C
ATOM    760  HA  LEU A 243      52.336  32.629  42.103  1.00  0.00           H
ATOM    761  CB  LEU A 243      52.415  30.846  43.406  1.00  0.00           C
ATOM    762  HB1 LEU A 243      52.510  29.928  42.787  1.00  0.00           H
ATOM    763  HB2 LEU A 243      51.911  30.508  44.336  1.00  0.00           H
ATOM    764  CG  LEU A 243      53.904  31.107  43.752  1.00  0.00           C
ATOM    765  HG  LEU A 243      54.441  31.186  42.783  1.00  0.00           H
ATOM    766  CD1 LEU A 243      54.067  32.267  44.741  1.00  0.00           C
ATOM    767 1HD1 LEU A 243      53.755  33.275  44.394  1.00  0.00           H
ATOM    768 2HD1 LEU A 243      55.163  32.356  44.899  1.00  0.00           H
ATOM    769 3HD1 LEU A 243      53.600  32.005  45.715  1.00  0.00           H
ATOM    770  CD2 LEU A 243      54.565  29.900  44.470  1.00  0.00           C
ATOM    771 1HD2 LEU A 243      54.182  29.797  45.508  1.00  0.00           H
ATOM    772 2HD2 LEU A 243      55.664  30.050  44.408  1.00  0.00           H
ATOM    773 3HD2 LEU A 243      54.261  28.990  43.910  1.00  0.00           H
ATOM    774  C   LEU A 243      50.688  31.544  41.635  1.00  0.00           C
ATOM    775  O   LEU A 243      50.980  31.693  40.434  1.00  0.00           O
ATOM    776  N   CYS A 244      49.477  31.050  42.009  1.00  0.00           N
ATOM    777  HN  CYS A 244      49.228  31.108  42.973  1.00  0.00           H
ATOM    778  CA  CYS A 244      48.448  30.618  41.043  1.00  0.00           C
ATOM    779  HA  CYS A 244      48.921  29.903  40.385  1.00  0.00           H
ATOM    780  CB  CYS A 244      47.244  30.039  41.856  1.00  0.00           C
ATOM    781  HB1 CYS A 244      46.726  30.880  42.366  1.00  0.00           H
ATOM    782  HB2 CYS A 244      47.635  29.394  42.671  1.00  0.00           H
ATOM    783  SG  CYS A 244      45.988  29.177  40.750  1.00  0.00           S
ATOM    784  HG1 CYS A 244      45.373  30.273  40.329  1.00  0.00           H
ATOM    785  C   CYS A 244      47.966  31.698  40.126  1.00  0.00           C
ATOM    786  O   CYS A 244      47.879  31.505  38.923  1.00  0.00           O
ATOM    787  N   THR A 245      47.704  32.893  40.627  1.00  0.00           N
ATOM    788  HN  THR A 245      48.084  33.128  41.518  1.00  0.00           H
ATOM    789  CA  THR A 245      47.296  34.047  39.734  1.00  0.00           C
ATOM    790  HA  THR A 245      46.546  33.600  39.098  1.00  0.00           H
ATOM    791  CB  THR A 245      46.642  35.216  40.450  1.00  0.00           C
ATOM    792  HB  THR A 245      46.604  36.059  39.728  1.00  0.00           H
ATOM    793  OG1 THR A 245      47.232  35.607  41.684  1.00  0.00           O
ATOM    794  HG1 THR A 245      47.387  34.785  42.157  1.00  0.00           H
ATOM    795  CG2 THR A 245      45.183  34.856  40.780  1.00  0.00           C
ATOM    796 1HG2 THR A 245      44.749  34.539  39.807  1.00  0.00           H
ATOM    797 2HG2 THR A 245      44.721  35.746  41.259  1.00  0.00           H
ATOM    798 3HG2 THR A 245      44.972  34.063  41.528  1.00  0.00           H
ATOM    799  C   THR A 245      48.431  34.555  38.816  1.00  0.00           C
ATOM    800  O   THR A 245      48.408  34.480  37.531  1.00  0.00           O
ATOM    801  N   LEU A 246      49.560  34.861  39.454  1.00  0.00           N
ATOM    802  HN  LEU A 246      49.539  34.753  40.445  1.00  0.00           H
ATOM    803  CA  LEU A 246      50.812  35.098  38.779  1.00  0.00           C
ATOM    804  HA  LEU A 246      50.707  36.118  38.437  1.00  0.00           H
ATOM    805  CB  LEU A 246      51.966  35.340  39.813  1.00  0.00           C
ATOM    806  HB1 LEU A 246      52.098  34.383  40.361  1.00  0.00           H
ATOM    807  HB2 LEU A 246      51.598  36.048  40.586  1.00  0.00           H
ATOM    808  CG  LEU A 246      53.354  35.808  39.287  1.00  0.00           C
ATOM    809  HG  LEU A 246      53.743  35.056  38.568  1.00  0.00           H
ATOM    810  CD1 LEU A 246      53.262  37.134  38.608  1.00  0.00           C
ATOM    811 1HD1 LEU A 246      54.251  37.470  38.232  1.00  0.00           H
ATOM    812 2HD1 LEU A 246      52.878  37.814  39.399  1.00  0.00           H
ATOM    813 3HD1 LEU A 246      52.559  37.130  37.748  1.00  0.00           H
ATOM    814  CD2 LEU A 246      54.294  35.948  40.505  1.00  0.00           C
ATOM    815 1HD2 LEU A 246      55.226  36.429  40.138  1.00  0.00           H
ATOM    816 2HD2 LEU A 246      54.587  34.945  40.884  1.00  0.00           H
ATOM    817 3HD2 LEU A 246      53.850  36.499  41.362  1.00  0.00           H
ATOM    818  C   LEU A 246      51.245  34.281  37.593  1.00  0.00           C
ATOM    819  O   LEU A 246      51.639  34.745  36.493  1.00  0.00           O
ATOM    820  N   PHE A 247      51.173  32.954  37.728  1.00  0.00           N
ATOM    821  HN  PHE A 247      50.961  32.587  38.631  1.00  0.00           H
ATOM    822  CA  PHE A 247      51.480  32.035  36.656  1.00  0.00           C
ATOM    823  HA  PHE A 247      52.469  32.234  36.272  1.00  0.00           H
ATOM    824  CB  PHE A 247      51.557  30.604  37.320  1.00  0.00           C
ATOM    825  HB1 PHE A 247      50.600  30.314  37.805  1.00  0.00           H
ATOM    826  HB2 PHE A 247      52.383  30.535  38.060  1.00  0.00           H
ATOM    827  CG  PHE A 247      51.756  29.567  36.301  1.00  0.00           C
ATOM    828  CD1 PHE A 247      53.077  29.374  35.795  1.00  0.00           C
ATOM    829  HD1 PHE A 247      53.878  30.011  36.138  1.00  0.00           H
ATOM    830  CE1 PHE A 247      53.271  28.501  34.648  1.00  0.00           C
ATOM    831  HE1 PHE A 247      54.276  28.507  34.255  1.00  0.00           H
ATOM    832  CZ  PHE A 247      52.233  27.734  34.159  1.00  0.00           C
ATOM    833  HZ  PHE A 247      52.395  27.078  33.316  1.00  0.00           H
ATOM    834  CD2 PHE A 247      50.690  28.771  35.771  1.00  0.00           C
ATOM    835  HD2 PHE A 247      49.711  28.865  36.218  1.00  0.00           H
ATOM    836  CE2 PHE A 247      50.963  27.760  34.782  1.00  0.00           C
ATOM    837  HE2 PHE A 247      50.150  27.198  34.346  1.00  0.00           H
ATOM    838  C   PHE A 247      50.581  32.070  35.458  1.00  0.00           C
ATOM    839  O   PHE A 247      51.185  32.117  34.357  1.00  0.00           O
ATOM    840  N   THR A 248      49.301  32.282  35.667  1.00  0.00           N
ATOM    841  HN  THR A 248      48.915  32.489  36.562  1.00  0.00           H
ATOM    842  CA  THR A 248      48.370  32.576  34.585  1.00  0.00           C
ATOM    843  HA  THR A 248      48.468  31.777  33.866  1.00  0.00           H
ATOM    844  CB  THR A 248      46.980  32.415  35.105  1.00  0.00           C
ATOM    845  HB  THR A 248      46.325  32.458  34.209  1.00  0.00           H
ATOM    846  OG1 THR A 248      46.546  33.477  36.013  1.00  0.00           O
ATOM    847  HG1 THR A 248      47.215  33.515  36.701  1.00  0.00           H
ATOM    848  CG2 THR A 248      46.741  30.998  35.728  1.00  0.00           C
ATOM    849 1HG2 THR A 248      45.666  30.740  35.616  1.00  0.00           H
ATOM    850 2HG2 THR A 248      47.083  30.926  36.782  1.00  0.00           H
ATOM    851 3HG2 THR A 248      47.189  30.162  35.149  1.00  0.00           H
ATOM    852  C   THR A 248      48.624  33.920  33.907  1.00  0.00           C
ATOM    853  O   THR A 248      48.657  34.057  32.656  1.00  0.00           O
ATOM    854  N   LEU A 249      48.957  34.975  34.673  1.00  0.00           N
ATOM    855  HN  LEU A 249      48.880  34.925  35.666  1.00  0.00           H
ATOM    856  CA  LEU A 249      49.550  36.203  34.113  1.00  0.00           C
ATOM    857  HA  LEU A 249      48.838  36.639  33.429  1.00  0.00           H
ATOM    858  CB  LEU A 249      49.788  37.244  35.164  1.00  0.00           C
ATOM    859  HB1 LEU A 249      50.258  38.151  34.726  1.00  0.00           H
ATOM    860  HB2 LEU A 249      50.525  36.870  35.906  1.00  0.00           H
ATOM    861  CG  LEU A 249      48.528  37.659  35.919  1.00  0.00           C
ATOM    862  HG  LEU A 249      48.181  36.706  36.372  1.00  0.00           H
ATOM    863  CD1 LEU A 249      48.891  38.605  37.067  1.00  0.00           C
ATOM    864 1HD1 LEU A 249      49.704  38.158  37.679  1.00  0.00           H
ATOM    865 2HD1 LEU A 249      48.130  38.600  37.877  1.00  0.00           H
ATOM    866 3HD1 LEU A 249      49.195  39.642  36.809  1.00  0.00           H
ATOM    867  CD2 LEU A 249      47.261  38.053  35.119  1.00  0.00           C
ATOM    868 1HD2 LEU A 249      46.480  38.329  35.860  1.00  0.00           H
ATOM    869 2HD2 LEU A 249      46.858  37.213  34.514  1.00  0.00           H
ATOM    870 3HD2 LEU A 249      47.529  38.941  34.508  1.00  0.00           H
ATOM    871  C   LEU A 249      50.778  36.017  33.270  1.00  0.00           C
ATOM    872  O   LEU A 249      50.916  36.598  32.189  1.00  0.00           O
ATOM    873  N   ALA A 250      51.762  35.165  33.684  1.00  0.00           N
ATOM    874  HN  ALA A 250      51.637  34.714  34.564  1.00  0.00           H
ATOM    875  CA  ALA A 250      53.035  34.870  32.967  1.00  0.00           C
ATOM    876  HA  ALA A 250      53.504  35.822  32.766  1.00  0.00           H
ATOM    877  CB  ALA A 250      53.849  33.880  33.810  1.00  0.00           C
ATOM    878  HB1 ALA A 250      53.792  34.334  34.822  1.00  0.00           H
ATOM    879  HB2 ALA A 250      54.920  33.827  33.520  1.00  0.00           H
ATOM    880  HB3 ALA A 250      53.418  32.857  33.782  1.00  0.00           H
ATOM    881  C   ALA A 250      52.727  34.217  31.662  1.00  0.00           C
ATOM    882  O   ALA A 250      53.283  34.529  30.615  1.00  0.00           O
ATOM    883  N   THR A 251      51.713  33.262  31.654  1.00  0.00           N
ATOM    884  HN  THR A 251      51.306  33.143  32.556  1.00  0.00           H
ATOM    885  CA  THR A 251      51.214  32.530  30.519  1.00  0.00           C
ATOM    886  HA  THR A 251      52.073  32.091  30.033  1.00  0.00           H
ATOM    887  CB  THR A 251      50.347  31.391  31.034  1.00  0.00           C
ATOM    888  HB  THR A 251      49.400  31.651  31.554  1.00  0.00           H
ATOM    889  OG1 THR A 251      51.040  30.550  31.886  1.00  0.00           O
ATOM    890  HG1 THR A 251      51.105  31.045  32.706  1.00  0.00           H
ATOM    891  CG2 THR A 251      49.952  30.438  29.861  1.00  0.00           C
ATOM    892 1HG2 THR A 251      49.817  29.384  30.187  1.00  0.00           H
ATOM    893 2HG2 THR A 251      50.730  30.487  29.070  1.00  0.00           H
ATOM    894 3HG2 THR A 251      49.069  30.790  29.287  1.00  0.00           H
ATOM    895  C   THR A 251      50.453  33.395  29.538  1.00  0.00           C
ATOM    896  O   THR A 251      50.630  33.189  28.307  1.00  0.00           O
ATOM    897  N   PHE A 252      49.655  34.347  30.068  1.00  0.00           N
ATOM    898  HN  PHE A 252      49.509  34.416  31.052  1.00  0.00           H
ATOM    899  CA  PHE A 252      48.972  35.379  29.230  1.00  0.00           C
ATOM    900  HA  PHE A 252      48.280  34.847  28.593  1.00  0.00           H
ATOM    901  CB  PHE A 252      48.093  36.346  29.925  1.00  0.00           C
ATOM    902  HB1 PHE A 252      47.888  37.327  29.444  1.00  0.00           H
ATOM    903  HB2 PHE A 252      48.600  36.754  30.826  1.00  0.00           H
ATOM    904  CG  PHE A 252      46.805  35.677  30.483  1.00  0.00           C
ATOM    905  CD1 PHE A 252      46.535  35.738  31.835  1.00  0.00           C
ATOM    906  HD1 PHE A 252      47.207  36.318  32.450  1.00  0.00           H
ATOM    907  CE1 PHE A 252      45.297  35.216  32.388  1.00  0.00           C
ATOM    908  HE1 PHE A 252      45.074  35.288  33.442  1.00  0.00           H
ATOM    909  CZ  PHE A 252      44.436  34.638  31.477  1.00  0.00           C
ATOM    910  HZ  PHE A 252      43.473  34.319  31.848  1.00  0.00           H
ATOM    911  CD2 PHE A 252      45.852  35.055  29.660  1.00  0.00           C
ATOM    912  HD2 PHE A 252      45.979  34.975  28.591  1.00  0.00           H
ATOM    913  CE2 PHE A 252      44.706  34.489  30.137  1.00  0.00           C
ATOM    914  HE2 PHE A 252      44.032  34.009  29.442  1.00  0.00           H
ATOM    915  C   PHE A 252      49.924  36.214  28.377  1.00  0.00           C
ATOM    916  O   PHE A 252      49.710  36.523  27.178  1.00  0.00           O
ATOM    917  N   VAL A 253      51.052  36.638  28.943  1.00  0.00           N
ATOM    918  HN  VAL A 253      51.162  36.416  29.909  1.00  0.00           H
ATOM    919  CA  VAL A 253      52.011  37.568  28.500  1.00  0.00           C
ATOM    920  HA  VAL A 253      51.490  38.402  28.055  1.00  0.00           H
ATOM    921  CB  VAL A 253      52.820  38.074  29.756  1.00  0.00           C
ATOM    922  HB  VAL A 253      52.925  37.224  30.464  1.00  0.00           H
ATOM    923  CG1 VAL A 253      54.246  38.502  29.482  1.00  0.00           C
ATOM    924 1HG1 VAL A 253      54.734  38.987  30.354  1.00  0.00           H
ATOM    925 2HG1 VAL A 253      54.295  39.318  28.730  1.00  0.00           H
ATOM    926 3HG1 VAL A 253      54.882  37.676  29.097  1.00  0.00           H
ATOM    927  CG2 VAL A 253      52.051  39.135  30.521  1.00  0.00           C
ATOM    928 1HG2 VAL A 253      52.752  39.792  31.079  1.00  0.00           H
ATOM    929 2HG2 VAL A 253      51.315  38.773  31.271  1.00  0.00           H
ATOM    930 3HG2 VAL A 253      51.485  39.635  29.707  1.00  0.00           H
ATOM    931  C   VAL A 253      52.917  36.961  27.473  1.00  0.00           C
ATOM    932  O   VAL A 253      53.279  37.570  26.465  1.00  0.00           O
ATOM    933  N   ALA A 254      53.193  35.649  27.655  1.00  0.00           N
ATOM    934  HN  ALA A 254      52.949  35.164  28.492  1.00  0.00           H
ATOM    935  CA  ALA A 254      53.940  34.897  26.642  1.00  0.00           C
ATOM    936  HA  ALA A 254      54.685  35.563  26.231  1.00  0.00           H
ATOM    937  CB  ALA A 254      54.649  33.653  27.326  1.00  0.00           C
ATOM    938  HB1 ALA A 254      55.281  33.981  28.178  1.00  0.00           H
ATOM    939  HB2 ALA A 254      55.278  33.059  26.628  1.00  0.00           H
ATOM    940  HB3 ALA A 254      53.870  32.944  27.681  1.00  0.00           H
ATOM    941  C   ALA A 254      53.170  34.355  25.436  1.00  0.00           C
ATOM    942  O   ALA A 254      53.784  34.007  24.410  1.00  0.00           O
ATOM    943  N   ASP A 255      51.882  34.551  25.509  1.00  0.00           N
ATOM    944  HN  ASP A 255      51.514  34.856  26.384  1.00  0.00           H
ATOM    945  CA  ASP A 255      50.828  34.221  24.527  1.00  0.00           C
ATOM    946  HA  ASP A 255      51.223  33.844  23.595  1.00  0.00           H
ATOM    947  CB  ASP A 255      49.826  33.172  25.114  1.00  0.00           C
ATOM    948  HB1 ASP A 255      49.275  33.620  25.969  1.00  0.00           H
ATOM    949  HB2 ASP A 255      50.442  32.329  25.495  1.00  0.00           H
ATOM    950  CG  ASP A 255      48.974  32.441  24.221  1.00  0.00           C
ATOM    951  OD1 ASP A 255      49.108  32.634  22.987  1.00  0.00           O
ATOM    952  OD2 ASP A 255      47.988  31.835  24.735  1.00  0.00           O
ATOM    953  C   ASP A 255      50.077  35.524  24.115  1.00  0.00           C
ATOM    954  O   ASP A 255      48.968  35.658  23.542  1.00  0.00           O
ATOM    955  N   TRP A 256      50.737  36.666  24.337  1.00  0.00           N
ATOM    956  HN  TRP A 256      51.685  36.748  24.637  1.00  0.00           H
ATOM    957  CA  TRP A 256      50.210  38.042  24.218  1.00  0.00           C
ATOM    958  HA  TRP A 256      49.304  37.986  24.803  1.00  0.00           H
ATOM    959  CB  TRP A 256      51.148  39.185  24.765  1.00  0.00           C
ATOM    960  HB1 TRP A 256      52.089  39.011  24.200  1.00  0.00           H
ATOM    961  HB2 TRP A 256      51.338  38.941  25.832  1.00  0.00           H
ATOM    962  CG  TRP A 256      50.620  40.613  24.612  1.00  0.00           C
ATOM    963  CD1 TRP A 256      49.982  41.199  25.650  1.00  0.00           C
ATOM    964  HD1 TRP A 256      49.864  40.702  26.602  1.00  0.00           H
ATOM    965  NE1 TRP A 256      49.724  42.550  25.323  1.00  0.00           N
ATOM    966  HE1 TRP A 256      49.315  43.245  25.872  1.00  0.00           H
ATOM    967  CE2 TRP A 256      50.051  42.748  23.955  1.00  0.00           C
ATOM    968  CD2 TRP A 256      50.569  41.522  23.465  1.00  0.00           C
ATOM    969  CE3 TRP A 256      50.949  41.442  22.131  1.00  0.00           C
ATOM    970  HE3 TRP A 256      51.302  40.512  21.711  1.00  0.00           H
ATOM    971  CZ3 TRP A 256      50.765  42.594  21.339  1.00  0.00           C
ATOM    972  HZ3 TRP A 256      50.953  42.555  20.276  1.00  0.00           H
ATOM    973  CZ2 TRP A 256      49.866  43.916  23.147  1.00  0.00           C
ATOM    974  HZ2 TRP A 256      49.652  44.931  23.448  1.00  0.00           H
ATOM    975  CH2 TRP A 256      50.265  43.792  21.834  1.00  0.00           C
ATOM    976  HH2 TRP A 256      50.256  44.662  21.194  1.00  0.00           H
ATOM    977  C   TRP A 256      49.638  38.392  22.823  1.00  0.00           C
ATOM    978  O   TRP A 256      48.591  38.982  22.628  1.00  0.00           O
ATOM    979  N   ARG A 257      50.278  37.733  21.827  1.00  0.00           N
ATOM    980  HN  ARG A 257      51.091  37.213  22.077  1.00  0.00           H
ATOM    981  CA  ARG A 257      49.911  37.771  20.412  1.00  0.00           C
ATOM    982  HA  ARG A 257      49.951  38.814  20.135  1.00  0.00           H
ATOM    983  CB  ARG A 257      51.039  36.947  19.640  1.00  0.00           C
ATOM    984  HB1 ARG A 257      50.783  36.814  18.566  1.00  0.00           H
ATOM    985  HB2 ARG A 257      51.015  35.989  20.202  1.00  0.00           H
ATOM    986  CG  ARG A 257      52.403  37.698  19.784  1.00  0.00           C
ATOM    987  HG1 ARG A 257      53.171  37.116  19.232  1.00  0.00           H
ATOM    988  HG2 ARG A 257      52.756  37.682  20.837  1.00  0.00           H
ATOM    989  CD  ARG A 257      52.585  39.118  19.165  1.00  0.00           C
ATOM    990  HD1 ARG A 257      51.690  39.687  19.497  1.00  0.00           H
ATOM    991  HD2 ARG A 257      52.645  38.969  18.066  1.00  0.00           H
ATOM    992  NE  ARG A 257      53.795  39.842  19.689  1.00  0.00           N
ATOM    993  HE  ARG A 257      54.015  39.736  20.659  1.00  0.00           H
ATOM    994  CZ  ARG A 257      54.567  40.583  18.951  1.00  0.00           C
ATOM    995  NH1 ARG A 257      54.145  41.052  17.829  1.00  0.00           N
ATOM    996 1HH1 ARG A 257      53.173  40.959  17.613  1.00  0.00           H
ATOM    997 2HH1 ARG A 257      54.784  41.402  17.144  1.00  0.00           H
ATOM    998  NH2 ARG A 257      55.867  40.755  19.275  1.00  0.00           N
ATOM    999 1HH2 ARG A 257      56.184  40.259  20.083  1.00  0.00           H
ATOM   1000 2HH2 ARG A 257      56.520  41.279  18.728  1.00  0.00           H
ATOM   1001  C   ARG A 257      48.536  37.150  20.161  1.00  0.00           C
ATOM   1002  O   ARG A 257      47.829  37.628  19.259  1.00  0.00           O
ATOM   1003  N   ASN A 258      48.109  36.147  20.963  1.00  0.00           N
ATOM   1004  HN  ASN A 258      48.658  35.788  21.713  1.00  0.00           H
ATOM   1005  CA  ASN A 258      46.768  35.618  20.936  1.00  0.00           C
ATOM   1006  HA  ASN A 258      46.201  35.812  20.038  1.00  0.00           H
ATOM   1007  CB  ASN A 258      46.842  34.123  21.134  1.00  0.00           C
ATOM   1008  HB1 ASN A 258      45.858  33.609  21.151  1.00  0.00           H
ATOM   1009  HB2 ASN A 258      47.291  33.885  22.122  1.00  0.00           H
ATOM   1010  CG  ASN A 258      47.478  33.419  19.914  1.00  0.00           C
ATOM   1011  OD1 ASN A 258      47.456  33.866  18.755  1.00  0.00           O
ATOM   1012  ND2 ASN A 258      47.696  32.141  20.229  1.00  0.00           N
ATOM   1013 1HD2 ASN A 258      47.765  31.906  21.199  1.00  0.00           H
ATOM   1014 2HD2 ASN A 258      47.685  31.444  19.512  1.00  0.00           H
ATOM   1015  C   ASN A 258      45.839  36.132  22.033  1.00  0.00           C
ATOM   1016  O   ASN A 258      44.669  35.774  22.033  1.00  0.00           O
ATOM   1017  N   SER A 259      46.408  36.807  23.034  1.00  0.00           N
ATOM   1018  HN  SER A 259      47.352  37.120  22.969  1.00  0.00           H
ATOM   1019  CA  SER A 259      45.817  37.046  24.349  1.00  0.00           C
ATOM   1020  HA  SER A 259      44.863  36.549  24.257  1.00  0.00           H
ATOM   1021  CB  SER A 259      46.627  36.513  25.514  1.00  0.00           C
ATOM   1022  HB1 SER A 259      46.102  36.629  26.486  1.00  0.00           H
ATOM   1023  HB2 SER A 259      47.520  37.140  25.723  1.00  0.00           H
ATOM   1024  OG  SER A 259      46.897  35.119  25.270  1.00  0.00           O
ATOM   1025  HG1 SER A 259      47.637  34.997  24.671  1.00  0.00           H
ATOM   1026  C   SER A 259      45.533  38.463  24.561  1.00  0.00           C
ATOM   1027  O   SER A 259      44.951  38.844  25.567  1.00  0.00           O
ATOM   1028  N   ASN A 260      45.829  39.310  23.606  1.00  0.00           N
ATOM   1029  HN  ASN A 260      46.233  39.072  22.726  1.00  0.00           H
ATOM   1030  CA  ASN A 260      45.696  40.725  23.696  1.00  0.00           C
ATOM   1031  HA  ASN A 260      45.737  41.054  24.724  1.00  0.00           H
ATOM   1032  CB  ASN A 260      46.848  41.531  22.935  1.00  0.00           C
ATOM   1033  HB1 ASN A 260      47.805  41.223  23.407  1.00  0.00           H
ATOM   1034  HB2 ASN A 260      46.765  42.624  23.116  1.00  0.00           H
ATOM   1035  CG  ASN A 260      46.914  41.328  21.405  1.00  0.00           C
ATOM   1036  OD1 ASN A 260      46.175  40.529  20.808  1.00  0.00           O
ATOM   1037  ND2 ASN A 260      47.843  42.049  20.709  1.00  0.00           N
ATOM   1038 1HD2 ASN A 260      48.547  42.444  21.299  1.00  0.00           H
ATOM   1039 2HD2 ASN A 260      48.079  41.925  19.745  1.00  0.00           H
ATOM   1040  C   ASN A 260      44.335  41.166  23.132  1.00  0.00           C
ATOM   1041  O   ASN A 260      44.104  42.309  22.826  1.00  0.00           O
ATOM   1042  N   ARG A 261      43.364  40.238  22.971  1.00  0.00           N
ATOM   1043  HN  ARG A 261      43.465  39.376  23.463  1.00  0.00           H
ATOM   1044  CA  ARG A 261      42.070  40.462  22.357  1.00  0.00           C
ATOM   1045  HA  ARG A 261      41.907  41.529  22.366  1.00  0.00           H
ATOM   1046  CB  ARG A 261      41.931  39.975  20.892  1.00  0.00           C
ATOM   1047  HB1 ARG A 261      40.867  40.113  20.605  1.00  0.00           H
ATOM   1048  HB2 ARG A 261      42.127  38.882  20.845  1.00  0.00           H
ATOM   1049  CG  ARG A 261      42.687  40.777  19.760  1.00  0.00           C
ATOM   1050  HG1 ARG A 261      42.524  40.233  18.805  1.00  0.00           H
ATOM   1051  HG2 ARG A 261      43.797  40.716  19.773  1.00  0.00           H
ATOM   1052  CD  ARG A 261      42.263  42.306  19.673  1.00  0.00           C
ATOM   1053  HD1 ARG A 261      42.560  42.821  20.613  1.00  0.00           H
ATOM   1054  HD2 ARG A 261      41.186  42.526  19.512  1.00  0.00           H
ATOM   1055  NE  ARG A 261      42.958  42.844  18.480  1.00  0.00           N
ATOM   1056  HE  ARG A 261      43.909  42.536  18.495  1.00  0.00           H
ATOM   1057  CZ  ARG A 261      42.411  43.212  17.306  1.00  0.00           C
ATOM   1058  NH1 ARG A 261      41.110  43.094  17.098  1.00  0.00           N
ATOM   1059 1HH1 ARG A 261      40.588  42.484  17.696  1.00  0.00           H
ATOM   1060 2HH1 ARG A 261      40.867  42.969  16.136  1.00  0.00           H
ATOM   1061  NH2 ARG A 261      43.276  43.569  16.398  1.00  0.00           N
ATOM   1062 1HH2 ARG A 261      44.236  43.290  16.392  1.00  0.00           H
ATOM   1063 2HH2 ARG A 261      42.773  43.547  15.533  1.00  0.00           H
ATOM   1064  C   ARG A 261      41.011  39.869  23.237  1.00  0.00           C
ATOM   1065  O   ARG A 261      41.187  38.925  23.981  1.00  0.00           O
ATOM   1066  N   TYR A 262      39.727  40.322  23.178  1.00  0.00           N
ATOM   1067  HN  TYR A 262      39.538  41.116  22.606  1.00  0.00           H
ATOM   1068  CA  TYR A 262      38.589  39.650  23.778  1.00  0.00           C
ATOM   1069  HA  TYR A 262      38.873  39.639  24.820  1.00  0.00           H
ATOM   1070  CB  TYR A 262      37.292  40.410  23.559  1.00  0.00           C
ATOM   1071  HB1 TYR A 262      36.495  39.653  23.722  1.00  0.00           H
ATOM   1072  HB2 TYR A 262      37.137  40.733  22.507  1.00  0.00           H
ATOM   1073  CG  TYR A 262      37.035  41.531  24.487  1.00  0.00           C
ATOM   1074  CD1 TYR A 262      37.800  42.715  24.479  1.00  0.00           C
ATOM   1075  HD1 TYR A 262      38.631  42.743  23.789  1.00  0.00           H
ATOM   1076  CE1 TYR A 262      37.512  43.819  25.269  1.00  0.00           C
ATOM   1077  HE1 TYR A 262      38.207  44.636  25.145  1.00  0.00           H
ATOM   1078  CZ  TYR A 262      36.328  43.843  26.067  1.00  0.00           C
ATOM   1079  OH  TYR A 262      36.144  44.846  27.024  1.00  0.00           O
ATOM   1080  HH  TYR A 262      36.940  45.379  27.079  1.00  0.00           H
ATOM   1081  CD2 TYR A 262      35.894  41.616  25.310  1.00  0.00           C
ATOM   1082  HD2 TYR A 262      35.157  40.827  25.293  1.00  0.00           H
ATOM   1083  CE2 TYR A 262      35.496  42.727  26.059  1.00  0.00           C
ATOM   1084  HE2 TYR A 262      34.624  42.645  26.691  1.00  0.00           H
ATOM   1085  C   TYR A 262      38.450  38.130  23.471  1.00  0.00           C
ATOM   1086  O   TYR A 262      38.675  37.676  22.370  1.00  0.00           O
ATOM   1087  N   PRO A 263      38.016  37.292  24.408  1.00  0.00           N
ATOM   1088  CD  PRO A 263      37.739  35.908  24.021  1.00  0.00           C
ATOM   1089  HD1 PRO A 263      38.684  35.359  23.822  1.00  0.00           H
ATOM   1090  HD2 PRO A 263      37.153  36.006  23.082  1.00  0.00           H
ATOM   1091  CA  PRO A 263      37.607  37.572  25.806  1.00  0.00           C
ATOM   1092  HA  PRO A 263      37.270  38.587  25.962  1.00  0.00           H
ATOM   1093  CB  PRO A 263      36.450  36.557  25.874  1.00  0.00           C
ATOM   1094  HB1 PRO A 263      35.619  37.141  25.424  1.00  0.00           H
ATOM   1095  HB2 PRO A 263      36.155  36.245  26.899  1.00  0.00           H
ATOM   1096  CG  PRO A 263      36.939  35.316  25.173  1.00  0.00           C
ATOM   1097  HG1 PRO A 263      37.584  34.609  25.738  1.00  0.00           H
ATOM   1098  HG2 PRO A 263      36.032  34.826  24.758  1.00  0.00           H
ATOM   1099  C   PRO A 263      38.769  37.224  26.825  1.00  0.00           C
ATOM   1100  O   PRO A 263      38.690  37.266  28.051  1.00  0.00           O
ATOM   1101  N   ALA A 264      39.985  36.912  26.336  1.00  0.00           N
ATOM   1102  HN  ALA A 264      40.196  36.796  25.368  1.00  0.00           H
ATOM   1103  CA  ALA A 264      41.141  36.462  27.148  1.00  0.00           C
ATOM   1104  HA  ALA A 264      40.698  35.815  27.891  1.00  0.00           H
ATOM   1105  CB  ALA A 264      42.280  35.846  26.271  1.00  0.00           C
ATOM   1106  HB1 ALA A 264      41.954  34.839  25.936  1.00  0.00           H
ATOM   1107  HB2 ALA A 264      43.216  35.804  26.868  1.00  0.00           H
ATOM   1108  HB3 ALA A 264      42.450  36.467  25.366  1.00  0.00           H
ATOM   1109  C   ALA A 264      41.784  37.595  27.886  1.00  0.00           C
ATOM   1110  O   ALA A 264      42.270  37.340  28.946  1.00  0.00           O
ATOM   1111  N   VAL A 265      41.765  38.860  27.259  1.00  0.00           N
ATOM   1112  HN  VAL A 265      41.429  38.911  26.322  1.00  0.00           H
ATOM   1113  CA  VAL A 265      42.196  40.078  27.935  1.00  0.00           C
ATOM   1114  HA  VAL A 265      43.207  39.865  28.248  1.00  0.00           H
ATOM   1115  CB  VAL A 265      42.314  41.313  26.973  1.00  0.00           C
ATOM   1116  HB  VAL A 265      42.835  40.906  26.080  1.00  0.00           H
ATOM   1117  CG1 VAL A 265      40.988  41.912  26.649  1.00  0.00           C
ATOM   1118 1HG1 VAL A 265      40.632  42.499  27.522  1.00  0.00           H
ATOM   1119 2HG1 VAL A 265      40.289  41.120  26.305  1.00  0.00           H
ATOM   1120 3HG1 VAL A 265      41.154  42.476  25.706  1.00  0.00           H
ATOM   1121  CG2 VAL A 265      43.194  42.378  27.622  1.00  0.00           C
ATOM   1122 1HG2 VAL A 265      42.928  42.743  28.637  1.00  0.00           H
ATOM   1123 2HG2 VAL A 265      43.307  43.292  27.001  1.00  0.00           H
ATOM   1124 3HG2 VAL A 265      44.222  41.990  27.787  1.00  0.00           H
ATOM   1125  C   VAL A 265      41.368  40.321  29.137  1.00  0.00           C
ATOM   1126  O   VAL A 265      41.836  40.772  30.200  1.00  0.00           O
ATOM   1127  N   ILE A 266      40.096  40.010  29.144  1.00  0.00           N
ATOM   1128  HN  ILE A 266      39.617  39.939  28.273  1.00  0.00           H
ATOM   1129  CA  ILE A 266      39.176  40.037  30.236  1.00  0.00           C
ATOM   1130  HA  ILE A 266      39.374  40.985  30.715  1.00  0.00           H
ATOM   1131  CB  ILE A 266      37.712  39.911  29.899  1.00  0.00           C
ATOM   1132  HB  ILE A 266      37.510  38.938  29.403  1.00  0.00           H
ATOM   1133  CG2 ILE A 266      36.764  40.050  31.135  1.00  0.00           C
ATOM   1134 1HG2 ILE A 266      36.917  41.095  31.478  1.00  0.00           H
ATOM   1135 2HG2 ILE A 266      37.003  39.386  31.993  1.00  0.00           H
ATOM   1136 3HG2 ILE A 266      35.759  39.820  30.721  1.00  0.00           H
ATOM   1137  CG1 ILE A 266      37.336  41.042  28.870  1.00  0.00           C
ATOM   1138 1HG1 ILE A 266      36.249  40.934  28.670  1.00  0.00           H
ATOM   1139 2HG1 ILE A 266      37.852  40.767  27.926  1.00  0.00           H
ATOM   1140  CD  ILE A 266      37.605  42.450  29.355  1.00  0.00           C
ATOM   1141  HD1 ILE A 266      37.040  42.627  30.295  1.00  0.00           H
ATOM   1142  HD2 ILE A 266      37.209  43.217  28.656  1.00  0.00           H
ATOM   1143  HD3 ILE A 266      38.673  42.638  29.597  1.00  0.00           H
ATOM   1144  C   ILE A 266      39.509  39.082  31.265  1.00  0.00           C
ATOM   1145  O   ILE A 266      39.414  39.359  32.470  1.00  0.00           O
ATOM   1146  N   LEU A 267      39.951  37.830  30.906  1.00  0.00           N
ATOM   1147  HN  LEU A 267      39.958  37.558  29.947  1.00  0.00           H
ATOM   1148  CA  LEU A 267      40.388  36.780  31.848  1.00  0.00           C
ATOM   1149  HA  LEU A 267      39.606  36.701  32.589  1.00  0.00           H
ATOM   1150  CB  LEU A 267      40.467  35.391  31.171  1.00  0.00           C
ATOM   1151  HB1 LEU A 267      41.391  35.379  30.554  1.00  0.00           H
ATOM   1152  HB2 LEU A 267      39.686  35.377  30.381  1.00  0.00           H
ATOM   1153  CG  LEU A 267      40.433  34.171  32.162  1.00  0.00           C
ATOM   1154  HG  LEU A 267      40.978  34.294  33.122  1.00  0.00           H
ATOM   1155  CD1 LEU A 267      39.072  34.038  32.788  1.00  0.00           C
ATOM   1156 1HD1 LEU A 267      38.245  34.174  32.059  1.00  0.00           H
ATOM   1157 2HD1 LEU A 267      38.906  34.700  33.664  1.00  0.00           H
ATOM   1158 3HD1 LEU A 267      38.951  33.063  33.305  1.00  0.00           H
ATOM   1159  CD2 LEU A 267      40.827  32.853  31.463  1.00  0.00           C
ATOM   1160 1HD2 LEU A 267      39.893  32.569  30.933  1.00  0.00           H
ATOM   1161 2HD2 LEU A 267      40.904  31.987  32.155  1.00  0.00           H
ATOM   1162 3HD2 LEU A 267      41.653  32.916  30.724  1.00  0.00           H
ATOM   1163  C   LEU A 267      41.624  37.159  32.598  1.00  0.00           C
ATOM   1164  O   LEU A 267      41.907  37.030  33.765  1.00  0.00           O
ATOM   1165  N   PHE A 268      42.497  37.782  31.747  1.00  0.00           N
ATOM   1166  HN  PHE A 268      42.327  37.740  30.766  1.00  0.00           H
ATOM   1167  CA  PHE A 268      43.692  38.521  32.168  1.00  0.00           C
ATOM   1168  HA  PHE A 268      44.366  37.894  32.733  1.00  0.00           H
ATOM   1169  CB  PHE A 268      44.491  38.855  30.931  1.00  0.00           C
ATOM   1170  HB1 PHE A 268      43.798  39.256  30.161  1.00  0.00           H
ATOM   1171  HB2 PHE A 268      45.027  38.016  30.439  1.00  0.00           H
ATOM   1172  CG  PHE A 268      45.592  39.850  31.131  1.00  0.00           C
ATOM   1173  CD1 PHE A 268      46.826  39.362  31.582  1.00  0.00           C
ATOM   1174  HD1 PHE A 268      46.913  38.317  31.837  1.00  0.00           H
ATOM   1175  CE1 PHE A 268      47.895  40.219  31.799  1.00  0.00           C
ATOM   1176  HE1 PHE A 268      48.895  39.899  32.051  1.00  0.00           H
ATOM   1177  CZ  PHE A 268      47.778  41.589  31.615  1.00  0.00           C
ATOM   1178  HZ  PHE A 268      48.638  42.237  31.704  1.00  0.00           H
ATOM   1179  CD2 PHE A 268      45.506  41.221  30.865  1.00  0.00           C
ATOM   1180  HD2 PHE A 268      44.615  41.734  30.535  1.00  0.00           H
ATOM   1181  CE2 PHE A 268      46.533  42.115  31.199  1.00  0.00           C
ATOM   1182  HE2 PHE A 268      46.365  43.168  31.026  1.00  0.00           H
ATOM   1183  C   PHE A 268      43.584  39.624  33.188  1.00  0.00           C
ATOM   1184  O   PHE A 268      44.365  39.705  34.070  1.00  0.00           O
ATOM   1185  N   TYR A 269      42.556  40.482  33.130  1.00  0.00           N
ATOM   1186  HN  TYR A 269      42.003  40.402  32.304  1.00  0.00           H
ATOM   1187  CA  TYR A 269      42.299  41.473  34.136  1.00  0.00           C
ATOM   1188  HA  TYR A 269      43.235  41.954  34.381  1.00  0.00           H
ATOM   1189  CB  TYR A 269      41.247  42.633  33.807  1.00  0.00           C
ATOM   1190  HB1 TYR A 269      41.370  43.433  34.567  1.00  0.00           H
ATOM   1191  HB2 TYR A 269      40.203  42.272  33.684  1.00  0.00           H
ATOM   1192  CG  TYR A 269      41.637  43.406  32.502  1.00  0.00           C
ATOM   1193  CD1 TYR A 269      42.966  43.748  32.317  1.00  0.00           C
ATOM   1194  HD1 TYR A 269      43.694  43.467  33.063  1.00  0.00           H
ATOM   1195  CE1 TYR A 269      43.327  44.620  31.300  1.00  0.00           C
ATOM   1196  HE1 TYR A 269      44.339  44.996  31.270  1.00  0.00           H
ATOM   1197  CZ  TYR A 269      42.332  44.923  30.322  1.00  0.00           C
ATOM   1198  OH  TYR A 269      42.691  45.860  29.293  1.00  0.00           O
ATOM   1199  HH  TYR A 269      41.979  45.865  28.649  1.00  0.00           H
ATOM   1200  CD2 TYR A 269      40.628  43.760  31.567  1.00  0.00           C
ATOM   1201  HD2 TYR A 269      39.590  43.535  31.759  1.00  0.00           H
ATOM   1202  CE2 TYR A 269      41.004  44.410  30.377  1.00  0.00           C
ATOM   1203  HE2 TYR A 269      40.324  44.641  29.571  1.00  0.00           H
ATOM   1204  C   TYR A 269      41.722  40.875  35.451  1.00  0.00           C
ATOM   1205  O   TYR A 269      42.052  41.371  36.568  1.00  0.00           O
ATOM   1206  N   VAL A 270      40.932  39.786  35.461  1.00  0.00           N
ATOM   1207  HN  VAL A 270      40.610  39.380  34.609  1.00  0.00           H
ATOM   1208  CA  VAL A 270      40.332  39.199  36.666  1.00  0.00           C
ATOM   1209  HA  VAL A 270      39.680  39.818  37.265  1.00  0.00           H
ATOM   1210  CB  VAL A 270      39.485  37.831  36.384  1.00  0.00           C
ATOM   1211  HB  VAL A 270      40.170  37.246  35.734  1.00  0.00           H
ATOM   1212  CG1 VAL A 270      39.065  37.186  37.713  1.00  0.00           C
ATOM   1213 1HG1 VAL A 270      38.172  36.542  37.565  1.00  0.00           H
ATOM   1214 2HG1 VAL A 270      38.850  37.996  38.443  1.00  0.00           H
ATOM   1215 3HG1 VAL A 270      39.820  36.482  38.123  1.00  0.00           H
ATOM   1216  CG2 VAL A 270      38.224  38.185  35.602  1.00  0.00           C
ATOM   1217 1HG2 VAL A 270      38.469  38.516  34.571  1.00  0.00           H
ATOM   1218 2HG2 VAL A 270      37.520  38.945  36.004  1.00  0.00           H
ATOM   1219 3HG2 VAL A 270      37.652  37.247  35.434  1.00  0.00           H
ATOM   1220  C   VAL A 270      41.485  38.715  37.538  1.00  0.00           C
ATOM   1221  O   VAL A 270      41.680  39.238  38.661  1.00  0.00           O
ATOM   1222  N   ASN A 271      42.351  37.937  36.896  1.00  0.00           N
ATOM   1223  HN  ASN A 271      42.288  37.763  35.917  1.00  0.00           H
ATOM   1224  CA  ASN A 271      43.481  37.455  37.509  1.00  0.00           C
ATOM   1225  HA  ASN A 271      43.209  36.954  38.426  1.00  0.00           H
ATOM   1226  CB  ASN A 271      44.172  36.506  36.537  1.00  0.00           C
ATOM   1227  HB1 ASN A 271      45.195  36.280  36.906  1.00  0.00           H
ATOM   1228  HB2 ASN A 271      44.334  37.102  35.614  1.00  0.00           H
ATOM   1229  CG  ASN A 271      43.367  35.258  36.442  1.00  0.00           C
ATOM   1230  OD1 ASN A 271      42.890  34.762  37.502  1.00  0.00           O
ATOM   1231  ND2 ASN A 271      43.044  34.716  35.244  1.00  0.00           N
ATOM   1232 1HD2 ASN A 271      43.141  35.338  34.466  1.00  0.00           H
ATOM   1233 2HD2 ASN A 271      42.576  33.836  35.160  1.00  0.00           H
ATOM   1234  C   ASN A 271      44.421  38.521  38.050  1.00  0.00           C
ATOM   1235  O   ASN A 271      44.745  38.555  39.259  1.00  0.00           O
ATOM   1236  N   ALA A 272      44.734  39.614  37.232  1.00  0.00           N
ATOM   1237  HN  ALA A 272      44.539  39.618  36.254  1.00  0.00           H
ATOM   1238  CA  ALA A 272      45.483  40.835  37.698  1.00  0.00           C
ATOM   1239  HA  ALA A 272      46.439  40.398  37.948  1.00  0.00           H
ATOM   1240  CB  ALA A 272      45.376  41.775  36.516  1.00  0.00           C
ATOM   1241  HB1 ALA A 272      45.936  42.712  36.722  1.00  0.00           H
ATOM   1242  HB2 ALA A 272      44.320  42.043  36.297  1.00  0.00           H
ATOM   1243  HB3 ALA A 272      45.856  41.159  35.726  1.00  0.00           H
ATOM   1244  C   ALA A 272      44.835  41.531  38.944  1.00  0.00           C
ATOM   1245  O   ALA A 272      45.546  41.909  39.904  1.00  0.00           O
ATOM   1246  N   CYS A 273      43.502  41.691  38.985  1.00  0.00           N
ATOM   1247  HN  CYS A 273      42.984  41.416  38.179  1.00  0.00           H
ATOM   1248  CA  CYS A 273      42.771  42.099  40.113  1.00  0.00           C
ATOM   1249  HA  CYS A 273      43.041  43.123  40.325  1.00  0.00           H
ATOM   1250  CB  CYS A 273      41.206  42.232  39.862  1.00  0.00           C
ATOM   1251  HB1 CYS A 273      40.689  42.589  40.779  1.00  0.00           H
ATOM   1252  HB2 CYS A 273      40.663  41.298  39.601  1.00  0.00           H
ATOM   1253  SG  CYS A 273      40.794  43.422  38.607  1.00  0.00           S
ATOM   1254  HG1 CYS A 273      41.360  42.843  37.558  1.00  0.00           H
ATOM   1255  C   CYS A 273      42.885  41.266  41.416  1.00  0.00           C
ATOM   1256  O   CYS A 273      43.199  41.777  42.438  1.00  0.00           O
ATOM   1257  N   PHE A 274      42.689  39.941  41.380  1.00  0.00           N
ATOM   1258  HN  PHE A 274      42.343  39.493  40.559  1.00  0.00           H
ATOM   1259  CA  PHE A 274      43.002  39.055  42.526  1.00  0.00           C
ATOM   1260  HA  PHE A 274      42.601  39.552  43.397  1.00  0.00           H
ATOM   1261  CB  PHE A 274      42.327  37.668  42.296  1.00  0.00           C
ATOM   1262  HB1 PHE A 274      42.551  37.002  43.157  1.00  0.00           H
ATOM   1263  HB2 PHE A 274      42.704  37.311  41.313  1.00  0.00           H
ATOM   1264  CG  PHE A 274      40.894  38.008  42.313  1.00  0.00           C
ATOM   1265  CD1 PHE A 274      40.249  38.330  43.515  1.00  0.00           C
ATOM   1266  HD1 PHE A 274      40.818  38.514  44.414  1.00  0.00           H
ATOM   1267  CE1 PHE A 274      38.865  38.448  43.540  1.00  0.00           C
ATOM   1268  HE1 PHE A 274      38.428  38.660  44.504  1.00  0.00           H
ATOM   1269  CZ  PHE A 274      38.129  38.308  42.353  1.00  0.00           C
ATOM   1270  HZ  PHE A 274      37.064  38.476  42.285  1.00  0.00           H
ATOM   1271  CD2 PHE A 274      40.130  37.777  41.185  1.00  0.00           C
ATOM   1272  HD2 PHE A 274      40.589  37.537  40.238  1.00  0.00           H
ATOM   1273  CE2 PHE A 274      38.735  37.957  41.200  1.00  0.00           C
ATOM   1274  HE2 PHE A 274      38.080  37.705  40.378  1.00  0.00           H
ATOM   1275  C   PHE A 274      44.497  38.942  42.935  1.00  0.00           C
ATOM   1276  O   PHE A 274      44.705  38.891  44.119  1.00  0.00           O
ATOM   1277  N   PHE A 275      45.496  38.954  41.984  1.00  0.00           N
ATOM   1278  HN  PHE A 275      45.236  38.999  41.022  1.00  0.00           H
ATOM   1279  CA  PHE A 275      46.910  39.137  42.328  1.00  0.00           C
ATOM   1280  HA  PHE A 275      47.110  38.329  43.016  1.00  0.00           H
ATOM   1281  CB  PHE A 275      47.778  38.983  41.015  1.00  0.00           C
ATOM   1282  HB1 PHE A 275      47.475  39.584  40.131  1.00  0.00           H
ATOM   1283  HB2 PHE A 275      47.649  37.940  40.657  1.00  0.00           H
ATOM   1284  CG  PHE A 275      49.232  39.190  41.225  1.00  0.00           C
ATOM   1285  CD1 PHE A 275      49.953  38.216  41.838  1.00  0.00           C
ATOM   1286  HD1 PHE A 275      49.415  37.392  42.284  1.00  0.00           H
ATOM   1287  CE1 PHE A 275      51.314  38.486  42.200  1.00  0.00           C
ATOM   1288  HE1 PHE A 275      51.842  37.834  42.880  1.00  0.00           H
ATOM   1289  CZ  PHE A 275      51.966  39.617  41.671  1.00  0.00           C
ATOM   1290  HZ  PHE A 275      53.010  39.768  41.901  1.00  0.00           H
ATOM   1291  CD2 PHE A 275      49.977  40.338  40.699  1.00  0.00           C
ATOM   1292  HD2 PHE A 275      49.456  41.114  40.158  1.00  0.00           H
ATOM   1293  CE2 PHE A 275      51.361  40.466  40.843  1.00  0.00           C
ATOM   1294  HE2 PHE A 275      51.971  41.317  40.581  1.00  0.00           H
ATOM   1295  C   PHE A 275      47.306  40.367  43.053  1.00  0.00           C
ATOM   1296  O   PHE A 275      47.885  40.297  44.115  1.00  0.00           O
ATOM   1297  N   VAL A 276      46.858  41.454  42.574  1.00  0.00           N
ATOM   1298  HN  VAL A 276      46.296  41.437  41.751  1.00  0.00           H
ATOM   1299  CA  VAL A 276      47.075  42.712  43.223  1.00  0.00           C
ATOM   1300  HA  VAL A 276      48.093  42.676  43.583  1.00  0.00           H
ATOM   1301  CB  VAL A 276      46.913  43.912  42.335  1.00  0.00           C
ATOM   1302  HB  VAL A 276      45.941  43.954  41.798  1.00  0.00           H
ATOM   1303  CG1 VAL A 276      47.166  45.210  43.135  1.00  0.00           C
ATOM   1304 1HG1 VAL A 276      48.041  45.132  43.815  1.00  0.00           H
ATOM   1305 2HG1 VAL A 276      46.353  45.459  43.850  1.00  0.00           H
ATOM   1306 3HG1 VAL A 276      47.376  46.106  42.512  1.00  0.00           H
ATOM   1307  CG2 VAL A 276      48.077  43.687  41.344  1.00  0.00           C
ATOM   1308 1HG2 VAL A 276      48.395  44.625  40.841  1.00  0.00           H
ATOM   1309 2HG2 VAL A 276      47.819  43.023  40.492  1.00  0.00           H
ATOM   1310 3HG2 VAL A 276      49.062  43.322  41.704  1.00  0.00           H
ATOM   1311  C   VAL A 276      46.210  42.850  44.528  1.00  0.00           C
ATOM   1312  O   VAL A 276      46.542  43.493  45.542  1.00  0.00           O
ATOM   1313  N   GLY A 277      45.028  42.167  44.655  1.00  0.00           N
ATOM   1314  HN  GLY A 277      44.513  41.858  43.859  1.00  0.00           H
ATOM   1315  CA  GLY A 277      44.311  41.952  45.970  1.00  0.00           C
ATOM   1316  HA1 GLY A 277      43.389  41.410  45.819  1.00  0.00           H
ATOM   1317  HA2 GLY A 277      44.055  42.868  46.481  1.00  0.00           H
ATOM   1318  C   GLY A 277      45.055  41.103  46.957  1.00  0.00           C
ATOM   1319  O   GLY A 277      45.093  41.362  48.135  1.00  0.00           O
ATOM   1320  N   SER A 278      45.751  40.126  46.519  1.00  0.00           N
ATOM   1321  HN  SER A 278      45.940  39.972  45.553  1.00  0.00           H
ATOM   1322  CA  SER A 278      46.655  39.355  47.414  1.00  0.00           C
ATOM   1323  HA  SER A 278      46.048  38.990  48.230  1.00  0.00           H
ATOM   1324  CB  SER A 278      47.313  38.093  46.756  1.00  0.00           C
ATOM   1325  HB1 SER A 278      47.827  37.592  47.604  1.00  0.00           H
ATOM   1326  HB2 SER A 278      47.993  38.287  45.899  1.00  0.00           H
ATOM   1327  OG  SER A 278      46.289  37.243  46.324  1.00  0.00           O
ATOM   1328  HG1 SER A 278      45.744  37.667  45.658  1.00  0.00           H
ATOM   1329  C   SER A 278      47.834  40.136  48.037  1.00  0.00           C
ATOM   1330  O   SER A 278      48.151  40.012  49.236  1.00  0.00           O
ATOM   1331  N   ILE A 279      48.455  41.150  47.272  1.00  0.00           N
ATOM   1332  HN  ILE A 279      48.246  41.256  46.303  1.00  0.00           H
ATOM   1333  CA  ILE A 279      49.406  42.101  47.734  1.00  0.00           C
ATOM   1334  HA  ILE A 279      50.322  41.627  48.055  1.00  0.00           H
ATOM   1335  CB  ILE A 279      49.839  43.037  46.674  1.00  0.00           C
ATOM   1336  HB  ILE A 279      48.936  43.506  46.227  1.00  0.00           H
ATOM   1337  CG2 ILE A 279      50.743  44.196  47.223  1.00  0.00           C
ATOM   1338 1HG2 ILE A 279      50.119  44.956  47.740  1.00  0.00           H
ATOM   1339 2HG2 ILE A 279      51.216  44.751  46.385  1.00  0.00           H
ATOM   1340 3HG2 ILE A 279      51.514  43.879  47.958  1.00  0.00           H
ATOM   1341  CG1 ILE A 279      50.638  42.252  45.547  1.00  0.00           C
ATOM   1342 1HG1 ILE A 279      50.846  43.031  44.783  1.00  0.00           H
ATOM   1343 2HG1 ILE A 279      50.019  41.476  45.048  1.00  0.00           H
ATOM   1344  CD  ILE A 279      51.932  41.606  46.003  1.00  0.00           C
ATOM   1345  HD1 ILE A 279      52.492  42.152  46.792  1.00  0.00           H
ATOM   1346  HD2 ILE A 279      52.714  41.574  45.214  1.00  0.00           H
ATOM   1347  HD3 ILE A 279      51.729  40.577  46.367  1.00  0.00           H
ATOM   1348  C   ILE A 279      48.940  42.802  48.966  1.00  0.00           C
ATOM   1349  O   ILE A 279      49.676  43.231  49.829  1.00  0.00           O
ATOM   1350  N   GLY A 280      47.646  43.071  49.061  1.00  0.00           N
ATOM   1351  HN  GLY A 280      47.102  42.761  48.286  1.00  0.00           H
ATOM   1352  CA  GLY A 280      47.061  43.740  50.213  1.00  0.00           C
ATOM   1353  HA1 GLY A 280      46.041  44.017  49.991  1.00  0.00           H
ATOM   1354  HA2 GLY A 280      47.732  44.560  50.425  1.00  0.00           H
ATOM   1355  C   GLY A 280      47.063  42.944  51.473  1.00  0.00           C
ATOM   1356  O   GLY A 280      47.228  43.462  52.592  1.00  0.00           O
ATOM   1357  N   TRP A 281      46.924  41.557  51.425  1.00  0.00           N
ATOM   1358  HN  TRP A 281      46.931  41.084  50.547  1.00  0.00           H
ATOM   1359  CA  TRP A 281      47.202  40.674  52.527  1.00  0.00           C
ATOM   1360  HA  TRP A 281      46.780  41.166  53.391  1.00  0.00           H
ATOM   1361  CB  TRP A 281      46.250  39.455  52.362  1.00  0.00           C
ATOM   1362  HB1 TRP A 281      46.513  38.687  53.121  1.00  0.00           H
ATOM   1363  HB2 TRP A 281      46.567  39.075  51.367  1.00  0.00           H
ATOM   1364  CG  TRP A 281      44.767  39.717  52.360  1.00  0.00           C
ATOM   1365  CD1 TRP A 281      43.951  40.109  51.313  1.00  0.00           C
ATOM   1366  HD1 TRP A 281      44.323  40.446  50.356  1.00  0.00           H
ATOM   1367  NE1 TRP A 281      42.589  40.087  51.638  1.00  0.00           N
ATOM   1368  HE1 TRP A 281      41.850  40.517  51.169  1.00  0.00           H
ATOM   1369  CE2 TRP A 281      42.529  39.702  52.921  1.00  0.00           C
ATOM   1370  CD2 TRP A 281      43.858  39.395  53.400  1.00  0.00           C
ATOM   1371  CE3 TRP A 281      44.053  38.762  54.632  1.00  0.00           C
ATOM   1372  HE3 TRP A 281      45.080  38.571  54.905  1.00  0.00           H
ATOM   1373  CZ3 TRP A 281      42.934  38.568  55.406  1.00  0.00           C
ATOM   1374  HZ3 TRP A 281      43.088  38.021  56.324  1.00  0.00           H
ATOM   1375  CZ2 TRP A 281      41.396  39.501  53.756  1.00  0.00           C
ATOM   1376  HZ2 TRP A 281      40.383  39.529  53.381  1.00  0.00           H
ATOM   1377  CH2 TRP A 281      41.628  38.906  54.994  1.00  0.00           C
ATOM   1378  HH2 TRP A 281      40.841  38.597  55.667  1.00  0.00           H
ATOM   1379  C   TRP A 281      48.602  40.245  52.912  1.00  0.00           C
ATOM   1380  O   TRP A 281      48.843  39.540  53.878  1.00  0.00           O
ATOM   1381  N   LEU A 282      49.614  40.602  52.066  1.00  0.00           N
ATOM   1382  HN  LEU A 282      49.270  41.018  51.228  1.00  0.00           H
ATOM   1383  CA  LEU A 282      51.007  40.324  52.311  1.00  0.00           C
ATOM   1384  HA  LEU A 282      51.069  39.532  53.043  1.00  0.00           H
ATOM   1385  CB  LEU A 282      51.868  39.923  51.029  1.00  0.00           C
ATOM   1386  HB1 LEU A 282      52.941  39.738  51.249  1.00  0.00           H
ATOM   1387  HB2 LEU A 282      51.811  40.802  50.353  1.00  0.00           H
ATOM   1388  CG  LEU A 282      51.303  38.696  50.246  1.00  0.00           C
ATOM   1389  HG  LEU A 282      50.263  38.927  49.932  1.00  0.00           H
ATOM   1390  CD1 LEU A 282      52.061  38.580  48.971  1.00  0.00           C
ATOM   1391 1HD1 LEU A 282      51.633  37.757  48.360  1.00  0.00           H
ATOM   1392 2HD1 LEU A 282      53.129  38.285  49.049  1.00  0.00           H
ATOM   1393 3HD1 LEU A 282      52.025  39.492  48.338  1.00  0.00           H
ATOM   1394  CD2 LEU A 282      51.208  37.378  51.083  1.00  0.00           C
ATOM   1395 1HD2 LEU A 282      50.612  37.447  52.018  1.00  0.00           H
ATOM   1396 2HD2 LEU A 282      52.256  37.124  51.350  1.00  0.00           H
ATOM   1397 3HD2 LEU A 282      50.756  36.531  50.524  1.00  0.00           H
ATOM   1398  C   LEU A 282      51.650  41.493  52.974  1.00  0.00           C
ATOM   1399  O   LEU A 282      52.836  41.447  53.277  1.00  0.00           O
ATOM   1400  N   ALA A 283      50.946  42.555  53.394  1.00  0.00           N
ATOM   1401  HN  ALA A 283      49.967  42.507  53.212  1.00  0.00           H
ATOM   1402  CA  ALA A 283      51.553  43.798  53.880  1.00  0.00           C
ATOM   1403  HA  ALA A 283      52.488  44.001  53.379  1.00  0.00           H
ATOM   1404  CB  ALA A 283      50.495  44.956  53.670  1.00  0.00           C
ATOM   1405  HB1 ALA A 283      50.299  44.897  52.578  1.00  0.00           H
ATOM   1406  HB2 ALA A 283      50.881  45.949  53.984  1.00  0.00           H
ATOM   1407  HB3 ALA A 283      49.596  44.803  54.305  1.00  0.00           H
ATOM   1408  C   ALA A 283      51.876  43.777  55.361  1.00  0.00           C
ATOM   1409  O   ALA A 283      52.880  44.398  55.847  1.00  0.00           O
ATOM   1410  N   GLN A 284      51.182  42.970  56.109  1.00  0.00           N
ATOM   1411  HN  GLN A 284      50.333  42.717  55.652  1.00  0.00           H
ATOM   1412  CA  GLN A 284      51.365  42.680  57.519  1.00  0.00           C
ATOM   1413  HA  GLN A 284      51.437  43.617  58.050  1.00  0.00           H
ATOM   1414  CB  GLN A 284      50.143  41.910  57.953  1.00  0.00           C
ATOM   1415  HB1 GLN A 284      49.311  42.619  57.754  1.00  0.00           H
ATOM   1416  HB2 GLN A 284      50.197  41.733  59.048  1.00  0.00           H
ATOM   1417  CG  GLN A 284      49.930  40.574  57.194  1.00  0.00           C
ATOM   1418  HG1 GLN A 284      50.739  39.843  57.404  1.00  0.00           H
ATOM   1419  HG2 GLN A 284      49.790  40.783  56.111  1.00  0.00           H
ATOM   1420  CD  GLN A 284      48.648  39.979  57.697  1.00  0.00           C
ATOM   1421  OE1 GLN A 284      48.516  39.677  58.884  1.00  0.00           O
ATOM   1422  NE2 GLN A 284      47.622  39.734  56.846  1.00  0.00           N
ATOM   1423 1HE2 GLN A 284      46.796  39.364  57.271  1.00  0.00           H
ATOM   1424 2HE2 GLN A 284      47.783  39.906  55.874  1.00  0.00           H
ATOM   1425  C   GLN A 284      52.597  41.917  57.863  1.00  0.00           C
ATOM   1426  O   GLN A 284      52.900  41.861  59.079  1.00  0.00           O
ATOM   1427  N   PHE A 285      53.345  41.272  56.890  1.00  0.00           N
ATOM   1428  HN  PHE A 285      52.966  41.214  55.970  1.00  0.00           H
ATOM   1429  CA  PHE A 285      54.629  40.578  57.092  1.00  0.00           C
ATOM   1430  HA  PHE A 285      54.722  40.430  58.158  1.00  0.00           H
ATOM   1431  CB  PHE A 285      54.719  39.323  56.221  1.00  0.00           C
ATOM   1432  HB1 PHE A 285      55.468  38.611  56.631  1.00  0.00           H
ATOM   1433  HB2 PHE A 285      54.862  39.455  55.128  1.00  0.00           H
ATOM   1434  CG  PHE A 285      53.457  38.514  56.377  1.00  0.00           C
ATOM   1435  CD1 PHE A 285      53.113  38.085  57.642  1.00  0.00           C
ATOM   1436  HD1 PHE A 285      53.730  38.141  58.527  1.00  0.00           H
ATOM   1437  CE1 PHE A 285      51.877  37.444  57.839  1.00  0.00           C
ATOM   1438  HE1 PHE A 285      51.499  37.141  58.804  1.00  0.00           H
ATOM   1439  CZ  PHE A 285      51.012  37.298  56.761  1.00  0.00           C
ATOM   1440  HZ  PHE A 285      50.073  36.768  56.824  1.00  0.00           H
ATOM   1441  CD2 PHE A 285      52.583  38.383  55.249  1.00  0.00           C
ATOM   1442  HD2 PHE A 285      52.769  38.845  54.291  1.00  0.00           H
ATOM   1443  CE2 PHE A 285      51.391  37.762  55.440  1.00  0.00           C
ATOM   1444  HE2 PHE A 285      50.730  37.559  54.610  1.00  0.00           H
ATOM   1445  C   PHE A 285      55.801  41.465  56.735  1.00  0.00           C
ATOM   1446  O   PHE A 285      56.931  41.043  56.710  1.00  0.00           O
ATOM   1447  N   MET A 286      55.625  42.732  56.371  1.00  0.00           N
ATOM   1448  HN  MET A 286      54.731  43.084  56.106  1.00  0.00           H
ATOM   1449  CA  MET A 286      56.749  43.679  56.148  1.00  0.00           C
ATOM   1450  HA  MET A 286      57.540  43.134  55.653  1.00  0.00           H
ATOM   1451  CB  MET A 286      56.454  44.897  55.245  1.00  0.00           C
ATOM   1452  HB1 MET A 286      57.479  45.325  55.222  1.00  0.00           H
ATOM   1453  HB2 MET A 286      55.748  45.561  55.788  1.00  0.00           H
ATOM   1454  CG  MET A 286      55.901  44.528  53.835  1.00  0.00           C
ATOM   1455  HG1 MET A 286      54.912  44.064  54.037  1.00  0.00           H
ATOM   1456  HG2 MET A 286      56.459  43.666  53.410  1.00  0.00           H
ATOM   1457  SD  MET A 286      55.651  45.740  52.465  1.00  0.00           S
ATOM   1458  CE  MET A 286      57.412  45.877  52.047  1.00  0.00           C
ATOM   1459  HE1 MET A 286      57.857  44.925  51.687  1.00  0.00           H
ATOM   1460  HE2 MET A 286      57.926  46.213  52.973  1.00  0.00           H
ATOM   1461  HE3 MET A 286      57.584  46.676  51.295  1.00  0.00           H
ATOM   1462  C   MET A 286      57.256  44.213  57.550  1.00  0.00           C
ATOM   1463  O   MET A 286      56.484  44.654  58.388  1.00  0.00           O
ATOM   1464  N   ASP A 287      58.544  44.168  57.874  1.00  0.00           N
ATOM   1465  HN  ASP A 287      59.111  44.099  57.057  1.00  0.00           H
ATOM   1466  CA  ASP A 287      59.141  44.728  59.058  1.00  0.00           C
ATOM   1467  HA  ASP A 287      58.568  44.389  59.908  1.00  0.00           H
ATOM   1468  CB  ASP A 287      60.629  44.308  59.151  1.00  0.00           C
ATOM   1469  HB1 ASP A 287      61.206  44.967  59.834  1.00  0.00           H
ATOM   1470  HB2 ASP A 287      61.055  44.510  58.145  1.00  0.00           H
ATOM   1471  CG  ASP A 287      60.832  42.892  59.450  1.00  0.00           C
ATOM   1472  OD1 ASP A 287      61.307  42.062  58.614  1.00  0.00           O
ATOM   1473  OD2 ASP A 287      60.508  42.512  60.598  1.00  0.00           O
ATOM   1474  C   ASP A 287      59.010  46.194  59.131  1.00  0.00           C
ATOM   1475  O   ASP A 287      59.334  46.977  58.255  1.00  0.00           O
ATOM   1476  N   GLY A 288      58.459  46.610  60.335  1.00  0.00           N
ATOM   1477  HN  GLY A 288      58.470  45.920  61.055  1.00  0.00           H
ATOM   1478  CA  GLY A 288      58.109  47.911  60.624  1.00  0.00           C
ATOM   1479  HA1 GLY A 288      58.657  48.661  60.073  1.00  0.00           H
ATOM   1480  HA2 GLY A 288      58.197  47.973  61.698  1.00  0.00           H
ATOM   1481  C   GLY A 288      56.682  48.150  60.359  1.00  0.00           C
ATOM   1482  O   GLY A 288      56.084  49.143  60.738  1.00  0.00           O
ATOM   1483  N   ALA A 289      55.975  47.198  59.640  1.00  0.00           N
ATOM   1484  HN  ALA A 289      56.458  46.447  59.196  1.00  0.00           H
ATOM   1485  CA  ALA A 289      54.545  47.231  59.505  1.00  0.00           C
ATOM   1486  HA  ALA A 289      54.189  48.191  59.848  1.00  0.00           H
ATOM   1487  CB  ALA A 289      54.089  47.127  58.047  1.00  0.00           C
ATOM   1488  HB1 ALA A 289      53.041  47.475  57.922  1.00  0.00           H
ATOM   1489  HB2 ALA A 289      54.186  46.196  57.450  1.00  0.00           H
ATOM   1490  HB3 ALA A 289      54.812  47.748  57.477  1.00  0.00           H
ATOM   1491  C   ALA A 289      53.824  46.303  60.498  1.00  0.00           C
ATOM   1492  O   ALA A 289      53.081  46.817  61.297  1.00  0.00           O
ATOM   1493  N   ARG A 290      54.048  45.026  60.509  1.00  0.00           N
ATOM   1494  HN  ARG A 290      54.696  44.751  59.803  1.00  0.00           H
ATOM   1495  CA  ARG A 290      53.634  43.977  61.438  1.00  0.00           C
ATOM   1496  HA  ARG A 290      53.307  43.232  60.727  1.00  0.00           H
ATOM   1497  CB  ARG A 290      54.843  43.398  62.145  1.00  0.00           C
ATOM   1498  HB1 ARG A 290      54.319  42.529  62.596  1.00  0.00           H
ATOM   1499  HB2 ARG A 290      55.242  44.156  62.853  1.00  0.00           H
ATOM   1500  CG  ARG A 290      55.960  42.906  61.172  1.00  0.00           C
ATOM   1501  HG1 ARG A 290      56.702  43.722  61.037  1.00  0.00           H
ATOM   1502  HG2 ARG A 290      55.543  42.615  60.184  1.00  0.00           H
ATOM   1503  CD  ARG A 290      56.810  41.712  61.612  1.00  0.00           C
ATOM   1504  HD1 ARG A 290      56.202  40.815  61.857  1.00  0.00           H
ATOM   1505  HD2 ARG A 290      57.318  42.016  62.552  1.00  0.00           H
ATOM   1506  NE  ARG A 290      57.946  41.384  60.727  1.00  0.00           N
ATOM   1507  HE  ARG A 290      58.879  41.722  60.854  1.00  0.00           H
ATOM   1508  CZ  ARG A 290      57.954  40.399  59.830  1.00  0.00           C
ATOM   1509  NH1 ARG A 290      56.937  39.635  59.490  1.00  0.00           N
ATOM   1510 1HH1 ARG A 290      56.109  39.575  60.048  1.00  0.00           H
ATOM   1511 2HH1 ARG A 290      57.152  38.995  58.753  1.00  0.00           H
ATOM   1512  NH2 ARG A 290      59.091  40.227  59.170  1.00  0.00           N
ATOM   1513 1HH2 ARG A 290      59.702  40.989  59.384  1.00  0.00           H
ATOM   1514 2HH2 ARG A 290      59.141  39.775  58.279  1.00  0.00           H
ATOM   1515  C   ARG A 290      52.380  44.212  62.336  1.00  0.00           C
ATOM   1516  O   ARG A 290      51.226  44.354  61.845  1.00  0.00           O
ATOM   1517  N   ARG A 291      52.548  44.168  63.685  1.00  0.00           N
ATOM   1518  HN  ARG A 291      53.444  43.904  64.034  1.00  0.00           H
ATOM   1519  CA  ARG A 291      51.325  44.190  64.497  1.00  0.00           C
ATOM   1520  HA  ARG A 291      50.423  43.858  64.005  1.00  0.00           H
ATOM   1521  CB  ARG A 291      51.438  43.258  65.730  1.00  0.00           C
ATOM   1522  HB1 ARG A 291      50.430  43.259  66.198  1.00  0.00           H
ATOM   1523  HB2 ARG A 291      52.140  43.807  66.392  1.00  0.00           H
ATOM   1524  CG  ARG A 291      51.714  41.809  65.393  1.00  0.00           C
ATOM   1525  HG1 ARG A 291      52.075  41.307  66.316  1.00  0.00           H
ATOM   1526  HG2 ARG A 291      52.562  41.810  64.674  1.00  0.00           H
ATOM   1527  CD  ARG A 291      50.530  41.104  64.657  1.00  0.00           C
ATOM   1528  HD1 ARG A 291      50.829  40.220  64.055  1.00  0.00           H
ATOM   1529  HD2 ARG A 291      50.019  41.769  63.929  1.00  0.00           H
ATOM   1530  NE  ARG A 291      49.553  40.816  65.696  1.00  0.00           N
ATOM   1531  HE  ARG A 291      49.032  41.496  66.213  1.00  0.00           H
ATOM   1532  CZ  ARG A 291      49.673  39.746  66.468  1.00  0.00           C
ATOM   1533  NH1 ARG A 291      50.501  38.797  66.059  1.00  0.00           N
ATOM   1534 1HH1 ARG A 291      50.974  38.905  65.185  1.00  0.00           H
ATOM   1535 2HH1 ARG A 291      50.444  37.864  66.416  1.00  0.00           H
ATOM   1536  NH2 ARG A 291      48.849  39.563  67.480  1.00  0.00           N
ATOM   1537 1HH2 ARG A 291      48.085  40.194  67.611  1.00  0.00           H
ATOM   1538 2HH2 ARG A 291      48.980  38.793  68.104  1.00  0.00           H
ATOM   1539  C   ARG A 291      50.886  45.600  64.887  1.00  0.00           C
ATOM   1540  O   ARG A 291      49.836  45.749  65.520  1.00  0.00           O
ATOM   1541  N   GLU A 292      51.675  46.628  64.374  1.00  0.00           N
ATOM   1542  HN  GLU A 292      52.548  46.379  63.961  1.00  0.00           H
ATOM   1543  CA  GLU A 292      51.489  48.032  64.702  1.00  0.00           C
ATOM   1544  HA  GLU A 292      51.019  48.057  65.674  1.00  0.00           H
ATOM   1545  CB  GLU A 292      52.869  48.848  64.723  1.00  0.00           C
ATOM   1546  HB1 GLU A 292      52.470  49.849  64.993  1.00  0.00           H
ATOM   1547  HB2 GLU A 292      53.301  48.973  63.707  1.00  0.00           H
ATOM   1548  CG  GLU A 292      53.785  48.418  65.880  1.00  0.00           C
ATOM   1549  HG1 GLU A 292      54.466  47.592  65.581  1.00  0.00           H
ATOM   1550  HG2 GLU A 292      53.204  48.285  66.817  1.00  0.00           H
ATOM   1551  CD  GLU A 292      54.775  49.475  66.393  1.00  0.00           C
ATOM   1552  OE1 GLU A 292      55.991  49.212  66.236  1.00  0.00           O
ATOM   1553  OE2 GLU A 292      54.453  50.388  67.174  1.00  0.00           O
ATOM   1554  C   GLU A 292      50.550  48.652  63.709  1.00  0.00           C
ATOM   1555  O   GLU A 292      49.998  49.756  63.848  1.00  0.00           O
ATOM   1556  N   ILE A 293      50.076  47.831  62.671  1.00  0.00           N
ATOM   1557  HN  ILE A 293      50.406  46.890  62.683  1.00  0.00           H
ATOM   1558  CA  ILE A 293      49.200  48.342  61.621  1.00  0.00           C
ATOM   1559  HA  ILE A 293      49.750  49.232  61.354  1.00  0.00           H
ATOM   1560  CB  ILE A 293      49.015  47.431  60.439  1.00  0.00           C
ATOM   1561  HB  ILE A 293      49.131  46.432  60.909  1.00  0.00           H
ATOM   1562  CG2 ILE A 293      47.655  47.662  59.678  1.00  0.00           C
ATOM   1563 1HG2 ILE A 293      46.900  47.393  60.447  1.00  0.00           H
ATOM   1564 2HG2 ILE A 293      47.558  47.031  58.769  1.00  0.00           H
ATOM   1565 3HG2 ILE A 293      47.586  48.756  59.498  1.00  0.00           H
ATOM   1566  CG1 ILE A 293      50.172  47.642  59.336  1.00  0.00           C
ATOM   1567 1HG1 ILE A 293      51.160  47.883  59.785  1.00  0.00           H
ATOM   1568 2HG1 ILE A 293      49.857  48.551  58.781  1.00  0.00           H
ATOM   1569  CD  ILE A 293      50.347  46.382  58.411  1.00  0.00           C
ATOM   1570  HD1 ILE A 293      50.896  46.444  57.447  1.00  0.00           H
ATOM   1571  HD2 ILE A 293      49.311  46.061  58.169  1.00  0.00           H
ATOM   1572  HD3 ILE A 293      50.753  45.533  59.001  1.00  0.00           H
ATOM   1573  C   ILE A 293      47.857  48.738  62.167  1.00  0.00           C
ATOM   1574  O   ILE A 293      47.356  49.766  61.766  1.00  0.00           O
ATOM   1575  N   VAL A 294      47.328  47.997  63.212  1.00  0.00           N
ATOM   1576  HN  VAL A 294      47.716  47.122  63.492  1.00  0.00           H
ATOM   1577  CA  VAL A 294      45.971  48.233  63.635  1.00  0.00           C
ATOM   1578  HA  VAL A 294      45.480  48.841  62.890  1.00  0.00           H
ATOM   1579  CB  VAL A 294      45.136  46.957  63.749  1.00  0.00           C
ATOM   1580  HB  VAL A 294      45.437  46.406  64.665  1.00  0.00           H
ATOM   1581  CG1 VAL A 294      43.624  47.206  63.679  1.00  0.00           C
ATOM   1582 1HG1 VAL A 294      43.266  47.784  64.557  1.00  0.00           H
ATOM   1583 2HG1 VAL A 294      43.119  46.218  63.742  1.00  0.00           H
ATOM   1584 3HG1 VAL A 294      43.346  47.731  62.740  1.00  0.00           H
ATOM   1585  CG2 VAL A 294      45.476  46.101  62.512  1.00  0.00           C
ATOM   1586 1HG2 VAL A 294      44.710  45.299  62.438  1.00  0.00           H
ATOM   1587 2HG2 VAL A 294      46.522  45.731  62.457  1.00  0.00           H
ATOM   1588 3HG2 VAL A 294      45.273  46.699  61.598  1.00  0.00           H
ATOM   1589  C   VAL A 294      46.023  48.999  64.944  1.00  0.00           C
ATOM   1590  O   VAL A 294      45.012  49.190  65.615  1.00  0.00           O
ATOM   1591  N   CYS A 295      47.258  49.462  65.285  1.00  0.00           N
ATOM   1592  HN  CYS A 295      48.145  49.230  64.893  1.00  0.00           H
ATOM   1593  CA  CYS A 295      47.509  50.137  66.557  1.00  0.00           C
ATOM   1594  HA  CYS A 295      46.606  50.062  67.143  1.00  0.00           H
ATOM   1595  CB  CYS A 295      48.608  49.516  67.401  1.00  0.00           C
ATOM   1596  HB1 CYS A 295      48.410  49.940  68.408  1.00  0.00           H
ATOM   1597  HB2 CYS A 295      49.590  49.834  66.989  1.00  0.00           H
ATOM   1598  SG  CYS A 295      48.478  47.683  67.681  1.00  0.00           S
ATOM   1599  C   CYS A 295      47.665  51.650  66.364  1.00  0.00           C
ATOM   1600  O   CYS A 295      48.471  52.071  65.475  1.00  0.00           O
ATOM   1601  N   ARG A 296      47.018  52.518  67.122  1.00  0.00           N
ATOM   1602  HN  ARG A 296      46.358  52.188  67.793  1.00  0.00           H
ATOM   1603  CA  ARG A 296      47.319  53.965  67.183  1.00  0.00           C
ATOM   1604  HA  ARG A 296      47.809  54.357  66.304  1.00  0.00           H
ATOM   1605  CB  ARG A 296      45.908  54.643  67.380  1.00  0.00           C
ATOM   1606  HB1 ARG A 296      46.038  55.664  67.799  1.00  0.00           H
ATOM   1607  HB2 ARG A 296      45.395  54.005  68.131  1.00  0.00           H
ATOM   1608  CG  ARG A 296      45.052  54.690  66.155  1.00  0.00           C
ATOM   1609  HG1 ARG A 296      45.000  53.717  65.622  1.00  0.00           H
ATOM   1610  HG2 ARG A 296      45.349  55.430  65.381  1.00  0.00           H
ATOM   1611  CD  ARG A 296      43.573  54.965  66.530  1.00  0.00           C
ATOM   1612  HD1 ARG A 296      43.464  55.850  67.192  1.00  0.00           H
ATOM   1613  HD2 ARG A 296      43.205  54.056  67.051  1.00  0.00           H
ATOM   1614  NE  ARG A 296      42.750  55.193  65.278  1.00  0.00           N
ATOM   1615  HE  ARG A 296      43.182  55.546  64.448  1.00  0.00           H
ATOM   1616  CZ  ARG A 296      41.452  55.289  65.320  1.00  0.00           C
ATOM   1617  NH1 ARG A 296      40.716  54.846  66.308  1.00  0.00           N
ATOM   1618 1HH1 ARG A 296      41.154  54.654  67.186  1.00  0.00           H
ATOM   1619 2HH1 ARG A 296      39.732  55.023  66.300  1.00  0.00           H
ATOM   1620  NH2 ARG A 296      40.845  55.616  64.205  1.00  0.00           N
ATOM   1621 1HH2 ARG A 296      41.339  55.923  63.392  1.00  0.00           H
ATOM   1622 2HH2 ARG A 296      39.851  55.500  64.207  1.00  0.00           H
ATOM   1623  C   ARG A 296      48.376  54.160  68.333  1.00  0.00           C
ATOM   1624  O   ARG A 296      48.688  53.331  69.187  1.00  0.00           O
ATOM   1625  N   ALA A 297      49.021  55.344  68.334  1.00  0.00           N
ATOM   1626  HN  ALA A 297      48.769  56.151  67.804  1.00  0.00           H
ATOM   1627  CA  ALA A 297      50.037  55.688  69.292  1.00  0.00           C
ATOM   1628  HA  ALA A 297      50.791  54.916  69.340  1.00  0.00           H
ATOM   1629  CB  ALA A 297      50.644  57.047  68.919  1.00  0.00           C
ATOM   1630  HB1 ALA A 297      50.954  56.881  67.865  1.00  0.00           H
ATOM   1631  HB2 ALA A 297      51.637  57.277  69.360  1.00  0.00           H
ATOM   1632  HB3 ALA A 297      49.977  57.920  69.085  1.00  0.00           H
ATOM   1633  C   ALA A 297      49.618  55.782  70.748  1.00  0.00           C
ATOM   1634  O   ALA A 297      50.460  55.872  71.660  1.00  0.00           O
ATOM   1635  N   ASP A 298      48.307  55.833  71.036  1.00  0.00           N
ATOM   1636  HN  ASP A 298      47.619  55.964  70.326  1.00  0.00           H
ATOM   1637  CA  ASP A 298      47.780  55.645  72.388  1.00  0.00           C
ATOM   1638  HA  ASP A 298      48.551  56.007  73.053  1.00  0.00           H
ATOM   1639  CB  ASP A 298      46.576  56.601  72.435  1.00  0.00           C
ATOM   1640  HB1 ASP A 298      47.121  57.532  72.173  1.00  0.00           H
ATOM   1641  HB2 ASP A 298      46.232  56.916  73.444  1.00  0.00           H
ATOM   1642  CG  ASP A 298      45.425  56.277  71.572  1.00  0.00           C
ATOM   1643  OD1 ASP A 298      45.509  55.378  70.710  1.00  0.00           O
ATOM   1644  OD2 ASP A 298      44.485  57.047  71.635  1.00  0.00           O
ATOM   1645  C   ASP A 298      47.388  54.212  72.702  1.00  0.00           C
ATOM   1646  O   ASP A 298      47.123  53.921  73.875  1.00  0.00           O
ATOM   1647  N   GLY A 299      47.499  53.322  71.772  1.00  0.00           N
ATOM   1648  HN  GLY A 299      47.926  53.644  70.931  1.00  0.00           H
ATOM   1649  CA  GLY A 299      47.400  51.865  71.954  1.00  0.00           C
ATOM   1650  HA1 GLY A 299      47.430  51.613  73.004  1.00  0.00           H
ATOM   1651  HA2 GLY A 299      48.132  51.434  71.287  1.00  0.00           H
ATOM   1652  C   GLY A 299      46.058  51.447  71.497  1.00  0.00           C
ATOM   1653  O   GLY A 299      45.682  50.313  71.607  1.00  0.00           O
ATOM   1654  N   THR A 300      45.186  52.342  71.049  1.00  0.00           N
ATOM   1655  HN  THR A 300      45.536  53.267  70.920  1.00  0.00           H
ATOM   1656  CA  THR A 300      43.790  52.072  70.676  1.00  0.00           C
ATOM   1657  HA  THR A 300      43.463  51.408  71.461  1.00  0.00           H
ATOM   1658  CB  THR A 300      42.816  53.299  70.770  1.00  0.00           C
ATOM   1659  HB  THR A 300      41.825  52.920  70.439  1.00  0.00           H
ATOM   1660  OG1 THR A 300      43.181  54.389  69.895  1.00  0.00           O
ATOM   1661  HG1 THR A 300      43.951  54.765  70.328  1.00  0.00           H
ATOM   1662  CG2 THR A 300      42.563  53.820  72.185  1.00  0.00           C
ATOM   1663 1HG2 THR A 300      41.630  54.423  72.204  1.00  0.00           H
ATOM   1664 2HG2 THR A 300      43.406  54.458  72.527  1.00  0.00           H
ATOM   1665 3HG2 THR A 300      42.415  53.047  72.969  1.00  0.00           H
ATOM   1666  C   THR A 300      43.719  51.354  69.355  1.00  0.00           C
ATOM   1667  O   THR A 300      44.563  51.521  68.460  1.00  0.00           O
ATOM   1668  N   MET A 301      42.647  50.514  69.137  1.00  0.00           N
ATOM   1669  HN  MET A 301      42.017  50.221  69.852  1.00  0.00           H
ATOM   1670  CA  MET A 301      42.333  49.953  67.826  1.00  0.00           C
ATOM   1671  HA  MET A 301      43.225  49.401  67.568  1.00  0.00           H
ATOM   1672  CB  MET A 301      41.073  49.069  67.887  1.00  0.00           C
ATOM   1673  HB1 MET A 301      41.001  48.556  66.904  1.00  0.00           H
ATOM   1674  HB2 MET A 301      40.157  49.667  68.080  1.00  0.00           H
ATOM   1675  CG  MET A 301      41.210  47.957  68.959  1.00  0.00           C
ATOM   1676  HG1 MET A 301      41.457  48.536  69.875  1.00  0.00           H
ATOM   1677  HG2 MET A 301      42.094  47.333  68.709  1.00  0.00           H
ATOM   1678  SD  MET A 301      39.682  46.999  69.016  1.00  0.00           S
ATOM   1679  CE  MET A 301      40.538  45.458  68.994  1.00  0.00           C
ATOM   1680  HE1 MET A 301      41.448  45.454  68.357  1.00  0.00           H
ATOM   1681  HE2 MET A 301      39.815  44.774  68.500  1.00  0.00           H
ATOM   1682  HE3 MET A 301      40.647  45.028  70.013  1.00  0.00           H
ATOM   1683  C   MET A 301      42.138  51.008  66.833  1.00  0.00           C
ATOM   1684  O   MET A 301      41.430  51.937  67.043  1.00  0.00           O
ATOM   1685  N   ARG A 302      42.683  50.836  65.617  1.00  0.00           N
ATOM   1686  HN  ARG A 302      43.466  50.227  65.521  1.00  0.00           H
ATOM   1687  CA  ARG A 302      42.333  51.584  64.464  1.00  0.00           C
ATOM   1688  HA  ARG A 302      42.440  52.644  64.638  1.00  0.00           H
ATOM   1689  CB  ARG A 302      43.404  51.365  63.299  1.00  0.00           C
ATOM   1690  HB1 ARG A 302      42.871  51.747  62.402  1.00  0.00           H
ATOM   1691  HB2 ARG A 302      43.639  50.296  63.109  1.00  0.00           H
ATOM   1692  CG  ARG A 302      44.602  52.295  63.490  1.00  0.00           C
ATOM   1693  HG1 ARG A 302      45.103  51.796  64.347  1.00  0.00           H
ATOM   1694  HG2 ARG A 302      44.288  53.307  63.824  1.00  0.00           H
ATOM   1695  CD  ARG A 302      45.594  52.204  62.291  1.00  0.00           C
ATOM   1696  HD1 ARG A 302      45.263  52.664  61.335  1.00  0.00           H
ATOM   1697  HD2 ARG A 302      45.756  51.151  61.976  1.00  0.00           H
ATOM   1698  NE  ARG A 302      46.937  52.787  62.690  1.00  0.00           N
ATOM   1699  HE  ARG A 302      47.728  52.195  62.843  1.00  0.00           H
ATOM   1700  CZ  ARG A 302      47.126  54.032  62.950  1.00  0.00           C
ATOM   1701  NH1 ARG A 302      46.321  55.041  62.780  1.00  0.00           N
ATOM   1702 1HH1 ARG A 302      45.510  54.980  62.198  1.00  0.00           H
ATOM   1703 2HH1 ARG A 302      46.718  55.894  63.120  1.00  0.00           H
ATOM   1704  NH2 ARG A 302      48.296  54.357  63.409  1.00  0.00           N
ATOM   1705 1HH2 ARG A 302      48.283  55.278  63.798  1.00  0.00           H
ATOM   1706 2HH2 ARG A 302      49.015  53.663  63.439  1.00  0.00           H
ATOM   1707  C   ARG A 302      40.903  51.361  63.882  1.00  0.00           C
ATOM   1708  O   ARG A 302      40.611  50.639  62.956  1.00  0.00           O
ATOM   1709  N   LEU A 303      39.927  52.146  64.438  1.00  0.00           N
ATOM   1710  HN  LEU A 303      40.165  52.902  65.043  1.00  0.00           H
ATOM   1711  CA  LEU A 303      38.584  52.143  64.011  1.00  0.00           C
ATOM   1712  HA  LEU A 303      38.518  51.618  63.069  1.00  0.00           H
ATOM   1713  CB  LEU A 303      37.600  51.561  65.028  1.00  0.00           C
ATOM   1714  HB1 LEU A 303      36.670  51.339  64.463  1.00  0.00           H
ATOM   1715  HB2 LEU A 303      37.307  52.373  65.728  1.00  0.00           H
ATOM   1716  CG  LEU A 303      38.111  50.360  65.851  1.00  0.00           C
ATOM   1717  HG  LEU A 303      39.034  50.754  66.328  1.00  0.00           H
ATOM   1718  CD1 LEU A 303      37.254  50.067  67.044  1.00  0.00           C
ATOM   1719 1HD1 LEU A 303      37.616  49.192  67.625  1.00  0.00           H
ATOM   1720 2HD1 LEU A 303      36.257  49.932  66.573  1.00  0.00           H
ATOM   1721 3HD1 LEU A 303      37.126  50.950  67.705  1.00  0.00           H
ATOM   1722  CD2 LEU A 303      38.282  49.082  65.041  1.00  0.00           C
ATOM   1723 1HD2 LEU A 303      38.645  48.293  65.734  1.00  0.00           H
ATOM   1724 2HD2 LEU A 303      38.914  49.103  64.127  1.00  0.00           H
ATOM   1725 3HD2 LEU A 303      37.323  48.671  64.660  1.00  0.00           H
ATOM   1726  C   LEU A 303      38.194  53.639  63.734  1.00  0.00           C
ATOM   1727  O   LEU A 303      38.477  54.562  64.511  1.00  0.00           O
ATOM   1728  N   GLY A 304      37.641  53.874  62.532  1.00  0.00           N
ATOM   1729  HN  GLY A 304      37.496  53.162  61.849  1.00  0.00           H
ATOM   1730  CA  GLY A 304      37.391  55.211  62.033  1.00  0.00           C
ATOM   1731  HA1 GLY A 304      37.003  55.769  62.872  1.00  0.00           H
ATOM   1732  HA2 GLY A 304      36.778  55.119  61.148  1.00  0.00           H
ATOM   1733  C   GLY A 304      38.523  55.999  61.481  1.00  0.00           C
ATOM   1734  O   GLY A 304      38.808  57.172  61.881  1.00  0.00           O
ATOM   1735  N   GLU A 305      39.271  55.385  60.677  1.00  0.00           N
ATOM   1736  HN  GLU A 305      38.864  54.534  60.355  1.00  0.00           H
ATOM   1737  CA  GLU A 305      40.282  56.011  59.874  1.00  0.00           C
ATOM   1738  HA  GLU A 305      40.808  56.747  60.464  1.00  0.00           H
ATOM   1739  CB  GLU A 305      41.372  54.980  59.493  1.00  0.00           C
ATOM   1740  HB1 GLU A 305      42.230  55.490  59.005  1.00  0.00           H
ATOM   1741  HB2 GLU A 305      40.993  54.257  58.740  1.00  0.00           H
ATOM   1742  CG  GLU A 305      42.036  54.242  60.776  1.00  0.00           C
ATOM   1743  HG1 GLU A 305      42.441  53.322  60.303  1.00  0.00           H
ATOM   1744  HG2 GLU A 305      41.285  54.041  61.570  1.00  0.00           H
ATOM   1745  CD  GLU A 305      43.218  54.982  61.392  1.00  0.00           C
ATOM   1746  OE1 GLU A 305      42.994  55.649  62.408  1.00  0.00           O
ATOM   1747  OE2 GLU A 305      44.324  55.037  60.792  1.00  0.00           O
ATOM   1748  C   GLU A 305      39.743  56.806  58.663  1.00  0.00           C
ATOM   1749  O   GLU A 305      38.602  56.519  58.264  1.00  0.00           O
ATOM   1750  N   PRO A 306      40.517  57.673  57.994  1.00  0.00           N
ATOM   1751  CD  PRO A 306      40.011  58.043  56.680  1.00  0.00           C
ATOM   1752  HD1 PRO A 306      39.038  58.571  56.781  1.00  0.00           H
ATOM   1753  HD2 PRO A 306      39.894  57.175  55.997  1.00  0.00           H
ATOM   1754  CA  PRO A 306      41.667  58.542  58.416  1.00  0.00           C
ATOM   1755  HA  PRO A 306      42.600  58.006  58.505  1.00  0.00           H
ATOM   1756  CB  PRO A 306      41.661  59.644  57.271  1.00  0.00           C
ATOM   1757  HB1 PRO A 306      42.715  59.910  57.043  1.00  0.00           H
ATOM   1758  HB2 PRO A 306      41.132  60.556  57.621  1.00  0.00           H
ATOM   1759  CG  PRO A 306      41.095  59.026  56.099  1.00  0.00           C
ATOM   1760  HG1 PRO A 306      40.661  59.761  55.388  1.00  0.00           H
ATOM   1761  HG2 PRO A 306      41.782  58.473  55.424  1.00  0.00           H
ATOM   1762  C   PRO A 306      41.509  59.140  59.794  1.00  0.00           C
ATOM   1763  O   PRO A 306      40.527  59.913  60.100  1.00  0.00           O
ATOM   1764  N   THR A 307      42.482  58.990  60.625  1.00  0.00           N
ATOM   1765  HN  THR A 307      43.233  58.348  60.486  1.00  0.00           H
ATOM   1766  CA  THR A 307      42.706  59.902  61.802  1.00  0.00           C
ATOM   1767  HA  THR A 307      41.783  60.255  62.238  1.00  0.00           H
ATOM   1768  CB  THR A 307      43.502  59.214  62.877  1.00  0.00           C
ATOM   1769  HB  THR A 307      44.497  58.818  62.584  1.00  0.00           H
ATOM   1770  OG1 THR A 307      42.825  58.081  63.461  1.00  0.00           O
ATOM   1771  HG1 THR A 307      42.836  57.339  62.852  1.00  0.00           H
ATOM   1772  CG2 THR A 307      43.767  60.254  64.034  1.00  0.00           C
ATOM   1773 1HG2 THR A 307      42.769  60.696  64.241  1.00  0.00           H
ATOM   1774 2HG2 THR A 307      44.498  61.027  63.712  1.00  0.00           H
ATOM   1775 3HG2 THR A 307      44.179  59.680  64.891  1.00  0.00           H
ATOM   1776  C   THR A 307      43.361  61.151  61.266  1.00  0.00           C
ATOM   1777  O   THR A 307      44.229  61.062  60.399  1.00  0.00           O
ATOM   1778  N   SER A 308      43.008  62.405  61.731  1.00  0.00           N
ATOM   1779  HN  SER A 308      42.203  62.402  62.319  1.00  0.00           H
ATOM   1780  CA  SER A 308      43.616  63.684  61.479  1.00  0.00           C
ATOM   1781  HA  SER A 308      43.472  63.804  60.415  1.00  0.00           H
ATOM   1782  CB  SER A 308      42.868  64.921  62.097  1.00  0.00           C
ATOM   1783  HB1 SER A 308      42.731  64.791  63.192  1.00  0.00           H
ATOM   1784  HB2 SER A 308      41.867  64.871  61.617  1.00  0.00           H
ATOM   1785  OG  SER A 308      43.551  66.146  61.723  1.00  0.00           O
ATOM   1786  HG1 SER A 308      43.083  66.772  62.280  1.00  0.00           H
ATOM   1787  C   SER A 308      45.013  63.755  61.901  1.00  0.00           C
ATOM   1788  O   SER A 308      45.233  63.450  63.076  1.00  0.00           O
ATOM   1789  N   ASN A 309      46.036  64.102  61.053  1.00  0.00           N
ATOM   1790  HN  ASN A 309      46.000  64.234  60.065  1.00  0.00           H
ATOM   1791  CA  ASN A 309      47.395  64.289  61.611  1.00  0.00           C
ATOM   1792  HA  ASN A 309      47.858  64.710  60.730  1.00  0.00           H
ATOM   1793  CB  ASN A 309      47.648  65.306  62.840  1.00  0.00           C
ATOM   1794  HB1 ASN A 309      48.745  65.475  62.873  1.00  0.00           H
ATOM   1795  HB2 ASN A 309      47.276  64.724  63.710  1.00  0.00           H
ATOM   1796  CG  ASN A 309      46.915  66.621  62.694  1.00  0.00           C
ATOM   1797  OD1 ASN A 309      46.235  67.038  63.588  1.00  0.00           O
ATOM   1798  ND2 ASN A 309      47.332  67.416  61.666  1.00  0.00           N
ATOM   1799 1HD2 ASN A 309      46.800  68.215  61.386  1.00  0.00           H
ATOM   1800 2HD2 ASN A 309      47.895  67.014  60.943  1.00  0.00           H
ATOM   1801  C   ASN A 309      48.077  62.897  61.807  1.00  0.00           C
ATOM   1802  O   ASN A 309      48.983  62.684  62.623  1.00  0.00           O
ATOM   1803  N   GLU A 310      47.619  61.902  60.956  1.00  0.00           N
ATOM   1804  HN  GLU A 310      47.053  62.198  60.190  1.00  0.00           H
ATOM   1805  CA  GLU A 310      48.085  60.532  61.184  1.00  0.00           C
ATOM   1806  HA  GLU A 310      48.905  60.559  61.886  1.00  0.00           H
ATOM   1807  CB  GLU A 310      47.018  59.658  61.919  1.00  0.00           C
ATOM   1808  HB1 GLU A 310      46.606  58.824  61.312  1.00  0.00           H
ATOM   1809  HB2 GLU A 310      46.178  60.354  62.131  1.00  0.00           H
ATOM   1810  CG  GLU A 310      47.273  59.223  63.410  1.00  0.00           C
ATOM   1811  HG1 GLU A 310      46.328  59.035  63.964  1.00  0.00           H
ATOM   1812  HG2 GLU A 310      47.787  60.078  63.899  1.00  0.00           H
ATOM   1813  CD  GLU A 310      48.160  58.015  63.455  1.00  0.00           C
ATOM   1814  OE1 GLU A 310      47.784  57.025  64.100  1.00  0.00           O
ATOM   1815  OE2 GLU A 310      49.300  57.961  62.890  1.00  0.00           O
ATOM   1816  C   GLU A 310      48.473  59.818  59.942  1.00  0.00           C
ATOM   1817  O   GLU A 310      48.495  60.331  58.784  1.00  0.00           O
ATOM   1818  N   THR A 311      49.018  58.568  60.150  1.00  0.00           N
ATOM   1819  HN  THR A 311      49.196  58.342  61.104  1.00  0.00           H
ATOM   1820  CA  THR A 311      49.317  57.564  59.112  1.00  0.00           C
ATOM   1821  HA  THR A 311      50.060  57.959  58.435  1.00  0.00           H
ATOM   1822  CB  THR A 311      49.926  56.263  59.627  1.00  0.00           C
ATOM   1823  HB  THR A 311      50.692  56.587  60.363  1.00  0.00           H
ATOM   1824  OG1 THR A 311      50.460  55.305  58.638  1.00  0.00           O
ATOM   1825  HG1 THR A 311      51.295  55.723  58.417  1.00  0.00           H
ATOM   1826  CG2 THR A 311      48.888  55.421  60.342  1.00  0.00           C
ATOM   1827 1HG2 THR A 311      49.311  54.564  60.910  1.00  0.00           H
ATOM   1828 2HG2 THR A 311      48.080  55.178  59.620  1.00  0.00           H
ATOM   1829 3HG2 THR A 311      48.361  56.037  61.101  1.00  0.00           H
ATOM   1830  C   THR A 311      48.184  57.284  58.202  1.00  0.00           C
ATOM   1831  O   THR A 311      46.981  57.439  58.463  1.00  0.00           O
ATOM   1832  N   LEU A 312      48.543  56.871  57.006  1.00  0.00           N
ATOM   1833  HN  LEU A 312      49.489  56.873  56.692  1.00  0.00           H
ATOM   1834  CA  LEU A 312      47.544  56.448  56.031  1.00  0.00           C
ATOM   1835  HA  LEU A 312      46.500  56.569  56.278  1.00  0.00           H
ATOM   1836  CB  LEU A 312      47.852  57.129  54.699  1.00  0.00           C
ATOM   1837  HB1 LEU A 312      47.300  56.564  53.917  1.00  0.00           H
ATOM   1838  HB2 LEU A 312      48.935  57.040  54.469  1.00  0.00           H
ATOM   1839  CG  LEU A 312      47.372  58.590  54.654  1.00  0.00           C
ATOM   1840  HG  LEU A 312      47.716  59.124  55.566  1.00  0.00           H
ATOM   1841  CD1 LEU A 312      47.997  59.303  53.406  1.00  0.00           C
ATOM   1842 1HD1 LEU A 312      47.567  60.320  53.276  1.00  0.00           H
ATOM   1843 2HD1 LEU A 312      47.818  58.792  52.436  1.00  0.00           H
ATOM   1844 3HD1 LEU A 312      49.097  59.357  53.552  1.00  0.00           H
ATOM   1845  CD2 LEU A 312      45.808  58.595  54.609  1.00  0.00           C
ATOM   1846 1HD2 LEU A 312      45.529  59.659  54.451  1.00  0.00           H
ATOM   1847 2HD2 LEU A 312      45.353  58.199  55.542  1.00  0.00           H
ATOM   1848 3HD2 LEU A 312      45.495  57.959  53.754  1.00  0.00           H
ATOM   1849  C   LEU A 312      47.721  54.968  55.819  1.00  0.00           C
ATOM   1850  O   LEU A 312      47.071  54.343  54.919  1.00  0.00           O
ATOM   1851  N   SER A 313      48.496  54.333  56.659  1.00  0.00           N
ATOM   1852  HN  SER A 313      48.954  54.834  57.390  1.00  0.00           H
ATOM   1853  CA  SER A 313      48.942  53.001  56.312  1.00  0.00           C
ATOM   1854  HA  SER A 313      49.248  52.881  55.283  1.00  0.00           H
ATOM   1855  CB  SER A 313      50.177  52.480  57.088  1.00  0.00           C
ATOM   1856  HB1 SER A 313      51.057  53.131  56.898  1.00  0.00           H
ATOM   1857  HB2 SER A 313      50.510  51.469  56.773  1.00  0.00           H
ATOM   1858  OG  SER A 313      49.900  52.420  58.490  1.00  0.00           O
ATOM   1859  HG1 SER A 313      49.764  53.343  58.717  1.00  0.00           H
ATOM   1860  C   SER A 313      47.806  51.945  56.337  1.00  0.00           C
ATOM   1861  O   SER A 313      47.654  51.153  55.371  1.00  0.00           O
ATOM   1862  N   CYS A 314      46.894  52.047  57.291  1.00  0.00           N
ATOM   1863  HN  CYS A 314      46.961  52.902  57.799  1.00  0.00           H
ATOM   1864  CA  CYS A 314      45.623  51.313  57.334  1.00  0.00           C
ATOM   1865  HA  CYS A 314      45.835  50.269  57.158  1.00  0.00           H
ATOM   1866  CB  CYS A 314      45.061  51.384  58.769  1.00  0.00           C
ATOM   1867  HB1 CYS A 314      45.179  52.432  59.118  1.00  0.00           H
ATOM   1868  HB2 CYS A 314      45.708  50.784  59.443  1.00  0.00           H
ATOM   1869  SG  CYS A 314      43.265  50.742  59.090  1.00  0.00           S
ATOM   1870  C   CYS A 314      44.654  51.664  56.148  1.00  0.00           C
ATOM   1871  O   CYS A 314      44.057  50.832  55.470  1.00  0.00           O
ATOM   1872  N   VAL A 315      44.579  53.005  55.856  1.00  0.00           N
ATOM   1873  HN  VAL A 315      44.864  53.792  56.399  1.00  0.00           H
ATOM   1874  CA  VAL A 315      43.845  53.416  54.644  1.00  0.00           C
ATOM   1875  HA  VAL A 315      42.887  52.956  54.835  1.00  0.00           H
ATOM   1876  CB  VAL A 315      43.706  54.924  54.627  1.00  0.00           C
ATOM   1877  HB  VAL A 315      44.713  55.343  54.840  1.00  0.00           H
ATOM   1878  CG1 VAL A 315      43.210  55.464  53.250  1.00  0.00           C
ATOM   1879 1HG1 VAL A 315      42.194  55.096  52.992  1.00  0.00           H
ATOM   1880 2HG1 VAL A 315      43.902  55.100  52.460  1.00  0.00           H
ATOM   1881 3HG1 VAL A 315      43.315  56.569  53.300  1.00  0.00           H
ATOM   1882  CG2 VAL A 315      42.705  55.382  55.697  1.00  0.00           C
ATOM   1883 1HG2 VAL A 315      41.621  55.204  55.530  1.00  0.00           H
ATOM   1884 2HG2 VAL A 315      42.985  56.450  55.818  1.00  0.00           H
ATOM   1885 3HG2 VAL A 315      43.005  55.066  56.719  1.00  0.00           H
ATOM   1886  C   VAL A 315      44.314  52.858  53.340  1.00  0.00           C
ATOM   1887  O   VAL A 315      43.498  52.651  52.423  1.00  0.00           O
ATOM   1888  N   ILE A 316      45.582  52.755  53.133  1.00  0.00           N
ATOM   1889  HN  ILE A 316      46.247  53.018  53.828  1.00  0.00           H
ATOM   1890  CA  ILE A 316      46.100  52.232  51.886  1.00  0.00           C
ATOM   1891  HA  ILE A 316      45.582  52.719  51.073  1.00  0.00           H
ATOM   1892  CB  ILE A 316      47.527  52.794  51.658  1.00  0.00           C
ATOM   1893  HB  ILE A 316      48.169  52.528  52.525  1.00  0.00           H
ATOM   1894  CG2 ILE A 316      48.153  52.082  50.469  1.00  0.00           C
ATOM   1895 1HG2 ILE A 316      49.051  52.651  50.147  1.00  0.00           H
ATOM   1896 2HG2 ILE A 316      47.477  52.045  49.588  1.00  0.00           H
ATOM   1897 3HG2 ILE A 316      48.458  51.033  50.673  1.00  0.00           H
ATOM   1898  CG1 ILE A 316      47.465  54.349  51.564  1.00  0.00           C
ATOM   1899 1HG1 ILE A 316      46.780  54.735  52.349  1.00  0.00           H
ATOM   1900 2HG1 ILE A 316      46.850  54.518  50.655  1.00  0.00           H
ATOM   1901  CD  ILE A 316      48.776  55.112  51.480  1.00  0.00           C
ATOM   1902  HD1 ILE A 316      49.220  54.931  50.477  1.00  0.00           H
ATOM   1903  HD2 ILE A 316      49.427  54.666  52.262  1.00  0.00           H
ATOM   1904  HD3 ILE A 316      48.536  56.184  51.643  1.00  0.00           H
ATOM   1905  C   ILE A 316      45.894  50.694  51.731  1.00  0.00           C
ATOM   1906  O   ILE A 316      45.512  50.292  50.623  1.00  0.00           O
ATOM   1907  N   ILE A 317      46.039  49.910  52.774  1.00  0.00           N
ATOM   1908  HN  ILE A 317      46.516  50.262  53.576  1.00  0.00           H
ATOM   1909  CA  ILE A 317      45.639  48.491  52.995  1.00  0.00           C
ATOM   1910  HA  ILE A 317      46.013  47.812  52.243  1.00  0.00           H
ATOM   1911  CB  ILE A 317      46.136  47.959  54.281  1.00  0.00           C
ATOM   1912  HB  ILE A 317      45.731  48.544  55.134  1.00  0.00           H
ATOM   1913  CG2 ILE A 317      45.599  46.561  54.500  1.00  0.00           C
ATOM   1914 1HG2 ILE A 317      46.015  45.927  55.312  1.00  0.00           H
ATOM   1915 2HG2 ILE A 317      45.796  45.946  53.597  1.00  0.00           H
ATOM   1916 3HG2 ILE A 317      44.488  46.573  54.531  1.00  0.00           H
ATOM   1917  CG1 ILE A 317      47.713  48.055  54.283  1.00  0.00           C
ATOM   1918 1HG1 ILE A 317      48.124  49.063  54.060  1.00  0.00           H
ATOM   1919 2HG1 ILE A 317      48.105  47.292  53.577  1.00  0.00           H
ATOM   1920  CD  ILE A 317      48.270  47.671  55.686  1.00  0.00           C
ATOM   1921  HD1 ILE A 317      49.308  48.061  55.745  1.00  0.00           H
ATOM   1922  HD2 ILE A 317      48.155  46.573  55.808  1.00  0.00           H
ATOM   1923  HD3 ILE A 317      47.699  48.133  56.520  1.00  0.00           H
ATOM   1924  C   ILE A 317      44.152  48.404  52.682  1.00  0.00           C
ATOM   1925  O   ILE A 317      43.703  47.527  51.940  1.00  0.00           O
ATOM   1926  N   PHE A 318      43.283  49.332  53.205  1.00  0.00           N
ATOM   1927  HN  PHE A 318      43.536  49.962  53.936  1.00  0.00           H
ATOM   1928  CA  PHE A 318      41.886  49.405  52.734  1.00  0.00           C
ATOM   1929  HA  PHE A 318      41.429  48.445  52.925  1.00  0.00           H
ATOM   1930  CB  PHE A 318      41.162  50.554  53.510  1.00  0.00           C
ATOM   1931  HB1 PHE A 318      41.796  51.456  53.373  1.00  0.00           H
ATOM   1932  HB2 PHE A 318      41.050  50.357  54.597  1.00  0.00           H
ATOM   1933  CG  PHE A 318      39.762  50.982  52.993  1.00  0.00           C
ATOM   1934  CD1 PHE A 318      38.626  50.157  53.152  1.00  0.00           C
ATOM   1935  HD1 PHE A 318      38.770  49.202  53.634  1.00  0.00           H
ATOM   1936  CE1 PHE A 318      37.389  50.440  52.599  1.00  0.00           C
ATOM   1937  HE1 PHE A 318      36.606  49.698  52.666  1.00  0.00           H
ATOM   1938  CZ  PHE A 318      37.319  51.550  51.740  1.00  0.00           C
ATOM   1939  HZ  PHE A 318      36.397  51.658  51.187  1.00  0.00           H
ATOM   1940  CD2 PHE A 318      39.596  52.136  52.255  1.00  0.00           C
ATOM   1941  HD2 PHE A 318      40.407  52.845  52.191  1.00  0.00           H
ATOM   1942  CE2 PHE A 318      38.396  52.446  51.589  1.00  0.00           C
ATOM   1943  HE2 PHE A 318      38.305  53.387  51.067  1.00  0.00           H
ATOM   1944  C   PHE A 318      41.785  49.602  51.231  1.00  0.00           C
ATOM   1945  O   PHE A 318      40.973  48.973  50.595  1.00  0.00           O
ATOM   1946  N   VAL A 319      42.531  50.519  50.718  1.00  0.00           N
ATOM   1947  HN  VAL A 319      43.166  51.162  51.141  1.00  0.00           H
ATOM   1948  CA  VAL A 319      42.387  50.788  49.331  1.00  0.00           C
ATOM   1949  HA  VAL A 319      41.380  51.139  49.161  1.00  0.00           H
ATOM   1950  CB  VAL A 319      43.253  51.978  48.907  1.00  0.00           C
ATOM   1951  HB  VAL A 319      44.207  51.887  49.469  1.00  0.00           H
ATOM   1952  CG1 VAL A 319      43.552  52.140  47.426  1.00  0.00           C
ATOM   1953 1HG1 VAL A 319      44.308  52.947  47.320  1.00  0.00           H
ATOM   1954 2HG1 VAL A 319      42.684  52.433  46.797  1.00  0.00           H
ATOM   1955 3HG1 VAL A 319      43.978  51.217  46.979  1.00  0.00           H
ATOM   1956  CG2 VAL A 319      42.507  53.228  49.386  1.00  0.00           C
ATOM   1957 1HG2 VAL A 319      41.617  53.256  48.721  1.00  0.00           H
ATOM   1958 2HG2 VAL A 319      43.010  54.162  49.056  1.00  0.00           H
ATOM   1959 3HG2 VAL A 319      42.158  53.368  50.431  1.00  0.00           H
ATOM   1960  C   VAL A 319      42.719  49.601  48.482  1.00  0.00           C
ATOM   1961  O   VAL A 319      42.036  49.135  47.594  1.00  0.00           O
ATOM   1962  N   ILE A 320      43.877  49.032  48.642  1.00  0.00           N
ATOM   1963  HN  ILE A 320      44.530  49.369  49.315  1.00  0.00           H
ATOM   1964  CA  ILE A 320      44.380  47.890  47.941  1.00  0.00           C
ATOM   1965  HA  ILE A 320      44.412  48.146  46.892  1.00  0.00           H
ATOM   1966  CB  ILE A 320      45.807  47.605  48.377  1.00  0.00           C
ATOM   1967  HB  ILE A 320      45.759  47.550  49.486  1.00  0.00           H
ATOM   1968  CG2 ILE A 320      46.331  46.262  47.768  1.00  0.00           C
ATOM   1969 1HG2 ILE A 320      47.374  46.121  48.123  1.00  0.00           H
ATOM   1970 2HG2 ILE A 320      46.263  46.083  46.673  1.00  0.00           H
ATOM   1971 3HG2 ILE A 320      45.785  45.449  48.294  1.00  0.00           H
ATOM   1972  CG1 ILE A 320      46.760  48.776  48.013  1.00  0.00           C
ATOM   1973 1HG1 ILE A 320      47.705  48.637  48.580  1.00  0.00           H
ATOM   1974 2HG1 ILE A 320      46.404  49.735  48.447  1.00  0.00           H
ATOM   1975  CD  ILE A 320      47.097  48.738  46.517  1.00  0.00           C
ATOM   1976  HD1 ILE A 320      46.143  48.906  45.974  1.00  0.00           H
ATOM   1977  HD2 ILE A 320      47.547  47.758  46.246  1.00  0.00           H
ATOM   1978  HD3 ILE A 320      47.766  49.585  46.253  1.00  0.00           H
ATOM   1979  C   ILE A 320      43.467  46.644  48.070  1.00  0.00           C
ATOM   1980  O   ILE A 320      43.210  45.957  47.065  1.00  0.00           O
ATOM   1981  N   VAL A 321      42.974  46.388  49.289  1.00  0.00           N
ATOM   1982  HN  VAL A 321      43.251  46.911  50.092  1.00  0.00           H
ATOM   1983  CA  VAL A 321      41.999  45.324  49.594  1.00  0.00           C
ATOM   1984  HA  VAL A 321      42.513  44.494  49.133  1.00  0.00           H
ATOM   1985  CB  VAL A 321      41.877  44.999  51.070  1.00  0.00           C
ATOM   1986  HB  VAL A 321      41.974  45.870  51.752  1.00  0.00           H
ATOM   1987  CG1 VAL A 321      40.582  44.277  51.375  1.00  0.00           C
ATOM   1988 1HG1 VAL A 321      40.556  43.749  52.353  1.00  0.00           H
ATOM   1989 2HG1 VAL A 321      40.466  43.437  50.658  1.00  0.00           H
ATOM   1990 3HG1 VAL A 321      39.747  45.008  51.322  1.00  0.00           H
ATOM   1991  CG2 VAL A 321      43.096  44.115  51.424  1.00  0.00           C
ATOM   1992 1HG2 VAL A 321      43.132  43.151  50.873  1.00  0.00           H
ATOM   1993 2HG2 VAL A 321      43.235  43.914  52.508  1.00  0.00           H
ATOM   1994 3HG2 VAL A 321      44.038  44.620  51.122  1.00  0.00           H
ATOM   1995  C   VAL A 321      40.622  45.514  48.902  1.00  0.00           C
ATOM   1996  O   VAL A 321      40.238  44.626  48.153  1.00  0.00           O
ATOM   1997  N   TYR A 322      39.883  46.660  49.108  1.00  0.00           N
ATOM   1998  HN  TYR A 322      40.280  47.330  49.730  1.00  0.00           H
ATOM   1999  CA  TYR A 322      38.451  46.770  48.815  1.00  0.00           C
ATOM   2000  HA  TYR A 322      37.911  45.854  49.004  1.00  0.00           H
ATOM   2001  CB  TYR A 322      37.869  47.891  49.703  1.00  0.00           C
ATOM   2002  HB1 TYR A 322      38.458  48.800  49.458  1.00  0.00           H
ATOM   2003  HB2 TYR A 322      38.032  47.760  50.794  1.00  0.00           H
ATOM   2004  CG  TYR A 322      36.397  48.254  49.537  1.00  0.00           C
ATOM   2005  CD1 TYR A 322      35.403  47.620  50.312  1.00  0.00           C
ATOM   2006  HD1 TYR A 322      35.681  47.061  51.194  1.00  0.00           H
ATOM   2007  CE1 TYR A 322      34.031  47.869  49.991  1.00  0.00           C
ATOM   2008  HE1 TYR A 322      33.265  47.537  50.676  1.00  0.00           H
ATOM   2009  CZ  TYR A 322      33.758  48.784  48.931  1.00  0.00           C
ATOM   2010  OH  TYR A 322      32.394  49.126  48.681  1.00  0.00           O
ATOM   2011  HH  TYR A 322      31.865  48.376  48.964  1.00  0.00           H
ATOM   2012  CD2 TYR A 322      36.073  49.160  48.521  1.00  0.00           C
ATOM   2013  HD2 TYR A 322      36.949  49.600  48.069  1.00  0.00           H
ATOM   2014  CE2 TYR A 322      34.751  49.478  48.215  1.00  0.00           C
ATOM   2015  HE2 TYR A 322      34.500  50.290  47.550  1.00  0.00           H
ATOM   2016  C   TYR A 322      38.271  46.956  47.338  1.00  0.00           C
ATOM   2017  O   TYR A 322      37.513  46.148  46.794  1.00  0.00           O
ATOM   2018  N   TYR A 323      38.999  47.935  46.742  1.00  0.00           N
ATOM   2019  HN  TYR A 323      39.723  48.500  47.131  1.00  0.00           H
ATOM   2020  CA  TYR A 323      39.029  48.056  45.271  1.00  0.00           C
ATOM   2021  HA  TYR A 323      37.974  48.163  45.066  1.00  0.00           H
ATOM   2022  CB  TYR A 323      39.734  49.423  44.922  1.00  0.00           C
ATOM   2023  HB1 TYR A 323      40.781  49.250  45.250  1.00  0.00           H
ATOM   2024  HB2 TYR A 323      39.155  50.141  45.542  1.00  0.00           H
ATOM   2025  CG  TYR A 323      39.763  49.873  43.494  1.00  0.00           C
ATOM   2026  CD1 TYR A 323      40.417  49.219  42.461  1.00  0.00           C
ATOM   2027  HD1 TYR A 323      40.894  48.287  42.726  1.00  0.00           H
ATOM   2028  CE1 TYR A 323      40.323  49.667  41.167  1.00  0.00           C
ATOM   2029  HE1 TYR A 323      40.650  49.054  40.340  1.00  0.00           H
ATOM   2030  CZ  TYR A 323      39.782  50.883  40.849  1.00  0.00           C
ATOM   2031  OH  TYR A 323      39.672  51.297  39.485  1.00  0.00           O
ATOM   2032  HH  TYR A 323      38.894  51.852  39.391  1.00  0.00           H
ATOM   2033  CD2 TYR A 323      39.136  51.094  43.125  1.00  0.00           C
ATOM   2034  HD2 TYR A 323      38.652  51.649  43.916  1.00  0.00           H
ATOM   2035  CE2 TYR A 323      39.197  51.654  41.832  1.00  0.00           C
ATOM   2036  HE2 TYR A 323      38.697  52.562  41.529  1.00  0.00           H
ATOM   2037  C   TYR A 323      39.338  46.830  44.436  1.00  0.00           C
ATOM   2038  O   TYR A 323      38.650  46.462  43.516  1.00  0.00           O
ATOM   2039  N   ALA A 324      40.388  46.066  44.766  1.00  0.00           N
ATOM   2040  HN  ALA A 324      40.936  46.301  45.565  1.00  0.00           H
ATOM   2041  CA  ALA A 324      40.692  44.913  44.064  1.00  0.00           C
ATOM   2042  HA  ALA A 324      40.806  45.186  43.025  1.00  0.00           H
ATOM   2043  CB  ALA A 324      42.045  44.330  44.565  1.00  0.00           C
ATOM   2044  HB1 ALA A 324      42.044  43.978  45.619  1.00  0.00           H
ATOM   2045  HB2 ALA A 324      42.886  45.044  44.432  1.00  0.00           H
ATOM   2046  HB3 ALA A 324      42.212  43.405  43.973  1.00  0.00           H
ATOM   2047  C   ALA A 324      39.616  43.819  44.104  1.00  0.00           C
ATOM   2048  O   ALA A 324      39.351  43.242  43.019  1.00  0.00           O
ATOM   2049  N   LEU A 325      38.994  43.602  45.315  1.00  0.00           N
ATOM   2050  HN  LEU A 325      39.329  44.027  46.153  1.00  0.00           H
ATOM   2051  CA  LEU A 325      37.784  42.791  45.360  1.00  0.00           C
ATOM   2052  HA  LEU A 325      38.007  41.821  44.941  1.00  0.00           H
ATOM   2053  CB  LEU A 325      37.151  42.727  46.835  1.00  0.00           C
ATOM   2054  HB1 LEU A 325      36.932  43.779  47.118  1.00  0.00           H
ATOM   2055  HB2 LEU A 325      37.942  42.361  47.525  1.00  0.00           H
ATOM   2056  CG  LEU A 325      35.893  41.931  47.012  1.00  0.00           C
ATOM   2057  HG  LEU A 325      35.117  42.479  46.436  1.00  0.00           H
ATOM   2058  CD1 LEU A 325      36.011  40.405  46.561  1.00  0.00           C
ATOM   2059 1HD1 LEU A 325      36.258  40.330  45.480  1.00  0.00           H
ATOM   2060 2HD1 LEU A 325      35.016  39.914  46.623  1.00  0.00           H
ATOM   2061 3HD1 LEU A 325      36.605  39.821  47.296  1.00  0.00           H
ATOM   2062  CD2 LEU A 325      35.539  41.737  48.466  1.00  0.00           C
ATOM   2063 1HD2 LEU A 325      34.613  41.143  48.621  1.00  0.00           H
ATOM   2064 2HD2 LEU A 325      35.364  42.766  48.849  1.00  0.00           H
ATOM   2065 3HD2 LEU A 325      36.351  41.301  49.086  1.00  0.00           H
ATOM   2066  C   LEU A 325      36.679  43.195  44.409  1.00  0.00           C
ATOM   2067  O   LEU A 325      36.204  42.339  43.640  1.00  0.00           O
ATOM   2068  N   MET A 326      36.296  44.476  44.384  1.00  0.00           N
ATOM   2069  HN  MET A 326      36.788  45.131  44.953  1.00  0.00           H
ATOM   2070  CA  MET A 326      35.103  44.938  43.770  1.00  0.00           C
ATOM   2071  HA  MET A 326      34.347  44.170  43.844  1.00  0.00           H
ATOM   2072  CB  MET A 326      34.587  46.285  44.355  1.00  0.00           C
ATOM   2073  HB1 MET A 326      33.724  46.758  43.839  1.00  0.00           H
ATOM   2074  HB2 MET A 326      35.418  47.009  44.214  1.00  0.00           H
ATOM   2075  CG  MET A 326      34.138  46.120  45.856  1.00  0.00           C
ATOM   2076  HG1 MET A 326      34.072  47.164  46.231  1.00  0.00           H
ATOM   2077  HG2 MET A 326      34.892  45.561  46.449  1.00  0.00           H
ATOM   2078  SD  MET A 326      32.486  45.286  46.032  1.00  0.00           S
ATOM   2079  CE  MET A 326      32.702  44.828  47.851  1.00  0.00           C
ATOM   2080  HE1 MET A 326      31.735  44.431  48.229  1.00  0.00           H
ATOM   2081  HE2 MET A 326      32.852  45.777  48.408  1.00  0.00           H
ATOM   2082  HE3 MET A 326      33.510  44.067  47.896  1.00  0.00           H
ATOM   2083  C   MET A 326      35.344  45.075  42.240  1.00  0.00           C
ATOM   2084  O   MET A 326      34.450  44.960  41.459  1.00  0.00           O
ATOM   2085  N   ALA A 327      36.612  45.333  41.885  1.00  0.00           N
ATOM   2086  HN  ALA A 327      37.342  45.427  42.557  1.00  0.00           H
ATOM   2087  CA  ALA A 327      36.966  45.261  40.429  1.00  0.00           C
ATOM   2088  HA  ALA A 327      36.304  45.978  39.966  1.00  0.00           H
ATOM   2089  CB  ALA A 327      38.470  45.602  40.358  1.00  0.00           C
ATOM   2090  HB1 ALA A 327      38.729  45.635  39.278  1.00  0.00           H
ATOM   2091  HB2 ALA A 327      39.186  44.831  40.716  1.00  0.00           H
ATOM   2092  HB3 ALA A 327      38.647  46.627  40.749  1.00  0.00           H
ATOM   2093  C   ALA A 327      36.844  43.889  39.870  1.00  0.00           C
ATOM   2094  O   ALA A 327      36.334  43.679  38.748  1.00  0.00           O
ATOM   2095  N   GLY A 328      37.184  42.865  40.697  1.00  0.00           N
ATOM   2096  HN  GLY A 328      37.438  43.086  41.635  1.00  0.00           H
ATOM   2097  CA  GLY A 328      37.090  41.452  40.279  1.00  0.00           C
ATOM   2098  HA1 GLY A 328      37.438  40.764  41.036  1.00  0.00           H
ATOM   2099  HA2 GLY A 328      37.692  41.351  39.388  1.00  0.00           H
ATOM   2100  C   GLY A 328      35.687  40.933  39.976  1.00  0.00           C
ATOM   2101  O   GLY A 328      35.479  40.177  39.051  1.00  0.00           O
ATOM   2102  N   VAL A 329      34.673  41.307  40.774  1.00  0.00           N
ATOM   2103  HN  VAL A 329      34.903  41.730  41.647  1.00  0.00           H
ATOM   2104  CA  VAL A 329      33.324  40.979  40.490  1.00  0.00           C
ATOM   2105  HA  VAL A 329      33.284  39.923  40.268  1.00  0.00           H
ATOM   2106  CB  VAL A 329      32.361  41.235  41.665  1.00  0.00           C
ATOM   2107  HB  VAL A 329      31.362  40.972  41.255  1.00  0.00           H
ATOM   2108  CG1 VAL A 329      32.742  40.340  42.832  1.00  0.00           C
ATOM   2109 1HG1 VAL A 329      33.818  40.410  43.097  1.00  0.00           H
ATOM   2110 2HG1 VAL A 329      32.632  39.328  42.388  1.00  0.00           H
ATOM   2111 3HG1 VAL A 329      32.050  40.528  43.681  1.00  0.00           H
ATOM   2112  CG2 VAL A 329      32.416  42.749  42.034  1.00  0.00           C
ATOM   2113 1HG2 VAL A 329      31.993  43.416  41.253  1.00  0.00           H
ATOM   2114 2HG2 VAL A 329      33.447  43.068  42.299  1.00  0.00           H
ATOM   2115 3HG2 VAL A 329      31.749  42.871  42.915  1.00  0.00           H
ATOM   2116  C   VAL A 329      32.772  41.739  39.228  1.00  0.00           C
ATOM   2117  O   VAL A 329      32.152  41.103  38.426  1.00  0.00           O
ATOM   2118  N   VAL A 330      33.137  43.010  38.969  1.00  0.00           N
ATOM   2119  HN  VAL A 330      33.635  43.488  39.689  1.00  0.00           H
ATOM   2120  CA  VAL A 330      32.825  43.654  37.686  1.00  0.00           C
ATOM   2121  HA  VAL A 330      31.750  43.640  37.584  1.00  0.00           H
ATOM   2122  CB  VAL A 330      32.900  45.204  37.552  1.00  0.00           C
ATOM   2123  HB  VAL A 330      32.424  45.557  36.612  1.00  0.00           H
ATOM   2124  CG1 VAL A 330      32.152  45.867  38.764  1.00  0.00           C
ATOM   2125 1HG1 VAL A 330      31.934  46.925  38.508  1.00  0.00           H
ATOM   2126 2HG1 VAL A 330      32.694  45.707  39.720  1.00  0.00           H
ATOM   2127 3HG1 VAL A 330      31.149  45.406  38.893  1.00  0.00           H
ATOM   2128  CG2 VAL A 330      34.360  45.735  37.472  1.00  0.00           C
ATOM   2129 1HG2 VAL A 330      34.668  45.695  38.539  1.00  0.00           H
ATOM   2130 2HG2 VAL A 330      34.370  46.818  37.226  1.00  0.00           H
ATOM   2131 3HG2 VAL A 330      35.065  45.158  36.836  1.00  0.00           H
ATOM   2132  C   VAL A 330      33.419  43.038  36.432  1.00  0.00           C
ATOM   2133  O   VAL A 330      32.739  42.870  35.414  1.00  0.00           O
ATOM   2134  N   TRP A 331      34.707  42.502  36.459  1.00  0.00           N
ATOM   2135  HN  TRP A 331      35.210  42.545  37.319  1.00  0.00           H
ATOM   2136  CA  TRP A 331      35.224  41.732  35.364  1.00  0.00           C
ATOM   2137  HA  TRP A 331      34.975  42.301  34.480  1.00  0.00           H
ATOM   2138  CB  TRP A 331      36.810  41.694  35.215  1.00  0.00           C
ATOM   2139  HB1 TRP A 331      37.229  41.156  34.337  1.00  0.00           H
ATOM   2140  HB2 TRP A 331      37.087  41.252  36.197  1.00  0.00           H
ATOM   2141  CG  TRP A 331      37.382  43.119  35.298  1.00  0.00           C
ATOM   2142  CD1 TRP A 331      38.166  43.701  36.236  1.00  0.00           C
ATOM   2143  HD1 TRP A 331      38.428  43.231  37.173  1.00  0.00           H
ATOM   2144  NE1 TRP A 331      38.400  45.013  35.884  1.00  0.00           N
ATOM   2145  HE1 TRP A 331      38.944  45.677  36.348  1.00  0.00           H
ATOM   2146  CE2 TRP A 331      37.910  45.245  34.633  1.00  0.00           C
ATOM   2147  CD2 TRP A 331      37.259  44.078  34.240  1.00  0.00           C
ATOM   2148  CE3 TRP A 331      36.542  44.112  33.024  1.00  0.00           C
ATOM   2149  HE3 TRP A 331      36.012  43.299  32.550  1.00  0.00           H
ATOM   2150  CZ3 TRP A 331      36.649  45.276  32.264  1.00  0.00           C
ATOM   2151  HZ3 TRP A 331      36.221  45.302  31.272  1.00  0.00           H
ATOM   2152  CZ2 TRP A 331      37.972  46.441  33.893  1.00  0.00           C
ATOM   2153  HZ2 TRP A 331      38.321  47.346  34.366  1.00  0.00           H
ATOM   2154  CH2 TRP A 331      37.319  46.458  32.695  1.00  0.00           C
ATOM   2155  HH2 TRP A 331      37.334  47.371  32.119  1.00  0.00           H
ATOM   2156  C   TRP A 331      34.590  40.453  35.093  1.00  0.00           C
ATOM   2157  O   TRP A 331      34.499  39.889  33.997  1.00  0.00           O
ATOM   2158  N   PHE A 332      34.033  39.871  36.230  1.00  0.00           N
ATOM   2159  HN  PHE A 332      34.184  40.279  37.127  1.00  0.00           H
ATOM   2160  CA  PHE A 332      33.181  38.732  36.095  1.00  0.00           C
ATOM   2161  HA  PHE A 332      33.770  38.033  35.521  1.00  0.00           H
ATOM   2162  CB  PHE A 332      32.987  37.950  37.458  1.00  0.00           C
ATOM   2163  HB1 PHE A 332      32.814  38.762  38.197  1.00  0.00           H
ATOM   2164  HB2 PHE A 332      33.932  37.513  37.845  1.00  0.00           H
ATOM   2165  CG  PHE A 332      31.949  36.932  37.494  1.00  0.00           C
ATOM   2166  CD1 PHE A 332      30.978  36.927  38.542  1.00  0.00           C
ATOM   2167  HD1 PHE A 332      30.955  37.741  39.252  1.00  0.00           H
ATOM   2168  CE1 PHE A 332      30.088  35.885  38.664  1.00  0.00           C
ATOM   2169  HE1 PHE A 332      29.369  35.861  39.470  1.00  0.00           H
ATOM   2170  CZ  PHE A 332      30.118  34.763  37.769  1.00  0.00           C
ATOM   2171  HZ  PHE A 332      29.325  34.034  37.847  1.00  0.00           H
ATOM   2172  CD2 PHE A 332      31.932  35.851  36.562  1.00  0.00           C
ATOM   2173  HD2 PHE A 332      32.740  35.845  35.846  1.00  0.00           H
ATOM   2174  CE2 PHE A 332      31.058  34.768  36.719  1.00  0.00           C
ATOM   2175  HE2 PHE A 332      31.034  33.985  35.976  1.00  0.00           H
ATOM   2176  C   PHE A 332      31.861  38.948  35.335  1.00  0.00           C
ATOM   2177  O   PHE A 332      31.494  38.227  34.369  1.00  0.00           O
ATOM   2178  N   VAL A 333      31.152  40.032  35.709  1.00  0.00           N
ATOM   2179  HN  VAL A 333      31.324  40.571  36.530  1.00  0.00           H
ATOM   2180  CA  VAL A 333      30.075  40.584  34.863  1.00  0.00           C
ATOM   2181  HA  VAL A 333      29.281  39.857  34.773  1.00  0.00           H
ATOM   2182  CB  VAL A 333      29.489  41.852  35.411  1.00  0.00           C
ATOM   2183  HB  VAL A 333      30.183  42.719  35.373  1.00  0.00           H
ATOM   2184  CG1 VAL A 333      28.220  42.216  34.630  1.00  0.00           C
ATOM   2185 1HG1 VAL A 333      28.415  42.568  33.594  1.00  0.00           H
ATOM   2186 2HG1 VAL A 333      27.835  43.187  35.008  1.00  0.00           H
ATOM   2187 3HG1 VAL A 333      27.443  41.428  34.528  1.00  0.00           H
ATOM   2188  CG2 VAL A 333      29.094  41.603  36.839  1.00  0.00           C
ATOM   2189 1HG2 VAL A 333      28.208  40.975  37.074  1.00  0.00           H
ATOM   2190 2HG2 VAL A 333      28.703  42.588  37.173  1.00  0.00           H
ATOM   2191 3HG2 VAL A 333      30.003  41.568  37.476  1.00  0.00           H
ATOM   2192  C   VAL A 333      30.399  40.790  33.328  1.00  0.00           C
ATOM   2193  O   VAL A 333      29.622  40.331  32.524  1.00  0.00           O
ATOM   2194  N   VAL A 334      31.508  41.469  33.020  1.00  0.00           N
ATOM   2195  HN  VAL A 334      32.074  41.784  33.778  1.00  0.00           H
ATOM   2196  CA  VAL A 334      31.988  41.681  31.658  1.00  0.00           C
ATOM   2197  HA  VAL A 334      31.229  42.215  31.105  1.00  0.00           H
ATOM   2198  CB  VAL A 334      33.162  42.628  31.664  1.00  0.00           C
ATOM   2199  HB  VAL A 334      34.042  42.298  32.257  1.00  0.00           H
ATOM   2200  CG1 VAL A 334      33.735  42.727  30.233  1.00  0.00           C
ATOM   2201 1HG1 VAL A 334      34.535  43.482  30.074  1.00  0.00           H
ATOM   2202 2HG1 VAL A 334      32.918  43.009  29.535  1.00  0.00           H
ATOM   2203 3HG1 VAL A 334      34.176  41.762  29.902  1.00  0.00           H
ATOM   2204  CG2 VAL A 334      32.660  43.979  32.153  1.00  0.00           C
ATOM   2205 1HG2 VAL A 334      32.240  43.806  33.167  1.00  0.00           H
ATOM   2206 2HG2 VAL A 334      31.823  44.361  31.531  1.00  0.00           H
ATOM   2207 3HG2 VAL A 334      33.556  44.634  32.202  1.00  0.00           H
ATOM   2208  C   VAL A 334      32.314  40.348  30.953  1.00  0.00           C
ATOM   2209  O   VAL A 334      31.826  40.083  29.877  1.00  0.00           O
ATOM   2210  N   LEU A 335      33.093  39.430  31.566  1.00  0.00           N
ATOM   2211  HN  LEU A 335      33.520  39.710  32.422  1.00  0.00           H
ATOM   2212  CA  LEU A 335      33.216  38.119  30.964  1.00  0.00           C
ATOM   2213  HA  LEU A 335      33.706  38.207  30.006  1.00  0.00           H
ATOM   2214  CB  LEU A 335      34.323  37.418  31.749  1.00  0.00           C
ATOM   2215  HB1 LEU A 335      34.030  37.357  32.819  1.00  0.00           H
ATOM   2216  HB2 LEU A 335      35.191  38.101  31.868  1.00  0.00           H
ATOM   2217  CG  LEU A 335      34.738  36.019  31.347  1.00  0.00           C
ATOM   2218  HG  LEU A 335      33.873  35.332  31.224  1.00  0.00           H
ATOM   2219  CD1 LEU A 335      35.547  36.153  30.007  1.00  0.00           C
ATOM   2220 1HD1 LEU A 335      36.589  36.487  30.197  1.00  0.00           H
ATOM   2221 2HD1 LEU A 335      35.053  36.561  29.100  1.00  0.00           H
ATOM   2222 3HD1 LEU A 335      35.705  35.135  29.591  1.00  0.00           H
ATOM   2223  CD2 LEU A 335      35.589  35.298  32.379  1.00  0.00           C
ATOM   2224 1HD2 LEU A 335      35.921  34.280  32.081  1.00  0.00           H
ATOM   2225 2HD2 LEU A 335      34.995  35.216  33.314  1.00  0.00           H
ATOM   2226 3HD2 LEU A 335      36.422  36.020  32.516  1.00  0.00           H
ATOM   2227  C   LEU A 335      31.867  37.369  30.681  1.00  0.00           C
ATOM   2228  O   LEU A 335      31.628  36.806  29.580  1.00  0.00           O
ATOM   2229  N   THR A 336      31.002  37.367  31.660  1.00  0.00           N
ATOM   2230  HN  THR A 336      31.347  37.657  32.550  1.00  0.00           H
ATOM   2231  CA  THR A 336      29.677  36.735  31.519  1.00  0.00           C
ATOM   2232  HA  THR A 336      29.935  35.772  31.105  1.00  0.00           H
ATOM   2233  CB  THR A 336      28.841  36.524  32.750  1.00  0.00           C
ATOM   2234  HB  THR A 336      27.817  36.135  32.561  1.00  0.00           H
ATOM   2235  OG1 THR A 336      28.607  37.670  33.455  1.00  0.00           O
ATOM   2236  HG1 THR A 336      29.520  37.967  33.448  1.00  0.00           H
ATOM   2237  CG2 THR A 336      29.597  35.566  33.632  1.00  0.00           C
ATOM   2238 1HG2 THR A 336      29.493  34.570  33.150  1.00  0.00           H
ATOM   2239 2HG2 THR A 336      29.047  35.423  34.587  1.00  0.00           H
ATOM   2240 3HG2 THR A 336      30.684  35.742  33.781  1.00  0.00           H
ATOM   2241  C   THR A 336      28.773  37.399  30.470  1.00  0.00           C
ATOM   2242  O   THR A 336      27.989  36.735  29.786  1.00  0.00           O
ATOM   2243  N   TYR A 337      28.837  38.753  30.321  1.00  0.00           N
ATOM   2244  HN  TYR A 337      29.340  39.304  30.984  1.00  0.00           H
ATOM   2245  CA  TYR A 337      28.145  39.536  29.343  1.00  0.00           C
ATOM   2246  HA  TYR A 337      27.124  39.184  29.340  1.00  0.00           H
ATOM   2247  CB  TYR A 337      27.957  41.035  29.876  1.00  0.00           C
ATOM   2248  HB1 TYR A 337      28.952  41.366  30.245  1.00  0.00           H
ATOM   2249  HB2 TYR A 337      27.275  40.946  30.748  1.00  0.00           H
ATOM   2250  CG  TYR A 337      27.279  41.932  28.835  1.00  0.00           C
ATOM   2251  CD1 TYR A 337      27.999  43.045  28.393  1.00  0.00           C
ATOM   2252  HD1 TYR A 337      29.004  43.270  28.720  1.00  0.00           H
ATOM   2253  CE1 TYR A 337      27.427  43.878  27.448  1.00  0.00           C
ATOM   2254  HE1 TYR A 337      28.010  44.728  27.125  1.00  0.00           H
ATOM   2255  CZ  TYR A 337      26.132  43.590  26.978  1.00  0.00           C
ATOM   2256  OH  TYR A 337      25.560  44.631  26.164  1.00  0.00           O
ATOM   2257  HH  TYR A 337      26.169  44.831  25.450  1.00  0.00           H
ATOM   2258  CD2 TYR A 337      26.034  41.708  28.489  1.00  0.00           C
ATOM   2259  HD2 TYR A 337      25.435  40.886  28.854  1.00  0.00           H
ATOM   2260  CE2 TYR A 337      25.351  42.579  27.585  1.00  0.00           C
ATOM   2261  HE2 TYR A 337      24.296  42.508  27.364  1.00  0.00           H
ATOM   2262  C   TYR A 337      28.716  39.327  27.868  1.00  0.00           C
ATOM   2263  O   TYR A 337      28.023  39.241  26.863  1.00  0.00           O
ATOM   2264  N   ALA A 338      30.098  39.176  27.739  1.00  0.00           N
ATOM   2265  HN  ALA A 338      30.676  39.274  28.546  1.00  0.00           H
ATOM   2266  CA  ALA A 338      30.818  38.872  26.520  1.00  0.00           C
ATOM   2267  HA  ALA A 338      30.398  39.512  25.759  1.00  0.00           H
ATOM   2268  CB  ALA A 338      32.413  39.028  26.617  1.00  0.00           C
ATOM   2269  HB1 ALA A 338      32.916  38.403  25.849  1.00  0.00           H
ATOM   2270  HB2 ALA A 338      32.655  38.606  27.616  1.00  0.00           H
ATOM   2271  HB3 ALA A 338      32.811  40.062  26.525  1.00  0.00           H
ATOM   2272  C   ALA A 338      30.499  37.493  26.054  1.00  0.00           C
ATOM   2273  O   ALA A 338      30.078  37.215  24.949  1.00  0.00           O
ATOM   2274  N   TRP A 339      30.507  36.548  27.055  1.00  0.00           N
ATOM   2275  HN  TRP A 339      30.998  36.774  27.894  1.00  0.00           H
ATOM   2276  CA  TRP A 339      30.090  35.156  26.842  1.00  0.00           C
ATOM   2277  HA  TRP A 339      30.719  34.740  26.069  1.00  0.00           H
ATOM   2278  CB  TRP A 339      30.489  34.353  28.146  1.00  0.00           C
ATOM   2279  HB1 TRP A 339      30.094  34.849  29.058  1.00  0.00           H
ATOM   2280  HB2 TRP A 339      31.600  34.363  28.126  1.00  0.00           H
ATOM   2281  CG  TRP A 339      30.111  32.932  28.250  1.00  0.00           C
ATOM   2282  CD1 TRP A 339      30.915  31.896  27.928  1.00  0.00           C
ATOM   2283  HD1 TRP A 339      31.955  32.039  27.675  1.00  0.00           H
ATOM   2284  NE1 TRP A 339      30.262  30.692  28.247  1.00  0.00           N
ATOM   2285  HE1 TRP A 339      30.555  29.772  28.105  1.00  0.00           H
ATOM   2286  CE2 TRP A 339      29.000  30.950  28.601  1.00  0.00           C
ATOM   2287  CD2 TRP A 339      28.881  32.356  28.647  1.00  0.00           C
ATOM   2288  CE3 TRP A 339      27.678  32.875  29.038  1.00  0.00           C
ATOM   2289  HE3 TRP A 339      27.550  33.938  29.179  1.00  0.00           H
ATOM   2290  CZ3 TRP A 339      26.620  32.030  29.260  1.00  0.00           C
ATOM   2291  HZ3 TRP A 339      25.652  32.425  29.531  1.00  0.00           H
ATOM   2292  CZ2 TRP A 339      27.984  30.048  28.906  1.00  0.00           C
ATOM   2293  HZ2 TRP A 339      28.174  28.985  28.891  1.00  0.00           H
ATOM   2294  CH2 TRP A 339      26.782  30.672  29.252  1.00  0.00           C
ATOM   2295  HH2 TRP A 339      26.043  29.963  29.597  1.00  0.00           H
ATOM   2296  C   TRP A 339      28.619  34.983  26.409  1.00  0.00           C
ATOM   2297  O   TRP A 339      28.344  34.348  25.413  1.00  0.00           O
ATOM   2298  N   HSD A 340      27.645  35.708  27.071  1.00  0.00           N
ATOM   2299  HN  HSD A 340      27.795  36.182  27.936  1.00  0.00           H
ATOM   2300  CA  HSD A 340      26.247  35.789  26.719  1.00  0.00           C
ATOM   2301  HA  HSD A 340      25.811  34.801  26.711  1.00  0.00           H
ATOM   2302  CB  HSD A 340      25.415  36.479  27.878  1.00  0.00           C
ATOM   2303  HB1 HSD A 340      25.936  37.398  28.224  1.00  0.00           H
ATOM   2304  HB2 HSD A 340      25.361  35.886  28.816  1.00  0.00           H
ATOM   2305  ND1 HSD A 340      23.735  38.093  26.918  1.00  0.00           N
ATOM   2306  HD1 HSD A 340      24.357  38.820  26.629  1.00  0.00           H
ATOM   2307  CG  HSD A 340      24.031  36.833  27.558  1.00  0.00           C
ATOM   2308  CE1 HSD A 340      22.376  38.138  26.802  1.00  0.00           C
ATOM   2309  HE1 HSD A 340      21.886  39.051  26.463  1.00  0.00           H
ATOM   2310  NE2 HSD A 340      21.803  37.022  27.367  1.00  0.00           N
ATOM   2311  CD2 HSD A 340      22.819  36.264  27.795  1.00  0.00           C
ATOM   2312  HD2 HSD A 340      22.598  35.338  28.310  1.00  0.00           H
ATOM   2313  C   HSD A 340      26.055  36.442  25.354  1.00  0.00           C
ATOM   2314  O   HSD A 340      25.288  35.914  24.551  1.00  0.00           O
ATOM   2315  N   THR A 341      26.821  37.456  25.019  1.00  0.00           N
ATOM   2316  HN  THR A 341      27.474  37.834  25.671  1.00  0.00           H
ATOM   2317  CA  THR A 341      26.818  38.153  23.766  1.00  0.00           C
ATOM   2318  HA  THR A 341      25.794  38.295  23.455  1.00  0.00           H
ATOM   2319  CB  THR A 341      27.478  39.501  23.796  1.00  0.00           C
ATOM   2320  HB  THR A 341      28.565  39.493  24.027  1.00  0.00           H
ATOM   2321  OG1 THR A 341      26.777  40.326  24.753  1.00  0.00           O
ATOM   2322  HG1 THR A 341      27.208  40.128  25.588  1.00  0.00           H
ATOM   2323  CG2 THR A 341      27.342  40.096  22.438  1.00  0.00           C
ATOM   2324 1HG2 THR A 341      26.306  40.229  22.062  1.00  0.00           H
ATOM   2325 2HG2 THR A 341      27.851  39.554  21.612  1.00  0.00           H
ATOM   2326 3HG2 THR A 341      27.871  41.073  22.433  1.00  0.00           H
ATOM   2327  C   THR A 341      27.234  37.282  22.680  1.00  0.00           C
ATOM   2328  O   THR A 341      26.657  37.252  21.685  1.00  0.00           O
ATOM   2329  N   SER A 342      28.236  36.405  22.841  1.00  0.00           N
ATOM   2330  HN  SER A 342      28.761  36.467  23.686  1.00  0.00           H
ATOM   2331  CA  SER A 342      28.698  35.397  21.755  1.00  0.00           C
ATOM   2332  HA  SER A 342      28.966  35.878  20.826  1.00  0.00           H
ATOM   2333  CB  SER A 342      29.927  34.515  22.207  1.00  0.00           C
ATOM   2334  HB1 SER A 342      29.692  33.765  22.991  1.00  0.00           H
ATOM   2335  HB2 SER A 342      30.670  35.224  22.631  1.00  0.00           H
ATOM   2336  OG  SER A 342      30.653  34.021  21.122  1.00  0.00           O
ATOM   2337  HG1 SER A 342      31.111  34.789  20.773  1.00  0.00           H
ATOM   2338  C   SER A 342      27.595  34.511  21.223  1.00  0.00           C
ATOM   2339  O   SER A 342      27.492  34.289  20.002  1.00  0.00           O
ATOM   2340  N   PHE A 343      26.708  34.033  22.102  1.00  0.00           N
ATOM   2341  HN  PHE A 343      26.839  34.237  23.069  1.00  0.00           H
ATOM   2342  CA  PHE A 343      25.532  33.207  21.763  1.00  0.00           C
ATOM   2343  HA  PHE A 343      25.869  32.471  21.048  1.00  0.00           H
ATOM   2344  CB  PHE A 343      25.030  32.451  22.977  1.00  0.00           C
ATOM   2345  HB1 PHE A 343      24.226  31.764  22.637  1.00  0.00           H
ATOM   2346  HB2 PHE A 343      24.776  33.113  23.833  1.00  0.00           H
ATOM   2347  CG  PHE A 343      26.060  31.538  23.529  1.00  0.00           C
ATOM   2348  CD1 PHE A 343      26.599  30.453  22.869  1.00  0.00           C
ATOM   2349  HD1 PHE A 343      26.339  30.428  21.821  1.00  0.00           H
ATOM   2350  CE1 PHE A 343      27.533  29.631  23.420  1.00  0.00           C
ATOM   2351  HE1 PHE A 343      27.840  28.773  22.840  1.00  0.00           H
ATOM   2352  CZ  PHE A 343      27.923  29.796  24.748  1.00  0.00           C
ATOM   2353  HZ  PHE A 343      28.671  29.117  25.130  1.00  0.00           H
ATOM   2354  CD2 PHE A 343      26.456  31.784  24.838  1.00  0.00           C
ATOM   2355  HD2 PHE A 343      26.201  32.606  25.490  1.00  0.00           H
ATOM   2356  CE2 PHE A 343      27.329  30.931  25.465  1.00  0.00           C
ATOM   2357  HE2 PHE A 343      27.811  31.202  26.393  1.00  0.00           H
ATOM   2358  C   PHE A 343      24.447  33.929  20.973  1.00  0.00           C
ATOM   2359  O   PHE A 343      23.873  33.265  20.114  1.00  0.00           O
ATOM   2360  N   LYS A 344      24.233  35.277  21.147  1.00  0.00           N
ATOM   2361  HN  LYS A 344      24.845  35.756  21.773  1.00  0.00           H
ATOM   2362  CA  LYS A 344      23.241  36.077  20.431  1.00  0.00           C
ATOM   2363  HA  LYS A 344      22.442  35.428  20.103  1.00  0.00           H
ATOM   2364  CB  LYS A 344      22.617  37.050  21.435  1.00  0.00           C
ATOM   2365  HB1 LYS A 344      21.939  37.686  20.826  1.00  0.00           H
ATOM   2366  HB2 LYS A 344      23.396  37.736  21.831  1.00  0.00           H
ATOM   2367  CG  LYS A 344      21.959  36.314  22.660  1.00  0.00           C
ATOM   2368  HG1 LYS A 344      21.492  37.055  23.343  1.00  0.00           H
ATOM   2369  HG2 LYS A 344      22.744  35.740  23.198  1.00  0.00           H
ATOM   2370  CD  LYS A 344      20.774  35.417  22.241  1.00  0.00           C
ATOM   2371  HD1 LYS A 344      20.412  34.853  23.127  1.00  0.00           H
ATOM   2372  HD2 LYS A 344      21.046  34.670  21.465  1.00  0.00           H
ATOM   2373  CE  LYS A 344      19.632  36.271  21.719  1.00  0.00           C
ATOM   2374  HE1 LYS A 344      19.859  36.623  20.690  1.00  0.00           H
ATOM   2375  HE2 LYS A 344      19.396  37.129  22.384  1.00  0.00           H
ATOM   2376  NZ  LYS A 344      18.402  35.434  21.552  1.00  0.00           N
ATOM   2377  HZ1 LYS A 344      18.611  34.596  20.972  1.00  0.00           H
ATOM   2378  HZ2 LYS A 344      17.627  35.985  21.132  1.00  0.00           H
ATOM   2379  HZ3 LYS A 344      18.101  35.043  22.467  1.00  0.00           H
ATOM   2380  C   LYS A 344      23.866  36.813  19.213  1.00  0.00           C
ATOM   2381  O   LYS A 344      23.129  37.397  18.444  1.00  0.00           O
ATOM   2382  N   ALA A 345      25.236  36.887  19.056  1.00  0.00           N
ATOM   2383  HN  ALA A 345      25.858  36.553  19.761  1.00  0.00           H
ATOM   2384  CA  ALA A 345      25.905  37.457  17.895  1.00  0.00           C
ATOM   2385  HA  ALA A 345      25.295  38.249  17.487  1.00  0.00           H
ATOM   2386  CB  ALA A 345      27.241  37.933  18.398  1.00  0.00           C
ATOM   2387  HB1 ALA A 345      28.106  37.236  18.421  1.00  0.00           H
ATOM   2388  HB2 ALA A 345      27.287  38.229  19.468  1.00  0.00           H
ATOM   2389  HB3 ALA A 345      27.557  38.870  17.891  1.00  0.00           H
ATOM   2390  C   ALA A 345      25.875  36.504  16.710  1.00  0.00           C
ATOM   2391  O   ALA A 345      25.722  35.310  16.942  1.00  0.00           O
ATOM   2392  N   LEU A 346      26.080  37.047  15.482  1.00  0.00           N
ATOM   2393  HN  LEU A 346      26.337  38.010  15.481  1.00  0.00           H
ATOM   2394  CA  LEU A 346      26.310  36.391  14.257  1.00  0.00           C
ATOM   2395  HA  LEU A 346      25.651  35.537  14.215  1.00  0.00           H
ATOM   2396  CB  LEU A 346      25.831  37.332  13.177  1.00  0.00           C
ATOM   2397  HB1 LEU A 346      25.878  36.858  12.174  1.00  0.00           H
ATOM   2398  HB2 LEU A 346      26.515  38.206  13.106  1.00  0.00           H
ATOM   2399  CG  LEU A 346      24.388  37.795  13.321  1.00  0.00           C
ATOM   2400  HG  LEU A 346      24.191  38.252  14.314  1.00  0.00           H
ATOM   2401  CD1 LEU A 346      23.450  36.572  13.239  1.00  0.00           C
ATOM   2402 1HD1 LEU A 346      23.653  35.761  13.971  1.00  0.00           H
ATOM   2403 2HD1 LEU A 346      23.286  36.191  12.208  1.00  0.00           H
ATOM   2404 3HD1 LEU A 346      22.445  36.924  13.555  1.00  0.00           H
ATOM   2405  CD2 LEU A 346      24.053  38.723  12.179  1.00  0.00           C
ATOM   2406 1HD2 LEU A 346      24.724  39.607  12.245  1.00  0.00           H
ATOM   2407 2HD2 LEU A 346      23.017  39.105  12.302  1.00  0.00           H
ATOM   2408 3HD2 LEU A 346      24.037  38.155  11.225  1.00  0.00           H
ATOM   2409  C   LEU A 346      27.725  35.848  14.058  1.00  0.00           C
ATOM   2410  O   LEU A 346      28.632  36.622  14.219  1.00  0.00           O
ATOM   2411  N   GLY A 347      27.967  34.569  13.619  1.00  0.00           N
ATOM   2412  HN  GLY A 347      27.217  33.929  13.471  1.00  0.00           H
ATOM   2413  CA  GLY A 347      29.356  34.107  13.451  1.00  0.00           C
ATOM   2414  HA1 GLY A 347      29.997  34.766  12.886  1.00  0.00           H
ATOM   2415  HA2 GLY A 347      29.210  33.132  13.009  1.00  0.00           H
ATOM   2416  C   GLY A 347      29.934  33.918  14.851  1.00  0.00           C
ATOM   2417  O   GLY A 347      29.293  33.762  15.852  1.00  0.00           O
ATOM   2418  N   THR A 348      31.290  34.034  14.972  1.00  0.00           N
ATOM   2419  HN  THR A 348      31.748  34.186  14.099  1.00  0.00           H
ATOM   2420  CA  THR A 348      31.968  33.936  16.245  1.00  0.00           C
ATOM   2421  HA  THR A 348      31.244  33.689  17.008  1.00  0.00           H
ATOM   2422  CB  THR A 348      32.984  32.834  16.154  1.00  0.00           C
ATOM   2423  HB  THR A 348      33.677  33.087  15.323  1.00  0.00           H
ATOM   2424  OG1 THR A 348      32.367  31.618  15.856  1.00  0.00           O
ATOM   2425  HG1 THR A 348      31.998  31.680  14.972  1.00  0.00           H
ATOM   2426  CG2 THR A 348      33.799  32.626  17.417  1.00  0.00           C
ATOM   2427 1HG2 THR A 348      33.219  32.273  18.297  1.00  0.00           H
ATOM   2428 2HG2 THR A 348      34.407  33.519  17.676  1.00  0.00           H
ATOM   2429 3HG2 THR A 348      34.606  31.871  17.298  1.00  0.00           H
ATOM   2430  C   THR A 348      32.516  35.327  16.585  1.00  0.00           C
ATOM   2431  O   THR A 348      33.304  35.863  15.787  1.00  0.00           O
ATOM   2432  N   THR A 349      32.159  35.994  17.703  1.00  0.00           N
ATOM   2433  HN  THR A 349      31.458  35.557  18.262  1.00  0.00           H
ATOM   2434  CA  THR A 349      32.740  37.281  18.194  1.00  0.00           C
ATOM   2435  HA  THR A 349      33.812  37.207  18.093  1.00  0.00           H
ATOM   2436  CB  THR A 349      32.157  38.586  17.524  1.00  0.00           C
ATOM   2437  HB  THR A 349      32.419  38.453  16.453  1.00  0.00           H
ATOM   2438  OG1 THR A 349      32.715  39.792  18.055  1.00  0.00           O
ATOM   2439  HG1 THR A 349      33.140  40.136  17.266  1.00  0.00           H
ATOM   2440  CG2 THR A 349      30.663  38.605  17.737  1.00  0.00           C
ATOM   2441 1HG2 THR A 349      30.303  39.476  17.149  1.00  0.00           H
ATOM   2442 2HG2 THR A 349      30.472  38.809  18.812  1.00  0.00           H
ATOM   2443 3HG2 THR A 349      30.159  37.685  17.372  1.00  0.00           H
ATOM   2444  C   THR A 349      32.441  37.345  19.656  1.00  0.00           C
ATOM   2445  O   THR A 349      31.574  36.592  20.149  1.00  0.00           O
ATOM   2446  N   TYR A 350      33.304  38.135  20.421  1.00  0.00           N
ATOM   2447  HN  TYR A 350      33.925  38.654  19.838  1.00  0.00           H
ATOM   2448  CA  TYR A 350      33.400  38.224  21.866  1.00  0.00           C
ATOM   2449  HA  TYR A 350      32.592  37.724  22.380  1.00  0.00           H
ATOM   2450  CB  TYR A 350      34.729  37.676  22.341  1.00  0.00           C
ATOM   2451  HB1 TYR A 350      34.941  37.803  23.424  1.00  0.00           H
ATOM   2452  HB2 TYR A 350      35.535  38.269  21.859  1.00  0.00           H
ATOM   2453  CG  TYR A 350      34.959  36.200  22.045  1.00  0.00           C
ATOM   2454  CD1 TYR A 350      35.877  35.856  21.020  1.00  0.00           C
ATOM   2455  HD1 TYR A 350      36.416  36.652  20.529  1.00  0.00           H
ATOM   2456  CE1 TYR A 350      36.011  34.553  20.612  1.00  0.00           C
ATOM   2457  HE1 TYR A 350      36.738  34.345  19.841  1.00  0.00           H
ATOM   2458  CZ  TYR A 350      35.119  33.569  21.149  1.00  0.00           C
ATOM   2459  OH  TYR A 350      35.110  32.352  20.510  1.00  0.00           O
ATOM   2460  HH  TYR A 350      34.192  32.084  20.421  1.00  0.00           H
ATOM   2461  CD2 TYR A 350      34.163  35.157  22.563  1.00  0.00           C
ATOM   2462  HD2 TYR A 350      33.498  35.511  23.336  1.00  0.00           H
ATOM   2463  CE2 TYR A 350      34.167  33.903  22.080  1.00  0.00           C
ATOM   2464  HE2 TYR A 350      33.567  33.125  22.528  1.00  0.00           H
ATOM   2465  C   TYR A 350      33.328  39.696  22.225  1.00  0.00           C
ATOM   2466  O   TYR A 350      33.638  40.031  23.402  1.00  0.00           O
ATOM   2467  N   GLN A 351      32.918  40.559  21.322  1.00  0.00           N
ATOM   2468  HN  GLN A 351      32.891  40.275  20.367  1.00  0.00           H
ATOM   2469  CA  GLN A 351      32.687  41.973  21.622  1.00  0.00           C
ATOM   2470  HA  GLN A 351      33.555  42.161  22.238  1.00  0.00           H
ATOM   2471  CB  GLN A 351      32.852  42.835  20.364  1.00  0.00           C
ATOM   2472  HB1 GLN A 351      32.641  43.860  20.739  1.00  0.00           H
ATOM   2473  HB2 GLN A 351      32.016  42.701  19.644  1.00  0.00           H
ATOM   2474  CG  GLN A 351      34.171  42.812  19.551  1.00  0.00           C
ATOM   2475  HG1 GLN A 351      34.237  43.609  18.780  1.00  0.00           H
ATOM   2476  HG2 GLN A 351      34.265  41.831  19.038  1.00  0.00           H
ATOM   2477  CD  GLN A 351      35.414  42.940  20.413  1.00  0.00           C
ATOM   2478  OE1 GLN A 351      36.259  41.997  20.398  1.00  0.00           O
ATOM   2479  NE2 GLN A 351      35.532  43.965  21.340  1.00  0.00           N
ATOM   2480 1HE2 GLN A 351      36.360  44.037  21.896  1.00  0.00           H
ATOM   2481 2HE2 GLN A 351      34.947  44.771  21.250  1.00  0.00           H
ATOM   2482  C   GLN A 351      31.437  42.208  22.464  1.00  0.00           C
ATOM   2483  O   GLN A 351      30.374  41.825  22.009  1.00  0.00           O
ATOM   2484  N   PRO A 352      31.352  43.082  23.485  1.00  0.00           N
ATOM   2485  CD  PRO A 352      32.510  43.594  24.194  1.00  0.00           C
ATOM   2486  HD1 PRO A 352      33.177  44.181  23.526  1.00  0.00           H
ATOM   2487  HD2 PRO A 352      33.008  42.758  24.730  1.00  0.00           H
ATOM   2488  CA  PRO A 352      30.119  43.337  24.225  1.00  0.00           C
ATOM   2489  HA  PRO A 352      29.566  42.418  24.353  1.00  0.00           H
ATOM   2490  CB  PRO A 352      30.585  44.013  25.599  1.00  0.00           C
ATOM   2491  HB1 PRO A 352      30.653  43.249  26.403  1.00  0.00           H
ATOM   2492  HB2 PRO A 352      29.915  44.849  25.896  1.00  0.00           H
ATOM   2493  CG  PRO A 352      32.006  44.583  25.253  1.00  0.00           C
ATOM   2494  HG1 PRO A 352      32.059  45.617  24.850  1.00  0.00           H
ATOM   2495  HG2 PRO A 352      32.681  44.644  26.133  1.00  0.00           H
ATOM   2496  C   PRO A 352      29.139  44.315  23.493  1.00  0.00           C
ATOM   2497  O   PRO A 352      27.953  44.261  23.754  1.00  0.00           O
ATOM   2498  N   LEU A 353      29.690  45.260  22.735  1.00  0.00           N
ATOM   2499  HN  LEU A 353      30.626  45.109  22.425  1.00  0.00           H
ATOM   2500  CA  LEU A 353      29.186  46.487  22.177  1.00  0.00           C
ATOM   2501  HA  LEU A 353      28.284  46.156  21.685  1.00  0.00           H
ATOM   2502  CB  LEU A 353      28.789  47.640  23.173  1.00  0.00           C
ATOM   2503  HB1 LEU A 353      27.895  47.324  23.751  1.00  0.00           H
ATOM   2504  HB2 LEU A 353      28.466  48.524  22.582  1.00  0.00           H
ATOM   2505  CG  LEU A 353      29.914  47.964  24.129  1.00  0.00           C
ATOM   2506  HG  LEU A 353      30.251  46.955  24.450  1.00  0.00           H
ATOM   2507  CD1 LEU A 353      31.061  48.803  23.577  1.00  0.00           C
ATOM   2508 1HD1 LEU A 353      30.754  49.740  23.064  1.00  0.00           H
ATOM   2509 2HD1 LEU A 353      31.653  48.249  22.818  1.00  0.00           H
ATOM   2510 3HD1 LEU A 353      31.672  48.985  24.486  1.00  0.00           H
ATOM   2511  CD2 LEU A 353      29.400  48.537  25.458  1.00  0.00           C
ATOM   2512 1HD2 LEU A 353      30.187  48.737  26.216  1.00  0.00           H
ATOM   2513 2HD2 LEU A 353      28.592  47.984  25.983  1.00  0.00           H
ATOM   2514 3HD2 LEU A 353      28.902  49.514  25.277  1.00  0.00           H
ATOM   2515  C   LEU A 353      30.145  46.842  21.056  1.00  0.00           C
ATOM   2516  O   LEU A 353      31.279  46.418  21.011  1.00  0.00           O
ATOM   2517  N   SER A 354      29.626  47.527  20.019  1.00  0.00           N
ATOM   2518  HN  SER A 354      28.654  47.720  19.913  1.00  0.00           H
ATOM   2519  CA  SER A 354      30.466  47.857  18.865  1.00  0.00           C
ATOM   2520  HA  SER A 354      31.303  47.174  18.844  1.00  0.00           H
ATOM   2521  CB  SER A 354      29.632  47.629  17.550  1.00  0.00           C
ATOM   2522  HB1 SER A 354      30.384  47.778  16.746  1.00  0.00           H
ATOM   2523  HB2 SER A 354      28.840  48.406  17.490  1.00  0.00           H
ATOM   2524  OG  SER A 354      29.064  46.323  17.398  1.00  0.00           O
ATOM   2525  HG1 SER A 354      28.554  46.090  18.177  1.00  0.00           H
ATOM   2526  C   SER A 354      31.054  49.278  18.750  1.00  0.00           C
ATOM   2527  O   SER A 354      31.523  49.750  17.757  1.00  0.00           O
ATOM   2528  N   GLY A 355      31.026  49.927  19.905  1.00  0.00           N
ATOM   2529  HN  GLY A 355      30.406  49.705  20.654  1.00  0.00           H
ATOM   2530  CA  GLY A 355      31.725  51.130  20.131  1.00  0.00           C
ATOM   2531  HA1 GLY A 355      31.085  51.804  20.681  1.00  0.00           H
ATOM   2532  HA2 GLY A 355      31.898  51.574  19.161  1.00  0.00           H
ATOM   2533  C   GLY A 355      33.101  51.064  20.725  1.00  0.00           C
ATOM   2534  O   GLY A 355      33.641  49.965  20.745  1.00  0.00           O
ATOM   2535  N   LYS A 356      33.645  52.195  21.128  1.00  0.00           N
ATOM   2536  HN  LYS A 356      33.145  53.000  20.820  1.00  0.00           H
ATOM   2537  CA  LYS A 356      34.902  52.301  21.808  1.00  0.00           C
ATOM   2538  HA  LYS A 356      35.573  51.768  21.150  1.00  0.00           H
ATOM   2539  CB  LYS A 356      35.497  53.720  21.858  1.00  0.00           C
ATOM   2540  HB1 LYS A 356      36.264  53.807  22.657  1.00  0.00           H
ATOM   2541  HB2 LYS A 356      34.753  54.473  22.193  1.00  0.00           H
ATOM   2542  CG  LYS A 356      36.049  54.205  20.495  1.00  0.00           C
ATOM   2543  HG1 LYS A 356      35.223  54.379  19.773  1.00  0.00           H
ATOM   2544  HG2 LYS A 356      36.755  53.450  20.088  1.00  0.00           H
ATOM   2545  CD  LYS A 356      36.718  55.540  20.658  1.00  0.00           C
ATOM   2546  HD1 LYS A 356      35.892  56.160  21.068  1.00  0.00           H
ATOM   2547  HD2 LYS A 356      36.880  55.992  19.656  1.00  0.00           H
ATOM   2548  CE  LYS A 356      38.036  55.588  21.418  1.00  0.00           C
ATOM   2549  HE1 LYS A 356      38.796  54.872  21.038  1.00  0.00           H
ATOM   2550  HE2 LYS A 356      37.856  55.307  22.477  1.00  0.00           H
ATOM   2551  NZ  LYS A 356      38.506  56.987  21.414  1.00  0.00           N
ATOM   2552  HZ1 LYS A 356      38.442  57.326  20.433  1.00  0.00           H
ATOM   2553  HZ2 LYS A 356      39.530  57.041  21.587  1.00  0.00           H
ATOM   2554  HZ3 LYS A 356      37.950  57.602  22.042  1.00  0.00           H
ATOM   2555  C   LYS A 356      34.896  51.620  23.156  1.00  0.00           C
ATOM   2556  O   LYS A 356      34.131  51.875  24.118  1.00  0.00           O
ATOM   2557  N   THR A 357      35.845  50.682  23.386  1.00  0.00           N
ATOM   2558  HN  THR A 357      36.592  50.417  22.780  1.00  0.00           H
ATOM   2559  CA  THR A 357      35.897  49.932  24.639  1.00  0.00           C
ATOM   2560  HA  THR A 357      34.887  49.920  25.022  1.00  0.00           H
ATOM   2561  CB  THR A 357      36.489  48.531  24.617  1.00  0.00           C
ATOM   2562  HB  THR A 357      36.742  48.284  25.671  1.00  0.00           H
ATOM   2563  OG1 THR A 357      37.497  48.446  23.706  1.00  0.00           O
ATOM   2564  HG1 THR A 357      38.244  48.911  24.091  1.00  0.00           H
ATOM   2565  CG2 THR A 357      35.374  47.534  24.171  1.00  0.00           C
ATOM   2566 1HG2 THR A 357      35.137  47.740  23.105  1.00  0.00           H
ATOM   2567 2HG2 THR A 357      34.444  47.583  24.777  1.00  0.00           H
ATOM   2568 3HG2 THR A 357      35.682  46.471  24.263  1.00  0.00           H
ATOM   2569  C   THR A 357      36.676  50.694  25.679  1.00  0.00           C
ATOM   2570  O   THR A 357      36.576  50.367  26.835  1.00  0.00           O
ATOM   2571  N   SER A 358      37.404  51.858  25.258  1.00  0.00           N
ATOM   2572  HN  SER A 358      37.523  52.034  24.284  1.00  0.00           H
ATOM   2573  CA  SER A 358      38.183  52.584  26.261  1.00  0.00           C
ATOM   2574  HA  SER A 358      38.748  51.837  26.799  1.00  0.00           H
ATOM   2575  CB  SER A 358      39.040  53.744  25.627  1.00  0.00           C
ATOM   2576  HB1 SER A 358      39.905  53.430  25.005  1.00  0.00           H
ATOM   2577  HB2 SER A 358      39.530  54.363  26.408  1.00  0.00           H
ATOM   2578  OG  SER A 358      38.196  54.773  24.977  1.00  0.00           O
ATOM   2579  HG1 SER A 358      38.868  55.344  24.599  1.00  0.00           H
ATOM   2580  C   SER A 358      37.267  53.208  27.325  1.00  0.00           C
ATOM   2581  O   SER A 358      37.475  53.114  28.520  1.00  0.00           O
ATOM   2582  N   TYR A 359      36.197  53.879  26.812  1.00  0.00           N
ATOM   2583  HN  TYR A 359      36.170  54.036  25.828  1.00  0.00           H
ATOM   2584  CA  TYR A 359      35.153  54.552  27.594  1.00  0.00           C
ATOM   2585  HA  TYR A 359      35.607  55.197  28.332  1.00  0.00           H
ATOM   2586  CB  TYR A 359      34.114  55.361  26.769  1.00  0.00           C
ATOM   2587  HB1 TYR A 359      33.458  55.974  27.423  1.00  0.00           H
ATOM   2588  HB2 TYR A 359      33.517  54.636  26.175  1.00  0.00           H
ATOM   2589  CG  TYR A 359      34.851  56.271  25.933  1.00  0.00           C
ATOM   2590  CD1 TYR A 359      34.341  56.570  24.597  1.00  0.00           C
ATOM   2591  HD1 TYR A 359      33.403  56.108  24.326  1.00  0.00           H
ATOM   2592  CE1 TYR A 359      35.087  57.420  23.707  1.00  0.00           C
ATOM   2593  HE1 TYR A 359      34.722  57.606  22.708  1.00  0.00           H
ATOM   2594  CZ  TYR A 359      36.185  58.069  24.163  1.00  0.00           C
ATOM   2595  OH  TYR A 359      36.794  58.998  23.320  1.00  0.00           O
ATOM   2596  HH  TYR A 359      37.338  59.497  23.934  1.00  0.00           H
ATOM   2597  CD2 TYR A 359      36.033  56.984  26.302  1.00  0.00           C
ATOM   2598  HD2 TYR A 359      36.444  56.882  27.296  1.00  0.00           H
ATOM   2599  CE2 TYR A 359      36.635  57.894  25.459  1.00  0.00           C
ATOM   2600  HE2 TYR A 359      37.420  58.498  25.889  1.00  0.00           H
ATOM   2601  C   TYR A 359      34.371  53.502  28.392  1.00  0.00           C
ATOM   2602  O   TYR A 359      34.125  53.707  29.589  1.00  0.00           O
ATOM   2603  N   PHE A 360      34.070  52.334  27.753  1.00  0.00           N
ATOM   2604  HN  PHE A 360      34.074  52.376  26.757  1.00  0.00           H
ATOM   2605  CA  PHE A 360      33.485  51.198  28.537  1.00  0.00           C
ATOM   2606  HA  PHE A 360      32.521  51.629  28.762  1.00  0.00           H
ATOM   2607  CB  PHE A 360      33.152  50.016  27.578  1.00  0.00           C
ATOM   2608  HB1 PHE A 360      34.148  49.772  27.150  1.00  0.00           H
ATOM   2609  HB2 PHE A 360      32.497  50.451  26.793  1.00  0.00           H
ATOM   2610  CG  PHE A 360      32.543  48.734  28.217  1.00  0.00           C
ATOM   2611  CD1 PHE A 360      31.241  48.868  28.638  1.00  0.00           C
ATOM   2612  HD1 PHE A 360      30.632  49.752  28.521  1.00  0.00           H
ATOM   2613  CE1 PHE A 360      30.636  47.900  29.450  1.00  0.00           C
ATOM   2614  HE1 PHE A 360      29.624  48.059  29.793  1.00  0.00           H
ATOM   2615  CZ  PHE A 360      31.387  46.677  29.674  1.00  0.00           C
ATOM   2616  HZ  PHE A 360      31.016  45.915  30.344  1.00  0.00           H
ATOM   2617  CD2 PHE A 360      33.315  47.613  28.398  1.00  0.00           C
ATOM   2618  HD2 PHE A 360      34.359  47.545  28.130  1.00  0.00           H
ATOM   2619  CE2 PHE A 360      32.735  46.624  29.205  1.00  0.00           C
ATOM   2620  HE2 PHE A 360      33.366  45.788  29.467  1.00  0.00           H
ATOM   2621  C   PHE A 360      34.251  50.638  29.746  1.00  0.00           C
ATOM   2622  O   PHE A 360      33.660  50.546  30.799  1.00  0.00           O
ATOM   2623  N   HSD A 361      35.599  50.337  29.662  1.00  0.00           N
ATOM   2624  HN  HSD A 361      35.972  50.307  28.738  1.00  0.00           H
ATOM   2625  CA  HSD A 361      36.519  50.006  30.744  1.00  0.00           C
ATOM   2626  HA  HSD A 361      36.188  49.155  31.319  1.00  0.00           H
ATOM   2627  CB  HSD A 361      37.939  49.712  30.188  1.00  0.00           C
ATOM   2628  HB1 HSD A 361      38.720  49.613  30.972  1.00  0.00           H
ATOM   2629  HB2 HSD A 361      38.184  50.504  29.448  1.00  0.00           H
ATOM   2630  ND1 HSD A 361      39.222  48.459  28.500  1.00  0.00           N
ATOM   2631  HD1 HSD A 361      40.017  49.060  28.583  1.00  0.00           H
ATOM   2632  CG  HSD A 361      38.129  48.539  29.330  1.00  0.00           C
ATOM   2633  CE1 HSD A 361      39.028  47.446  27.617  1.00  0.00           C
ATOM   2634  HE1 HSD A 361      39.737  47.118  26.856  1.00  0.00           H
ATOM   2635  NE2 HSD A 361      37.890  46.858  27.831  1.00  0.00           N
ATOM   2636  CD2 HSD A 361      37.285  47.535  28.920  1.00  0.00           C
ATOM   2637  HD2 HSD A 361      36.470  47.010  29.403  1.00  0.00           H
ATOM   2638  C   HSD A 361      36.613  51.190  31.694  1.00  0.00           C
ATOM   2639  O   HSD A 361      36.491  50.964  32.931  1.00  0.00           O
ATOM   2640  N   LEU A 362      36.729  52.444  31.186  1.00  0.00           N
ATOM   2641  HN  LEU A 362      36.732  52.588  30.200  1.00  0.00           H
ATOM   2642  CA  LEU A 362      36.791  53.605  32.067  1.00  0.00           C
ATOM   2643  HA  LEU A 362      37.752  53.512  32.552  1.00  0.00           H
ATOM   2644  CB  LEU A 362      36.839  54.909  31.263  1.00  0.00           C
ATOM   2645  HB1 LEU A 362      35.963  55.051  30.594  1.00  0.00           H
ATOM   2646  HB2 LEU A 362      37.668  54.904  30.524  1.00  0.00           H
ATOM   2647  CG  LEU A 362      37.016  56.259  32.058  1.00  0.00           C
ATOM   2648  HG  LEU A 362      37.813  55.983  32.781  1.00  0.00           H
ATOM   2649  CD1 LEU A 362      37.718  57.389  31.172  1.00  0.00           C
ATOM   2650 1HD1 LEU A 362      38.621  56.911  30.736  1.00  0.00           H
ATOM   2651 2HD1 LEU A 362      38.086  58.186  31.853  1.00  0.00           H
ATOM   2652 3HD1 LEU A 362      37.000  57.836  30.451  1.00  0.00           H
ATOM   2653  CD2 LEU A 362      35.692  56.885  32.676  1.00  0.00           C
ATOM   2654 1HD2 LEU A 362      35.201  56.291  33.476  1.00  0.00           H
ATOM   2655 2HD2 LEU A 362      34.913  57.055  31.903  1.00  0.00           H
ATOM   2656 3HD2 LEU A 362      35.848  57.876  33.153  1.00  0.00           H
ATOM   2657  C   LEU A 362      35.664  53.765  33.006  1.00  0.00           C
ATOM   2658  O   LEU A 362      35.905  53.958  34.250  1.00  0.00           O
ATOM   2659  N   LEU A 363      34.429  53.612  32.536  1.00  0.00           N
ATOM   2660  HN  LEU A 363      34.210  53.564  31.565  1.00  0.00           H
ATOM   2661  CA  LEU A 363      33.235  53.484  33.354  1.00  0.00           C
ATOM   2662  HA  LEU A 363      33.146  54.309  34.046  1.00  0.00           H
ATOM   2663  CB  LEU A 363      32.022  53.577  32.481  1.00  0.00           C
ATOM   2664  HB1 LEU A 363      31.057  53.238  32.914  1.00  0.00           H
ATOM   2665  HB2 LEU A 363      32.184  52.873  31.637  1.00  0.00           H
ATOM   2666  CG  LEU A 363      31.668  55.065  31.964  1.00  0.00           C
ATOM   2667  HG  LEU A 363      32.460  55.279  31.215  1.00  0.00           H
ATOM   2668  CD1 LEU A 363      30.252  55.161  31.373  1.00  0.00           C
ATOM   2669 1HD1 LEU A 363      29.556  54.495  31.926  1.00  0.00           H
ATOM   2670 2HD1 LEU A 363      30.222  54.804  30.321  1.00  0.00           H
ATOM   2671 3HD1 LEU A 363      29.842  56.193  31.378  1.00  0.00           H
ATOM   2672  CD2 LEU A 363      31.779  56.102  33.108  1.00  0.00           C
ATOM   2673 1HD2 LEU A 363      32.842  56.335  33.331  1.00  0.00           H
ATOM   2674 2HD2 LEU A 363      31.102  55.934  33.973  1.00  0.00           H
ATOM   2675 3HD2 LEU A 363      31.440  57.040  32.617  1.00  0.00           H
ATOM   2676  C   LEU A 363      33.268  52.265  34.238  1.00  0.00           C
ATOM   2677  O   LEU A 363      32.957  52.373  35.463  1.00  0.00           O
ATOM   2678  N   THR A 364      33.633  51.108  33.689  1.00  0.00           N
ATOM   2679  HN  THR A 364      33.877  51.029  32.725  1.00  0.00           H
ATOM   2680  CA  THR A 364      33.643  49.892  34.499  1.00  0.00           C
ATOM   2681  HA  THR A 364      32.705  49.685  34.992  1.00  0.00           H
ATOM   2682  CB  THR A 364      34.198  48.633  33.623  1.00  0.00           C
ATOM   2683  HB  THR A 364      35.251  48.863  33.352  1.00  0.00           H
ATOM   2684  OG1 THR A 364      33.509  48.500  32.453  1.00  0.00           O
ATOM   2685  HG1 THR A 364      33.454  49.338  31.986  1.00  0.00           H
ATOM   2686  CG2 THR A 364      34.223  47.299  34.368  1.00  0.00           C
ATOM   2687 1HG2 THR A 364      33.247  47.242  34.895  1.00  0.00           H
ATOM   2688 2HG2 THR A 364      34.976  47.381  35.181  1.00  0.00           H
ATOM   2689 3HG2 THR A 364      34.293  46.391  33.731  1.00  0.00           H
ATOM   2690  C   THR A 364      34.613  49.908  35.707  1.00  0.00           C
ATOM   2691  O   THR A 364      34.260  49.640  36.868  1.00  0.00           O
ATOM   2692  N   TRP A 365      35.856  50.384  35.517  1.00  0.00           N
ATOM   2693  HN  TRP A 365      36.182  50.645  34.612  1.00  0.00           H
ATOM   2694  CA  TRP A 365      36.753  50.696  36.636  1.00  0.00           C
ATOM   2695  HA  TRP A 365      36.910  49.748  37.129  1.00  0.00           H
ATOM   2696  CB  TRP A 365      38.249  51.043  36.132  1.00  0.00           C
ATOM   2697  HB1 TRP A 365      38.836  51.217  37.059  1.00  0.00           H
ATOM   2698  HB2 TRP A 365      38.296  51.978  35.534  1.00  0.00           H
ATOM   2699  CG  TRP A 365      39.122  50.001  35.471  1.00  0.00           C
ATOM   2700  CD1 TRP A 365      39.569  50.073  34.164  1.00  0.00           C
ATOM   2701  HD1 TRP A 365      39.165  50.709  33.390  1.00  0.00           H
ATOM   2702  NE1 TRP A 365      40.448  49.050  33.881  1.00  0.00           N
ATOM   2703  HE1 TRP A 365      40.918  48.824  33.057  1.00  0.00           H
ATOM   2704  CE2 TRP A 365      40.541  48.230  35.014  1.00  0.00           C
ATOM   2705  CD2 TRP A 365      39.699  48.769  36.016  1.00  0.00           C
ATOM   2706  CE3 TRP A 365      39.627  48.230  37.278  1.00  0.00           C
ATOM   2707  HE3 TRP A 365      39.090  48.763  38.049  1.00  0.00           H
ATOM   2708  CZ3 TRP A 365      40.444  47.091  37.532  1.00  0.00           C
ATOM   2709  HZ3 TRP A 365      40.619  46.776  38.550  1.00  0.00           H
ATOM   2710  CZ2 TRP A 365      41.275  47.095  35.255  1.00  0.00           C
ATOM   2711  HZ2 TRP A 365      41.771  46.598  34.435  1.00  0.00           H
ATOM   2712  CH2 TRP A 365      41.195  46.518  36.530  1.00  0.00           C
ATOM   2713  HH2 TRP A 365      41.799  45.632  36.651  1.00  0.00           H
ATOM   2714  C   TRP A 365      36.375  51.746  37.670  1.00  0.00           C
ATOM   2715  O   TRP A 365      37.031  51.938  38.724  1.00  0.00           O
ATOM   2716  N   SER A 366      35.337  52.558  37.313  1.00  0.00           N
ATOM   2717  HN  SER A 366      34.894  52.476  36.424  1.00  0.00           H
ATOM   2718  CA  SER A 366      34.806  53.690  38.125  1.00  0.00           C
ATOM   2719  HA  SER A 366      35.606  54.222  38.619  1.00  0.00           H
ATOM   2720  CB  SER A 366      34.033  54.854  37.429  1.00  0.00           C
ATOM   2721  HB1 SER A 366      33.756  55.601  38.204  1.00  0.00           H
ATOM   2722  HB2 SER A 366      33.158  54.440  36.884  1.00  0.00           H
ATOM   2723  OG  SER A 366      34.830  55.394  36.407  1.00  0.00           O
ATOM   2724  HG1 SER A 366      35.009  54.754  35.714  1.00  0.00           H
ATOM   2725  C   SER A 366      33.791  53.162  39.135  1.00  0.00           C
ATOM   2726  O   SER A 366      33.550  53.814  40.127  1.00  0.00           O
ATOM   2727  N   LEU A 367      33.158  51.955  39.012  1.00  0.00           N
ATOM   2728  HN  LEU A 367      33.386  51.389  38.224  1.00  0.00           H
ATOM   2729  CA  LEU A 367      32.260  51.199  39.943  1.00  0.00           C
ATOM   2730  HA  LEU A 367      31.422  51.806  40.253  1.00  0.00           H
ATOM   2731  CB  LEU A 367      31.549  49.964  39.319  1.00  0.00           C
ATOM   2732  HB1 LEU A 367      30.930  49.379  40.033  1.00  0.00           H
ATOM   2733  HB2 LEU A 367      32.241  49.303  38.756  1.00  0.00           H
ATOM   2734  CG  LEU A 367      30.565  50.395  38.189  1.00  0.00           C
ATOM   2735  HG  LEU A 367      31.066  51.155  37.552  1.00  0.00           H
ATOM   2736  CD1 LEU A 367      30.213  49.172  37.293  1.00  0.00           C
ATOM   2737 1HD1 LEU A 367      29.817  48.374  37.956  1.00  0.00           H
ATOM   2738 2HD1 LEU A 367      31.147  48.778  36.838  1.00  0.00           H
ATOM   2739 3HD1 LEU A 367      29.553  49.473  36.451  1.00  0.00           H
ATOM   2740  CD2 LEU A 367      29.239  50.865  38.787  1.00  0.00           C
ATOM   2741 1HD2 LEU A 367      28.699  50.092  39.375  1.00  0.00           H
ATOM   2742 2HD2 LEU A 367      28.576  51.226  37.972  1.00  0.00           H
ATOM   2743 3HD2 LEU A 367      29.465  51.714  39.468  1.00  0.00           H
ATOM   2744  C   LEU A 367      32.940  50.852  41.199  1.00  0.00           C
ATOM   2745  O   LEU A 367      32.288  51.117  42.191  1.00  0.00           O
ATOM   2746  N   PRO A 368      34.153  50.346  41.293  1.00  0.00           N
ATOM   2747  CD  PRO A 368      34.839  49.489  40.323  1.00  0.00           C
ATOM   2748  HD1 PRO A 368      34.809  49.785  39.253  1.00  0.00           H
ATOM   2749  HD2 PRO A 368      34.410  48.487  40.541  1.00  0.00           H
ATOM   2750  CA  PRO A 368      34.902  50.344  42.604  1.00  0.00           C
ATOM   2751  HA  PRO A 368      34.255  49.937  43.367  1.00  0.00           H
ATOM   2752  CB  PRO A 368      36.065  49.320  42.289  1.00  0.00           C
ATOM   2753  HB1 PRO A 368      35.760  48.293  42.585  1.00  0.00           H
ATOM   2754  HB2 PRO A 368      37.021  49.539  42.811  1.00  0.00           H
ATOM   2755  CG  PRO A 368      36.261  49.416  40.822  1.00  0.00           C
ATOM   2756  HG1 PRO A 368      36.973  50.254  40.665  1.00  0.00           H
ATOM   2757  HG2 PRO A 368      36.775  48.527  40.398  1.00  0.00           H
ATOM   2758  C   PRO A 368      35.486  51.731  43.059  1.00  0.00           C
ATOM   2759  O   PRO A 368      35.452  51.984  44.264  1.00  0.00           O
ATOM   2760  N   PHE A 369      35.838  52.639  42.150  1.00  0.00           N
ATOM   2761  HN  PHE A 369      35.921  52.334  41.205  1.00  0.00           H
ATOM   2762  CA  PHE A 369      36.307  53.966  42.593  1.00  0.00           C
ATOM   2763  HA  PHE A 369      37.214  53.964  43.180  1.00  0.00           H
ATOM   2764  CB  PHE A 369      36.531  54.788  41.334  1.00  0.00           C
ATOM   2765  HB1 PHE A 369      35.597  54.965  40.758  1.00  0.00           H
ATOM   2766  HB2 PHE A 369      37.114  54.250  40.556  1.00  0.00           H
ATOM   2767  CG  PHE A 369      37.202  56.114  41.404  1.00  0.00           C
ATOM   2768  CD1 PHE A 369      36.936  57.182  40.414  1.00  0.00           C
ATOM   2769  HD1 PHE A 369      36.214  57.056  39.621  1.00  0.00           H
ATOM   2770  CE1 PHE A 369      37.622  58.429  40.529  1.00  0.00           C
ATOM   2771  HE1 PHE A 369      37.617  59.229  39.804  1.00  0.00           H
ATOM   2772  CZ  PHE A 369      38.528  58.654  41.608  1.00  0.00           C
ATOM   2773  HZ  PHE A 369      38.983  59.629  41.706  1.00  0.00           H
ATOM   2774  CD2 PHE A 369      38.133  56.383  42.399  1.00  0.00           C
ATOM   2775  HD2 PHE A 369      38.324  55.671  43.189  1.00  0.00           H
ATOM   2776  CE2 PHE A 369      38.790  57.603  42.485  1.00  0.00           C
ATOM   2777  HE2 PHE A 369      39.461  57.652  43.331  1.00  0.00           H
ATOM   2778  C   PHE A 369      35.170  54.775  43.393  1.00  0.00           C
ATOM   2779  O   PHE A 369      35.388  55.366  44.444  1.00  0.00           O
ATOM   2780  N   VAL A 370      34.001  54.865  42.929  1.00  0.00           N
ATOM   2781  HN  VAL A 370      33.759  54.451  42.055  1.00  0.00           H
ATOM   2782  CA  VAL A 370      32.903  55.577  43.501  1.00  0.00           C
ATOM   2783  HA  VAL A 370      33.113  56.634  43.564  1.00  0.00           H
ATOM   2784  CB  VAL A 370      31.760  55.762  42.414  1.00  0.00           C
ATOM   2785  HB  VAL A 370      32.080  55.910  41.360  1.00  0.00           H
ATOM   2786  CG1 VAL A 370      30.910  54.433  42.396  1.00  0.00           C
ATOM   2787 1HG1 VAL A 370      31.567  53.538  42.344  1.00  0.00           H
ATOM   2788 2HG1 VAL A 370      30.398  54.429  41.410  1.00  0.00           H
ATOM   2789 3HG1 VAL A 370      30.211  54.301  43.249  1.00  0.00           H
ATOM   2790  CG2 VAL A 370      30.783  56.963  42.803  1.00  0.00           C
ATOM   2791 1HG2 VAL A 370      30.402  56.822  43.837  1.00  0.00           H
ATOM   2792 2HG2 VAL A 370      29.949  57.115  42.085  1.00  0.00           H
ATOM   2793 3HG2 VAL A 370      31.458  57.841  42.886  1.00  0.00           H
ATOM   2794  C   VAL A 370      32.446  55.109  44.875  1.00  0.00           C
ATOM   2795  O   VAL A 370      32.061  55.900  45.730  1.00  0.00           O
ATOM   2796  N   LEU A 371      32.436  53.774  45.069  1.00  0.00           N
ATOM   2797  HN  LEU A 371      32.607  53.052  44.403  1.00  0.00           H
ATOM   2798  CA  LEU A 371      32.299  53.248  46.418  1.00  0.00           C
ATOM   2799  HA  LEU A 371      31.332  53.422  46.867  1.00  0.00           H
ATOM   2800  CB  LEU A 371      32.384  51.687  46.225  1.00  0.00           C
ATOM   2801  HB1 LEU A 371      32.492  51.175  47.205  1.00  0.00           H
ATOM   2802  HB2 LEU A 371      33.352  51.485  45.720  1.00  0.00           H
ATOM   2803  CG  LEU A 371      31.253  50.963  45.380  1.00  0.00           C
ATOM   2804  HG  LEU A 371      31.144  51.610  44.483  1.00  0.00           H
ATOM   2805  CD1 LEU A 371      31.662  49.500  45.059  1.00  0.00           C
ATOM   2806 1HD1 LEU A 371      30.791  49.084  44.508  1.00  0.00           H
ATOM   2807 2HD1 LEU A 371      31.860  48.965  46.012  1.00  0.00           H
ATOM   2808 3HD1 LEU A 371      32.572  49.372  44.434  1.00  0.00           H
ATOM   2809  CD2 LEU A 371      29.863  51.006  45.941  1.00  0.00           C
ATOM   2810 1HD2 LEU A 371      29.773  50.399  46.866  1.00  0.00           H
ATOM   2811 2HD2 LEU A 371      29.251  50.529  45.146  1.00  0.00           H
ATOM   2812 3HD2 LEU A 371      29.500  52.042  46.112  1.00  0.00           H
ATOM   2813  C   LEU A 371      33.454  53.642  47.350  1.00  0.00           C
ATOM   2814  O   LEU A 371      33.136  54.155  48.406  1.00  0.00           O
ATOM   2815  N   THR A 372      34.738  53.361  46.941  1.00  0.00           N
ATOM   2816  HN  THR A 372      34.886  52.821  46.115  1.00  0.00           H
ATOM   2817  CA  THR A 372      35.992  53.661  47.639  1.00  0.00           C
ATOM   2818  HA  THR A 372      35.826  53.107  48.551  1.00  0.00           H
ATOM   2819  CB  THR A 372      37.215  53.180  46.935  1.00  0.00           C
ATOM   2820  HB  THR A 372      37.461  53.783  46.034  1.00  0.00           H
ATOM   2821  OG1 THR A 372      37.010  51.846  46.463  1.00  0.00           O
ATOM   2822  HG1 THR A 372      36.340  51.901  45.778  1.00  0.00           H
ATOM   2823  CG2 THR A 372      38.473  53.198  47.884  1.00  0.00           C
ATOM   2824 1HG2 THR A 372      38.792  54.200  48.242  1.00  0.00           H
ATOM   2825 2HG2 THR A 372      39.384  52.746  47.437  1.00  0.00           H
ATOM   2826 3HG2 THR A 372      38.265  52.466  48.694  1.00  0.00           H
ATOM   2827  C   THR A 372      36.087  55.098  48.049  1.00  0.00           C
ATOM   2828  O   THR A 372      36.462  55.529  49.127  1.00  0.00           O
ATOM   2829  N   VAL A 373      35.685  56.004  47.182  1.00  0.00           N
ATOM   2830  HN  VAL A 373      35.508  55.626  46.277  1.00  0.00           H
ATOM   2831  CA  VAL A 373      35.472  57.432  47.340  1.00  0.00           C
ATOM   2832  HA  VAL A 373      36.426  57.795  47.693  1.00  0.00           H
ATOM   2833  CB  VAL A 373      35.318  58.072  45.956  1.00  0.00           C
ATOM   2834  HB  VAL A 373      34.596  57.409  45.432  1.00  0.00           H
ATOM   2835  CG1 VAL A 373      34.655  59.511  46.007  1.00  0.00           C
ATOM   2836 1HG1 VAL A 373      34.685  59.962  44.992  1.00  0.00           H
ATOM   2837 2HG1 VAL A 373      35.445  60.035  46.587  1.00  0.00           H
ATOM   2838 3HG1 VAL A 373      33.609  59.537  46.381  1.00  0.00           H
ATOM   2839  CG2 VAL A 373      36.704  58.117  45.267  1.00  0.00           C
ATOM   2840 1HG2 VAL A 373      37.310  59.005  45.547  1.00  0.00           H
ATOM   2841 2HG2 VAL A 373      36.597  58.255  44.170  1.00  0.00           H
ATOM   2842 3HG2 VAL A 373      37.402  57.266  45.419  1.00  0.00           H
ATOM   2843  C   VAL A 373      34.472  57.879  48.395  1.00  0.00           C
ATOM   2844  O   VAL A 373      34.734  58.803  49.194  1.00  0.00           O
ATOM   2845  N   ALA A 374      33.265  57.274  48.422  1.00  0.00           N
ATOM   2846  HN  ALA A 374      33.042  56.671  47.660  1.00  0.00           H
ATOM   2847  CA  ALA A 374      32.281  57.554  49.503  1.00  0.00           C
ATOM   2848  HA  ALA A 374      32.222  58.632  49.542  1.00  0.00           H
ATOM   2849  CB  ALA A 374      30.892  56.951  49.268  1.00  0.00           C
ATOM   2850  HB1 ALA A 374      30.504  57.195  48.256  1.00  0.00           H
ATOM   2851  HB2 ALA A 374      30.194  57.389  50.012  1.00  0.00           H
ATOM   2852  HB3 ALA A 374      30.847  55.841  49.271  1.00  0.00           H
ATOM   2853  C   ALA A 374      32.820  57.131  50.877  1.00  0.00           C
ATOM   2854  O   ALA A 374      32.608  57.966  51.761  1.00  0.00           O
ATOM   2855  N   ILE A 375      33.452  55.956  50.963  1.00  0.00           N
ATOM   2856  HN  ILE A 375      33.553  55.440  50.116  1.00  0.00           H
ATOM   2857  CA  ILE A 375      33.917  55.287  52.213  1.00  0.00           C
ATOM   2858  HA  ILE A 375      33.069  55.389  52.873  1.00  0.00           H
ATOM   2859  CB  ILE A 375      34.413  53.908  52.149  1.00  0.00           C
ATOM   2860  HB  ILE A 375      35.183  53.872  51.348  1.00  0.00           H
ATOM   2861  CG2 ILE A 375      35.119  53.416  53.482  1.00  0.00           C
ATOM   2862 1HG2 ILE A 375      35.323  52.329  53.373  1.00  0.00           H
ATOM   2863 2HG2 ILE A 375      34.403  53.475  54.329  1.00  0.00           H
ATOM   2864 3HG2 ILE A 375      36.094  53.912  53.677  1.00  0.00           H
ATOM   2865  CG1 ILE A 375      33.288  52.928  51.751  1.00  0.00           C
ATOM   2866 1HG1 ILE A 375      32.916  53.362  50.799  1.00  0.00           H
ATOM   2867 2HG1 ILE A 375      32.433  52.850  52.457  1.00  0.00           H
ATOM   2868  CD  ILE A 375      33.756  51.598  51.279  1.00  0.00           C
ATOM   2869  HD1 ILE A 375      33.098  51.074  50.554  1.00  0.00           H
ATOM   2870  HD2 ILE A 375      33.993  50.920  52.126  1.00  0.00           H
ATOM   2871  HD3 ILE A 375      34.620  51.681  50.585  1.00  0.00           H
ATOM   2872  C   ILE A 375      34.856  56.155  52.945  1.00  0.00           C
ATOM   2873  O   ILE A 375      34.748  56.428  54.130  1.00  0.00           O
ATOM   2874  N   LEU A 376      35.856  56.750  52.190  1.00  0.00           N
ATOM   2875  HN  LEU A 376      36.012  56.489  51.240  1.00  0.00           H
ATOM   2876  CA  LEU A 376      36.749  57.770  52.573  1.00  0.00           C
ATOM   2877  HA  LEU A 376      37.223  57.417  53.477  1.00  0.00           H
ATOM   2878  CB  LEU A 376      37.976  58.002  51.563  1.00  0.00           C
ATOM   2879  HB1 LEU A 376      38.637  58.842  51.863  1.00  0.00           H
ATOM   2880  HB2 LEU A 376      37.525  58.173  50.562  1.00  0.00           H
ATOM   2881  CG  LEU A 376      38.815  56.783  51.284  1.00  0.00           C
ATOM   2882  HG  LEU A 376      38.262  55.973  50.761  1.00  0.00           H
ATOM   2883  CD1 LEU A 376      39.839  57.244  50.222  1.00  0.00           C
ATOM   2884 1HD1 LEU A 376      39.317  57.692  49.350  1.00  0.00           H
ATOM   2885 2HD1 LEU A 376      40.417  56.408  49.773  1.00  0.00           H
ATOM   2886 3HD1 LEU A 376      40.494  58.082  50.543  1.00  0.00           H
ATOM   2887  CD2 LEU A 376      39.458  56.318  52.539  1.00  0.00           C
ATOM   2888 1HD2 LEU A 376      39.909  57.210  53.024  1.00  0.00           H
ATOM   2889 2HD2 LEU A 376      40.260  55.593  52.281  1.00  0.00           H
ATOM   2890 3HD2 LEU A 376      38.688  55.792  53.143  1.00  0.00           H
ATOM   2891  C   LEU A 376      36.085  59.040  52.997  1.00  0.00           C
ATOM   2892  O   LEU A 376      36.582  59.623  53.943  1.00  0.00           O
ATOM   2893  N   ALA A 377      35.018  59.530  52.340  1.00  0.00           N
ATOM   2894  HN  ALA A 377      34.639  59.186  51.485  1.00  0.00           H
ATOM   2895  CA  ALA A 377      34.433  60.839  52.625  1.00  0.00           C
ATOM   2896  HA  ALA A 377      35.137  61.655  52.693  1.00  0.00           H
ATOM   2897  CB  ALA A 377      33.598  61.209  51.434  1.00  0.00           C
ATOM   2898  HB1 ALA A 377      34.049  61.295  50.422  1.00  0.00           H
ATOM   2899  HB2 ALA A 377      33.081  62.172  51.632  1.00  0.00           H
ATOM   2900  HB3 ALA A 377      32.746  60.512  51.281  1.00  0.00           H
ATOM   2901  C   ALA A 377      33.678  60.850  53.914  1.00  0.00           C
ATOM   2902  O   ALA A 377      33.614  61.893  54.578  1.00  0.00           O
ATOM   2903  N   VAL A 378      33.104  59.701  54.307  1.00  0.00           N
ATOM   2904  HN  VAL A 378      33.202  58.966  53.640  1.00  0.00           H
ATOM   2905  CA  VAL A 378      32.294  59.478  55.521  1.00  0.00           C
ATOM   2906  HA  VAL A 378      31.811  60.384  55.859  1.00  0.00           H
ATOM   2907  CB  VAL A 378      31.041  58.580  55.301  1.00  0.00           C
ATOM   2908  HB  VAL A 378      30.551  58.503  56.295  1.00  0.00           H
ATOM   2909  CG1 VAL A 378      30.103  59.270  54.298  1.00  0.00           C
ATOM   2910 1HG1 VAL A 378      29.161  58.696  54.165  1.00  0.00           H
ATOM   2911 2HG1 VAL A 378      30.622  59.338  53.317  1.00  0.00           H
ATOM   2912 3HG1 VAL A 378      29.840  60.237  54.776  1.00  0.00           H
ATOM   2913  CG2 VAL A 378      31.346  57.134  54.762  1.00  0.00           C
ATOM   2914 1HG2 VAL A 378      31.638  56.412  55.554  1.00  0.00           H
ATOM   2915 2HG2 VAL A 378      32.163  57.282  54.024  1.00  0.00           H
ATOM   2916 3HG2 VAL A 378      30.521  56.711  54.148  1.00  0.00           H
ATOM   2917  C   VAL A 378      33.142  58.990  56.690  1.00  0.00           C
ATOM   2918  O   VAL A 378      32.684  58.885  57.879  1.00  0.00           O
ATOM   2919  N   ALA A 379      34.472  58.720  56.469  1.00  0.00           N
ATOM   2920  HN  ALA A 379      34.687  58.788  55.497  1.00  0.00           H
ATOM   2921  CA  ALA A 379      35.534  58.313  57.312  1.00  0.00           C
ATOM   2922  HA  ALA A 379      36.272  57.947  56.613  1.00  0.00           H
ATOM   2923  CB  ALA A 379      36.137  59.440  58.158  1.00  0.00           C
ATOM   2924  HB1 ALA A 379      35.419  59.769  58.939  1.00  0.00           H
ATOM   2925  HB2 ALA A 379      36.428  60.303  57.522  1.00  0.00           H
ATOM   2926  HB3 ALA A 379      37.030  59.119  58.735  1.00  0.00           H
ATOM   2927  C   ALA A 379      35.185  57.113  58.197  1.00  0.00           C
ATOM   2928  O   ALA A 379      35.254  57.063  59.423  1.00  0.00           O
ATOM   2929  N   GLN A 380      34.702  56.032  57.534  1.00  0.00           N
ATOM   2930  HN  GLN A 380      34.574  56.049  56.546  1.00  0.00           H
ATOM   2931  CA  GLN A 380      34.223  54.792  58.112  1.00  0.00           C
ATOM   2932  HA  GLN A 380      34.086  54.903  59.177  1.00  0.00           H
ATOM   2933  CB  GLN A 380      32.772  54.393  57.518  1.00  0.00           C
ATOM   2934  HB1 GLN A 380      32.458  53.372  57.822  1.00  0.00           H
ATOM   2935  HB2 GLN A 380      32.830  54.392  56.408  1.00  0.00           H
ATOM   2936  CG  GLN A 380      31.628  55.370  57.958  1.00  0.00           C
ATOM   2937  HG1 GLN A 380      30.742  55.267  57.297  1.00  0.00           H
ATOM   2938  HG2 GLN A 380      32.075  56.383  58.047  1.00  0.00           H
ATOM   2939  CD  GLN A 380      31.132  55.080  59.334  1.00  0.00           C
ATOM   2940  OE1 GLN A 380      31.476  54.001  59.833  1.00  0.00           O
ATOM   2941  NE2 GLN A 380      30.439  55.991  60.037  1.00  0.00           N
ATOM   2942 1HE2 GLN A 380      30.047  56.797  59.593  1.00  0.00           H
ATOM   2943 2HE2 GLN A 380      30.099  55.723  60.939  1.00  0.00           H
ATOM   2944  C   GLN A 380      35.202  53.646  57.879  1.00  0.00           C
ATOM   2945  O   GLN A 380      34.856  52.471  57.818  1.00  0.00           O
ATOM   2946  N   VAL A 381      36.491  53.906  57.660  1.00  0.00           N
ATOM   2947  HN  VAL A 381      36.893  54.805  57.503  1.00  0.00           H
ATOM   2948  CA  VAL A 381      37.470  52.845  57.597  1.00  0.00           C
ATOM   2949  HA  VAL A 381      36.991  52.083  57.000  1.00  0.00           H
ATOM   2950  CB  VAL A 381      38.799  53.256  56.887  1.00  0.00           C
ATOM   2951  HB  VAL A 381      39.244  54.040  57.536  1.00  0.00           H
ATOM   2952  CG1 VAL A 381      39.826  52.167  56.727  1.00  0.00           C
ATOM   2953 1HG1 VAL A 381      40.853  52.488  56.450  1.00  0.00           H
ATOM   2954 2HG1 VAL A 381      39.487  51.281  56.150  1.00  0.00           H
ATOM   2955 3HG1 VAL A 381      39.923  51.481  57.595  1.00  0.00           H
ATOM   2956  CG2 VAL A 381      38.377  53.776  55.474  1.00  0.00           C
ATOM   2957 1HG2 VAL A 381      37.774  53.017  54.931  1.00  0.00           H
ATOM   2958 2HG2 VAL A 381      39.284  53.897  54.843  1.00  0.00           H
ATOM   2959 3HG2 VAL A 381      37.865  54.762  55.437  1.00  0.00           H
ATOM   2960  C   VAL A 381      37.750  52.242  58.936  1.00  0.00           C
ATOM   2961  O   VAL A 381      38.039  52.951  59.888  1.00  0.00           O
ATOM   2962  N   ASP A 382      37.611  50.865  59.071  1.00  0.00           N
ATOM   2963  HN  ASP A 382      37.278  50.307  58.315  1.00  0.00           H
ATOM   2964  CA  ASP A 382      37.759  50.158  60.305  1.00  0.00           C
ATOM   2965  HA  ASP A 382      38.308  50.712  61.053  1.00  0.00           H
ATOM   2966  CB  ASP A 382      36.337  49.698  60.792  1.00  0.00           C
ATOM   2967  HB1 ASP A 382      36.576  49.192  61.752  1.00  0.00           H
ATOM   2968  HB2 ASP A 382      35.809  49.075  60.039  1.00  0.00           H
ATOM   2969  CG  ASP A 382      35.482  50.854  61.213  1.00  0.00           C
ATOM   2970  OD1 ASP A 382      35.816  51.754  62.017  1.00  0.00           O
ATOM   2971  OD2 ASP A 382      34.261  50.763  60.827  1.00  0.00           O
ATOM   2972  C   ASP A 382      38.684  48.897  60.094  1.00  0.00           C
ATOM   2973  O   ASP A 382      38.567  48.155  59.139  1.00  0.00           O
ATOM   2974  N   GLY A 383      39.707  48.775  61.008  1.00  0.00           N
ATOM   2975  HN  GLY A 383      39.772  49.587  61.583  1.00  0.00           H
ATOM   2976  CA  GLY A 383      40.826  47.813  60.940  1.00  0.00           C
ATOM   2977  HA1 GLY A 383      41.700  48.348  61.282  1.00  0.00           H
ATOM   2978  HA2 GLY A 383      40.965  47.393  59.955  1.00  0.00           H
ATOM   2979  C   GLY A 383      40.648  46.673  61.885  1.00  0.00           C
ATOM   2980  O   GLY A 383      39.942  46.778  62.845  1.00  0.00           O
ATOM   2981  N   ASP A 384      41.161  45.471  61.543  1.00  0.00           N
ATOM   2982  HN  ASP A 384      41.594  45.318  60.658  1.00  0.00           H
ATOM   2983  CA  ASP A 384      41.202  44.341  62.489  1.00  0.00           C
ATOM   2984  HA  ASP A 384      41.044  44.682  63.501  1.00  0.00           H
ATOM   2985  CB  ASP A 384      40.005  43.431  62.203  1.00  0.00           C
ATOM   2986  HB1 ASP A 384      40.042  43.324  61.098  1.00  0.00           H
ATOM   2987  HB2 ASP A 384      39.043  43.836  62.585  1.00  0.00           H
ATOM   2988  CG  ASP A 384      40.241  42.011  62.778  1.00  0.00           C
ATOM   2989  OD1 ASP A 384      40.452  41.918  63.989  1.00  0.00           O
ATOM   2990  OD2 ASP A 384      40.190  41.000  62.027  1.00  0.00           O
ATOM   2991  C   ASP A 384      42.561  43.644  62.431  1.00  0.00           C
ATOM   2992  O   ASP A 384      43.221  43.602  61.423  1.00  0.00           O
ATOM   2993  N   SER A 385      43.070  43.158  63.557  1.00  0.00           N
ATOM   2994  HN  SER A 385      42.399  42.944  64.263  1.00  0.00           H
ATOM   2995  CA  SER A 385      44.395  42.559  63.650  1.00  0.00           C
ATOM   2996  HA  SER A 385      45.058  42.990  62.915  1.00  0.00           H
ATOM   2997  CB  SER A 385      44.847  42.790  65.119  1.00  0.00           C
ATOM   2998  HB1 SER A 385      44.931  43.865  65.384  1.00  0.00           H
ATOM   2999  HB2 SER A 385      45.797  42.254  65.331  1.00  0.00           H
ATOM   3000  OG  SER A 385      43.922  42.291  66.088  1.00  0.00           O
ATOM   3001  HG1 SER A 385      44.068  41.343  66.135  1.00  0.00           H
ATOM   3002  C   SER A 385      44.463  41.059  63.364  1.00  0.00           C
ATOM   3003  O   SER A 385      45.550  40.468  63.354  1.00  0.00           O
ATOM   3004  N   VAL A 386      43.358  40.289  63.136  1.00  0.00           N
ATOM   3005  HN  VAL A 386      42.430  40.652  63.156  1.00  0.00           H
ATOM   3006  CA  VAL A 386      43.381  38.859  62.956  1.00  0.00           C
ATOM   3007  HA  VAL A 386      44.234  38.370  63.403  1.00  0.00           H
ATOM   3008  CB  VAL A 386      42.082  38.376  63.492  1.00  0.00           C
ATOM   3009  HB  VAL A 386      41.226  39.010  63.178  1.00  0.00           H
ATOM   3010  CG1 VAL A 386      41.820  36.879  63.167  1.00  0.00           C
ATOM   3011 1HG1 VAL A 386      42.724  36.307  63.469  1.00  0.00           H
ATOM   3012 2HG1 VAL A 386      41.667  36.770  62.072  1.00  0.00           H
ATOM   3013 3HG1 VAL A 386      40.941  36.477  63.715  1.00  0.00           H
ATOM   3014  CG2 VAL A 386      42.318  38.383  65.057  1.00  0.00           C
ATOM   3015 1HG2 VAL A 386      43.162  37.735  65.375  1.00  0.00           H
ATOM   3016 2HG2 VAL A 386      41.436  37.927  65.556  1.00  0.00           H
ATOM   3017 3HG2 VAL A 386      42.456  39.415  65.445  1.00  0.00           H
ATOM   3018  C   VAL A 386      43.525  38.763  61.488  1.00  0.00           C
ATOM   3019  O   VAL A 386      44.439  38.240  60.847  1.00  0.00           O
ATOM   3020  N   SER A 387      42.611  39.403  60.827  1.00  0.00           N
ATOM   3021  HN  SER A 387      42.029  40.035  61.334  1.00  0.00           H
ATOM   3022  CA  SER A 387      42.729  39.484  59.351  1.00  0.00           C
ATOM   3023  HA  SER A 387      42.914  38.488  58.979  1.00  0.00           H
ATOM   3024  CB  SER A 387      41.468  39.970  58.561  1.00  0.00           C
ATOM   3025  HB1 SER A 387      40.870  39.033  58.564  1.00  0.00           H
ATOM   3026  HB2 SER A 387      41.803  40.124  57.513  1.00  0.00           H
ATOM   3027  OG  SER A 387      40.784  41.116  59.272  1.00  0.00           O
ATOM   3028  HG1 SER A 387      40.579  40.756  60.138  1.00  0.00           H
ATOM   3029  C   SER A 387      43.991  40.247  58.925  1.00  0.00           C
ATOM   3030  O   SER A 387      44.641  40.027  57.912  1.00  0.00           O
ATOM   3031  N   GLY A 388      44.387  41.323  59.734  1.00  0.00           N
ATOM   3032  HN  GLY A 388      43.874  41.552  60.557  1.00  0.00           H
ATOM   3033  CA  GLY A 388      45.598  42.085  59.479  1.00  0.00           C
ATOM   3034  HA1 GLY A 388      46.414  41.475  59.122  1.00  0.00           H
ATOM   3035  HA2 GLY A 388      45.745  42.580  60.427  1.00  0.00           H
ATOM   3036  C   GLY A 388      45.416  43.239  58.427  1.00  0.00           C
ATOM   3037  O   GLY A 388      46.301  43.945  57.950  1.00  0.00           O
ATOM   3038  N   ILE A 389      44.077  43.535  58.148  1.00  0.00           N
ATOM   3039  HN  ILE A 389      43.329  43.107  58.649  1.00  0.00           H
ATOM   3040  CA  ILE A 389      43.746  44.361  57.031  1.00  0.00           C
ATOM   3041  HA  ILE A 389      44.561  45.016  56.764  1.00  0.00           H
ATOM   3042  CB  ILE A 389      43.288  43.561  55.693  1.00  0.00           C
ATOM   3043  HB  ILE A 389      43.018  44.332  54.940  1.00  0.00           H
ATOM   3044  CG2 ILE A 389      44.474  42.772  55.148  1.00  0.00           C
ATOM   3045 1HG2 ILE A 389      45.339  43.379  54.804  1.00  0.00           H
ATOM   3046 2HG2 ILE A 389      44.195  42.117  54.296  1.00  0.00           H
ATOM   3047 3HG2 ILE A 389      44.969  42.049  55.830  1.00  0.00           H
ATOM   3048  CG1 ILE A 389      42.100  42.612  56.055  1.00  0.00           C
ATOM   3049 1HG1 ILE A 389      42.122  42.413  57.148  1.00  0.00           H
ATOM   3050 2HG1 ILE A 389      42.328  41.570  55.744  1.00  0.00           H
ATOM   3051  CD  ILE A 389      40.774  43.195  55.486  1.00  0.00           C
ATOM   3052  HD1 ILE A 389      40.573  44.267  55.697  1.00  0.00           H
ATOM   3053  HD2 ILE A 389      39.936  42.630  55.947  1.00  0.00           H
ATOM   3054  HD3 ILE A 389      40.673  43.041  54.390  1.00  0.00           H
ATOM   3055  C   ILE A 389      42.631  45.354  57.415  1.00  0.00           C
ATOM   3056  O   ILE A 389      41.987  45.235  58.455  1.00  0.00           O
ATOM   3057  N   CYS A 390      42.427  46.416  56.611  1.00  0.00           N
ATOM   3058  HN  CYS A 390      43.001  46.574  55.811  1.00  0.00           H
ATOM   3059  CA  CYS A 390      41.455  47.421  56.862  1.00  0.00           C
ATOM   3060  HA  CYS A 390      40.944  47.306  57.806  1.00  0.00           H
ATOM   3061  CB  CYS A 390      42.058  48.802  57.031  1.00  0.00           C
ATOM   3062  HB1 CYS A 390      41.362  49.595  57.377  1.00  0.00           H
ATOM   3063  HB2 CYS A 390      42.448  49.060  56.024  1.00  0.00           H
ATOM   3064  SG  CYS A 390      43.377  48.819  58.301  1.00  0.00           S
ATOM   3065  C   CYS A 390      40.327  47.456  55.885  1.00  0.00           C
ATOM   3066  O   CYS A 390      40.566  47.316  54.691  1.00  0.00           O
ATOM   3067  N   PHE A 391      39.107  47.474  56.416  1.00  0.00           N
ATOM   3068  HN  PHE A 391      38.921  47.567  57.391  1.00  0.00           H
ATOM   3069  CA  PHE A 391      37.933  47.130  55.723  1.00  0.00           C
ATOM   3070  HA  PHE A 391      38.148  47.241  54.671  1.00  0.00           H
ATOM   3071  CB  PHE A 391      37.444  45.702  56.209  1.00  0.00           C
ATOM   3072  HB1 PHE A 391      37.147  45.735  57.279  1.00  0.00           H
ATOM   3073  HB2 PHE A 391      38.355  45.071  56.281  1.00  0.00           H
ATOM   3074  CG  PHE A 391      36.502  45.036  55.164  1.00  0.00           C
ATOM   3075  CD1 PHE A 391      37.016  44.548  53.922  1.00  0.00           C
ATOM   3076  HD1 PHE A 391      38.077  44.690  53.777  1.00  0.00           H
ATOM   3077  CE1 PHE A 391      36.198  43.869  53.012  1.00  0.00           C
ATOM   3078  HE1 PHE A 391      36.667  43.584  52.082  1.00  0.00           H
ATOM   3079  CZ  PHE A 391      34.834  43.710  53.251  1.00  0.00           C
ATOM   3080  HZ  PHE A 391      34.263  42.990  52.684  1.00  0.00           H
ATOM   3081  CD2 PHE A 391      35.144  44.794  55.481  1.00  0.00           C
ATOM   3082  HD2 PHE A 391      34.818  45.244  56.406  1.00  0.00           H
ATOM   3083  CE2 PHE A 391      34.318  44.191  54.474  1.00  0.00           C
ATOM   3084  HE2 PHE A 391      33.330  43.817  54.701  1.00  0.00           H
ATOM   3085  C   PHE A 391      36.850  48.268  56.090  1.00  0.00           C
ATOM   3086  O   PHE A 391      37.262  49.371  56.431  1.00  0.00           O
ATOM   3087  N   VAL A 392      35.509  48.049  55.939  1.00  0.00           N
ATOM   3088  HN  VAL A 392      35.087  47.155  55.806  1.00  0.00           H
ATOM   3089  CA  VAL A 392      34.524  49.136  56.113  1.00  0.00           C
ATOM   3090  HA  VAL A 392      34.992  50.005  56.551  1.00  0.00           H
ATOM   3091  CB  VAL A 392      33.996  49.712  54.780  1.00  0.00           C
ATOM   3092  HB  VAL A 392      34.775  50.299  54.249  1.00  0.00           H
ATOM   3093  CG1 VAL A 392      33.645  48.594  53.786  1.00  0.00           C
ATOM   3094 1HG1 VAL A 392      32.946  47.889  54.284  1.00  0.00           H
ATOM   3095 2HG1 VAL A 392      34.500  47.927  53.545  1.00  0.00           H
ATOM   3096 3HG1 VAL A 392      33.129  48.971  52.877  1.00  0.00           H
ATOM   3097  CG2 VAL A 392      32.854  50.667  55.070  1.00  0.00           C
ATOM   3098 1HG2 VAL A 392      33.252  51.318  55.878  1.00  0.00           H
ATOM   3099 2HG2 VAL A 392      31.903  50.178  55.370  1.00  0.00           H
ATOM   3100 3HG2 VAL A 392      32.633  51.345  54.218  1.00  0.00           H
ATOM   3101  C   VAL A 392      33.380  48.694  56.944  1.00  0.00           C
ATOM   3102  O   VAL A 392      32.798  47.607  56.815  1.00  0.00           O
ATOM   3103  N   GLY A 393      32.979  49.594  57.891  1.00  0.00           N
ATOM   3104  HN  GLY A 393      33.460  50.467  57.876  1.00  0.00           H
ATOM   3105  CA  GLY A 393      31.695  49.347  58.549  1.00  0.00           C
ATOM   3106  HA1 GLY A 393      31.015  48.945  57.813  1.00  0.00           H
ATOM   3107  HA2 GLY A 393      31.242  50.268  58.885  1.00  0.00           H
ATOM   3108  C   GLY A 393      31.683  48.292  59.665  1.00  0.00           C
ATOM   3109  O   GLY A 393      30.681  47.608  59.830  1.00  0.00           O
ATOM   3110  N   TYR A 394      32.794  48.090  60.423  1.00  0.00           N
ATOM   3111  HN  TYR A 394      33.523  48.762  60.320  1.00  0.00           H
ATOM   3112  CA  TYR A 394      32.797  47.365  61.659  1.00  0.00           C
ATOM   3113  HA  TYR A 394      32.318  46.446  61.354  1.00  0.00           H
ATOM   3114  CB  TYR A 394      34.256  46.959  62.043  1.00  0.00           C
ATOM   3115  HB1 TYR A 394      34.104  46.486  63.036  1.00  0.00           H
ATOM   3116  HB2 TYR A 394      34.864  47.873  62.214  1.00  0.00           H
ATOM   3117  CG  TYR A 394      34.941  46.008  61.099  1.00  0.00           C
ATOM   3118  CD1 TYR A 394      34.243  45.063  60.289  1.00  0.00           C
ATOM   3119  HD1 TYR A 394      33.176  44.918  60.374  1.00  0.00           H
ATOM   3120  CE1 TYR A 394      34.987  44.362  59.355  1.00  0.00           C
ATOM   3121  HE1 TYR A 394      34.483  43.625  58.747  1.00  0.00           H
ATOM   3122  CZ  TYR A 394      36.408  44.425  59.340  1.00  0.00           C
ATOM   3123  OH  TYR A 394      37.147  43.535  58.588  1.00  0.00           O
ATOM   3124  HH  TYR A 394      38.062  43.813  58.506  1.00  0.00           H
ATOM   3125  CD2 TYR A 394      36.332  46.094  61.038  1.00  0.00           C
ATOM   3126  HD2 TYR A 394      36.803  46.839  61.663  1.00  0.00           H
ATOM   3127  CE2 TYR A 394      37.107  45.347  60.103  1.00  0.00           C
ATOM   3128  HE2 TYR A 394      38.182  45.406  60.028  1.00  0.00           H
ATOM   3129  C   TYR A 394      31.978  47.932  62.771  1.00  0.00           C
ATOM   3130  O   TYR A 394      31.310  47.184  63.451  1.00  0.00           O
ATOM   3131  N   LYS A 395      32.119  49.276  62.965  1.00  0.00           N
ATOM   3132  HN  LYS A 395      32.615  49.902  62.369  1.00  0.00           H
ATOM   3133  CA  LYS A 395      31.416  49.929  64.065  1.00  0.00           C
ATOM   3134  HA  LYS A 395      31.583  49.343  64.957  1.00  0.00           H
ATOM   3135  CB  LYS A 395      31.903  51.439  64.348  1.00  0.00           C
ATOM   3136  HB1 LYS A 395      31.505  51.671  65.359  1.00  0.00           H
ATOM   3137  HB2 LYS A 395      31.461  52.026  63.514  1.00  0.00           H
ATOM   3138  CG  LYS A 395      33.410  51.578  64.554  1.00  0.00           C
ATOM   3139  HG1 LYS A 395      34.036  51.234  63.703  1.00  0.00           H
ATOM   3140  HG2 LYS A 395      33.732  50.905  65.378  1.00  0.00           H
ATOM   3141  CD  LYS A 395      33.872  53.029  64.853  1.00  0.00           C
ATOM   3142  HD1 LYS A 395      34.975  52.987  64.977  1.00  0.00           H
ATOM   3143  HD2 LYS A 395      33.617  53.612  65.763  1.00  0.00           H
ATOM   3144  CE  LYS A 395      33.585  54.130  63.791  1.00  0.00           C
ATOM   3145  HE1 LYS A 395      34.169  55.052  64.000  1.00  0.00           H
ATOM   3146  HE2 LYS A 395      32.507  54.394  63.734  1.00  0.00           H
ATOM   3147  NZ  LYS A 395      33.776  53.511  62.448  1.00  0.00           N
ATOM   3148  HZ1 LYS A 395      34.501  52.767  62.487  1.00  0.00           H
ATOM   3149  HZ2 LYS A 395      34.220  54.194  61.802  1.00  0.00           H
ATOM   3150  HZ3 LYS A 395      32.859  53.180  62.085  1.00  0.00           H
ATOM   3151  C   LYS A 395      29.876  50.165  63.919  1.00  0.00           C
ATOM   3152  O   LYS A 395      29.089  49.993  64.819  1.00  0.00           O
ATOM   3153  N   ASN A 396      29.431  50.664  62.747  1.00  0.00           N
ATOM   3154  HN  ASN A 396      30.012  50.902  61.973  1.00  0.00           H
ATOM   3155  CA  ASN A 396      28.007  50.823  62.460  1.00  0.00           C
ATOM   3156  HA  ASN A 396      27.601  50.512  63.412  1.00  0.00           H
ATOM   3157  CB  ASN A 396      27.432  52.189  62.114  1.00  0.00           C
ATOM   3158  HB1 ASN A 396      26.327  52.112  62.030  1.00  0.00           H
ATOM   3159  HB2 ASN A 396      27.985  52.500  61.202  1.00  0.00           H
ATOM   3160  CG  ASN A 396      27.782  53.281  63.093  1.00  0.00           C
ATOM   3161  OD1 ASN A 396      28.307  54.367  62.702  1.00  0.00           O
ATOM   3162  ND2 ASN A 396      27.599  53.204  64.405  1.00  0.00           N
ATOM   3163 1HD2 ASN A 396      27.057  52.482  64.835  1.00  0.00           H
ATOM   3164 2HD2 ASN A 396      28.023  53.944  64.927  1.00  0.00           H
ATOM   3165  C   ASN A 396      27.702  49.854  61.404  1.00  0.00           C
ATOM   3166  O   ASN A 396      28.256  49.927  60.336  1.00  0.00           O
ATOM   3167  N   TYR A 397      26.823  48.859  61.683  1.00  0.00           N
ATOM   3168  HN  TYR A 397      26.436  48.765  62.597  1.00  0.00           H
ATOM   3169  CA  TYR A 397      26.661  47.608  60.870  1.00  0.00           C
ATOM   3170  HA  TYR A 397      27.661  47.328  60.574  1.00  0.00           H
ATOM   3171  CB  TYR A 397      25.930  46.415  61.699  1.00  0.00           C
ATOM   3172  HB1 TYR A 397      26.774  46.039  62.315  1.00  0.00           H
ATOM   3173  HB2 TYR A 397      25.647  45.577  61.026  1.00  0.00           H
ATOM   3174  CG  TYR A 397      24.739  46.721  62.520  1.00  0.00           C
ATOM   3175  CD1 TYR A 397      24.814  46.450  63.894  1.00  0.00           C
ATOM   3176  HD1 TYR A 397      25.711  45.955  64.237  1.00  0.00           H
ATOM   3177  CE1 TYR A 397      23.757  46.783  64.786  1.00  0.00           C
ATOM   3178  HE1 TYR A 397      23.813  46.561  65.841  1.00  0.00           H
ATOM   3179  CZ  TYR A 397      22.556  47.253  64.263  1.00  0.00           C
ATOM   3180  OH  TYR A 397      21.392  47.417  65.079  1.00  0.00           O
ATOM   3181  HH  TYR A 397      21.540  47.088  65.968  1.00  0.00           H
ATOM   3182  CD2 TYR A 397      23.560  47.353  62.038  1.00  0.00           C
ATOM   3183  HD2 TYR A 397      23.423  47.370  60.967  1.00  0.00           H
ATOM   3184  CE2 TYR A 397      22.419  47.481  62.816  1.00  0.00           C
ATOM   3185  HE2 TYR A 397      21.561  47.903  62.312  1.00  0.00           H
ATOM   3186  C   TYR A 397      26.040  47.795  59.491  1.00  0.00           C
ATOM   3187  O   TYR A 397      26.277  47.135  58.499  1.00  0.00           O
ATOM   3188  N   ARG A 398      25.124  48.836  59.396  1.00  0.00           N
ATOM   3189  HN  ARG A 398      25.012  49.456  60.169  1.00  0.00           H
ATOM   3190  CA  ARG A 398      24.405  49.181  58.132  1.00  0.00           C
ATOM   3191  HA  ARG A 398      23.894  48.307  57.755  1.00  0.00           H
ATOM   3192  CB  ARG A 398      23.297  50.305  58.245  1.00  0.00           C
ATOM   3193  HB1 ARG A 398      23.057  50.700  57.235  1.00  0.00           H
ATOM   3194  HB2 ARG A 398      23.787  51.187  58.710  1.00  0.00           H
ATOM   3195  CG  ARG A 398      22.111  50.046  59.158  1.00  0.00           C
ATOM   3196  HG1 ARG A 398      21.582  50.973  59.464  1.00  0.00           H
ATOM   3197  HG2 ARG A 398      22.426  49.498  60.071  1.00  0.00           H
ATOM   3198  CD  ARG A 398      21.034  49.159  58.457  1.00  0.00           C
ATOM   3199  HD1 ARG A 398      20.316  48.886  59.259  1.00  0.00           H
ATOM   3200  HD2 ARG A 398      21.372  48.172  58.075  1.00  0.00           H
ATOM   3201  NE  ARG A 398      20.347  50.034  57.433  1.00  0.00           N
ATOM   3202  HE  ARG A 398      20.601  51.000  57.386  1.00  0.00           H
ATOM   3203  CZ  ARG A 398      19.027  49.889  57.124  1.00  0.00           C
ATOM   3204  NH1 ARG A 398      18.428  48.758  57.430  1.00  0.00           N
ATOM   3205 1HH1 ARG A 398      18.847  48.072  58.025  1.00  0.00           H
ATOM   3206 2HH1 ARG A 398      17.447  48.794  57.240  1.00  0.00           H
ATOM   3207  NH2 ARG A 398      18.314  50.790  56.478  1.00  0.00           N
ATOM   3208 1HH2 ARG A 398      18.671  51.636  56.082  1.00  0.00           H
ATOM   3209 2HH2 ARG A 398      17.603  50.423  55.879  1.00  0.00           H
ATOM   3210  C   ARG A 398      25.314  49.649  57.002  1.00  0.00           C
ATOM   3211  O   ARG A 398      25.012  49.469  55.809  1.00  0.00           O
ATOM   3212  N   TYR A 399      26.602  50.122  57.285  1.00  0.00           N
ATOM   3213  HN  TYR A 399      26.887  50.359  58.211  1.00  0.00           H
ATOM   3214  CA  TYR A 399      27.618  50.306  56.231  1.00  0.00           C
ATOM   3215  HA  TYR A 399      27.159  51.022  55.565  1.00  0.00           H
ATOM   3216  CB  TYR A 399      28.888  51.093  56.782  1.00  0.00           C
ATOM   3217  HB1 TYR A 399      29.791  51.068  56.136  1.00  0.00           H
ATOM   3218  HB2 TYR A 399      29.176  50.731  57.793  1.00  0.00           H
ATOM   3219  CG  TYR A 399      28.538  52.480  56.956  1.00  0.00           C
ATOM   3220  CD1 TYR A 399      28.551  53.471  55.953  1.00  0.00           C
ATOM   3221  HD1 TYR A 399      28.858  53.182  54.959  1.00  0.00           H
ATOM   3222  CE1 TYR A 399      28.355  54.847  56.272  1.00  0.00           C
ATOM   3223  HE1 TYR A 399      28.335  55.560  55.460  1.00  0.00           H
ATOM   3224  CZ  TYR A 399      28.156  55.196  57.585  1.00  0.00           C
ATOM   3225  OH  TYR A 399      28.222  56.545  58.023  1.00  0.00           O
ATOM   3226  HH  TYR A 399      27.873  57.110  57.330  1.00  0.00           H
ATOM   3227  CD2 TYR A 399      28.195  52.843  58.243  1.00  0.00           C
ATOM   3228  HD2 TYR A 399      28.122  52.083  59.007  1.00  0.00           H
ATOM   3229  CE2 TYR A 399      27.951  54.186  58.576  1.00  0.00           C
ATOM   3230  HE2 TYR A 399      27.803  54.465  59.609  1.00  0.00           H
ATOM   3231  C   TYR A 399      28.015  49.078  55.415  1.00  0.00           C
ATOM   3232  O   TYR A 399      28.015  49.097  54.195  1.00  0.00           O
ATOM   3233  N   ARG A 400      28.230  47.913  56.039  1.00  0.00           N
ATOM   3234  HN  ARG A 400      28.011  47.841  57.010  1.00  0.00           H
ATOM   3235  CA  ARG A 400      28.564  46.679  55.329  1.00  0.00           C
ATOM   3236  HA  ARG A 400      29.383  46.951  54.680  1.00  0.00           H
ATOM   3237  CB  ARG A 400      28.846  45.507  56.343  1.00  0.00           C
ATOM   3238  HB1 ARG A 400      29.150  44.590  55.794  1.00  0.00           H
ATOM   3239  HB2 ARG A 400      28.012  45.090  56.947  1.00  0.00           H
ATOM   3240  CG  ARG A 400      29.906  45.860  57.396  1.00  0.00           C
ATOM   3241  HG1 ARG A 400      29.391  46.494  58.150  1.00  0.00           H
ATOM   3242  HG2 ARG A 400      30.721  46.463  56.943  1.00  0.00           H
ATOM   3243  CD  ARG A 400      30.581  44.723  58.172  1.00  0.00           C
ATOM   3244  HD1 ARG A 400      31.350  45.239  58.786  1.00  0.00           H
ATOM   3245  HD2 ARG A 400      31.198  43.991  57.609  1.00  0.00           H
ATOM   3246  NE  ARG A 400      29.641  43.985  59.045  1.00  0.00           N
ATOM   3247  HE  ARG A 400      29.247  43.133  58.699  1.00  0.00           H
ATOM   3248  CZ  ARG A 400      29.575  44.060  60.363  1.00  0.00           C
ATOM   3249  NH1 ARG A 400      29.998  45.138  60.976  1.00  0.00           N
ATOM   3250 1HH1 ARG A 400      30.203  45.929  60.399  1.00  0.00           H
ATOM   3251 2HH1 ARG A 400      30.398  45.066  61.889  1.00  0.00           H
ATOM   3252  NH2 ARG A 400      29.184  42.961  60.950  1.00  0.00           N
ATOM   3253 1HH2 ARG A 400      29.421  42.074  60.555  1.00  0.00           H
ATOM   3254 2HH2 ARG A 400      29.328  42.969  61.940  1.00  0.00           H
ATOM   3255  C   ARG A 400      27.387  46.135  54.497  1.00  0.00           C
ATOM   3256  O   ARG A 400      27.498  45.477  53.463  1.00  0.00           O
ATOM   3257  N   ALA A 401      26.146  46.511  54.855  1.00  0.00           N
ATOM   3258  HN  ALA A 401      26.099  46.795  55.809  1.00  0.00           H
ATOM   3259  CA  ALA A 401      24.924  46.249  54.139  1.00  0.00           C
ATOM   3260  HA  ALA A 401      25.017  45.259  53.717  1.00  0.00           H
ATOM   3261  CB  ALA A 401      23.732  46.376  55.056  1.00  0.00           C
ATOM   3262  HB1 ALA A 401      23.646  45.721  55.950  1.00  0.00           H
ATOM   3263  HB2 ALA A 401      22.839  46.137  54.441  1.00  0.00           H
ATOM   3264  HB3 ALA A 401      23.545  47.402  55.437  1.00  0.00           H
ATOM   3265  C   ALA A 401      24.828  47.139  52.909  1.00  0.00           C
ATOM   3266  O   ALA A 401      24.409  46.753  51.824  1.00  0.00           O
ATOM   3267  N   GLY A 402      25.363  48.398  52.964  1.00  0.00           N
ATOM   3268  HN  GLY A 402      25.601  48.791  53.848  1.00  0.00           H
ATOM   3269  CA  GLY A 402      25.395  49.259  51.769  1.00  0.00           C
ATOM   3270  HA1 GLY A 402      25.411  50.245  52.210  1.00  0.00           H
ATOM   3271  HA2 GLY A 402      24.502  49.036  51.204  1.00  0.00           H
ATOM   3272  C   GLY A 402      26.612  49.156  50.894  1.00  0.00           C
ATOM   3273  O   GLY A 402      26.608  49.470  49.713  1.00  0.00           O
ATOM   3274  N   PHE A 403      27.777  48.921  51.514  1.00  0.00           N
ATOM   3275  HN  PHE A 403      27.785  48.888  52.511  1.00  0.00           H
ATOM   3276  CA  PHE A 403      29.012  48.965  50.755  1.00  0.00           C
ATOM   3277  HA  PHE A 403      28.934  49.480  49.809  1.00  0.00           H
ATOM   3278  CB  PHE A 403      30.078  49.747  51.553  1.00  0.00           C
ATOM   3279  HB1 PHE A 403      31.168  49.624  51.374  1.00  0.00           H
ATOM   3280  HB2 PHE A 403      29.863  49.537  52.623  1.00  0.00           H
ATOM   3281  CG  PHE A 403      29.751  51.264  51.447  1.00  0.00           C
ATOM   3282  CD1 PHE A 403      30.269  52.019  50.331  1.00  0.00           C
ATOM   3283  HD1 PHE A 403      30.969  51.620  49.612  1.00  0.00           H
ATOM   3284  CE1 PHE A 403      30.045  53.359  50.198  1.00  0.00           C
ATOM   3285  HE1 PHE A 403      30.412  53.819  49.292  1.00  0.00           H
ATOM   3286  CZ  PHE A 403      29.220  54.044  51.107  1.00  0.00           C
ATOM   3287  HZ  PHE A 403      29.011  55.101  51.030  1.00  0.00           H
ATOM   3288  CD2 PHE A 403      28.947  51.952  52.359  1.00  0.00           C
ATOM   3289  HD2 PHE A 403      28.517  51.459  53.219  1.00  0.00           H
ATOM   3290  CE2 PHE A 403      28.688  53.387  52.198  1.00  0.00           C
ATOM   3291  HE2 PHE A 403      28.036  53.824  52.939  1.00  0.00           H
ATOM   3292  C   PHE A 403      29.494  47.554  50.346  1.00  0.00           C
ATOM   3293  O   PHE A 403      30.486  47.383  49.580  1.00  0.00           O
ATOM   3294  N   VAL A 404      28.880  46.487  50.864  1.00  0.00           N
ATOM   3295  HN  VAL A 404      28.164  46.755  51.504  1.00  0.00           H
ATOM   3296  CA  VAL A 404      29.267  45.078  50.664  1.00  0.00           C
ATOM   3297  HA  VAL A 404      30.026  44.951  49.906  1.00  0.00           H
ATOM   3298  CB  VAL A 404      29.910  44.440  51.888  1.00  0.00           C
ATOM   3299  HB  VAL A 404      29.227  44.000  52.645  1.00  0.00           H
ATOM   3300  CG1 VAL A 404      30.972  43.350  51.464  1.00  0.00           C
ATOM   3301 1HG1 VAL A 404      31.646  43.128  52.320  1.00  0.00           H
ATOM   3302 2HG1 VAL A 404      31.588  43.862  50.694  1.00  0.00           H
ATOM   3303 3HG1 VAL A 404      30.484  42.454  51.025  1.00  0.00           H
ATOM   3304  CG2 VAL A 404      30.803  45.540  52.513  1.00  0.00           C
ATOM   3305 1HG2 VAL A 404      31.312  46.115  51.709  1.00  0.00           H
ATOM   3306 2HG2 VAL A 404      31.573  45.187  53.232  1.00  0.00           H
ATOM   3307 3HG2 VAL A 404      30.108  46.170  53.108  1.00  0.00           H
ATOM   3308  C   VAL A 404      28.105  44.251  50.172  1.00  0.00           C
ATOM   3309  O   VAL A 404      28.113  43.799  49.070  1.00  0.00           O
ATOM   3310  N   LEU A 405      27.067  44.083  51.024  1.00  0.00           N
ATOM   3311  HN  LEU A 405      27.184  44.578  51.881  1.00  0.00           H
ATOM   3312  CA  LEU A 405      25.930  43.209  50.683  1.00  0.00           C
ATOM   3313  HA  LEU A 405      26.314  42.243  50.392  1.00  0.00           H
ATOM   3314  CB  LEU A 405      24.926  43.037  51.854  1.00  0.00           C
ATOM   3315  HB1 LEU A 405      24.231  42.255  51.480  1.00  0.00           H
ATOM   3316  HB2 LEU A 405      24.429  44.006  52.077  1.00  0.00           H
ATOM   3317  CG  LEU A 405      25.559  42.423  53.134  1.00  0.00           C
ATOM   3318  HG  LEU A 405      26.311  43.080  53.622  1.00  0.00           H
ATOM   3319  CD1 LEU A 405      24.507  42.145  54.247  1.00  0.00           C
ATOM   3320 1HD1 LEU A 405      23.847  43.038  54.241  1.00  0.00           H
ATOM   3321 2HD1 LEU A 405      24.974  42.004  55.245  1.00  0.00           H
ATOM   3322 3HD1 LEU A 405      23.912  41.242  53.991  1.00  0.00           H
ATOM   3323  CD2 LEU A 405      26.288  41.081  52.896  1.00  0.00           C
ATOM   3324 1HD2 LEU A 405      25.613  40.305  52.476  1.00  0.00           H
ATOM   3325 2HD2 LEU A 405      26.689  40.668  53.846  1.00  0.00           H
ATOM   3326 3HD2 LEU A 405      27.097  41.319  52.173  1.00  0.00           H
ATOM   3327  C   LEU A 405      25.145  43.634  49.422  1.00  0.00           C
ATOM   3328  O   LEU A 405      24.818  42.832  48.597  1.00  0.00           O
ATOM   3329  N   ALA A 406      24.819  44.978  49.304  1.00  0.00           N
ATOM   3330  HN  ALA A 406      24.899  45.570  50.102  1.00  0.00           H
ATOM   3331  CA  ALA A 406      24.181  45.562  48.192  1.00  0.00           C
ATOM   3332  HA  ALA A 406      23.369  44.887  47.964  1.00  0.00           H
ATOM   3333  CB  ALA A 406      23.681  47.029  48.497  1.00  0.00           C
ATOM   3334  HB1 ALA A 406      22.861  46.985  49.246  1.00  0.00           H
ATOM   3335  HB2 ALA A 406      23.245  47.613  47.658  1.00  0.00           H
ATOM   3336  HB3 ALA A 406      24.504  47.618  48.956  1.00  0.00           H
ATOM   3337  C   ALA A 406      24.994  45.393  46.915  1.00  0.00           C
ATOM   3338  O   ALA A 406      24.409  44.803  46.020  1.00  0.00           O
ATOM   3339  N   PRO A 407      26.276  45.848  46.784  1.00  0.00           N
ATOM   3340  CD  PRO A 407      26.909  46.864  47.569  1.00  0.00           C
ATOM   3341  HD1 PRO A 407      27.199  46.287  48.473  1.00  0.00           H
ATOM   3342  HD2 PRO A 407      26.278  47.746  47.806  1.00  0.00           H
ATOM   3343  CA  PRO A 407      27.112  45.469  45.650  1.00  0.00           C
ATOM   3344  HA  PRO A 407      26.694  45.871  44.739  1.00  0.00           H
ATOM   3345  CB  PRO A 407      28.542  46.032  46.017  1.00  0.00           C
ATOM   3346  HB1 PRO A 407      29.024  46.240  45.037  1.00  0.00           H
ATOM   3347  HB2 PRO A 407      29.115  45.373  46.704  1.00  0.00           H
ATOM   3348  CG  PRO A 407      28.166  47.301  46.771  1.00  0.00           C
ATOM   3349  HG1 PRO A 407      28.937  47.789  47.405  1.00  0.00           H
ATOM   3350  HG2 PRO A 407      27.856  48.171  46.153  1.00  0.00           H
ATOM   3351  C   PRO A 407      27.212  43.911  45.348  1.00  0.00           C
ATOM   3352  O   PRO A 407      27.375  43.579  44.179  1.00  0.00           O
ATOM   3353  N   ILE A 408      27.291  43.059  46.311  1.00  0.00           N
ATOM   3354  HN  ILE A 408      27.407  43.289  47.274  1.00  0.00           H
ATOM   3355  CA  ILE A 408      27.363  41.626  46.023  1.00  0.00           C
ATOM   3356  HA  ILE A 408      28.094  41.525  45.234  1.00  0.00           H
ATOM   3357  CB  ILE A 408      27.950  40.812  47.144  1.00  0.00           C
ATOM   3358  HB  ILE A 408      27.198  40.759  47.960  1.00  0.00           H
ATOM   3359  CG2 ILE A 408      28.145  39.362  46.518  1.00  0.00           C
ATOM   3360 1HG2 ILE A 408      28.766  38.834  47.273  1.00  0.00           H
ATOM   3361 2HG2 ILE A 408      28.662  39.388  45.536  1.00  0.00           H
ATOM   3362 3HG2 ILE A 408      27.197  38.798  46.391  1.00  0.00           H
ATOM   3363  CG1 ILE A 408      29.366  41.261  47.487  1.00  0.00           C
ATOM   3364 1HG1 ILE A 408      29.463  42.366  47.547  1.00  0.00           H
ATOM   3365 2HG1 ILE A 408      29.956  40.923  46.608  1.00  0.00           H
ATOM   3366  CD  ILE A 408      30.003  40.482  48.585  1.00  0.00           C
ATOM   3367  HD1 ILE A 408      30.113  39.382  48.473  1.00  0.00           H
ATOM   3368  HD2 ILE A 408      29.432  40.657  49.522  1.00  0.00           H
ATOM   3369  HD3 ILE A 408      31.020  40.862  48.820  1.00  0.00           H
ATOM   3370  C   ILE A 408      26.026  41.034  45.587  1.00  0.00           C
ATOM   3371  O   ILE A 408      26.055  40.274  44.581  1.00  0.00           O
ATOM   3372  N   GLY A 409      24.908  41.484  46.146  1.00  0.00           N
ATOM   3373  HN  GLY A 409      24.909  42.142  46.895  1.00  0.00           H
ATOM   3374  CA  GLY A 409      23.525  41.053  45.666  1.00  0.00           C
ATOM   3375  HA1 GLY A 409      22.851  41.633  46.279  1.00  0.00           H
ATOM   3376  HA2 GLY A 409      23.493  40.016  45.966  1.00  0.00           H
ATOM   3377  C   GLY A 409      23.245  41.442  44.285  1.00  0.00           C
ATOM   3378  O   GLY A 409      22.718  40.566  43.555  1.00  0.00           O
ATOM   3379  N   LEU A 410      23.709  42.595  43.772  1.00  0.00           N
ATOM   3380  HN  LEU A 410      24.090  43.160  44.500  1.00  0.00           H
ATOM   3381  CA  LEU A 410      23.700  42.928  42.379  1.00  0.00           C
ATOM   3382  HA  LEU A 410      22.675  42.872  42.043  1.00  0.00           H
ATOM   3383  CB  LEU A 410      24.109  44.423  42.293  1.00  0.00           C
ATOM   3384  HB1 LEU A 410      25.073  44.378  42.842  1.00  0.00           H
ATOM   3385  HB2 LEU A 410      23.430  44.978  42.976  1.00  0.00           H
ATOM   3386  CG  LEU A 410      24.132  45.139  40.977  1.00  0.00           C
ATOM   3387  HG  LEU A 410      24.883  44.707  40.281  1.00  0.00           H
ATOM   3388  CD1 LEU A 410      22.740  44.939  40.319  1.00  0.00           C
ATOM   3389 1HD1 LEU A 410      21.855  45.248  40.915  1.00  0.00           H
ATOM   3390 2HD1 LEU A 410      22.607  43.922  39.892  1.00  0.00           H
ATOM   3391 3HD1 LEU A 410      22.699  45.606  39.432  1.00  0.00           H
ATOM   3392  CD2 LEU A 410      24.290  46.666  41.054  1.00  0.00           C
ATOM   3393 1HD2 LEU A 410      23.384  47.026  41.587  1.00  0.00           H
ATOM   3394 2HD2 LEU A 410      24.283  47.283  40.131  1.00  0.00           H
ATOM   3395 3HD2 LEU A 410      25.140  47.024  41.673  1.00  0.00           H
ATOM   3396  C   LEU A 410      24.528  42.058  41.483  1.00  0.00           C
ATOM   3397  O   LEU A 410      24.072  41.672  40.399  1.00  0.00           O
ATOM   3398  N   VAL A 411      25.764  41.722  41.861  1.00  0.00           N
ATOM   3399  HN  VAL A 411      26.120  42.181  42.671  1.00  0.00           H
ATOM   3400  CA  VAL A 411      26.602  40.778  41.188  1.00  0.00           C
ATOM   3401  HA  VAL A 411      26.662  41.105  40.160  1.00  0.00           H
ATOM   3402  CB  VAL A 411      27.968  40.755  41.752  1.00  0.00           C
ATOM   3403  HB  VAL A 411      27.802  40.703  42.849  1.00  0.00           H
ATOM   3404  CG1 VAL A 411      28.844  39.594  41.345  1.00  0.00           C
ATOM   3405 1HG1 VAL A 411      29.667  39.441  42.075  1.00  0.00           H
ATOM   3406 2HG1 VAL A 411      29.219  39.891  40.342  1.00  0.00           H
ATOM   3407 3HG1 VAL A 411      28.368  38.591  41.391  1.00  0.00           H
ATOM   3408  CG2 VAL A 411      28.766  42.098  41.400  1.00  0.00           C
ATOM   3409 1HG2 VAL A 411      28.853  42.270  40.306  1.00  0.00           H
ATOM   3410 2HG2 VAL A 411      29.796  42.024  41.810  1.00  0.00           H
ATOM   3411 3HG2 VAL A 411      28.346  42.986  41.919  1.00  0.00           H
ATOM   3412  C   VAL A 411      25.969  39.424  41.076  1.00  0.00           C
ATOM   3413  O   VAL A 411      25.902  38.825  40.004  1.00  0.00           O
ATOM   3414  N   LEU A 412      25.367  38.955  42.187  1.00  0.00           N
ATOM   3415  HN  LEU A 412      25.393  39.589  42.956  1.00  0.00           H
ATOM   3416  CA  LEU A 412      24.554  37.747  42.127  1.00  0.00           C
ATOM   3417  HA  LEU A 412      25.196  36.935  41.817  1.00  0.00           H
ATOM   3418  CB  LEU A 412      23.991  37.412  43.585  1.00  0.00           C
ATOM   3419  HB1 LEU A 412      23.051  36.823  43.533  1.00  0.00           H
ATOM   3420  HB2 LEU A 412      23.700  38.376  44.053  1.00  0.00           H
ATOM   3421  CG  LEU A 412      25.004  36.832  44.533  1.00  0.00           C
ATOM   3422  HG  LEU A 412      25.934  37.438  44.545  1.00  0.00           H
ATOM   3423  CD1 LEU A 412      24.379  36.806  46.009  1.00  0.00           C
ATOM   3424 1HD1 LEU A 412      25.059  36.241  46.682  1.00  0.00           H
ATOM   3425 2HD1 LEU A 412      23.377  36.344  45.880  1.00  0.00           H
ATOM   3426 3HD1 LEU A 412      24.339  37.793  46.517  1.00  0.00           H
ATOM   3427  CD2 LEU A 412      25.347  35.413  44.050  1.00  0.00           C
ATOM   3428 1HD2 LEU A 412      25.825  35.480  43.049  1.00  0.00           H
ATOM   3429 2HD2 LEU A 412      24.486  34.713  44.101  1.00  0.00           H
ATOM   3430 3HD2 LEU A 412      26.101  35.013  44.760  1.00  0.00           H
ATOM   3431  C   LEU A 412      23.404  37.754  41.201  1.00  0.00           C
ATOM   3432  O   LEU A 412      23.203  36.828  40.357  1.00  0.00           O
ATOM   3433  N   ILE A 413      22.655  38.813  41.277  1.00  0.00           N
ATOM   3434  HN  ILE A 413      22.742  39.322  42.130  1.00  0.00           H
ATOM   3435  CA  ILE A 413      21.528  39.080  40.332  1.00  0.00           C
ATOM   3436  HA  ILE A 413      20.927  38.204  40.136  1.00  0.00           H
ATOM   3437  CB  ILE A 413      20.655  40.230  40.898  1.00  0.00           C
ATOM   3438  HB  ILE A 413      21.420  41.015  41.078  1.00  0.00           H
ATOM   3439  CG2 ILE A 413      19.683  40.914  39.844  1.00  0.00           C
ATOM   3440 1HG2 ILE A 413      20.204  41.436  39.013  1.00  0.00           H
ATOM   3441 2HG2 ILE A 413      19.162  41.749  40.358  1.00  0.00           H
ATOM   3442 3HG2 ILE A 413      19.095  40.058  39.447  1.00  0.00           H
ATOM   3443  CG1 ILE A 413      19.906  39.859  42.235  1.00  0.00           C
ATOM   3444 1HG1 ILE A 413      19.500  40.824  42.606  1.00  0.00           H
ATOM   3445 2HG1 ILE A 413      20.660  39.416  42.920  1.00  0.00           H
ATOM   3446  CD  ILE A 413      18.778  38.949  42.039  1.00  0.00           C
ATOM   3447  HD1 ILE A 413      19.024  37.916  41.714  1.00  0.00           H
ATOM   3448  HD2 ILE A 413      18.054  39.406  41.331  1.00  0.00           H
ATOM   3449  HD3 ILE A 413      18.140  38.902  42.948  1.00  0.00           H
ATOM   3450  C   ILE A 413      21.764  39.315  38.835  1.00  0.00           C
ATOM   3451  O   ILE A 413      21.045  38.775  37.995  1.00  0.00           O
ATOM   3452  N   VAL A 414      22.755  40.092  38.451  1.00  0.00           N
ATOM   3453  HN  VAL A 414      23.193  40.573  39.206  1.00  0.00           H
ATOM   3454  CA  VAL A 414      23.219  40.366  37.065  1.00  0.00           C
ATOM   3455  HA  VAL A 414      22.296  40.364  36.504  1.00  0.00           H
ATOM   3456  CB  VAL A 414      23.896  41.699  36.896  1.00  0.00           C
ATOM   3457  HB  VAL A 414      23.205  42.322  37.503  1.00  0.00           H
ATOM   3458  CG1 VAL A 414      25.323  41.807  37.446  1.00  0.00           C
ATOM   3459 1HG1 VAL A 414      25.690  42.853  37.525  1.00  0.00           H
ATOM   3460 2HG1 VAL A 414      25.911  41.066  36.862  1.00  0.00           H
ATOM   3461 3HG1 VAL A 414      25.278  41.316  38.441  1.00  0.00           H
ATOM   3462  CG2 VAL A 414      23.696  42.382  35.550  1.00  0.00           C
ATOM   3463 1HG2 VAL A 414      23.746  43.481  35.708  1.00  0.00           H
ATOM   3464 2HG2 VAL A 414      22.722  42.202  35.046  1.00  0.00           H
ATOM   3465 3HG2 VAL A 414      24.479  42.068  34.828  1.00  0.00           H
ATOM   3466  C   VAL A 414      23.957  39.189  36.505  1.00  0.00           C
ATOM   3467  O   VAL A 414      23.859  38.820  35.364  1.00  0.00           O
ATOM   3468  N   GLY A 415      24.717  38.477  37.374  1.00  0.00           N
ATOM   3469  HN  GLY A 415      24.775  38.909  38.271  1.00  0.00           H
ATOM   3470  CA  GLY A 415      25.579  37.333  37.076  1.00  0.00           C
ATOM   3471  HA1 GLY A 415      26.239  37.115  37.903  1.00  0.00           H
ATOM   3472  HA2 GLY A 415      26.194  37.545  36.215  1.00  0.00           H
ATOM   3473  C   GLY A 415      24.816  36.102  36.790  1.00  0.00           C
ATOM   3474  O   GLY A 415      25.203  35.342  35.910  1.00  0.00           O
ATOM   3475  N   GLY A 416      23.709  35.932  37.550  1.00  0.00           N
ATOM   3476  HN  GLY A 416      23.448  36.611  38.232  1.00  0.00           H
ATOM   3477  CA  GLY A 416      22.828  34.801  37.361  1.00  0.00           C
ATOM   3478  HA1 GLY A 416      22.124  34.708  38.174  1.00  0.00           H
ATOM   3479  HA2 GLY A 416      23.441  33.926  37.200  1.00  0.00           H
ATOM   3480  C   GLY A 416      22.038  35.039  36.122  1.00  0.00           C
ATOM   3481  O   GLY A 416      21.915  34.164  35.238  1.00  0.00           O
ATOM   3482  N   TYR A 417      21.460  36.288  35.911  1.00  0.00           N
ATOM   3483  HN  TYR A 417      21.522  36.939  36.663  1.00  0.00           H
ATOM   3484  CA  TYR A 417      20.635  36.625  34.681  1.00  0.00           C
ATOM   3485  HA  TYR A 417      19.856  35.878  34.632  1.00  0.00           H
ATOM   3486  CB  TYR A 417      20.030  38.091  34.878  1.00  0.00           C
ATOM   3487  HB1 TYR A 417      20.783  38.855  35.168  1.00  0.00           H
ATOM   3488  HB2 TYR A 417      19.186  38.050  35.599  1.00  0.00           H
ATOM   3489  CG  TYR A 417      19.345  38.595  33.575  1.00  0.00           C
ATOM   3490  CD1 TYR A 417      18.181  38.019  33.091  1.00  0.00           C
ATOM   3491  HD1 TYR A 417      17.792  37.164  33.623  1.00  0.00           H
ATOM   3492  CE1 TYR A 417      17.435  38.519  32.047  1.00  0.00           C
ATOM   3493  HE1 TYR A 417      16.472  38.051  31.905  1.00  0.00           H
ATOM   3494  CZ  TYR A 417      17.893  39.652  31.334  1.00  0.00           C
ATOM   3495  OH  TYR A 417      17.124  40.214  30.308  1.00  0.00           O
ATOM   3496  HH  TYR A 417      17.633  40.819  29.763  1.00  0.00           H
ATOM   3497  CD2 TYR A 417      19.827  39.694  32.790  1.00  0.00           C
ATOM   3498  HD2 TYR A 417      20.804  40.051  33.080  1.00  0.00           H
ATOM   3499  CE2 TYR A 417      19.081  40.246  31.665  1.00  0.00           C
ATOM   3500  HE2 TYR A 417      19.553  41.016  31.072  1.00  0.00           H
ATOM   3501  C   TYR A 417      21.437  36.367  33.359  1.00  0.00           C
ATOM   3502  O   TYR A 417      21.044  35.618  32.487  1.00  0.00           O
ATOM   3503  N   PHE A 418      22.685  36.913  33.258  1.00  0.00           N
ATOM   3504  HN  PHE A 418      22.928  37.725  33.783  1.00  0.00           H
ATOM   3505  CA  PHE A 418      23.530  36.587  32.124  1.00  0.00           C
ATOM   3506  HA  PHE A 418      22.995  36.832  31.218  1.00  0.00           H
ATOM   3507  CB  PHE A 418      24.795  37.462  32.059  1.00  0.00           C
ATOM   3508  HB1 PHE A 418      25.390  37.306  31.134  1.00  0.00           H
ATOM   3509  HB2 PHE A 418      25.483  37.249  32.905  1.00  0.00           H
ATOM   3510  CG  PHE A 418      24.461  38.937  31.911  1.00  0.00           C
ATOM   3511  CD1 PHE A 418      25.317  39.880  32.494  1.00  0.00           C
ATOM   3512  HD1 PHE A 418      26.144  39.592  33.127  1.00  0.00           H
ATOM   3513  CE1 PHE A 418      25.180  41.289  32.309  1.00  0.00           C
ATOM   3514  HE1 PHE A 418      25.872  42.000  32.733  1.00  0.00           H
ATOM   3515  CZ  PHE A 418      24.192  41.725  31.409  1.00  0.00           C
ATOM   3516  HZ  PHE A 418      24.092  42.731  31.029  1.00  0.00           H
ATOM   3517  CD2 PHE A 418      23.483  39.416  31.016  1.00  0.00           C
ATOM   3518  HD2 PHE A 418      22.772  38.751  30.547  1.00  0.00           H
ATOM   3519  CE2 PHE A 418      23.376  40.801  30.766  1.00  0.00           C
ATOM   3520  HE2 PHE A 418      22.583  41.171  30.132  1.00  0.00           H
ATOM   3521  C   PHE A 418      23.869  35.114  31.880  1.00  0.00           C
ATOM   3522  O   PHE A 418      23.896  34.607  30.713  1.00  0.00           O
ATOM   3523  N   LEU A 419      24.219  34.305  32.987  1.00  0.00           N
ATOM   3524  HN  LEU A 419      24.307  34.654  33.917  1.00  0.00           H
ATOM   3525  CA  LEU A 419      24.449  32.889  32.937  1.00  0.00           C
ATOM   3526  HA  LEU A 419      25.126  32.729  32.111  1.00  0.00           H
ATOM   3527  CB  LEU A 419      25.159  32.331  34.281  1.00  0.00           C
ATOM   3528  HB1 LEU A 419      25.142  31.220  34.292  1.00  0.00           H
ATOM   3529  HB2 LEU A 419      24.469  32.617  35.104  1.00  0.00           H
ATOM   3530  CG  LEU A 419      26.641  32.764  34.562  1.00  0.00           C
ATOM   3531  HG  LEU A 419      26.749  33.858  34.404  1.00  0.00           H
ATOM   3532  CD1 LEU A 419      26.933  32.471  36.072  1.00  0.00           C
ATOM   3533 1HD1 LEU A 419      26.245  33.061  36.714  1.00  0.00           H
ATOM   3534 2HD1 LEU A 419      28.000  32.620  36.342  1.00  0.00           H
ATOM   3535 3HD1 LEU A 419      26.796  31.395  36.312  1.00  0.00           H
ATOM   3536  CD2 LEU A 419      27.618  32.057  33.589  1.00  0.00           C
ATOM   3537 1HD2 LEU A 419      27.279  30.999  33.572  1.00  0.00           H
ATOM   3538 2HD2 LEU A 419      28.644  32.282  33.952  1.00  0.00           H
ATOM   3539 3HD2 LEU A 419      27.358  32.453  32.584  1.00  0.00           H
ATOM   3540  C   LEU A 419      23.323  32.068  32.473  1.00  0.00           C
ATOM   3541  O   LEU A 419      23.498  31.181  31.600  1.00  0.00           O
ATOM   3542  N   ILE A 420      22.108  32.397  33.000  1.00  0.00           N
ATOM   3543  HN  ILE A 420      22.014  33.232  33.538  1.00  0.00           H
ATOM   3544  CA  ILE A 420      20.882  31.699  32.698  1.00  0.00           C
ATOM   3545  HA  ILE A 420      21.058  30.636  32.773  1.00  0.00           H
ATOM   3546  CB  ILE A 420      19.792  32.007  33.677  1.00  0.00           C
ATOM   3547  HB  ILE A 420      19.750  33.068  34.004  1.00  0.00           H
ATOM   3548  CG2 ILE A 420      18.466  31.495  33.254  1.00  0.00           C
ATOM   3549 1HG2 ILE A 420      17.675  31.496  34.035  1.00  0.00           H
ATOM   3550 2HG2 ILE A 420      18.622  30.470  32.855  1.00  0.00           H
ATOM   3551 3HG2 ILE A 420      18.099  32.205  32.482  1.00  0.00           H
ATOM   3552  CG1 ILE A 420      20.187  31.301  35.015  1.00  0.00           C
ATOM   3553 1HG1 ILE A 420      21.278  31.444  35.164  1.00  0.00           H
ATOM   3554 2HG1 ILE A 420      20.001  30.210  34.908  1.00  0.00           H
ATOM   3555  CD  ILE A 420      19.425  31.875  36.145  1.00  0.00           C
ATOM   3556  HD1 ILE A 420      19.695  32.932  36.356  1.00  0.00           H
ATOM   3557  HD2 ILE A 420      19.682  31.322  37.073  1.00  0.00           H
ATOM   3558  HD3 ILE A 420      18.338  31.719  35.980  1.00  0.00           H
ATOM   3559  C   ILE A 420      20.438  31.857  31.292  1.00  0.00           C
ATOM   3560  O   ILE A 420      20.279  30.822  30.626  1.00  0.00           O
ATOM   3561  N   ARG A 421      20.525  33.112  30.716  1.00  0.00           N
ATOM   3562  HN  ARG A 421      20.886  33.879  31.242  1.00  0.00           H
ATOM   3563  CA  ARG A 421      20.288  33.390  29.343  1.00  0.00           C
ATOM   3564  HA  ARG A 421      19.312  32.963  29.167  1.00  0.00           H
ATOM   3565  CB  ARG A 421      20.173  34.936  29.126  1.00  0.00           C
ATOM   3566  HB1 ARG A 421      20.214  35.043  28.021  1.00  0.00           H
ATOM   3567  HB2 ARG A 421      21.024  35.421  29.652  1.00  0.00           H
ATOM   3568  CG  ARG A 421      18.875  35.564  29.567  1.00  0.00           C
ATOM   3569  HG1 ARG A 421      18.629  35.201  30.588  1.00  0.00           H
ATOM   3570  HG2 ARG A 421      18.037  35.240  28.914  1.00  0.00           H
ATOM   3571  CD  ARG A 421      18.789  37.089  29.491  1.00  0.00           C
ATOM   3572  HD1 ARG A 421      19.490  37.654  30.143  1.00  0.00           H
ATOM   3573  HD2 ARG A 421      17.744  37.393  29.715  1.00  0.00           H
ATOM   3574  NE  ARG A 421      19.131  37.376  28.061  1.00  0.00           N
ATOM   3575  HE  ARG A 421      20.093  37.530  27.833  1.00  0.00           H
ATOM   3576  CZ  ARG A 421      18.187  37.462  27.054  1.00  0.00           C
ATOM   3577  NH1 ARG A 421      16.905  37.150  27.124  1.00  0.00           N
ATOM   3578 1HH1 ARG A 421      16.514  36.948  28.022  1.00  0.00           H
ATOM   3579 2HH1 ARG A 421      16.249  37.587  26.508  1.00  0.00           H
ATOM   3580  NH2 ARG A 421      18.640  37.929  25.889  1.00  0.00           N
ATOM   3581 1HH2 ARG A 421      19.610  38.146  25.776  1.00  0.00           H
ATOM   3582 2HH2 ARG A 421      17.931  38.124  25.212  1.00  0.00           H
ATOM   3583  C   ARG A 421      21.218  32.737  28.333  1.00  0.00           C
ATOM   3584  O   ARG A 421      20.840  32.326  27.220  1.00  0.00           O
ATOM   3585  N   GLY A 422      22.560  32.670  28.628  1.00  0.00           N
ATOM   3586  HN  GLY A 422      22.961  32.840  29.524  1.00  0.00           H
ATOM   3587  CA  GLY A 422      23.488  32.093  27.623  1.00  0.00           C
ATOM   3588  HA1 GLY A 422      24.510  32.367  27.839  1.00  0.00           H
ATOM   3589  HA2 GLY A 422      23.218  32.534  26.675  1.00  0.00           H
ATOM   3590  C   GLY A 422      23.373  30.599  27.523  1.00  0.00           C
ATOM   3591  O   GLY A 422      23.305  30.083  26.424  1.00  0.00           O
ATOM   3592  N   VAL A 423      23.173  30.044  28.795  1.00  0.00           N
ATOM   3593  HN  VAL A 423      23.348  30.456  29.686  1.00  0.00           H
ATOM   3594  CA  VAL A 423      22.849  28.619  28.888  1.00  0.00           C
ATOM   3595  HA  VAL A 423      23.605  28.067  28.349  1.00  0.00           H
ATOM   3596  CB  VAL A 423      23.018  27.976  30.320  1.00  0.00           C
ATOM   3597  HB  VAL A 423      22.363  28.554  31.006  1.00  0.00           H
ATOM   3598  CG1 VAL A 423      22.649  26.524  30.328  1.00  0.00           C
ATOM   3599 1HG1 VAL A 423      23.104  25.929  29.507  1.00  0.00           H
ATOM   3600 2HG1 VAL A 423      21.566  26.327  30.476  1.00  0.00           H
ATOM   3601 3HG1 VAL A 423      22.972  26.214  31.344  1.00  0.00           H
ATOM   3602  CG2 VAL A 423      24.471  28.128  30.814  1.00  0.00           C
ATOM   3603 1HG2 VAL A 423      24.580  27.486  31.715  1.00  0.00           H
ATOM   3604 2HG2 VAL A 423      24.626  29.194  31.087  1.00  0.00           H
ATOM   3605 3HG2 VAL A 423      25.202  27.790  30.049  1.00  0.00           H
ATOM   3606  C   VAL A 423      21.551  28.281  28.210  1.00  0.00           C
ATOM   3607  O   VAL A 423      21.479  27.331  27.471  1.00  0.00           O
ATOM   3608  N   MET A 424      20.481  29.080  28.341  1.00  0.00           N
ATOM   3609  HN  MET A 424      20.484  29.822  29.007  1.00  0.00           H
ATOM   3610  CA  MET A 424      19.242  28.990  27.603  1.00  0.00           C
ATOM   3611  HA  MET A 424      18.845  28.016  27.848  1.00  0.00           H
ATOM   3612  CB  MET A 424      18.160  29.951  28.187  1.00  0.00           C
ATOM   3613  HB1 MET A 424      18.547  30.992  28.154  1.00  0.00           H
ATOM   3614  HB2 MET A 424      17.960  29.694  29.250  1.00  0.00           H
ATOM   3615  CG  MET A 424      16.774  30.076  27.524  1.00  0.00           C
ATOM   3616  HG1 MET A 424      16.215  29.116  27.525  1.00  0.00           H
ATOM   3617  HG2 MET A 424      16.821  30.354  26.449  1.00  0.00           H
ATOM   3618  SD  MET A 424      15.724  31.360  28.417  1.00  0.00           S
ATOM   3619  CE  MET A 424      14.489  31.508  27.039  1.00  0.00           C
ATOM   3620  HE1 MET A 424      14.998  32.068  26.226  1.00  0.00           H
ATOM   3621  HE2 MET A 424      13.489  31.941  27.254  1.00  0.00           H
ATOM   3622  HE3 MET A 424      14.275  30.468  26.713  1.00  0.00           H
ATOM   3623  C   MET A 424      19.409  29.131  26.095  1.00  0.00           C
ATOM   3624  O   MET A 424      18.818  28.349  25.354  1.00  0.00           O
ATOM   3625  N   THR A 425      20.276  30.065  25.629  1.00  0.00           N
ATOM   3626  HN  THR A 425      20.747  30.695  26.240  1.00  0.00           H
ATOM   3627  CA  THR A 425      20.520  30.327  24.180  1.00  0.00           C
ATOM   3628  HA  THR A 425      19.526  30.485  23.789  1.00  0.00           H
ATOM   3629  CB  THR A 425      21.341  31.650  23.976  1.00  0.00           C
ATOM   3630  HB  THR A 425      22.346  31.660  24.451  1.00  0.00           H
ATOM   3631  OG1 THR A 425      20.555  32.716  24.454  1.00  0.00           O
ATOM   3632  HG1 THR A 425      20.504  32.632  25.409  1.00  0.00           H
ATOM   3633  CG2 THR A 425      21.583  31.823  22.474  1.00  0.00           C
ATOM   3634 1HG2 THR A 425      21.944  32.841  22.210  1.00  0.00           H
ATOM   3635 2HG2 THR A 425      20.663  31.547  21.916  1.00  0.00           H
ATOM   3636 3HG2 THR A 425      22.307  31.091  22.056  1.00  0.00           H
ATOM   3637  C   THR A 425      21.209  29.137  23.564  1.00  0.00           C
ATOM   3638  O   THR A 425      20.909  28.614  22.464  1.00  0.00           O
ATOM   3639  N   LEU A 426      22.209  28.647  24.301  1.00  0.00           N
ATOM   3640  HN  LEU A 426      22.444  29.052  25.181  1.00  0.00           H
ATOM   3641  CA  LEU A 426      23.008  27.545  23.797  1.00  0.00           C
ATOM   3642  HA  LEU A 426      23.495  27.832  22.877  1.00  0.00           H
ATOM   3643  CB  LEU A 426      24.008  27.338  24.931  1.00  0.00           C
ATOM   3644  HB1 LEU A 426      23.414  27.250  25.866  1.00  0.00           H
ATOM   3645  HB2 LEU A 426      24.635  28.209  25.219  1.00  0.00           H
ATOM   3646  CG  LEU A 426      25.037  26.180  24.717  1.00  0.00           C
ATOM   3647  HG  LEU A 426      24.464  25.228  24.709  1.00  0.00           H
ATOM   3648  CD1 LEU A 426      25.706  26.234  23.363  1.00  0.00           C
ATOM   3649 1HD1 LEU A 426      26.264  25.286  23.205  1.00  0.00           H
ATOM   3650 2HD1 LEU A 426      26.473  27.036  23.410  1.00  0.00           H
ATOM   3651 3HD1 LEU A 426      24.979  26.398  22.539  1.00  0.00           H
ATOM   3652  CD2 LEU A 426      26.126  26.166  25.798  1.00  0.00           C
ATOM   3653 1HD2 LEU A 426      26.358  27.205  26.116  1.00  0.00           H
ATOM   3654 2HD2 LEU A 426      27.065  25.771  25.354  1.00  0.00           H
ATOM   3655 3HD2 LEU A 426      25.891  25.508  26.662  1.00  0.00           H
ATOM   3656  C   LEU A 426      22.285  26.178  23.462  1.00  0.00           C
ATOM   3657  O   LEU A 426      22.617  25.489  22.532  1.00  0.00           O
ATOM   3658  N   PHE A 427      21.262  25.798  24.285  1.00  0.00           N
ATOM   3659  HN  PHE A 427      21.068  26.374  25.075  1.00  0.00           H
ATOM   3660  CA  PHE A 427      20.459  24.671  23.980  1.00  0.00           C
ATOM   3661  HA  PHE A 427      21.101  23.961  23.479  1.00  0.00           H
ATOM   3662  CB  PHE A 427      19.922  24.078  25.249  1.00  0.00           C
ATOM   3663  HB1 PHE A 427      19.104  23.349  25.064  1.00  0.00           H
ATOM   3664  HB2 PHE A 427      19.595  24.979  25.811  1.00  0.00           H
ATOM   3665  CG  PHE A 427      21.027  23.431  26.049  1.00  0.00           C
ATOM   3666  CD1 PHE A 427      21.629  24.024  27.183  1.00  0.00           C
ATOM   3667  HD1 PHE A 427      21.402  25.034  27.490  1.00  0.00           H
ATOM   3668  CE1 PHE A 427      22.757  23.368  27.686  1.00  0.00           C
ATOM   3669  HE1 PHE A 427      23.231  23.664  28.610  1.00  0.00           H
ATOM   3670  CZ  PHE A 427      23.145  22.006  27.356  1.00  0.00           C
ATOM   3671  HZ  PHE A 427      23.856  21.528  28.014  1.00  0.00           H
ATOM   3672  CD2 PHE A 427      21.458  22.074  25.658  1.00  0.00           C
ATOM   3673  HD2 PHE A 427      20.991  21.728  24.748  1.00  0.00           H
ATOM   3674  CE2 PHE A 427      22.538  21.402  26.248  1.00  0.00           C
ATOM   3675  HE2 PHE A 427      22.828  20.398  25.974  1.00  0.00           H
ATOM   3676  C   PHE A 427      19.371  24.849  22.913  1.00  0.00           C
ATOM   3677  O   PHE A 427      18.843  23.897  22.304  1.00  0.00           O
ATOM   3678  N   SER A 428      19.081  26.119  22.613  1.00  0.00           N
ATOM   3679  HN  SER A 428      19.717  26.854  22.835  1.00  0.00           H
ATOM   3680  CA  SER A 428      18.127  26.532  21.484  1.00  0.00           C
ATOM   3681  HA  SER A 428      17.436  25.701  21.457  1.00  0.00           H
ATOM   3682  CB  SER A 428      17.300  27.793  21.870  1.00  0.00           C
ATOM   3683  HB1 SER A 428      18.057  28.532  22.209  1.00  0.00           H
ATOM   3684  HB2 SER A 428      16.696  27.363  22.697  1.00  0.00           H
ATOM   3685  OG  SER A 428      16.431  28.350  20.817  1.00  0.00           O
ATOM   3686  HG1 SER A 428      15.703  27.746  20.652  1.00  0.00           H
ATOM   3687  C   SER A 428      18.829  26.670  20.133  1.00  0.00           C
ATOM   3688  O   SER A 428      18.235  26.423  19.106  1.00  0.00           O
ATOM   3689  N   ILE A 429      20.143  27.056  20.154  1.00  0.00           N
ATOM   3690  HN  ILE A 429      20.526  27.445  20.988  1.00  0.00           H
ATOM   3691  CA  ILE A 429      21.017  27.080  18.940  1.00  0.00           C
ATOM   3692  HA  ILE A 429      20.679  27.923  18.356  1.00  0.00           H
ATOM   3693  CB  ILE A 429      22.416  27.461  19.323  1.00  0.00           C
ATOM   3694  HB  ILE A 429      22.558  27.145  20.378  1.00  0.00           H
ATOM   3695  CG2 ILE A 429      23.508  26.928  18.377  1.00  0.00           C
ATOM   3696 1HG2 ILE A 429      24.444  27.310  18.839  1.00  0.00           H
ATOM   3697 2HG2 ILE A 429      23.461  27.304  17.332  1.00  0.00           H
ATOM   3698 3HG2 ILE A 429      23.505  25.820  18.306  1.00  0.00           H
ATOM   3699  CG1 ILE A 429      22.505  29.097  19.326  1.00  0.00           C
ATOM   3700 1HG1 ILE A 429      21.583  29.405  19.863  1.00  0.00           H
ATOM   3701 2HG1 ILE A 429      22.414  29.441  18.273  1.00  0.00           H
ATOM   3702  CD  ILE A 429      23.754  29.586  20.022  1.00  0.00           C
ATOM   3703  HD1 ILE A 429      23.982  30.658  20.207  1.00  0.00           H
ATOM   3704  HD2 ILE A 429      24.654  29.295  19.439  1.00  0.00           H
ATOM   3705  HD3 ILE A 429      23.804  29.277  21.088  1.00  0.00           H
ATOM   3706  C   ILE A 429      20.934  25.862  17.950  1.00  0.00           C
ATOM   3707  O   ILE A 429      20.937  24.749  18.302  1.00  0.00           O
ATOM   3708  N   LYS A 430      20.918  26.106  16.648  1.00  0.00           N
ATOM   3709  HN  LYS A 430      20.738  27.047  16.369  1.00  0.00           H
ATOM   3710  CA  LYS A 430      21.157  25.070  15.638  1.00  0.00           C
ATOM   3711  HA  LYS A 430      20.425  24.311  15.869  1.00  0.00           H
ATOM   3712  CB  LYS A 430      20.744  25.604  14.207  1.00  0.00           C
ATOM   3713  HB1 LYS A 430      21.244  25.115  13.344  1.00  0.00           H
ATOM   3714  HB2 LYS A 430      20.999  26.685  14.235  1.00  0.00           H
ATOM   3715  CG  LYS A 430      19.215  25.551  13.997  1.00  0.00           C
ATOM   3716  HG1 LYS A 430      18.714  25.694  14.978  1.00  0.00           H
ATOM   3717  HG2 LYS A 430      19.046  24.507  13.657  1.00  0.00           H
ATOM   3718  CD  LYS A 430      18.730  26.539  12.890  1.00  0.00           C
ATOM   3719  HD1 LYS A 430      19.313  26.370  11.960  1.00  0.00           H
ATOM   3720  HD2 LYS A 430      18.875  27.589  13.222  1.00  0.00           H
ATOM   3721  CE  LYS A 430      17.280  26.393  12.485  1.00  0.00           C
ATOM   3722  HE1 LYS A 430      16.695  26.865  13.304  1.00  0.00           H
ATOM   3723  HE2 LYS A 430      17.004  25.318  12.531  1.00  0.00           H
ATOM   3724  NZ  LYS A 430      16.996  27.020  11.205  1.00  0.00           N
ATOM   3725  HZ1 LYS A 430      16.089  26.614  10.898  1.00  0.00           H
ATOM   3726  HZ2 LYS A 430      17.680  26.737  10.475  1.00  0.00           H
ATOM   3727  HZ3 LYS A 430      17.019  28.059  11.256  1.00  0.00           H
ATOM   3728  C   LYS A 430      22.456  24.265  15.622  1.00  0.00           C
ATOM   3729  O   LYS A 430      23.540  24.874  15.779  1.00  0.00           O
ATOM   3730  N   SER A 431      22.400  22.915  15.449  1.00  0.00           N
ATOM   3731  HN  SER A 431      21.478  22.537  15.408  1.00  0.00           H
ATOM   3732  CA  SER A 431      23.464  21.963  15.382  1.00  0.00           C
ATOM   3733  HA  SER A 431      24.445  22.414  15.356  1.00  0.00           H
ATOM   3734  CB  SER A 431      23.529  21.003  16.593  1.00  0.00           C
ATOM   3735  HB1 SER A 431      22.583  20.438  16.733  1.00  0.00           H
ATOM   3736  HB2 SER A 431      23.659  21.534  17.561  1.00  0.00           H
ATOM   3737  OG  SER A 431      24.625  20.145  16.541  1.00  0.00           O
ATOM   3738  HG1 SER A 431      24.255  19.298  16.281  1.00  0.00           H
ATOM   3739  C   SER A 431      23.286  21.124  14.176  1.00  0.00           C
ATOM   3740  O   SER A 431      22.262  20.437  13.893  1.00  0.00           O
ATOM   3741  N   ASN A 432      24.272  21.187  13.234  1.00  0.00           N
ATOM   3742  HN  ASN A 432      25.055  21.743  13.502  1.00  0.00           H
ATOM   3743  CA  ASN A 432      24.437  20.283  12.067  1.00  0.00           C
ATOM   3744  HA  ASN A 432      23.465  20.090  11.637  1.00  0.00           H
ATOM   3745  CB  ASN A 432      25.553  20.847  11.069  1.00  0.00           C
ATOM   3746  HB1 ASN A 432      25.554  20.362  10.069  1.00  0.00           H
ATOM   3747  HB2 ASN A 432      26.522  20.688  11.589  1.00  0.00           H
ATOM   3748  CG  ASN A 432      25.279  22.333  10.859  1.00  0.00           C
ATOM   3749  OD1 ASN A 432      26.027  23.244  11.161  1.00  0.00           O
ATOM   3750  ND2 ASN A 432      24.012  22.582  10.367  1.00  0.00           N
ATOM   3751 1HD2 ASN A 432      23.247  21.964  10.548  1.00  0.00           H
ATOM   3752 2HD2 ASN A 432      23.910  23.513  10.018  1.00  0.00           H
ATOM   3753  C   ASN A 432      24.836  18.888  12.405  1.00  0.00           C
ATOM   3754  O   ASN A 432      24.390  17.891  11.813  1.00  0.00           O
ATOM   3755  N   HSD A 433      25.676  18.816  13.503  1.00  0.00           N
ATOM   3756  HN  HSD A 433      25.884  19.641  14.024  1.00  0.00           H
ATOM   3757  CA  HSD A 433      26.130  17.598  14.143  1.00  0.00           C
ATOM   3758  HA  HSD A 433      26.246  16.816  13.408  1.00  0.00           H
ATOM   3759  CB  HSD A 433      27.421  18.052  14.916  1.00  0.00           C
ATOM   3760  HB1 HSD A 433      27.883  17.275  15.562  1.00  0.00           H
ATOM   3761  HB2 HSD A 433      27.114  18.938  15.512  1.00  0.00           H
ATOM   3762  ND1 HSD A 433      28.812  17.722  12.884  1.00  0.00           N
ATOM   3763  HD1 HSD A 433      28.373  16.903  12.515  1.00  0.00           H
ATOM   3764  CG  HSD A 433      28.471  18.465  13.961  1.00  0.00           C
ATOM   3765  CE1 HSD A 433      29.794  18.441  12.258  1.00  0.00           C
ATOM   3766  HE1 HSD A 433      30.160  18.035  11.315  1.00  0.00           H
ATOM   3767  NE2 HSD A 433      30.045  19.565  12.790  1.00  0.00           N
ATOM   3768  CD2 HSD A 433      29.194  19.654  13.895  1.00  0.00           C
ATOM   3769  HD2 HSD A 433      29.251  20.455  14.622  1.00  0.00           H
ATOM   3770  C   HSD A 433      25.128  17.081  15.237  1.00  0.00           C
ATOM   3771  O   HSD A 433      24.172  17.808  15.552  1.00  0.00           O
ATOM   3772  N   PRO A 434      25.270  15.962  15.877  1.00  0.00           N
ATOM   3773  CD  PRO A 434      26.276  14.935  15.507  1.00  0.00           C
ATOM   3774  HD1 PRO A 434      27.182  15.297  16.038  1.00  0.00           H
ATOM   3775  HD2 PRO A 434      26.477  14.784  14.425  1.00  0.00           H
ATOM   3776  CA  PRO A 434      24.532  15.562  17.023  1.00  0.00           C
ATOM   3777  HA  PRO A 434      23.496  15.415  16.758  1.00  0.00           H
ATOM   3778  CB  PRO A 434      25.153  14.295  17.434  1.00  0.00           C
ATOM   3779  HB1 PRO A 434      24.450  13.543  17.853  1.00  0.00           H
ATOM   3780  HB2 PRO A 434      25.979  14.379  18.172  1.00  0.00           H
ATOM   3781  CG  PRO A 434      25.763  13.709  16.177  1.00  0.00           C
ATOM   3782  HG1 PRO A 434      26.447  12.834  16.197  1.00  0.00           H
ATOM   3783  HG2 PRO A 434      24.986  13.365  15.461  1.00  0.00           H
ATOM   3784  C   PRO A 434      24.619  16.634  18.173  1.00  0.00           C
ATOM   3785  O   PRO A 434      25.636  17.306  18.318  1.00  0.00           O
ATOM   3786  N   GLY A 435      23.627  16.766  19.088  1.00  0.00           N
ATOM   3787  HN  GLY A 435      22.882  16.113  18.975  1.00  0.00           H
ATOM   3788  CA  GLY A 435      23.657  17.757  20.217  1.00  0.00           C
ATOM   3789  HA1 GLY A 435      22.789  17.447  20.779  1.00  0.00           H
ATOM   3790  HA2 GLY A 435      23.590  18.733  19.760  1.00  0.00           H
ATOM   3791  C   GLY A 435      24.878  17.748  21.115  1.00  0.00           C
ATOM   3792  O   GLY A 435      25.661  16.830  21.265  1.00  0.00           O
ATOM   3793  N   LEU A 436      25.011  18.820  21.945  1.00  0.00           N
ATOM   3794  HN  LEU A 436      24.496  19.647  21.731  1.00  0.00           H
ATOM   3795  CA  LEU A 436      26.234  19.166  22.669  1.00  0.00           C
ATOM   3796  HA  LEU A 436      27.002  19.178  21.909  1.00  0.00           H
ATOM   3797  CB  LEU A 436      26.233  20.749  23.097  1.00  0.00           C
ATOM   3798  HB1 LEU A 436      25.349  20.947  23.741  1.00  0.00           H
ATOM   3799  HB2 LEU A 436      26.204  21.253  22.108  1.00  0.00           H
ATOM   3800  CG  LEU A 436      27.571  21.241  23.599  1.00  0.00           C
ATOM   3801  HG  LEU A 436      27.874  20.646  24.487  1.00  0.00           H
ATOM   3802  CD1 LEU A 436      28.781  20.959  22.628  1.00  0.00           C
ATOM   3803 1HD1 LEU A 436      28.635  21.549  21.698  1.00  0.00           H
ATOM   3804 2HD1 LEU A 436      29.024  19.915  22.336  1.00  0.00           H
ATOM   3805 3HD1 LEU A 436      29.751  21.358  22.994  1.00  0.00           H
ATOM   3806  CD2 LEU A 436      27.571  22.738  23.746  1.00  0.00           C
ATOM   3807 1HD2 LEU A 436      28.436  23.093  24.346  1.00  0.00           H
ATOM   3808 2HD2 LEU A 436      26.743  23.063  24.412  1.00  0.00           H
ATOM   3809 3HD2 LEU A 436      27.418  23.250  22.771  1.00  0.00           H
ATOM   3810  C   LEU A 436      26.552  18.132  23.858  1.00  0.00           C
ATOM   3811  O   LEU A 436      27.678  17.978  24.291  1.00  0.00           O
ATOM   3812  N   LEU A 437      25.525  17.478  24.415  1.00  0.00           N
ATOM   3813  HN  LEU A 437      24.620  17.709  24.066  1.00  0.00           H
ATOM   3814  CA  LEU A 437      25.769  16.472  25.411  1.00  0.00           C
ATOM   3815  HA  LEU A 437      26.754  16.512  25.852  1.00  0.00           H
ATOM   3816  CB  LEU A 437      24.675  16.563  26.615  1.00  0.00           C
ATOM   3817  HB1 LEU A 437      24.928  15.828  27.409  1.00  0.00           H
ATOM   3818  HB2 LEU A 437      23.745  16.191  26.135  1.00  0.00           H
ATOM   3819  CG  LEU A 437      24.506  18.002  27.131  1.00  0.00           C
ATOM   3820  HG  LEU A 437      24.210  18.653  26.281  1.00  0.00           H
ATOM   3821  CD1 LEU A 437      23.342  18.132  28.069  1.00  0.00           C
ATOM   3822 1HD1 LEU A 437      23.186  19.185  28.387  1.00  0.00           H
ATOM   3823 2HD1 LEU A 437      23.518  17.469  28.943  1.00  0.00           H
ATOM   3824 3HD1 LEU A 437      22.376  17.808  27.626  1.00  0.00           H
ATOM   3825  CD2 LEU A 437      25.713  18.536  27.775  1.00  0.00           C
ATOM   3826 1HD2 LEU A 437      26.555  18.651  27.059  1.00  0.00           H
ATOM   3827 2HD2 LEU A 437      26.067  17.854  28.578  1.00  0.00           H
ATOM   3828 3HD2 LEU A 437      25.386  19.541  28.118  1.00  0.00           H
ATOM   3829  C   LEU A 437      25.694  15.070  24.744  1.00  0.00           C
ATOM   3830  O   LEU A 437      25.717  14.101  25.479  1.00  0.00           O
ATOM   3831  N   SER A 438      25.783  14.905  23.409  1.00  0.00           N
ATOM   3832  HN  SER A 438      25.720  15.679  22.784  1.00  0.00           H
ATOM   3833  CA  SER A 438      25.864  13.630  22.720  1.00  0.00           C
ATOM   3834  HA  SER A 438      25.391  12.814  23.245  1.00  0.00           H
ATOM   3835  CB  SER A 438      25.475  13.691  21.231  1.00  0.00           C
ATOM   3836  HB1 SER A 438      26.167  14.409  20.743  1.00  0.00           H
ATOM   3837  HB2 SER A 438      24.449  14.116  21.204  1.00  0.00           H
ATOM   3838  OG  SER A 438      25.430  12.338  20.591  1.00  0.00           O
ATOM   3839  HG1 SER A 438      24.522  12.038  20.669  1.00  0.00           H
ATOM   3840  C   SER A 438      27.348  13.164  22.801  1.00  0.00           C
ATOM   3841  O   SER A 438      28.265  13.934  22.823  1.00  0.00           O
ATOM   3842  N   GLU A 439      27.603  11.798  22.741  1.00  0.00           N
ATOM   3843  HN  GLU A 439      26.846  11.150  22.708  1.00  0.00           H
ATOM   3844  CA  GLU A 439      28.982  11.305  22.756  1.00  0.00           C
ATOM   3845  HA  GLU A 439      29.611  11.782  23.493  1.00  0.00           H
ATOM   3846  CB  GLU A 439      29.139   9.797  23.184  1.00  0.00           C
ATOM   3847  HB1 GLU A 439      30.216   9.618  22.980  1.00  0.00           H
ATOM   3848  HB2 GLU A 439      28.624   9.194  22.406  1.00  0.00           H
ATOM   3849  CG  GLU A 439      28.844   9.449  24.594  1.00  0.00           C
ATOM   3850  HG1 GLU A 439      27.776   9.537  24.884  1.00  0.00           H
ATOM   3851  HG2 GLU A 439      29.465  10.121  25.224  1.00  0.00           H
ATOM   3852  CD  GLU A 439      29.182   8.051  25.016  1.00  0.00           C
ATOM   3853  OE1 GLU A 439      28.454   7.094  24.663  1.00  0.00           O
ATOM   3854  OE2 GLU A 439      30.184   7.855  25.799  1.00  0.00           O
ATOM   3855  C   GLU A 439      29.534  11.534  21.384  1.00  0.00           C
ATOM   3856  O   GLU A 439      30.767  11.507  21.163  1.00  0.00           O
ATOM   3857  N   LYS A 440      28.731  11.653  20.372  1.00  0.00           N
ATOM   3858  HN  LYS A 440      27.741  11.582  20.469  1.00  0.00           H
ATOM   3859  CA  LYS A 440      29.082  12.018  18.969  1.00  0.00           C
ATOM   3860  HA  LYS A 440      30.027  11.545  18.743  1.00  0.00           H
ATOM   3861  CB  LYS A 440      28.018  11.310  18.071  1.00  0.00           C
ATOM   3862  HB1 LYS A 440      28.218  11.483  16.992  1.00  0.00           H
ATOM   3863  HB2 LYS A 440      27.042  11.798  18.276  1.00  0.00           H
ATOM   3864  CG  LYS A 440      27.805   9.848  18.295  1.00  0.00           C
ATOM   3865  HG1 LYS A 440      27.089   9.436  17.552  1.00  0.00           H
ATOM   3866  HG2 LYS A 440      27.398   9.714  19.320  1.00  0.00           H
ATOM   3867  CD  LYS A 440      29.132   9.091  18.167  1.00  0.00           C
ATOM   3868  HD1 LYS A 440      28.818   8.078  18.498  1.00  0.00           H
ATOM   3869  HD2 LYS A 440      29.902   9.285  18.944  1.00  0.00           H
ATOM   3870  CE  LYS A 440      29.719   8.927  16.808  1.00  0.00           C
ATOM   3871  HE1 LYS A 440      29.933   9.906  16.327  1.00  0.00           H
ATOM   3872  HE2 LYS A 440      29.017   8.349  16.171  1.00  0.00           H
ATOM   3873  NZ  LYS A 440      30.955   8.188  17.025  1.00  0.00           N
ATOM   3874  HZ1 LYS A 440      31.387   8.537  17.904  1.00  0.00           H
ATOM   3875  HZ2 LYS A 440      31.611   8.512  16.286  1.00  0.00           H
ATOM   3876  HZ3 LYS A 440      30.909   7.150  17.083  1.00  0.00           H
ATOM   3877  C   LYS A 440      29.235  13.523  18.744  1.00  0.00           C
ATOM   3878  O   LYS A 440      29.569  14.000  17.679  1.00  0.00           O
ATOM   3879  N   ALA A 441      28.989  14.371  19.740  1.00  0.00           N
ATOM   3880  HN  ALA A 441      28.667  14.078  20.638  1.00  0.00           H
ATOM   3881  CA  ALA A 441      29.095  15.831  19.628  1.00  0.00           C
ATOM   3882  HA  ALA A 441      28.307  16.257  19.026  1.00  0.00           H
ATOM   3883  CB  ALA A 441      28.874  16.590  21.004  1.00  0.00           C
ATOM   3884  HB1 ALA A 441      29.721  16.299  21.661  1.00  0.00           H
ATOM   3885  HB2 ALA A 441      27.912  16.317  21.487  1.00  0.00           H
ATOM   3886  HB3 ALA A 441      29.028  17.662  20.757  1.00  0.00           H
ATOM   3887  C   ALA A 441      30.404  16.321  19.043  1.00  0.00           C
ATOM   3888  O   ALA A 441      31.535  15.902  19.463  1.00  0.00           O
ATOM   3889  N   ALA A 442      30.400  17.369  18.159  1.00  0.00           N
ATOM   3890  HN  ALA A 442      29.517  17.826  18.085  1.00  0.00           H
ATOM   3891  CA  ALA A 442      31.568  17.921  17.529  1.00  0.00           C
ATOM   3892  HA  ALA A 442      32.449  17.529  18.016  1.00  0.00           H
ATOM   3893  CB  ALA A 442      31.656  17.392  16.047  1.00  0.00           C
ATOM   3894  HB1 ALA A 442      30.708  17.555  15.491  1.00  0.00           H
ATOM   3895  HB2 ALA A 442      31.850  16.302  16.138  1.00  0.00           H
ATOM   3896  HB3 ALA A 442      32.485  17.793  15.425  1.00  0.00           H
ATOM   3897  C   ALA A 442      31.714  19.411  17.653  1.00  0.00           C
ATOM   3898  O   ALA A 442      32.344  20.083  16.847  1.00  0.00           O
ATOM   3899  N   SER A 443      30.968  20.099  18.569  1.00  0.00           N
ATOM   3900  HN  SER A 443      30.400  19.664  19.262  1.00  0.00           H
ATOM   3901  CA  SER A 443      30.947  21.549  18.520  1.00  0.00           C
ATOM   3902  HA  SER A 443      31.467  21.860  17.626  1.00  0.00           H
ATOM   3903  CB  SER A 443      29.507  22.227  18.739  1.00  0.00           C
ATOM   3904  HB1 SER A 443      29.260  22.212  19.822  1.00  0.00           H
ATOM   3905  HB2 SER A 443      28.755  21.706  18.110  1.00  0.00           H
ATOM   3906  OG  SER A 443      29.530  23.625  18.439  1.00  0.00           O
ATOM   3907  HG1 SER A 443      29.958  23.657  17.581  1.00  0.00           H
ATOM   3908  C   SER A 443      31.980  21.889  19.552  1.00  0.00           C
ATOM   3909  O   SER A 443      31.733  21.893  20.762  1.00  0.00           O
ATOM   3910  N   LYS A 444      33.199  22.200  19.114  1.00  0.00           N
ATOM   3911  HN  LYS A 444      33.330  22.382  18.143  1.00  0.00           H
ATOM   3912  CA  LYS A 444      34.411  22.317  19.960  1.00  0.00           C
ATOM   3913  HA  LYS A 444      34.313  21.646  20.801  1.00  0.00           H
ATOM   3914  CB  LYS A 444      35.773  22.145  19.266  1.00  0.00           C
ATOM   3915  HB1 LYS A 444      36.501  22.745  19.854  1.00  0.00           H
ATOM   3916  HB2 LYS A 444      35.761  22.650  18.277  1.00  0.00           H
ATOM   3917  CG  LYS A 444      36.428  20.737  18.981  1.00  0.00           C
ATOM   3918  HG1 LYS A 444      36.622  20.404  20.023  1.00  0.00           H
ATOM   3919  HG2 LYS A 444      37.367  20.985  18.443  1.00  0.00           H
ATOM   3920  CD  LYS A 444      35.605  19.789  18.034  1.00  0.00           C
ATOM   3921  HD1 LYS A 444      35.411  20.205  17.022  1.00  0.00           H
ATOM   3922  HD2 LYS A 444      34.662  19.772  18.621  1.00  0.00           H
ATOM   3923  CE  LYS A 444      36.201  18.420  17.732  1.00  0.00           C
ATOM   3924  HE1 LYS A 444      37.112  18.523  17.104  1.00  0.00           H
ATOM   3925  HE2 LYS A 444      35.366  17.931  17.186  1.00  0.00           H
ATOM   3926  NZ  LYS A 444      36.433  17.673  18.952  1.00  0.00           N
ATOM   3927  HZ1 LYS A 444      35.562  17.514  19.497  1.00  0.00           H
ATOM   3928  HZ2 LYS A 444      37.108  18.211  19.533  1.00  0.00           H
ATOM   3929  HZ3 LYS A 444      36.839  16.754  18.681  1.00  0.00           H
ATOM   3930  C   LYS A 444      34.514  23.647  20.648  1.00  0.00           C
ATOM   3931  O   LYS A 444      34.910  23.710  21.797  1.00  0.00           O
ATOM   3932  N   ILE A 445      34.087  24.752  20.015  1.00  0.00           N
ATOM   3933  HN  ILE A 445      33.579  24.601  19.171  1.00  0.00           H
ATOM   3934  CA  ILE A 445      34.171  26.111  20.640  1.00  0.00           C
ATOM   3935  HA  ILE A 445      35.070  26.056  21.236  1.00  0.00           H
ATOM   3936  CB  ILE A 445      34.283  27.325  19.676  1.00  0.00           C
ATOM   3937  HB  ILE A 445      35.134  27.259  18.965  1.00  0.00           H
ATOM   3938  CG2 ILE A 445      33.157  27.389  18.629  1.00  0.00           C
ATOM   3939 1HG2 ILE A 445      33.374  28.213  17.916  1.00  0.00           H
ATOM   3940 2HG2 ILE A 445      32.262  27.622  19.244  1.00  0.00           H
ATOM   3941 3HG2 ILE A 445      33.137  26.392  18.140  1.00  0.00           H
ATOM   3942  CG1 ILE A 445      34.513  28.633  20.442  1.00  0.00           C
ATOM   3943 1HG1 ILE A 445      33.613  28.892  21.039  1.00  0.00           H
ATOM   3944 2HG1 ILE A 445      34.575  29.562  19.836  1.00  0.00           H
ATOM   3945  CD  ILE A 445      35.731  28.788  21.308  1.00  0.00           C
ATOM   3946  HD1 ILE A 445      35.586  28.148  22.204  1.00  0.00           H
ATOM   3947  HD2 ILE A 445      35.776  29.856  21.613  1.00  0.00           H
ATOM   3948  HD3 ILE A 445      36.699  28.476  20.862  1.00  0.00           H
ATOM   3949  C   ILE A 445      32.973  26.233  21.591  1.00  0.00           C
ATOM   3950  O   ILE A 445      33.154  26.655  22.746  1.00  0.00           O
ATOM   3951  N   ASN A 446      31.777  25.659  21.264  1.00  0.00           N
ATOM   3952  HN  ASN A 446      31.523  25.331  20.357  1.00  0.00           H
ATOM   3953  CA  ASN A 446      30.727  25.711  22.200  1.00  0.00           C
ATOM   3954  HA  ASN A 446      30.579  26.678  22.657  1.00  0.00           H
ATOM   3955  CB  ASN A 446      29.410  25.432  21.529  1.00  0.00           C
ATOM   3956  HB1 ASN A 446      28.561  25.332  22.238  1.00  0.00           H
ATOM   3957  HB2 ASN A 446      29.477  24.466  20.984  1.00  0.00           H
ATOM   3958  CG  ASN A 446      29.025  26.494  20.457  1.00  0.00           C
ATOM   3959  OD1 ASN A 446      29.825  27.297  19.990  1.00  0.00           O
ATOM   3960  ND2 ASN A 446      27.748  26.358  19.939  1.00  0.00           N
ATOM   3961 1HD2 ASN A 446      27.354  27.093  19.387  1.00  0.00           H
ATOM   3962 2HD2 ASN A 446      27.140  25.713  20.402  1.00  0.00           H
ATOM   3963  C   ASN A 446      30.969  24.775  23.396  1.00  0.00           C
ATOM   3964  O   ASN A 446      30.466  25.126  24.448  1.00  0.00           O
ATOM   3965  N   GLU A 447      31.761  23.656  23.300  1.00  0.00           N
ATOM   3966  HN  GLU A 447      32.020  23.303  22.404  1.00  0.00           H
ATOM   3967  CA  GLU A 447      32.240  22.871  24.379  1.00  0.00           C
ATOM   3968  HA  GLU A 447      31.414  22.653  25.040  1.00  0.00           H
ATOM   3969  CB  GLU A 447      32.958  21.630  23.822  1.00  0.00           C
ATOM   3970  HB1 GLU A 447      33.568  21.872  22.925  1.00  0.00           H
ATOM   3971  HB2 GLU A 447      32.156  20.992  23.394  1.00  0.00           H
ATOM   3972  CG  GLU A 447      33.878  20.787  24.799  1.00  0.00           C
ATOM   3973  HG1 GLU A 447      33.391  20.611  25.782  1.00  0.00           H
ATOM   3974  HG2 GLU A 447      34.866  21.286  24.891  1.00  0.00           H
ATOM   3975  CD  GLU A 447      34.192  19.439  24.248  1.00  0.00           C
ATOM   3976  OE1 GLU A 447      33.273  18.626  24.086  1.00  0.00           O
ATOM   3977  OE2 GLU A 447      35.392  19.274  23.909  1.00  0.00           O
ATOM   3978  C   GLU A 447      33.117  23.725  25.259  1.00  0.00           C
ATOM   3979  O   GLU A 447      32.889  23.762  26.468  1.00  0.00           O
ATOM   3980  N   THR A 448      34.091  24.454  24.692  1.00  0.00           N
ATOM   3981  HN  THR A 448      34.090  24.563  23.701  1.00  0.00           H
ATOM   3982  CA  THR A 448      35.055  25.261  25.409  1.00  0.00           C
ATOM   3983  HA  THR A 448      35.324  24.645  26.254  1.00  0.00           H
ATOM   3984  CB  THR A 448      36.132  25.855  24.516  1.00  0.00           C
ATOM   3985  HB  THR A 448      35.672  26.610  23.843  1.00  0.00           H
ATOM   3986  OG1 THR A 448      36.752  24.890  23.655  1.00  0.00           O
ATOM   3987  HG1 THR A 448      36.811  25.225  22.758  1.00  0.00           H
ATOM   3988  CG2 THR A 448      37.292  26.474  25.289  1.00  0.00           C
ATOM   3989 1HG2 THR A 448      37.760  25.645  25.863  1.00  0.00           H
ATOM   3990 2HG2 THR A 448      37.004  27.310  25.962  1.00  0.00           H
ATOM   3991 3HG2 THR A 448      38.004  26.770  24.489  1.00  0.00           H
ATOM   3992  C   THR A 448      34.314  26.439  26.099  1.00  0.00           C
ATOM   3993  O   THR A 448      34.696  26.898  27.198  1.00  0.00           O
ATOM   3994  N   MET A 449      33.240  26.938  25.343  1.00  0.00           N
ATOM   3995  HN  MET A 449      33.030  26.603  24.428  1.00  0.00           H
ATOM   3996  CA  MET A 449      32.376  27.965  26.013  1.00  0.00           C
ATOM   3997  HA  MET A 449      33.016  28.741  26.406  1.00  0.00           H
ATOM   3998  CB  MET A 449      31.489  28.704  24.956  1.00  0.00           C
ATOM   3999  HB1 MET A 449      30.816  29.447  25.437  1.00  0.00           H
ATOM   4000  HB2 MET A 449      30.929  27.958  24.353  1.00  0.00           H
ATOM   4001  CG  MET A 449      32.252  29.696  24.009  1.00  0.00           C
ATOM   4002  HG1 MET A 449      31.427  30.195  23.457  1.00  0.00           H
ATOM   4003  HG2 MET A 449      32.868  29.054  23.343  1.00  0.00           H
ATOM   4004  SD  MET A 449      33.122  31.026  24.891  1.00  0.00           S
ATOM   4005  CE  MET A 449      34.841  30.526  24.477  1.00  0.00           C
ATOM   4006  HE1 MET A 449      34.933  29.438  24.269  1.00  0.00           H
ATOM   4007  HE2 MET A 449      35.589  30.850  25.232  1.00  0.00           H
ATOM   4008  HE3 MET A 449      35.086  31.160  23.599  1.00  0.00           H
ATOM   4009  C   MET A 449      31.507  27.432  27.142  1.00  0.00           C
ATOM   4010  O   MET A 449      31.212  28.053  28.114  1.00  0.00           O
ATOM   4011  N   LEU A 450      30.987  26.185  26.973  1.00  0.00           N
ATOM   4012  HN  LEU A 450      31.075  25.701  26.106  1.00  0.00           H
ATOM   4013  CA  LEU A 450      30.288  25.507  28.013  1.00  0.00           C
ATOM   4014  HA  LEU A 450      29.520  26.179  28.367  1.00  0.00           H
ATOM   4015  CB  LEU A 450      29.531  24.238  27.625  1.00  0.00           C
ATOM   4016  HB1 LEU A 450      30.285  23.485  27.312  1.00  0.00           H
ATOM   4017  HB2 LEU A 450      28.955  24.607  26.749  1.00  0.00           H
ATOM   4018  CG  LEU A 450      28.674  23.463  28.722  1.00  0.00           C
ATOM   4019  HG  LEU A 450      29.330  22.944  29.453  1.00  0.00           H
ATOM   4020  CD1 LEU A 450      27.775  24.428  29.483  1.00  0.00           C
ATOM   4021 1HD1 LEU A 450      28.376  25.022  30.204  1.00  0.00           H
ATOM   4022 2HD1 LEU A 450      26.971  23.928  30.066  1.00  0.00           H
ATOM   4023 3HD1 LEU A 450      27.264  25.117  28.777  1.00  0.00           H
ATOM   4024  CD2 LEU A 450      27.773  22.489  28.042  1.00  0.00           C
ATOM   4025 1HD2 LEU A 450      27.107  23.046  27.348  1.00  0.00           H
ATOM   4026 2HD2 LEU A 450      27.167  22.046  28.861  1.00  0.00           H
ATOM   4027 3HD2 LEU A 450      28.440  21.830  27.446  1.00  0.00           H
ATOM   4028  C   LEU A 450      31.207  25.294  29.219  1.00  0.00           C
ATOM   4029  O   LEU A 450      30.782  25.606  30.347  1.00  0.00           O
ATOM   4030  N   ARG A 451      32.479  24.891  29.110  1.00  0.00           N
ATOM   4031  HN  ARG A 451      32.792  24.659  28.193  1.00  0.00           H
ATOM   4032  CA  ARG A 451      33.369  24.833  30.243  1.00  0.00           C
ATOM   4033  HA  ARG A 451      32.852  24.286  31.018  1.00  0.00           H
ATOM   4034  CB  ARG A 451      34.649  24.098  29.844  1.00  0.00           C
ATOM   4035  HB1 ARG A 451      35.402  24.131  30.661  1.00  0.00           H
ATOM   4036  HB2 ARG A 451      35.105  24.573  28.949  1.00  0.00           H
ATOM   4037  CG  ARG A 451      34.318  22.589  29.648  1.00  0.00           C
ATOM   4038  HG1 ARG A 451      33.349  22.473  29.117  1.00  0.00           H
ATOM   4039  HG2 ARG A 451      34.184  22.121  30.647  1.00  0.00           H
ATOM   4040  CD  ARG A 451      35.388  21.807  28.880  1.00  0.00           C
ATOM   4041  HD1 ARG A 451      36.418  21.901  29.288  1.00  0.00           H
ATOM   4042  HD2 ARG A 451      35.513  22.254  27.871  1.00  0.00           H
ATOM   4043  NE  ARG A 451      34.853  20.432  28.717  1.00  0.00           N
ATOM   4044  HE  ARG A 451      33.922  20.316  28.369  1.00  0.00           H
ATOM   4045  CZ  ARG A 451      35.381  19.303  29.156  1.00  0.00           C
ATOM   4046  NH1 ARG A 451      36.381  19.339  30.007  1.00  0.00           N
ATOM   4047 1HH1 ARG A 451      36.524  18.494  30.523  1.00  0.00           H
ATOM   4048 2HH1 ARG A 451      36.553  20.178  30.524  1.00  0.00           H
ATOM   4049  NH2 ARG A 451      34.974  18.133  28.774  1.00  0.00           N
ATOM   4050 1HH2 ARG A 451      34.399  17.993  27.968  1.00  0.00           H
ATOM   4051 2HH2 ARG A 451      35.663  17.414  28.868  1.00  0.00           H
ATOM   4052  C   ARG A 451      33.561  26.171  30.968  1.00  0.00           C
ATOM   4053  O   ARG A 451      33.452  26.261  32.151  1.00  0.00           O
ATOM   4054  N   LEU A 452      33.780  27.309  30.226  1.00  0.00           N
ATOM   4055  HN  LEU A 452      33.886  27.236  29.237  1.00  0.00           H
ATOM   4056  CA  LEU A 452      33.823  28.673  30.780  1.00  0.00           C
ATOM   4057  HA  LEU A 452      34.587  28.795  31.534  1.00  0.00           H
ATOM   4058  CB  LEU A 452      34.317  29.644  29.610  1.00  0.00           C
ATOM   4059  HB1 LEU A 452      33.639  29.352  28.780  1.00  0.00           H
ATOM   4060  HB2 LEU A 452      35.362  29.389  29.330  1.00  0.00           H
ATOM   4061  CG  LEU A 452      34.268  31.185  29.880  1.00  0.00           C
ATOM   4062  HG  LEU A 452      33.220  31.525  30.022  1.00  0.00           H
ATOM   4063  CD1 LEU A 452      35.005  31.501  31.249  1.00  0.00           C
ATOM   4064 1HD1 LEU A 452      34.782  32.554  31.527  1.00  0.00           H
ATOM   4065 2HD1 LEU A 452      36.097  31.337  31.127  1.00  0.00           H
ATOM   4066 3HD1 LEU A 452      34.701  30.866  32.108  1.00  0.00           H
ATOM   4067  CD2 LEU A 452      34.882  31.980  28.671  1.00  0.00           C
ATOM   4068 1HD2 LEU A 452      34.399  31.734  27.702  1.00  0.00           H
ATOM   4069 2HD2 LEU A 452      35.973  31.800  28.779  1.00  0.00           H
ATOM   4070 3HD2 LEU A 452      34.808  33.047  28.972  1.00  0.00           H
ATOM   4071  C   LEU A 452      32.526  29.136  31.456  1.00  0.00           C
ATOM   4072  O   LEU A 452      32.569  29.790  32.509  1.00  0.00           O
ATOM   4073  N   GLY A 453      31.332  28.804  30.949  1.00  0.00           N
ATOM   4074  HN  GLY A 453      31.259  28.407  30.037  1.00  0.00           H
ATOM   4075  CA  GLY A 453      30.050  29.026  31.619  1.00  0.00           C
ATOM   4076  HA1 GLY A 453      29.245  28.704  30.975  1.00  0.00           H
ATOM   4077  HA2 GLY A 453      29.882  30.063  31.871  1.00  0.00           H
ATOM   4078  C   GLY A 453      29.958  28.207  32.890  1.00  0.00           C
ATOM   4079  O   GLY A 453      29.571  28.792  33.897  1.00  0.00           O
ATOM   4080  N   ILE A 454      30.363  26.919  32.920  1.00  0.00           N
ATOM   4081  HN  ILE A 454      30.734  26.557  32.068  1.00  0.00           H
ATOM   4082  CA  ILE A 454      30.433  26.132  34.095  1.00  0.00           C
ATOM   4083  HA  ILE A 454      29.440  26.203  34.512  1.00  0.00           H
ATOM   4084  CB  ILE A 454      30.670  24.646  33.702  1.00  0.00           C
ATOM   4085  HB  ILE A 454      31.609  24.627  33.110  1.00  0.00           H
ATOM   4086  CG2 ILE A 454      30.759  23.738  34.990  1.00  0.00           C
ATOM   4087 1HG2 ILE A 454      29.875  23.856  35.652  1.00  0.00           H
ATOM   4088 2HG2 ILE A 454      31.690  23.980  35.545  1.00  0.00           H
ATOM   4089 3HG2 ILE A 454      30.918  22.685  34.673  1.00  0.00           H
ATOM   4090  CG1 ILE A 454      29.481  24.113  32.799  1.00  0.00           C
ATOM   4091 1HG1 ILE A 454      29.224  24.878  32.035  1.00  0.00           H
ATOM   4092 2HG1 ILE A 454      28.613  24.063  33.491  1.00  0.00           H
ATOM   4093  CD  ILE A 454      29.749  22.728  32.208  1.00  0.00           C
ATOM   4094  HD1 ILE A 454      29.762  22.002  33.048  1.00  0.00           H
ATOM   4095  HD2 ILE A 454      30.600  22.696  31.493  1.00  0.00           H
ATOM   4096  HD3 ILE A 454      28.830  22.376  31.692  1.00  0.00           H
ATOM   4097  C   ILE A 454      31.474  26.587  35.109  1.00  0.00           C
ATOM   4098  O   ILE A 454      31.106  26.580  36.279  1.00  0.00           O
ATOM   4099  N   PHE A 455      32.630  27.137  34.761  1.00  0.00           N
ATOM   4100  HN  PHE A 455      32.909  27.193  33.805  1.00  0.00           H
ATOM   4101  CA  PHE A 455      33.488  27.841  35.670  1.00  0.00           C
ATOM   4102  HA  PHE A 455      33.632  27.370  36.632  1.00  0.00           H
ATOM   4103  CB  PHE A 455      34.839  28.086  34.876  1.00  0.00           C
ATOM   4104  HB1 PHE A 455      35.213  29.117  35.055  1.00  0.00           H
ATOM   4105  HB2 PHE A 455      34.670  27.913  33.792  1.00  0.00           H
ATOM   4106  CG  PHE A 455      35.840  27.115  35.515  1.00  0.00           C
ATOM   4107  CD1 PHE A 455      36.224  27.300  36.820  1.00  0.00           C
ATOM   4108  HD1 PHE A 455      36.175  28.315  37.184  1.00  0.00           H
ATOM   4109  CE1 PHE A 455      37.111  26.379  37.465  1.00  0.00           C
ATOM   4110  HE1 PHE A 455      37.528  26.466  38.458  1.00  0.00           H
ATOM   4111  CZ  PHE A 455      37.408  25.207  36.791  1.00  0.00           C
ATOM   4112  HZ  PHE A 455      38.095  24.504  37.240  1.00  0.00           H
ATOM   4113  CD2 PHE A 455      36.145  25.919  34.868  1.00  0.00           C
ATOM   4114  HD2 PHE A 455      35.783  25.846  33.853  1.00  0.00           H
ATOM   4115  CE2 PHE A 455      37.052  25.021  35.462  1.00  0.00           C
ATOM   4116  HE2 PHE A 455      37.412  24.160  34.919  1.00  0.00           H
ATOM   4117  C   PHE A 455      32.925  29.178  36.242  1.00  0.00           C
ATOM   4118  O   PHE A 455      33.236  29.500  37.405  1.00  0.00           O
ATOM   4119  N   GLY A 456      32.044  29.946  35.552  1.00  0.00           N
ATOM   4120  HN  GLY A 456      31.890  29.769  34.583  1.00  0.00           H
ATOM   4121  CA  GLY A 456      31.176  30.972  36.150  1.00  0.00           C
ATOM   4122  HA1 GLY A 456      30.535  31.410  35.399  1.00  0.00           H
ATOM   4123  HA2 GLY A 456      31.892  31.590  36.671  1.00  0.00           H
ATOM   4124  C   GLY A 456      30.234  30.482  37.215  1.00  0.00           C
ATOM   4125  O   GLY A 456      29.931  31.273  38.137  1.00  0.00           O
ATOM   4126  N   PHE A 457      29.664  29.251  37.046  1.00  0.00           N
ATOM   4127  HN  PHE A 457      29.884  28.564  36.357  1.00  0.00           H
ATOM   4128  CA  PHE A 457      28.852  28.769  38.151  1.00  0.00           C
ATOM   4129  HA  PHE A 457      28.073  29.501  38.307  1.00  0.00           H
ATOM   4130  CB  PHE A 457      28.125  27.522  37.570  1.00  0.00           C
ATOM   4131  HB1 PHE A 457      28.867  26.766  37.235  1.00  0.00           H
ATOM   4132  HB2 PHE A 457      27.761  27.995  36.633  1.00  0.00           H
ATOM   4133  CG  PHE A 457      27.010  27.020  38.309  1.00  0.00           C
ATOM   4134  CD1 PHE A 457      26.352  25.884  37.804  1.00  0.00           C
ATOM   4135  HD1 PHE A 457      26.701  25.505  36.855  1.00  0.00           H
ATOM   4136  CE1 PHE A 457      25.152  25.476  38.387  1.00  0.00           C
ATOM   4137  HE1 PHE A 457      24.587  24.627  38.032  1.00  0.00           H
ATOM   4138  CZ  PHE A 457      24.650  26.123  39.523  1.00  0.00           C
ATOM   4139  HZ  PHE A 457      23.780  25.779  40.063  1.00  0.00           H
ATOM   4140  CD2 PHE A 457      26.416  27.696  39.426  1.00  0.00           C
ATOM   4141  HD2 PHE A 457      26.843  28.646  39.710  1.00  0.00           H
ATOM   4142  CE2 PHE A 457      25.292  27.244  40.072  1.00  0.00           C
ATOM   4143  HE2 PHE A 457      24.753  27.712  40.883  1.00  0.00           H
ATOM   4144  C   PHE A 457      29.658  28.546  39.436  1.00  0.00           C
ATOM   4145  O   PHE A 457      29.298  28.682  40.598  1.00  0.00           O
ATOM   4146  N   LEU A 458      30.866  28.061  39.279  1.00  0.00           N
ATOM   4147  HN  LEU A 458      30.958  27.681  38.361  1.00  0.00           H
ATOM   4148  CA  LEU A 458      31.803  27.977  40.333  1.00  0.00           C
ATOM   4149  HA  LEU A 458      31.408  27.430  41.177  1.00  0.00           H
ATOM   4150  CB  LEU A 458      33.009  27.107  40.025  1.00  0.00           C
ATOM   4151  HB1 LEU A 458      33.548  27.651  39.221  1.00  0.00           H
ATOM   4152  HB2 LEU A 458      32.636  26.191  39.518  1.00  0.00           H
ATOM   4153  CG  LEU A 458      33.938  26.717  41.212  1.00  0.00           C
ATOM   4154  HG  LEU A 458      34.128  27.688  41.717  1.00  0.00           H
ATOM   4155  CD1 LEU A 458      33.248  25.870  42.332  1.00  0.00           C
ATOM   4156 1HD1 LEU A 458      33.995  25.609  43.112  1.00  0.00           H
ATOM   4157 2HD1 LEU A 458      32.964  24.879  41.917  1.00  0.00           H
ATOM   4158 3HD1 LEU A 458      32.389  26.418  42.774  1.00  0.00           H
ATOM   4159  CD2 LEU A 458      35.266  26.088  40.848  1.00  0.00           C
ATOM   4160 1HD2 LEU A 458      35.927  25.889  41.719  1.00  0.00           H
ATOM   4161 2HD2 LEU A 458      35.842  26.750  40.166  1.00  0.00           H
ATOM   4162 3HD2 LEU A 458      35.085  25.143  40.293  1.00  0.00           H
ATOM   4163  C   LEU A 458      32.214  29.320  40.948  1.00  0.00           C
ATOM   4164  O   LEU A 458      32.343  29.411  42.158  1.00  0.00           O
ATOM   4165  N   ALA A 459      32.415  30.315  40.060  1.00  0.00           N
ATOM   4166  HN  ALA A 459      32.460  29.977  39.123  1.00  0.00           H
ATOM   4167  CA  ALA A 459      32.656  31.680  40.550  1.00  0.00           C
ATOM   4168  HA  ALA A 459      33.490  31.657  41.236  1.00  0.00           H
ATOM   4169  CB  ALA A 459      33.172  32.560  39.361  1.00  0.00           C
ATOM   4170  HB1 ALA A 459      33.872  31.881  38.829  1.00  0.00           H
ATOM   4171  HB2 ALA A 459      33.617  33.516  39.711  1.00  0.00           H
ATOM   4172  HB3 ALA A 459      32.345  32.769  38.650  1.00  0.00           H
ATOM   4173  C   ALA A 459      31.427  32.325  41.302  1.00  0.00           C
ATOM   4174  O   ALA A 459      31.641  32.950  42.351  1.00  0.00           O
ATOM   4175  N   PHE A 460      30.158  32.118  40.840  1.00  0.00           N
ATOM   4176  HN  PHE A 460      30.149  31.817  39.890  1.00  0.00           H
ATOM   4177  CA  PHE A 460      28.906  32.285  41.489  1.00  0.00           C
ATOM   4178  HA  PHE A 460      28.836  33.336  41.727  1.00  0.00           H
ATOM   4179  CB  PHE A 460      27.872  31.722  40.474  1.00  0.00           C
ATOM   4180  HB1 PHE A 460      27.732  30.621  40.536  1.00  0.00           H
ATOM   4181  HB2 PHE A 460      28.214  31.933  39.439  1.00  0.00           H
ATOM   4182  CG  PHE A 460      26.526  32.410  40.668  1.00  0.00           C
ATOM   4183  CD1 PHE A 460      26.308  33.675  40.195  1.00  0.00           C
ATOM   4184  HD1 PHE A 460      27.150  34.044  39.628  1.00  0.00           H
ATOM   4185  CE1 PHE A 460      25.134  34.341  40.514  1.00  0.00           C
ATOM   4186  HE1 PHE A 460      24.786  35.248  40.042  1.00  0.00           H
ATOM   4187  CZ  PHE A 460      24.168  33.782  41.341  1.00  0.00           C
ATOM   4188  HZ  PHE A 460      23.219  34.279  41.475  1.00  0.00           H
ATOM   4189  CD2 PHE A 460      25.504  31.768  41.450  1.00  0.00           C
ATOM   4190  HD2 PHE A 460      25.699  30.746  41.742  1.00  0.00           H
ATOM   4191  CE2 PHE A 460      24.316  32.470  41.747  1.00  0.00           C
ATOM   4192  HE2 PHE A 460      23.615  31.845  42.279  1.00  0.00           H
ATOM   4193  C   PHE A 460      28.809  31.516  42.749  1.00  0.00           C
ATOM   4194  O   PHE A 460      28.571  32.075  43.772  1.00  0.00           O
ATOM   4195  N   GLY A 461      29.196  30.211  42.745  1.00  0.00           N
ATOM   4196  HN  GLY A 461      29.363  29.674  41.922  1.00  0.00           H
ATOM   4197  CA  GLY A 461      29.381  29.463  44.008  1.00  0.00           C
ATOM   4198  HA1 GLY A 461      29.988  28.630  43.687  1.00  0.00           H
ATOM   4199  HA2 GLY A 461      28.373  29.198  44.290  1.00  0.00           H
ATOM   4200  C   GLY A 461      30.192  30.261  45.072  1.00  0.00           C
ATOM   4201  O   GLY A 461      29.650  30.598  46.136  1.00  0.00           O
ATOM   4202  N   PHE A 462      31.500  30.616  44.888  1.00  0.00           N
ATOM   4203  HN  PHE A 462      32.033  30.328  44.096  1.00  0.00           H
ATOM   4204  CA  PHE A 462      32.214  31.241  45.931  1.00  0.00           C
ATOM   4205  HA  PHE A 462      32.107  30.636  46.819  1.00  0.00           H
ATOM   4206  CB  PHE A 462      33.742  31.427  45.621  1.00  0.00           C
ATOM   4207  HB1 PHE A 462      34.217  32.150  46.318  1.00  0.00           H
ATOM   4208  HB2 PHE A 462      33.807  31.847  44.594  1.00  0.00           H
ATOM   4209  CG  PHE A 462      34.409  30.095  45.607  1.00  0.00           C
ATOM   4210  CD1 PHE A 462      34.613  29.423  46.873  1.00  0.00           C
ATOM   4211  HD1 PHE A 462      34.312  29.915  47.786  1.00  0.00           H
ATOM   4212  CE1 PHE A 462      35.129  28.075  46.831  1.00  0.00           C
ATOM   4213  HE1 PHE A 462      35.246  27.521  47.751  1.00  0.00           H
ATOM   4214  CZ  PHE A 462      35.557  27.545  45.601  1.00  0.00           C
ATOM   4215  HZ  PHE A 462      36.212  26.687  45.607  1.00  0.00           H
ATOM   4216  CD2 PHE A 462      34.856  29.500  44.402  1.00  0.00           C
ATOM   4217  HD2 PHE A 462      34.733  29.963  43.434  1.00  0.00           H
ATOM   4218  CE2 PHE A 462      35.454  28.230  44.375  1.00  0.00           C
ATOM   4219  HE2 PHE A 462      35.880  27.747  43.507  1.00  0.00           H
ATOM   4220  C   PHE A 462      31.661  32.533  46.352  1.00  0.00           C
ATOM   4221  O   PHE A 462      31.688  32.972  47.494  1.00  0.00           O
ATOM   4222  N   VAL A 463      31.147  33.351  45.485  1.00  0.00           N
ATOM   4223  HN  VAL A 463      31.109  33.063  44.531  1.00  0.00           H
ATOM   4224  CA  VAL A 463      30.615  34.672  45.760  1.00  0.00           C
ATOM   4225  HA  VAL A 463      31.418  35.272  46.160  1.00  0.00           H
ATOM   4226  CB  VAL A 463      30.124  35.324  44.460  1.00  0.00           C
ATOM   4227  HB  VAL A 463      29.832  34.476  43.804  1.00  0.00           H
ATOM   4228  CG1 VAL A 463      28.989  36.322  44.719  1.00  0.00           C
ATOM   4229 1HG1 VAL A 463      29.192  36.873  45.662  1.00  0.00           H
ATOM   4230 2HG1 VAL A 463      28.007  35.821  44.858  1.00  0.00           H
ATOM   4231 3HG1 VAL A 463      28.787  36.992  43.856  1.00  0.00           H
ATOM   4232  CG2 VAL A 463      31.283  36.043  43.748  1.00  0.00           C
ATOM   4233 1HG2 VAL A 463      31.393  37.033  44.238  1.00  0.00           H
ATOM   4234 2HG2 VAL A 463      31.002  36.326  42.711  1.00  0.00           H
ATOM   4235 3HG2 VAL A 463      32.227  35.461  43.816  1.00  0.00           H
ATOM   4236  C   VAL A 463      29.476  34.639  46.712  1.00  0.00           C
ATOM   4237  O   VAL A 463      29.414  35.459  47.671  1.00  0.00           O
ATOM   4238  N   LEU A 464      28.538  33.741  46.409  1.00  0.00           N
ATOM   4239  HN  LEU A 464      28.624  33.047  45.698  1.00  0.00           H
ATOM   4240  CA  LEU A 464      27.387  33.462  47.279  1.00  0.00           C
ATOM   4241  HA  LEU A 464      26.734  34.322  47.259  1.00  0.00           H
ATOM   4242  CB  LEU A 464      26.546  32.438  46.597  1.00  0.00           C
ATOM   4243  HB1 LEU A 464      27.054  31.452  46.553  1.00  0.00           H
ATOM   4244  HB2 LEU A 464      26.297  32.627  45.530  1.00  0.00           H
ATOM   4245  CG  LEU A 464      25.224  31.980  47.301  1.00  0.00           C
ATOM   4246  HG  LEU A 464      25.506  31.857  48.369  1.00  0.00           H
ATOM   4247  CD1 LEU A 464      24.172  33.080  47.045  1.00  0.00           C
ATOM   4248 1HD1 LEU A 464      23.218  32.829  47.557  1.00  0.00           H
ATOM   4249 2HD1 LEU A 464      23.972  33.229  45.962  1.00  0.00           H
ATOM   4250 3HD1 LEU A 464      24.565  34.039  47.447  1.00  0.00           H
ATOM   4251  CD2 LEU A 464      24.771  30.576  46.852  1.00  0.00           C
ATOM   4252 1HD2 LEU A 464      25.668  29.920  46.833  1.00  0.00           H
ATOM   4253 2HD2 LEU A 464      24.166  30.584  45.920  1.00  0.00           H
ATOM   4254 3HD2 LEU A 464      24.100  30.183  47.645  1.00  0.00           H
ATOM   4255  C   LEU A 464      27.646  33.136  48.655  1.00  0.00           C
ATOM   4256  O   LEU A 464      27.084  33.757  49.567  1.00  0.00           O
ATOM   4257  N   ILE A 465      28.564  32.186  48.870  1.00  0.00           N
ATOM   4258  HN  ILE A 465      28.977  31.693  48.108  1.00  0.00           H
ATOM   4259  CA  ILE A 465      29.175  31.797  50.111  1.00  0.00           C
ATOM   4260  HA  ILE A 465      28.348  31.458  50.719  1.00  0.00           H
ATOM   4261  CB  ILE A 465      30.191  30.594  50.009  1.00  0.00           C
ATOM   4262  HB  ILE A 465      30.988  30.784  49.258  1.00  0.00           H
ATOM   4263  CG2 ILE A 465      30.833  30.284  51.360  1.00  0.00           C
ATOM   4264 1HG2 ILE A 465      31.547  29.448  51.199  1.00  0.00           H
ATOM   4265 2HG2 ILE A 465      30.073  29.970  52.108  1.00  0.00           H
ATOM   4266 3HG2 ILE A 465      31.360  31.137  51.839  1.00  0.00           H
ATOM   4267  CG1 ILE A 465      29.392  29.440  49.467  1.00  0.00           C
ATOM   4268 1HG1 ILE A 465      29.111  29.632  48.410  1.00  0.00           H
ATOM   4269 2HG1 ILE A 465      28.530  29.184  50.119  1.00  0.00           H
ATOM   4270  CD  ILE A 465      30.223  28.164  49.278  1.00  0.00           C
ATOM   4271  HD1 ILE A 465      30.624  27.754  50.229  1.00  0.00           H
ATOM   4272  HD2 ILE A 465      31.004  28.422  48.531  1.00  0.00           H
ATOM   4273  HD3 ILE A 465      29.468  27.468  48.853  1.00  0.00           H
ATOM   4274  C   ILE A 465      29.752  33.072  50.797  1.00  0.00           C
ATOM   4275  O   ILE A 465      29.383  33.455  51.912  1.00  0.00           O
ATOM   4276  N   THR A 466      30.567  33.972  50.224  1.00  0.00           N
ATOM   4277  HN  THR A 466      31.025  33.739  49.369  1.00  0.00           H
ATOM   4278  CA  THR A 466      30.927  35.211  50.944  1.00  0.00           C
ATOM   4279  HA  THR A 466      31.306  34.954  51.921  1.00  0.00           H
ATOM   4280  CB  THR A 466      32.227  35.940  50.419  1.00  0.00           C
ATOM   4281  HB  THR A 466      33.028  35.170  50.393  1.00  0.00           H
ATOM   4282  OG1 THR A 466      32.657  37.036  51.199  1.00  0.00           O
ATOM   4283  HG1 THR A 466      33.121  36.559  51.891  1.00  0.00           H
ATOM   4284  CG2 THR A 466      32.110  36.464  48.975  1.00  0.00           C
ATOM   4285 1HG2 THR A 466      31.363  37.287  48.990  1.00  0.00           H
ATOM   4286 2HG2 THR A 466      31.875  35.624  48.287  1.00  0.00           H
ATOM   4287 3HG2 THR A 466      33.162  36.682  48.693  1.00  0.00           H
ATOM   4288  C   THR A 466      29.797  36.155  51.294  1.00  0.00           C
ATOM   4289  O   THR A 466      29.683  36.704  52.408  1.00  0.00           O
ATOM   4290  N   PHE A 467      28.821  36.448  50.426  1.00  0.00           N
ATOM   4291  HN  PHE A 467      28.977  36.030  49.534  1.00  0.00           H
ATOM   4292  CA  PHE A 467      27.615  37.238  50.732  1.00  0.00           C
ATOM   4293  HA  PHE A 467      27.946  38.220  51.036  1.00  0.00           H
ATOM   4294  CB  PHE A 467      26.667  37.319  49.479  1.00  0.00           C
ATOM   4295  HB1 PHE A 467      26.616  36.270  49.116  1.00  0.00           H
ATOM   4296  HB2 PHE A 467      27.243  37.912  48.737  1.00  0.00           H
ATOM   4297  CG  PHE A 467      25.234  37.748  49.658  1.00  0.00           C
ATOM   4298  CD1 PHE A 467      24.151  36.885  49.722  1.00  0.00           C
ATOM   4299  HD1 PHE A 467      24.267  35.814  49.636  1.00  0.00           H
ATOM   4300  CE1 PHE A 467      22.826  37.299  49.842  1.00  0.00           C
ATOM   4301  HE1 PHE A 467      21.999  36.605  49.838  1.00  0.00           H
ATOM   4302  CZ  PHE A 467      22.545  38.676  49.838  1.00  0.00           C
ATOM   4303  HZ  PHE A 467      21.561  39.043  50.089  1.00  0.00           H
ATOM   4304  CD2 PHE A 467      24.908  39.111  49.712  1.00  0.00           C
ATOM   4305  HD2 PHE A 467      25.748  39.790  49.745  1.00  0.00           H
ATOM   4306  CE2 PHE A 467      23.604  39.599  49.825  1.00  0.00           C
ATOM   4307  HE2 PHE A 467      23.310  40.632  49.934  1.00  0.00           H
ATOM   4308  C   PHE A 467      26.883  36.649  51.952  1.00  0.00           C
ATOM   4309  O   PHE A 467      26.648  37.311  52.991  1.00  0.00           O
ATOM   4310  N   SER A 468      26.668  35.319  51.914  1.00  0.00           N
ATOM   4311  HN  SER A 468      26.958  34.851  51.083  1.00  0.00           H
ATOM   4312  CA  SER A 468      26.037  34.548  52.992  1.00  0.00           C
ATOM   4313  HA  SER A 468      25.042  34.957  53.093  1.00  0.00           H
ATOM   4314  CB  SER A 468      25.771  33.086  52.714  1.00  0.00           C
ATOM   4315  HB1 SER A 468      25.282  32.577  53.572  1.00  0.00           H
ATOM   4316  HB2 SER A 468      26.694  32.483  52.577  1.00  0.00           H
ATOM   4317  OG  SER A 468      24.927  32.878  51.563  1.00  0.00           O
ATOM   4318  HG1 SER A 468      25.425  33.241  50.827  1.00  0.00           H
ATOM   4319  C   SER A 468      26.822  34.640  54.332  1.00  0.00           C
ATOM   4320  O   SER A 468      26.277  34.846  55.411  1.00  0.00           O
ATOM   4321  N   CYS A 469      28.163  34.521  54.207  1.00  0.00           N
ATOM   4322  HN  CYS A 469      28.572  34.434  53.302  1.00  0.00           H
ATOM   4323  CA  CYS A 469      29.050  34.704  55.375  1.00  0.00           C
ATOM   4324  HA  CYS A 469      28.723  34.050  56.171  1.00  0.00           H
ATOM   4325  CB  CYS A 469      30.526  34.205  55.102  1.00  0.00           C
ATOM   4326  HB1 CYS A 469      31.214  34.489  55.927  1.00  0.00           H
ATOM   4327  HB2 CYS A 469      30.777  34.579  54.086  1.00  0.00           H
ATOM   4328  SG  CYS A 469      30.644  32.324  54.999  1.00  0.00           S
ATOM   4329  HG1 CYS A 469      29.614  32.256  54.168  1.00  0.00           H
ATOM   4330  C   CYS A 469      29.104  36.025  55.986  1.00  0.00           C
ATOM   4331  O   CYS A 469      29.018  36.189  57.189  1.00  0.00           O
ATOM   4332  N   HSD A 470      29.123  37.115  55.136  1.00  0.00           N
ATOM   4333  HN  HSD A 470      29.070  37.014  54.145  1.00  0.00           H
ATOM   4334  CA  HSD A 470      29.145  38.520  55.521  1.00  0.00           C
ATOM   4335  HA  HSD A 470      29.821  38.638  56.355  1.00  0.00           H
ATOM   4336  CB  HSD A 470      29.409  39.454  54.358  1.00  0.00           C
ATOM   4337  HB1 HSD A 470      28.975  40.464  54.516  1.00  0.00           H
ATOM   4338  HB2 HSD A 470      28.942  38.974  53.471  1.00  0.00           H
ATOM   4339  ND1 HSD A 470      31.688  38.695  53.422  1.00  0.00           N
ATOM   4340  HD1 HSD A 470      31.458  37.888  52.878  1.00  0.00           H
ATOM   4341  CG  HSD A 470      30.869  39.568  54.090  1.00  0.00           C
ATOM   4342  CE1 HSD A 470      32.929  39.233  53.392  1.00  0.00           C
ATOM   4343  HE1 HSD A 470      33.809  38.951  52.814  1.00  0.00           H
ATOM   4344  NE2 HSD A 470      32.971  40.343  54.094  1.00  0.00           N
ATOM   4345  CD2 HSD A 470      31.666  40.614  54.491  1.00  0.00           C
ATOM   4346  HD2 HSD A 470      31.520  41.533  55.044  1.00  0.00           H
ATOM   4347  C   HSD A 470      27.796  38.858  56.133  1.00  0.00           C
ATOM   4348  O   HSD A 470      27.760  39.637  57.074  1.00  0.00           O
ATOM   4349  N   PHE A 471      26.669  38.313  55.672  1.00  0.00           N
ATOM   4350  HN  PHE A 471      26.616  37.749  54.851  1.00  0.00           H
ATOM   4351  CA  PHE A 471      25.290  38.571  56.031  1.00  0.00           C
ATOM   4352  HA  PHE A 471      25.122  39.637  56.069  1.00  0.00           H
ATOM   4353  CB  PHE A 471      24.352  37.966  54.848  1.00  0.00           C
ATOM   4354  HB1 PHE A 471      24.443  36.863  54.748  1.00  0.00           H
ATOM   4355  HB2 PHE A 471      24.780  38.451  53.944  1.00  0.00           H
ATOM   4356  CG  PHE A 471      22.887  38.481  54.903  1.00  0.00           C
ATOM   4357  CD1 PHE A 471      22.150  39.292  55.772  1.00  0.00           C
ATOM   4358  HD1 PHE A 471      22.659  39.645  56.656  1.00  0.00           H
ATOM   4359  CE1 PHE A 471      20.826  39.654  55.568  1.00  0.00           C
ATOM   4360  HE1 PHE A 471      20.257  40.228  56.284  1.00  0.00           H
ATOM   4361  CZ  PHE A 471      20.129  39.213  54.425  1.00  0.00           C
ATOM   4362  HZ  PHE A 471      19.082  39.471  54.363  1.00  0.00           H
ATOM   4363  CD2 PHE A 471      22.155  37.961  53.808  1.00  0.00           C
ATOM   4364  HD2 PHE A 471      22.535  37.246  53.093  1.00  0.00           H
ATOM   4365  CE2 PHE A 471      20.802  38.300  53.558  1.00  0.00           C
ATOM   4366  HE2 PHE A 471      20.255  37.943  52.699  1.00  0.00           H
ATOM   4367  C   PHE A 471      25.045  38.018  57.370  1.00  0.00           C
ATOM   4368  O   PHE A 471      24.420  38.602  58.260  1.00  0.00           O
ATOM   4369  N   TYR A 472      25.537  36.807  57.698  1.00  0.00           N
ATOM   4370  HN  TYR A 472      26.016  36.263  57.013  1.00  0.00           H
ATOM   4371  CA  TYR A 472      25.638  36.184  59.027  1.00  0.00           C
ATOM   4372  HA  TYR A 472      24.640  36.052  59.419  1.00  0.00           H
ATOM   4373  CB  TYR A 472      26.323  34.737  59.053  1.00  0.00           C
ATOM   4374  HB1 TYR A 472      27.345  34.736  58.617  1.00  0.00           H
ATOM   4375  HB2 TYR A 472      25.777  34.092  58.332  1.00  0.00           H
ATOM   4376  CG  TYR A 472      26.228  33.910  60.298  1.00  0.00           C
ATOM   4377  CD1 TYR A 472      25.155  33.004  60.444  1.00  0.00           C
ATOM   4378  HD1 TYR A 472      24.389  33.064  59.684  1.00  0.00           H
ATOM   4379  CE1 TYR A 472      25.021  32.129  61.502  1.00  0.00           C
ATOM   4380  HE1 TYR A 472      24.123  31.536  61.592  1.00  0.00           H
ATOM   4381  CZ  TYR A 472      25.967  32.105  62.504  1.00  0.00           C
ATOM   4382  OH  TYR A 472      25.792  31.282  63.681  1.00  0.00           O
ATOM   4383  HH  TYR A 472      25.068  30.652  63.660  1.00  0.00           H
ATOM   4384  CD2 TYR A 472      27.226  33.760  61.197  1.00  0.00           C
ATOM   4385  HD2 TYR A 472      28.110  34.380  61.202  1.00  0.00           H
ATOM   4386  CE2 TYR A 472      27.076  32.998  62.379  1.00  0.00           C
ATOM   4387  HE2 TYR A 472      27.868  32.996  63.113  1.00  0.00           H
ATOM   4388  C   TYR A 472      26.435  37.049  59.981  1.00  0.00           C
ATOM   4389  O   TYR A 472      25.997  37.287  61.104  1.00  0.00           O
ATOM   4390  N   ASP A 473      27.640  37.553  59.482  1.00  0.00           N
ATOM   4391  HN  ASP A 473      27.968  37.237  58.595  1.00  0.00           H
ATOM   4392  CA  ASP A 473      28.502  38.352  60.240  1.00  0.00           C
ATOM   4393  HA  ASP A 473      28.714  37.798  61.143  1.00  0.00           H
ATOM   4394  CB  ASP A 473      29.869  38.451  59.499  1.00  0.00           C
ATOM   4395  HB1 ASP A 473      29.720  37.972  58.508  1.00  0.00           H
ATOM   4396  HB2 ASP A 473      30.720  37.905  59.959  1.00  0.00           H
ATOM   4397  CG  ASP A 473      30.479  39.812  59.267  1.00  0.00           C
ATOM   4398  OD1 ASP A 473      31.186  39.975  58.241  1.00  0.00           O
ATOM   4399  OD2 ASP A 473      30.485  40.600  60.250  1.00  0.00           O
ATOM   4400  C   ASP A 473      27.774  39.660  60.673  1.00  0.00           C
ATOM   4401  O   ASP A 473      27.744  40.033  61.866  1.00  0.00           O
ATOM   4402  N   PHE A 474      27.040  40.294  59.756  1.00  0.00           N
ATOM   4403  HN  PHE A 474      27.060  39.933  58.827  1.00  0.00           H
ATOM   4404  CA  PHE A 474      26.029  41.330  60.083  1.00  0.00           C
ATOM   4405  HA  PHE A 474      26.524  42.164  60.558  1.00  0.00           H
ATOM   4406  CB  PHE A 474      25.638  42.087  58.731  1.00  0.00           C
ATOM   4407  HB1 PHE A 474      25.754  41.398  57.867  1.00  0.00           H
ATOM   4408  HB2 PHE A 474      26.304  42.966  58.600  1.00  0.00           H
ATOM   4409  CG  PHE A 474      24.266  42.672  58.590  1.00  0.00           C
ATOM   4410  CD1 PHE A 474      24.041  44.069  58.546  1.00  0.00           C
ATOM   4411  HD1 PHE A 474      24.841  44.770  58.732  1.00  0.00           H
ATOM   4412  CE1 PHE A 474      22.824  44.614  58.301  1.00  0.00           C
ATOM   4413  HE1 PHE A 474      22.693  45.685  58.319  1.00  0.00           H
ATOM   4414  CZ  PHE A 474      21.789  43.772  57.964  1.00  0.00           C
ATOM   4415  HZ  PHE A 474      20.817  44.229  57.849  1.00  0.00           H
ATOM   4416  CD2 PHE A 474      23.168  41.824  58.259  1.00  0.00           C
ATOM   4417  HD2 PHE A 474      23.222  40.746  58.244  1.00  0.00           H
ATOM   4418  CE2 PHE A 474      21.938  42.360  58.017  1.00  0.00           C
ATOM   4419  HE2 PHE A 474      21.101  41.696  57.858  1.00  0.00           H
ATOM   4420  C   PHE A 474      25.000  40.921  61.095  1.00  0.00           C
ATOM   4421  O   PHE A 474      24.657  41.724  62.012  1.00  0.00           O
ATOM   4422  N   PHE A 475      24.398  39.724  60.992  1.00  0.00           N
ATOM   4423  HN  PHE A 475      24.702  39.163  60.226  1.00  0.00           H
ATOM   4424  CA  PHE A 475      23.321  39.257  61.822  1.00  0.00           C
ATOM   4425  HA  PHE A 475      22.614  40.073  61.840  1.00  0.00           H
ATOM   4426  CB  PHE A 475      22.698  37.992  61.194  1.00  0.00           C
ATOM   4427  HB1 PHE A 475      23.490  37.232  61.027  1.00  0.00           H
ATOM   4428  HB2 PHE A 475      22.324  38.308  60.196  1.00  0.00           H
ATOM   4429  CG  PHE A 475      21.620  37.286  61.909  1.00  0.00           C
ATOM   4430  CD1 PHE A 475      21.748  35.942  62.118  1.00  0.00           C
ATOM   4431  HD1 PHE A 475      22.700  35.513  61.842  1.00  0.00           H
ATOM   4432  CE1 PHE A 475      20.688  35.169  62.646  1.00  0.00           C
ATOM   4433  HE1 PHE A 475      20.808  34.096  62.651  1.00  0.00           H
ATOM   4434  CZ  PHE A 475      19.446  35.808  62.946  1.00  0.00           C
ATOM   4435  HZ  PHE A 475      18.539  35.321  63.273  1.00  0.00           H
ATOM   4436  CD2 PHE A 475      20.476  37.908  62.289  1.00  0.00           C
ATOM   4437  HD2 PHE A 475      20.222  38.934  62.070  1.00  0.00           H
ATOM   4438  CE2 PHE A 475      19.382  37.191  62.813  1.00  0.00           C
ATOM   4439  HE2 PHE A 475      18.524  37.743  63.168  1.00  0.00           H
ATOM   4440  C   PHE A 475      23.646  39.085  63.268  1.00  0.00           C
ATOM   4441  O   PHE A 475      22.895  39.444  64.165  1.00  0.00           O
ATOM   4442  N   ASN A 476      24.944  38.647  63.630  1.00  0.00           N
ATOM   4443  HN  ASN A 476      25.559  38.405  62.883  1.00  0.00           H
ATOM   4444  CA  ASN A 476      25.346  38.350  64.979  1.00  0.00           C
ATOM   4445  HA  ASN A 476      24.519  38.274  65.669  1.00  0.00           H
ATOM   4446  CB  ASN A 476      25.913  36.926  64.891  1.00  0.00           C
ATOM   4447  HB1 ASN A 476      26.517  36.685  65.791  1.00  0.00           H
ATOM   4448  HB2 ASN A 476      26.566  36.687  64.024  1.00  0.00           H
ATOM   4449  CG  ASN A 476      24.773  35.843  64.840  1.00  0.00           C
ATOM   4450  OD1 ASN A 476      23.900  35.978  65.643  1.00  0.00           O
ATOM   4451  ND2 ASN A 476      24.870  34.801  63.983  1.00  0.00           N
ATOM   4452 1HD2 ASN A 476      25.581  34.745  63.282  1.00  0.00           H
ATOM   4453 2HD2 ASN A 476      24.288  33.989  64.022  1.00  0.00           H
ATOM   4454  C   ASN A 476      26.332  39.370  65.657  1.00  0.00           C
ATOM   4455  O   ASN A 476      26.857  39.199  66.756  1.00  0.00           O
ATOM   4456  N   GLN A 477      26.505  40.538  64.965  1.00  0.00           N
ATOM   4457  HN  GLN A 477      26.016  40.576  64.098  1.00  0.00           H
ATOM   4458  CA  GLN A 477      27.306  41.671  65.350  1.00  0.00           C
ATOM   4459  HA  GLN A 477      28.311  41.314  65.521  1.00  0.00           H
ATOM   4460  CB  GLN A 477      27.145  42.767  64.295  1.00  0.00           C
ATOM   4461  HB1 GLN A 477      26.075  43.041  64.179  1.00  0.00           H
ATOM   4462  HB2 GLN A 477      27.396  42.322  63.308  1.00  0.00           H
ATOM   4463  CG  GLN A 477      27.941  44.075  64.404  1.00  0.00           C
ATOM   4464  HG1 GLN A 477      27.532  44.530  65.332  1.00  0.00           H
ATOM   4465  HG2 GLN A 477      27.859  44.669  63.469  1.00  0.00           H
ATOM   4466  CD  GLN A 477      29.440  43.804  64.516  1.00  0.00           C
ATOM   4467  OE1 GLN A 477      30.098  43.424  63.524  1.00  0.00           O
ATOM   4468  NE2 GLN A 477      30.028  43.964  65.692  1.00  0.00           N
ATOM   4469 1HE2 GLN A 477      30.900  43.518  65.890  1.00  0.00           H
ATOM   4470 2HE2 GLN A 477      29.540  44.442  66.423  1.00  0.00           H
ATOM   4471  C   GLN A 477      27.039  42.148  66.776  1.00  0.00           C
ATOM   4472  O   GLN A 477      27.934  42.228  67.623  1.00  0.00           O
ATOM   4473  N   ALA A 478      25.709  42.480  67.053  1.00  0.00           N
ATOM   4474  HN  ALA A 478      24.961  42.244  66.438  1.00  0.00           H
ATOM   4475  CA  ALA A 478      25.354  42.970  68.352  1.00  0.00           C
ATOM   4476  HA  ALA A 478      26.111  43.714  68.550  1.00  0.00           H
ATOM   4477  CB  ALA A 478      23.972  43.640  68.443  1.00  0.00           C
ATOM   4478  HB1 ALA A 478      23.848  44.197  69.396  1.00  0.00           H
ATOM   4479  HB2 ALA A 478      23.103  42.965  68.285  1.00  0.00           H
ATOM   4480  HB3 ALA A 478      23.876  44.340  67.586  1.00  0.00           H
ATOM   4481  C   ALA A 478      25.536  41.967  69.535  1.00  0.00           C
ATOM   4482  O   ALA A 478      25.896  42.409  70.664  1.00  0.00           O
ATOM   4483  N   GLU A 479      25.308  40.625  69.353  1.00  0.00           N
ATOM   4484  HN  GLU A 479      24.915  40.284  68.502  1.00  0.00           H
ATOM   4485  CA  GLU A 479      25.655  39.551  70.251  1.00  0.00           C
ATOM   4486  HA  GLU A 479      25.155  39.848  71.161  1.00  0.00           H
ATOM   4487  CB  GLU A 479      25.128  38.167  69.771  1.00  0.00           C
ATOM   4488  HB1 GLU A 479      25.462  37.322  70.410  1.00  0.00           H
ATOM   4489  HB2 GLU A 479      25.484  37.958  68.739  1.00  0.00           H
ATOM   4490  CG  GLU A 479      23.529  38.133  69.763  1.00  0.00           C
ATOM   4491  HG1 GLU A 479      23.190  37.374  69.026  1.00  0.00           H
ATOM   4492  HG2 GLU A 479      23.053  39.054  69.364  1.00  0.00           H
ATOM   4493  CD  GLU A 479      22.823  37.763  71.059  1.00  0.00           C
ATOM   4494  OE1 GLU A 479      22.281  36.620  71.201  1.00  0.00           O
ATOM   4495  OE2 GLU A 479      22.861  38.586  71.983  1.00  0.00           O
ATOM   4496  C   GLU A 479      27.122  39.439  70.597  1.00  0.00           C
ATOM   4497  O   GLU A 479      27.581  39.236  71.701  1.00  0.00           O
ATOM   4498  N   TRP A 480      28.001  39.645  69.589  1.00  0.00           N
ATOM   4499  HN  TRP A 480      27.709  39.746  68.641  1.00  0.00           H
ATOM   4500  CA  TRP A 480      29.483  39.842  69.762  1.00  0.00           C
ATOM   4501  HA  TRP A 480      29.731  38.883  70.193  1.00  0.00           H
ATOM   4502  CB  TRP A 480      30.274  39.815  68.393  1.00  0.00           C
ATOM   4503  HB1 TRP A 480      31.358  39.995  68.560  1.00  0.00           H
ATOM   4504  HB2 TRP A 480      29.970  40.650  67.726  1.00  0.00           H
ATOM   4505  CG  TRP A 480      30.097  38.514  67.525  1.00  0.00           C
ATOM   4506  CD1 TRP A 480      29.880  37.269  68.029  1.00  0.00           C
ATOM   4507  HD1 TRP A 480      29.665  37.057  69.065  1.00  0.00           H
ATOM   4508  NE1 TRP A 480      29.953  36.334  66.943  1.00  0.00           N
ATOM   4509  HE1 TRP A 480      29.446  35.511  66.809  1.00  0.00           H
ATOM   4510  CE2 TRP A 480      30.068  37.027  65.732  1.00  0.00           C
ATOM   4511  CD2 TRP A 480      30.257  38.417  66.075  1.00  0.00           C
ATOM   4512  CE3 TRP A 480      30.428  39.292  65.067  1.00  0.00           C
ATOM   4513  HE3 TRP A 480      30.584  40.335  65.300  1.00  0.00           H
ATOM   4514  CZ3 TRP A 480      30.565  38.780  63.786  1.00  0.00           C
ATOM   4515  HZ3 TRP A 480      30.652  39.439  62.935  1.00  0.00           H
ATOM   4516  CZ2 TRP A 480      30.276  36.503  64.473  1.00  0.00           C
ATOM   4517  HZ2 TRP A 480      30.337  35.463  64.188  1.00  0.00           H
ATOM   4518  CH2 TRP A 480      30.413  37.446  63.479  1.00  0.00           C
ATOM   4519  HH2 TRP A 480      30.526  37.103  62.462  1.00  0.00           H
ATOM   4520  C   TRP A 480      29.855  41.022  70.600  1.00  0.00           C
ATOM   4521  O   TRP A 480      30.721  41.036  71.493  1.00  0.00           O
ATOM   4522  N   GLU A 481      29.192  42.175  70.417  1.00  0.00           N
ATOM   4523  HN  GLU A 481      28.634  42.348  69.609  1.00  0.00           H
ATOM   4524  CA  GLU A 481      29.266  43.297  71.352  1.00  0.00           C
ATOM   4525  HA  GLU A 481      30.315  43.546  71.420  1.00  0.00           H
ATOM   4526  CB  GLU A 481      28.625  44.577  70.688  1.00  0.00           C
ATOM   4527  HB1 GLU A 481      28.524  45.411  71.415  1.00  0.00           H
ATOM   4528  HB2 GLU A 481      27.565  44.376  70.420  1.00  0.00           H
ATOM   4529  CG  GLU A 481      29.410  44.853  69.448  1.00  0.00           C
ATOM   4530  HG1 GLU A 481      29.508  44.019  68.720  1.00  0.00           H
ATOM   4531  HG2 GLU A 481      30.428  45.203  69.722  1.00  0.00           H
ATOM   4532  CD  GLU A 481      28.772  45.984  68.667  1.00  0.00           C
ATOM   4533  OE1 GLU A 481      28.309  45.827  67.485  1.00  0.00           O
ATOM   4534  OE2 GLU A 481      28.707  47.169  69.189  1.00  0.00           O
ATOM   4535  C   GLU A 481      28.831  43.061  72.772  1.00  0.00           C
ATOM   4536  O   GLU A 481      29.640  43.368  73.644  1.00  0.00           O
ATOM   4537  N   ARG A 482      27.646  42.426  73.019  1.00  0.00           N
ATOM   4538  HN  ARG A 482      27.011  42.212  72.280  1.00  0.00           H
ATOM   4539  CA  ARG A 482      27.154  41.977  74.344  1.00  0.00           C
ATOM   4540  HA  ARG A 482      26.982  42.759  75.068  1.00  0.00           H
ATOM   4541  CB  ARG A 482      25.854  41.093  74.341  1.00  0.00           C
ATOM   4542  HB1 ARG A 482      25.632  40.523  75.268  1.00  0.00           H
ATOM   4543  HB2 ARG A 482      25.945  40.453  73.437  1.00  0.00           H
ATOM   4544  CG  ARG A 482      24.621  41.987  74.065  1.00  0.00           C
ATOM   4545  HG1 ARG A 482      24.801  42.876  73.423  1.00  0.00           H
ATOM   4546  HG2 ARG A 482      24.335  42.506  75.005  1.00  0.00           H
ATOM   4547  CD  ARG A 482      23.491  41.210  73.362  1.00  0.00           C
ATOM   4548  HD1 ARG A 482      23.364  40.231  73.871  1.00  0.00           H
ATOM   4549  HD2 ARG A 482      23.847  41.042  72.323  1.00  0.00           H
ATOM   4550  NE  ARG A 482      22.195  41.921  73.435  1.00  0.00           N
ATOM   4551  HE  ARG A 482      21.921  42.508  74.196  1.00  0.00           H
ATOM   4552  CZ  ARG A 482      21.163  41.624  72.701  1.00  0.00           C
ATOM   4553  NH1 ARG A 482      21.083  40.578  71.920  1.00  0.00           N
ATOM   4554 1HH1 ARG A 482      21.896  39.995  71.916  1.00  0.00           H
ATOM   4555 2HH1 ARG A 482      20.307  40.341  71.335  1.00  0.00           H
ATOM   4556  NH2 ARG A 482      20.117  42.311  72.867  1.00  0.00           N
ATOM   4557 1HH2 ARG A 482      20.214  43.209  73.296  1.00  0.00           H
ATOM   4558 2HH2 ARG A 482      19.277  41.996  72.426  1.00  0.00           H
ATOM   4559  C   ARG A 482      28.185  41.086  75.010  1.00  0.00           C
ATOM   4560  O   ARG A 482      28.482  41.245  76.173  1.00  0.00           O
ATOM   4561  N   SER A 483      28.783  40.159  74.248  1.00  0.00           N
ATOM   4562  HN  SER A 483      28.345  39.951  73.377  1.00  0.00           H
ATOM   4563  CA  SER A 483      29.742  39.184  74.738  1.00  0.00           C
ATOM   4564  HA  SER A 483      29.317  38.717  75.614  1.00  0.00           H
ATOM   4565  CB  SER A 483      30.119  38.145  73.677  1.00  0.00           C
ATOM   4566  HB1 SER A 483      30.791  37.374  74.109  1.00  0.00           H
ATOM   4567  HB2 SER A 483      30.562  38.573  72.752  1.00  0.00           H
ATOM   4568  OG  SER A 483      28.937  37.448  73.357  1.00  0.00           O
ATOM   4569  HG1 SER A 483      28.405  38.082  72.870  1.00  0.00           H
ATOM   4570  C   SER A 483      31.037  39.798  75.308  1.00  0.00           C
ATOM   4571  O   SER A 483      31.464  39.449  76.368  1.00  0.00           O
ATOM   4572  N   PHE A 484      31.470  40.892  74.658  1.00  0.00           N
ATOM   4573  HN  PHE A 484      31.085  41.148  73.774  1.00  0.00           H
ATOM   4574  CA  PHE A 484      32.539  41.792  75.001  1.00  0.00           C
ATOM   4575  HA  PHE A 484      33.421  41.203  75.204  1.00  0.00           H
ATOM   4576  CB  PHE A 484      32.981  42.666  73.779  1.00  0.00           C
ATOM   4577  HB1 PHE A 484      32.102  43.001  73.188  1.00  0.00           H
ATOM   4578  HB2 PHE A 484      33.464  41.939  73.092  1.00  0.00           H
ATOM   4579  CG  PHE A 484      33.939  43.753  73.986  1.00  0.00           C
ATOM   4580  CD1 PHE A 484      35.332  43.566  74.006  1.00  0.00           C
ATOM   4581  HD1 PHE A 484      35.611  42.525  73.931  1.00  0.00           H
ATOM   4582  CE1 PHE A 484      36.237  44.634  74.139  1.00  0.00           C
ATOM   4583  HE1 PHE A 484      37.292  44.555  73.924  1.00  0.00           H
ATOM   4584  CZ  PHE A 484      35.767  45.936  74.297  1.00  0.00           C
ATOM   4585  HZ  PHE A 484      36.411  46.765  74.551  1.00  0.00           H
ATOM   4586  CD2 PHE A 484      33.498  45.106  74.023  1.00  0.00           C
ATOM   4587  HD2 PHE A 484      32.435  45.252  73.901  1.00  0.00           H
ATOM   4588  CE2 PHE A 484      34.359  46.232  74.198  1.00  0.00           C
ATOM   4589  HE2 PHE A 484      34.022  47.254  74.286  1.00  0.00           H
ATOM   4590  C   PHE A 484      32.191  42.664  76.192  1.00  0.00           C
ATOM   4591  O   PHE A 484      32.920  42.790  77.134  1.00  0.00           O
ATOM   4592  N   ARG A 485      31.018  43.344  76.162  1.00  0.00           N
ATOM   4593  HN  ARG A 485      30.409  43.325  75.373  1.00  0.00           H
ATOM   4594  CA  ARG A 485      30.540  44.117  77.259  1.00  0.00           C
ATOM   4595  HA  ARG A 485      31.363  44.796  77.424  1.00  0.00           H
ATOM   4596  CB  ARG A 485      29.372  45.045  76.774  1.00  0.00           C
ATOM   4597  HB1 ARG A 485      28.950  45.635  77.616  1.00  0.00           H
ATOM   4598  HB2 ARG A 485      28.569  44.381  76.389  1.00  0.00           H
ATOM   4599  CG  ARG A 485      29.781  46.141  75.810  1.00  0.00           C
ATOM   4600  HG1 ARG A 485      30.606  45.910  75.102  1.00  0.00           H
ATOM   4601  HG2 ARG A 485      30.071  46.968  76.494  1.00  0.00           H
ATOM   4602  CD  ARG A 485      28.627  46.614  74.971  1.00  0.00           C
ATOM   4603  HD1 ARG A 485      27.668  46.446  75.507  1.00  0.00           H
ATOM   4604  HD2 ARG A 485      28.722  46.106  73.988  1.00  0.00           H
ATOM   4605  NE  ARG A 485      28.770  48.053  74.672  1.00  0.00           N
ATOM   4606  HE  ARG A 485      29.348  48.637  75.241  1.00  0.00           H
ATOM   4607  CZ  ARG A 485      27.944  48.812  73.938  1.00  0.00           C
ATOM   4608  NH1 ARG A 485      26.987  48.317  73.217  1.00  0.00           N
ATOM   4609 1HH1 ARG A 485      26.633  47.409  73.439  1.00  0.00           H
ATOM   4610 2HH1 ARG A 485      26.236  48.826  72.796  1.00  0.00           H
ATOM   4611  NH2 ARG A 485      27.963  50.129  74.101  1.00  0.00           N
ATOM   4612 1HH2 ARG A 485      27.279  50.713  73.665  1.00  0.00           H
ATOM   4613 2HH2 ARG A 485      28.562  50.389  74.859  1.00  0.00           H
ATOM   4614  C   ARG A 485      30.393  43.341  78.510  1.00  0.00           C
ATOM   4615  O   ARG A 485      30.724  43.841  79.590  1.00  0.00           O
ATOM   4616  N   ASP A 486      29.998  42.068  78.457  1.00  0.00           N
ATOM   4617  HN  ASP A 486      29.566  41.783  77.604  1.00  0.00           H
ATOM   4618  CA  ASP A 486      30.161  41.136  79.485  1.00  0.00           C
ATOM   4619  HA  ASP A 486      29.713  41.562  80.371  1.00  0.00           H
ATOM   4620  CB  ASP A 486      29.421  39.823  79.044  1.00  0.00           C
ATOM   4621  HB1 ASP A 486      29.909  39.452  78.118  1.00  0.00           H
ATOM   4622  HB2 ASP A 486      28.353  40.108  78.929  1.00  0.00           H
ATOM   4623  CG  ASP A 486      29.555  38.817  80.108  1.00  0.00           C
ATOM   4624  OD1 ASP A 486      30.161  37.745  79.854  1.00  0.00           O
ATOM   4625  OD2 ASP A 486      29.095  39.088  81.299  1.00  0.00           O
ATOM   4626  C   ASP A 486      31.571  40.974  80.048  1.00  0.00           C
ATOM   4627  O   ASP A 486      31.824  41.169  81.216  1.00  0.00           O
ATOM   4628  N   TYR A 487      32.522  40.716  79.153  1.00  0.00           N
ATOM   4629  HN  TYR A 487      32.231  40.353  78.272  1.00  0.00           H
ATOM   4630  CA  TYR A 487      33.936  40.593  79.432  1.00  0.00           C
ATOM   4631  HA  TYR A 487      33.987  39.910  80.267  1.00  0.00           H
ATOM   4632  CB  TYR A 487      34.692  39.914  78.243  1.00  0.00           C
ATOM   4633  HB1 TYR A 487      34.286  40.339  77.300  1.00  0.00           H
ATOM   4634  HB2 TYR A 487      34.525  38.816  78.243  1.00  0.00           H
ATOM   4635  CG  TYR A 487      36.216  40.014  78.223  1.00  0.00           C
ATOM   4636  CD1 TYR A 487      36.950  41.160  77.632  1.00  0.00           C
ATOM   4637  HD1 TYR A 487      36.392  41.924  77.110  1.00  0.00           H
ATOM   4638  CE1 TYR A 487      38.350  41.129  77.552  1.00  0.00           C
ATOM   4639  HE1 TYR A 487      38.861  41.853  76.934  1.00  0.00           H
ATOM   4640  CZ  TYR A 487      39.058  40.086  78.141  1.00  0.00           C
ATOM   4641  OH  TYR A 487      40.460  40.073  78.055  1.00  0.00           O
ATOM   4642  HH  TYR A 487      40.882  39.268  78.364  1.00  0.00           H
ATOM   4643  CD2 TYR A 487      36.995  39.103  78.888  1.00  0.00           C
ATOM   4644  HD2 TYR A 487      36.558  38.223  79.335  1.00  0.00           H
ATOM   4645  CE2 TYR A 487      38.361  39.055  78.831  1.00  0.00           C
ATOM   4646  HE2 TYR A 487      38.941  38.226  79.208  1.00  0.00           H
ATOM   4647  C   TYR A 487      34.552  41.887  80.007  1.00  0.00           C
ATOM   4648  O   TYR A 487      35.247  41.767  81.035  1.00  0.00           O
ATOM   4649  N   VAL A 488      34.205  43.130  79.479  1.00  0.00           N
ATOM   4650  HN  VAL A 488      33.572  43.224  78.714  1.00  0.00           H
ATOM   4651  CA  VAL A 488      34.736  44.401  79.992  1.00  0.00           C
ATOM   4652  HA  VAL A 488      35.811  44.302  80.021  1.00  0.00           H
ATOM   4653  CB  VAL A 488      34.417  45.514  79.065  1.00  0.00           C
ATOM   4654  HB  VAL A 488      33.354  45.379  78.770  1.00  0.00           H
ATOM   4655  CG1 VAL A 488      34.565  46.898  79.746  1.00  0.00           C
ATOM   4656 1HG1 VAL A 488      34.084  47.672  79.110  1.00  0.00           H
ATOM   4657 2HG1 VAL A 488      35.606  47.283  79.788  1.00  0.00           H
ATOM   4658 3HG1 VAL A 488      34.052  46.911  80.732  1.00  0.00           H
ATOM   4659  CG2 VAL A 488      35.162  45.326  77.711  1.00  0.00           C
ATOM   4660 1HG2 VAL A 488      35.054  44.276  77.366  1.00  0.00           H
ATOM   4661 2HG2 VAL A 488      36.259  45.415  77.867  1.00  0.00           H
ATOM   4662 3HG2 VAL A 488      34.794  46.057  76.960  1.00  0.00           H
ATOM   4663  C   VAL A 488      34.377  44.587  81.465  1.00  0.00           C
ATOM   4664  O   VAL A 488      35.144  45.072  82.320  1.00  0.00           O
ATOM   4665  N   LEU A 489      33.142  44.272  81.840  1.00  0.00           N
ATOM   4666  HN  LEU A 489      32.583  43.877  81.115  1.00  0.00           H
ATOM   4667  CA  LEU A 489      32.566  44.336  83.194  1.00  0.00           C
ATOM   4668  HA  LEU A 489      32.873  45.292  83.590  1.00  0.00           H
ATOM   4669  CB  LEU A 489      30.954  44.166  83.156  1.00  0.00           C
ATOM   4670  HB1 LEU A 489      30.460  43.894  84.113  1.00  0.00           H
ATOM   4671  HB2 LEU A 489      30.759  43.390  82.385  1.00  0.00           H
ATOM   4672  CG  LEU A 489      30.173  45.465  82.596  1.00  0.00           C
ATOM   4673  HG  LEU A 489      30.685  45.800  81.668  1.00  0.00           H
ATOM   4674  CD1 LEU A 489      28.733  45.066  82.299  1.00  0.00           C
ATOM   4675 1HD1 LEU A 489      28.157  44.750  83.194  1.00  0.00           H
ATOM   4676 2HD1 LEU A 489      28.591  44.422  81.405  1.00  0.00           H
ATOM   4677 3HD1 LEU A 489      28.284  46.040  82.009  1.00  0.00           H
ATOM   4678  CD2 LEU A 489      30.253  46.553  83.628  1.00  0.00           C
ATOM   4679 1HD2 LEU A 489      29.650  46.294  84.525  1.00  0.00           H
ATOM   4680 2HD2 LEU A 489      29.880  47.548  83.303  1.00  0.00           H
ATOM   4681 3HD2 LEU A 489      31.276  46.670  84.044  1.00  0.00           H
ATOM   4682  C   LEU A 489      33.189  43.297  84.162  1.00  0.00           C
ATOM   4683  O   LEU A 489      33.670  43.616  85.307  1.00  0.00           O
ATOM   4684  N   CYS A 490      33.319  42.007  83.718  1.00  0.00           N
ATOM   4685  HN  CYS A 490      32.994  41.823  82.793  1.00  0.00           H
ATOM   4686  CA  CYS A 490      33.834  40.940  84.403  1.00  0.00           C
ATOM   4687  HA  CYS A 490      33.301  40.870  85.339  1.00  0.00           H
ATOM   4688  CB  CYS A 490      33.654  39.639  83.652  1.00  0.00           C
ATOM   4689  HB1 CYS A 490      34.181  39.595  82.675  1.00  0.00           H
ATOM   4690  HB2 CYS A 490      32.634  39.524  83.227  1.00  0.00           H
ATOM   4691  SG  CYS A 490      33.789  38.210  84.721  1.00  0.00           S
ATOM   4692  C   CYS A 490      35.312  41.098  84.840  1.00  0.00           C
ATOM   4693  O   CYS A 490      35.770  40.602  85.890  1.00  0.00           O
ATOM   4694  N   GLN A 491      36.149  41.696  83.971  1.00  0.00           N
ATOM   4695  HN  GLN A 491      35.729  41.835  83.078  1.00  0.00           H
ATOM   4696  CA  GLN A 491      37.546  41.986  84.129  1.00  0.00           C
ATOM   4697  HA  GLN A 491      38.103  41.144  84.511  1.00  0.00           H
ATOM   4698  CB  GLN A 491      38.118  42.350  82.712  1.00  0.00           C
ATOM   4699  HB1 GLN A 491      39.148  42.718  82.903  1.00  0.00           H
ATOM   4700  HB2 GLN A 491      37.496  43.118  82.205  1.00  0.00           H
ATOM   4701  CG  GLN A 491      38.374  41.126  81.732  1.00  0.00           C
ATOM   4702  HG1 GLN A 491      38.679  41.502  80.732  1.00  0.00           H
ATOM   4703  HG2 GLN A 491      37.388  40.622  81.642  1.00  0.00           H
ATOM   4704  CD  GLN A 491      39.303  40.129  82.359  1.00  0.00           C
ATOM   4705  OE1 GLN A 491      38.856  39.276  83.158  1.00  0.00           O
ATOM   4706  NE2 GLN A 491      40.625  40.095  82.069  1.00  0.00           N
ATOM   4707 1HE2 GLN A 491      41.114  39.230  82.184  1.00  0.00           H
ATOM   4708 2HE2 GLN A 491      40.997  40.786  81.449  1.00  0.00           H
ATOM   4709  C   GLN A 491      37.817  43.030  85.186  1.00  0.00           C
ATOM   4710  O   GLN A 491      38.897  43.119  85.688  1.00  0.00           O
ATOM   4711  N   ALA A 492      36.763  43.737  85.532  1.00  0.00           N
ATOM   4712  HN  ALA A 492      36.019  43.612  84.880  1.00  0.00           H
ATOM   4713  CA  ALA A 492      36.806  44.745  86.585  1.00  0.00           C
ATOM   4714  HA  ALA A 492      37.816  44.997  86.874  1.00  0.00           H
ATOM   4715  CB  ALA A 492      36.177  46.067  86.122  1.00  0.00           C
ATOM   4716  HB1 ALA A 492      36.674  46.306  85.158  1.00  0.00           H
ATOM   4717  HB2 ALA A 492      36.314  46.767  86.973  1.00  0.00           H
ATOM   4718  HB3 ALA A 492      35.080  45.962  85.980  1.00  0.00           H
ATOM   4719  C   ALA A 492      36.240  44.346  87.906  1.00  0.00           C
ATOM   4720  O   ALA A 492      36.063  45.067  88.853  1.00  0.00           O
ATOM   4721  N   ASN A 493      35.770  43.022  88.060  1.00  0.00           N
ATOM   4722  HN  ASN A 493      35.673  42.526  87.200  1.00  0.00           H
ATOM   4723  CA  ASN A 493      35.097  42.595  89.312  1.00  0.00           C
ATOM   4724  HA  ASN A 493      34.737  41.623  89.008  1.00  0.00           H
ATOM   4725  CB  ASN A 493      36.032  42.286  90.504  1.00  0.00           C
ATOM   4726  HB1 ASN A 493      36.527  43.223  90.834  1.00  0.00           H
ATOM   4727  HB2 ASN A 493      36.849  41.635  90.126  1.00  0.00           H
ATOM   4728  CG  ASN A 493      35.338  41.529  91.579  1.00  0.00           C
ATOM   4729  OD1 ASN A 493      34.207  41.000  91.589  1.00  0.00           O
ATOM   4730  ND2 ASN A 493      36.085  41.618  92.684  1.00  0.00           N
ATOM   4731 1HD2 ASN A 493      35.886  41.006  93.449  1.00  0.00           H
ATOM   4732 2HD2 ASN A 493      36.853  42.256  92.629  1.00  0.00           H
ATOM   4733  C   ASN A 493      33.813  43.429  89.796  1.00  0.00           C
ATOM   4734  O   ASN A 493      33.834  44.158  90.765  1.00  0.00           O
ATOM   4735  N   VAL A 494      32.630  43.338  89.104  1.00  0.00           N
ATOM   4736  HN  VAL A 494      32.483  42.731  88.326  1.00  0.00           H
ATOM   4737  CA  VAL A 494      31.402  44.092  89.387  1.00  0.00           C
ATOM   4738  HA  VAL A 494      31.501  44.742  90.244  1.00  0.00           H
ATOM   4739  CB  VAL A 494      30.938  44.932  88.196  1.00  0.00           C
ATOM   4740  HB  VAL A 494      29.966  45.416  88.433  1.00  0.00           H
ATOM   4741  CG1 VAL A 494      32.071  45.917  87.795  1.00  0.00           C
ATOM   4742 1HG1 VAL A 494      32.519  46.432  88.672  1.00  0.00           H
ATOM   4743 2HG1 VAL A 494      31.696  46.673  87.073  1.00  0.00           H
ATOM   4744 3HG1 VAL A 494      32.944  45.373  87.374  1.00  0.00           H
ATOM   4745  CG2 VAL A 494      30.713  43.937  87.049  1.00  0.00           C
ATOM   4746 1HG2 VAL A 494      31.659  43.406  86.811  1.00  0.00           H
ATOM   4747 2HG2 VAL A 494      30.245  44.406  86.157  1.00  0.00           H
ATOM   4748 3HG2 VAL A 494      29.906  43.216  87.305  1.00  0.00           H
ATOM   4749  C   VAL A 494      30.368  43.201  89.944  1.00  0.00           C
ATOM   4750  O   VAL A 494      29.382  43.665  90.508  1.00  0.00           O
ATOM   4751  N   THR A 495      30.591  41.851  89.921  1.00  0.00           N
ATOM   4752  HN  THR A 495      31.408  41.421  89.545  1.00  0.00           H
ATOM   4753  CA  THR A 495      29.657  40.884  90.576  1.00  0.00           C
ATOM   4754  HA  THR A 495      28.669  41.286  90.411  1.00  0.00           H
ATOM   4755  CB  THR A 495      29.702  39.500  89.897  1.00  0.00           C
ATOM   4756  HB  THR A 495      29.613  39.751  88.818  1.00  0.00           H
ATOM   4757  OG1 THR A 495      28.670  38.558  90.246  1.00  0.00           O
ATOM   4758  HG1 THR A 495      28.541  38.140  89.391  1.00  0.00           H
ATOM   4759  CG2 THR A 495      31.021  38.791  90.019  1.00  0.00           C
ATOM   4760 1HG2 THR A 495      31.347  38.406  91.009  1.00  0.00           H
ATOM   4761 2HG2 THR A 495      31.892  39.455  89.830  1.00  0.00           H
ATOM   4762 3HG2 THR A 495      31.132  37.932  89.324  1.00  0.00           H
ATOM   4763  C   THR A 495      29.924  40.678  92.067  1.00  0.00           C
ATOM   4764  O   THR A 495      29.221  39.981  92.758  1.00  0.00           O
ATOM   4765  N   ILE A 496      31.008  41.261  92.548  1.00  0.00           N
ATOM   4766  HN  ILE A 496      31.508  41.791  91.868  1.00  0.00           H
ATOM   4767  CA  ILE A 496      31.610  41.075  93.873  1.00  0.00           C
ATOM   4768  HA  ILE A 496      32.625  41.436  93.798  1.00  0.00           H
ATOM   4769  CB  ILE A 496      30.898  42.028  94.932  1.00  0.00           C
ATOM   4770  HB  ILE A 496      30.061  41.449  95.378  1.00  0.00           H
ATOM   4771  CG2 ILE A 496      31.894  42.372  96.057  1.00  0.00           C
ATOM   4772 1HG2 ILE A 496      32.793  42.844  95.607  1.00  0.00           H
ATOM   4773 2HG2 ILE A 496      32.105  41.436  96.618  1.00  0.00           H
ATOM   4774 3HG2 ILE A 496      31.382  43.120  96.699  1.00  0.00           H
ATOM   4775  CG1 ILE A 496      30.389  43.421  94.493  1.00  0.00           C
ATOM   4776 1HG1 ILE A 496      29.861  43.964  95.306  1.00  0.00           H
ATOM   4777 2HG1 ILE A 496      29.646  43.176  93.705  1.00  0.00           H
ATOM   4778  CD  ILE A 496      31.348  44.400  93.901  1.00  0.00           C
ATOM   4779  HD1 ILE A 496      30.732  45.175  93.399  1.00  0.00           H
ATOM   4780  HD2 ILE A 496      32.121  43.971  93.228  1.00  0.00           H
ATOM   4781  HD3 ILE A 496      31.935  44.854  94.728  1.00  0.00           H
ATOM   4782  C   ILE A 496      31.730  39.634  94.301  1.00  0.00           C
ATOM   4783  O   ILE A 496      31.007  39.142  95.126  1.00  0.00           O
ATOM   4784  N   GLY A 497      32.800  39.004  93.871  1.00  0.00           N
ATOM   4785  HN  GLY A 497      33.415  39.483  93.250  1.00  0.00           H
ATOM   4786  CA  GLY A 497      33.254  37.646  94.221  1.00  0.00           C
ATOM   4787  HA1 GLY A 497      34.028  37.339  93.533  1.00  0.00           H
ATOM   4788  HA2 GLY A 497      32.464  36.983  93.900  1.00  0.00           H
ATOM   4789  C   GLY A 497      33.636  37.383  95.702  1.00  0.00           C
ATOM   4790  O   GLY A 497      33.682  38.270  96.605  1.00  0.00           O
ATOM   4791  N   LEU A 498      33.915  36.107  96.121  1.00  0.00           N
ATOM   4792  HN  LEU A 498      33.846  35.408  95.413  1.00  0.00           H
ATOM   4793  CA  LEU A 498      34.355  35.727  97.481  1.00  0.00           C
ATOM   4794  HA  LEU A 498      33.581  36.081  98.146  1.00  0.00           H
ATOM   4795  CB  LEU A 498      34.320  34.215  97.744  1.00  0.00           C
ATOM   4796  HB1 LEU A 498      34.697  34.025  98.772  1.00  0.00           H
ATOM   4797  HB2 LEU A 498      35.030  33.902  96.949  1.00  0.00           H
ATOM   4798  CG  LEU A 498      32.876  33.566  97.500  1.00  0.00           C
ATOM   4799  HG  LEU A 498      32.816  33.596  96.391  1.00  0.00           H
ATOM   4800  CD1 LEU A 498      32.753  32.180  98.079  1.00  0.00           C
ATOM   4801 1HD1 LEU A 498      32.641  32.265  99.181  1.00  0.00           H
ATOM   4802 2HD1 LEU A 498      33.447  31.354  97.812  1.00  0.00           H
ATOM   4803 3HD1 LEU A 498      31.772  31.810  97.712  1.00  0.00           H
ATOM   4804  CD2 LEU A 498      31.671  34.385  98.043  1.00  0.00           C
ATOM   4805 1HD2 LEU A 498      31.675  35.391  97.570  1.00  0.00           H
ATOM   4806 2HD2 LEU A 498      31.791  34.646  99.117  1.00  0.00           H
ATOM   4807 3HD2 LEU A 498      30.649  34.019  97.807  1.00  0.00           H
ATOM   4808  C   LEU A 498      35.734  36.324  98.037  1.00  0.00           C
ATOM   4809  O   LEU A 498      36.576  36.655  97.206  1.00  0.00           O
ATOM   4810  N   PRO A 499      35.985  36.583  99.301  1.00  0.00           N
ATOM   4811  CD  PRO A 499      34.826  37.009 100.144  1.00  0.00           C
ATOM   4812  HD1 PRO A 499      34.027  36.248 100.266  1.00  0.00           H
ATOM   4813  HD2 PRO A 499      34.246  37.827  99.664  1.00  0.00           H
ATOM   4814  CA  PRO A 499      37.185  37.081  99.846  1.00  0.00           C
ATOM   4815  HA  PRO A 499      37.278  38.117  99.558  1.00  0.00           H
ATOM   4816  CB  PRO A 499      36.870  37.058 101.328  1.00  0.00           C
ATOM   4817  HB1 PRO A 499      37.578  37.618 101.976  1.00  0.00           H
ATOM   4818  HB2 PRO A 499      36.904  36.024 101.734  1.00  0.00           H
ATOM   4819  CG  PRO A 499      35.511  37.557 101.400  1.00  0.00           C
ATOM   4820  HG1 PRO A 499      34.941  37.030 102.195  1.00  0.00           H
ATOM   4821  HG2 PRO A 499      35.457  38.665 101.452  1.00  0.00           H
ATOM   4822  C   PRO A 499      38.377  36.345  99.493  1.00  0.00           C
ATOM   4823  O   PRO A 499      38.377  35.174  99.896  1.00  0.00           O
ATOM   4824  N   THR A 500      39.341  36.953  98.819  1.00  0.00           N
ATOM   4825  HN  THR A 500      39.130  37.839  98.413  1.00  0.00           H
ATOM   4826  CA  THR A 500      40.535  36.292  98.359  1.00  0.00           C
ATOM   4827  HA  THR A 500      40.783  35.452  98.990  1.00  0.00           H
ATOM   4828  CB  THR A 500      40.528  35.805  96.905  1.00  0.00           C
ATOM   4829  HB  THR A 500      39.578  35.276  96.676  1.00  0.00           H
ATOM   4830  OG1 THR A 500      41.651  34.961  96.654  1.00  0.00           O
ATOM   4831  HG1 THR A 500      41.249  34.252  96.147  1.00  0.00           H
ATOM   4832  CG2 THR A 500      40.603  36.955  95.876  1.00  0.00           C
ATOM   4833 1HG2 THR A 500      40.931  36.608  94.873  1.00  0.00           H
ATOM   4834 2HG2 THR A 500      41.368  37.735  96.078  1.00  0.00           H
ATOM   4835 3HG2 THR A 500      39.745  37.645  95.725  1.00  0.00           H
ATOM   4836  C   THR A 500      41.755  37.272  98.538  1.00  0.00           C
ATOM   4837  O   THR A 500      41.581  38.475  98.635  1.00  0.00           O
ATOM   4838  N   LYS A 501      42.975  36.715  98.591  1.00  0.00           N
ATOM   4839  HN  LYS A 501      42.992  35.724  98.489  1.00  0.00           H
ATOM   4840  CA  LYS A 501      44.250  37.446  98.619  1.00  0.00           C
ATOM   4841  HA  LYS A 501      44.184  38.512  98.455  1.00  0.00           H
ATOM   4842  CB  LYS A 501      45.054  37.167  99.930  1.00  0.00           C
ATOM   4843  HB1 LYS A 501      46.103  37.518  99.827  1.00  0.00           H
ATOM   4844  HB2 LYS A 501      45.038  36.064 100.059  1.00  0.00           H
ATOM   4845  CG  LYS A 501      44.442  37.795 101.262  1.00  0.00           C
ATOM   4846  HG1 LYS A 501      43.346  37.612 101.268  1.00  0.00           H
ATOM   4847  HG2 LYS A 501      44.615  38.871 101.476  1.00  0.00           H
ATOM   4848  CD  LYS A 501      45.105  37.113 102.463  1.00  0.00           C
ATOM   4849  HD1 LYS A 501      46.184  37.361 102.370  1.00  0.00           H
ATOM   4850  HD2 LYS A 501      44.972  36.012 102.395  1.00  0.00           H
ATOM   4851  CE  LYS A 501      44.516  37.529 103.813  1.00  0.00           C
ATOM   4852  HE1 LYS A 501      45.179  37.138 104.614  1.00  0.00           H
ATOM   4853  HE2 LYS A 501      43.531  37.029 103.937  1.00  0.00           H
ATOM   4854  NZ  LYS A 501      44.251  38.962 103.934  1.00  0.00           N
ATOM   4855  HZ1 LYS A 501      44.308  39.236 104.935  1.00  0.00           H
ATOM   4856  HZ2 LYS A 501      43.290  39.297 103.721  1.00  0.00           H
ATOM   4857  HZ3 LYS A 501      44.988  39.467 103.401  1.00  0.00           H
ATOM   4858  C   LYS A 501      44.971  37.136  97.307  1.00  0.00           C
ATOM   4859  O   LYS A 501      46.109  37.545  97.122  1.00  0.00           O
ATOM   4860  N   GLN A 502      44.328  36.446  96.383  1.00  0.00           N
ATOM   4861  HN  GLN A 502      43.377  36.188  96.530  1.00  0.00           H
ATOM   4862  CA  GLN A 502      44.870  36.059  95.088  1.00  0.00           C
ATOM   4863  HA  GLN A 502      45.945  36.037  95.184  1.00  0.00           H
ATOM   4864  CB  GLN A 502      44.333  34.593  94.751  1.00  0.00           C
ATOM   4865  HB1 GLN A 502      44.709  34.307  93.746  1.00  0.00           H
ATOM   4866  HB2 GLN A 502      43.225  34.662  94.744  1.00  0.00           H
ATOM   4867  CG  GLN A 502      44.773  33.578  95.801  1.00  0.00           C
ATOM   4868  HG1 GLN A 502      44.463  32.593  95.391  1.00  0.00           H
ATOM   4869  HG2 GLN A 502      44.233  33.705  96.764  1.00  0.00           H
ATOM   4870  CD  GLN A 502      46.271  33.514  96.005  1.00  0.00           C
ATOM   4871  OE1 GLN A 502      47.015  33.872  95.113  1.00  0.00           O
ATOM   4872  NE2 GLN A 502      46.753  33.017  97.173  1.00  0.00           N
ATOM   4873 1HE2 GLN A 502      47.743  32.882  97.222  1.00  0.00           H
ATOM   4874 2HE2 GLN A 502      46.116  32.939  97.940  1.00  0.00           H
ATOM   4875  C   GLN A 502      44.492  37.122  93.958  1.00  0.00           C
ATOM   4876  O   GLN A 502      43.460  37.774  94.110  1.00  0.00           O
ATOM   4877  N   PRO A 503      45.280  37.185  92.874  1.00  0.00           N
ATOM   4878  CD  PRO A 503      46.511  36.403  92.678  1.00  0.00           C
ATOM   4879  HD1 PRO A 503      46.541  35.416  93.186  1.00  0.00           H
ATOM   4880  HD2 PRO A 503      47.308  36.889  93.280  1.00  0.00           H
ATOM   4881  CA  PRO A 503      44.872  37.702  91.615  1.00  0.00           C
ATOM   4882  HA  PRO A 503      44.574  38.728  91.772  1.00  0.00           H
ATOM   4883  CB  PRO A 503      46.092  37.612  90.701  1.00  0.00           C
ATOM   4884  HB1 PRO A 503      46.733  38.514  90.798  1.00  0.00           H
ATOM   4885  HB2 PRO A 503      45.822  37.475  89.632  1.00  0.00           H
ATOM   4886  CG  PRO A 503      46.780  36.319  91.159  1.00  0.00           C
ATOM   4887  HG1 PRO A 503      46.259  35.476  90.655  1.00  0.00           H
ATOM   4888  HG2 PRO A 503      47.868  36.261  90.940  1.00  0.00           H
ATOM   4889  C   PRO A 503      43.633  37.034  91.049  1.00  0.00           C
ATOM   4890  O   PRO A 503      43.469  35.825  91.264  1.00  0.00           O
ATOM   4891  N   ILE A 504      42.734  37.776  90.307  1.00  0.00           N
ATOM   4892  HN  ILE A 504      42.888  38.746  90.136  1.00  0.00           H
ATOM   4893  CA  ILE A 504      41.560  37.286  89.750  1.00  0.00           C
ATOM   4894  HA  ILE A 504      41.258  36.450  90.365  1.00  0.00           H
ATOM   4895  CB  ILE A 504      40.403  38.260  89.859  1.00  0.00           C
ATOM   4896  HB  ILE A 504      40.655  39.199  89.321  1.00  0.00           H
ATOM   4897  CG2 ILE A 504      39.074  37.724  89.271  1.00  0.00           C
ATOM   4898 1HG2 ILE A 504      38.623  36.921  89.893  1.00  0.00           H
ATOM   4899 2HG2 ILE A 504      39.232  37.177  88.317  1.00  0.00           H
ATOM   4900 3HG2 ILE A 504      38.349  38.562  89.200  1.00  0.00           H
ATOM   4901  CG1 ILE A 504      40.183  38.740  91.306  1.00  0.00           C
ATOM   4902 1HG1 ILE A 504      41.128  39.142  91.731  1.00  0.00           H
ATOM   4903 2HG1 ILE A 504      39.824  37.923  91.966  1.00  0.00           H
ATOM   4904  CD  ILE A 504      39.176  39.954  91.472  1.00  0.00           C
ATOM   4905  HD1 ILE A 504      39.591  40.799  90.882  1.00  0.00           H
ATOM   4906  HD2 ILE A 504      39.205  40.230  92.548  1.00  0.00           H
ATOM   4907  HD3 ILE A 504      38.115  39.770  91.200  1.00  0.00           H
ATOM   4908  C   ILE A 504      41.825  36.903  88.279  1.00  0.00           C
ATOM   4909  O   ILE A 504      42.156  37.776  87.472  1.00  0.00           O
ATOM   4910  N   PRO A 505      41.483  35.665  87.926  1.00  0.00           N
ATOM   4911  CD  PRO A 505      41.119  34.562  88.859  1.00  0.00           C
ATOM   4912  HD1 PRO A 505      40.246  34.748  89.521  1.00  0.00           H
ATOM   4913  HD2 PRO A 505      41.964  34.255  89.512  1.00  0.00           H
ATOM   4914  CA  PRO A 505      41.795  35.168  86.596  1.00  0.00           C
ATOM   4915  HA  PRO A 505      42.791  35.445  86.283  1.00  0.00           H
ATOM   4916  CB  PRO A 505      41.871  33.684  86.743  1.00  0.00           C
ATOM   4917  HB1 PRO A 505      42.859  33.349  87.126  1.00  0.00           H
ATOM   4918  HB2 PRO A 505      41.668  33.164  85.783  1.00  0.00           H
ATOM   4919  CG  PRO A 505      40.825  33.435  87.882  1.00  0.00           C
ATOM   4920  HG1 PRO A 505      39.844  33.636  87.400  1.00  0.00           H
ATOM   4921  HG2 PRO A 505      40.835  32.443  88.382  1.00  0.00           H
ATOM   4922  C   PRO A 505      40.767  35.691  85.549  1.00  0.00           C
ATOM   4923  O   PRO A 505      39.619  35.832  85.873  1.00  0.00           O
ATOM   4924  N   ASP A 506      41.204  35.975  84.248  1.00  0.00           N
ATOM   4925  HN  ASP A 506      42.160  35.819  84.014  1.00  0.00           H
ATOM   4926  CA  ASP A 506      40.371  36.387  83.185  1.00  0.00           C
ATOM   4927  HA  ASP A 506      40.030  37.403  83.315  1.00  0.00           H
ATOM   4928  CB  ASP A 506      41.149  36.283  81.769  1.00  0.00           C
ATOM   4929  HB1 ASP A 506      40.478  36.451  80.899  1.00  0.00           H
ATOM   4930  HB2 ASP A 506      41.628  35.281  81.741  1.00  0.00           H
ATOM   4931  CG  ASP A 506      42.392  37.186  81.694  1.00  0.00           C
ATOM   4932  OD1 ASP A 506      43.197  36.929  80.787  1.00  0.00           O
ATOM   4933  OD2 ASP A 506      42.551  38.170  82.407  1.00  0.00           O
ATOM   4934  C   ASP A 506      39.140  35.580  82.954  1.00  0.00           C
ATOM   4935  O   ASP A 506      39.244  34.383  82.678  1.00  0.00           O
ATOM   4936  N   CYS A 507      37.879  36.215  83.016  1.00  0.00           N
ATOM   4937  HN  CYS A 507      37.932  37.197  83.178  1.00  0.00           H
ATOM   4938  CA  CYS A 507      36.698  35.471  82.659  1.00  0.00           C
ATOM   4939  HA  CYS A 507      36.774  34.518  83.161  1.00  0.00           H
ATOM   4940  CB  CYS A 507      35.410  36.348  83.010  1.00  0.00           C
ATOM   4941  HB1 CYS A 507      34.462  35.784  83.139  1.00  0.00           H
ATOM   4942  HB2 CYS A 507      35.222  37.009  82.136  1.00  0.00           H
ATOM   4943  SG  CYS A 507      35.620  37.476  84.419  1.00  0.00           S
ATOM   4944  C   CYS A 507      36.645  34.998  81.130  1.00  0.00           C
ATOM   4945  O   CYS A 507      37.075  35.626  80.134  1.00  0.00           O
ATOM   4946  N   GLU A 508      35.976  33.869  80.948  1.00  0.00           N
ATOM   4947  HN  GLU A 508      35.789  33.332  81.768  1.00  0.00           H
ATOM   4948  CA  GLU A 508      35.527  33.352  79.694  1.00  0.00           C
ATOM   4949  HA  GLU A 508      36.368  33.403  79.019  1.00  0.00           H
ATOM   4950  CB  GLU A 508      34.876  31.922  79.784  1.00  0.00           C
ATOM   4951  HB1 GLU A 508      34.436  31.613  78.812  1.00  0.00           H
ATOM   4952  HB2 GLU A 508      34.082  31.986  80.559  1.00  0.00           H
ATOM   4953  CG  GLU A 508      36.084  31.032  80.156  1.00  0.00           C
ATOM   4954  HG1 GLU A 508      36.255  31.342  81.209  1.00  0.00           H
ATOM   4955  HG2 GLU A 508      36.945  31.200  79.475  1.00  0.00           H
ATOM   4956  CD  GLU A 508      35.616  29.629  80.108  1.00  0.00           C
ATOM   4957  OE1 GLU A 508      36.153  28.761  79.344  1.00  0.00           O
ATOM   4958  OE2 GLU A 508      34.662  29.351  80.804  1.00  0.00           O
ATOM   4959  C   GLU A 508      34.553  34.231  78.969  1.00  0.00           C
ATOM   4960  O   GLU A 508      33.615  34.848  79.538  1.00  0.00           O
ATOM   4961  N   ILE A 509      34.785  34.422  77.619  1.00  0.00           N
ATOM   4962  HN  ILE A 509      35.628  34.070  77.218  1.00  0.00           H
ATOM   4963  CA  ILE A 509      33.920  35.176  76.783  1.00  0.00           C
ATOM   4964  HA  ILE A 509      33.399  35.946  77.333  1.00  0.00           H
ATOM   4965  CB  ILE A 509      34.634  35.837  75.671  1.00  0.00           C
ATOM   4966  HB  ILE A 509      34.937  35.062  74.935  1.00  0.00           H
ATOM   4967  CG2 ILE A 509      33.724  36.802  74.922  1.00  0.00           C
ATOM   4968 1HG2 ILE A 509      32.678  36.433  74.849  1.00  0.00           H
ATOM   4969 2HG2 ILE A 509      34.227  37.146  73.993  1.00  0.00           H
ATOM   4970 3HG2 ILE A 509      33.546  37.763  75.451  1.00  0.00           H
ATOM   4971  CG1 ILE A 509      35.846  36.602  76.282  1.00  0.00           C
ATOM   4972 1HG1 ILE A 509      36.592  36.049  76.892  1.00  0.00           H
ATOM   4973 2HG1 ILE A 509      35.523  37.423  76.957  1.00  0.00           H
ATOM   4974  CD  ILE A 509      36.775  37.141  75.231  1.00  0.00           C
ATOM   4975  HD1 ILE A 509      37.684  37.697  75.547  1.00  0.00           H
ATOM   4976  HD2 ILE A 509      36.154  37.923  74.742  1.00  0.00           H
ATOM   4977  HD3 ILE A 509      37.115  36.428  74.450  1.00  0.00           H
ATOM   4978  C   ILE A 509      32.877  34.086  76.220  1.00  0.00           C
ATOM   4979  O   ILE A 509      33.180  32.990  75.744  1.00  0.00           O
ATOM   4980  N   LYS A 510      31.589  34.458  76.446  1.00  0.00           N
ATOM   4981  HN  LYS A 510      31.364  35.352  76.827  1.00  0.00           H
ATOM   4982  CA  LYS A 510      30.369  33.639  76.206  1.00  0.00           C
ATOM   4983  HA  LYS A 510      30.555  32.681  76.668  1.00  0.00           H
ATOM   4984  CB  LYS A 510      29.126  34.283  76.853  1.00  0.00           C
ATOM   4985  HB1 LYS A 510      28.189  33.900  76.394  1.00  0.00           H
ATOM   4986  HB2 LYS A 510      29.124  35.388  76.742  1.00  0.00           H
ATOM   4987  CG  LYS A 510      29.091  34.130  78.379  1.00  0.00           C
ATOM   4988  HG1 LYS A 510      30.069  34.475  78.780  1.00  0.00           H
ATOM   4989  HG2 LYS A 510      29.019  33.046  78.610  1.00  0.00           H
ATOM   4990  CD  LYS A 510      28.012  34.926  79.070  1.00  0.00           C
ATOM   4991  HD1 LYS A 510      27.007  34.620  78.709  1.00  0.00           H
ATOM   4992  HD2 LYS A 510      28.137  36.013  78.878  1.00  0.00           H
ATOM   4993  CE  LYS A 510      28.076  34.828  80.562  1.00  0.00           C
ATOM   4994  HE1 LYS A 510      28.180  33.743  80.777  1.00  0.00           H
ATOM   4995  HE2 LYS A 510      27.162  35.266  81.018  1.00  0.00           H
ATOM   4996  NZ  LYS A 510      29.271  35.423  81.141  1.00  0.00           N
ATOM   4997  HZ1 LYS A 510      29.561  36.221  80.541  1.00  0.00           H
ATOM   4998  HZ2 LYS A 510      30.099  34.794  81.156  1.00  0.00           H
ATOM   4999  HZ3 LYS A 510      29.142  35.679  82.141  1.00  0.00           H
ATOM   5000  C   LYS A 510      30.134  33.141  74.779  1.00  0.00           C
ATOM   5001  O   LYS A 510      29.807  31.915  74.538  1.00  0.00           O
ATOM   5002  N   ASN A 511      30.374  34.051  73.765  1.00  0.00           N
ATOM   5003  HN  ASN A 511      30.813  34.938  73.887  1.00  0.00           H
ATOM   5004  CA  ASN A 511      30.557  33.454  72.460  1.00  0.00           C
ATOM   5005  HA  ASN A 511      31.141  32.554  72.579  1.00  0.00           H
ATOM   5006  CB  ASN A 511      29.234  33.112  71.678  1.00  0.00           C
ATOM   5007  HB1 ASN A 511      28.480  33.884  71.941  1.00  0.00           H
ATOM   5008  HB2 ASN A 511      28.853  32.169  72.125  1.00  0.00           H
ATOM   5009  CG  ASN A 511      29.350  32.781  70.233  1.00  0.00           C
ATOM   5010  OD1 ASN A 511      30.221  32.036  69.923  1.00  0.00           O
ATOM   5011  ND2 ASN A 511      28.545  33.410  69.383  1.00  0.00           N
ATOM   5012 1HD2 ASN A 511      27.785  33.984  69.689  1.00  0.00           H
ATOM   5013 2HD2 ASN A 511      28.597  33.160  68.417  1.00  0.00           H
ATOM   5014  C   ASN A 511      31.435  34.453  71.724  1.00  0.00           C
ATOM   5015  O   ASN A 511      31.508  35.646  71.964  1.00  0.00           O
ATOM   5016  N   ARG A 512      32.102  33.882  70.691  1.00  0.00           N
ATOM   5017  HN  ARG A 512      31.825  32.957  70.443  1.00  0.00           H
ATOM   5018  CA  ARG A 512      33.097  34.597  69.946  1.00  0.00           C
ATOM   5019  HA  ARG A 512      32.795  35.626  70.067  1.00  0.00           H
ATOM   5020  CB  ARG A 512      34.494  34.132  70.407  1.00  0.00           C
ATOM   5021  HB1 ARG A 512      35.338  34.711  69.974  1.00  0.00           H
ATOM   5022  HB2 ARG A 512      34.557  33.048  70.171  1.00  0.00           H
ATOM   5023  CG  ARG A 512      34.720  34.356  71.917  1.00  0.00           C
ATOM   5024  HG1 ARG A 512      34.082  33.688  72.534  1.00  0.00           H
ATOM   5025  HG2 ARG A 512      34.571  35.396  72.280  1.00  0.00           H
ATOM   5026  CD  ARG A 512      36.161  33.957  72.416  1.00  0.00           C
ATOM   5027  HD1 ARG A 512      36.248  33.943  73.524  1.00  0.00           H
ATOM   5028  HD2 ARG A 512      36.728  34.802  71.971  1.00  0.00           H
ATOM   5029  NE  ARG A 512      36.511  32.668  71.833  1.00  0.00           N
ATOM   5030  HE  ARG A 512      35.819  31.947  71.875  1.00  0.00           H
ATOM   5031  CZ  ARG A 512      37.681  32.338  71.340  1.00  0.00           C
ATOM   5032  NH1 ARG A 512      38.795  32.977  71.416  1.00  0.00           N
ATOM   5033 1HH1 ARG A 512      38.739  33.807  71.970  1.00  0.00           H
ATOM   5034 2HH1 ARG A 512      39.605  32.703  70.898  1.00  0.00           H
ATOM   5035  NH2 ARG A 512      37.735  31.197  70.692  1.00  0.00           N
ATOM   5036 1HH2 ARG A 512      36.955  30.579  70.592  1.00  0.00           H
ATOM   5037 2HH2 ARG A 512      38.429  31.145  69.974  1.00  0.00           H
ATOM   5038  C   ARG A 512      32.956  34.068  68.472  1.00  0.00           C
ATOM   5039  O   ARG A 512      32.485  32.946  68.237  1.00  0.00           O
ATOM   5040  N   PRO A 513      33.214  34.849  67.461  1.00  0.00           N
ATOM   5041  CD  PRO A 513      33.631  36.235  67.575  1.00  0.00           C
ATOM   5042  HD1 PRO A 513      34.630  36.278  68.059  1.00  0.00           H
ATOM   5043  HD2 PRO A 513      33.021  36.754  68.346  1.00  0.00           H
ATOM   5044  CA  PRO A 513      33.374  34.381  66.046  1.00  0.00           C
ATOM   5045  HA  PRO A 513      32.381  34.132  65.702  1.00  0.00           H
ATOM   5046  CB  PRO A 513      33.959  35.578  65.275  1.00  0.00           C
ATOM   5047  HB1 PRO A 513      33.572  35.694  64.241  1.00  0.00           H
ATOM   5048  HB2 PRO A 513      35.068  35.537  65.209  1.00  0.00           H
ATOM   5049  CG  PRO A 513      33.673  36.793  66.169  1.00  0.00           C
ATOM   5050  HG1 PRO A 513      34.457  37.580  66.153  1.00  0.00           H
ATOM   5051  HG2 PRO A 513      32.663  37.173  65.906  1.00  0.00           H
ATOM   5052  C   PRO A 513      34.194  33.080  65.781  1.00  0.00           C
ATOM   5053  O   PRO A 513      35.348  32.974  66.154  1.00  0.00           O
ATOM   5054  N   SER A 514      33.590  32.143  64.975  1.00  0.00           N
ATOM   5055  HN  SER A 514      32.610  32.218  64.807  1.00  0.00           H
ATOM   5056  CA  SER A 514      34.229  31.054  64.446  1.00  0.00           C
ATOM   5057  HA  SER A 514      34.737  30.552  65.256  1.00  0.00           H
ATOM   5058  CB  SER A 514      33.211  30.129  63.831  1.00  0.00           C
ATOM   5059  HB1 SER A 514      32.605  30.687  63.085  1.00  0.00           H
ATOM   5060  HB2 SER A 514      32.585  29.849  64.705  1.00  0.00           H
ATOM   5061  OG  SER A 514      33.856  29.030  63.221  1.00  0.00           O
ATOM   5062  HG1 SER A 514      34.423  28.566  63.841  1.00  0.00           H
[truncated: 55,384 more chars]
