# Supplementary material for: Structural insight into small molecule action on Frizzleds
Source: Nat Commun. 2020 Jan 21;11:414. doi: 10.1038/s41467-019-14149-3 (PMC6972889; doi:10.1038/s41467-019-14149-3)
Supplement: Supplementary file 4 — Supplementary Data 3 [file 41467_2019_14149_MOESM4_ESM.txt]

CRYST1   79.148   79.148  113.742  90.00  90.00  90.00 P 1           1
ATOM      1  N   GLN A 192      38.678  57.759  84.365  1.00  0.00           N
ATOM      2  HT1 GLN A 192      38.909  58.524  85.031  1.00  0.00           H
ATOM      3  HT2 GLN A 192      37.968  57.223  84.904  1.00  0.00           H
ATOM      4  HT3 GLN A 192      38.169  58.317  83.650  1.00  0.00           H
ATOM      5  CA  GLN A 192      39.885  57.006  83.826  1.00  0.00           C
ATOM      6  HA  GLN A 192      40.382  57.670  83.134  1.00  0.00           H
ATOM      7  CB  GLN A 192      40.927  56.602  84.981  1.00  0.00           C
ATOM      8  HB1 GLN A 192      40.640  57.228  85.852  1.00  0.00           H
ATOM      9  HB2 GLN A 192      41.953  56.957  84.742  1.00  0.00           H
ATOM     10  CG  GLN A 192      40.845  55.150  85.558  1.00  0.00           C
ATOM     11  HG1 GLN A 192      41.541  55.042  86.418  1.00  0.00           H
ATOM     12  HG2 GLN A 192      41.136  54.352  84.843  1.00  0.00           H
ATOM     13  CD  GLN A 192      39.416  54.775  86.083  1.00  0.00           C
ATOM     14  OE1 GLN A 192      38.447  55.558  86.083  1.00  0.00           O
ATOM     15  NE2 GLN A 192      39.396  53.561  86.615  1.00  0.00           N
ATOM     16 1HE2 GLN A 192      38.557  53.173  86.995  1.00  0.00           H
ATOM     17 2HE2 GLN A 192      40.224  53.021  86.769  1.00  0.00           H
ATOM     18  C   GLN A 192      39.311  55.862  82.976  1.00  0.00           C
ATOM     19  O   GLN A 192      38.161  55.767  82.630  1.00  0.00           O
ATOM     20  N   CYS A 193      40.156  54.975  82.518  1.00  0.00           N
ATOM     21  HN  CYS A 193      41.128  54.871  82.715  1.00  0.00           H
ATOM     22  CA  CYS A 193      39.689  54.040  81.542  1.00  0.00           C
ATOM     23  HA  CYS A 193      38.614  53.994  81.449  1.00  0.00           H
ATOM     24  CB  CYS A 193      40.310  54.420  80.139  1.00  0.00           C
ATOM     25  HB1 CYS A 193      39.811  53.749  79.408  1.00  0.00           H
ATOM     26  HB2 CYS A 193      41.398  54.200  80.091  1.00  0.00           H
ATOM     27  SG  CYS A 193      39.951  56.065  79.451  1.00  0.00           S
ATOM     28  C   CYS A 193      40.056  52.570  81.954  1.00  0.00           C
ATOM     29  O   CYS A 193      41.184  52.346  82.380  1.00  0.00           O
ATOM     30  N   GLU A 194      39.165  51.618  81.850  1.00  0.00           N
ATOM     31  HN  GLU A 194      38.242  51.778  81.508  1.00  0.00           H
ATOM     32  CA  GLU A 194      39.245  50.230  82.275  1.00  0.00           C
ATOM     33  HA  GLU A 194      40.251  50.082  82.641  1.00  0.00           H
ATOM     34  CB  GLU A 194      38.347  49.882  83.528  1.00  0.00           C
ATOM     35  HB1 GLU A 194      38.302  48.782  83.677  1.00  0.00           H
ATOM     36  HB2 GLU A 194      37.306  50.199  83.307  1.00  0.00           H
ATOM     37  CG  GLU A 194      38.792  50.595  84.777  1.00  0.00           C
ATOM     38  HG1 GLU A 194      38.775  51.704  84.706  1.00  0.00           H
ATOM     39  HG2 GLU A 194      39.825  50.221  84.943  1.00  0.00           H
ATOM     40  CD  GLU A 194      37.972  50.183  86.002  1.00  0.00           C
ATOM     41  OE1 GLU A 194      38.001  51.009  86.958  1.00  0.00           O
ATOM     42  OE2 GLU A 194      37.275  49.164  85.980  1.00  0.00           O
ATOM     43  C   GLU A 194      38.829  49.335  81.139  1.00  0.00           C
ATOM     44  O   GLU A 194      38.322  49.732  80.111  1.00  0.00           O
ATOM     45  N   VAL A 195      39.077  47.996  81.318  1.00  0.00           N
ATOM     46  HN  VAL A 195      39.552  47.850  82.182  1.00  0.00           H
ATOM     47  CA  VAL A 195      38.852  46.845  80.373  1.00  0.00           C
ATOM     48  HA  VAL A 195      39.721  46.903  79.734  1.00  0.00           H
ATOM     49  CB  VAL A 195      38.920  45.461  81.149  1.00  0.00           C
ATOM     50  HB  VAL A 195      38.091  45.384  81.885  1.00  0.00           H
ATOM     51  CG1 VAL A 195      38.671  44.240  80.170  1.00  0.00           C
ATOM     52 1HG1 VAL A 195      38.843  43.291  80.722  1.00  0.00           H
ATOM     53 2HG1 VAL A 195      39.427  44.209  79.357  1.00  0.00           H
ATOM     54 3HG1 VAL A 195      37.625  44.219  79.795  1.00  0.00           H
ATOM     55  CG2 VAL A 195      40.280  45.280  81.878  1.00  0.00           C
ATOM     56 1HG2 VAL A 195      40.397  46.059  82.661  1.00  0.00           H
ATOM     57 2HG2 VAL A 195      41.113  45.361  81.147  1.00  0.00           H
ATOM     58 3HG2 VAL A 195      40.342  44.255  82.303  1.00  0.00           H
ATOM     59  C   VAL A 195      37.615  46.945  79.594  1.00  0.00           C
ATOM     60  O   VAL A 195      36.600  47.085  80.308  1.00  0.00           O
ATOM     61  N   PRO A 196      37.556  46.933  78.309  1.00  0.00           N
ATOM     62  CD  PRO A 196      36.223  46.759  77.718  1.00  0.00           C
ATOM     63  HD1 PRO A 196      35.710  47.745  77.746  1.00  0.00           H
ATOM     64  HD2 PRO A 196      35.667  45.955  78.247  1.00  0.00           H
ATOM     65  CA  PRO A 196      38.664  46.798  77.397  1.00  0.00           C
ATOM     66  HA  PRO A 196      39.566  46.329  77.760  1.00  0.00           H
ATOM     67  CB  PRO A 196      37.976  45.854  76.422  1.00  0.00           C
ATOM     68  HB1 PRO A 196      37.961  44.900  76.991  1.00  0.00           H
ATOM     69  HB2 PRO A 196      38.490  45.647  75.459  1.00  0.00           H
ATOM     70  CG  PRO A 196      36.486  46.254  76.291  1.00  0.00           C
ATOM     71  HG1 PRO A 196      36.255  47.101  75.610  1.00  0.00           H
ATOM     72  HG2 PRO A 196      35.846  45.379  76.049  1.00  0.00           H
ATOM     73  C   PRO A 196      38.967  48.076  76.645  1.00  0.00           C
ATOM     74  O   PRO A 196      38.991  48.151  75.400  1.00  0.00           O
ATOM     75  N   LEU A 197      39.222  49.197  77.350  1.00  0.00           N
ATOM     76  HN  LEU A 197      39.197  49.093  78.341  1.00  0.00           H
ATOM     77  CA  LEU A 197      39.387  50.547  76.823  1.00  0.00           C
ATOM     78  HA  LEU A 197      39.246  50.477  75.754  1.00  0.00           H
ATOM     79  CB  LEU A 197      38.188  51.430  77.333  1.00  0.00           C
ATOM     80  HB1 LEU A 197      38.317  52.457  76.930  1.00  0.00           H
ATOM     81  HB2 LEU A 197      38.241  51.563  78.434  1.00  0.00           H
ATOM     82  CG  LEU A 197      36.823  50.900  77.013  1.00  0.00           C
ATOM     83  HG  LEU A 197      36.694  49.923  77.527  1.00  0.00           H
ATOM     84  CD1 LEU A 197      35.912  51.805  77.793  1.00  0.00           C
ATOM     85 1HD1 LEU A 197      34.859  51.562  77.537  1.00  0.00           H
ATOM     86 2HD1 LEU A 197      36.108  52.835  77.426  1.00  0.00           H
ATOM     87 3HD1 LEU A 197      36.123  51.685  78.877  1.00  0.00           H
ATOM     88  CD2 LEU A 197      36.568  50.885  75.549  1.00  0.00           C
ATOM     89 1HD2 LEU A 197      35.521  50.606  75.305  1.00  0.00           H
ATOM     90 2HD2 LEU A 197      37.144  50.096  75.018  1.00  0.00           H
ATOM     91 3HD2 LEU A 197      36.719  51.891  75.103  1.00  0.00           H
ATOM     92  C   LEU A 197      40.774  51.089  77.248  1.00  0.00           C
ATOM     93  O   LEU A 197      41.295  50.760  78.296  1.00  0.00           O
ATOM     94  N   VAL A 198      41.348  51.940  76.362  1.00  0.00           N
ATOM     95  HN  VAL A 198      40.898  52.164  75.501  1.00  0.00           H
ATOM     96  CA  VAL A 198      42.651  52.510  76.513  1.00  0.00           C
ATOM     97  HA  VAL A 198      43.006  52.498  77.533  1.00  0.00           H
ATOM     98  CB  VAL A 198      43.663  51.870  75.595  1.00  0.00           C
ATOM     99  HB  VAL A 198      43.307  51.977  74.548  1.00  0.00           H
ATOM    100  CG1 VAL A 198      45.036  52.561  75.841  1.00  0.00           C
ATOM    101 1HG1 VAL A 198      45.031  53.669  75.769  1.00  0.00           H
ATOM    102 2HG1 VAL A 198      45.743  52.200  75.064  1.00  0.00           H
ATOM    103 3HG1 VAL A 198      45.523  52.256  76.792  1.00  0.00           H
ATOM    104  CG2 VAL A 198      43.818  50.339  75.927  1.00  0.00           C
ATOM    105 1HG2 VAL A 198      44.514  50.098  76.759  1.00  0.00           H
ATOM    106 2HG2 VAL A 198      44.234  49.903  74.994  1.00  0.00           H
ATOM    107 3HG2 VAL A 198      42.827  49.856  76.069  1.00  0.00           H
ATOM    108  C   VAL A 198      42.494  54.007  76.376  1.00  0.00           C
ATOM    109  O   VAL A 198      41.984  54.444  75.380  1.00  0.00           O
ATOM    110  N   ARG A 199      42.909  54.854  77.389  1.00  0.00           N
ATOM    111  HN  ARG A 199      43.285  54.334  78.152  1.00  0.00           H
ATOM    112  CA  ARG A 199      42.774  56.329  77.298  1.00  0.00           C
ATOM    113  HA  ARG A 199      41.712  56.507  77.381  1.00  0.00           H
ATOM    114  CB  ARG A 199      43.265  57.208  78.599  1.00  0.00           C
ATOM    115  HB1 ARG A 199      42.566  56.930  79.417  1.00  0.00           H
ATOM    116  HB2 ARG A 199      43.106  58.280  78.355  1.00  0.00           H
ATOM    117  CG  ARG A 199      44.634  57.025  79.213  1.00  0.00           C
ATOM    118  HG1 ARG A 199      44.935  55.955  79.231  1.00  0.00           H
ATOM    119  HG2 ARG A 199      44.537  57.294  80.286  1.00  0.00           H
ATOM    120  CD  ARG A 199      45.714  57.848  78.435  1.00  0.00           C
ATOM    121  HD1 ARG A 199      45.898  57.620  77.363  1.00  0.00           H
ATOM    122  HD2 ARG A 199      46.651  57.722  79.017  1.00  0.00           H
ATOM    123  NE  ARG A 199      45.367  59.294  78.590  1.00  0.00           N
ATOM    124  HE  ARG A 199      45.124  59.558  79.524  1.00  0.00           H
ATOM    125  CZ  ARG A 199      45.570  60.325  77.805  1.00  0.00           C
ATOM    126  NH1 ARG A 199      46.282  60.226  76.713  1.00  0.00           N
ATOM    127 1HH1 ARG A 199      46.930  59.492  76.510  1.00  0.00           H
ATOM    128 2HH1 ARG A 199      46.471  61.066  76.205  1.00  0.00           H
ATOM    129  NH2 ARG A 199      45.111  61.434  78.256  1.00  0.00           N
ATOM    130 1HH2 ARG A 199      45.269  62.172  77.601  1.00  0.00           H
ATOM    131 2HH2 ARG A 199      44.450  61.563  78.995  1.00  0.00           H
ATOM    132  C   ARG A 199      43.435  56.988  76.079  1.00  0.00           C
ATOM    133  O   ARG A 199      44.455  56.450  75.666  1.00  0.00           O
ATOM    134  N   THR A 200      42.905  58.112  75.567  1.00  0.00           N
ATOM    135  HN  THR A 200      42.115  58.590  75.942  1.00  0.00           H
ATOM    136  CA  THR A 200      43.477  58.829  74.442  1.00  0.00           C
ATOM    137  HA  THR A 200      44.539  58.676  74.326  1.00  0.00           H
ATOM    138  CB  THR A 200      42.907  58.272  73.140  1.00  0.00           C
ATOM    139  HB  THR A 200      43.289  57.229  73.116  1.00  0.00           H
ATOM    140  OG1 THR A 200      43.470  58.845  71.905  1.00  0.00           O
ATOM    141  HG1 THR A 200      44.347  58.456  71.876  1.00  0.00           H
ATOM    142  CG2 THR A 200      41.362  58.210  72.941  1.00  0.00           C
ATOM    143 1HG2 THR A 200      41.035  59.158  72.462  1.00  0.00           H
ATOM    144 2HG2 THR A 200      40.791  57.975  73.865  1.00  0.00           H
ATOM    145 3HG2 THR A 200      41.071  57.419  72.218  1.00  0.00           H
ATOM    146  C   THR A 200      43.160  60.295  74.580  1.00  0.00           C
ATOM    147  O   THR A 200      42.272  60.757  75.271  1.00  0.00           O
ATOM    148  N   ASP A 201      43.970  61.143  73.877  1.00  0.00           N
ATOM    149  HN  ASP A 201      44.721  60.762  73.343  1.00  0.00           H
ATOM    150  CA  ASP A 201      43.783  62.519  73.830  1.00  0.00           C
ATOM    151  HA  ASP A 201      43.092  62.831  74.600  1.00  0.00           H
ATOM    152  CB  ASP A 201      45.111  63.294  74.039  1.00  0.00           C
ATOM    153  HB1 ASP A 201      44.926  64.383  73.928  1.00  0.00           H
ATOM    154  HB2 ASP A 201      45.924  63.049  73.322  1.00  0.00           H
ATOM    155  CG  ASP A 201      45.574  63.114  75.468  1.00  0.00           C
ATOM    156  OD1 ASP A 201      46.779  62.783  75.708  1.00  0.00           O
ATOM    157  OD2 ASP A 201      44.684  63.281  76.353  1.00  0.00           O
ATOM    158  C   ASP A 201      43.327  62.895  72.360  1.00  0.00           C
ATOM    159  O   ASP A 201      43.112  64.079  72.032  1.00  0.00           O
ATOM    160  N   ASN A 202      43.197  61.875  71.514  1.00  0.00           N
ATOM    161  HN  ASN A 202      43.375  60.912  71.701  1.00  0.00           H
ATOM    162  CA  ASN A 202      42.730  62.128  70.182  1.00  0.00           C
ATOM    163  HA  ASN A 202      43.272  62.998  69.840  1.00  0.00           H
ATOM    164  CB  ASN A 202      43.251  60.901  69.344  1.00  0.00           C
ATOM    165  HB1 ASN A 202      42.721  60.051  69.824  1.00  0.00           H
ATOM    166  HB2 ASN A 202      44.351  60.770  69.425  1.00  0.00           H
ATOM    167  CG  ASN A 202      42.917  60.938  67.852  1.00  0.00           C
ATOM    168  OD1 ASN A 202      42.091  61.697  67.383  1.00  0.00           O
ATOM    169  ND2 ASN A 202      43.585  60.136  67.002  1.00  0.00           N
ATOM    170 1HD2 ASN A 202      43.201  60.187  66.080  1.00  0.00           H
ATOM    171 2HD2 ASN A 202      44.139  59.410  67.410  1.00  0.00           H
ATOM    172  C   ASN A 202      41.218  62.368  70.021  1.00  0.00           C
ATOM    173  O   ASN A 202      40.397  61.422  70.236  1.00  0.00           O
ATOM    174  N   PRO A 203      40.713  63.584  69.620  1.00  0.00           N
ATOM    175  CD  PRO A 203      41.403  64.791  69.261  1.00  0.00           C
ATOM    176  HD1 PRO A 203      42.069  64.716  68.375  1.00  0.00           H
ATOM    177  HD2 PRO A 203      42.062  65.060  70.114  1.00  0.00           H
ATOM    178  CA  PRO A 203      39.257  63.821  69.631  1.00  0.00           C
ATOM    179  HA  PRO A 203      38.813  63.571  70.583  1.00  0.00           H
ATOM    180  CB  PRO A 203      39.095  65.365  69.457  1.00  0.00           C
ATOM    181  HB1 PRO A 203      38.853  65.753  70.469  1.00  0.00           H
ATOM    182  HB2 PRO A 203      38.337  65.593  68.676  1.00  0.00           H
ATOM    183  CG  PRO A 203      40.431  65.874  68.983  1.00  0.00           C
ATOM    184  HG1 PRO A 203      40.341  66.049  67.889  1.00  0.00           H
ATOM    185  HG2 PRO A 203      40.744  66.883  69.327  1.00  0.00           H
ATOM    186  C   PRO A 203      38.639  63.025  68.492  1.00  0.00           C
ATOM    187  O   PRO A 203      37.415  63.160  68.417  1.00  0.00           O
ATOM    188  N   LYS A 204      39.355  62.151  67.632  1.00  0.00           N
ATOM    189  HN  LYS A 204      40.352  62.134  67.649  1.00  0.00           H
ATOM    190  CA  LYS A 204      38.663  61.278  66.731  1.00  0.00           C
ATOM    191  HA  LYS A 204      37.597  61.393  66.863  1.00  0.00           H
ATOM    192  CB  LYS A 204      39.202  61.562  65.318  1.00  0.00           C
ATOM    193  HB1 LYS A 204      38.760  60.880  64.560  1.00  0.00           H
ATOM    194  HB2 LYS A 204      40.311  61.575  65.379  1.00  0.00           H
ATOM    195  CG  LYS A 204      38.799  62.966  64.821  1.00  0.00           C
ATOM    196  HG1 LYS A 204      39.151  63.056  63.771  1.00  0.00           H
ATOM    197  HG2 LYS A 204      39.277  63.831  65.329  1.00  0.00           H
ATOM    198  CD  LYS A 204      37.321  63.221  64.837  1.00  0.00           C
ATOM    199  HD1 LYS A 204      37.072  64.207  64.390  1.00  0.00           H
ATOM    200  HD2 LYS A 204      37.120  63.201  65.930  1.00  0.00           H
ATOM    201  CE  LYS A 204      36.397  62.111  64.231  1.00  0.00           C
ATOM    202  HE1 LYS A 204      35.350  62.319  64.539  1.00  0.00           H
ATOM    203  HE2 LYS A 204      36.556  61.072  64.590  1.00  0.00           H
ATOM    204  NZ  LYS A 204      36.477  62.114  62.786  1.00  0.00           N
ATOM    205  HZ1 LYS A 204      37.393  61.868  62.360  1.00  0.00           H
ATOM    206  HZ2 LYS A 204      36.232  63.039  62.380  1.00  0.00           H
ATOM    207  HZ3 LYS A 204      35.815  61.456  62.327  1.00  0.00           H
ATOM    208  C   LYS A 204      38.810  59.836  67.181  1.00  0.00           C
ATOM    209  O   LYS A 204      38.569  58.902  66.367  1.00  0.00           O
ATOM    210  N   SER A 205      39.163  59.583  68.441  1.00  0.00           N
ATOM    211  HN  SER A 205      39.468  60.270  69.095  1.00  0.00           H
ATOM    212  CA  SER A 205      39.162  58.151  68.827  1.00  0.00           C
ATOM    213  HA  SER A 205      38.527  57.615  68.138  1.00  0.00           H
ATOM    214  CB  SER A 205      40.654  57.610  68.872  1.00  0.00           C
ATOM    215  HB1 SER A 205      41.196  58.262  69.591  1.00  0.00           H
ATOM    216  HB2 SER A 205      40.952  57.825  67.824  1.00  0.00           H
ATOM    217  OG  SER A 205      40.750  56.212  69.132  1.00  0.00           O
ATOM    218  HG1 SER A 205      41.517  56.046  69.685  1.00  0.00           H
ATOM    219  C   SER A 205      38.341  57.877  70.139  1.00  0.00           C
ATOM    220  O   SER A 205      38.135  56.690  70.534  1.00  0.00           O
ATOM    221  N   TRP A 206      37.930  58.911  70.796  1.00  0.00           N
ATOM    222  HN  TRP A 206      38.125  59.867  70.589  1.00  0.00           H
ATOM    223  CA  TRP A 206      37.069  58.806  71.932  1.00  0.00           C
ATOM    224  HA  TRP A 206      37.650  58.263  72.662  1.00  0.00           H
ATOM    225  CB  TRP A 206      36.708  60.195  72.509  1.00  0.00           C
ATOM    226  HB1 TRP A 206      35.962  59.996  73.308  1.00  0.00           H
ATOM    227  HB2 TRP A 206      36.213  60.741  71.678  1.00  0.00           H
ATOM    228  CG  TRP A 206      37.821  61.036  73.085  1.00  0.00           C
ATOM    229  CD1 TRP A 206      39.005  60.592  73.621  1.00  0.00           C
ATOM    230  HD1 TRP A 206      39.183  59.536  73.765  1.00  0.00           H
ATOM    231  NE1 TRP A 206      39.741  61.743  74.089  1.00  0.00           N
ATOM    232  HE1 TRP A 206      40.617  61.734  74.520  1.00  0.00           H
ATOM    233  CE2 TRP A 206      39.179  62.887  73.651  1.00  0.00           C
ATOM    234  CD2 TRP A 206      37.943  62.521  73.018  1.00  0.00           C
ATOM    235  CE3 TRP A 206      37.146  63.558  72.518  1.00  0.00           C
ATOM    236  HE3 TRP A 206      36.203  63.271  72.076  1.00  0.00           H
ATOM    237  CZ3 TRP A 206      37.541  64.912  72.736  1.00  0.00           C
ATOM    238  HZ3 TRP A 206      36.774  65.654  72.565  1.00  0.00           H
ATOM    239  CZ2 TRP A 206      39.576  64.214  73.842  1.00  0.00           C
ATOM    240  HZ2 TRP A 206      40.459  64.479  74.403  1.00  0.00           H
ATOM    241  CH2 TRP A 206      38.734  65.221  73.368  1.00  0.00           C
ATOM    242  HH2 TRP A 206      39.039  66.253  73.450  1.00  0.00           H
ATOM    243  C   TRP A 206      35.714  57.984  71.722  1.00  0.00           C
ATOM    244  O   TRP A 206      34.888  58.323  70.854  1.00  0.00           O
ATOM    245  N   TYR A 207      35.544  56.835  72.453  1.00  0.00           N
ATOM    246  HN  TYR A 207      36.243  56.508  73.083  1.00  0.00           H
ATOM    247  CA  TYR A 207      34.376  55.943  72.396  1.00  0.00           C
ATOM    248  HA  TYR A 207      34.239  55.681  71.357  1.00  0.00           H
ATOM    249  CB  TYR A 207      34.633  54.550  73.050  1.00  0.00           C
ATOM    250  HB1 TYR A 207      34.937  54.763  74.097  1.00  0.00           H
ATOM    251  HB2 TYR A 207      35.488  54.090  72.509  1.00  0.00           H
ATOM    252  CG  TYR A 207      33.399  53.693  73.122  1.00  0.00           C
ATOM    253  CD1 TYR A 207      32.921  53.018  71.944  1.00  0.00           C
ATOM    254  HD1 TYR A 207      33.396  53.282  71.011  1.00  0.00           H
ATOM    255  CE1 TYR A 207      31.872  52.026  71.991  1.00  0.00           C
ATOM    256  HE1 TYR A 207      31.495  51.634  71.059  1.00  0.00           H
ATOM    257  CZ  TYR A 207      31.355  51.689  73.205  1.00  0.00           C
ATOM    258  OH  TYR A 207      30.401  50.589  73.365  1.00  0.00           O
ATOM    259  HH  TYR A 207      30.049  50.174  72.575  1.00  0.00           H
ATOM    260  CD2 TYR A 207      32.758  53.395  74.326  1.00  0.00           C
ATOM    261  HD2 TYR A 207      33.187  53.838  75.213  1.00  0.00           H
ATOM    262  CE2 TYR A 207      31.794  52.369  74.396  1.00  0.00           C
ATOM    263  HE2 TYR A 207      31.420  51.967  75.326  1.00  0.00           H
ATOM    264  C   TYR A 207      33.141  56.683  73.036  1.00  0.00           C
ATOM    265  O   TYR A 207      33.174  57.515  73.889  1.00  0.00           O
ATOM    266  N   GLU A 208      31.963  56.444  72.400  1.00  0.00           N
ATOM    267  HN  GLU A 208      31.810  55.714  71.738  1.00  0.00           H
ATOM    268  CA  GLU A 208      30.743  57.202  72.742  1.00  0.00           C
ATOM    269  HA  GLU A 208      31.118  58.186  72.504  1.00  0.00           H
ATOM    270  CB  GLU A 208      29.577  56.788  71.741  1.00  0.00           C
ATOM    271  HB1 GLU A 208      28.569  57.128  72.060  1.00  0.00           H
ATOM    272  HB2 GLU A 208      29.514  55.688  71.596  1.00  0.00           H
ATOM    273  CG  GLU A 208      29.887  57.354  70.313  1.00  0.00           C
ATOM    274  HG1 GLU A 208      30.241  58.402  70.418  1.00  0.00           H
ATOM    275  HG2 GLU A 208      28.987  57.203  69.680  1.00  0.00           H
ATOM    276  CD  GLU A 208      30.845  56.594  69.465  1.00  0.00           C
ATOM    277  OE1 GLU A 208      31.559  57.289  68.667  1.00  0.00           O
ATOM    278  OE2 GLU A 208      30.852  55.341  69.478  1.00  0.00           O
ATOM    279  C   GLU A 208      30.175  57.062  74.166  1.00  0.00           C
ATOM    280  O   GLU A 208      30.339  56.064  74.894  1.00  0.00           O
ATOM    281  N   ASP A 209      29.593  58.209  74.644  1.00  0.00           N
ATOM    282  HN  ASP A 209      29.529  59.005  74.048  1.00  0.00           H
ATOM    283  CA  ASP A 209      29.177  58.419  75.981  1.00  0.00           C
ATOM    284  HA  ASP A 209      28.649  59.357  76.063  1.00  0.00           H
ATOM    285  CB  ASP A 209      28.038  57.375  76.396  1.00  0.00           C
ATOM    286  HB1 ASP A 209      27.717  57.459  77.456  1.00  0.00           H
ATOM    287  HB2 ASP A 209      28.477  56.360  76.501  1.00  0.00           H
ATOM    288  CG  ASP A 209      26.826  57.274  75.543  1.00  0.00           C
ATOM    289  OD1 ASP A 209      26.189  56.200  75.670  1.00  0.00           O
ATOM    290  OD2 ASP A 209      26.369  58.259  74.892  1.00  0.00           O
ATOM    291  C   ASP A 209      30.283  58.619  77.054  1.00  0.00           C
ATOM    292  O   ASP A 209      30.367  59.744  77.586  1.00  0.00           O
ATOM    293  N   VAL A 210      31.178  57.594  77.336  1.00  0.00           N
ATOM    294  HN  VAL A 210      31.007  56.736  76.858  1.00  0.00           H
ATOM    295  CA  VAL A 210      32.322  57.676  78.224  1.00  0.00           C
ATOM    296  HA  VAL A 210      31.876  57.894  79.183  1.00  0.00           H
ATOM    297  CB  VAL A 210      33.025  56.382  78.455  1.00  0.00           C
ATOM    298  HB  VAL A 210      33.915  56.569  79.092  1.00  0.00           H
ATOM    299  CG1 VAL A 210      32.112  55.379  79.203  1.00  0.00           C
ATOM    300 1HG1 VAL A 210      32.601  54.381  79.218  1.00  0.00           H
ATOM    301 2HG1 VAL A 210      31.178  55.111  78.664  1.00  0.00           H
ATOM    302 3HG1 VAL A 210      31.800  55.870  80.149  1.00  0.00           H
ATOM    303  CG2 VAL A 210      33.392  55.828  77.064  1.00  0.00           C
ATOM    304 1HG2 VAL A 210      32.503  55.326  76.625  1.00  0.00           H
ATOM    305 2HG2 VAL A 210      34.246  55.131  77.197  1.00  0.00           H
ATOM    306 3HG2 VAL A 210      33.794  56.627  76.406  1.00  0.00           H
ATOM    307  C   VAL A 210      33.358  58.811  78.058  1.00  0.00           C
ATOM    308  O   VAL A 210      33.444  59.382  77.060  1.00  0.00           O
ATOM    309  N   GLU A 211      33.886  59.396  79.164  1.00  0.00           N
ATOM    310  HN  GLU A 211      33.671  58.921  80.014  1.00  0.00           H
ATOM    311  CA  GLU A 211      34.810  60.523  79.152  1.00  0.00           C
ATOM    312  HA  GLU A 211      34.441  61.109  78.323  1.00  0.00           H
ATOM    313  CB  GLU A 211      34.677  61.486  80.382  1.00  0.00           C
ATOM    314  HB1 GLU A 211      35.591  62.114  80.459  1.00  0.00           H
ATOM    315  HB2 GLU A 211      34.770  60.851  81.290  1.00  0.00           H
ATOM    316  CG  GLU A 211      33.406  62.262  80.502  1.00  0.00           C
ATOM    317  HG1 GLU A 211      32.598  61.521  80.685  1.00  0.00           H
ATOM    318  HG2 GLU A 211      33.374  62.755  79.507  1.00  0.00           H
ATOM    319  CD  GLU A 211      33.327  63.335  81.543  1.00  0.00           C
ATOM    320  OE1 GLU A 211      32.292  63.398  82.288  1.00  0.00           O
ATOM    321  OE2 GLU A 211      34.338  64.118  81.727  1.00  0.00           O
ATOM    322  C   GLU A 211      36.261  60.207  78.806  1.00  0.00           C
ATOM    323  O   GLU A 211      37.048  60.032  79.671  1.00  0.00           O
ATOM    324  N   GLY A 212      36.651  60.194  77.459  1.00  0.00           N
ATOM    325  HN  GLY A 212      36.000  60.309  76.712  1.00  0.00           H
ATOM    326  CA  GLY A 212      38.088  60.268  77.000  1.00  0.00           C
ATOM    327  HA1 GLY A 212      38.639  60.713  77.815  1.00  0.00           H
ATOM    328  HA2 GLY A 212      37.991  60.690  76.010  1.00  0.00           H
ATOM    329  C   GLY A 212      38.890  58.932  76.891  1.00  0.00           C
ATOM    330  O   GLY A 212      40.091  58.847  77.226  1.00  0.00           O
ATOM    331  N   CYS A 213      38.222  57.873  76.584  1.00  0.00           N
ATOM    332  HN  CYS A 213      37.285  58.148  76.384  1.00  0.00           H
ATOM    333  CA  CYS A 213      38.582  56.509  76.417  1.00  0.00           C
ATOM    334  HA  CYS A 213      39.654  56.500  76.552  1.00  0.00           H
ATOM    335  CB  CYS A 213      37.791  55.577  77.408  1.00  0.00           C
ATOM    336  HB1 CYS A 213      38.173  54.534  77.427  1.00  0.00           H
ATOM    337  HB2 CYS A 213      36.701  55.492  77.211  1.00  0.00           H
ATOM    338  SG  CYS A 213      37.966  56.113  79.119  1.00  0.00           S
ATOM    339  C   CYS A 213      38.387  56.038  75.065  1.00  0.00           C
ATOM    340  O   CYS A 213      37.416  56.294  74.441  1.00  0.00           O
ATOM    341  N   GLY A 214      39.362  55.209  74.530  1.00  0.00           N
ATOM    342  HN  GLY A 214      40.263  55.085  74.938  1.00  0.00           H
ATOM    343  CA  GLY A 214      39.110  54.637  73.183  1.00  0.00           C
ATOM    344  HA1 GLY A 214      40.003  54.850  72.614  1.00  0.00           H
ATOM    345  HA2 GLY A 214      38.178  54.948  72.734  1.00  0.00           H
ATOM    346  C   GLY A 214      39.033  53.099  73.240  1.00  0.00           C
ATOM    347  O   GLY A 214      39.499  52.550  74.241  1.00  0.00           O
ATOM    348  N   ILE A 215      38.527  52.512  72.139  1.00  0.00           N
ATOM    349  HN  ILE A 215      38.181  52.994  71.338  1.00  0.00           H
ATOM    350  CA  ILE A 215      38.465  51.062  71.967  1.00  0.00           C
ATOM    351  HA  ILE A 215      38.082  50.632  72.881  1.00  0.00           H
ATOM    352  CB  ILE A 215      37.580  50.649  70.737  1.00  0.00           C
ATOM    353  HB  ILE A 215      37.834  51.355  69.918  1.00  0.00           H
ATOM    354  CG2 ILE A 215      38.034  49.306  70.136  1.00  0.00           C
ATOM    355 1HG2 ILE A 215      39.049  49.367  69.687  1.00  0.00           H
ATOM    356 2HG2 ILE A 215      37.390  49.044  69.269  1.00  0.00           H
ATOM    357 3HG2 ILE A 215      37.970  48.530  70.929  1.00  0.00           H
ATOM    358  CG1 ILE A 215      36.074  50.838  71.053  1.00  0.00           C
ATOM    359 1HG1 ILE A 215      35.558  50.803  70.070  1.00  0.00           H
ATOM    360 2HG1 ILE A 215      35.988  51.816  71.571  1.00  0.00           H
ATOM    361  CD  ILE A 215      35.358  49.849  71.969  1.00  0.00           C
ATOM    362  HD1 ILE A 215      35.154  48.931  71.378  1.00  0.00           H
ATOM    363  HD2 ILE A 215      34.403  50.304  72.311  1.00  0.00           H
ATOM    364  HD3 ILE A 215      36.004  49.594  72.836  1.00  0.00           H
ATOM    365  C   ILE A 215      39.923  50.595  71.830  1.00  0.00           C
ATOM    366  O   ILE A 215      40.605  51.039  70.891  1.00  0.00           O
ATOM    367  N   GLN A 216      40.434  49.662  72.673  1.00  0.00           N
ATOM    368  HN  GLN A 216      39.974  49.465  73.536  1.00  0.00           H
ATOM    369  CA  GLN A 216      41.771  49.088  72.540  1.00  0.00           C
ATOM    370  HA  GLN A 216      42.420  49.946  72.633  1.00  0.00           H
ATOM    371  CB  GLN A 216      41.870  48.202  73.841  1.00  0.00           C
ATOM    372  HB1 GLN A 216      41.021  47.485  73.830  1.00  0.00           H
ATOM    373  HB2 GLN A 216      41.708  48.894  74.695  1.00  0.00           H
ATOM    374  CG  GLN A 216      43.240  47.466  74.052  1.00  0.00           C
ATOM    375  HG1 GLN A 216      44.168  48.073  73.984  1.00  0.00           H
ATOM    376  HG2 GLN A 216      43.299  46.624  73.330  1.00  0.00           H
ATOM    377  CD  GLN A 216      43.313  46.854  75.477  1.00  0.00           C
ATOM    378  OE1 GLN A 216      42.517  47.045  76.425  1.00  0.00           O
ATOM    379  NE2 GLN A 216      44.520  46.253  75.702  1.00  0.00           N
ATOM    380 1HE2 GLN A 216      45.286  46.231  75.060  1.00  0.00           H
ATOM    381 2HE2 GLN A 216      44.617  45.771  76.573  1.00  0.00           H
ATOM    382  C   GLN A 216      42.098  48.282  71.239  1.00  0.00           C
ATOM    383  O   GLN A 216      41.190  47.642  70.702  1.00  0.00           O
ATOM    384  N   CYS A 217      43.335  48.304  70.627  1.00  0.00           N
ATOM    385  HN  CYS A 217      44.042  48.759  71.162  1.00  0.00           H
ATOM    386  CA  CYS A 217      43.619  47.739  69.231  1.00  0.00           C
ATOM    387  HA  CYS A 217      42.947  48.179  68.510  1.00  0.00           H
ATOM    388  CB  CYS A 217      45.101  47.989  68.768  1.00  0.00           C
ATOM    389  HB1 CYS A 217      45.941  47.495  69.302  1.00  0.00           H
ATOM    390  HB2 CYS A 217      45.222  49.086  68.895  1.00  0.00           H
ATOM    391  SG  CYS A 217      45.251  47.688  67.043  1.00  0.00           S
ATOM    392  C   CYS A 217      43.270  46.304  69.174  1.00  0.00           C
ATOM    393  O   CYS A 217      42.586  45.782  68.246  1.00  0.00           O
ATOM    394  N   GLN A 218      43.687  45.582  70.163  1.00  0.00           N
ATOM    395  HN  GLN A 218      44.166  46.047  70.904  1.00  0.00           H
ATOM    396  CA  GLN A 218      43.383  44.186  70.174  1.00  0.00           C
ATOM    397  HA  GLN A 218      43.403  43.784  69.171  1.00  0.00           H
ATOM    398  CB  GLN A 218      44.465  43.348  70.917  1.00  0.00           C
ATOM    399  HB1 GLN A 218      44.165  42.281  70.990  1.00  0.00           H
ATOM    400  HB2 GLN A 218      44.447  43.653  71.986  1.00  0.00           H
ATOM    401  CG  GLN A 218      45.922  43.332  70.405  1.00  0.00           C
ATOM    402  HG1 GLN A 218      46.536  42.796  71.160  1.00  0.00           H
ATOM    403  HG2 GLN A 218      46.351  44.355  70.349  1.00  0.00           H
ATOM    404  CD  GLN A 218      46.150  42.661  68.997  1.00  0.00           C
ATOM    405  OE1 GLN A 218      46.208  43.301  67.912  1.00  0.00           O
ATOM    406  NE2 GLN A 218      46.277  41.298  69.020  1.00  0.00           N
ATOM    407 1HE2 GLN A 218      46.267  40.795  69.884  1.00  0.00           H
ATOM    408 2HE2 GLN A 218      46.644  40.855  68.201  1.00  0.00           H
ATOM    409  C   GLN A 218      41.919  43.713  70.550  1.00  0.00           C
ATOM    410  O   GLN A 218      41.450  43.957  71.699  1.00  0.00           O
ATOM    411  N   ASN A 219      41.194  43.005  69.644  1.00  0.00           N
ATOM    412  HN  ASN A 219      41.725  42.930  68.803  1.00  0.00           H
ATOM    413  CA  ASN A 219      39.792  42.599  69.695  1.00  0.00           C
ATOM    414  HA  ASN A 219      39.316  43.555  69.531  1.00  0.00           H
ATOM    415  CB  ASN A 219      39.454  41.582  68.471  1.00  0.00           C
ATOM    416  HB1 ASN A 219      40.178  40.748  68.594  1.00  0.00           H
ATOM    417  HB2 ASN A 219      39.637  42.060  67.485  1.00  0.00           H
ATOM    418  CG  ASN A 219      38.023  41.088  68.448  1.00  0.00           C
ATOM    419  OD1 ASN A 219      37.746  39.973  68.965  1.00  0.00           O
ATOM    420  ND2 ASN A 219      37.156  41.785  67.717  1.00  0.00           N
ATOM    421 1HD2 ASN A 219      37.418  42.688  67.374  1.00  0.00           H
ATOM    422 2HD2 ASN A 219      36.240  41.424  67.543  1.00  0.00           H
ATOM    423  C   ASN A 219      39.355  41.915  70.944  1.00  0.00           C
ATOM    424  O   ASN A 219      40.159  41.147  71.512  1.00  0.00           O
ATOM    425  N   PRO A 220      38.210  42.179  71.567  1.00  0.00           N
ATOM    426  CD  PRO A 220      37.275  43.240  71.306  1.00  0.00           C
ATOM    427  HD1 PRO A 220      36.811  43.092  70.308  1.00  0.00           H
ATOM    428  HD2 PRO A 220      37.760  44.234  71.412  1.00  0.00           H
ATOM    429  CA  PRO A 220      37.945  41.599  72.917  1.00  0.00           C
ATOM    430  HA  PRO A 220      38.862  41.454  73.468  1.00  0.00           H
ATOM    431  CB  PRO A 220      36.988  42.529  73.641  1.00  0.00           C
ATOM    432  HB1 PRO A 220      37.588  43.315  74.148  1.00  0.00           H
ATOM    433  HB2 PRO A 220      36.287  41.998  74.320  1.00  0.00           H
ATOM    434  CG  PRO A 220      36.230  43.141  72.388  1.00  0.00           C
ATOM    435  HG1 PRO A 220      35.354  42.572  72.012  1.00  0.00           H
ATOM    436  HG2 PRO A 220      35.897  44.152  72.708  1.00  0.00           H
ATOM    437  C   PRO A 220      37.373  40.178  72.770  1.00  0.00           C
ATOM    438  O   PRO A 220      37.647  39.345  73.716  1.00  0.00           O
ATOM    439  N   LEU A 221      36.600  39.866  71.749  1.00  0.00           N
ATOM    440  HN  LEU A 221      36.589  40.392  70.902  1.00  0.00           H
ATOM    441  CA  LEU A 221      35.987  38.570  71.698  1.00  0.00           C
ATOM    442  HA  LEU A 221      35.627  38.283  72.675  1.00  0.00           H
ATOM    443  CB  LEU A 221      34.822  38.739  70.656  1.00  0.00           C
ATOM    444  HB1 LEU A 221      34.322  37.753  70.547  1.00  0.00           H
ATOM    445  HB2 LEU A 221      35.052  39.040  69.612  1.00  0.00           H
ATOM    446  CG  LEU A 221      33.753  39.790  71.033  1.00  0.00           C
ATOM    447  HG  LEU A 221      34.272  40.770  70.965  1.00  0.00           H
ATOM    448  CD1 LEU A 221      32.543  39.741  70.059  1.00  0.00           C
ATOM    449 1HD1 LEU A 221      32.207  38.687  69.957  1.00  0.00           H
ATOM    450 2HD1 LEU A 221      32.799  40.094  69.037  1.00  0.00           H
ATOM    451 3HD1 LEU A 221      31.694  40.382  70.380  1.00  0.00           H
ATOM    452  CD2 LEU A 221      33.230  39.649  72.489  1.00  0.00           C
ATOM    453 1HD2 LEU A 221      33.930  39.778  73.342  1.00  0.00           H
ATOM    454 2HD2 LEU A 221      32.690  38.679  72.454  1.00  0.00           H
ATOM    455 3HD2 LEU A 221      32.543  40.485  72.741  1.00  0.00           H
ATOM    456  C   LEU A 221      36.835  37.387  71.299  1.00  0.00           C
ATOM    457  O   LEU A 221      36.585  36.217  71.630  1.00  0.00           O
ATOM    458  N   PHE A 222      37.894  37.634  70.503  1.00  0.00           N
ATOM    459  HN  PHE A 222      37.989  38.511  70.038  1.00  0.00           H
ATOM    460  CA  PHE A 222      38.887  36.611  70.103  1.00  0.00           C
ATOM    461  HA  PHE A 222      38.404  35.645  70.111  1.00  0.00           H
ATOM    462  CB  PHE A 222      39.321  36.604  68.615  1.00  0.00           C
ATOM    463  HB1 PHE A 222      40.193  35.967  68.352  1.00  0.00           H
ATOM    464  HB2 PHE A 222      39.568  37.674  68.446  1.00  0.00           H
ATOM    465  CG  PHE A 222      38.160  36.144  67.721  1.00  0.00           C
ATOM    466  CD1 PHE A 222      37.710  34.818  67.738  1.00  0.00           C
ATOM    467  HD1 PHE A 222      38.100  34.137  68.480  1.00  0.00           H
ATOM    468  CE1 PHE A 222      36.668  34.425  66.874  1.00  0.00           C
ATOM    469  HE1 PHE A 222      36.373  33.386  66.883  1.00  0.00           H
ATOM    470  CZ  PHE A 222      35.963  35.337  66.160  1.00  0.00           C
ATOM    471  HZ  PHE A 222      35.189  35.033  65.471  1.00  0.00           H
ATOM    472  CD2 PHE A 222      37.480  37.099  66.948  1.00  0.00           C
ATOM    473  HD2 PHE A 222      37.762  38.132  67.082  1.00  0.00           H
ATOM    474  CE2 PHE A 222      36.411  36.673  66.107  1.00  0.00           C
ATOM    475  HE2 PHE A 222      35.990  37.399  65.427  1.00  0.00           H
ATOM    476  C   PHE A 222      40.056  36.637  71.159  1.00  0.00           C
ATOM    477  O   PHE A 222      40.577  37.647  71.686  1.00  0.00           O
ATOM    478  N   THR A 223      40.576  35.453  71.420  1.00  0.00           N
ATOM    479  HN  THR A 223      40.134  34.719  70.909  1.00  0.00           H
ATOM    480  CA  THR A 223      41.753  35.186  72.210  1.00  0.00           C
ATOM    481  HA  THR A 223      41.857  35.917  72.998  1.00  0.00           H
ATOM    482  CB  THR A 223      41.619  33.813  72.908  1.00  0.00           C
ATOM    483  HB  THR A 223      42.428  33.654  73.653  1.00  0.00           H
ATOM    484  OG1 THR A 223      41.642  32.723  71.981  1.00  0.00           O
ATOM    485  HG1 THR A 223      40.885  32.947  71.435  1.00  0.00           H
ATOM    486  CG2 THR A 223      40.301  33.870  73.691  1.00  0.00           C
ATOM    487 1HG2 THR A 223      39.444  33.769  72.991  1.00  0.00           H
ATOM    488 2HG2 THR A 223      40.202  34.839  74.225  1.00  0.00           H
ATOM    489 3HG2 THR A 223      40.173  33.100  74.482  1.00  0.00           H
ATOM    490  C   THR A 223      43.061  35.317  71.496  1.00  0.00           C
ATOM    491  O   THR A 223      43.098  35.541  70.300  1.00  0.00           O
ATOM    492  N   GLU A 224      44.156  35.303  72.221  1.00  0.00           N
ATOM    493  HN  GLU A 224      44.153  35.248  73.217  1.00  0.00           H
ATOM    494  CA  GLU A 224      45.439  35.375  71.554  1.00  0.00           C
ATOM    495  HA  GLU A 224      45.588  36.294  71.007  1.00  0.00           H
ATOM    496  CB  GLU A 224      46.664  35.393  72.526  1.00  0.00           C
ATOM    497  HB1 GLU A 224      47.579  35.403  71.897  1.00  0.00           H
ATOM    498  HB2 GLU A 224      46.697  34.411  73.044  1.00  0.00           H
ATOM    499  CG  GLU A 224      46.777  36.622  73.451  1.00  0.00           C
ATOM    500  HG1 GLU A 224      46.125  36.456  74.334  1.00  0.00           H
ATOM    501  HG2 GLU A 224      46.469  37.598  73.016  1.00  0.00           H
ATOM    502  CD  GLU A 224      48.180  36.915  74.005  1.00  0.00           C
ATOM    503  OE1 GLU A 224      48.623  38.083  73.875  1.00  0.00           O
ATOM    504  OE2 GLU A 224      48.872  36.072  74.602  1.00  0.00           O
ATOM    505  C   GLU A 224      45.618  34.135  70.664  1.00  0.00           C
ATOM    506  O   GLU A 224      46.083  34.338  69.530  1.00  0.00           O
ATOM    507  N   ALA A 225      45.181  32.931  71.075  1.00  0.00           N
ATOM    508  HN  ALA A 225      44.824  32.809  71.998  1.00  0.00           H
ATOM    509  CA  ALA A 225      45.364  31.709  70.268  1.00  0.00           C
ATOM    510  HA  ALA A 225      46.397  31.452  70.090  1.00  0.00           H
ATOM    511  CB  ALA A 225      44.812  30.501  71.085  1.00  0.00           C
ATOM    512  HB1 ALA A 225      44.912  29.505  70.602  1.00  0.00           H
ATOM    513  HB2 ALA A 225      43.742  30.704  71.306  1.00  0.00           H
ATOM    514  HB3 ALA A 225      45.461  30.271  71.957  1.00  0.00           H
ATOM    515  C   ALA A 225      44.690  31.760  68.918  1.00  0.00           C
ATOM    516  O   ALA A 225      45.363  31.401  67.935  1.00  0.00           O
ATOM    517  N   GLU A 226      43.472  32.271  68.910  1.00  0.00           N
ATOM    518  HN  GLU A 226      43.090  32.538  69.791  1.00  0.00           H
ATOM    519  CA  GLU A 226      42.747  32.532  67.675  1.00  0.00           C
ATOM    520  HA  GLU A 226      42.640  31.638  67.079  1.00  0.00           H
ATOM    521  CB  GLU A 226      41.271  33.110  68.001  1.00  0.00           C
ATOM    522  HB1 GLU A 226      40.846  33.776  67.219  1.00  0.00           H
ATOM    523  HB2 GLU A 226      41.466  33.785  68.861  1.00  0.00           H
ATOM    524  CG  GLU A 226      40.321  31.921  68.330  1.00  0.00           C
ATOM    525  HG1 GLU A 226      40.949  31.007  68.258  1.00  0.00           H
ATOM    526  HG2 GLU A 226      39.535  31.995  67.549  1.00  0.00           H
ATOM    527  CD  GLU A 226      39.583  31.922  69.718  1.00  0.00           C
ATOM    528  OE1 GLU A 226      39.513  32.888  70.486  1.00  0.00           O
ATOM    529  OE2 GLU A 226      38.813  30.955  69.884  1.00  0.00           O
ATOM    530  C   GLU A 226      43.369  33.490  66.701  1.00  0.00           C
ATOM    531  O   GLU A 226      43.365  33.225  65.469  1.00  0.00           O
ATOM    532  N   HSD A 227      43.943  34.605  67.141  1.00  0.00           N
ATOM    533  HN  HSD A 227      43.803  34.767  68.115  1.00  0.00           H
ATOM    534  CA  HSD A 227      44.769  35.489  66.303  1.00  0.00           C
ATOM    535  HA  HSD A 227      44.089  35.873  65.556  1.00  0.00           H
ATOM    536  CB  HSD A 227      45.252  36.770  67.171  1.00  0.00           C
ATOM    537  HB1 HSD A 227      46.061  37.357  66.686  1.00  0.00           H
ATOM    538  HB2 HSD A 227      45.681  36.378  68.117  1.00  0.00           H
ATOM    539  ND1 HSD A 227      43.305  37.628  68.435  1.00  0.00           N
ATOM    540  HD1 HSD A 227      43.373  36.914  69.132  1.00  0.00           H
ATOM    541  CG  HSD A 227      44.107  37.721  67.338  1.00  0.00           C
ATOM    542  CE1 HSD A 227      42.589  38.802  68.517  1.00  0.00           C
ATOM    543  HE1 HSD A 227      41.919  39.081  69.331  1.00  0.00           H
ATOM    544  NE2 HSD A 227      42.887  39.622  67.497  1.00  0.00           N
ATOM    545  CD2 HSD A 227      43.895  38.954  66.814  1.00  0.00           C
ATOM    546  HD2 HSD A 227      44.561  39.419  66.098  1.00  0.00           H
ATOM    547  C   HSD A 227      45.990  34.881  65.631  1.00  0.00           C
ATOM    548  O   HSD A 227      46.098  34.947  64.426  1.00  0.00           O
ATOM    549  N   GLN A 228      46.829  34.159  66.361  1.00  0.00           N
ATOM    550  HN  GLN A 228      46.694  33.864  67.303  1.00  0.00           H
ATOM    551  CA  GLN A 228      47.911  33.309  65.861  1.00  0.00           C
ATOM    552  HA  GLN A 228      48.581  33.966  65.326  1.00  0.00           H
ATOM    553  CB  GLN A 228      48.576  32.665  67.038  1.00  0.00           C
ATOM    554  HB1 GLN A 228      49.328  32.024  66.529  1.00  0.00           H
ATOM    555  HB2 GLN A 228      47.914  32.042  67.676  1.00  0.00           H
ATOM    556  CG  GLN A 228      49.434  33.609  67.969  1.00  0.00           C
ATOM    557  HG1 GLN A 228      50.064  33.001  68.652  1.00  0.00           H
ATOM    558  HG2 GLN A 228      48.598  34.059  68.548  1.00  0.00           H
ATOM    559  CD  GLN A 228      50.264  34.755  67.232  1.00  0.00           C
ATOM    560  OE1 GLN A 228      50.945  34.485  66.235  1.00  0.00           O
ATOM    561  NE2 GLN A 228      50.264  35.974  67.768  1.00  0.00           N
ATOM    562 1HE2 GLN A 228      49.755  36.115  68.617  1.00  0.00           H
ATOM    563 2HE2 GLN A 228      50.795  36.690  67.315  1.00  0.00           H
ATOM    564  C   GLN A 228      47.491  32.336  64.821  1.00  0.00           C
ATOM    565  O   GLN A 228      48.114  32.162  63.747  1.00  0.00           O
ATOM    566  N   ASP A 229      46.434  31.583  65.047  1.00  0.00           N
ATOM    567  HN  ASP A 229      45.880  31.554  65.876  1.00  0.00           H
ATOM    568  CA  ASP A 229      45.919  30.699  64.034  1.00  0.00           C
ATOM    569  HA  ASP A 229      46.747  30.111  63.670  1.00  0.00           H
ATOM    570  CB  ASP A 229      44.834  29.802  64.639  1.00  0.00           C
ATOM    571  HB1 ASP A 229      44.017  30.512  64.888  1.00  0.00           H
ATOM    572  HB2 ASP A 229      45.268  29.260  65.506  1.00  0.00           H
ATOM    573  CG  ASP A 229      44.339  28.828  63.621  1.00  0.00           C
ATOM    574  OD1 ASP A 229      45.064  28.331  62.684  1.00  0.00           O
ATOM    575  OD2 ASP A 229      43.169  28.373  63.784  1.00  0.00           O
ATOM    576  C   ASP A 229      45.403  31.378  62.758  1.00  0.00           C
ATOM    577  O   ASP A 229      45.703  30.935  61.596  1.00  0.00           O
ATOM    578  N   MET A 230      44.666  32.466  62.928  1.00  0.00           N
ATOM    579  HN  MET A 230      44.444  32.880  63.808  1.00  0.00           H
ATOM    580  CA  MET A 230      44.208  33.230  61.737  1.00  0.00           C
ATOM    581  HA  MET A 230      43.600  32.527  61.187  1.00  0.00           H
ATOM    582  CB  MET A 230      43.399  34.455  62.266  1.00  0.00           C
ATOM    583  HB1 MET A 230      44.095  35.256  62.595  1.00  0.00           H
ATOM    584  HB2 MET A 230      42.824  34.073  63.136  1.00  0.00           H
ATOM    585  CG  MET A 230      42.471  35.132  61.182  1.00  0.00           C
ATOM    586  HG1 MET A 230      43.077  35.414  60.295  1.00  0.00           H
ATOM    587  HG2 MET A 230      41.879  35.980  61.586  1.00  0.00           H
ATOM    588  SD  MET A 230      41.258  33.936  60.614  1.00  0.00           S
ATOM    589  CE  MET A 230      40.722  34.898  59.219  1.00  0.00           C
ATOM    590  HE1 MET A 230      39.821  34.378  58.830  1.00  0.00           H
ATOM    591  HE2 MET A 230      41.587  35.071  58.543  1.00  0.00           H
ATOM    592  HE3 MET A 230      40.449  35.948  59.456  1.00  0.00           H
ATOM    593  C   MET A 230      45.389  33.856  60.959  1.00  0.00           C
ATOM    594  O   MET A 230      45.484  33.770  59.696  1.00  0.00           O
ATOM    595  N   HSE A 231      46.375  34.513  61.637  1.00  0.00           N
ATOM    596  HN  HSE A 231      46.293  34.435  62.628  1.00  0.00           H
ATOM    597  CA  HSE A 231      47.578  35.186  61.027  1.00  0.00           C
ATOM    598  HA  HSE A 231      47.245  36.019  60.427  1.00  0.00           H
ATOM    599  CB  HSE A 231      48.539  35.808  62.112  1.00  0.00           C
ATOM    600  HB1 HSE A 231      49.492  36.171  61.671  1.00  0.00           H
ATOM    601  HB2 HSE A 231      48.863  35.042  62.848  1.00  0.00           H
ATOM    602  ND1 HSE A 231      48.841  37.864  63.457  1.00  0.00           N
ATOM    603  CG  HSE A 231      47.985  37.036  62.773  1.00  0.00           C
ATOM    604  CE1 HSE A 231      48.101  38.868  63.818  1.00  0.00           C
ATOM    605  HE1 HSE A 231      48.368  39.752  64.398  1.00  0.00           H
ATOM    606  NE2 HSE A 231      46.824  38.751  63.400  1.00  0.00           N
ATOM    607  HE2 HSE A 231      46.015  39.336  63.449  1.00  0.00           H
ATOM    608  CD2 HSE A 231      46.789  37.584  62.696  1.00  0.00           C
ATOM    609  HD2 HSE A 231      46.016  37.117  62.098  1.00  0.00           H
ATOM    610  C   HSE A 231      48.465  34.138  60.297  1.00  0.00           C
ATOM    611  O   HSE A 231      49.041  34.433  59.248  1.00  0.00           O
ATOM    612  N   SER A 232      48.627  32.950  60.869  1.00  0.00           N
ATOM    613  HN  SER A 232      48.574  32.911  61.864  1.00  0.00           H
ATOM    614  CA  SER A 232      49.224  31.818  60.184  1.00  0.00           C
ATOM    615  HA  SER A 232      50.245  32.054  59.925  1.00  0.00           H
ATOM    616  CB  SER A 232      49.195  30.518  60.995  1.00  0.00           C
ATOM    617  HB1 SER A 232      49.691  29.700  60.430  1.00  0.00           H
ATOM    618  HB2 SER A 232      48.230  30.138  61.394  1.00  0.00           H
ATOM    619  OG  SER A 232      49.792  30.682  62.281  1.00  0.00           O
ATOM    620  HG1 SER A 232      49.278  31.327  62.773  1.00  0.00           H
ATOM    621  C   SER A 232      48.472  31.400  58.924  1.00  0.00           C
ATOM    622  O   SER A 232      49.102  31.080  57.947  1.00  0.00           O
ATOM    623  N   TYR A 233      47.162  31.369  58.960  1.00  0.00           N
ATOM    624  HN  TYR A 233      46.660  31.644  59.776  1.00  0.00           H
ATOM    625  CA  TYR A 233      46.289  31.077  57.873  1.00  0.00           C
ATOM    626  HA  TYR A 233      46.624  30.121  57.500  1.00  0.00           H
ATOM    627  CB  TYR A 233      44.771  30.937  58.339  1.00  0.00           C
ATOM    628  HB1 TYR A 233      44.501  31.821  58.955  1.00  0.00           H
ATOM    629  HB2 TYR A 233      44.703  30.003  58.937  1.00  0.00           H
ATOM    630  CG  TYR A 233      43.769  30.872  57.198  1.00  0.00           C
ATOM    631  CD1 TYR A 233      43.705  29.714  56.437  1.00  0.00           C
ATOM    632  HD1 TYR A 233      44.281  28.843  56.715  1.00  0.00           H
ATOM    633  CE1 TYR A 233      42.751  29.646  55.343  1.00  0.00           C
ATOM    634  HE1 TYR A 233      42.786  28.753  54.736  1.00  0.00           H
ATOM    635  CZ  TYR A 233      41.878  30.684  55.066  1.00  0.00           C
ATOM    636  OH  TYR A 233      40.823  30.355  54.101  1.00  0.00           O
ATOM    637  HH  TYR A 233      40.235  31.113  54.073  1.00  0.00           H
ATOM    638  CD2 TYR A 233      42.912  31.924  56.915  1.00  0.00           C
ATOM    639  HD2 TYR A 233      42.916  32.849  57.472  1.00  0.00           H
ATOM    640  CE2 TYR A 233      42.007  31.875  55.870  1.00  0.00           C
ATOM    641  HE2 TYR A 233      41.322  32.694  55.703  1.00  0.00           H
ATOM    642  C   TYR A 233      46.438  32.130  56.747  1.00  0.00           C
ATOM    643  O   TYR A 233      46.528  31.712  55.590  1.00  0.00           O
ATOM    644  N   ILE A 234      46.515  33.395  57.071  1.00  0.00           N
ATOM    645  HN  ILE A 234      46.417  33.657  58.027  1.00  0.00           H
ATOM    646  CA  ILE A 234      46.528  34.469  56.045  1.00  0.00           C
ATOM    647  HA  ILE A 234      45.637  34.395  55.440  1.00  0.00           H
ATOM    648  CB  ILE A 234      46.305  35.848  56.827  1.00  0.00           C
ATOM    649  HB  ILE A 234      46.832  35.806  57.804  1.00  0.00           H
ATOM    650  CG2 ILE A 234      46.827  37.104  56.123  1.00  0.00           C
ATOM    651 1HG2 ILE A 234      47.935  37.044  56.067  1.00  0.00           H
ATOM    652 2HG2 ILE A 234      46.668  37.963  56.809  1.00  0.00           H
ATOM    653 3HG2 ILE A 234      46.419  37.155  55.091  1.00  0.00           H
ATOM    654  CG1 ILE A 234      44.777  35.942  57.061  1.00  0.00           C
ATOM    655 1HG1 ILE A 234      44.330  35.004  57.454  1.00  0.00           H
ATOM    656 2HG1 ILE A 234      44.365  36.198  56.061  1.00  0.00           H
ATOM    657  CD  ILE A 234      44.379  37.029  58.045  1.00  0.00           C
ATOM    658  HD1 ILE A 234      44.634  37.996  57.560  1.00  0.00           H
ATOM    659  HD2 ILE A 234      44.938  37.014  59.006  1.00  0.00           H
ATOM    660  HD3 ILE A 234      43.290  37.030  58.264  1.00  0.00           H
ATOM    661  C   ILE A 234      47.786  34.545  55.224  1.00  0.00           C
ATOM    662  O   ILE A 234      47.781  34.858  54.055  1.00  0.00           O
ATOM    663  N   ALA A 235      48.865  34.152  55.905  1.00  0.00           N
ATOM    664  HN  ALA A 235      48.761  33.849  56.849  1.00  0.00           H
ATOM    665  CA  ALA A 235      50.202  34.032  55.358  1.00  0.00           C
ATOM    666  HA  ALA A 235      50.494  34.964  54.897  1.00  0.00           H
ATOM    667  CB  ALA A 235      51.292  33.753  56.472  1.00  0.00           C
ATOM    668  HB1 ALA A 235      51.169  34.498  57.287  1.00  0.00           H
ATOM    669  HB2 ALA A 235      52.317  33.768  56.045  1.00  0.00           H
ATOM    670  HB3 ALA A 235      51.153  32.761  56.953  1.00  0.00           H
ATOM    671  C   ALA A 235      50.239  32.974  54.246  1.00  0.00           C
ATOM    672  O   ALA A 235      50.824  33.223  53.203  1.00  0.00           O
ATOM    673  N   ALA A 236      49.671  31.776  54.411  1.00  0.00           N
ATOM    674  HN  ALA A 236      49.271  31.515  55.287  1.00  0.00           H
ATOM    675  CA  ALA A 236      49.499  30.724  53.370  1.00  0.00           C
ATOM    676  HA  ALA A 236      50.449  30.632  52.864  1.00  0.00           H
ATOM    677  CB  ALA A 236      49.097  29.376  53.941  1.00  0.00           C
ATOM    678  HB1 ALA A 236      48.119  29.411  54.466  1.00  0.00           H
ATOM    679  HB2 ALA A 236      49.837  29.128  54.732  1.00  0.00           H
ATOM    680  HB3 ALA A 236      49.050  28.626  53.122  1.00  0.00           H
ATOM    681  C   ALA A 236      48.476  31.163  52.291  1.00  0.00           C
ATOM    682  O   ALA A 236      48.860  31.230  51.114  1.00  0.00           O
ATOM    683  N   PHE A 237      47.249  31.716  52.689  1.00  0.00           N
ATOM    684  HN  PHE A 237      47.204  31.718  53.685  1.00  0.00           H
ATOM    685  CA  PHE A 237      46.233  32.263  51.753  1.00  0.00           C
ATOM    686  HA  PHE A 237      45.887  31.487  51.086  1.00  0.00           H
ATOM    687  CB  PHE A 237      45.029  32.770  52.589  1.00  0.00           C
ATOM    688  HB1 PHE A 237      45.568  33.404  53.325  1.00  0.00           H
ATOM    689  HB2 PHE A 237      44.574  31.904  53.116  1.00  0.00           H
ATOM    690  CG  PHE A 237      44.009  33.627  51.846  1.00  0.00           C
ATOM    691  CD1 PHE A 237      43.772  34.966  52.178  1.00  0.00           C
ATOM    692  HD1 PHE A 237      44.396  35.506  52.875  1.00  0.00           H
ATOM    693  CE1 PHE A 237      42.822  35.679  51.504  1.00  0.00           C
ATOM    694  HE1 PHE A 237      42.570  36.663  51.872  1.00  0.00           H
ATOM    695  CZ  PHE A 237      42.106  35.151  50.488  1.00  0.00           C
ATOM    696  HZ  PHE A 237      41.225  35.646  50.106  1.00  0.00           H
ATOM    697  CD2 PHE A 237      43.273  33.038  50.793  1.00  0.00           C
ATOM    698  HD2 PHE A 237      43.438  32.003  50.534  1.00  0.00           H
ATOM    699  CE2 PHE A 237      42.278  33.787  50.136  1.00  0.00           C
ATOM    700  HE2 PHE A 237      41.629  33.425  49.353  1.00  0.00           H
ATOM    701  C   PHE A 237      46.758  33.406  50.760  1.00  0.00           C
ATOM    702  O   PHE A 237      46.610  33.281  49.526  1.00  0.00           O
ATOM    703  N   GLY A 238      47.400  34.433  51.383  1.00  0.00           N
ATOM    704  HN  GLY A 238      47.471  34.579  52.366  1.00  0.00           H
ATOM    705  CA  GLY A 238      47.783  35.638  50.539  1.00  0.00           C
ATOM    706  HA1 GLY A 238      48.270  36.392  51.139  1.00  0.00           H
ATOM    707  HA2 GLY A 238      46.817  35.958  50.179  1.00  0.00           H
ATOM    708  C   GLY A 238      48.813  35.325  49.570  1.00  0.00           C
ATOM    709  O   GLY A 238      48.767  35.757  48.443  1.00  0.00           O
ATOM    710  N   ALA A 239      49.756  34.445  49.971  1.00  0.00           N
ATOM    711  HN  ALA A 239      49.832  34.121  50.911  1.00  0.00           H
ATOM    712  CA  ALA A 239      50.854  33.951  49.121  1.00  0.00           C
ATOM    713  HA  ALA A 239      51.259  34.724  48.485  1.00  0.00           H
ATOM    714  CB  ALA A 239      52.032  33.364  49.955  1.00  0.00           C
ATOM    715  HB1 ALA A 239      52.313  34.156  50.681  1.00  0.00           H
ATOM    716  HB2 ALA A 239      52.850  32.980  49.308  1.00  0.00           H
ATOM    717  HB3 ALA A 239      51.749  32.490  50.581  1.00  0.00           H
ATOM    718  C   ALA A 239      50.404  32.891  48.076  1.00  0.00           C
ATOM    719  O   ALA A 239      50.753  32.855  46.907  1.00  0.00           O
ATOM    720  N   VAL A 240      49.571  31.915  48.478  1.00  0.00           N
ATOM    721  HN  VAL A 240      49.324  31.780  49.434  1.00  0.00           H
ATOM    722  CA  VAL A 240      49.018  30.946  47.518  1.00  0.00           C
ATOM    723  HA  VAL A 240      49.909  30.555  47.047  1.00  0.00           H
ATOM    724  CB  VAL A 240      48.278  29.818  48.205  1.00  0.00           C
ATOM    725  HB  VAL A 240      47.784  30.329  49.059  1.00  0.00           H
ATOM    726  CG1 VAL A 240      47.326  29.004  47.255  1.00  0.00           C
ATOM    727 1HG1 VAL A 240      46.495  29.598  46.818  1.00  0.00           H
ATOM    728 2HG1 VAL A 240      46.857  28.115  47.729  1.00  0.00           H
ATOM    729 3HG1 VAL A 240      47.942  28.597  46.426  1.00  0.00           H
ATOM    730  CG2 VAL A 240      49.327  28.914  48.839  1.00  0.00           C
ATOM    731 1HG2 VAL A 240      48.806  28.196  49.507  1.00  0.00           H
ATOM    732 2HG2 VAL A 240      49.915  29.465  49.603  1.00  0.00           H
ATOM    733 3HG2 VAL A 240      50.013  28.397  48.134  1.00  0.00           H
ATOM    734  C   VAL A 240      48.180  31.506  46.327  1.00  0.00           C
ATOM    735  O   VAL A 240      48.257  31.179  45.135  1.00  0.00           O
ATOM    736  N   THR A 241      47.268  32.456  46.726  1.00  0.00           N
ATOM    737  HN  THR A 241      47.363  32.682  47.692  1.00  0.00           H
ATOM    738  CA  THR A 241      46.474  33.227  45.763  1.00  0.00           C
ATOM    739  HA  THR A 241      45.929  32.510  45.168  1.00  0.00           H
ATOM    740  CB  THR A 241      45.504  34.104  46.497  1.00  0.00           C
ATOM    741  HB  THR A 241      45.984  34.921  47.077  1.00  0.00           H
ATOM    742  OG1 THR A 241      44.682  33.366  47.408  1.00  0.00           O
ATOM    743  HG1 THR A 241      45.068  33.592  48.258  1.00  0.00           H
ATOM    744  CG2 THR A 241      44.640  34.760  45.468  1.00  0.00           C
ATOM    745 1HG2 THR A 241      44.438  34.089  44.605  1.00  0.00           H
ATOM    746 2HG2 THR A 241      45.080  35.708  45.091  1.00  0.00           H
ATOM    747 3HG2 THR A 241      43.638  34.958  45.905  1.00  0.00           H
ATOM    748  C   THR A 241      47.392  33.978  44.825  1.00  0.00           C
ATOM    749  O   THR A 241      47.271  33.853  43.613  1.00  0.00           O
ATOM    750  N   GLY A 242      48.347  34.630  45.338  1.00  0.00           N
ATOM    751  HN  GLY A 242      48.424  34.412  46.307  1.00  0.00           H
ATOM    752  CA  GLY A 242      49.325  35.464  44.637  1.00  0.00           C
ATOM    753  HA1 GLY A 242      49.940  36.076  45.279  1.00  0.00           H
ATOM    754  HA2 GLY A 242      48.739  36.153  44.048  1.00  0.00           H
ATOM    755  C   GLY A 242      50.172  34.568  43.784  1.00  0.00           C
ATOM    756  O   GLY A 242      50.465  34.896  42.655  1.00  0.00           O
ATOM    757  N   LEU A 243      50.753  33.475  44.247  1.00  0.00           N
ATOM    758  HN  LEU A 243      50.764  33.248  45.217  1.00  0.00           H
ATOM    759  CA  LEU A 243      51.358  32.409  43.401  1.00  0.00           C
ATOM    760  HA  LEU A 243      52.237  32.781  42.896  1.00  0.00           H
ATOM    761  CB  LEU A 243      51.980  31.317  44.338  1.00  0.00           C
ATOM    762  HB1 LEU A 243      52.313  30.474  43.695  1.00  0.00           H
ATOM    763  HB2 LEU A 243      51.141  30.915  44.945  1.00  0.00           H
ATOM    764  CG  LEU A 243      53.114  31.812  45.278  1.00  0.00           C
ATOM    765  HG  LEU A 243      52.830  32.782  45.740  1.00  0.00           H
ATOM    766  CD1 LEU A 243      53.314  30.750  46.361  1.00  0.00           C
ATOM    767 1HD1 LEU A 243      53.868  31.229  47.197  1.00  0.00           H
ATOM    768 2HD1 LEU A 243      54.063  29.974  46.093  1.00  0.00           H
ATOM    769 3HD1 LEU A 243      52.419  30.198  46.721  1.00  0.00           H
ATOM    770  CD2 LEU A 243      54.406  32.019  44.489  1.00  0.00           C
ATOM    771 1HD2 LEU A 243      54.339  32.724  43.633  1.00  0.00           H
ATOM    772 2HD2 LEU A 243      54.628  30.973  44.189  1.00  0.00           H
ATOM    773 3HD2 LEU A 243      55.263  32.305  45.136  1.00  0.00           H
ATOM    774  C   LEU A 243      50.570  31.706  42.286  1.00  0.00           C
ATOM    775  O   LEU A 243      50.985  31.610  41.132  1.00  0.00           O
ATOM    776  N   CYS A 244      49.319  31.252  42.553  1.00  0.00           N
ATOM    777  HN  CYS A 244      49.011  31.387  43.492  1.00  0.00           H
ATOM    778  CA  CYS A 244      48.352  30.672  41.582  1.00  0.00           C
ATOM    779  HA  CYS A 244      48.788  29.844  41.042  1.00  0.00           H
ATOM    780  CB  CYS A 244      47.072  30.224  42.392  1.00  0.00           C
ATOM    781  HB1 CYS A 244      46.625  31.129  42.857  1.00  0.00           H
ATOM    782  HB2 CYS A 244      47.387  29.484  43.158  1.00  0.00           H
ATOM    783  SG  CYS A 244      45.818  29.243  41.472  1.00  0.00           S
ATOM    784  HG1 CYS A 244      44.983  30.203  41.103  1.00  0.00           H
ATOM    785  C   CYS A 244      47.999  31.744  40.539  1.00  0.00           C
ATOM    786  O   CYS A 244      48.015  31.464  39.309  1.00  0.00           O
ATOM    787  N   THR A 245      47.724  32.997  40.890  1.00  0.00           N
ATOM    788  HN  THR A 245      47.783  33.250  41.853  1.00  0.00           H
ATOM    789  CA  THR A 245      47.457  34.162  39.951  1.00  0.00           C
ATOM    790  HA  THR A 245      46.781  33.935  39.140  1.00  0.00           H
ATOM    791  CB  THR A 245      46.903  35.372  40.666  1.00  0.00           C
ATOM    792  HB  THR A 245      46.985  36.258  40.001  1.00  0.00           H
ATOM    793  OG1 THR A 245      47.602  35.787  41.777  1.00  0.00           O
ATOM    794  HG1 THR A 245      47.461  35.068  42.398  1.00  0.00           H
ATOM    795  CG2 THR A 245      45.513  35.084  41.221  1.00  0.00           C
ATOM    796 1HG2 THR A 245      45.125  36.060  41.583  1.00  0.00           H
ATOM    797 2HG2 THR A 245      45.349  34.206  41.882  1.00  0.00           H
ATOM    798 3HG2 THR A 245      44.842  34.898  40.356  1.00  0.00           H
ATOM    799  C   THR A 245      48.797  34.542  39.162  1.00  0.00           C
ATOM    800  O   THR A 245      48.685  34.762  37.972  1.00  0.00           O
ATOM    801  N   LEU A 246      49.978  34.595  39.842  1.00  0.00           N
ATOM    802  HN  LEU A 246      49.892  34.544  40.834  1.00  0.00           H
ATOM    803  CA  LEU A 246      51.253  34.932  39.207  1.00  0.00           C
ATOM    804  HA  LEU A 246      51.140  35.955  38.880  1.00  0.00           H
ATOM    805  CB  LEU A 246      52.381  34.820  40.285  1.00  0.00           C
ATOM    806  HB1 LEU A 246      52.301  33.809  40.739  1.00  0.00           H
ATOM    807  HB2 LEU A 246      52.163  35.551  41.093  1.00  0.00           H
ATOM    808  CG  LEU A 246      53.846  35.054  39.754  1.00  0.00           C
ATOM    809  HG  LEU A 246      53.885  35.391  38.696  1.00  0.00           H
ATOM    810  CD1 LEU A 246      54.538  36.181  40.589  1.00  0.00           C
ATOM    811 1HD1 LEU A 246      55.614  36.273  40.329  1.00  0.00           H
ATOM    812 2HD1 LEU A 246      54.462  35.915  41.665  1.00  0.00           H
ATOM    813 3HD1 LEU A 246      54.038  37.160  40.425  1.00  0.00           H
ATOM    814  CD2 LEU A 246      54.688  33.760  39.803  1.00  0.00           C
ATOM    815 1HD2 LEU A 246      54.611  33.422  40.859  1.00  0.00           H
ATOM    816 2HD2 LEU A 246      55.769  33.842  39.557  1.00  0.00           H
ATOM    817 3HD2 LEU A 246      54.086  33.036  39.214  1.00  0.00           H
ATOM    818  C   LEU A 246      51.484  34.035  38.015  1.00  0.00           C
ATOM    819  O   LEU A 246      51.801  34.505  36.902  1.00  0.00           O
ATOM    820  N   PHE A 247      51.366  32.732  38.206  1.00  0.00           N
ATOM    821  HN  PHE A 247      51.139  32.297  39.074  1.00  0.00           H
ATOM    822  CA  PHE A 247      51.512  31.591  37.242  1.00  0.00           C
ATOM    823  HA  PHE A 247      52.500  31.636  36.809  1.00  0.00           H
ATOM    824  CB  PHE A 247      51.274  30.189  37.906  1.00  0.00           C
ATOM    825  HB1 PHE A 247      50.256  30.188  38.350  1.00  0.00           H
ATOM    826  HB2 PHE A 247      51.959  30.100  38.777  1.00  0.00           H
ATOM    827  CG  PHE A 247      51.302  28.965  37.041  1.00  0.00           C
ATOM    828  CD1 PHE A 247      52.473  28.552  36.324  1.00  0.00           C
ATOM    829  HD1 PHE A 247      53.348  29.132  36.579  1.00  0.00           H
ATOM    830  CE1 PHE A 247      52.555  27.505  35.429  1.00  0.00           C
ATOM    831  HE1 PHE A 247      53.466  27.333  34.875  1.00  0.00           H
ATOM    832  CZ  PHE A 247      51.371  26.836  35.062  1.00  0.00           C
ATOM    833  HZ  PHE A 247      51.457  25.971  34.421  1.00  0.00           H
ATOM    834  CD2 PHE A 247      50.164  28.191  36.728  1.00  0.00           C
ATOM    835  HD2 PHE A 247      49.208  28.564  37.063  1.00  0.00           H
ATOM    836  CE2 PHE A 247      50.195  27.125  35.826  1.00  0.00           C
ATOM    837  HE2 PHE A 247      49.321  26.504  35.695  1.00  0.00           H
ATOM    838  C   PHE A 247      50.509  31.729  36.103  1.00  0.00           C
ATOM    839  O   PHE A 247      50.844  31.493  34.968  1.00  0.00           O
ATOM    840  N   THR A 248      49.240  32.131  36.448  1.00  0.00           N
ATOM    841  HN  THR A 248      49.033  32.348  37.399  1.00  0.00           H
ATOM    842  CA  THR A 248      48.162  32.317  35.453  1.00  0.00           C
ATOM    843  HA  THR A 248      48.132  31.461  34.795  1.00  0.00           H
ATOM    844  CB  THR A 248      46.867  32.573  36.163  1.00  0.00           C
ATOM    845  HB  THR A 248      46.904  33.382  36.923  1.00  0.00           H
ATOM    846  OG1 THR A 248      46.532  31.429  36.888  1.00  0.00           O
ATOM    847  HG1 THR A 248      47.107  31.378  37.655  1.00  0.00           H
ATOM    848  CG2 THR A 248      45.786  32.791  35.103  1.00  0.00           C
ATOM    849 1HG2 THR A 248      45.931  33.772  34.604  1.00  0.00           H
ATOM    850 2HG2 THR A 248      44.823  32.805  35.657  1.00  0.00           H
ATOM    851 3HG2 THR A 248      45.759  31.905  34.433  1.00  0.00           H
ATOM    852  C   THR A 248      48.379  33.463  34.476  1.00  0.00           C
ATOM    853  O   THR A 248      48.227  33.385  33.248  1.00  0.00           O
ATOM    854  N   LEU A 249      48.904  34.638  35.078  1.00  0.00           N
ATOM    855  HN  LEU A 249      49.025  34.828  36.049  1.00  0.00           H
ATOM    856  CA  LEU A 249      49.423  35.805  34.415  1.00  0.00           C
ATOM    857  HA  LEU A 249      48.730  36.230  33.705  1.00  0.00           H
ATOM    858  CB  LEU A 249      49.654  36.943  35.378  1.00  0.00           C
ATOM    859  HB1 LEU A 249      50.404  37.645  34.956  1.00  0.00           H
ATOM    860  HB2 LEU A 249      50.289  36.567  36.209  1.00  0.00           H
ATOM    861  CG  LEU A 249      48.499  37.531  36.193  1.00  0.00           C
ATOM    862  HG  LEU A 249      47.786  36.764  36.565  1.00  0.00           H
ATOM    863  CD1 LEU A 249      49.150  38.266  37.370  1.00  0.00           C
ATOM    864 1HD1 LEU A 249      48.429  38.754  38.061  1.00  0.00           H
ATOM    865 2HD1 LEU A 249      49.878  39.068  37.124  1.00  0.00           H
ATOM    866 3HD1 LEU A 249      49.482  37.477  38.078  1.00  0.00           H
ATOM    867  CD2 LEU A 249      47.847  38.595  35.266  1.00  0.00           C
ATOM    868 1HD2 LEU A 249      47.167  39.282  35.812  1.00  0.00           H
ATOM    869 2HD2 LEU A 249      47.314  38.210  34.370  1.00  0.00           H
ATOM    870 3HD2 LEU A 249      48.718  39.136  34.837  1.00  0.00           H
ATOM    871  C   LEU A 249      50.666  35.548  33.521  1.00  0.00           C
ATOM    872  O   LEU A 249      50.700  35.962  32.368  1.00  0.00           O
ATOM    873  N   ALA A 250      51.659  34.819  34.042  1.00  0.00           N
ATOM    874  HN  ALA A 250      51.576  34.523  34.991  1.00  0.00           H
ATOM    875  CA  ALA A 250      52.872  34.370  33.322  1.00  0.00           C
ATOM    876  HA  ALA A 250      53.356  35.213  32.851  1.00  0.00           H
ATOM    877  CB  ALA A 250      53.833  33.604  34.318  1.00  0.00           C
ATOM    878  HB1 ALA A 250      53.215  32.804  34.777  1.00  0.00           H
ATOM    879  HB2 ALA A 250      54.181  34.284  35.124  1.00  0.00           H
ATOM    880  HB3 ALA A 250      54.692  33.138  33.790  1.00  0.00           H
ATOM    881  C   ALA A 250      52.418  33.373  32.306  1.00  0.00           C
ATOM    882  O   ALA A 250      53.025  33.343  31.238  1.00  0.00           O
ATOM    883  N   THR A 251      51.437  32.487  32.542  1.00  0.00           N
ATOM    884  HN  THR A 251      51.033  32.332  33.440  1.00  0.00           H
ATOM    885  CA  THR A 251      50.761  31.667  31.510  1.00  0.00           C
ATOM    886  HA  THR A 251      51.541  31.087  31.040  1.00  0.00           H
ATOM    887  CB  THR A 251      49.792  30.677  32.103  1.00  0.00           C
ATOM    888  HB  THR A 251      49.172  31.198  32.864  1.00  0.00           H
ATOM    889  OG1 THR A 251      50.595  29.665  32.809  1.00  0.00           O
ATOM    890  HG1 THR A 251      50.858  30.113  33.616  1.00  0.00           H
ATOM    891  CG2 THR A 251      48.914  29.945  31.121  1.00  0.00           C
ATOM    892 1HG2 THR A 251      48.399  28.998  31.387  1.00  0.00           H
ATOM    893 2HG2 THR A 251      49.639  29.734  30.306  1.00  0.00           H
ATOM    894 3HG2 THR A 251      48.167  30.697  30.787  1.00  0.00           H
ATOM    895  C   THR A 251      50.143  32.436  30.332  1.00  0.00           C
ATOM    896  O   THR A 251      50.274  32.074  29.193  1.00  0.00           O
ATOM    897  N   PHE A 252      49.502  33.588  30.561  1.00  0.00           N
ATOM    898  HN  PHE A 252      49.584  33.959  31.483  1.00  0.00           H
ATOM    899  CA  PHE A 252      48.836  34.394  29.516  1.00  0.00           C
ATOM    900  HA  PHE A 252      48.289  33.741  28.852  1.00  0.00           H
ATOM    901  CB  PHE A 252      47.884  35.498  30.041  1.00  0.00           C
ATOM    902  HB1 PHE A 252      47.598  36.124  29.170  1.00  0.00           H
ATOM    903  HB2 PHE A 252      48.263  36.092  30.899  1.00  0.00           H
ATOM    904  CG  PHE A 252      46.491  34.920  30.435  1.00  0.00           C
ATOM    905  CD1 PHE A 252      45.924  35.337  31.676  1.00  0.00           C
ATOM    906  HD1 PHE A 252      46.448  36.111  32.217  1.00  0.00           H
ATOM    907  CE1 PHE A 252      44.695  34.791  32.117  1.00  0.00           C
ATOM    908  HE1 PHE A 252      44.293  35.070  33.080  1.00  0.00           H
ATOM    909  CZ  PHE A 252      43.962  33.898  31.317  1.00  0.00           C
ATOM    910  HZ  PHE A 252      43.016  33.515  31.668  1.00  0.00           H
ATOM    911  CD2 PHE A 252      45.793  34.001  29.658  1.00  0.00           C
ATOM    912  HD2 PHE A 252      46.202  33.773  28.685  1.00  0.00           H
ATOM    913  CE2 PHE A 252      44.526  33.507  30.099  1.00  0.00           C
ATOM    914  HE2 PHE A 252      43.952  32.807  29.510  1.00  0.00           H
ATOM    915  C   PHE A 252      49.872  35.129  28.655  1.00  0.00           C
ATOM    916  O   PHE A 252      49.589  35.361  27.472  1.00  0.00           O
ATOM    917  N   VAL A 253      51.129  35.276  29.081  1.00  0.00           N
ATOM    918  HN  VAL A 253      51.374  35.093  30.030  1.00  0.00           H
ATOM    919  CA  VAL A 253      52.274  35.759  28.252  1.00  0.00           C
ATOM    920  HA  VAL A 253      51.998  36.732  27.873  1.00  0.00           H
ATOM    921  CB  VAL A 253      53.496  35.969  29.073  1.00  0.00           C
ATOM    922  HB  VAL A 253      53.872  35.014  29.498  1.00  0.00           H
ATOM    923  CG1 VAL A 253      54.570  36.660  28.209  1.00  0.00           C
ATOM    924 1HG1 VAL A 253      55.418  36.957  28.864  1.00  0.00           H
ATOM    925 2HG1 VAL A 253      54.261  37.590  27.685  1.00  0.00           H
ATOM    926 3HG1 VAL A 253      55.015  35.884  27.550  1.00  0.00           H
ATOM    927  CG2 VAL A 253      53.226  36.976  30.263  1.00  0.00           C
ATOM    928 1HG2 VAL A 253      52.252  36.679  30.707  1.00  0.00           H
ATOM    929 2HG2 VAL A 253      53.131  37.993  29.825  1.00  0.00           H
ATOM    930 3HG2 VAL A 253      53.936  36.883  31.112  1.00  0.00           H
ATOM    931  C   VAL A 253      52.574  34.785  27.125  1.00  0.00           C
ATOM    932  O   VAL A 253      53.069  35.172  26.046  1.00  0.00           O
ATOM    933  N   ALA A 254      52.310  33.537  27.433  1.00  0.00           N
ATOM    934  HN  ALA A 254      51.928  33.177  28.280  1.00  0.00           H
ATOM    935  CA  ALA A 254      52.527  32.456  26.491  1.00  0.00           C
ATOM    936  HA  ALA A 254      53.463  32.545  25.960  1.00  0.00           H
ATOM    937  CB  ALA A 254      52.728  31.152  27.309  1.00  0.00           C
ATOM    938  HB1 ALA A 254      51.806  30.944  27.893  1.00  0.00           H
ATOM    939  HB2 ALA A 254      53.513  31.369  28.065  1.00  0.00           H
ATOM    940  HB3 ALA A 254      53.113  30.336  26.662  1.00  0.00           H
ATOM    941  C   ALA A 254      51.463  32.311  25.485  1.00  0.00           C
ATOM    942  O   ALA A 254      51.624  31.820  24.368  1.00  0.00           O
ATOM    943  N   ASP A 255      50.248  32.642  25.870  1.00  0.00           N
ATOM    944  HN  ASP A 255      50.075  32.741  26.846  1.00  0.00           H
ATOM    945  CA  ASP A 255      49.012  32.477  25.079  1.00  0.00           C
ATOM    946  HA  ASP A 255      49.276  31.742  24.332  1.00  0.00           H
ATOM    947  CB  ASP A 255      47.933  32.059  26.000  1.00  0.00           C
ATOM    948  HB1 ASP A 255      47.371  32.946  26.363  1.00  0.00           H
ATOM    949  HB2 ASP A 255      48.215  31.677  27.005  1.00  0.00           H
ATOM    950  CG  ASP A 255      46.925  31.165  25.315  1.00  0.00           C
ATOM    951  OD1 ASP A 255      47.298  30.413  24.332  1.00  0.00           O
ATOM    952  OD2 ASP A 255      45.755  31.126  25.792  1.00  0.00           O
ATOM    953  C   ASP A 255      48.570  33.802  24.416  1.00  0.00           C
ATOM    954  O   ASP A 255      47.415  34.064  24.030  1.00  0.00           O
ATOM    955  N   TRP A 256      49.578  34.730  24.326  1.00  0.00           N
ATOM    956  HN  TRP A 256      50.478  34.355  24.534  1.00  0.00           H
ATOM    957  CA  TRP A 256      49.309  36.187  24.418  1.00  0.00           C
ATOM    958  HA  TRP A 256      48.681  36.373  25.276  1.00  0.00           H
ATOM    959  CB  TRP A 256      50.654  36.988  24.516  1.00  0.00           C
ATOM    960  HB1 TRP A 256      51.247  36.808  23.593  1.00  0.00           H
ATOM    961  HB2 TRP A 256      51.215  36.452  25.310  1.00  0.00           H
ATOM    962  CG  TRP A 256      50.769  38.385  24.832  1.00  0.00           C
ATOM    963  CD1 TRP A 256      49.789  39.273  24.696  1.00  0.00           C
ATOM    964  HD1 TRP A 256      48.788  39.121  24.320  1.00  0.00           H
ATOM    965  NE1 TRP A 256      50.263  40.530  25.007  1.00  0.00           N
ATOM    966  HE1 TRP A 256      49.789  41.352  24.778  1.00  0.00           H
ATOM    967  CE2 TRP A 256      51.557  40.475  25.287  1.00  0.00           C
ATOM    968  CD2 TRP A 256      51.928  39.130  25.258  1.00  0.00           C
ATOM    969  CE3 TRP A 256      53.268  38.801  25.588  1.00  0.00           C
ATOM    970  HE3 TRP A 256      53.569  37.764  25.541  1.00  0.00           H
ATOM    971  CZ3 TRP A 256      54.162  39.830  25.928  1.00  0.00           C
ATOM    972  HZ3 TRP A 256      55.196  39.583  26.119  1.00  0.00           H
ATOM    973  CZ2 TRP A 256      52.416  41.501  25.544  1.00  0.00           C
ATOM    974  HZ2 TRP A 256      52.003  42.490  25.670  1.00  0.00           H
ATOM    975  CH2 TRP A 256      53.717  41.182  26.029  1.00  0.00           C
ATOM    976  HH2 TRP A 256      54.393  41.920  26.436  1.00  0.00           H
ATOM    977  C   TRP A 256      48.562  36.663  23.136  1.00  0.00           C
ATOM    978  O   TRP A 256      47.601  37.403  23.207  1.00  0.00           O
ATOM    979  N   ARG A 257      48.901  36.163  21.943  1.00  0.00           N
ATOM    980  HN  ARG A 257      49.621  35.479  21.859  1.00  0.00           H
ATOM    981  CA  ARG A 257      48.281  36.551  20.665  1.00  0.00           C
ATOM    982  HA  ARG A 257      48.029  37.601  20.651  1.00  0.00           H
ATOM    983  CB  ARG A 257      49.325  36.212  19.508  1.00  0.00           C
ATOM    984  HB1 ARG A 257      48.850  36.307  18.508  1.00  0.00           H
ATOM    985  HB2 ARG A 257      49.632  35.151  19.627  1.00  0.00           H
ATOM    986  CG  ARG A 257      50.561  37.081  19.550  1.00  0.00           C
ATOM    987  HG1 ARG A 257      51.159  36.840  18.645  1.00  0.00           H
ATOM    988  HG2 ARG A 257      51.169  36.746  20.417  1.00  0.00           H
ATOM    989  CD  ARG A 257      50.412  38.607  19.817  1.00  0.00           C
ATOM    990  HD1 ARG A 257      49.816  38.747  20.744  1.00  0.00           H
ATOM    991  HD2 ARG A 257      49.891  39.164  19.010  1.00  0.00           H
ATOM    992  NE  ARG A 257      51.765  39.064  20.019  1.00  0.00           N
ATOM    993  HE  ARG A 257      52.361  38.395  20.463  1.00  0.00           H
ATOM    994  CZ  ARG A 257      52.180  40.308  20.218  1.00  0.00           C
ATOM    995  NH1 ARG A 257      51.368  41.327  20.116  1.00  0.00           N
ATOM    996 1HH1 ARG A 257      50.370  41.258  20.123  1.00  0.00           H
ATOM    997 2HH1 ARG A 257      51.821  42.214  20.204  1.00  0.00           H
ATOM    998  NH2 ARG A 257      53.443  40.536  20.413  1.00  0.00           N
ATOM    999 1HH2 ARG A 257      54.117  39.798  20.371  1.00  0.00           H
ATOM   1000 2HH2 ARG A 257      53.676  41.504  20.317  1.00  0.00           H
ATOM   1001  C   ARG A 257      47.071  35.771  20.384  1.00  0.00           C
ATOM   1002  O   ARG A 257      46.298  36.004  19.532  1.00  0.00           O
ATOM   1003  N   ASN A 258      46.778  34.775  21.190  1.00  0.00           N
ATOM   1004  HN  ASN A 258      47.502  34.461  21.799  1.00  0.00           H
ATOM   1005  CA  ASN A 258      45.428  34.083  21.147  1.00  0.00           C
ATOM   1006  HA  ASN A 258      45.036  34.141  20.143  1.00  0.00           H
ATOM   1007  CB  ASN A 258      45.689  32.609  21.502  1.00  0.00           C
ATOM   1008  HB1 ASN A 258      46.091  32.677  22.536  1.00  0.00           H
ATOM   1009  HB2 ASN A 258      46.487  32.265  20.810  1.00  0.00           H
ATOM   1010  CG  ASN A 258      44.515  31.607  21.430  1.00  0.00           C
ATOM   1011  OD1 ASN A 258      43.332  31.919  21.168  1.00  0.00           O
ATOM   1012  ND2 ASN A 258      44.814  30.298  21.685  1.00  0.00           N
ATOM   1013 1HD2 ASN A 258      45.798  30.128  21.729  1.00  0.00           H
ATOM   1014 2HD2 ASN A 258      44.205  29.533  21.477  1.00  0.00           H
ATOM   1015  C   ASN A 258      44.393  34.709  22.111  1.00  0.00           C
ATOM   1016  O   ASN A 258      43.149  34.676  22.050  1.00  0.00           O
ATOM   1017  N   SER A 259      44.916  35.590  23.059  1.00  0.00           N
ATOM   1018  HN  SER A 259      45.898  35.733  22.966  1.00  0.00           H
ATOM   1019  CA  SER A 259      44.232  36.321  24.149  1.00  0.00           C
ATOM   1020  HA  SER A 259      43.319  35.777  24.342  1.00  0.00           H
ATOM   1021  CB  SER A 259      45.142  36.323  25.420  1.00  0.00           C
ATOM   1022  HB1 SER A 259      44.750  37.011  26.200  1.00  0.00           H
ATOM   1023  HB2 SER A 259      46.138  36.774  25.225  1.00  0.00           H
ATOM   1024  OG  SER A 259      45.390  35.018  25.997  1.00  0.00           O
ATOM   1025  HG1 SER A 259      45.809  34.439  25.356  1.00  0.00           H
ATOM   1026  C   SER A 259      43.927  37.712  23.766  1.00  0.00           C
ATOM   1027  O   SER A 259      43.706  38.476  24.709  1.00  0.00           O
ATOM   1028  N   ASN A 260      43.856  38.196  22.489  1.00  0.00           N
ATOM   1029  HN  ASN A 260      44.038  37.641  21.681  1.00  0.00           H
ATOM   1030  CA  ASN A 260      43.681  39.596  22.200  1.00  0.00           C
ATOM   1031  HA  ASN A 260      44.150  40.174  22.983  1.00  0.00           H
ATOM   1032  CB  ASN A 260      44.289  39.899  20.776  1.00  0.00           C
ATOM   1033  HB1 ASN A 260      43.574  39.480  20.036  1.00  0.00           H
ATOM   1034  HB2 ASN A 260      45.289  39.527  20.467  1.00  0.00           H
ATOM   1035  CG  ASN A 260      44.257  41.398  20.502  1.00  0.00           C
ATOM   1036  OD1 ASN A 260      43.563  41.860  19.571  1.00  0.00           O
ATOM   1037  ND2 ASN A 260      45.088  42.229  21.225  1.00  0.00           N
ATOM   1038 1HD2 ASN A 260      45.176  43.173  20.908  1.00  0.00           H
ATOM   1039 2HD2 ASN A 260      45.505  42.015  22.109  1.00  0.00           H
ATOM   1040  C   ASN A 260      42.249  40.019  22.334  1.00  0.00           C
ATOM   1041  O   ASN A 260      41.943  41.211  22.479  1.00  0.00           O
ATOM   1042  N   ARG A 261      41.295  39.015  22.359  1.00  0.00           N
ATOM   1043  HN  ARG A 261      41.701  38.107  22.418  1.00  0.00           H
ATOM   1044  CA  ARG A 261      39.886  39.273  22.195  1.00  0.00           C
ATOM   1045  HA  ARG A 261      39.667  40.297  22.461  1.00  0.00           H
ATOM   1046  CB  ARG A 261      39.341  38.781  20.861  1.00  0.00           C
ATOM   1047  HB1 ARG A 261      38.276  39.086  20.784  1.00  0.00           H
ATOM   1048  HB2 ARG A 261      39.427  37.685  20.697  1.00  0.00           H
ATOM   1049  CG  ARG A 261      39.950  39.438  19.575  1.00  0.00           C
ATOM   1050  HG1 ARG A 261      39.501  38.883  18.724  1.00  0.00           H
ATOM   1051  HG2 ARG A 261      41.013  39.139  19.448  1.00  0.00           H
ATOM   1052  CD  ARG A 261      39.636  40.857  19.408  1.00  0.00           C
ATOM   1053  HD1 ARG A 261      40.063  41.460  20.238  1.00  0.00           H
ATOM   1054  HD2 ARG A 261      38.534  40.990  19.438  1.00  0.00           H
ATOM   1055  NE  ARG A 261      40.315  41.291  18.115  1.00  0.00           N
ATOM   1056  HE  ARG A 261      40.820  40.605  17.592  1.00  0.00           H
ATOM   1057  CZ  ARG A 261      40.439  42.525  17.781  1.00  0.00           C
ATOM   1058  NH1 ARG A 261      39.871  43.520  18.553  1.00  0.00           N
ATOM   1059 1HH1 ARG A 261      39.377  43.297  19.394  1.00  0.00           H
ATOM   1060 2HH1 ARG A 261      40.244  44.434  18.394  1.00  0.00           H
ATOM   1061  NH2 ARG A 261      41.057  42.803  16.691  1.00  0.00           N
ATOM   1062 1HH2 ARG A 261      41.470  42.059  16.165  1.00  0.00           H
ATOM   1063 2HH2 ARG A 261      40.927  43.609  16.114  1.00  0.00           H
ATOM   1064  C   ARG A 261      39.269  38.494  23.388  1.00  0.00           C
ATOM   1065  O   ARG A 261      39.895  37.636  24.067  1.00  0.00           O
ATOM   1066  N   TYR A 262      37.952  38.759  23.675  1.00  0.00           N
ATOM   1067  HN  TYR A 262      37.428  39.372  23.088  1.00  0.00           H
ATOM   1068  CA  TYR A 262      37.147  38.092  24.711  1.00  0.00           C
ATOM   1069  HA  TYR A 262      37.544  38.251  25.703  1.00  0.00           H
ATOM   1070  CB  TYR A 262      35.747  38.645  24.698  1.00  0.00           C
ATOM   1071  HB1 TYR A 262      34.962  37.941  25.047  1.00  0.00           H
ATOM   1072  HB2 TYR A 262      35.338  38.908  23.698  1.00  0.00           H
ATOM   1073  CG  TYR A 262      35.520  39.942  25.472  1.00  0.00           C
ATOM   1074  CD1 TYR A 262      34.222  40.379  25.555  1.00  0.00           C
ATOM   1075  HD1 TYR A 262      33.487  39.781  25.037  1.00  0.00           H
ATOM   1076  CE1 TYR A 262      33.922  41.432  26.438  1.00  0.00           C
ATOM   1077  HE1 TYR A 262      32.896  41.758  26.518  1.00  0.00           H
ATOM   1078  CZ  TYR A 262      34.936  42.114  27.177  1.00  0.00           C
ATOM   1079  OH  TYR A 262      34.467  43.204  28.027  1.00  0.00           O
ATOM   1080  HH  TYR A 262      35.263  43.704  28.219  1.00  0.00           H
ATOM   1081  CD2 TYR A 262      36.560  40.648  26.057  1.00  0.00           C
ATOM   1082  HD2 TYR A 262      37.600  40.364  25.985  1.00  0.00           H
ATOM   1083  CE2 TYR A 262      36.253  41.739  26.893  1.00  0.00           C
ATOM   1084  HE2 TYR A 262      37.073  42.181  27.439  1.00  0.00           H
ATOM   1085  C   TYR A 262      37.181  36.560  24.534  1.00  0.00           C
ATOM   1086  O   TYR A 262      36.961  36.168  23.353  1.00  0.00           O
ATOM   1087  N   PRO A 263      37.406  35.700  25.468  1.00  0.00           N
ATOM   1088  CD  PRO A 263      37.360  34.228  25.216  1.00  0.00           C
ATOM   1089  HD1 PRO A 263      38.324  33.874  24.791  1.00  0.00           H
ATOM   1090  HD2 PRO A 263      36.562  34.042  24.465  1.00  0.00           H
ATOM   1091  CA  PRO A 263      37.206  35.972  26.838  1.00  0.00           C
ATOM   1092  HA  PRO A 263      36.568  36.836  26.948  1.00  0.00           H
ATOM   1093  CB  PRO A 263      36.496  34.768  27.432  1.00  0.00           C
ATOM   1094  HB1 PRO A 263      35.392  34.879  27.374  1.00  0.00           H
ATOM   1095  HB2 PRO A 263      36.640  34.696  28.532  1.00  0.00           H
ATOM   1096  CG  PRO A 263      36.920  33.605  26.558  1.00  0.00           C
ATOM   1097  HG1 PRO A 263      37.793  33.073  26.992  1.00  0.00           H
ATOM   1098  HG2 PRO A 263      36.087  32.893  26.377  1.00  0.00           H
ATOM   1099  C   PRO A 263      38.481  36.265  27.675  1.00  0.00           C
ATOM   1100  O   PRO A 263      38.351  36.961  28.632  1.00  0.00           O
ATOM   1101  N   ALA A 264      39.681  35.798  27.309  1.00  0.00           N
ATOM   1102  HN  ALA A 264      39.746  35.338  26.427  1.00  0.00           H
ATOM   1103  CA  ALA A 264      40.932  35.787  28.092  1.00  0.00           C
ATOM   1104  HA  ALA A 264      40.696  35.234  28.989  1.00  0.00           H
ATOM   1105  CB  ALA A 264      42.055  35.315  27.243  1.00  0.00           C
ATOM   1106  HB1 ALA A 264      41.945  34.342  26.719  1.00  0.00           H
ATOM   1107  HB2 ALA A 264      42.899  35.210  27.959  1.00  0.00           H
ATOM   1108  HB3 ALA A 264      42.293  35.979  26.385  1.00  0.00           H
ATOM   1109  C   ALA A 264      41.313  37.129  28.695  1.00  0.00           C
ATOM   1110  O   ALA A 264      41.925  37.127  29.738  1.00  0.00           O
ATOM   1111  N   VAL A 265      40.906  38.214  28.043  1.00  0.00           N
ATOM   1112  HN  VAL A 265      40.365  38.044  27.223  1.00  0.00           H
ATOM   1113  CA  VAL A 265      41.230  39.557  28.469  1.00  0.00           C
ATOM   1114  HA  VAL A 265      42.297  39.623  28.624  1.00  0.00           H
ATOM   1115  CB  VAL A 265      40.839  40.590  27.454  1.00  0.00           C
ATOM   1116  HB  VAL A 265      39.773  40.511  27.152  1.00  0.00           H
ATOM   1117  CG1 VAL A 265      41.139  42.024  27.952  1.00  0.00           C
ATOM   1118 1HG1 VAL A 265      42.209  42.054  28.250  1.00  0.00           H
ATOM   1119 2HG1 VAL A 265      40.501  42.320  28.812  1.00  0.00           H
ATOM   1120 3HG1 VAL A 265      41.003  42.769  27.139  1.00  0.00           H
ATOM   1121  CG2 VAL A 265      41.618  40.398  26.167  1.00  0.00           C
ATOM   1122 1HG2 VAL A 265      41.635  39.328  25.868  1.00  0.00           H
ATOM   1123 2HG2 VAL A 265      42.698  40.645  26.259  1.00  0.00           H
ATOM   1124 3HG2 VAL A 265      41.174  40.995  25.342  1.00  0.00           H
ATOM   1125  C   VAL A 265      40.628  39.863  29.819  1.00  0.00           C
ATOM   1126  O   VAL A 265      41.168  40.494  30.710  1.00  0.00           O
ATOM   1127  N   ILE A 266      39.388  39.389  30.050  1.00  0.00           N
ATOM   1128  HN  ILE A 266      38.897  38.839  29.378  1.00  0.00           H
ATOM   1129  CA  ILE A 266      38.759  39.757  31.337  1.00  0.00           C
ATOM   1130  HA  ILE A 266      39.020  40.772  31.596  1.00  0.00           H
ATOM   1131  CB  ILE A 266      37.213  39.549  31.437  1.00  0.00           C
ATOM   1132  HB  ILE A 266      36.911  38.481  31.382  1.00  0.00           H
ATOM   1133  CG2 ILE A 266      36.539  40.170  32.647  1.00  0.00           C
ATOM   1134 1HG2 ILE A 266      36.801  39.571  33.545  1.00  0.00           H
ATOM   1135 2HG2 ILE A 266      35.435  40.228  32.542  1.00  0.00           H
ATOM   1136 3HG2 ILE A 266      36.935  41.203  32.747  1.00  0.00           H
ATOM   1137  CG1 ILE A 266      36.455  40.077  30.169  1.00  0.00           C
ATOM   1138 1HG1 ILE A 266      36.690  39.488  29.256  1.00  0.00           H
ATOM   1139 2HG1 ILE A 266      36.951  41.048  29.954  1.00  0.00           H
ATOM   1140  CD  ILE A 266      34.949  40.150  30.273  1.00  0.00           C
ATOM   1141  HD1 ILE A 266      34.526  40.298  29.257  1.00  0.00           H
ATOM   1142  HD2 ILE A 266      34.614  41.020  30.877  1.00  0.00           H
ATOM   1143  HD3 ILE A 266      34.543  39.189  30.655  1.00  0.00           H
ATOM   1144  C   ILE A 266      39.449  38.966  32.517  1.00  0.00           C
ATOM   1145  O   ILE A 266      39.699  39.504  33.596  1.00  0.00           O
ATOM   1146  N   LEU A 267      39.907  37.730  32.243  1.00  0.00           N
ATOM   1147  HN  LEU A 267      39.869  37.340  31.326  1.00  0.00           H
ATOM   1148  CA  LEU A 267      40.688  36.877  33.122  1.00  0.00           C
ATOM   1149  HA  LEU A 267      40.099  36.775  34.022  1.00  0.00           H
ATOM   1150  CB  LEU A 267      40.816  35.480  32.492  1.00  0.00           C
ATOM   1151  HB1 LEU A 267      41.584  34.972  33.113  1.00  0.00           H
ATOM   1152  HB2 LEU A 267      41.287  35.606  31.494  1.00  0.00           H
ATOM   1153  CG  LEU A 267      39.501  34.649  32.679  1.00  0.00           C
ATOM   1154  HG  LEU A 267      39.226  34.763  33.749  1.00  0.00           H
ATOM   1155  CD1 LEU A 267      38.346  35.024  31.744  1.00  0.00           C
ATOM   1156 1HD1 LEU A 267      38.565  34.728  30.695  1.00  0.00           H
ATOM   1157 2HD1 LEU A 267      37.911  36.047  31.725  1.00  0.00           H
ATOM   1158 3HD1 LEU A 267      37.515  34.352  32.046  1.00  0.00           H
ATOM   1159  CD2 LEU A 267      39.811  33.171  32.481  1.00  0.00           C
ATOM   1160 1HD2 LEU A 267      38.849  32.617  32.434  1.00  0.00           H
ATOM   1161 2HD2 LEU A 267      40.402  32.837  33.361  1.00  0.00           H
ATOM   1162 3HD2 LEU A 267      40.541  32.951  31.674  1.00  0.00           H
ATOM   1163  C   LEU A 267      42.035  37.491  33.503  1.00  0.00           C
ATOM   1164  O   LEU A 267      42.457  37.486  34.635  1.00  0.00           O
ATOM   1165  N   PHE A 268      42.705  38.201  32.588  1.00  0.00           N
ATOM   1166  HN  PHE A 268      42.302  38.362  31.691  1.00  0.00           H
ATOM   1167  CA  PHE A 268      43.950  39.012  32.874  1.00  0.00           C
ATOM   1168  HA  PHE A 268      44.716  38.340  33.231  1.00  0.00           H
ATOM   1169  CB  PHE A 268      44.561  39.558  31.479  1.00  0.00           C
ATOM   1170  HB1 PHE A 268      43.744  39.795  30.764  1.00  0.00           H
ATOM   1171  HB2 PHE A 268      45.052  38.693  30.986  1.00  0.00           H
ATOM   1172  CG  PHE A 268      45.584  40.679  31.761  1.00  0.00           C
ATOM   1173  CD1 PHE A 268      45.524  41.900  30.998  1.00  0.00           C
ATOM   1174  HD1 PHE A 268      44.693  42.090  30.334  1.00  0.00           H
ATOM   1175  CE1 PHE A 268      46.517  42.857  31.184  1.00  0.00           C
ATOM   1176  HE1 PHE A 268      46.407  43.812  30.692  1.00  0.00           H
ATOM   1177  CZ  PHE A 268      47.481  42.714  32.166  1.00  0.00           C
ATOM   1178  HZ  PHE A 268      48.190  43.504  32.362  1.00  0.00           H
ATOM   1179  CD2 PHE A 268      46.517  40.576  32.728  1.00  0.00           C
ATOM   1180  HD2 PHE A 268      46.559  39.689  33.343  1.00  0.00           H
ATOM   1181  CE2 PHE A 268      47.494  41.537  32.968  1.00  0.00           C
ATOM   1182  HE2 PHE A 268      48.207  41.445  33.774  1.00  0.00           H
ATOM   1183  C   PHE A 268      43.646  40.124  33.890  1.00  0.00           C
ATOM   1184  O   PHE A 268      44.308  40.180  34.942  1.00  0.00           O
ATOM   1185  N   TYR A 269      42.630  40.945  33.639  1.00  0.00           N
ATOM   1186  HN  TYR A 269      42.136  40.948  32.773  1.00  0.00           H
ATOM   1187  CA  TYR A 269      42.305  42.016  34.575  1.00  0.00           C
ATOM   1188  HA  TYR A 269      43.245  42.536  34.692  1.00  0.00           H
ATOM   1189  CB  TYR A 269      41.243  42.988  34.021  1.00  0.00           C
ATOM   1190  HB1 TYR A 269      40.930  43.810  34.699  1.00  0.00           H
ATOM   1191  HB2 TYR A 269      40.285  42.462  33.821  1.00  0.00           H
ATOM   1192  CG  TYR A 269      41.785  43.769  32.821  1.00  0.00           C
ATOM   1193  CD1 TYR A 269      43.000  44.507  32.861  1.00  0.00           C
ATOM   1194  HD1 TYR A 269      43.477  44.450  33.828  1.00  0.00           H
ATOM   1195  CE1 TYR A 269      43.527  45.192  31.792  1.00  0.00           C
ATOM   1196  HE1 TYR A 269      44.465  45.714  31.904  1.00  0.00           H
ATOM   1197  CZ  TYR A 269      42.747  45.226  30.625  1.00  0.00           C
ATOM   1198  OH  TYR A 269      43.167  45.977  29.521  1.00  0.00           O
ATOM   1199  HH  TYR A 269      42.473  46.001  28.858  1.00  0.00           H
ATOM   1200  CD2 TYR A 269      41.094  43.722  31.568  1.00  0.00           C
ATOM   1201  HD2 TYR A 269      40.179  43.162  31.448  1.00  0.00           H
ATOM   1202  CE2 TYR A 269      41.587  44.489  30.525  1.00  0.00           C
ATOM   1203  HE2 TYR A 269      40.934  44.710  29.693  1.00  0.00           H
ATOM   1204  C   TYR A 269      41.930  41.608  35.947  1.00  0.00           C
ATOM   1205  O   TYR A 269      42.482  42.164  36.906  1.00  0.00           O
ATOM   1206  N   VAL A 270      41.113  40.514  36.082  1.00  0.00           N
ATOM   1207  HN  VAL A 270      40.741  40.146  35.233  1.00  0.00           H
ATOM   1208  CA  VAL A 270      40.762  39.807  37.287  1.00  0.00           C
ATOM   1209  HA  VAL A 270      40.347  40.549  37.954  1.00  0.00           H
ATOM   1210  CB  VAL A 270      39.657  38.749  36.951  1.00  0.00           C
ATOM   1211  HB  VAL A 270      40.081  38.173  36.100  1.00  0.00           H
ATOM   1212  CG1 VAL A 270      39.528  37.828  38.115  1.00  0.00           C
ATOM   1213 1HG1 VAL A 270      38.636  37.172  38.022  1.00  0.00           H
ATOM   1214 2HG1 VAL A 270      39.365  38.543  38.950  1.00  0.00           H
ATOM   1215 3HG1 VAL A 270      40.339  37.113  38.369  1.00  0.00           H
ATOM   1216  CG2 VAL A 270      38.307  39.523  36.775  1.00  0.00           C
ATOM   1217 1HG2 VAL A 270      38.041  40.213  37.604  1.00  0.00           H
ATOM   1218 2HG2 VAL A 270      37.484  38.801  36.586  1.00  0.00           H
ATOM   1219 3HG2 VAL A 270      38.475  40.076  35.826  1.00  0.00           H
ATOM   1220  C   VAL A 270      41.953  39.324  38.042  1.00  0.00           C
ATOM   1221  O   VAL A 270      42.251  39.714  39.188  1.00  0.00           O
ATOM   1222  N   ASN A 271      42.798  38.462  37.384  1.00  0.00           N
ATOM   1223  HN  ASN A 271      42.624  38.261  36.423  1.00  0.00           H
ATOM   1224  CA  ASN A 271      44.037  37.880  37.986  1.00  0.00           C
ATOM   1225  HA  ASN A 271      43.774  37.447  38.939  1.00  0.00           H
ATOM   1226  CB  ASN A 271      44.688  36.799  37.081  1.00  0.00           C
ATOM   1227  HB1 ASN A 271      45.732  36.653  37.433  1.00  0.00           H
ATOM   1228  HB2 ASN A 271      44.754  37.167  36.035  1.00  0.00           H
ATOM   1229  CG  ASN A 271      43.962  35.490  37.177  1.00  0.00           C
ATOM   1230  OD1 ASN A 271      44.416  34.700  38.002  1.00  0.00           O
ATOM   1231  ND2 ASN A 271      42.999  35.190  36.278  1.00  0.00           N
ATOM   1232 1HD2 ASN A 271      42.726  35.895  35.624  1.00  0.00           H
ATOM   1233 2HD2 ASN A 271      42.621  34.267  36.355  1.00  0.00           H
ATOM   1234  C   ASN A 271      45.015  38.992  38.435  1.00  0.00           C
ATOM   1235  O   ASN A 271      45.529  38.887  39.571  1.00  0.00           O
ATOM   1236  N   ALA A 272      45.253  39.972  37.583  1.00  0.00           N
ATOM   1237  HN  ALA A 272      44.961  39.987  36.629  1.00  0.00           H
ATOM   1238  CA  ALA A 272      46.049  41.154  37.956  1.00  0.00           C
ATOM   1239  HA  ALA A 272      47.047  40.825  38.205  1.00  0.00           H
ATOM   1240  CB  ALA A 272      46.212  42.110  36.768  1.00  0.00           C
ATOM   1241  HB1 ALA A 272      45.289  42.510  36.298  1.00  0.00           H
ATOM   1242  HB2 ALA A 272      46.762  41.506  36.016  1.00  0.00           H
ATOM   1243  HB3 ALA A 272      46.869  42.938  37.109  1.00  0.00           H
ATOM   1244  C   ALA A 272      45.471  41.922  39.200  1.00  0.00           C
ATOM   1245  O   ALA A 272      46.276  42.373  40.014  1.00  0.00           O
ATOM   1246  N   CYS A 273      44.165  42.082  39.387  1.00  0.00           N
ATOM   1247  HN  CYS A 273      43.502  41.675  38.764  1.00  0.00           H
ATOM   1248  CA  CYS A 273      43.564  42.651  40.619  1.00  0.00           C
ATOM   1249  HA  CYS A 273      44.055  43.565  40.919  1.00  0.00           H
ATOM   1250  CB  CYS A 273      41.967  42.849  40.420  1.00  0.00           C
ATOM   1251  HB1 CYS A 273      41.542  43.113  41.412  1.00  0.00           H
ATOM   1252  HB2 CYS A 273      41.391  41.961  40.081  1.00  0.00           H
ATOM   1253  SG  CYS A 273      41.800  44.314  39.296  1.00  0.00           S
ATOM   1254  HG1 CYS A 273      42.266  43.682  38.229  1.00  0.00           H
ATOM   1255  C   CYS A 273      43.708  41.855  41.804  1.00  0.00           C
ATOM   1256  O   CYS A 273      44.203  42.316  42.831  1.00  0.00           O
ATOM   1257  N   PHE A 274      43.381  40.559  41.745  1.00  0.00           N
ATOM   1258  HN  PHE A 274      42.974  40.124  40.945  1.00  0.00           H
ATOM   1259  CA  PHE A 274      43.448  39.756  43.004  1.00  0.00           C
ATOM   1260  HA  PHE A 274      43.144  40.291  43.891  1.00  0.00           H
ATOM   1261  CB  PHE A 274      42.667  38.436  42.729  1.00  0.00           C
ATOM   1262  HB1 PHE A 274      42.915  37.688  43.512  1.00  0.00           H
ATOM   1263  HB2 PHE A 274      42.807  38.084  41.685  1.00  0.00           H
ATOM   1264  CG  PHE A 274      41.226  38.841  42.780  1.00  0.00           C
ATOM   1265  CD1 PHE A 274      40.444  38.796  41.606  1.00  0.00           C
ATOM   1266  HD1 PHE A 274      40.864  38.496  40.658  1.00  0.00           H
ATOM   1267  CE1 PHE A 274      39.075  39.104  41.670  1.00  0.00           C
ATOM   1268  HE1 PHE A 274      38.425  39.245  40.819  1.00  0.00           H
ATOM   1269  CZ  PHE A 274      38.591  39.472  42.896  1.00  0.00           C
ATOM   1270  HZ  PHE A 274      37.539  39.673  43.039  1.00  0.00           H
ATOM   1271  CD2 PHE A 274      40.674  39.134  44.026  1.00  0.00           C
ATOM   1272  HD2 PHE A 274      41.288  39.156  44.915  1.00  0.00           H
ATOM   1273  CE2 PHE A 274      39.332  39.383  44.107  1.00  0.00           C
ATOM   1274  HE2 PHE A 274      38.818  39.575  45.038  1.00  0.00           H
ATOM   1275  C   PHE A 274      44.934  39.491  43.387  1.00  0.00           C
ATOM   1276  O   PHE A 274      45.182  39.400  44.586  1.00  0.00           O
ATOM   1277  N   PHE A 275      45.934  39.470  42.481  1.00  0.00           N
ATOM   1278  HN  PHE A 275      45.653  39.605  41.535  1.00  0.00           H
ATOM   1279  CA  PHE A 275      47.373  39.487  42.777  1.00  0.00           C
ATOM   1280  HA  PHE A 275      47.509  38.654  43.450  1.00  0.00           H
ATOM   1281  CB  PHE A 275      48.246  39.353  41.471  1.00  0.00           C
ATOM   1282  HB1 PHE A 275      47.825  40.024  40.692  1.00  0.00           H
ATOM   1283  HB2 PHE A 275      48.089  38.339  41.047  1.00  0.00           H
ATOM   1284  CG  PHE A 275      49.728  39.567  41.647  1.00  0.00           C
ATOM   1285  CD1 PHE A 275      50.536  38.474  41.906  1.00  0.00           C
ATOM   1286  HD1 PHE A 275      50.100  37.487  41.863  1.00  0.00           H
ATOM   1287  CE1 PHE A 275      51.907  38.624  42.110  1.00  0.00           C
ATOM   1288  HE1 PHE A 275      52.519  37.746  42.255  1.00  0.00           H
ATOM   1289  CZ  PHE A 275      52.446  39.921  42.197  1.00  0.00           C
ATOM   1290  HZ  PHE A 275      53.513  40.042  42.315  1.00  0.00           H
ATOM   1291  CD2 PHE A 275      50.271  40.807  41.575  1.00  0.00           C
ATOM   1292  HD2 PHE A 275      49.683  41.707  41.481  1.00  0.00           H
ATOM   1293  CE2 PHE A 275      51.653  40.974  41.793  1.00  0.00           C
ATOM   1294  HE2 PHE A 275      52.076  41.965  41.727  1.00  0.00           H
ATOM   1295  C   PHE A 275      47.775  40.813  43.505  1.00  0.00           C
ATOM   1296  O   PHE A 275      48.463  40.696  44.534  1.00  0.00           O
ATOM   1297  N   VAL A 276      47.416  42.042  43.061  1.00  0.00           N
ATOM   1298  HN  VAL A 276      46.851  42.248  42.266  1.00  0.00           H
ATOM   1299  CA  VAL A 276      47.715  43.247  43.844  1.00  0.00           C
ATOM   1300  HA  VAL A 276      48.757  43.213  44.125  1.00  0.00           H
ATOM   1301  CB  VAL A 276      47.371  44.423  42.980  1.00  0.00           C
ATOM   1302  HB  VAL A 276      46.325  44.408  42.607  1.00  0.00           H
ATOM   1303  CG1 VAL A 276      47.569  45.789  43.734  1.00  0.00           C
ATOM   1304 1HG1 VAL A 276      47.321  46.646  43.073  1.00  0.00           H
ATOM   1305 2HG1 VAL A 276      48.639  45.780  44.035  1.00  0.00           H
ATOM   1306 3HG1 VAL A 276      47.007  45.860  44.689  1.00  0.00           H
ATOM   1307  CG2 VAL A 276      48.295  44.481  41.731  1.00  0.00           C
ATOM   1308 1HG2 VAL A 276      49.388  44.407  41.918  1.00  0.00           H
ATOM   1309 2HG2 VAL A 276      48.052  45.403  41.160  1.00  0.00           H
ATOM   1310 3HG2 VAL A 276      48.155  43.620  41.043  1.00  0.00           H
ATOM   1311  C   VAL A 276      47.022  43.277  45.166  1.00  0.00           C
ATOM   1312  O   VAL A 276      47.633  43.817  46.139  1.00  0.00           O
ATOM   1313  N   GLY A 277      45.746  42.848  45.268  1.00  0.00           N
ATOM   1314  HN  GLY A 277      45.244  42.455  44.501  1.00  0.00           H
ATOM   1315  CA  GLY A 277      45.113  42.678  46.580  1.00  0.00           C
ATOM   1316  HA1 GLY A 277      44.118  42.342  46.329  1.00  0.00           H
ATOM   1317  HA2 GLY A 277      45.115  43.630  47.091  1.00  0.00           H
ATOM   1318  C   GLY A 277      45.822  41.718  47.469  1.00  0.00           C
ATOM   1319  O   GLY A 277      46.017  41.888  48.641  1.00  0.00           O
ATOM   1320  N   SER A 278      46.246  40.598  46.901  1.00  0.00           N
ATOM   1321  HN  SER A 278      45.797  40.370  46.041  1.00  0.00           H
ATOM   1322  CA  SER A 278      47.018  39.556  47.599  1.00  0.00           C
ATOM   1323  HA  SER A 278      46.504  39.272  48.505  1.00  0.00           H
ATOM   1324  CB  SER A 278      47.243  38.356  46.663  1.00  0.00           C
ATOM   1325  HB1 SER A 278      48.012  37.642  47.028  1.00  0.00           H
ATOM   1326  HB2 SER A 278      47.597  38.638  45.648  1.00  0.00           H
ATOM   1327  OG  SER A 278      46.057  37.657  46.445  1.00  0.00           O
ATOM   1328  HG1 SER A 278      45.595  38.262  45.860  1.00  0.00           H
ATOM   1329  C   SER A 278      48.389  39.962  48.114  1.00  0.00           C
ATOM   1330  O   SER A 278      48.753  39.649  49.227  1.00  0.00           O
ATOM   1331  N   ILE A 279      49.183  40.776  47.367  1.00  0.00           N
ATOM   1332  HN  ILE A 279      48.787  41.162  46.537  1.00  0.00           H
ATOM   1333  CA  ILE A 279      50.479  41.455  47.919  1.00  0.00           C
ATOM   1334  HA  ILE A 279      51.142  40.665  48.241  1.00  0.00           H
ATOM   1335  CB  ILE A 279      51.217  42.291  46.892  1.00  0.00           C
ATOM   1336  HB  ILE A 279      50.476  42.980  46.433  1.00  0.00           H
ATOM   1337  CG2 ILE A 279      52.425  42.982  47.579  1.00  0.00           C
ATOM   1338 1HG2 ILE A 279      53.001  42.310  48.251  1.00  0.00           H
ATOM   1339 2HG2 ILE A 279      52.208  43.820  48.276  1.00  0.00           H
ATOM   1340 3HG2 ILE A 279      53.056  43.383  46.757  1.00  0.00           H
ATOM   1341  CG1 ILE A 279      51.712  41.414  45.698  1.00  0.00           C
ATOM   1342 1HG1 ILE A 279      52.255  42.119  45.033  1.00  0.00           H
ATOM   1343 2HG1 ILE A 279      50.831  40.982  45.177  1.00  0.00           H
ATOM   1344  CD  ILE A 279      52.655  40.331  46.172  1.00  0.00           C
ATOM   1345  HD1 ILE A 279      52.934  39.626  45.360  1.00  0.00           H
ATOM   1346  HD2 ILE A 279      52.158  39.738  46.969  1.00  0.00           H
ATOM   1347  HD3 ILE A 279      53.508  40.722  46.767  1.00  0.00           H
ATOM   1348  C   ILE A 279      50.106  42.323  49.100  1.00  0.00           C
ATOM   1349  O   ILE A 279      50.770  42.376  50.113  1.00  0.00           O
ATOM   1350  N   GLY A 280      48.927  43.045  48.903  1.00  0.00           N
ATOM   1351  HN  GLY A 280      48.489  43.035  48.008  1.00  0.00           H
ATOM   1352  CA  GLY A 280      48.279  43.962  49.836  1.00  0.00           C
ATOM   1353  HA1 GLY A 280      47.305  44.267  49.481  1.00  0.00           H
ATOM   1354  HA2 GLY A 280      48.980  44.743  50.091  1.00  0.00           H
ATOM   1355  C   GLY A 280      47.973  43.274  51.163  1.00  0.00           C
ATOM   1356  O   GLY A 280      48.025  43.976  52.193  1.00  0.00           O
ATOM   1357  N   TRP A 281      47.702  41.976  51.194  1.00  0.00           N
ATOM   1358  HN  TRP A 281      47.555  41.588  50.287  1.00  0.00           H
ATOM   1359  CA  TRP A 281      47.596  41.144  52.336  1.00  0.00           C
ATOM   1360  HA  TRP A 281      47.018  41.734  53.031  1.00  0.00           H
ATOM   1361  CB  TRP A 281      46.949  39.788  52.039  1.00  0.00           C
ATOM   1362  HB1 TRP A 281      47.159  39.027  52.821  1.00  0.00           H
ATOM   1363  HB2 TRP A 281      47.405  39.412  51.099  1.00  0.00           H
ATOM   1364  CG  TRP A 281      45.472  39.908  51.800  1.00  0.00           C
ATOM   1365  CD1 TRP A 281      44.667  39.772  50.668  1.00  0.00           C
ATOM   1366  HD1 TRP A 281      44.931  39.701  49.624  1.00  0.00           H
ATOM   1367  NE1 TRP A 281      43.383  39.788  51.094  1.00  0.00           N
ATOM   1368  HE1 TRP A 281      42.595  39.783  50.518  1.00  0.00           H
ATOM   1369  CE2 TRP A 281      43.291  39.964  52.414  1.00  0.00           C
ATOM   1370  CD2 TRP A 281      44.584  39.983  52.911  1.00  0.00           C
ATOM   1371  CE3 TRP A 281      44.824  40.036  54.292  1.00  0.00           C
ATOM   1372  HE3 TRP A 281      45.829  39.981  54.684  1.00  0.00           H
ATOM   1373  CZ3 TRP A 281      43.706  40.179  55.117  1.00  0.00           C
ATOM   1374  HZ3 TRP A 281      43.869  40.127  56.183  1.00  0.00           H
ATOM   1375  CZ2 TRP A 281      42.153  40.053  53.170  1.00  0.00           C
ATOM   1376  HZ2 TRP A 281      41.128  40.071  52.829  1.00  0.00           H
ATOM   1377  CH2 TRP A 281      42.387  40.104  54.584  1.00  0.00           C
ATOM   1378  HH2 TRP A 281      41.524  40.222  55.222  1.00  0.00           H
ATOM   1379  C   TRP A 281      48.934  40.879  53.063  1.00  0.00           C
ATOM   1380  O   TRP A 281      48.987  40.857  54.274  1.00  0.00           O
ATOM   1381  N   LEU A 282      50.096  40.740  52.372  1.00  0.00           N
ATOM   1382  HN  LEU A 282      50.148  40.963  51.401  1.00  0.00           H
ATOM   1383  CA  LEU A 282      51.333  40.296  52.906  1.00  0.00           C
ATOM   1384  HA  LEU A 282      51.107  39.697  53.776  1.00  0.00           H
ATOM   1385  CB  LEU A 282      52.203  39.506  51.905  1.00  0.00           C
ATOM   1386  HB1 LEU A 282      53.142  39.102  52.338  1.00  0.00           H
ATOM   1387  HB2 LEU A 282      52.402  40.195  51.056  1.00  0.00           H
ATOM   1388  CG  LEU A 282      51.557  38.270  51.231  1.00  0.00           C
ATOM   1389  HG  LEU A 282      50.594  38.679  50.859  1.00  0.00           H
ATOM   1390  CD1 LEU A 282      52.224  37.911  49.900  1.00  0.00           C
ATOM   1391 1HD1 LEU A 282      51.711  37.046  49.428  1.00  0.00           H
ATOM   1392 2HD1 LEU A 282      53.273  37.545  49.927  1.00  0.00           H
ATOM   1393 3HD1 LEU A 282      52.139  38.832  49.286  1.00  0.00           H
ATOM   1394  CD2 LEU A 282      51.355  37.099  52.187  1.00  0.00           C
ATOM   1395 1HD2 LEU A 282      50.569  36.400  51.830  1.00  0.00           H
ATOM   1396 2HD2 LEU A 282      50.907  37.557  53.095  1.00  0.00           H
ATOM   1397 3HD2 LEU A 282      52.268  36.496  52.384  1.00  0.00           H
ATOM   1398  C   LEU A 282      52.213  41.435  53.490  1.00  0.00           C
ATOM   1399  O   LEU A 282      53.378  41.276  53.907  1.00  0.00           O
ATOM   1400  N   ALA A 283      51.704  42.705  53.578  1.00  0.00           N
ATOM   1401  HN  ALA A 283      50.773  42.916  53.290  1.00  0.00           H
ATOM   1402  CA  ALA A 283      52.329  43.801  54.241  1.00  0.00           C
ATOM   1403  HA  ALA A 283      53.355  43.960  53.944  1.00  0.00           H
ATOM   1404  CB  ALA A 283      51.687  45.081  53.618  1.00  0.00           C
ATOM   1405  HB1 ALA A 283      50.648  45.387  53.861  1.00  0.00           H
ATOM   1406  HB2 ALA A 283      51.822  45.155  52.517  1.00  0.00           H
ATOM   1407  HB3 ALA A 283      52.270  45.957  53.974  1.00  0.00           H
ATOM   1408  C   ALA A 283      52.286  43.735  55.719  1.00  0.00           C
ATOM   1409  O   ALA A 283      53.070  44.337  56.395  1.00  0.00           O
ATOM   1410  N   GLN A 284      51.442  42.914  56.313  1.00  0.00           N
ATOM   1411  HN  GLN A 284      50.788  42.433  55.735  1.00  0.00           H
ATOM   1412  CA  GLN A 284      51.214  42.900  57.754  1.00  0.00           C
ATOM   1413  HA  GLN A 284      51.404  43.893  58.134  1.00  0.00           H
ATOM   1414  CB  GLN A 284      49.828  42.375  57.972  1.00  0.00           C
ATOM   1415  HB1 GLN A 284      49.278  43.007  57.242  1.00  0.00           H
ATOM   1416  HB2 GLN A 284      49.434  42.619  58.982  1.00  0.00           H
ATOM   1417  CG  GLN A 284      49.718  40.846  57.707  1.00  0.00           C
ATOM   1418  HG1 GLN A 284      50.474  40.208  58.214  1.00  0.00           H
ATOM   1419  HG2 GLN A 284      49.954  40.677  56.635  1.00  0.00           H
ATOM   1420  CD  GLN A 284      48.336  40.274  58.108  1.00  0.00           C
ATOM   1421  OE1 GLN A 284      48.315  39.611  59.147  1.00  0.00           O
ATOM   1422  NE2 GLN A 284      47.288  40.496  57.321  1.00  0.00           N
ATOM   1423 1HE2 GLN A 284      46.344  40.328  57.607  1.00  0.00           H
ATOM   1424 2HE2 GLN A 284      47.448  40.974  56.457  1.00  0.00           H
ATOM   1425  C   GLN A 284      52.282  42.165  58.575  1.00  0.00           C
ATOM   1426  O   GLN A 284      52.358  42.316  59.802  1.00  0.00           O
ATOM   1427  N   PHE A 285      53.138  41.415  57.878  1.00  0.00           N
ATOM   1428  HN  PHE A 285      53.091  41.491  56.885  1.00  0.00           H
ATOM   1429  CA  PHE A 285      54.146  40.551  58.493  1.00  0.00           C
ATOM   1430  HA  PHE A 285      53.810  40.413  59.510  1.00  0.00           H
ATOM   1431  CB  PHE A 285      54.269  39.292  57.726  1.00  0.00           C
ATOM   1432  HB1 PHE A 285      54.876  38.538  58.273  1.00  0.00           H
ATOM   1433  HB2 PHE A 285      54.768  39.508  56.758  1.00  0.00           H
ATOM   1434  CG  PHE A 285      52.905  38.593  57.516  1.00  0.00           C
ATOM   1435  CD1 PHE A 285      52.360  37.874  58.595  1.00  0.00           C
ATOM   1436  HD1 PHE A 285      52.793  37.867  59.584  1.00  0.00           H
ATOM   1437  CE1 PHE A 285      51.219  37.058  58.333  1.00  0.00           C
ATOM   1438  HE1 PHE A 285      50.835  36.371  59.072  1.00  0.00           H
ATOM   1439  CZ  PHE A 285      50.621  37.059  57.110  1.00  0.00           C
ATOM   1440  HZ  PHE A 285      49.723  36.472  56.986  1.00  0.00           H
ATOM   1441  CD2 PHE A 285      52.298  38.550  56.238  1.00  0.00           C
ATOM   1442  HD2 PHE A 285      52.807  39.049  55.427  1.00  0.00           H
ATOM   1443  CE2 PHE A 285      51.216  37.745  56.019  1.00  0.00           C
ATOM   1444  HE2 PHE A 285      50.780  37.629  55.038  1.00  0.00           H
ATOM   1445  C   PHE A 285      55.452  41.201  58.720  1.00  0.00           C
ATOM   1446  O   PHE A 285      56.319  40.748  59.444  1.00  0.00           O
ATOM   1447  N   MET A 286      55.689  42.448  58.164  1.00  0.00           N
ATOM   1448  HN  MET A 286      54.993  42.936  57.643  1.00  0.00           H
ATOM   1449  CA  MET A 286      56.802  43.270  58.460  1.00  0.00           C
ATOM   1450  HA  MET A 286      57.670  42.647  58.297  1.00  0.00           H
ATOM   1451  CB  MET A 286      56.759  44.439  57.455  1.00  0.00           C
ATOM   1452  HB1 MET A 286      57.650  45.101  57.496  1.00  0.00           H
ATOM   1453  HB2 MET A 286      55.801  44.982  57.607  1.00  0.00           H
ATOM   1454  CG  MET A 286      56.641  44.046  55.962  1.00  0.00           C
ATOM   1455  HG1 MET A 286      56.656  44.965  55.337  1.00  0.00           H
ATOM   1456  HG2 MET A 286      55.627  43.621  55.802  1.00  0.00           H
ATOM   1457  SD  MET A 286      57.870  42.888  55.459  1.00  0.00           S
ATOM   1458  CE  MET A 286      58.030  43.223  53.631  1.00  0.00           C
ATOM   1459  HE1 MET A 286      57.050  43.246  53.107  1.00  0.00           H
ATOM   1460  HE2 MET A 286      58.695  42.462  53.169  1.00  0.00           H
ATOM   1461  HE3 MET A 286      58.419  44.230  53.369  1.00  0.00           H
ATOM   1462  C   MET A 286      56.845  43.715  59.951  1.00  0.00           C
ATOM   1463  O   MET A 286      55.805  43.792  60.594  1.00  0.00           O
ATOM   1464  N   ASP A 287      58.071  43.982  60.478  1.00  0.00           N
ATOM   1465  HN  ASP A 287      58.787  43.914  59.787  1.00  0.00           H
ATOM   1466  CA  ASP A 287      58.349  44.499  61.800  1.00  0.00           C
ATOM   1467  HA  ASP A 287      58.027  43.756  62.514  1.00  0.00           H
ATOM   1468  CB  ASP A 287      59.861  44.683  62.032  1.00  0.00           C
ATOM   1469  HB1 ASP A 287      60.274  45.240  61.164  1.00  0.00           H
ATOM   1470  HB2 ASP A 287      60.172  43.635  61.831  1.00  0.00           H
ATOM   1471  CG  ASP A 287      60.311  45.005  63.452  1.00  0.00           C
ATOM   1472  OD1 ASP A 287      61.497  45.521  63.527  1.00  0.00           O
ATOM   1473  OD2 ASP A 287      59.613  44.684  64.465  1.00  0.00           O
ATOM   1474  C   ASP A 287      57.499  45.724  62.242  1.00  0.00           C
ATOM   1475  O   ASP A 287      57.729  46.873  61.772  1.00  0.00           O
ATOM   1476  N   GLY A 288      56.582  45.438  63.176  1.00  0.00           N
ATOM   1477  HN  GLY A 288      56.583  44.517  63.557  1.00  0.00           H
ATOM   1478  CA  GLY A 288      55.689  46.458  63.720  1.00  0.00           C
ATOM   1479  HA1 GLY A 288      56.247  47.376  63.830  1.00  0.00           H
ATOM   1480  HA2 GLY A 288      55.172  45.930  64.508  1.00  0.00           H
ATOM   1481  C   GLY A 288      54.686  47.040  62.734  1.00  0.00           C
ATOM   1482  O   GLY A 288      54.136  48.098  62.939  1.00  0.00           O
ATOM   1483  N   ALA A 289      54.441  46.378  61.617  1.00  0.00           N
ATOM   1484  HN  ALA A 289      55.065  45.617  61.461  1.00  0.00           H
ATOM   1485  CA  ALA A 289      53.512  46.781  60.576  1.00  0.00           C
ATOM   1486  HA  ALA A 289      53.710  47.742  60.124  1.00  0.00           H
ATOM   1487  CB  ALA A 289      53.581  45.714  59.387  1.00  0.00           C
ATOM   1488  HB1 ALA A 289      53.480  44.643  59.663  1.00  0.00           H
ATOM   1489  HB2 ALA A 289      54.598  45.809  58.950  1.00  0.00           H
ATOM   1490  HB3 ALA A 289      52.723  46.051  58.767  1.00  0.00           H
ATOM   1491  C   ALA A 289      52.015  46.927  61.017  1.00  0.00           C
ATOM   1492  O   ALA A 289      51.382  47.965  60.771  1.00  0.00           O
ATOM   1493  N   ARG A 290      51.459  45.977  61.777  1.00  0.00           N
ATOM   1494  HN  ARG A 290      51.979  45.137  61.911  1.00  0.00           H
ATOM   1495  CA  ARG A 290      50.175  46.043  62.437  1.00  0.00           C
ATOM   1496  HA  ARG A 290      49.491  46.292  61.639  1.00  0.00           H
ATOM   1497  CB  ARG A 290      49.572  44.697  62.847  1.00  0.00           C
ATOM   1498  HB1 ARG A 290      48.546  44.894  63.226  1.00  0.00           H
ATOM   1499  HB2 ARG A 290      50.176  44.397  63.730  1.00  0.00           H
ATOM   1500  CG  ARG A 290      49.498  43.592  61.826  1.00  0.00           C
ATOM   1501  HG1 ARG A 290      50.511  43.259  61.512  1.00  0.00           H
ATOM   1502  HG2 ARG A 290      48.899  43.910  60.946  1.00  0.00           H
ATOM   1503  CD  ARG A 290      48.874  42.396  62.472  1.00  0.00           C
ATOM   1504  HD1 ARG A 290      47.765  42.442  62.524  1.00  0.00           H
ATOM   1505  HD2 ARG A 290      49.199  42.314  63.531  1.00  0.00           H
ATOM   1506  NE  ARG A 290      49.166  41.169  61.685  1.00  0.00           N
ATOM   1507  HE  ARG A 290      48.772  41.068  60.771  1.00  0.00           H
ATOM   1508  CZ  ARG A 290      50.228  40.381  61.928  1.00  0.00           C
ATOM   1509  NH1 ARG A 290      50.959  40.416  62.980  1.00  0.00           N
ATOM   1510 1HH1 ARG A 290      50.756  40.961  63.793  1.00  0.00           H
ATOM   1511 2HH1 ARG A 290      51.886  40.041  62.991  1.00  0.00           H
ATOM   1512  NH2 ARG A 290      50.343  39.444  61.057  1.00  0.00           N
ATOM   1513 1HH2 ARG A 290      49.542  39.289  60.479  1.00  0.00           H
ATOM   1514 2HH2 ARG A 290      50.797  38.624  61.406  1.00  0.00           H
ATOM   1515  C   ARG A 290      50.038  47.193  63.468  1.00  0.00           C
ATOM   1516  O   ARG A 290      48.969  47.805  63.512  1.00  0.00           O
ATOM   1517  N   ARG A 291      51.038  47.489  64.302  1.00  0.00           N
ATOM   1518  HN  ARG A 291      51.897  46.983  64.289  1.00  0.00           H
ATOM   1519  CA  ARG A 291      51.191  48.697  65.109  1.00  0.00           C
ATOM   1520  HA  ARG A 291      50.255  48.714  65.647  1.00  0.00           H
ATOM   1521  CB  ARG A 291      52.454  48.690  66.073  1.00  0.00           C
ATOM   1522  HB1 ARG A 291      52.870  49.656  66.432  1.00  0.00           H
ATOM   1523  HB2 ARG A 291      53.248  48.437  65.338  1.00  0.00           H
ATOM   1524  CG  ARG A 291      52.416  47.765  67.309  1.00  0.00           C
ATOM   1525  HG1 ARG A 291      53.454  47.811  67.701  1.00  0.00           H
ATOM   1526  HG2 ARG A 291      52.242  46.767  66.853  1.00  0.00           H
ATOM   1527  CD  ARG A 291      51.384  48.063  68.370  1.00  0.00           C
ATOM   1528  HD1 ARG A 291      50.372  47.744  68.041  1.00  0.00           H
ATOM   1529  HD2 ARG A 291      51.222  49.087  68.767  1.00  0.00           H
ATOM   1530  NE  ARG A 291      51.628  47.102  69.444  1.00  0.00           N
ATOM   1531  HE  ARG A 291      52.383  46.447  69.404  1.00  0.00           H
ATOM   1532  CZ  ARG A 291      51.025  47.072  70.597  1.00  0.00           C
ATOM   1533  NH1 ARG A 291      50.285  48.115  71.041  1.00  0.00           N
ATOM   1534 1HH1 ARG A 291      50.115  48.898  70.443  1.00  0.00           H
ATOM   1535 2HH1 ARG A 291      49.681  47.923  71.814  1.00  0.00           H
ATOM   1536  NH2 ARG A 291      51.176  46.029  71.441  1.00  0.00           N
ATOM   1537 1HH2 ARG A 291      51.973  45.429  71.512  1.00  0.00           H
ATOM   1538 2HH2 ARG A 291      50.844  46.161  72.375  1.00  0.00           H
ATOM   1539  C   ARG A 291      51.200  49.967  64.303  1.00  0.00           C
ATOM   1540  O   ARG A 291      50.713  50.939  64.796  1.00  0.00           O
ATOM   1541  N   GLU A 292      51.816  50.025  63.124  1.00  0.00           N
ATOM   1542  HN  GLU A 292      52.440  49.331  62.774  1.00  0.00           H
ATOM   1543  CA  GLU A 292      51.657  51.192  62.170  1.00  0.00           C
ATOM   1544  HA  GLU A 292      51.714  52.079  62.784  1.00  0.00           H
ATOM   1545  CB  GLU A 292      52.732  51.287  61.100  1.00  0.00           C
ATOM   1546  HB1 GLU A 292      52.401  52.061  60.374  1.00  0.00           H
ATOM   1547  HB2 GLU A 292      52.751  50.375  60.466  1.00  0.00           H
ATOM   1548  CG  GLU A 292      54.194  51.597  61.520  1.00  0.00           C
ATOM   1549  HG1 GLU A 292      54.803  51.867  60.630  1.00  0.00           H
ATOM   1550  HG2 GLU A 292      54.559  50.683  62.035  1.00  0.00           H
ATOM   1551  CD  GLU A 292      54.348  52.679  62.489  1.00  0.00           C
ATOM   1552  OE1 GLU A 292      54.471  52.360  63.703  1.00  0.00           O
ATOM   1553  OE2 GLU A 292      54.482  53.882  62.050  1.00  0.00           O
ATOM   1554  C   GLU A 292      50.292  51.284  61.432  1.00  0.00           C
ATOM   1555  O   GLU A 292      49.924  52.408  61.195  1.00  0.00           O
ATOM   1556  N   ILE A 293      49.594  50.144  61.153  1.00  0.00           N
ATOM   1557  HN  ILE A 293      50.031  49.285  61.408  1.00  0.00           H
ATOM   1558  CA  ILE A 293      48.419  50.212  60.392  1.00  0.00           C
ATOM   1559  HA  ILE A 293      48.415  51.075  59.743  1.00  0.00           H
ATOM   1560  CB  ILE A 293      48.343  49.075  59.501  1.00  0.00           C
ATOM   1561  HB  ILE A 293      48.287  48.171  60.146  1.00  0.00           H
ATOM   1562  CG2 ILE A 293      46.944  49.010  58.788  1.00  0.00           C
ATOM   1563 1HG2 ILE A 293      46.682  50.001  58.359  1.00  0.00           H
ATOM   1564 2HG2 ILE A 293      46.081  48.762  59.442  1.00  0.00           H
ATOM   1565 3HG2 ILE A 293      46.911  48.225  58.002  1.00  0.00           H
ATOM   1566  CG1 ILE A 293      49.481  48.984  58.422  1.00  0.00           C
ATOM   1567 1HG1 ILE A 293      50.441  49.472  58.693  1.00  0.00           H
ATOM   1568 2HG1 ILE A 293      49.165  49.672  57.608  1.00  0.00           H
ATOM   1569  CD  ILE A 293      49.771  47.572  57.911  1.00  0.00           C
ATOM   1570  HD1 ILE A 293      50.636  47.398  57.236  1.00  0.00           H
ATOM   1571  HD2 ILE A 293      48.889  47.227  57.331  1.00  0.00           H
ATOM   1572  HD3 ILE A 293      50.000  46.919  58.780  1.00  0.00           H
ATOM   1573  C   ILE A 293      47.146  50.246  61.216  1.00  0.00           C
ATOM   1574  O   ILE A 293      46.268  51.018  60.961  1.00  0.00           O
ATOM   1575  N   VAL A 294      47.000  49.283  62.203  1.00  0.00           N
ATOM   1576  HN  VAL A 294      47.786  48.762  62.525  1.00  0.00           H
ATOM   1577  CA  VAL A 294      45.696  48.906  62.768  1.00  0.00           C
ATOM   1578  HA  VAL A 294      44.908  49.335  62.167  1.00  0.00           H
ATOM   1579  CB  VAL A 294      45.625  47.376  63.035  1.00  0.00           C
ATOM   1580  HB  VAL A 294      46.346  47.231  63.867  1.00  0.00           H
ATOM   1581  CG1 VAL A 294      44.278  46.893  63.553  1.00  0.00           C
ATOM   1582 1HG1 VAL A 294      43.445  47.047  62.834  1.00  0.00           H
ATOM   1583 2HG1 VAL A 294      44.019  47.408  64.503  1.00  0.00           H
ATOM   1584 3HG1 VAL A 294      44.307  45.800  63.750  1.00  0.00           H
ATOM   1585  CG2 VAL A 294      45.944  46.544  61.818  1.00  0.00           C
ATOM   1586 1HG2 VAL A 294      45.852  45.449  61.979  1.00  0.00           H
ATOM   1587 2HG2 VAL A 294      47.034  46.701  61.673  1.00  0.00           H
ATOM   1588 3HG2 VAL A 294      45.366  46.886  60.933  1.00  0.00           H
ATOM   1589  C   VAL A 294      45.618  49.684  64.013  1.00  0.00           C
ATOM   1590  O   VAL A 294      44.536  50.097  64.400  1.00  0.00           O
ATOM   1591  N   CYS A 295      46.773  50.109  64.568  1.00  0.00           N
ATOM   1592  HN  CYS A 295      47.620  50.105  64.042  1.00  0.00           H
ATOM   1593  CA  CYS A 295      46.761  50.561  65.933  1.00  0.00           C
ATOM   1594  HA  CYS A 295      45.742  50.610  66.287  1.00  0.00           H
ATOM   1595  CB  CYS A 295      47.642  49.616  66.821  1.00  0.00           C
ATOM   1596  HB1 CYS A 295      47.580  50.039  67.846  1.00  0.00           H
ATOM   1597  HB2 CYS A 295      48.677  49.811  66.466  1.00  0.00           H
ATOM   1598  SG  CYS A 295      47.277  47.798  66.840  1.00  0.00           S
ATOM   1599  C   CYS A 295      47.290  52.007  66.104  1.00  0.00           C
ATOM   1600  O   CYS A 295      48.257  52.359  65.447  1.00  0.00           O
ATOM   1601  N   ARG A 296      46.623  52.780  66.987  1.00  0.00           N
ATOM   1602  HN  ARG A 296      45.893  52.419  67.562  1.00  0.00           H
ATOM   1603  CA  ARG A 296      47.045  54.169  67.264  1.00  0.00           C
ATOM   1604  HA  ARG A 296      47.384  54.618  66.342  1.00  0.00           H
ATOM   1605  CB  ARG A 296      45.968  55.172  67.731  1.00  0.00           C
ATOM   1606  HB1 ARG A 296      46.472  56.148  67.894  1.00  0.00           H
ATOM   1607  HB2 ARG A 296      45.541  54.814  68.693  1.00  0.00           H
ATOM   1608  CG  ARG A 296      44.710  55.299  66.826  1.00  0.00           C
ATOM   1609  HG1 ARG A 296      44.037  54.444  67.047  1.00  0.00           H
ATOM   1610  HG2 ARG A 296      44.924  55.315  65.736  1.00  0.00           H
ATOM   1611  CD  ARG A 296      43.924  56.458  67.227  1.00  0.00           C
ATOM   1612  HD1 ARG A 296      44.516  57.364  66.974  1.00  0.00           H
ATOM   1613  HD2 ARG A 296      43.730  56.314  68.311  1.00  0.00           H
ATOM   1614  NE  ARG A 296      42.588  56.479  66.481  1.00  0.00           N
ATOM   1615  HE  ARG A 296      41.768  56.041  66.847  1.00  0.00           H
ATOM   1616  CZ  ARG A 296      42.464  56.863  65.236  1.00  0.00           C
ATOM   1617  NH1 ARG A 296      43.485  57.279  64.550  1.00  0.00           N
ATOM   1618 1HH1 ARG A 296      44.335  57.679  64.891  1.00  0.00           H
ATOM   1619 2HH1 ARG A 296      43.299  57.475  63.587  1.00  0.00           H
ATOM   1620  NH2 ARG A 296      41.325  56.831  64.580  1.00  0.00           N
ATOM   1621 1HH2 ARG A 296      40.466  56.567  65.019  1.00  0.00           H
ATOM   1622 2HH2 ARG A 296      41.450  56.929  63.593  1.00  0.00           H
ATOM   1623  C   ARG A 296      48.152  54.154  68.285  1.00  0.00           C
ATOM   1624  O   ARG A 296      48.252  53.188  69.029  1.00  0.00           O
ATOM   1625  N   ALA A 297      48.922  55.296  68.517  1.00  0.00           N
ATOM   1626  HN  ALA A 297      48.843  56.142  67.995  1.00  0.00           H
ATOM   1627  CA  ALA A 297      50.141  55.337  69.383  1.00  0.00           C
ATOM   1628  HA  ALA A 297      50.777  54.475  69.244  1.00  0.00           H
ATOM   1629  CB  ALA A 297      51.009  56.626  69.056  1.00  0.00           C
ATOM   1630  HB1 ALA A 297      51.502  56.645  68.061  1.00  0.00           H
ATOM   1631  HB2 ALA A 297      51.755  56.575  69.878  1.00  0.00           H
ATOM   1632  HB3 ALA A 297      50.473  57.589  69.196  1.00  0.00           H
ATOM   1633  C   ALA A 297      49.865  55.272  70.840  1.00  0.00           C
ATOM   1634  O   ALA A 297      50.766  54.983  71.646  1.00  0.00           O
ATOM   1635  N   ASP A 298      48.569  55.454  71.207  1.00  0.00           N
ATOM   1636  HN  ASP A 298      47.840  55.618  70.548  1.00  0.00           H
ATOM   1637  CA  ASP A 298      48.142  55.335  72.583  1.00  0.00           C
ATOM   1638  HA  ASP A 298      48.961  55.390  73.285  1.00  0.00           H
ATOM   1639  CB  ASP A 298      47.127  56.451  72.930  1.00  0.00           C
ATOM   1640  HB1 ASP A 298      47.634  57.395  73.222  1.00  0.00           H
ATOM   1641  HB2 ASP A 298      46.440  56.177  73.759  1.00  0.00           H
ATOM   1642  CG  ASP A 298      46.262  56.768  71.730  1.00  0.00           C
ATOM   1643  OD1 ASP A 298      45.777  55.764  71.069  1.00  0.00           O
ATOM   1644  OD2 ASP A 298      45.979  57.973  71.450  1.00  0.00           O
ATOM   1645  C   ASP A 298      47.671  53.981  72.899  1.00  0.00           C
ATOM   1646  O   ASP A 298      47.726  53.614  74.054  1.00  0.00           O
ATOM   1647  N   GLY A 299      47.494  53.053  71.911  1.00  0.00           N
ATOM   1648  HN  GLY A 299      47.708  53.294  70.967  1.00  0.00           H
ATOM   1649  CA  GLY A 299      46.954  51.722  72.235  1.00  0.00           C
ATOM   1650  HA1 GLY A 299      46.864  51.425  73.269  1.00  0.00           H
ATOM   1651  HA2 GLY A 299      47.537  51.003  71.678  1.00  0.00           H
ATOM   1652  C   GLY A 299      45.544  51.484  71.676  1.00  0.00           C
ATOM   1653  O   GLY A 299      45.160  50.315  71.519  1.00  0.00           O
ATOM   1654  N   THR A 300      44.822  52.522  71.232  1.00  0.00           N
ATOM   1655  HN  THR A 300      45.354  53.346  71.407  1.00  0.00           H
ATOM   1656  CA  THR A 300      43.539  52.529  70.658  1.00  0.00           C
ATOM   1657  HA  THR A 300      43.025  51.816  71.286  1.00  0.00           H
ATOM   1658  CB  THR A 300      42.697  53.751  70.866  1.00  0.00           C
ATOM   1659  HB  THR A 300      41.671  53.622  70.461  1.00  0.00           H
ATOM   1660  OG1 THR A 300      43.209  55.036  70.371  1.00  0.00           O
ATOM   1661  HG1 THR A 300      44.123  55.203  70.615  1.00  0.00           H
ATOM   1662  CG2 THR A 300      42.559  53.921  72.395  1.00  0.00           C
ATOM   1663 1HG2 THR A 300      41.939  53.101  72.817  1.00  0.00           H
ATOM   1664 2HG2 THR A 300      42.016  54.879  72.549  1.00  0.00           H
ATOM   1665 3HG2 THR A 300      43.562  53.995  72.868  1.00  0.00           H
ATOM   1666  C   THR A 300      43.425  52.009  69.291  1.00  0.00           C
ATOM   1667  O   THR A 300      44.442  51.938  68.571  1.00  0.00           O
ATOM   1668  N   MET A 301      42.269  51.719  68.709  1.00  0.00           N
ATOM   1669  HN  MET A 301      41.399  51.829  69.183  1.00  0.00           H
ATOM   1670  CA  MET A 301      42.223  51.171  67.380  1.00  0.00           C
ATOM   1671  HA  MET A 301      43.083  50.556  67.160  1.00  0.00           H
ATOM   1672  CB  MET A 301      41.014  50.195  67.402  1.00  0.00           C
ATOM   1673  HB1 MET A 301      39.991  50.519  67.690  1.00  0.00           H
ATOM   1674  HB2 MET A 301      41.316  49.463  68.181  1.00  0.00           H
ATOM   1675  CG  MET A 301      40.946  49.517  66.028  1.00  0.00           C
ATOM   1676  HG1 MET A 301      41.980  49.281  65.699  1.00  0.00           H
ATOM   1677  HG2 MET A 301      40.614  50.317  65.334  1.00  0.00           H
ATOM   1678  SD  MET A 301      39.801  48.063  65.926  1.00  0.00           S
ATOM   1679  CE  MET A 301      41.124  46.904  65.389  1.00  0.00           C
ATOM   1680  HE1 MET A 301      41.641  47.223  64.458  1.00  0.00           H
ATOM   1681  HE2 MET A 301      40.716  45.893  65.175  1.00  0.00           H
ATOM   1682  HE3 MET A 301      42.002  46.756  66.054  1.00  0.00           H
ATOM   1683  C   MET A 301      42.132  52.318  66.391  1.00  0.00           C
ATOM   1684  O   MET A 301      41.614  53.403  66.717  1.00  0.00           O
ATOM   1685  N   ARG A 302      42.720  52.072  65.193  1.00  0.00           N
ATOM   1686  HN  ARG A 302      43.106  51.201  64.901  1.00  0.00           H
ATOM   1687  CA  ARG A 302      42.502  52.992  64.078  1.00  0.00           C
ATOM   1688  HA  ARG A 302      42.421  53.986  64.494  1.00  0.00           H
ATOM   1689  CB  ARG A 302      43.567  52.973  63.022  1.00  0.00           C
ATOM   1690  HB1 ARG A 302      43.150  53.467  62.118  1.00  0.00           H
ATOM   1691  HB2 ARG A 302      43.873  51.954  62.699  1.00  0.00           H
ATOM   1692  CG  ARG A 302      44.741  53.870  63.396  1.00  0.00           C
ATOM   1693  HG1 ARG A 302      45.335  53.416  64.218  1.00  0.00           H
ATOM   1694  HG2 ARG A 302      44.335  54.828  63.784  1.00  0.00           H
ATOM   1695  CD  ARG A 302      45.663  54.149  62.201  1.00  0.00           C
ATOM   1696  HD1 ARG A 302      45.243  54.516  61.240  1.00  0.00           H
ATOM   1697  HD2 ARG A 302      46.181  53.220  61.880  1.00  0.00           H
ATOM   1698  NE  ARG A 302      46.834  55.003  62.708  1.00  0.00           N
ATOM   1699  HE  ARG A 302      47.619  54.555  63.136  1.00  0.00           H
ATOM   1700  CZ  ARG A 302      46.782  56.291  62.634  1.00  0.00           C
ATOM   1701  NH1 ARG A 302      45.806  57.065  62.083  1.00  0.00           N
ATOM   1702 1HH1 ARG A 302      44.987  56.697  61.643  1.00  0.00           H
ATOM   1703 2HH1 ARG A 302      45.973  58.047  61.992  1.00  0.00           H
ATOM   1704  NH2 ARG A 302      47.795  57.008  63.050  1.00  0.00           N
ATOM   1705 1HH2 ARG A 302      47.681  57.987  63.221  1.00  0.00           H
ATOM   1706 2HH2 ARG A 302      48.228  56.532  63.815  1.00  0.00           H
ATOM   1707  C   ARG A 302      41.113  52.750  63.473  1.00  0.00           C
ATOM   1708  O   ARG A 302      40.923  51.878  62.639  1.00  0.00           O
ATOM   1709  N   LEU A 303      40.069  53.513  63.934  1.00  0.00           N
ATOM   1710  HN  LEU A 303      40.197  54.169  64.674  1.00  0.00           H
ATOM   1711  CA  LEU A 303      38.714  53.365  63.559  1.00  0.00           C
ATOM   1712  HA  LEU A 303      38.637  52.580  62.821  1.00  0.00           H
ATOM   1713  CB  LEU A 303      37.779  53.209  64.754  1.00  0.00           C
ATOM   1714  HB1 LEU A 303      36.717  53.260  64.431  1.00  0.00           H
ATOM   1715  HB2 LEU A 303      37.911  53.988  65.534  1.00  0.00           H
ATOM   1716  CG  LEU A 303      37.929  51.814  65.447  1.00  0.00           C
ATOM   1717  HG  LEU A 303      38.978  51.644  65.770  1.00  0.00           H
ATOM   1718  CD1 LEU A 303      37.015  51.759  66.698  1.00  0.00           C
ATOM   1719 1HD1 LEU A 303      37.111  52.714  67.258  1.00  0.00           H
ATOM   1720 2HD1 LEU A 303      37.332  50.872  67.287  1.00  0.00           H
ATOM   1721 3HD1 LEU A 303      35.971  51.568  66.369  1.00  0.00           H
ATOM   1722  CD2 LEU A 303      37.551  50.725  64.432  1.00  0.00           C
ATOM   1723 1HD2 LEU A 303      36.608  50.861  63.861  1.00  0.00           H
ATOM   1724 2HD2 LEU A 303      37.416  49.780  65.000  1.00  0.00           H
ATOM   1725 3HD2 LEU A 303      38.375  50.445  63.741  1.00  0.00           H
ATOM   1726  C   LEU A 303      38.399  54.690  62.991  1.00  0.00           C
ATOM   1727  O   LEU A 303      38.872  55.700  63.547  1.00  0.00           O
ATOM   1728  N   GLY A 304      37.555  54.791  61.895  1.00  0.00           N
ATOM   1729  HN  GLY A 304      37.145  53.974  61.496  1.00  0.00           H
ATOM   1730  CA  GLY A 304      37.093  56.003  61.304  1.00  0.00           C
ATOM   1731  HA1 GLY A 304      36.651  56.644  62.053  1.00  0.00           H
ATOM   1732  HA2 GLY A 304      36.417  55.596  60.566  1.00  0.00           H
ATOM   1733  C   GLY A 304      38.069  56.767  60.577  1.00  0.00           C
ATOM   1734  O   GLY A 304      38.139  57.976  60.677  1.00  0.00           O
ATOM   1735  N   GLU A 305      38.887  56.114  59.781  1.00  0.00           N
ATOM   1736  HN  GLU A 305      38.755  55.139  59.618  1.00  0.00           H
ATOM   1737  CA  GLU A 305      39.967  56.744  59.082  1.00  0.00           C
ATOM   1738  HA  GLU A 305      40.131  57.681  59.593  1.00  0.00           H
ATOM   1739  CB  GLU A 305      41.196  55.890  59.024  1.00  0.00           C
ATOM   1740  HB1 GLU A 305      42.051  56.235  58.404  1.00  0.00           H
ATOM   1741  HB2 GLU A 305      40.870  54.904  58.629  1.00  0.00           H
ATOM   1742  CG  GLU A 305      41.657  55.586  60.465  1.00  0.00           C
ATOM   1743  HG1 GLU A 305      42.297  54.680  60.398  1.00  0.00           H
ATOM   1744  HG2 GLU A 305      40.875  55.291  61.197  1.00  0.00           H
ATOM   1745  CD  GLU A 305      42.674  56.626  60.942  1.00  0.00           C
ATOM   1746  OE1 GLU A 305      43.782  56.757  60.391  1.00  0.00           O
ATOM   1747  OE2 GLU A 305      42.423  57.224  62.005  1.00  0.00           O
ATOM   1748  C   GLU A 305      39.534  57.186  57.642  1.00  0.00           C
ATOM   1749  O   GLU A 305      38.576  56.557  57.205  1.00  0.00           O
ATOM   1750  N   PRO A 306      40.153  58.090  56.935  1.00  0.00           N
ATOM   1751  CD  PRO A 306      39.548  58.322  55.707  1.00  0.00           C
ATOM   1752  HD1 PRO A 306      38.637  58.945  55.832  1.00  0.00           H
ATOM   1753  HD2 PRO A 306      39.298  57.429  55.094  1.00  0.00           H
ATOM   1754  CA  PRO A 306      41.132  59.123  57.313  1.00  0.00           C
ATOM   1755  HA  PRO A 306      42.003  58.519  57.518  1.00  0.00           H
ATOM   1756  CB  PRO A 306      41.189  60.032  56.063  1.00  0.00           C
ATOM   1757  HB1 PRO A 306      42.253  60.309  55.906  1.00  0.00           H
ATOM   1758  HB2 PRO A 306      40.521  60.919  56.102  1.00  0.00           H
ATOM   1759  CG  PRO A 306      40.578  59.182  54.965  1.00  0.00           C
ATOM   1760  HG1 PRO A 306      40.103  59.630  54.066  1.00  0.00           H
ATOM   1761  HG2 PRO A 306      41.318  58.540  54.439  1.00  0.00           H
ATOM   1762  C   PRO A 306      40.775  60.070  58.507  1.00  0.00           C
ATOM   1763  O   PRO A 306      39.595  60.307  58.765  1.00  0.00           O
ATOM   1764  N   THR A 307      41.754  60.512  59.284  1.00  0.00           N
ATOM   1765  HN  THR A 307      42.664  60.213  59.007  1.00  0.00           H
ATOM   1766  CA  THR A 307      41.653  61.332  60.439  1.00  0.00           C
ATOM   1767  HA  THR A 307      40.657  61.725  60.580  1.00  0.00           H
ATOM   1768  CB  THR A 307      42.126  60.664  61.673  1.00  0.00           C
ATOM   1769  HB  THR A 307      43.136  60.238  61.492  1.00  0.00           H
ATOM   1770  OG1 THR A 307      41.330  59.558  62.094  1.00  0.00           O
ATOM   1771  HG1 THR A 307      41.789  58.734  61.916  1.00  0.00           H
ATOM   1772  CG2 THR A 307      42.210  61.526  62.990  1.00  0.00           C
ATOM   1773 1HG2 THR A 307      41.196  61.863  63.294  1.00  0.00           H
ATOM   1774 2HG2 THR A 307      42.913  62.386  62.967  1.00  0.00           H
ATOM   1775 3HG2 THR A 307      42.619  60.841  63.763  1.00  0.00           H
ATOM   1776  C   THR A 307      42.396  62.505  60.240  1.00  0.00           C
ATOM   1777  O   THR A 307      43.453  62.471  59.611  1.00  0.00           O
ATOM   1778  N   SER A 308      41.908  63.781  60.598  1.00  0.00           N
ATOM   1779  HN  SER A 308      41.020  63.879  61.041  1.00  0.00           H
ATOM   1780  CA  SER A 308      42.543  65.060  60.167  1.00  0.00           C
ATOM   1781  HA  SER A 308      42.399  65.132  59.099  1.00  0.00           H
ATOM   1782  CB  SER A 308      42.006  66.290  60.952  1.00  0.00           C
ATOM   1783  HB1 SER A 308      42.258  66.271  62.033  1.00  0.00           H
ATOM   1784  HB2 SER A 308      40.923  66.535  60.928  1.00  0.00           H
ATOM   1785  OG  SER A 308      42.416  67.549  60.360  1.00  0.00           O
ATOM   1786  HG1 SER A 308      42.065  67.697  59.479  1.00  0.00           H
ATOM   1787  C   SER A 308      44.035  65.157  60.498  1.00  0.00           C
ATOM   1788  O   SER A 308      44.396  65.246  61.663  1.00  0.00           O
ATOM   1789  N   ASN A 309      44.913  65.070  59.491  1.00  0.00           N
ATOM   1790  HN  ASN A 309      44.438  65.090  58.615  1.00  0.00           H
ATOM   1791  CA  ASN A 309      46.371  65.423  59.662  1.00  0.00           C
ATOM   1792  HA  ASN A 309      46.612  65.500  58.613  1.00  0.00           H
ATOM   1793  CB  ASN A 309      46.739  66.769  60.307  1.00  0.00           C
ATOM   1794  HB1 ASN A 309      47.813  67.028  60.185  1.00  0.00           H
ATOM   1795  HB2 ASN A 309      46.614  66.834  61.409  1.00  0.00           H
ATOM   1796  CG  ASN A 309      45.911  67.913  59.716  1.00  0.00           C
ATOM   1797  OD1 ASN A 309      45.281  68.706  60.479  1.00  0.00           O
ATOM   1798  ND2 ASN A 309      45.833  67.937  58.342  1.00  0.00           N
ATOM   1799 1HD2 ASN A 309      45.308  68.636  57.855  1.00  0.00           H
ATOM   1800 2HD2 ASN A 309      46.243  67.207  57.796  1.00  0.00           H
ATOM   1801  C   ASN A 309      47.161  64.204  60.178  1.00  0.00           C
ATOM   1802  O   ASN A 309      48.372  64.367  60.425  1.00  0.00           O
ATOM   1803  N   GLU A 310      46.594  63.034  60.302  1.00  0.00           N
ATOM   1804  HN  GLU A 310      45.632  62.950  60.055  1.00  0.00           H
ATOM   1805  CA  GLU A 310      47.286  61.839  60.627  1.00  0.00           C
ATOM   1806  HA  GLU A 310      48.087  62.013  61.330  1.00  0.00           H
ATOM   1807  CB  GLU A 310      46.303  60.853  61.389  1.00  0.00           C
ATOM   1808  HB1 GLU A 310      46.609  59.786  61.355  1.00  0.00           H
ATOM   1809  HB2 GLU A 310      45.330  60.960  60.864  1.00  0.00           H
ATOM   1810  CG  GLU A 310      46.020  61.184  62.893  1.00  0.00           C
ATOM   1811  HG1 GLU A 310      45.195  60.589  63.340  1.00  0.00           H
ATOM   1812  HG2 GLU A 310      45.879  62.269  63.085  1.00  0.00           H
ATOM   1813  CD  GLU A 310      47.289  60.874  63.642  1.00  0.00           C
ATOM   1814  OE1 GLU A 310      47.709  59.693  63.574  1.00  0.00           O
ATOM   1815  OE2 GLU A 310      47.786  61.794  64.299  1.00  0.00           O
ATOM   1816  C   GLU A 310      47.806  61.027  59.399  1.00  0.00           C
ATOM   1817  O   GLU A 310      47.385  61.278  58.306  1.00  0.00           O
ATOM   1818  N   THR A 311      48.768  60.112  59.616  1.00  0.00           N
ATOM   1819  HN  THR A 311      49.208  59.948  60.496  1.00  0.00           H
ATOM   1820  CA  THR A 311      49.218  59.206  58.602  1.00  0.00           C
ATOM   1821  HA  THR A 311      49.475  59.760  57.711  1.00  0.00           H
ATOM   1822  CB  THR A 311      50.438  58.331  58.984  1.00  0.00           C
ATOM   1823  HB  THR A 311      51.331  58.936  59.250  1.00  0.00           H
ATOM   1824  OG1 THR A 311      50.867  57.473  57.907  1.00  0.00           O
ATOM   1825  HG1 THR A 311      51.535  56.861  58.225  1.00  0.00           H
ATOM   1826  CG2 THR A 311      50.014  57.478  60.163  1.00  0.00           C
ATOM   1827 1HG2 THR A 311      49.562  56.528  59.808  1.00  0.00           H
ATOM   1828 2HG2 THR A 311      49.249  57.967  60.804  1.00  0.00           H
ATOM   1829 3HG2 THR A 311      50.815  57.250  60.899  1.00  0.00           H
ATOM   1830  C   THR A 311      48.109  58.264  58.046  1.00  0.00           C
ATOM   1831  O   THR A 311      47.118  57.922  58.706  1.00  0.00           O
ATOM   1832  N   LEU A 312      48.077  57.984  56.733  1.00  0.00           N
ATOM   1833  HN  LEU A 312      48.731  58.402  56.108  1.00  0.00           H
ATOM   1834  CA  LEU A 312      47.072  57.231  55.947  1.00  0.00           C
ATOM   1835  HA  LEU A 312      46.168  57.289  56.534  1.00  0.00           H
ATOM   1836  CB  LEU A 312      46.839  57.891  54.566  1.00  0.00           C
ATOM   1837  HB1 LEU A 312      45.999  57.479  53.968  1.00  0.00           H
ATOM   1838  HB2 LEU A 312      47.790  57.692  54.028  1.00  0.00           H
ATOM   1839  CG  LEU A 312      46.613  59.427  54.642  1.00  0.00           C
ATOM   1840  HG  LEU A 312      47.415  59.977  55.181  1.00  0.00           H
ATOM   1841  CD1 LEU A 312      46.473  59.982  53.194  1.00  0.00           C
ATOM   1842 1HD1 LEU A 312      45.890  59.268  52.573  1.00  0.00           H
ATOM   1843 2HD1 LEU A 312      47.483  60.078  52.742  1.00  0.00           H
ATOM   1844 3HD1 LEU A 312      46.022  60.997  53.185  1.00  0.00           H
ATOM   1845  CD2 LEU A 312      45.259  59.728  55.396  1.00  0.00           C
ATOM   1846 1HD2 LEU A 312      44.896  60.743  55.130  1.00  0.00           H
ATOM   1847 2HD2 LEU A 312      45.466  59.769  56.487  1.00  0.00           H
ATOM   1848 3HD2 LEU A 312      44.401  59.039  55.240  1.00  0.00           H
ATOM   1849  C   LEU A 312      47.470  55.724  55.849  1.00  0.00           C
ATOM   1850  O   LEU A 312      47.085  54.980  54.930  1.00  0.00           O
ATOM   1851  N   SER A 313      48.274  55.235  56.807  1.00  0.00           N
ATOM   1852  HN  SER A 313      48.693  55.704  57.581  1.00  0.00           H
ATOM   1853  CA  SER A 313      48.538  53.762  56.970  1.00  0.00           C
ATOM   1854  HA  SER A 313      49.180  53.573  56.122  1.00  0.00           H
ATOM   1855  CB  SER A 313      49.221  53.588  58.348  1.00  0.00           C
ATOM   1856  HB1 SER A 313      50.037  54.324  58.186  1.00  0.00           H
ATOM   1857  HB2 SER A 313      49.546  52.540  58.524  1.00  0.00           H
ATOM   1858  OG  SER A 313      48.463  54.060  59.482  1.00  0.00           O
ATOM   1859  HG1 SER A 313      48.870  53.630  60.237  1.00  0.00           H
ATOM   1860  C   SER A 313      47.351  52.769  56.861  1.00  0.00           C
ATOM   1861  O   SER A 313      47.371  51.874  56.051  1.00  0.00           O
ATOM   1862  N   CYS A 314      46.230  53.041  57.648  1.00  0.00           N
ATOM   1863  HN  CYS A 314      46.273  53.782  58.313  1.00  0.00           H
ATOM   1864  CA  CYS A 314      45.008  52.209  57.536  1.00  0.00           C
ATOM   1865  HA  CYS A 314      45.224  51.176  57.763  1.00  0.00           H
ATOM   1866  CB  CYS A 314      44.126  52.649  58.730  1.00  0.00           C
ATOM   1867  HB1 CYS A 314      43.692  53.645  58.499  1.00  0.00           H
ATOM   1868  HB2 CYS A 314      44.843  52.951  59.522  1.00  0.00           H
ATOM   1869  SG  CYS A 314      42.727  51.718  59.460  1.00  0.00           S
ATOM   1870  C   CYS A 314      44.263  52.258  56.205  1.00  0.00           C
ATOM   1871  O   CYS A 314      43.769  51.249  55.616  1.00  0.00           O
ATOM   1872  N   VAL A 315      44.169  53.495  55.619  1.00  0.00           N
ATOM   1873  HN  VAL A 315      44.623  54.318  55.953  1.00  0.00           H
ATOM   1874  CA  VAL A 315      43.583  53.676  54.315  1.00  0.00           C
ATOM   1875  HA  VAL A 315      42.606  53.229  54.432  1.00  0.00           H
ATOM   1876  CB  VAL A 315      43.328  55.177  54.060  1.00  0.00           C
ATOM   1877  HB  VAL A 315      44.318  55.680  54.102  1.00  0.00           H
ATOM   1878  CG1 VAL A 315      42.665  55.488  52.671  1.00  0.00           C
ATOM   1879 1HG1 VAL A 315      42.251  56.511  52.547  1.00  0.00           H
ATOM   1880 2HG1 VAL A 315      41.833  54.773  52.496  1.00  0.00           H
ATOM   1881 3HG1 VAL A 315      43.410  55.330  51.862  1.00  0.00           H
ATOM   1882  CG2 VAL A 315      42.451  55.734  55.252  1.00  0.00           C
ATOM   1883 1HG2 VAL A 315      42.184  56.797  55.067  1.00  0.00           H
ATOM   1884 2HG2 VAL A 315      43.001  55.489  56.185  1.00  0.00           H
ATOM   1885 3HG2 VAL A 315      41.565  55.065  55.230  1.00  0.00           H
ATOM   1886  C   VAL A 315      44.258  53.104  53.102  1.00  0.00           C
ATOM   1887  O   VAL A 315      43.598  52.532  52.231  1.00  0.00           O
ATOM   1888  N   ILE A 316      45.571  53.054  53.034  1.00  0.00           N
ATOM   1889  HN  ILE A 316      46.051  53.586  53.728  1.00  0.00           H
ATOM   1890  CA  ILE A 316      46.325  52.644  51.881  1.00  0.00           C
ATOM   1891  HA  ILE A 316      45.920  53.248  51.082  1.00  0.00           H
ATOM   1892  CB  ILE A 316      47.740  53.068  51.935  1.00  0.00           C
ATOM   1893  HB  ILE A 316      47.680  54.161  52.123  1.00  0.00           H
ATOM   1894  CG2 ILE A 316      48.541  52.359  53.038  1.00  0.00           C
ATOM   1895 1HG2 ILE A 316      49.555  52.812  53.059  1.00  0.00           H
ATOM   1896 2HG2 ILE A 316      48.711  51.276  52.857  1.00  0.00           H
ATOM   1897 3HG2 ILE A 316      47.966  52.548  53.970  1.00  0.00           H
ATOM   1898  CG1 ILE A 316      48.507  52.746  50.656  1.00  0.00           C
ATOM   1899 1HG1 ILE A 316      48.537  51.656  50.445  1.00  0.00           H
ATOM   1900 2HG1 ILE A 316      49.562  53.080  50.755  1.00  0.00           H
ATOM   1901  CD  ILE A 316      48.133  53.483  49.394  1.00  0.00           C
ATOM   1902  HD1 ILE A 316      47.715  54.462  49.710  1.00  0.00           H
ATOM   1903  HD2 ILE A 316      47.334  52.963  48.823  1.00  0.00           H
ATOM   1904  HD3 ILE A 316      49.040  53.718  48.796  1.00  0.00           H
ATOM   1905  C   ILE A 316      46.049  51.132  51.617  1.00  0.00           C
ATOM   1906  O   ILE A 316      46.088  50.735  50.465  1.00  0.00           O
ATOM   1907  N   ILE A 317      46.039  50.367  52.768  1.00  0.00           N
ATOM   1908  HN  ILE A 317      45.931  50.802  53.659  1.00  0.00           H
ATOM   1909  CA  ILE A 317      45.753  48.926  52.811  1.00  0.00           C
ATOM   1910  HA  ILE A 317      46.472  48.412  52.190  1.00  0.00           H
ATOM   1911  CB  ILE A 317      45.995  48.456  54.231  1.00  0.00           C
ATOM   1912  HB  ILE A 317      45.302  49.013  54.897  1.00  0.00           H
ATOM   1913  CG2 ILE A 317      45.574  46.934  54.303  1.00  0.00           C
ATOM   1914 1HG2 ILE A 317      45.999  46.438  55.201  1.00  0.00           H
ATOM   1915 2HG2 ILE A 317      45.813  46.326  53.404  1.00  0.00           H
ATOM   1916 3HG2 ILE A 317      44.474  46.832  54.418  1.00  0.00           H
ATOM   1917  CG1 ILE A 317      47.439  48.633  54.638  1.00  0.00           C
ATOM   1918 1HG1 ILE A 317      47.460  48.236  55.675  1.00  0.00           H
ATOM   1919 2HG1 ILE A 317      47.634  49.717  54.788  1.00  0.00           H
ATOM   1920  CD  ILE A 317      48.508  47.980  53.618  1.00  0.00           C
ATOM   1921  HD1 ILE A 317      49.502  47.860  54.100  1.00  0.00           H
ATOM   1922  HD2 ILE A 317      48.586  48.688  52.765  1.00  0.00           H
ATOM   1923  HD3 ILE A 317      48.040  47.012  53.339  1.00  0.00           H
ATOM   1924  C   ILE A 317      44.361  48.514  52.304  1.00  0.00           C
ATOM   1925  O   ILE A 317      44.161  47.891  51.253  1.00  0.00           O
ATOM   1926  N   PHE A 318      43.337  49.220  52.846  1.00  0.00           N
ATOM   1927  HN  PHE A 318      43.383  49.801  53.655  1.00  0.00           H
ATOM   1928  CA  PHE A 318      41.966  49.165  52.346  1.00  0.00           C
ATOM   1929  HA  PHE A 318      41.553  48.174  52.471  1.00  0.00           H
ATOM   1930  CB  PHE A 318      41.010  49.927  53.334  1.00  0.00           C
ATOM   1931  HB1 PHE A 318      41.523  50.825  53.740  1.00  0.00           H
ATOM   1932  HB2 PHE A 318      40.780  49.297  54.221  1.00  0.00           H
ATOM   1933  CG  PHE A 318      39.707  50.419  52.697  1.00  0.00           C
ATOM   1934  CD1 PHE A 318      38.572  49.617  52.512  1.00  0.00           C
ATOM   1935  HD1 PHE A 318      38.514  48.606  52.889  1.00  0.00           H
ATOM   1936  CE1 PHE A 318      37.417  50.169  51.883  1.00  0.00           C
ATOM   1937  HE1 PHE A 318      36.564  49.536  51.687  1.00  0.00           H
ATOM   1938  CZ  PHE A 318      37.460  51.488  51.487  1.00  0.00           C
ATOM   1939  HZ  PHE A 318      36.608  51.901  50.969  1.00  0.00           H
ATOM   1940  CD2 PHE A 318      39.725  51.726  52.230  1.00  0.00           C
ATOM   1941  HD2 PHE A 318      40.590  52.368  52.302  1.00  0.00           H
ATOM   1942  CE2 PHE A 318      38.585  52.295  51.617  1.00  0.00           C
ATOM   1943  HE2 PHE A 318      38.581  53.266  51.145  1.00  0.00           H
ATOM   1944  C   PHE A 318      41.776  49.592  50.859  1.00  0.00           C
ATOM   1945  O   PHE A 318      41.039  48.900  50.142  1.00  0.00           O
ATOM   1946  N   VAL A 319      42.388  50.737  50.476  1.00  0.00           N
ATOM   1947  HN  VAL A 319      42.931  51.315  51.080  1.00  0.00           H
ATOM   1948  CA  VAL A 319      42.170  51.301  49.195  1.00  0.00           C
ATOM   1949  HA  VAL A 319      41.117  51.431  48.990  1.00  0.00           H
ATOM   1950  CB  VAL A 319      42.807  52.668  48.981  1.00  0.00           C
ATOM   1951  HB  VAL A 319      43.808  52.615  49.460  1.00  0.00           H
ATOM   1952  CG1 VAL A 319      42.939  52.992  47.534  1.00  0.00           C
ATOM   1953 1HG1 VAL A 319      43.500  53.934  47.356  1.00  0.00           H
ATOM   1954 2HG1 VAL A 319      41.934  52.897  47.070  1.00  0.00           H
ATOM   1955 3HG1 VAL A 319      43.633  52.282  47.034  1.00  0.00           H
ATOM   1956  CG2 VAL A 319      41.975  53.746  49.625  1.00  0.00           C
ATOM   1957 1HG2 VAL A 319      41.100  53.969  48.979  1.00  0.00           H
ATOM   1958 2HG2 VAL A 319      42.553  54.680  49.797  1.00  0.00           H
ATOM   1959 3HG2 VAL A 319      41.606  53.388  50.610  1.00  0.00           H
ATOM   1960  C   VAL A 319      42.591  50.341  48.115  1.00  0.00           C
ATOM   1961  O   VAL A 319      42.016  50.077  47.052  1.00  0.00           O
ATOM   1962  N   ILE A 320      43.774  49.718  48.316  1.00  0.00           N
ATOM   1963  HN  ILE A 320      44.269  49.939  49.153  1.00  0.00           H
ATOM   1964  CA  ILE A 320      44.289  48.688  47.431  1.00  0.00           C
ATOM   1965  HA  ILE A 320      44.139  49.102  46.444  1.00  0.00           H
ATOM   1966  CB  ILE A 320      45.806  48.198  47.657  1.00  0.00           C
ATOM   1967  HB  ILE A 320      45.890  48.008  48.748  1.00  0.00           H
ATOM   1968  CG2 ILE A 320      46.033  46.773  47.100  1.00  0.00           C
ATOM   1969 1HG2 ILE A 320      45.551  46.487  46.141  1.00  0.00           H
ATOM   1970 2HG2 ILE A 320      45.586  46.114  47.875  1.00  0.00           H
ATOM   1971 3HG2 ILE A 320      47.134  46.621  47.104  1.00  0.00           H
ATOM   1972  CG1 ILE A 320      46.773  49.326  47.233  1.00  0.00           C
ATOM   1973 1HG1 ILE A 320      47.774  48.960  47.546  1.00  0.00           H
ATOM   1974 2HG1 ILE A 320      46.598  50.249  47.826  1.00  0.00           H
ATOM   1975  CD  ILE A 320      46.797  49.626  45.737  1.00  0.00           C
ATOM   1976  HD1 ILE A 320      47.049  48.745  45.108  1.00  0.00           H
ATOM   1977  HD2 ILE A 320      47.525  50.456  45.616  1.00  0.00           H
ATOM   1978  HD3 ILE A 320      45.849  49.982  45.279  1.00  0.00           H
ATOM   1979  C   ILE A 320      43.349  47.494  47.477  1.00  0.00           C
ATOM   1980  O   ILE A 320      42.941  46.895  46.434  1.00  0.00           O
ATOM   1981  N   VAL A 321      42.988  46.992  48.671  1.00  0.00           N
ATOM   1982  HN  VAL A 321      43.452  47.330  49.486  1.00  0.00           H
ATOM   1983  CA  VAL A 321      42.195  45.771  48.731  1.00  0.00           C
ATOM   1984  HA  VAL A 321      42.612  45.145  47.956  1.00  0.00           H
ATOM   1985  CB  VAL A 321      42.290  45.017  50.009  1.00  0.00           C
ATOM   1986  HB  VAL A 321      42.152  45.720  50.858  1.00  0.00           H
ATOM   1987  CG1 VAL A 321      41.324  43.766  49.963  1.00  0.00           C
ATOM   1988 1HG1 VAL A 321      40.255  44.046  50.074  1.00  0.00           H
ATOM   1989 2HG1 VAL A 321      41.519  43.170  50.880  1.00  0.00           H
ATOM   1990 3HG1 VAL A 321      41.512  43.048  49.136  1.00  0.00           H
ATOM   1991  CG2 VAL A 321      43.830  44.634  50.176  1.00  0.00           C
ATOM   1992 1HG2 VAL A 321      44.003  43.849  50.943  1.00  0.00           H
ATOM   1993 2HG2 VAL A 321      44.482  45.491  50.449  1.00  0.00           H
ATOM   1994 3HG2 VAL A 321      44.245  44.232  49.226  1.00  0.00           H
ATOM   1995  C   VAL A 321      40.755  45.911  48.144  1.00  0.00           C
ATOM   1996  O   VAL A 321      40.320  45.085  47.327  1.00  0.00           O
ATOM   1997  N   TYR A 322      40.053  46.981  48.511  1.00  0.00           N
ATOM   1998  HN  TYR A 322      40.445  47.668  49.117  1.00  0.00           H
ATOM   1999  CA  TYR A 322      38.735  47.247  48.068  1.00  0.00           C
ATOM   2000  HA  TYR A 322      38.109  46.435  48.406  1.00  0.00           H
ATOM   2001  CB  TYR A 322      38.088  48.434  48.846  1.00  0.00           C
ATOM   2002  HB1 TYR A 322      38.667  49.364  48.664  1.00  0.00           H
ATOM   2003  HB2 TYR A 322      38.273  48.153  49.905  1.00  0.00           H
ATOM   2004  CG  TYR A 322      36.649  48.593  48.586  1.00  0.00           C
ATOM   2005  CD1 TYR A 322      35.722  47.806  49.312  1.00  0.00           C
ATOM   2006  HD1 TYR A 322      36.075  47.006  49.947  1.00  0.00           H
ATOM   2007  CE1 TYR A 322      34.373  48.184  49.225  1.00  0.00           C
ATOM   2008  HE1 TYR A 322      33.689  47.528  49.744  1.00  0.00           H
ATOM   2009  CZ  TYR A 322      33.961  49.191  48.417  1.00  0.00           C
ATOM   2010  OH  TYR A 322      32.581  49.537  48.534  1.00  0.00           O
ATOM   2011  HH  TYR A 322      32.096  48.821  48.951  1.00  0.00           H
ATOM   2012  CD2 TYR A 322      36.261  49.607  47.716  1.00  0.00           C
ATOM   2013  HD2 TYR A 322      36.972  50.121  47.087  1.00  0.00           H
ATOM   2014  CE2 TYR A 322      34.874  49.922  47.649  1.00  0.00           C
ATOM   2015  HE2 TYR A 322      34.605  50.829  47.129  1.00  0.00           H
ATOM   2016  C   TYR A 322      38.490  47.418  46.534  1.00  0.00           C
ATOM   2017  O   TYR A 322      37.541  46.953  45.993  1.00  0.00           O
ATOM   2018  N   TYR A 323      39.341  48.183  45.842  1.00  0.00           N
ATOM   2019  HN  TYR A 323      40.151  48.506  46.325  1.00  0.00           H
ATOM   2020  CA  TYR A 323      39.260  48.341  44.401  1.00  0.00           C
ATOM   2021  HA  TYR A 323      38.278  48.723  44.165  1.00  0.00           H
ATOM   2022  CB  TYR A 323      40.347  49.358  44.102  1.00  0.00           C
ATOM   2023  HB1 TYR A 323      41.407  49.041  44.202  1.00  0.00           H
ATOM   2024  HB2 TYR A 323      40.289  50.125  44.904  1.00  0.00           H
ATOM   2025  CG  TYR A 323      40.113  50.054  42.805  1.00  0.00           C
ATOM   2026  CD1 TYR A 323      39.077  50.970  42.506  1.00  0.00           C
ATOM   2027  HD1 TYR A 323      38.355  51.109  43.296  1.00  0.00           H
ATOM   2028  CE1 TYR A 323      39.114  51.749  41.366  1.00  0.00           C
ATOM   2029  HE1 TYR A 323      38.330  52.435  41.083  1.00  0.00           H
ATOM   2030  CZ  TYR A 323      40.082  51.547  40.357  1.00  0.00           C
ATOM   2031  OH  TYR A 323      39.956  51.964  39.063  1.00  0.00           O
ATOM   2032  HH  TYR A 323      39.049  52.206  38.862  1.00  0.00           H
ATOM   2033  CD2 TYR A 323      41.165  49.916  41.828  1.00  0.00           C
ATOM   2034  HD2 TYR A 323      41.914  49.172  42.059  1.00  0.00           H
ATOM   2035  CE2 TYR A 323      41.135  50.630  40.667  1.00  0.00           C
ATOM   2036  HE2 TYR A 323      41.813  50.276  39.904  1.00  0.00           H
ATOM   2037  C   TYR A 323      39.496  47.051  43.572  1.00  0.00           C
ATOM   2038  O   TYR A 323      38.813  46.783  42.604  1.00  0.00           O
ATOM   2039  N   ALA A 324      40.497  46.308  43.999  1.00  0.00           N
ATOM   2040  HN  ALA A 324      41.159  46.595  44.687  1.00  0.00           H
ATOM   2041  CA  ALA A 324      40.857  45.032  43.481  1.00  0.00           C
ATOM   2042  HA  ALA A 324      41.108  45.027  42.430  1.00  0.00           H
ATOM   2043  CB  ALA A 324      42.128  44.603  44.260  1.00  0.00           C
ATOM   2044  HB1 ALA A 324      43.021  45.261  44.193  1.00  0.00           H
ATOM   2045  HB2 ALA A 324      42.412  43.558  44.014  1.00  0.00           H
ATOM   2046  HB3 ALA A 324      41.852  44.573  45.336  1.00  0.00           H
ATOM   2047  C   ALA A 324      39.632  44.017  43.640  1.00  0.00           C
ATOM   2048  O   ALA A 324      39.343  43.210  42.722  1.00  0.00           O
ATOM   2049  N   LEU A 325      38.877  44.026  44.814  1.00  0.00           N
ATOM   2050  HN  LEU A 325      39.042  44.594  45.617  1.00  0.00           H
ATOM   2051  CA  LEU A 325      37.785  43.072  45.014  1.00  0.00           C
ATOM   2052  HA  LEU A 325      38.127  42.110  44.660  1.00  0.00           H
ATOM   2053  CB  LEU A 325      37.336  42.958  46.538  1.00  0.00           C
ATOM   2054  HB1 LEU A 325      37.229  44.019  46.847  1.00  0.00           H
ATOM   2055  HB2 LEU A 325      38.193  42.548  47.114  1.00  0.00           H
ATOM   2056  CG  LEU A 325      36.097  42.114  46.870  1.00  0.00           C
ATOM   2057  HG  LEU A 325      35.224  42.633  46.418  1.00  0.00           H
ATOM   2058  CD1 LEU A 325      36.201  40.679  46.334  1.00  0.00           C
ATOM   2059 1HD1 LEU A 325      35.976  40.681  45.246  1.00  0.00           H
ATOM   2060 2HD1 LEU A 325      35.486  40.001  46.848  1.00  0.00           H
ATOM   2061 3HD1 LEU A 325      37.214  40.245  46.471  1.00  0.00           H
ATOM   2062  CD2 LEU A 325      35.739  42.024  48.329  1.00  0.00           C
ATOM   2063 1HD2 LEU A 325      36.519  41.385  48.795  1.00  0.00           H
ATOM   2064 2HD2 LEU A 325      34.742  41.541  48.402  1.00  0.00           H
ATOM   2065 3HD2 LEU A 325      35.710  43.082  48.669  1.00  0.00           H
ATOM   2066  C   LEU A 325      36.557  43.459  44.191  1.00  0.00           C
ATOM   2067  O   LEU A 325      35.877  42.620  43.596  1.00  0.00           O
ATOM   2068  N   MET A 326      36.210  44.800  44.184  1.00  0.00           N
ATOM   2069  HN  MET A 326      36.685  45.465  44.755  1.00  0.00           H
ATOM   2070  CA  MET A 326      35.010  45.344  43.587  1.00  0.00           C
ATOM   2071  HA  MET A 326      34.217  44.627  43.744  1.00  0.00           H
ATOM   2072  CB  MET A 326      34.532  46.592  44.386  1.00  0.00           C
ATOM   2073  HB1 MET A 326      33.700  47.180  43.944  1.00  0.00           H
ATOM   2074  HB2 MET A 326      35.444  47.219  44.488  1.00  0.00           H
ATOM   2075  CG  MET A 326      33.996  46.275  45.813  1.00  0.00           C
ATOM   2076  HG1 MET A 326      33.854  47.275  46.277  1.00  0.00           H
ATOM   2077  HG2 MET A 326      34.783  45.764  46.406  1.00  0.00           H
ATOM   2078  SD  MET A 326      32.420  45.279  45.990  1.00  0.00           S
ATOM   2079  CE  MET A 326      32.492  45.150  47.804  1.00  0.00           C
ATOM   2080  HE1 MET A 326      31.488  44.924  48.222  1.00  0.00           H
ATOM   2081  HE2 MET A 326      32.750  46.176  48.142  1.00  0.00           H
ATOM   2082  HE3 MET A 326      33.173  44.380  48.224  1.00  0.00           H
ATOM   2083  C   MET A 326      35.073  45.506  42.097  1.00  0.00           C
ATOM   2084  O   MET A 326      34.096  45.444  41.329  1.00  0.00           O
ATOM   2085  N   ALA A 327      36.390  45.642  41.526  1.00  0.00           N
ATOM   2086  HN  ALA A 327      37.206  45.874  42.051  1.00  0.00           H
ATOM   2087  CA  ALA A 327      36.762  45.346  40.136  1.00  0.00           C
ATOM   2088  HA  ALA A 327      36.170  45.991  39.503  1.00  0.00           H
ATOM   2089  CB  ALA A 327      38.231  45.536  39.750  1.00  0.00           C
ATOM   2090  HB1 ALA A 327      38.939  44.833  40.239  1.00  0.00           H
ATOM   2091  HB2 ALA A 327      38.552  46.571  39.996  1.00  0.00           H
ATOM   2092  HB3 ALA A 327      38.431  45.381  38.668  1.00  0.00           H
ATOM   2093  C   ALA A 327      36.510  43.921  39.802  1.00  0.00           C
ATOM   2094  O   ALA A 327      36.019  43.563  38.735  1.00  0.00           O
ATOM   2095  N   GLY A 328      36.917  43.033  40.701  1.00  0.00           N
ATOM   2096  HN  GLY A 328      37.364  43.384  41.520  1.00  0.00           H
ATOM   2097  CA  GLY A 328      36.797  41.607  40.525  1.00  0.00           C
ATOM   2098  HA1 GLY A 328      37.233  41.113  41.380  1.00  0.00           H
ATOM   2099  HA2 GLY A 328      37.423  41.363  39.679  1.00  0.00           H
ATOM   2100  C   GLY A 328      35.431  41.049  40.245  1.00  0.00           C
ATOM   2101  O   GLY A 328      35.103  40.300  39.334  1.00  0.00           O
ATOM   2102  N   VAL A 329      34.474  41.392  41.134  1.00  0.00           N
ATOM   2103  HN  VAL A 329      34.594  42.070  41.855  1.00  0.00           H
ATOM   2104  CA  VAL A 329      33.114  40.849  41.116  1.00  0.00           C
ATOM   2105  HA  VAL A 329      33.124  39.878  40.641  1.00  0.00           H
ATOM   2106  CB  VAL A 329      32.578  40.795  42.481  1.00  0.00           C
ATOM   2107  HB  VAL A 329      31.531  40.423  42.482  1.00  0.00           H
ATOM   2108  CG1 VAL A 329      33.450  39.820  43.183  1.00  0.00           C
ATOM   2109 1HG1 VAL A 329      34.557  39.872  43.109  1.00  0.00           H
ATOM   2110 2HG1 VAL A 329      33.118  38.809  42.864  1.00  0.00           H
ATOM   2111 3HG1 VAL A 329      33.237  39.904  44.270  1.00  0.00           H
ATOM   2112  CG2 VAL A 329      32.668  42.199  43.103  1.00  0.00           C
ATOM   2113 1HG2 VAL A 329      33.542  42.344  43.773  1.00  0.00           H
ATOM   2114 2HG2 VAL A 329      31.719  42.296  43.672  1.00  0.00           H
ATOM   2115 3HG2 VAL A 329      32.569  42.996  42.335  1.00  0.00           H
ATOM   2116  C   VAL A 329      32.151  41.639  40.170  1.00  0.00           C
ATOM   2117  O   VAL A 329      31.024  41.255  40.005  1.00  0.00           O
ATOM   2118  N   VAL A 330      32.659  42.796  39.647  1.00  0.00           N
ATOM   2119  HN  VAL A 330      33.492  43.218  39.999  1.00  0.00           H
ATOM   2120  CA  VAL A 330      31.946  43.606  38.584  1.00  0.00           C
ATOM   2121  HA  VAL A 330      30.891  43.383  38.514  1.00  0.00           H
ATOM   2122  CB  VAL A 330      31.912  45.126  38.866  1.00  0.00           C
ATOM   2123  HB  VAL A 330      32.931  45.523  39.058  1.00  0.00           H
ATOM   2124  CG1 VAL A 330      31.193  45.820  37.743  1.00  0.00           C
ATOM   2125 1HG1 VAL A 330      30.176  45.374  37.706  1.00  0.00           H
ATOM   2126 2HG1 VAL A 330      31.800  45.635  36.831  1.00  0.00           H
ATOM   2127 3HG1 VAL A 330      31.143  46.922  37.868  1.00  0.00           H
ATOM   2128  CG2 VAL A 330      30.985  45.192  40.039  1.00  0.00           C
ATOM   2129 1HG2 VAL A 330      29.942  44.952  39.742  1.00  0.00           H
ATOM   2130 2HG2 VAL A 330      30.902  46.217  40.461  1.00  0.00           H
ATOM   2131 3HG2 VAL A 330      31.323  44.481  40.822  1.00  0.00           H
ATOM   2132  C   VAL A 330      32.527  43.068  37.284  1.00  0.00           C
ATOM   2133  O   VAL A 330      31.779  42.829  36.371  1.00  0.00           O
ATOM   2134  N   TRP A 331      33.789  42.670  37.218  1.00  0.00           N
ATOM   2135  HN  TRP A 331      34.450  42.821  37.949  1.00  0.00           H
ATOM   2136  CA  TRP A 331      34.335  41.950  36.059  1.00  0.00           C
ATOM   2137  HA  TRP A 331      34.096  42.556  35.198  1.00  0.00           H
ATOM   2138  CB  TRP A 331      35.877  41.862  36.057  1.00  0.00           C
ATOM   2139  HB1 TRP A 331      36.219  41.148  35.278  1.00  0.00           H
ATOM   2140  HB2 TRP A 331      36.283  41.584  37.054  1.00  0.00           H
ATOM   2141  CG  TRP A 331      36.565  43.128  35.596  1.00  0.00           C
ATOM   2142  CD1 TRP A 331      37.507  43.889  36.239  1.00  0.00           C
ATOM   2143  HD1 TRP A 331      37.888  43.561  37.195  1.00  0.00           H
ATOM   2144  NE1 TRP A 331      38.152  44.651  35.382  1.00  0.00           N
ATOM   2145  HE1 TRP A 331      38.892  45.218  35.671  1.00  0.00           H
ATOM   2146  CE2 TRP A 331      37.532  44.659  34.223  1.00  0.00           C
ATOM   2147  CD2 TRP A 331      36.558  43.666  34.266  1.00  0.00           C
ATOM   2148  CE3 TRP A 331      35.789  43.430  33.145  1.00  0.00           C
ATOM   2149  HE3 TRP A 331      35.080  42.622  33.036  1.00  0.00           H
ATOM   2150  CZ3 TRP A 331      36.124  44.144  31.934  1.00  0.00           C
ATOM   2151  HZ3 TRP A 331      35.563  43.972  31.028  1.00  0.00           H
ATOM   2152  CZ2 TRP A 331      37.795  45.417  33.031  1.00  0.00           C
ATOM   2153  HZ2 TRP A 331      38.583  46.154  32.998  1.00  0.00           H
ATOM   2154  CH2 TRP A 331      37.015  45.177  31.923  1.00  0.00           C
ATOM   2155  HH2 TRP A 331      37.302  45.743  31.049  1.00  0.00           H
ATOM   2156  C   TRP A 331      33.666  40.601  35.685  1.00  0.00           C
ATOM   2157  O   TRP A 331      33.501  40.266  34.481  1.00  0.00           O
ATOM   2158  N   PHE A 332      33.240  39.854  36.677  1.00  0.00           N
ATOM   2159  HN  PHE A 332      33.525  40.122  37.594  1.00  0.00           H
ATOM   2160  CA  PHE A 332      32.506  38.595  36.635  1.00  0.00           C
ATOM   2161  HA  PHE A 332      33.026  37.863  36.036  1.00  0.00           H
ATOM   2162  CB  PHE A 332      32.264  38.127  38.064  1.00  0.00           C
ATOM   2163  HB1 PHE A 332      31.920  38.972  38.698  1.00  0.00           H
ATOM   2164  HB2 PHE A 332      33.176  37.736  38.564  1.00  0.00           H
ATOM   2165  CG  PHE A 332      31.347  36.886  38.119  1.00  0.00           C
ATOM   2166  CD1 PHE A 332      31.939  35.663  37.819  1.00  0.00           C
ATOM   2167  HD1 PHE A 332      32.941  35.655  37.417  1.00  0.00           H
ATOM   2168  CE1 PHE A 332      31.099  34.485  37.800  1.00  0.00           C
ATOM   2169  HE1 PHE A 332      31.502  33.548  37.444  1.00  0.00           H
ATOM   2170  CZ  PHE A 332      29.800  34.517  38.329  1.00  0.00           C
ATOM   2171  HZ  PHE A 332      29.204  33.652  38.579  1.00  0.00           H
ATOM   2172  CD2 PHE A 332      29.997  36.960  38.520  1.00  0.00           C
ATOM   2173  HD2 PHE A 332      29.565  37.913  38.786  1.00  0.00           H
ATOM   2174  CE2 PHE A 332      29.257  35.761  38.595  1.00  0.00           C
ATOM   2175  HE2 PHE A 332      28.245  35.832  38.967  1.00  0.00           H
ATOM   2176  C   PHE A 332      31.107  38.886  35.908  1.00  0.00           C
ATOM   2177  O   PHE A 332      30.507  38.151  35.123  1.00  0.00           O
ATOM   2178  N   VAL A 333      30.463  40.003  36.334  1.00  0.00           N
ATOM   2179  HN  VAL A 333      30.874  40.635  36.987  1.00  0.00           H
ATOM   2180  CA  VAL A 333      29.242  40.409  35.654  1.00  0.00           C
ATOM   2181  HA  VAL A 333      28.526  39.601  35.636  1.00  0.00           H
ATOM   2182  CB  VAL A 333      28.537  41.543  36.357  1.00  0.00           C
ATOM   2183  HB  VAL A 333      29.098  42.501  36.314  1.00  0.00           H
ATOM   2184  CG1 VAL A 333      27.159  41.814  35.610  1.00  0.00           C
ATOM   2185 1HG1 VAL A 333      26.462  40.958  35.744  1.00  0.00           H
ATOM   2186 2HG1 VAL A 333      27.290  41.918  34.512  1.00  0.00           H
ATOM   2187 3HG1 VAL A 333      26.793  42.788  36.000  1.00  0.00           H
ATOM   2188  CG2 VAL A 333      28.228  41.150  37.813  1.00  0.00           C
ATOM   2189 1HG2 VAL A 333      29.056  40.955  38.528  1.00  0.00           H
ATOM   2190 2HG2 VAL A 333      27.587  40.243  37.782  1.00  0.00           H
ATOM   2191 3HG2 VAL A 333      27.658  41.949  38.332  1.00  0.00           H
ATOM   2192  C   VAL A 333      29.442  40.728  34.158  1.00  0.00           C
ATOM   2193  O   VAL A 333      28.628  40.318  33.321  1.00  0.00           O
ATOM   2194  N   VAL A 334      30.541  41.401  33.769  1.00  0.00           N
ATOM   2195  HN  VAL A 334      31.174  41.887  34.366  1.00  0.00           H
ATOM   2196  CA  VAL A 334      30.799  41.604  32.376  1.00  0.00           C
ATOM   2197  HA  VAL A 334      29.823  41.847  31.982  1.00  0.00           H
ATOM   2198  CB  VAL A 334      31.842  42.696  32.044  1.00  0.00           C
ATOM   2199  HB  VAL A 334      32.867  42.441  32.388  1.00  0.00           H
ATOM   2200  CG1 VAL A 334      31.971  42.885  30.530  1.00  0.00           C
ATOM   2201 1HG1 VAL A 334      31.025  43.148  30.011  1.00  0.00           H
ATOM   2202 2HG1 VAL A 334      32.455  41.952  30.170  1.00  0.00           H
ATOM   2203 3HG1 VAL A 334      32.712  43.673  30.274  1.00  0.00           H
ATOM   2204  CG2 VAL A 334      31.481  43.968  32.861  1.00  0.00           C
ATOM   2205 1HG2 VAL A 334      30.505  44.434  32.606  1.00  0.00           H
ATOM   2206 2HG2 VAL A 334      32.271  44.703  32.594  1.00  0.00           H
ATOM   2207 3HG2 VAL A 334      31.533  43.683  33.933  1.00  0.00           H
ATOM   2208  C   VAL A 334      31.192  40.296  31.652  1.00  0.00           C
ATOM   2209  O   VAL A 334      30.712  39.997  30.566  1.00  0.00           O
ATOM   2210  N   LEU A 335      31.965  39.387  32.335  1.00  0.00           N
ATOM   2211  HN  LEU A 335      32.441  39.676  33.161  1.00  0.00           H
ATOM   2212  CA  LEU A 335      32.234  38.011  31.959  1.00  0.00           C
ATOM   2213  HA  LEU A 335      32.661  38.140  30.975  1.00  0.00           H
ATOM   2214  CB  LEU A 335      33.422  37.383  32.820  1.00  0.00           C
ATOM   2215  HB1 LEU A 335      33.118  37.577  33.871  1.00  0.00           H
ATOM   2216  HB2 LEU A 335      34.366  37.947  32.663  1.00  0.00           H
ATOM   2217  CG  LEU A 335      33.914  35.940  32.532  1.00  0.00           C
ATOM   2218  HG  LEU A 335      33.075  35.215  32.601  1.00  0.00           H
ATOM   2219  CD1 LEU A 335      34.519  35.868  31.056  1.00  0.00           C
ATOM   2220 1HD1 LEU A 335      35.009  34.913  30.770  1.00  0.00           H
ATOM   2221 2HD1 LEU A 335      35.301  36.649  30.940  1.00  0.00           H
ATOM   2222 3HD1 LEU A 335      33.668  36.130  30.393  1.00  0.00           H
ATOM   2223  CD2 LEU A 335      34.910  35.575  33.581  1.00  0.00           C
ATOM   2224 1HD2 LEU A 335      35.061  34.475  33.545  1.00  0.00           H
ATOM   2225 2HD2 LEU A 335      34.512  35.752  34.603  1.00  0.00           H
ATOM   2226 3HD2 LEU A 335      35.827  36.167  33.379  1.00  0.00           H
ATOM   2227  C   LEU A 335      31.011  37.062  31.724  1.00  0.00           C
ATOM   2228  O   LEU A 335      30.893  36.317  30.762  1.00  0.00           O
ATOM   2229  N   THR A 336      30.020  37.080  32.637  1.00  0.00           N
ATOM   2230  HN  THR A 336      30.062  37.644  33.458  1.00  0.00           H
ATOM   2231  CA  THR A 336      28.842  36.261  32.511  1.00  0.00           C
ATOM   2232  HA  THR A 336      29.122  35.228  32.366  1.00  0.00           H
ATOM   2233  CB  THR A 336      28.090  36.263  33.874  1.00  0.00           C
ATOM   2234  HB  THR A 336      27.107  35.757  33.768  1.00  0.00           H
ATOM   2235  OG1 THR A 336      27.932  37.635  34.324  1.00  0.00           O
ATOM   2236  HG1 THR A 336      28.862  37.804  34.494  1.00  0.00           H
ATOM   2237  CG2 THR A 336      28.865  35.470  34.949  1.00  0.00           C
ATOM   2238 1HG2 THR A 336      28.364  35.429  35.939  1.00  0.00           H
ATOM   2239 2HG2 THR A 336      29.927  35.737  35.139  1.00  0.00           H
ATOM   2240 3HG2 THR A 336      29.059  34.454  34.545  1.00  0.00           H
ATOM   2241  C   THR A 336      27.953  36.681  31.371  1.00  0.00           C
ATOM   2242  O   THR A 336      27.470  35.909  30.539  1.00  0.00           O
ATOM   2243  N   TYR A 337      27.836  38.038  31.233  1.00  0.00           N
ATOM   2244  HN  TYR A 337      28.181  38.708  31.886  1.00  0.00           H
ATOM   2245  CA  TYR A 337      27.179  38.712  30.074  1.00  0.00           C
ATOM   2246  HA  TYR A 337      26.237  38.193  30.177  1.00  0.00           H
ATOM   2247  CB  TYR A 337      26.965  40.182  30.370  1.00  0.00           C
ATOM   2248  HB1 TYR A 337      27.963  40.667  30.425  1.00  0.00           H
ATOM   2249  HB2 TYR A 337      26.379  40.367  31.295  1.00  0.00           H
ATOM   2250  CG  TYR A 337      26.162  40.857  29.201  1.00  0.00           C
ATOM   2251  CD1 TYR A 337      24.902  40.380  28.731  1.00  0.00           C
ATOM   2252  HD1 TYR A 337      24.491  39.522  29.242  1.00  0.00           H
ATOM   2253  CE1 TYR A 337      24.038  41.181  27.966  1.00  0.00           C
ATOM   2254  HE1 TYR A 337      23.085  40.816  27.612  1.00  0.00           H
ATOM   2255  CZ  TYR A 337      24.541  42.372  27.477  1.00  0.00           C
ATOM   2256  OH  TYR A 337      23.812  43.234  26.630  1.00  0.00           O
ATOM   2257  HH  TYR A 337      22.877  43.053  26.755  1.00  0.00           H
ATOM   2258  CD2 TYR A 337      26.560  42.123  28.693  1.00  0.00           C
ATOM   2259  HD2 TYR A 337      27.504  42.576  28.954  1.00  0.00           H
ATOM   2260  CE2 TYR A 337      25.747  42.892  27.844  1.00  0.00           C
ATOM   2261  HE2 TYR A 337      26.113  43.869  27.567  1.00  0.00           H
ATOM   2262  C   TYR A 337      27.867  38.450  28.691  1.00  0.00           C
ATOM   2263  O   TYR A 337      27.241  37.936  27.756  1.00  0.00           O
ATOM   2264  N   ALA A 338      29.175  38.605  28.629  1.00  0.00           N
ATOM   2265  HN  ALA A 338      29.719  38.745  29.453  1.00  0.00           H
ATOM   2266  CA  ALA A 338      30.026  38.146  27.541  1.00  0.00           C
ATOM   2267  HA  ALA A 338      29.744  38.654  26.631  1.00  0.00           H
ATOM   2268  CB  ALA A 338      31.538  38.545  27.948  1.00  0.00           C
ATOM   2269  HB1 ALA A 338      31.624  39.652  27.968  1.00  0.00           H
ATOM   2270  HB2 ALA A 338      32.316  38.140  27.266  1.00  0.00           H
ATOM   2271  HB3 ALA A 338      31.799  38.246  28.986  1.00  0.00           H
ATOM   2272  C   ALA A 338      29.854  36.654  27.205  1.00  0.00           C
ATOM   2273  O   ALA A 338      29.627  36.451  26.014  1.00  0.00           O
ATOM   2274  N   TRP A 339      29.777  35.708  28.083  1.00  0.00           N
ATOM   2275  HN  TRP A 339      29.889  35.895  29.056  1.00  0.00           H
ATOM   2276  CA  TRP A 339      29.449  34.304  27.809  1.00  0.00           C
ATOM   2277  HA  TRP A 339      30.208  34.036  27.089  1.00  0.00           H
ATOM   2278  CB  TRP A 339      29.639  33.500  29.164  1.00  0.00           C
ATOM   2279  HB1 TRP A 339      28.882  33.929  29.855  1.00  0.00           H
ATOM   2280  HB2 TRP A 339      30.615  33.843  29.569  1.00  0.00           H
ATOM   2281  CG  TRP A 339      29.584  32.026  29.158  1.00  0.00           C
ATOM   2282  CD1 TRP A 339      30.646  31.203  28.808  1.00  0.00           C
ATOM   2283  HD1 TRP A 339      31.481  31.547  28.216  1.00  0.00           H
ATOM   2284  NE1 TRP A 339      30.346  29.913  29.112  1.00  0.00           N
ATOM   2285  HE1 TRP A 339      30.858  29.120  28.865  1.00  0.00           H
ATOM   2286  CE2 TRP A 339      29.036  29.890  29.582  1.00  0.00           C
ATOM   2287  CD2 TRP A 339      28.577  31.189  29.708  1.00  0.00           C
ATOM   2288  CE3 TRP A 339      27.299  31.450  30.185  1.00  0.00           C
ATOM   2289  HE3 TRP A 339      26.920  32.452  30.324  1.00  0.00           H
ATOM   2290  CZ3 TRP A 339      26.536  30.317  30.579  1.00  0.00           C
ATOM   2291  HZ3 TRP A 339      25.538  30.586  30.892  1.00  0.00           H
ATOM   2292  CZ2 TRP A 339      28.306  28.809  29.994  1.00  0.00           C
ATOM   2293  HZ2 TRP A 339      28.663  27.790  29.984  1.00  0.00           H
ATOM   2294  CH2 TRP A 339      27.019  29.043  30.317  1.00  0.00           C
ATOM   2295  HH2 TRP A 339      26.380  28.249  30.675  1.00  0.00           H
ATOM   2296  C   TRP A 339      28.117  34.060  27.153  1.00  0.00           C
ATOM   2297  O   TRP A 339      28.050  33.349  26.172  1.00  0.00           O
ATOM   2298  N   HSD A 340      27.032  34.706  27.637  1.00  0.00           N
ATOM   2299  HN  HSD A 340      27.102  35.281  28.449  1.00  0.00           H
ATOM   2300  CA  HSD A 340      25.695  34.617  27.026  1.00  0.00           C
ATOM   2301  HA  HSD A 340      25.404  33.593  26.845  1.00  0.00           H
ATOM   2302  CB  HSD A 340      24.745  35.164  28.119  1.00  0.00           C
ATOM   2303  HB1 HSD A 340      25.208  35.995  28.692  1.00  0.00           H
ATOM   2304  HB2 HSD A 340      24.510  34.490  28.971  1.00  0.00           H
ATOM   2305  ND1 HSD A 340      22.400  34.939  27.243  1.00  0.00           N
ATOM   2306  HD1 HSD A 340      22.339  33.951  27.102  1.00  0.00           H
ATOM   2307  CG  HSD A 340      23.476  35.700  27.548  1.00  0.00           C
ATOM   2308  CE1 HSD A 340      21.407  35.799  26.894  1.00  0.00           C
ATOM   2309  HE1 HSD A 340      20.480  35.422  26.463  1.00  0.00           H
ATOM   2310  NE2 HSD A 340      21.772  37.056  27.176  1.00  0.00           N
ATOM   2311  CD2 HSD A 340      23.088  37.011  27.524  1.00  0.00           C
ATOM   2312  HD2 HSD A 340      23.562  37.921  27.869  1.00  0.00           H
ATOM   2313  C   HSD A 340      25.491  35.289  25.745  1.00  0.00           C
ATOM   2314  O   HSD A 340      24.922  34.754  24.813  1.00  0.00           O
ATOM   2315  N   THR A 341      26.050  36.544  25.607  1.00  0.00           N
ATOM   2316  HN  THR A 341      26.415  36.919  26.456  1.00  0.00           H
ATOM   2317  CA  THR A 341      26.283  37.235  24.374  1.00  0.00           C
ATOM   2318  HA  THR A 341      25.253  37.325  24.062  1.00  0.00           H
ATOM   2319  CB  THR A 341      26.926  38.677  24.547  1.00  0.00           C
ATOM   2320  HB  THR A 341      28.002  38.635  24.820  1.00  0.00           H
ATOM   2321  OG1 THR A 341      26.256  39.316  25.562  1.00  0.00           O
ATOM   2322  HG1 THR A 341      26.580  38.979  26.400  1.00  0.00           H
ATOM   2323  CG2 THR A 341      26.754  39.546  23.259  1.00  0.00           C
ATOM   2324 1HG2 THR A 341      25.672  39.766  23.142  1.00  0.00           H
ATOM   2325 2HG2 THR A 341      27.007  38.964  22.347  1.00  0.00           H
ATOM   2326 3HG2 THR A 341      27.289  40.519  23.293  1.00  0.00           H
ATOM   2327  C   THR A 341      27.009  36.407  23.390  1.00  0.00           C
ATOM   2328  O   THR A 341      26.737  36.484  22.151  1.00  0.00           O
ATOM   2329  N   SER A 342      27.975  35.577  23.816  1.00  0.00           N
ATOM   2330  HN  SER A 342      28.333  35.667  24.742  1.00  0.00           H
ATOM   2331  CA  SER A 342      28.780  34.779  22.892  1.00  0.00           C
ATOM   2332  HA  SER A 342      29.125  35.412  22.088  1.00  0.00           H
ATOM   2333  CB  SER A 342      30.013  34.051  23.464  1.00  0.00           C
ATOM   2334  HB1 SER A 342      30.570  33.466  22.701  1.00  0.00           H
ATOM   2335  HB2 SER A 342      29.826  33.504  24.413  1.00  0.00           H
ATOM   2336  OG  SER A 342      30.939  35.102  23.811  1.00  0.00           O
ATOM   2337  HG1 SER A 342      30.763  35.467  24.681  1.00  0.00           H
ATOM   2338  C   SER A 342      27.987  33.750  22.218  1.00  0.00           C
ATOM   2339  O   SER A 342      28.314  33.465  21.058  1.00  0.00           O
ATOM   2340  N   PHE A 343      26.947  33.215  22.752  1.00  0.00           N
ATOM   2341  HN  PHE A 343      26.712  33.477  23.685  1.00  0.00           H
ATOM   2342  CA  PHE A 343      26.131  32.220  22.034  1.00  0.00           C
ATOM   2343  HA  PHE A 343      26.706  31.506  21.462  1.00  0.00           H
ATOM   2344  CB  PHE A 343      25.295  31.354  23.132  1.00  0.00           C
ATOM   2345  HB1 PHE A 343      24.590  30.624  22.679  1.00  0.00           H
ATOM   2346  HB2 PHE A 343      24.711  32.087  23.728  1.00  0.00           H
ATOM   2347  CG  PHE A 343      26.173  30.659  24.143  1.00  0.00           C
ATOM   2348  CD1 PHE A 343      25.980  30.902  25.530  1.00  0.00           C
ATOM   2349  HD1 PHE A 343      25.314  31.673  25.887  1.00  0.00           H
ATOM   2350  CE1 PHE A 343      26.573  30.084  26.502  1.00  0.00           C
ATOM   2351  HE1 PHE A 343      26.336  30.173  27.552  1.00  0.00           H
ATOM   2352  CZ  PHE A 343      27.536  29.075  26.063  1.00  0.00           C
ATOM   2353  HZ  PHE A 343      27.941  28.360  26.765  1.00  0.00           H
ATOM   2354  CD2 PHE A 343      27.046  29.611  23.712  1.00  0.00           C
ATOM   2355  HD2 PHE A 343      27.249  29.340  22.686  1.00  0.00           H
ATOM   2356  CE2 PHE A 343      27.648  28.829  24.694  1.00  0.00           C
ATOM   2357  HE2 PHE A 343      28.212  27.945  24.439  1.00  0.00           H
ATOM   2358  C   PHE A 343      25.206  32.860  21.014  1.00  0.00           C
ATOM   2359  O   PHE A 343      24.934  32.244  19.964  1.00  0.00           O
ATOM   2360  N   LYS A 344      24.784  34.152  21.241  1.00  0.00           N
ATOM   2361  HN  LYS A 344      24.990  34.558  22.127  1.00  0.00           H
ATOM   2362  CA  LYS A 344      24.192  35.082  20.286  1.00  0.00           C
ATOM   2363  HA  LYS A 344      23.367  34.527  19.864  1.00  0.00           H
ATOM   2364  CB  LYS A 344      23.648  36.395  20.926  1.00  0.00           C
ATOM   2365  HB1 LYS A 344      23.299  36.949  20.029  1.00  0.00           H
ATOM   2366  HB2 LYS A 344      24.497  36.992  21.322  1.00  0.00           H
ATOM   2367  CG  LYS A 344      22.539  36.138  21.933  1.00  0.00           C
ATOM   2368  HG1 LYS A 344      22.809  35.242  22.533  1.00  0.00           H
ATOM   2369  HG2 LYS A 344      21.517  35.931  21.549  1.00  0.00           H
ATOM   2370  CD  LYS A 344      22.434  37.363  22.906  1.00  0.00           C
ATOM   2371  HD1 LYS A 344      23.419  37.459  23.412  1.00  0.00           H
ATOM   2372  HD2 LYS A 344      21.703  37.174  23.720  1.00  0.00           H
ATOM   2373  CE  LYS A 344      21.944  38.655  22.206  1.00  0.00           C
ATOM   2374  HE1 LYS A 344      20.932  38.491  21.777  1.00  0.00           H
ATOM   2375  HE2 LYS A 344      22.621  38.985  21.389  1.00  0.00           H
ATOM   2376  NZ  LYS A 344      21.844  39.773  23.206  1.00  0.00           N
ATOM   2377  HZ1 LYS A 344      21.479  40.620  22.725  1.00  0.00           H
ATOM   2378  HZ2 LYS A 344      22.843  39.959  23.429  1.00  0.00           H
ATOM   2379  HZ3 LYS A 344      21.269  39.566  24.047  1.00  0.00           H
ATOM   2380  C   LYS A 344      25.228  35.365  19.153  1.00  0.00           C
ATOM   2381  O   LYS A 344      24.935  35.374  17.965  1.00  0.00           O
ATOM   2382  N   ALA A 345      26.554  35.650  19.449  1.00  0.00           N
ATOM   2383  HN  ALA A 345      26.751  35.846  20.407  1.00  0.00           H
ATOM   2384  CA  ALA A 345      27.500  35.937  18.467  1.00  0.00           C
ATOM   2385  HA  ALA A 345      26.928  36.440  17.702  1.00  0.00           H
ATOM   2386  CB  ALA A 345      28.529  36.901  19.175  1.00  0.00           C
ATOM   2387  HB1 ALA A 345      28.014  37.754  19.666  1.00  0.00           H
ATOM   2388  HB2 ALA A 345      29.304  37.344  18.514  1.00  0.00           H
ATOM   2389  HB3 ALA A 345      29.124  36.439  19.991  1.00  0.00           H
ATOM   2390  C   ALA A 345      28.268  34.833  17.864  1.00  0.00           C
ATOM   2391  O   ALA A 345      29.217  34.955  17.083  1.00  0.00           O
ATOM   2392  N   LEU A 346      27.759  33.639  18.115  1.00  0.00           N
ATOM   2393  HN  LEU A 346      26.945  33.564  18.686  1.00  0.00           H
ATOM   2394  CA  LEU A 346      28.281  32.424  17.581  1.00  0.00           C
ATOM   2395  HA  LEU A 346      29.280  32.550  17.192  1.00  0.00           H
ATOM   2396  CB  LEU A 346      28.221  31.284  18.649  1.00  0.00           C
ATOM   2397  HB1 LEU A 346      27.307  31.364  19.276  1.00  0.00           H
ATOM   2398  HB2 LEU A 346      28.961  31.673  19.381  1.00  0.00           H
ATOM   2399  CG  LEU A 346      28.825  29.902  18.205  1.00  0.00           C
ATOM   2400  HG  LEU A 346      28.050  29.401  17.586  1.00  0.00           H
ATOM   2401  CD1 LEU A 346      28.966  28.779  19.367  1.00  0.00           C
ATOM   2402 1HD1 LEU A 346      28.065  28.811  20.017  1.00  0.00           H
ATOM   2403 2HD1 LEU A 346      29.799  28.939  20.085  1.00  0.00           H
ATOM   2404 3HD1 LEU A 346      29.170  27.832  18.824  1.00  0.00           H
ATOM   2405  CD2 LEU A 346      30.052  29.898  17.297  1.00  0.00           C
ATOM   2406 1HD2 LEU A 346      30.930  30.166  17.922  1.00  0.00           H
ATOM   2407 2HD2 LEU A 346      29.829  30.538  16.416  1.00  0.00           H
ATOM   2408 3HD2 LEU A 346      30.311  28.854  17.020  1.00  0.00           H
ATOM   2409  C   LEU A 346      27.448  32.052  16.302  1.00  0.00           C
ATOM   2410  O   LEU A 346      26.425  31.386  16.440  1.00  0.00           O
ATOM   2411  N   GLY A 347      27.880  32.443  15.075  1.00  0.00           N
ATOM   2412  HN  GLY A 347      28.768  32.893  15.031  1.00  0.00           H
ATOM   2413  CA  GLY A 347      27.342  32.002  13.763  1.00  0.00           C
ATOM   2414  HA1 GLY A 347      27.421  32.851  13.100  1.00  0.00           H
ATOM   2415  HA2 GLY A 347      26.357  31.597  13.945  1.00  0.00           H
ATOM   2416  C   GLY A 347      28.202  30.988  13.137  1.00  0.00           C
ATOM   2417  O   GLY A 347      28.765  30.123  13.815  1.00  0.00           O
ATOM   2418  N   THR A 348      28.431  31.133  11.863  1.00  0.00           N
ATOM   2419  HN  THR A 348      27.726  31.648  11.382  1.00  0.00           H
ATOM   2420  CA  THR A 348      29.463  30.316  11.102  1.00  0.00           C
ATOM   2421  HA  THR A 348      29.218  29.264  11.110  1.00  0.00           H
ATOM   2422  CB  THR A 348      29.453  30.551   9.589  1.00  0.00           C
ATOM   2423  HB  THR A 348      30.469  30.524   9.139  1.00  0.00           H
ATOM   2424  OG1 THR A 348      28.888  31.875   9.276  1.00  0.00           O
ATOM   2425  HG1 THR A 348      29.253  32.586   9.808  1.00  0.00           H
ATOM   2426  CG2 THR A 348      28.515  29.533   8.951  1.00  0.00           C
ATOM   2427 1HG2 THR A 348      28.409  29.592   7.847  1.00  0.00           H
ATOM   2428 2HG2 THR A 348      27.499  29.631   9.391  1.00  0.00           H
ATOM   2429 3HG2 THR A 348      28.928  28.524   9.163  1.00  0.00           H
ATOM   2430  C   THR A 348      30.874  30.336  11.679  1.00  0.00           C
ATOM   2431  O   THR A 348      31.644  29.425  11.708  1.00  0.00           O
ATOM   2432  N   THR A 349      31.212  31.479  12.349  1.00  0.00           N
ATOM   2433  HN  THR A 349      30.591  32.258  12.400  1.00  0.00           H
ATOM   2434  CA  THR A 349      32.433  31.624  13.110  1.00  0.00           C
ATOM   2435  HA  THR A 349      32.793  30.669  13.463  1.00  0.00           H
ATOM   2436  CB  THR A 349      33.531  32.166  12.256  1.00  0.00           C
ATOM   2437  HB  THR A 349      33.588  31.609  11.296  1.00  0.00           H
ATOM   2438  OG1 THR A 349      34.786  31.884  12.860  1.00  0.00           O
ATOM   2439  HG1 THR A 349      34.769  30.924  12.875  1.00  0.00           H
ATOM   2440  CG2 THR A 349      33.423  33.618  11.807  1.00  0.00           C
ATOM   2441 1HG2 THR A 349      34.409  33.785  11.322  1.00  0.00           H
ATOM   2442 2HG2 THR A 349      33.290  34.359  12.624  1.00  0.00           H
ATOM   2443 3HG2 THR A 349      32.538  33.725  11.143  1.00  0.00           H
ATOM   2444  C   THR A 349      32.100  32.413  14.299  1.00  0.00           C
ATOM   2445  O   THR A 349      31.287  33.322  14.315  1.00  0.00           O
ATOM   2446  N   TYR A 350      32.778  32.078  15.401  1.00  0.00           N
ATOM   2447  HN  TYR A 350      33.311  31.248  15.543  1.00  0.00           H
ATOM   2448  CA  TYR A 350      32.659  32.863  16.626  1.00  0.00           C
ATOM   2449  HA  TYR A 350      31.632  33.013  16.924  1.00  0.00           H
ATOM   2450  CB  TYR A 350      33.420  31.998  17.671  1.00  0.00           C
ATOM   2451  HB1 TYR A 350      34.468  31.801  17.360  1.00  0.00           H
ATOM   2452  HB2 TYR A 350      32.761  31.110  17.782  1.00  0.00           H
ATOM   2453  CG  TYR A 350      33.470  32.644  19.036  1.00  0.00           C
ATOM   2454  CD1 TYR A 350      34.636  32.424  19.817  1.00  0.00           C
ATOM   2455  HD1 TYR A 350      35.444  31.818  19.435  1.00  0.00           H
ATOM   2456  CE1 TYR A 350      34.707  33.068  21.117  1.00  0.00           C
ATOM   2457  HE1 TYR A 350      35.497  32.880  21.829  1.00  0.00           H
ATOM   2458  CZ  TYR A 350      33.662  33.909  21.537  1.00  0.00           C
ATOM   2459  OH  TYR A 350      33.755  34.584  22.774  1.00  0.00           O
ATOM   2460  HH  TYR A 350      32.876  34.969  22.805  1.00  0.00           H
ATOM   2461  CD2 TYR A 350      32.461  33.497  19.562  1.00  0.00           C
ATOM   2462  HD2 TYR A 350      31.555  33.591  18.982  1.00  0.00           H
ATOM   2463  CE2 TYR A 350      32.571  34.146  20.767  1.00  0.00           C
ATOM   2464  HE2 TYR A 350      31.777  34.776  21.140  1.00  0.00           H
ATOM   2465  C   TYR A 350      33.220  34.305  16.402  1.00  0.00           C
ATOM   2466  O   TYR A 350      34.323  34.587  16.036  1.00  0.00           O
ATOM   2467  N   GLN A 351      32.336  35.256  16.655  1.00  0.00           N
ATOM   2468  HN  GLN A 351      31.433  34.947  16.944  1.00  0.00           H
ATOM   2469  CA  GLN A 351      32.689  36.649  16.830  1.00  0.00           C
ATOM   2470  HA  GLN A 351      33.437  36.915  16.097  1.00  0.00           H
ATOM   2471  CB  GLN A 351      31.465  37.546  16.492  1.00  0.00           C
ATOM   2472  HB1 GLN A 351      30.579  37.037  16.930  1.00  0.00           H
ATOM   2473  HB2 GLN A 351      31.364  37.448  15.390  1.00  0.00           H
ATOM   2474  CG  GLN A 351      31.414  39.026  16.806  1.00  0.00           C
ATOM   2475  HG1 GLN A 351      31.429  39.182  17.906  1.00  0.00           H
ATOM   2476  HG2 GLN A 351      30.487  39.554  16.495  1.00  0.00           H
ATOM   2477  CD  GLN A 351      32.696  39.754  16.185  1.00  0.00           C
ATOM   2478  OE1 GLN A 351      33.588  40.070  17.013  1.00  0.00           O
ATOM   2479  NE2 GLN A 351      32.844  39.953  14.825  1.00  0.00           N
ATOM   2480 1HE2 GLN A 351      33.671  40.414  14.503  1.00  0.00           H
ATOM   2481 2HE2 GLN A 351      32.150  39.577  14.212  1.00  0.00           H
ATOM   2482  C   GLN A 351      33.146  36.843  18.296  1.00  0.00           C
ATOM   2483  O   GLN A 351      32.273  36.691  19.151  1.00  0.00           O
ATOM   2484  N   PRO A 352      34.405  37.055  18.708  1.00  0.00           N
ATOM   2485  CD  PRO A 352      35.446  37.268  17.785  1.00  0.00           C
ATOM   2486  HD1 PRO A 352      35.129  37.944  16.962  1.00  0.00           H
ATOM   2487  HD2 PRO A 352      35.712  36.287  17.335  1.00  0.00           H
ATOM   2488  CA  PRO A 352      34.810  37.259  20.067  1.00  0.00           C
ATOM   2489  HA  PRO A 352      34.217  36.615  20.699  1.00  0.00           H
ATOM   2490  CB  PRO A 352      36.290  36.916  19.924  1.00  0.00           C
ATOM   2491  HB1 PRO A 352      36.333  35.822  19.735  1.00  0.00           H
ATOM   2492  HB2 PRO A 352      36.971  37.237  20.741  1.00  0.00           H
ATOM   2493  CG  PRO A 352      36.692  37.602  18.634  1.00  0.00           C
ATOM   2494  HG1 PRO A 352      36.910  38.678  18.809  1.00  0.00           H
ATOM   2495  HG2 PRO A 352      37.637  37.213  18.197  1.00  0.00           H
ATOM   2496  C   PRO A 352      34.677  38.772  20.420  1.00  0.00           C
ATOM   2497  O   PRO A 352      35.534  39.251  21.152  1.00  0.00           O
ATOM   2498  N   LEU A 353      33.606  39.435  20.042  1.00  0.00           N
ATOM   2499  HN  LEU A 353      33.058  38.986  19.341  1.00  0.00           H
ATOM   2500  CA  LEU A 353      33.205  40.777  20.396  1.00  0.00           C
ATOM   2501  HA  LEU A 353      32.364  40.919  19.733  1.00  0.00           H
ATOM   2502  CB  LEU A 353      32.563  40.838  21.809  1.00  0.00           C
ATOM   2503  HB1 LEU A 353      32.086  41.826  21.983  1.00  0.00           H
ATOM   2504  HB2 LEU A 353      33.337  40.587  22.566  1.00  0.00           H
ATOM   2505  CG  LEU A 353      31.426  39.821  22.217  1.00  0.00           C
ATOM   2506  HG  LEU A 353      31.915  38.848  22.437  1.00  0.00           H
ATOM   2507  CD1 LEU A 353      30.704  40.402  23.479  1.00  0.00           C
ATOM   2508 1HD1 LEU A 353      29.875  39.725  23.775  1.00  0.00           H
ATOM   2509 2HD1 LEU A 353      30.247  41.348  23.120  1.00  0.00           H
ATOM   2510 3HD1 LEU A 353      31.418  40.592  24.309  1.00  0.00           H
ATOM   2511  CD2 LEU A 353      30.310  39.460  21.212  1.00  0.00           C
ATOM   2512 1HD2 LEU A 353      29.977  40.401  20.723  1.00  0.00           H
ATOM   2513 2HD2 LEU A 353      29.421  38.924  21.607  1.00  0.00           H
ATOM   2514 3HD2 LEU A 353      30.734  38.746  20.474  1.00  0.00           H
ATOM   2515  C   LEU A 353      34.221  41.943  20.118  1.00  0.00           C
ATOM   2516  O   LEU A 353      34.855  42.516  21.016  1.00  0.00           O
ATOM   2517  N   SER A 354      34.500  42.265  18.837  1.00  0.00           N
ATOM   2518  HN  SER A 354      33.999  41.891  18.060  1.00  0.00           H
ATOM   2519  CA  SER A 354      35.764  42.844  18.425  1.00  0.00           C
ATOM   2520  HA  SER A 354      36.526  42.533  19.124  1.00  0.00           H
ATOM   2521  CB  SER A 354      36.249  42.358  17.024  1.00  0.00           C
ATOM   2522  HB1 SER A 354      37.274  42.646  16.706  1.00  0.00           H
ATOM   2523  HB2 SER A 354      35.500  42.644  16.255  1.00  0.00           H
ATOM   2524  OG  SER A 354      36.294  40.929  16.922  1.00  0.00           O
ATOM   2525  HG1 SER A 354      35.559  40.517  17.381  1.00  0.00           H
ATOM   2526  C   SER A 354      35.753  44.355  18.196  1.00  0.00           C
ATOM   2527  O   SER A 354      36.747  44.964  17.910  1.00  0.00           O
ATOM   2528  N   GLY A 355      34.608  44.993  18.520  1.00  0.00           N
ATOM   2529  HN  GLY A 355      33.857  44.378  18.747  1.00  0.00           H
ATOM   2530  CA  GLY A 355      34.315  46.389  18.369  1.00  0.00           C
ATOM   2531  HA1 GLY A 355      33.277  46.476  18.083  1.00  0.00           H
ATOM   2532  HA2 GLY A 355      34.987  46.758  17.609  1.00  0.00           H
ATOM   2533  C   GLY A 355      34.538  47.038  19.755  1.00  0.00           C
ATOM   2534  O   GLY A 355      35.496  46.651  20.423  1.00  0.00           O
ATOM   2535  N   LYS A 356      33.769  48.080  20.077  1.00  0.00           N
ATOM   2536  HN  LYS A 356      33.030  48.468  19.532  1.00  0.00           H
ATOM   2537  CA  LYS A 356      33.864  48.859  21.357  1.00  0.00           C
ATOM   2538  HA  LYS A 356      34.911  49.068  21.522  1.00  0.00           H
ATOM   2539  CB  LYS A 356      33.098  50.181  21.199  1.00  0.00           C
ATOM   2540  HB1 LYS A 356      33.283  50.879  22.044  1.00  0.00           H
ATOM   2541  HB2 LYS A 356      32.030  49.879  21.259  1.00  0.00           H
ATOM   2542  CG  LYS A 356      33.467  50.928  19.858  1.00  0.00           C
ATOM   2543  HG1 LYS A 356      33.212  50.337  18.952  1.00  0.00           H
ATOM   2544  HG2 LYS A 356      34.549  51.162  19.948  1.00  0.00           H
ATOM   2545  CD  LYS A 356      32.771  52.261  19.723  1.00  0.00           C
ATOM   2546  HD1 LYS A 356      32.931  52.809  20.676  1.00  0.00           H
ATOM   2547  HD2 LYS A 356      31.682  52.139  19.537  1.00  0.00           H
ATOM   2548  CE  LYS A 356      33.183  53.228  18.608  1.00  0.00           C
ATOM   2549  HE1 LYS A 356      32.603  54.173  18.687  1.00  0.00           H
ATOM   2550  HE2 LYS A 356      33.040  52.805  17.591  1.00  0.00           H
ATOM   2551  NZ  LYS A 356      34.608  53.607  18.668  1.00  0.00           N
ATOM   2552  HZ1 LYS A 356      34.777  54.441  18.072  1.00  0.00           H
ATOM   2553  HZ2 LYS A 356      35.382  52.936  18.485  1.00  0.00           H
ATOM   2554  HZ3 LYS A 356      34.852  53.987  19.605  1.00  0.00           H
ATOM   2555  C   LYS A 356      33.471  48.062  22.574  1.00  0.00           C
ATOM   2556  O   LYS A 356      32.258  47.870  22.785  1.00  0.00           O
ATOM   2557  N   THR A 357      34.518  47.721  23.342  1.00  0.00           N
ATOM   2558  HN  THR A 357      35.439  47.980  23.062  1.00  0.00           H
ATOM   2559  CA  THR A 357      34.251  47.161  24.744  1.00  0.00           C
ATOM   2560  HA  THR A 357      33.217  46.851  24.778  1.00  0.00           H
ATOM   2561  CB  THR A 357      35.106  45.923  25.134  1.00  0.00           C
ATOM   2562  HB  THR A 357      34.965  45.613  26.192  1.00  0.00           H
ATOM   2563  OG1 THR A 357      36.465  46.132  24.916  1.00  0.00           O
ATOM   2564  HG1 THR A 357      36.924  45.896  25.726  1.00  0.00           H
ATOM   2565  CG2 THR A 357      34.723  44.725  24.250  1.00  0.00           C
ATOM   2566 1HG2 THR A 357      35.343  44.906  23.347  1.00  0.00           H
ATOM   2567 2HG2 THR A 357      33.647  44.568  24.021  1.00  0.00           H
ATOM   2568 3HG2 THR A 357      35.157  43.812  24.711  1.00  0.00           H
ATOM   2569  C   THR A 357      34.450  48.246  25.776  1.00  0.00           C
ATOM   2570  O   THR A 357      34.285  47.960  26.991  1.00  0.00           O
ATOM   2571  N   SER A 358      35.012  49.463  25.349  1.00  0.00           N
ATOM   2572  HN  SER A 358      35.176  49.737  24.404  1.00  0.00           H
ATOM   2573  CA  SER A 358      35.457  50.529  26.182  1.00  0.00           C
ATOM   2574  HA  SER A 358      36.311  50.078  26.665  1.00  0.00           H
ATOM   2575  CB  SER A 358      36.025  51.698  25.243  1.00  0.00           C
ATOM   2576  HB1 SER A 358      37.046  51.419  24.905  1.00  0.00           H
ATOM   2577  HB2 SER A 358      36.116  52.700  25.715  1.00  0.00           H
ATOM   2578  OG  SER A 358      35.210  51.786  24.021  1.00  0.00           O
ATOM   2579  HG1 SER A 358      35.547  52.553  23.552  1.00  0.00           H
ATOM   2580  C   SER A 358      34.532  51.097  27.190  1.00  0.00           C
ATOM   2581  O   SER A 358      34.938  51.386  28.308  1.00  0.00           O
ATOM   2582  N   TYR A 359      33.251  51.110  26.873  1.00  0.00           N
ATOM   2583  HN  TYR A 359      32.860  50.800  26.010  1.00  0.00           H
ATOM   2584  CA  TYR A 359      32.293  51.478  27.818  1.00  0.00           C
ATOM   2585  HA  TYR A 359      32.636  52.395  28.274  1.00  0.00           H
ATOM   2586  CB  TYR A 359      30.887  51.833  27.202  1.00  0.00           C
ATOM   2587  HB1 TYR A 359      30.153  52.009  28.017  1.00  0.00           H
ATOM   2588  HB2 TYR A 359      30.497  50.950  26.652  1.00  0.00           H
ATOM   2589  CG  TYR A 359      31.146  53.023  26.262  1.00  0.00           C
ATOM   2590  CD1 TYR A 359      31.059  54.343  26.749  1.00  0.00           C
ATOM   2591  HD1 TYR A 359      30.702  54.514  27.754  1.00  0.00           H
ATOM   2592  CE1 TYR A 359      31.139  55.493  25.896  1.00  0.00           C
ATOM   2593  HE1 TYR A 359      30.974  56.463  26.343  1.00  0.00           H
ATOM   2594  CZ  TYR A 359      31.272  55.263  24.510  1.00  0.00           C
ATOM   2595  OH  TYR A 359      31.172  56.338  23.647  1.00  0.00           O
ATOM   2596  HH  TYR A 359      31.102  56.098  22.721  1.00  0.00           H
ATOM   2597  CD2 TYR A 359      31.348  52.822  24.907  1.00  0.00           C
ATOM   2598  HD2 TYR A 359      31.350  51.786  24.601  1.00  0.00           H
ATOM   2599  CE2 TYR A 359      31.410  53.932  24.060  1.00  0.00           C
ATOM   2600  HE2 TYR A 359      31.596  53.727  23.016  1.00  0.00           H
ATOM   2601  C   TYR A 359      32.065  50.471  28.891  1.00  0.00           C
ATOM   2602  O   TYR A 359      32.034  50.900  30.038  1.00  0.00           O
ATOM   2603  N   PHE A 360      32.004  49.124  28.682  1.00  0.00           N
ATOM   2604  HN  PHE A 360      32.258  48.819  27.768  1.00  0.00           H
ATOM   2605  CA  PHE A 360      31.907  48.175  29.837  1.00  0.00           C
ATOM   2606  HA  PHE A 360      31.115  48.493  30.499  1.00  0.00           H
ATOM   2607  CB  PHE A 360      31.707  46.627  29.529  1.00  0.00           C
ATOM   2608  HB1 PHE A 360      31.555  46.062  30.473  1.00  0.00           H
ATOM   2609  HB2 PHE A 360      32.632  46.200  29.087  1.00  0.00           H
ATOM   2610  CG  PHE A 360      30.592  46.331  28.619  1.00  0.00           C
ATOM   2611  CD1 PHE A 360      30.647  46.623  27.286  1.00  0.00           C
ATOM   2612  HD1 PHE A 360      31.592  46.886  26.835  1.00  0.00           H
ATOM   2613  CE1 PHE A 360      29.567  46.294  26.415  1.00  0.00           C
ATOM   2614  HE1 PHE A 360      29.647  46.462  25.352  1.00  0.00           H
ATOM   2615  CZ  PHE A 360      28.327  45.894  27.031  1.00  0.00           C
ATOM   2616  HZ  PHE A 360      27.506  45.661  26.369  1.00  0.00           H
ATOM   2617  CD2 PHE A 360      29.350  45.991  29.220  1.00  0.00           C
ATOM   2618  HD2 PHE A 360      29.348  45.885  30.295  1.00  0.00           H
ATOM   2619  CE2 PHE A 360      28.244  45.686  28.364  1.00  0.00           C
ATOM   2620  HE2 PHE A 360      27.288  45.528  28.841  1.00  0.00           H
ATOM   2621  C   PHE A 360      33.112  48.227  30.753  1.00  0.00           C
ATOM   2622  O   PHE A 360      33.095  48.087  31.978  1.00  0.00           O
ATOM   2623  N   HSD A 361      34.272  48.379  30.078  1.00  0.00           N
ATOM   2624  HN  HSD A 361      34.304  48.276  29.087  1.00  0.00           H
ATOM   2625  CA  HSD A 361      35.656  48.493  30.670  1.00  0.00           C
ATOM   2626  HA  HSD A 361      35.982  47.719  31.349  1.00  0.00           H
ATOM   2627  CB  HSD A 361      36.780  48.446  29.607  1.00  0.00           C
ATOM   2628  HB1 HSD A 361      37.633  48.779  30.236  1.00  0.00           H
ATOM   2629  HB2 HSD A 361      36.708  49.219  28.812  1.00  0.00           H
ATOM   2630  ND1 HSD A 361      38.098  46.660  28.647  1.00  0.00           N
ATOM   2631  HD1 HSD A 361      38.988  47.001  28.950  1.00  0.00           H
ATOM   2632  CG  HSD A 361      36.853  47.106  28.982  1.00  0.00           C
ATOM   2633  CE1 HSD A 361      38.019  45.449  28.082  1.00  0.00           C
ATOM   2634  HE1 HSD A 361      38.911  44.895  27.789  1.00  0.00           H
ATOM   2635  NE2 HSD A 361      36.783  45.030  28.035  1.00  0.00           N
ATOM   2636  CD2 HSD A 361      36.031  46.079  28.649  1.00  0.00           C
ATOM   2637  HD2 HSD A 361      34.956  45.965  28.710  1.00  0.00           H
ATOM   2638  C   HSD A 361      35.682  49.717  31.500  1.00  0.00           C
ATOM   2639  O   HSD A 361      36.054  49.663  32.721  1.00  0.00           O
ATOM   2640  N   LEU A 362      35.180  50.876  30.976  1.00  0.00           N
ATOM   2641  HN  LEU A 362      35.102  50.981  29.988  1.00  0.00           H
ATOM   2642  CA  LEU A 362      35.136  52.141  31.652  1.00  0.00           C
ATOM   2643  HA  LEU A 362      36.174  52.371  31.839  1.00  0.00           H
ATOM   2644  CB  LEU A 362      34.534  53.184  30.737  1.00  0.00           C
ATOM   2645  HB1 LEU A 362      33.576  52.799  30.327  1.00  0.00           H
ATOM   2646  HB2 LEU A 362      35.313  53.436  29.986  1.00  0.00           H
ATOM   2647  CG  LEU A 362      34.143  54.553  31.357  1.00  0.00           C
ATOM   2648  HG  LEU A 362      33.216  54.506  31.966  1.00  0.00           H
ATOM   2649  CD1 LEU A 362      35.307  55.320  32.091  1.00  0.00           C
ATOM   2650 1HD1 LEU A 362      35.069  56.404  32.146  1.00  0.00           H
ATOM   2651 2HD1 LEU A 362      36.164  55.062  31.434  1.00  0.00           H
ATOM   2652 3HD1 LEU A 362      35.439  54.856  33.091  1.00  0.00           H
ATOM   2653  CD2 LEU A 362      33.714  55.450  30.186  1.00  0.00           C
ATOM   2654 1HD2 LEU A 362      33.068  56.276  30.550  1.00  0.00           H
ATOM   2655 2HD2 LEU A 362      33.174  54.809  29.456  1.00  0.00           H
ATOM   2656 3HD2 LEU A 362      34.630  55.809  29.669  1.00  0.00           H
ATOM   2657  C   LEU A 362      34.334  52.106  32.956  1.00  0.00           C
ATOM   2658  O   LEU A 362      34.755  52.557  34.000  1.00  0.00           O
ATOM   2659  N   LEU A 363      33.097  51.511  32.969  1.00  0.00           N
ATOM   2660  HN  LEU A 363      32.890  51.270  32.024  1.00  0.00           H
ATOM   2661  CA  LEU A 363      32.173  51.365  34.125  1.00  0.00           C
ATOM   2662  HA  LEU A 363      31.940  52.363  34.465  1.00  0.00           H
ATOM   2663  CB  LEU A 363      30.886  50.793  33.524  1.00  0.00           C
ATOM   2664  HB1 LEU A 363      31.232  49.873  33.006  1.00  0.00           H
ATOM   2665  HB2 LEU A 363      30.475  51.391  32.683  1.00  0.00           H
ATOM   2666  CG  LEU A 363      29.825  50.309  34.518  1.00  0.00           C
ATOM   2667  HG  LEU A 363      30.210  49.426  35.071  1.00  0.00           H
ATOM   2668  CD1 LEU A 363      29.336  51.351  35.520  1.00  0.00           C
ATOM   2669 1HD1 LEU A 363      30.187  51.970  35.876  1.00  0.00           H
ATOM   2670 2HD1 LEU A 363      28.792  50.773  36.298  1.00  0.00           H
ATOM   2671 3HD1 LEU A 363      28.630  51.934  34.889  1.00  0.00           H
ATOM   2672  CD2 LEU A 363      28.641  49.791  33.762  1.00  0.00           C
ATOM   2673 1HD2 LEU A 363      28.930  48.941  33.107  1.00  0.00           H
ATOM   2674 2HD2 LEU A 363      28.459  50.614  33.038  1.00  0.00           H
ATOM   2675 3HD2 LEU A 363      27.760  49.522  34.383  1.00  0.00           H
ATOM   2676  C   LEU A 363      32.799  50.479  35.258  1.00  0.00           C
ATOM   2677  O   LEU A 363      32.744  50.800  36.419  1.00  0.00           O
ATOM   2678  N   THR A 364      33.469  49.396  34.850  1.00  0.00           N
ATOM   2679  HN  THR A 364      33.367  49.179  33.882  1.00  0.00           H
ATOM   2680  CA  THR A 364      34.102  48.401  35.716  1.00  0.00           C
ATOM   2681  HA  THR A 364      33.379  48.143  36.476  1.00  0.00           H
ATOM   2682  CB  THR A 364      34.515  47.085  35.055  1.00  0.00           C
ATOM   2683  HB  THR A 364      35.348  47.198  34.328  1.00  0.00           H
ATOM   2684  OG1 THR A 364      33.410  46.542  34.395  1.00  0.00           O
ATOM   2685  HG1 THR A 364      33.177  47.086  33.638  1.00  0.00           H
ATOM   2686  CG2 THR A 364      34.734  46.133  36.157  1.00  0.00           C
ATOM   2687 1HG2 THR A 364      35.773  46.196  36.544  1.00  0.00           H
ATOM   2688 2HG2 THR A 364      34.750  45.082  35.798  1.00  0.00           H
ATOM   2689 3HG2 THR A 364      34.037  46.228  37.017  1.00  0.00           H
ATOM   2690  C   THR A 364      35.218  49.072  36.530  1.00  0.00           C
ATOM   2691  O   THR A 364      35.419  48.815  37.713  1.00  0.00           O
ATOM   2692  N   TRP A 365      36.046  49.952  35.900  1.00  0.00           N
ATOM   2693  HN  TRP A 365      35.972  50.175  34.931  1.00  0.00           H
ATOM   2694  CA  TRP A 365      37.088  50.684  36.592  1.00  0.00           C
ATOM   2695  HA  TRP A 365      37.514  49.992  37.303  1.00  0.00           H
ATOM   2696  CB  TRP A 365      38.408  51.043  35.727  1.00  0.00           C
ATOM   2697  HB1 TRP A 365      39.208  51.537  36.319  1.00  0.00           H
ATOM   2698  HB2 TRP A 365      38.036  51.822  35.028  1.00  0.00           H
ATOM   2699  CG  TRP A 365      39.158  49.910  35.058  1.00  0.00           C
ATOM   2700  CD1 TRP A 365      39.298  49.725  33.651  1.00  0.00           C
ATOM   2701  HD1 TRP A 365      38.876  50.403  32.924  1.00  0.00           H
ATOM   2702  NE1 TRP A 365      39.959  48.544  33.412  1.00  0.00           N
ATOM   2703  HE1 TRP A 365      40.457  48.351  32.595  1.00  0.00           H
ATOM   2704  CE2 TRP A 365      40.390  47.987  34.595  1.00  0.00           C
ATOM   2705  CD2 TRP A 365      39.859  48.813  35.656  1.00  0.00           C
ATOM   2706  CE3 TRP A 365      40.079  48.468  36.983  1.00  0.00           C
ATOM   2707  HE3 TRP A 365      39.697  49.086  37.782  1.00  0.00           H
ATOM   2708  CZ3 TRP A 365      40.740  47.235  37.214  1.00  0.00           C
ATOM   2709  HZ3 TRP A 365      40.710  46.850  38.223  1.00  0.00           H
ATOM   2710  CZ2 TRP A 365      41.265  46.931  34.910  1.00  0.00           C
ATOM   2711  HZ2 TRP A 365      41.807  46.485  34.089  1.00  0.00           H
ATOM   2712  CH2 TRP A 365      41.382  46.502  36.228  1.00  0.00           C
ATOM   2713  HH2 TRP A 365      41.894  45.591  36.498  1.00  0.00           H
ATOM   2714  C   TRP A 365      36.629  51.885  37.444  1.00  0.00           C
ATOM   2715  O   TRP A 365      37.403  52.593  38.099  1.00  0.00           O
ATOM   2716  N   SER A 366      35.302  52.232  37.311  1.00  0.00           N
ATOM   2717  HN  SER A 366      34.721  51.766  36.648  1.00  0.00           H
ATOM   2718  CA  SER A 366      34.737  53.513  37.828  1.00  0.00           C
ATOM   2719  HA  SER A 366      35.529  54.066  38.311  1.00  0.00           H
ATOM   2720  CB  SER A 366      34.173  54.453  36.814  1.00  0.00           C
ATOM   2721  HB1 SER A 366      34.889  54.845  36.059  1.00  0.00           H
ATOM   2722  HB2 SER A 366      33.693  55.271  37.393  1.00  0.00           H
ATOM   2723  OG  SER A 366      33.242  53.835  35.913  1.00  0.00           O
ATOM   2724  HG1 SER A 366      33.857  53.430  35.298  1.00  0.00           H
ATOM   2725  C   SER A 366      33.782  53.266  38.898  1.00  0.00           C
ATOM   2726  O   SER A 366      33.907  53.953  39.894  1.00  0.00           O
ATOM   2727  N   LEU A 367      32.870  52.278  38.773  1.00  0.00           N
ATOM   2728  HN  LEU A 367      32.723  51.750  37.939  1.00  0.00           H
ATOM   2729  CA  LEU A 367      31.936  51.912  39.788  1.00  0.00           C
ATOM   2730  HA  LEU A 367      31.309  52.774  39.963  1.00  0.00           H
ATOM   2731  CB  LEU A 367      30.996  50.861  39.262  1.00  0.00           C
ATOM   2732  HB1 LEU A 367      31.579  49.982  38.915  1.00  0.00           H
ATOM   2733  HB2 LEU A 367      30.566  51.317  38.345  1.00  0.00           H
ATOM   2734  CG  LEU A 367      29.929  50.347  40.223  1.00  0.00           C
ATOM   2735  HG  LEU A 367      29.845  51.200  40.931  1.00  0.00           H
ATOM   2736  CD1 LEU A 367      28.629  50.195  39.398  1.00  0.00           C
ATOM   2737 1HD1 LEU A 367      27.723  49.877  39.956  1.00  0.00           H
ATOM   2738 2HD1 LEU A 367      28.832  49.407  38.641  1.00  0.00           H
ATOM   2739 3HD1 LEU A 367      28.382  51.177  38.940  1.00  0.00           H
ATOM   2740  CD2 LEU A 367      30.348  49.039  40.925  1.00  0.00           C
ATOM   2741 1HD2 LEU A 367      29.521  48.735  41.601  1.00  0.00           H
ATOM   2742 2HD2 LEU A 367      31.217  49.245  41.586  1.00  0.00           H
ATOM   2743 3HD2 LEU A 367      30.685  48.299  40.168  1.00  0.00           H
ATOM   2744  C   LEU A 367      32.638  51.572  41.206  1.00  0.00           C
ATOM   2745  O   LEU A 367      32.129  52.132  42.197  1.00  0.00           O
ATOM   2746  N   PRO A 368      33.753  50.840  41.337  1.00  0.00           N
ATOM   2747  CD  PRO A 368      34.069  49.869  40.351  1.00  0.00           C
ATOM   2748  HD1 PRO A 368      34.757  50.286  39.584  1.00  0.00           H
ATOM   2749  HD2 PRO A 368      33.198  49.306  39.952  1.00  0.00           H
ATOM   2750  CA  PRO A 368      34.562  50.719  42.510  1.00  0.00           C
ATOM   2751  HA  PRO A 368      33.834  50.474  43.269  1.00  0.00           H
ATOM   2752  CB  PRO A 368      35.664  49.706  42.185  1.00  0.00           C
ATOM   2753  HB1 PRO A 368      35.997  49.101  43.055  1.00  0.00           H
ATOM   2754  HB2 PRO A 368      36.529  50.178  41.670  1.00  0.00           H
ATOM   2755  CG  PRO A 368      34.890  48.873  41.140  1.00  0.00           C
ATOM   2756  HG1 PRO A 368      35.504  48.335  40.386  1.00  0.00           H
ATOM   2757  HG2 PRO A 368      34.302  48.041  41.582  1.00  0.00           H
ATOM   2758  C   PRO A 368      35.183  52.013  42.922  1.00  0.00           C
ATOM   2759  O   PRO A 368      35.312  52.198  44.096  1.00  0.00           O
ATOM   2760  N   PHE A 369      35.690  52.900  41.976  1.00  0.00           N
ATOM   2761  HN  PHE A 369      35.659  52.719  40.996  1.00  0.00           H
ATOM   2762  CA  PHE A 369      36.306  54.206  42.304  1.00  0.00           C
ATOM   2763  HA  PHE A 369      37.143  54.018  42.960  1.00  0.00           H
ATOM   2764  CB  PHE A 369      36.870  54.880  41.033  1.00  0.00           C
ATOM   2765  HB1 PHE A 369      35.938  55.210  40.527  1.00  0.00           H
ATOM   2766  HB2 PHE A 369      37.360  54.073  40.448  1.00  0.00           H
ATOM   2767  CG  PHE A 369      37.786  56.093  41.380  1.00  0.00           C
ATOM   2768  CD1 PHE A 369      37.363  57.347  41.785  1.00  0.00           C
ATOM   2769  HD1 PHE A 369      36.321  57.563  41.972  1.00  0.00           H
ATOM   2770  CE1 PHE A 369      38.217  58.415  41.877  1.00  0.00           C
ATOM   2771  HE1 PHE A 369      37.845  59.391  42.151  1.00  0.00           H
ATOM   2772  CZ  PHE A 369      39.527  58.202  41.584  1.00  0.00           C
ATOM   2773  HZ  PHE A 369      40.271  58.978  41.688  1.00  0.00           H
ATOM   2774  CD2 PHE A 369      39.151  55.875  41.215  1.00  0.00           C
ATOM   2775  HD2 PHE A 369      39.543  54.893  40.995  1.00  0.00           H
ATOM   2776  CE2 PHE A 369      40.043  56.965  41.352  1.00  0.00           C
ATOM   2777  HE2 PHE A 369      41.028  56.773  40.953  1.00  0.00           H
ATOM   2778  C   PHE A 369      35.346  55.122  43.071  1.00  0.00           C
ATOM   2779  O   PHE A 369      35.569  55.526  44.233  1.00  0.00           O
ATOM   2780  N   VAL A 370      34.137  55.410  42.536  1.00  0.00           N
ATOM   2781  HN  VAL A 370      33.852  55.195  41.606  1.00  0.00           H
ATOM   2782  CA  VAL A 370      32.972  56.090  43.269  1.00  0.00           C
ATOM   2783  HA  VAL A 370      33.202  57.105  43.556  1.00  0.00           H
ATOM   2784  CB  VAL A 370      31.778  56.234  42.309  1.00  0.00           C
ATOM   2785  HB  VAL A 370      31.574  55.203  41.950  1.00  0.00           H
ATOM   2786  CG1 VAL A 370      30.523  56.784  43.013  1.00  0.00           C
ATOM   2787 1HG1 VAL A 370      29.878  57.290  42.263  1.00  0.00           H
ATOM   2788 2HG1 VAL A 370      30.867  57.511  43.779  1.00  0.00           H
ATOM   2789 3HG1 VAL A 370      29.928  56.099  43.654  1.00  0.00           H
ATOM   2790  CG2 VAL A 370      32.144  57.091  41.127  1.00  0.00           C
ATOM   2791 1HG2 VAL A 370      31.365  57.269  40.355  1.00  0.00           H
ATOM   2792 2HG2 VAL A 370      33.033  56.667  40.613  1.00  0.00           H
ATOM   2793 3HG2 VAL A 370      32.449  58.108  41.455  1.00  0.00           H
ATOM   2794  C   VAL A 370      32.533  55.462  44.561  1.00  0.00           C
ATOM   2795  O   VAL A 370      32.420  56.140  45.596  1.00  0.00           O
ATOM   2796  N   LEU A 371      32.404  54.080  44.697  1.00  0.00           N
ATOM   2797  HN  LEU A 371      32.642  53.470  43.945  1.00  0.00           H
ATOM   2798  CA  LEU A 371      32.162  53.474  46.033  1.00  0.00           C
ATOM   2799  HA  LEU A 371      31.268  53.875  46.489  1.00  0.00           H
ATOM   2800  CB  LEU A 371      32.025  51.917  45.878  1.00  0.00           C
ATOM   2801  HB1 LEU A 371      31.916  51.360  46.833  1.00  0.00           H
ATOM   2802  HB2 LEU A 371      32.946  51.580  45.357  1.00  0.00           H
ATOM   2803  CG  LEU A 371      30.773  51.418  45.170  1.00  0.00           C
ATOM   2804  HG  LEU A 371      30.399  52.158  44.430  1.00  0.00           H
ATOM   2805  CD1 LEU A 371      31.024  49.936  44.583  1.00  0.00           C
ATOM   2806 1HD1 LEU A 371      31.868  50.057  43.871  1.00  0.00           H
ATOM   2807 2HD1 LEU A 371      30.170  49.507  44.016  1.00  0.00           H
ATOM   2808 3HD1 LEU A 371      31.196  49.153  45.353  1.00  0.00           H
ATOM   2809  CD2 LEU A 371      29.597  51.398  46.211  1.00  0.00           C
ATOM   2810 1HD2 LEU A 371      29.285  52.435  46.459  1.00  0.00           H
ATOM   2811 2HD2 LEU A 371      29.737  50.749  47.101  1.00  0.00           H
ATOM   2812 3HD2 LEU A 371      28.715  50.989  45.673  1.00  0.00           H
ATOM   2813  C   LEU A 371      33.302  53.735  46.978  1.00  0.00           C
ATOM   2814  O   LEU A 371      33.187  54.137  48.101  1.00  0.00           O
ATOM   2815  N   THR A 372      34.581  53.479  46.558  1.00  0.00           N
ATOM   2816  HN  THR A 372      34.645  53.130  45.626  1.00  0.00           H
ATOM   2817  CA  THR A 372      35.814  53.721  47.377  1.00  0.00           C
ATOM   2818  HA  THR A 372      35.696  53.063  48.225  1.00  0.00           H
ATOM   2819  CB  THR A 372      37.157  53.458  46.695  1.00  0.00           C
ATOM   2820  HB  THR A 372      37.443  54.301  46.031  1.00  0.00           H
ATOM   2821  OG1 THR A 372      37.222  52.258  45.979  1.00  0.00           O
ATOM   2822  HG1 THR A 372      36.536  52.246  45.308  1.00  0.00           H
ATOM   2823  CG2 THR A 372      38.254  53.265  47.726  1.00  0.00           C
ATOM   2824 1HG2 THR A 372      38.532  54.202  48.253  1.00  0.00           H
ATOM   2825 2HG2 THR A 372      39.216  52.893  47.313  1.00  0.00           H
ATOM   2826 3HG2 THR A 372      37.985  52.486  48.471  1.00  0.00           H
ATOM   2827  C   THR A 372      35.975  55.181  47.794  1.00  0.00           C
ATOM   2828  O   THR A 372      36.293  55.414  48.943  1.00  0.00           O
ATOM   2829  N   VAL A 373      35.669  56.250  46.991  1.00  0.00           N
ATOM   2830  HN  VAL A 373      35.272  56.011  46.108  1.00  0.00           H
ATOM   2831  CA  VAL A 373      35.682  57.685  47.400  1.00  0.00           C
ATOM   2832  HA  VAL A 373      36.629  57.928  47.859  1.00  0.00           H
ATOM   2833  CB  VAL A 373      35.571  58.669  46.169  1.00  0.00           C
ATOM   2834  HB  VAL A 373      34.722  58.305  45.552  1.00  0.00           H
ATOM   2835  CG1 VAL A 373      35.236  60.108  46.492  1.00  0.00           C
ATOM   2836 1HG1 VAL A 373      35.088  60.705  45.567  1.00  0.00           H
ATOM   2837 2HG1 VAL A 373      35.930  60.698  47.126  1.00  0.00           H
ATOM   2838 3HG1 VAL A 373      34.278  60.220  47.043  1.00  0.00           H
ATOM   2839  CG2 VAL A 373      36.857  58.572  45.426  1.00  0.00           C
ATOM   2840 1HG2 VAL A 373      37.056  57.649  44.840  1.00  0.00           H
ATOM   2841 2HG2 VAL A 373      37.681  58.693  46.161  1.00  0.00           H
ATOM   2842 3HG2 VAL A 373      36.847  59.459  44.756  1.00  0.00           H
ATOM   2843  C   VAL A 373      34.585  58.060  48.389  1.00  0.00           C
ATOM   2844  O   VAL A 373      34.906  58.676  49.406  1.00  0.00           O
ATOM   2845  N   ALA A 374      33.381  57.541  48.183  1.00  0.00           N
ATOM   2846  HN  ALA A 374      33.299  56.867  47.453  1.00  0.00           H
ATOM   2847  CA  ALA A 374      32.309  57.803  49.153  1.00  0.00           C
ATOM   2848  HA  ALA A 374      32.256  58.880  49.215  1.00  0.00           H
ATOM   2849  CB  ALA A 374      30.968  57.177  48.702  1.00  0.00           C
ATOM   2850  HB1 ALA A 374      30.090  57.283  49.375  1.00  0.00           H
ATOM   2851  HB2 ALA A 374      31.026  56.096  48.449  1.00  0.00           H
ATOM   2852  HB3 ALA A 374      30.861  57.555  47.663  1.00  0.00           H
ATOM   2853  C   ALA A 374      32.497  57.360  50.637  1.00  0.00           C
ATOM   2854  O   ALA A 374      32.241  58.043  51.648  1.00  0.00           O
ATOM   2855  N   ILE A 375      33.135  56.164  50.818  1.00  0.00           N
ATOM   2856  HN  ILE A 375      33.275  55.663  49.968  1.00  0.00           H
ATOM   2857  CA  ILE A 375      33.676  55.585  52.061  1.00  0.00           C
ATOM   2858  HA  ILE A 375      32.882  55.543  52.793  1.00  0.00           H
ATOM   2859  CB  ILE A 375      34.277  54.198  51.806  1.00  0.00           C
ATOM   2860  HB  ILE A 375      34.997  54.112  50.964  1.00  0.00           H
ATOM   2861  CG2 ILE A 375      34.990  53.669  53.104  1.00  0.00           C
ATOM   2862 1HG2 ILE A 375      35.317  52.611  53.010  1.00  0.00           H
ATOM   2863 2HG2 ILE A 375      34.249  53.665  53.932  1.00  0.00           H
ATOM   2864 3HG2 ILE A 375      35.942  54.193  53.337  1.00  0.00           H
ATOM   2865  CG1 ILE A 375      33.223  53.202  51.226  1.00  0.00           C
ATOM   2866 1HG1 ILE A 375      32.545  53.539  50.413  1.00  0.00           H
ATOM   2867 2HG1 ILE A 375      32.496  52.889  52.007  1.00  0.00           H
ATOM   2868  CD  ILE A 375      33.915  51.831  50.858  1.00  0.00           C
ATOM   2869  HD1 ILE A 375      34.409  51.310  51.705  1.00  0.00           H
ATOM   2870  HD2 ILE A 375      34.689  51.915  50.065  1.00  0.00           H
ATOM   2871  HD3 ILE A 375      33.037  51.263  50.484  1.00  0.00           H
ATOM   2872  C   ILE A 375      34.750  56.434  52.595  1.00  0.00           C
ATOM   2873  O   ILE A 375      34.815  56.553  53.809  1.00  0.00           O
ATOM   2874  N   LEU A 376      35.567  57.063  51.811  1.00  0.00           N
ATOM   2875  HN  LEU A 376      35.703  56.861  50.844  1.00  0.00           H
ATOM   2876  CA  LEU A 376      36.662  57.857  52.356  1.00  0.00           C
ATOM   2877  HA  LEU A 376      37.005  57.304  53.217  1.00  0.00           H
ATOM   2878  CB  LEU A 376      37.902  57.951  51.372  1.00  0.00           C
ATOM   2879  HB1 LEU A 376      38.682  58.652  51.736  1.00  0.00           H
ATOM   2880  HB2 LEU A 376      37.449  58.504  50.522  1.00  0.00           H
ATOM   2881  CG  LEU A 376      38.545  56.686  51.007  1.00  0.00           C
ATOM   2882  HG  LEU A 376      37.797  55.891  50.801  1.00  0.00           H
ATOM   2883  CD1 LEU A 376      39.467  56.865  49.800  1.00  0.00           C
ATOM   2884 1HD1 LEU A 376      38.903  57.446  49.038  1.00  0.00           H
ATOM   2885 2HD1 LEU A 376      39.867  55.893  49.441  1.00  0.00           H
ATOM   2886 3HD1 LEU A 376      40.369  57.471  50.032  1.00  0.00           H
ATOM   2887  CD2 LEU A 376      39.250  56.101  52.265  1.00  0.00           C
ATOM   2888 1HD2 LEU A 376      39.643  55.104  51.971  1.00  0.00           H
ATOM   2889 2HD2 LEU A 376      38.494  55.956  53.066  1.00  0.00           H
ATOM   2890 3HD2 LEU A 376      40.069  56.737  52.664  1.00  0.00           H
ATOM   2891  C   LEU A 376      36.075  59.233  52.758  1.00  0.00           C
ATOM   2892  O   LEU A 376      36.457  59.742  53.829  1.00  0.00           O
ATOM   2893  N   ALA A 377      35.059  59.747  52.007  1.00  0.00           N
ATOM   2894  HN  ALA A 377      34.882  59.324  51.122  1.00  0.00           H
ATOM   2895  CA  ALA A 377      34.305  60.916  52.416  1.00  0.00           C
ATOM   2896  HA  ALA A 377      35.024  61.709  52.561  1.00  0.00           H
ATOM   2897  CB  ALA A 377      33.294  61.416  51.287  1.00  0.00           C
ATOM   2898  HB1 ALA A 377      32.737  62.359  51.471  1.00  0.00           H
ATOM   2899  HB2 ALA A 377      32.451  60.704  51.162  1.00  0.00           H
ATOM   2900  HB3 ALA A 377      33.805  61.267  50.311  1.00  0.00           H
ATOM   2901  C   ALA A 377      33.495  60.793  53.764  1.00  0.00           C
ATOM   2902  O   ALA A 377      33.353  61.809  54.433  1.00  0.00           O
ATOM   2903  N   VAL A 378      32.958  59.648  54.153  1.00  0.00           N
ATOM   2904  HN  VAL A 378      32.958  58.822  53.596  1.00  0.00           H
ATOM   2905  CA  VAL A 378      32.289  59.524  55.460  1.00  0.00           C
ATOM   2906  HA  VAL A 378      31.952  60.490  55.806  1.00  0.00           H
ATOM   2907  CB  VAL A 378      30.976  58.590  55.441  1.00  0.00           C
ATOM   2908  HB  VAL A 378      30.460  58.488  56.419  1.00  0.00           H
ATOM   2909  CG1 VAL A 378      29.989  59.266  54.491  1.00  0.00           C
ATOM   2910 1HG1 VAL A 378      29.077  58.636  54.577  1.00  0.00           H
ATOM   2911 2HG1 VAL A 378      30.328  59.423  53.445  1.00  0.00           H
ATOM   2912 3HG1 VAL A 378      29.648  60.230  54.924  1.00  0.00           H
ATOM   2913  CG2 VAL A 378      31.212  57.189  54.896  1.00  0.00           C
ATOM   2914 1HG2 VAL A 378      31.771  56.504  55.569  1.00  0.00           H
ATOM   2915 2HG2 VAL A 378      31.764  57.158  53.932  1.00  0.00           H
ATOM   2916 3HG2 VAL A 378      30.219  56.734  54.691  1.00  0.00           H
ATOM   2917  C   VAL A 378      33.259  59.061  56.582  1.00  0.00           C
ATOM   2918  O   VAL A 378      32.834  59.051  57.735  1.00  0.00           O
ATOM   2919  N   ALA A 379      34.505  58.763  56.252  1.00  0.00           N
ATOM   2920  HN  ALA A 379      34.733  58.822  55.283  1.00  0.00           H
ATOM   2921  CA  ALA A 379      35.664  58.373  57.059  1.00  0.00           C
ATOM   2922  HA  ALA A 379      36.433  58.082  56.358  1.00  0.00           H
ATOM   2923  CB  ALA A 379      36.269  59.510  57.859  1.00  0.00           C
ATOM   2924  HB1 ALA A 379      37.259  59.210  58.263  1.00  0.00           H
ATOM   2925  HB2 ALA A 379      35.592  59.822  58.683  1.00  0.00           H
ATOM   2926  HB3 ALA A 379      36.367  60.332  57.118  1.00  0.00           H
ATOM   2927  C   ALA A 379      35.404  57.176  57.980  1.00  0.00           C
ATOM   2928  O   ALA A 379      35.303  57.266  59.162  1.00  0.00           O
ATOM   2929  N   GLN A 380      35.186  56.008  57.338  1.00  0.00           N
ATOM   2930  HN  GLN A 380      35.200  55.968  56.342  1.00  0.00           H
ATOM   2931  CA  GLN A 380      34.762  54.774  57.972  1.00  0.00           C
ATOM   2932  HA  GLN A 380      34.851  54.948  59.034  1.00  0.00           H
ATOM   2933  CB  GLN A 380      33.211  54.530  57.670  1.00  0.00           C
ATOM   2934  HB1 GLN A 380      32.811  53.554  58.019  1.00  0.00           H
ATOM   2935  HB2 GLN A 380      33.115  54.579  56.564  1.00  0.00           H
ATOM   2936  CG  GLN A 380      32.275  55.617  58.281  1.00  0.00           C
ATOM   2937  HG1 GLN A 380      31.189  55.416  58.159  1.00  0.00           H
ATOM   2938  HG2 GLN A 380      32.554  56.567  57.777  1.00  0.00           H
ATOM   2939  CD  GLN A 380      32.459  55.745  59.786  1.00  0.00           C
ATOM   2940  OE1 GLN A 380      32.769  54.819  60.483  1.00  0.00           O
ATOM   2941  NE2 GLN A 380      32.255  56.967  60.314  1.00  0.00           N
ATOM   2942 1HE2 GLN A 380      32.133  57.734  59.683  1.00  0.00           H
ATOM   2943 2HE2 GLN A 380      32.196  57.093  61.304  1.00  0.00           H
ATOM   2944  C   GLN A 380      35.683  53.514  57.702  1.00  0.00           C
ATOM   2945  O   GLN A 380      35.255  52.390  57.809  1.00  0.00           O
ATOM   2946  N   VAL A 381      36.932  53.776  57.380  1.00  0.00           N
ATOM   2947  HN  VAL A 381      37.131  54.745  57.254  1.00  0.00           H
ATOM   2948  CA  VAL A 381      38.041  52.835  57.413  1.00  0.00           C
ATOM   2949  HA  VAL A 381      37.736  51.960  56.858  1.00  0.00           H
ATOM   2950  CB  VAL A 381      39.150  53.278  56.461  1.00  0.00           C
ATOM   2951  HB  VAL A 381      39.508  54.245  56.875  1.00  0.00           H
ATOM   2952  CG1 VAL A 381      40.307  52.220  56.563  1.00  0.00           C
ATOM   2953 1HG1 VAL A 381      40.004  51.153  56.626  1.00  0.00           H
ATOM   2954 2HG1 VAL A 381      41.001  52.412  57.409  1.00  0.00           H
ATOM   2955 3HG1 VAL A 381      40.891  52.305  55.622  1.00  0.00           H
ATOM   2956  CG2 VAL A 381      38.554  53.376  55.072  1.00  0.00           C
ATOM   2957 1HG2 VAL A 381      39.308  53.377  54.257  1.00  0.00           H
ATOM   2958 2HG2 VAL A 381      37.963  54.303  54.912  1.00  0.00           H
ATOM   2959 3HG2 VAL A 381      37.853  52.527  54.921  1.00  0.00           H
ATOM   2960  C   VAL A 381      38.534  52.389  58.853  1.00  0.00           C
ATOM   2961  O   VAL A 381      39.139  53.129  59.630  1.00  0.00           O
ATOM   2962  N   ASP A 382      38.182  51.138  59.118  1.00  0.00           N
ATOM   2963  HN  ASP A 382      37.755  50.643  58.366  1.00  0.00           H
ATOM   2964  CA  ASP A 382      38.300  50.554  60.406  1.00  0.00           C
ATOM   2965  HA  ASP A 382      38.722  51.279  61.086  1.00  0.00           H
ATOM   2966  CB  ASP A 382      36.908  50.091  60.853  1.00  0.00           C
ATOM   2967  HB1 ASP A 382      37.112  49.668  61.860  1.00  0.00           H
ATOM   2968  HB2 ASP A 382      36.374  49.408  60.158  1.00  0.00           H
ATOM   2969  CG  ASP A 382      35.856  51.242  61.263  1.00  0.00           C
ATOM   2970  OD1 ASP A 382      34.660  50.806  61.397  1.00  0.00           O
ATOM   2971  OD2 ASP A 382      36.193  52.397  61.418  1.00  0.00           O
ATOM   2972  C   ASP A 382      39.254  49.385  60.383  1.00  0.00           C
ATOM   2973  O   ASP A 382      39.133  48.407  59.634  1.00  0.00           O
ATOM   2974  N   GLY A 383      40.218  49.422  61.294  1.00  0.00           N
ATOM   2975  HN  GLY A 383      40.340  50.281  61.785  1.00  0.00           H
ATOM   2976  CA  GLY A 383      41.077  48.290  61.655  1.00  0.00           C
ATOM   2977  HA1 GLY A 383      41.798  48.645  62.376  1.00  0.00           H
ATOM   2978  HA2 GLY A 383      41.676  48.029  60.796  1.00  0.00           H
ATOM   2979  C   GLY A 383      40.458  46.965  62.058  1.00  0.00           C
ATOM   2980  O   GLY A 383      39.447  47.001  62.756  1.00  0.00           O
ATOM   2981  N   ASP A 384      41.141  45.821  61.794  1.00  0.00           N
ATOM   2982  HN  ASP A 384      41.932  45.851  61.187  1.00  0.00           H
ATOM   2983  CA  ASP A 384      40.846  44.524  62.358  1.00  0.00           C
ATOM   2984  HA  ASP A 384      40.197  44.724  63.198  1.00  0.00           H
ATOM   2985  CB  ASP A 384      40.242  43.603  61.306  1.00  0.00           C
ATOM   2986  HB1 ASP A 384      40.876  43.441  60.409  1.00  0.00           H
ATOM   2987  HB2 ASP A 384      39.319  44.056  60.884  1.00  0.00           H
ATOM   2988  CG  ASP A 384      39.778  42.361  61.966  1.00  0.00           C
ATOM   2989  OD1 ASP A 384      39.695  42.283  63.242  1.00  0.00           O
ATOM   2990  OD2 ASP A 384      39.497  41.396  61.228  1.00  0.00           O
ATOM   2991  C   ASP A 384      42.118  44.002  62.901  1.00  0.00           C
ATOM   2992  O   ASP A 384      43.065  43.687  62.187  1.00  0.00           O
ATOM   2993  N   SER A 385      42.202  43.749  64.209  1.00  0.00           N
ATOM   2994  HN  SER A 385      41.436  43.981  64.803  1.00  0.00           H
ATOM   2995  CA  SER A 385      43.335  43.136  64.818  1.00  0.00           C
ATOM   2996  HA  SER A 385      44.218  43.600  64.404  1.00  0.00           H
ATOM   2997  CB  SER A 385      43.390  43.173  66.338  1.00  0.00           C
ATOM   2998  HB1 SER A 385      43.436  44.241  66.640  1.00  0.00           H
ATOM   2999  HB2 SER A 385      44.273  42.582  66.665  1.00  0.00           H
ATOM   3000  OG  SER A 385      42.237  42.547  66.910  1.00  0.00           O
ATOM   3001  HG1 SER A 385      42.514  41.628  66.907  1.00  0.00           H
ATOM   3002  C   SER A 385      43.375  41.656  64.425  1.00  0.00           C
ATOM   3003  O   SER A 385      44.462  41.137  64.184  1.00  0.00           O
ATOM   3004  N   VAL A 386      42.178  40.913  64.238  1.00  0.00           N
ATOM   3005  HN  VAL A 386      41.302  41.387  64.284  1.00  0.00           H
ATOM   3006  CA  VAL A 386      42.151  39.512  63.696  1.00  0.00           C
ATOM   3007  HA  VAL A 386      42.709  38.842  64.333  1.00  0.00           H
ATOM   3008  CB  VAL A 386      40.701  39.094  63.771  1.00  0.00           C
ATOM   3009  HB  VAL A 386      40.185  39.795  63.080  1.00  0.00           H
ATOM   3010  CG1 VAL A 386      40.575  37.713  63.036  1.00  0.00           C
ATOM   3011 1HG1 VAL A 386      39.596  37.250  63.285  1.00  0.00           H
ATOM   3012 2HG1 VAL A 386      41.406  37.109  63.460  1.00  0.00           H
ATOM   3013 3HG1 VAL A 386      40.673  37.915  61.948  1.00  0.00           H
ATOM   3014  CG2 VAL A 386      40.176  39.036  65.256  1.00  0.00           C
ATOM   3015 1HG2 VAL A 386      40.922  38.402  65.782  1.00  0.00           H
ATOM   3016 2HG2 VAL A 386      39.180  38.545  65.238  1.00  0.00           H
ATOM   3017 3HG2 VAL A 386      40.263  40.080  65.627  1.00  0.00           H
ATOM   3018  C   VAL A 386      42.768  39.311  62.327  1.00  0.00           C
ATOM   3019  O   VAL A 386      43.663  38.427  62.140  1.00  0.00           O
ATOM   3020  N   SER A 387      42.391  40.179  61.363  1.00  0.00           N
ATOM   3021  HN  SER A 387      41.566  40.683  61.606  1.00  0.00           H
ATOM   3022  CA  SER A 387      42.855  40.050  60.018  1.00  0.00           C
ATOM   3023  HA  SER A 387      42.967  39.008  59.757  1.00  0.00           H
ATOM   3024  CB  SER A 387      41.790  40.639  59.051  1.00  0.00           C
ATOM   3025  HB1 SER A 387      42.159  40.541  58.007  1.00  0.00           H
ATOM   3026  HB2 SER A 387      41.742  41.730  59.254  1.00  0.00           H
ATOM   3027  OG  SER A 387      40.492  40.050  59.239  1.00  0.00           O
ATOM   3028  HG1 SER A 387      40.092  40.460  60.010  1.00  0.00           H
ATOM   3029  C   SER A 387      44.248  40.628  59.818  1.00  0.00           C
ATOM   3030  O   SER A 387      44.987  40.408  58.908  1.00  0.00           O
ATOM   3031  N   GLY A 388      44.546  41.618  60.710  1.00  0.00           N
ATOM   3032  HN  GLY A 388      43.942  41.918  61.444  1.00  0.00           H
ATOM   3033  CA  GLY A 388      45.657  42.571  60.703  1.00  0.00           C
ATOM   3034  HA1 GLY A 388      46.600  42.057  60.814  1.00  0.00           H
ATOM   3035  HA2 GLY A 388      45.544  43.343  61.449  1.00  0.00           H
ATOM   3036  C   GLY A 388      45.717  43.457  59.536  1.00  0.00           C
ATOM   3037  O   GLY A 388      46.770  43.750  58.999  1.00  0.00           O
ATOM   3038  N   ILE A 389      44.526  43.831  59.060  1.00  0.00           N
ATOM   3039  HN  ILE A 389      43.646  43.515  59.405  1.00  0.00           H
ATOM   3040  CA  ILE A 389      44.380  44.713  57.864  1.00  0.00           C
ATOM   3041  HA  ILE A 389      45.291  45.253  57.651  1.00  0.00           H
ATOM   3042  CB  ILE A 389      43.887  43.993  56.524  1.00  0.00           C
ATOM   3043  HB  ILE A 389      43.799  44.751  55.716  1.00  0.00           H
ATOM   3044  CG2 ILE A 389      45.071  43.164  56.033  1.00  0.00           C
ATOM   3045 1HG2 ILE A 389      45.479  42.424  56.754  1.00  0.00           H
ATOM   3046 2HG2 ILE A 389      45.951  43.820  55.855  1.00  0.00           H
ATOM   3047 3HG2 ILE A 389      44.803  42.684  55.067  1.00  0.00           H
ATOM   3048  CG1 ILE A 389      42.579  43.154  56.551  1.00  0.00           C
ATOM   3049 1HG1 ILE A 389      42.829  42.296  57.211  1.00  0.00           H
ATOM   3050 2HG1 ILE A 389      42.442  42.780  55.514  1.00  0.00           H
ATOM   3051  CD  ILE A 389      41.293  43.827  57.059  1.00  0.00           C
ATOM   3052  HD1 ILE A 389      41.123  44.742  56.452  1.00  0.00           H
ATOM   3053  HD2 ILE A 389      41.309  44.028  58.152  1.00  0.00           H
ATOM   3054  HD3 ILE A 389      40.517  43.090  56.762  1.00  0.00           H
ATOM   3055  C   ILE A 389      43.392  45.767  58.309  1.00  0.00           C
ATOM   3056  O   ILE A 389      42.730  45.631  59.328  1.00  0.00           O
ATOM   3057  N   CYS A 390      43.163  46.764  57.404  1.00  0.00           N
ATOM   3058  HN  CYS A 390      43.668  46.868  56.551  1.00  0.00           H
ATOM   3059  CA  CYS A 390      42.021  47.764  57.586  1.00  0.00           C
ATOM   3060  HA  CYS A 390      41.465  47.585  58.495  1.00  0.00           H
ATOM   3061  CB  CYS A 390      42.437  49.234  57.542  1.00  0.00           C
ATOM   3062  HB1 CYS A 390      41.552  49.833  57.237  1.00  0.00           H
ATOM   3063  HB2 CYS A 390      43.075  49.188  56.634  1.00  0.00           H
ATOM   3064  SG  CYS A 390      43.331  49.747  59.033  1.00  0.00           S
ATOM   3065  C   CYS A 390      40.883  47.513  56.544  1.00  0.00           C
ATOM   3066  O   CYS A 390      41.143  47.056  55.420  1.00  0.00           O
ATOM   3067  N   PHE A 391      39.614  47.598  56.913  1.00  0.00           N
ATOM   3068  HN  PHE A 391      39.341  47.986  57.790  1.00  0.00           H
ATOM   3069  CA  PHE A 391      38.599  47.444  55.878  1.00  0.00           C
ATOM   3070  HA  PHE A 391      39.039  47.709  54.929  1.00  0.00           H
ATOM   3071  CB  PHE A 391      38.124  45.999  55.751  1.00  0.00           C
ATOM   3072  HB1 PHE A 391      37.305  45.826  56.482  1.00  0.00           H
ATOM   3073  HB2 PHE A 391      38.937  45.288  56.012  1.00  0.00           H
ATOM   3074  CG  PHE A 391      37.692  45.712  54.269  1.00  0.00           C
ATOM   3075  CD1 PHE A 391      38.404  45.819  53.076  1.00  0.00           C
ATOM   3076  HD1 PHE A 391      39.429  46.155  53.129  1.00  0.00           H
ATOM   3077  CE1 PHE A 391      37.749  45.567  51.848  1.00  0.00           C
ATOM   3078  HE1 PHE A 391      38.335  45.598  50.942  1.00  0.00           H
ATOM   3079  CZ  PHE A 391      36.535  44.982  51.808  1.00  0.00           C
ATOM   3080  HZ  PHE A 391      36.143  44.763  50.826  1.00  0.00           H
ATOM   3081  CD2 PHE A 391      36.419  45.143  54.211  1.00  0.00           C
ATOM   3082  HD2 PHE A 391      35.873  44.973  55.126  1.00  0.00           H
ATOM   3083  CE2 PHE A 391      35.798  44.808  52.991  1.00  0.00           C
ATOM   3084  HE2 PHE A 391      34.774  44.515  52.816  1.00  0.00           H
ATOM   3085  C   PHE A 391      37.542  48.547  56.144  1.00  0.00           C
ATOM   3086  O   PHE A 391      37.706  49.409  57.005  1.00  0.00           O
ATOM   3087  N   VAL A 392      36.355  48.558  55.389  1.00  0.00           N
ATOM   3088  HN  VAL A 392      36.236  47.753  54.812  1.00  0.00           H
ATOM   3089  CA  VAL A 392      35.225  49.500  55.660  1.00  0.00           C
ATOM   3090  HA  VAL A 392      35.631  50.394  56.109  1.00  0.00           H
ATOM   3091  CB  VAL A 392      34.506  50.087  54.465  1.00  0.00           C
ATOM   3092  HB  VAL A 392      35.315  50.582  53.887  1.00  0.00           H
ATOM   3093  CG1 VAL A 392      33.787  49.023  53.591  1.00  0.00           C
ATOM   3094 1HG1 VAL A 392      33.389  49.389  52.621  1.00  0.00           H
ATOM   3095 2HG1 VAL A 392      32.954  48.434  54.031  1.00  0.00           H
ATOM   3096 3HG1 VAL A 392      34.532  48.306  53.186  1.00  0.00           H
ATOM   3097  CG2 VAL A 392      33.553  51.167  54.871  1.00  0.00           C
ATOM   3098 1HG2 VAL A 392      33.968  51.957  55.532  1.00  0.00           H
ATOM   3099 2HG2 VAL A 392      32.598  50.811  55.315  1.00  0.00           H
ATOM   3100 3HG2 VAL A 392      33.195  51.743  53.991  1.00  0.00           H
ATOM   3101  C   VAL A 392      34.232  48.938  56.692  1.00  0.00           C
ATOM   3102  O   VAL A 392      33.962  47.775  56.625  1.00  0.00           O
ATOM   3103  N   GLY A 393      33.800  49.708  57.733  1.00  0.00           N
ATOM   3104  HN  GLY A 393      34.159  50.638  57.732  1.00  0.00           H
ATOM   3105  CA  GLY A 393      32.722  49.306  58.671  1.00  0.00           C
ATOM   3106  HA1 GLY A 393      31.819  49.118  58.108  1.00  0.00           H
ATOM   3107  HA2 GLY A 393      32.717  50.146  59.349  1.00  0.00           H
ATOM   3108  C   GLY A 393      32.978  48.114  59.616  1.00  0.00           C
ATOM   3109  O   GLY A 393      32.350  47.042  59.495  1.00  0.00           O
ATOM   3110  N   TYR A 394      33.750  48.352  60.694  1.00  0.00           N
ATOM   3111  HN  TYR A 394      34.186  49.232  60.868  1.00  0.00           H
ATOM   3112  CA  TYR A 394      33.837  47.423  61.793  1.00  0.00           C
ATOM   3113  HA  TYR A 394      33.150  46.593  61.724  1.00  0.00           H
ATOM   3114  CB  TYR A 394      35.257  46.823  62.006  1.00  0.00           C
ATOM   3115  HB1 TYR A 394      35.303  46.298  62.984  1.00  0.00           H
ATOM   3116  HB2 TYR A 394      36.071  47.579  62.015  1.00  0.00           H
ATOM   3117  CG  TYR A 394      35.545  45.793  60.941  1.00  0.00           C
ATOM   3118  CD1 TYR A 394      34.618  44.779  60.736  1.00  0.00           C
ATOM   3119  HD1 TYR A 394      33.738  44.772  61.362  1.00  0.00           H
ATOM   3120  CE1 TYR A 394      34.823  43.848  59.751  1.00  0.00           C
ATOM   3121  HE1 TYR A 394      34.004  43.152  59.644  1.00  0.00           H
ATOM   3122  CZ  TYR A 394      36.010  43.908  58.908  1.00  0.00           C
ATOM   3123  OH  TYR A 394      36.206  42.865  57.906  1.00  0.00           O
ATOM   3124  HH  TYR A 394      35.318  42.514  57.807  1.00  0.00           H
ATOM   3125  CD2 TYR A 394      36.698  45.856  60.132  1.00  0.00           C
ATOM   3126  HD2 TYR A 394      37.383  46.684  60.239  1.00  0.00           H
ATOM   3127  CE2 TYR A 394      36.950  44.908  59.134  1.00  0.00           C
ATOM   3128  HE2 TYR A 394      37.851  45.089  58.567  1.00  0.00           H
ATOM   3129  C   TYR A 394      33.262  48.034  63.036  1.00  0.00           C
ATOM   3130  O   TYR A 394      32.559  47.310  63.803  1.00  0.00           O
ATOM   3131  N   LYS A 395      33.483  49.335  63.275  1.00  0.00           N
ATOM   3132  HN  LYS A 395      33.923  49.951  62.626  1.00  0.00           H
ATOM   3133  CA  LYS A 395      32.797  50.098  64.251  1.00  0.00           C
ATOM   3134  HA  LYS A 395      32.870  49.494  65.143  1.00  0.00           H
ATOM   3135  CB  LYS A 395      33.410  51.543  64.469  1.00  0.00           C
ATOM   3136  HB1 LYS A 395      33.536  51.927  63.434  1.00  0.00           H
ATOM   3137  HB2 LYS A 395      34.384  51.377  64.977  1.00  0.00           H
ATOM   3138  CG  LYS A 395      32.615  52.573  65.241  1.00  0.00           C
ATOM   3139  HG1 LYS A 395      31.601  52.859  64.887  1.00  0.00           H
ATOM   3140  HG2 LYS A 395      33.125  53.526  64.983  1.00  0.00           H
ATOM   3141  CD  LYS A 395      32.587  52.226  66.734  1.00  0.00           C
ATOM   3142  HD1 LYS A 395      33.646  52.268  67.067  1.00  0.00           H
ATOM   3143  HD2 LYS A 395      32.214  51.180  66.776  1.00  0.00           H
ATOM   3144  CE  LYS A 395      31.671  53.090  67.529  1.00  0.00           C
ATOM   3145  HE1 LYS A 395      31.793  52.814  68.598  1.00  0.00           H
ATOM   3146  HE2 LYS A 395      30.602  53.029  67.232  1.00  0.00           H
ATOM   3147  NZ  LYS A 395      32.188  54.427  67.385  1.00  0.00           N
ATOM   3148  HZ1 LYS A 395      33.136  54.407  67.811  1.00  0.00           H
ATOM   3149  HZ2 LYS A 395      31.547  54.966  68.002  1.00  0.00           H
ATOM   3150  HZ3 LYS A 395      32.193  54.851  66.435  1.00  0.00           H
ATOM   3151  C   LYS A 395      31.261  50.251  64.021  1.00  0.00           C
ATOM   3152  O   LYS A 395      30.534  50.129  65.013  1.00  0.00           O
ATOM   3153  N   ASN A 396      30.719  50.384  62.747  1.00  0.00           N
ATOM   3154  HN  ASN A 396      31.379  50.484  62.007  1.00  0.00           H
ATOM   3155  CA  ASN A 396      29.315  50.498  62.405  1.00  0.00           C
ATOM   3156  HA  ASN A 396      28.716  50.165  63.239  1.00  0.00           H
ATOM   3157  CB  ASN A 396      28.893  52.021  62.401  1.00  0.00           C
ATOM   3158  HB1 ASN A 396      29.659  52.577  61.819  1.00  0.00           H
ATOM   3159  HB2 ASN A 396      28.867  52.290  63.479  1.00  0.00           H
ATOM   3160  CG  ASN A 396      27.472  52.299  61.811  1.00  0.00           C
ATOM   3161  OD1 ASN A 396      26.855  51.499  61.136  1.00  0.00           O
ATOM   3162  ND2 ASN A 396      26.913  53.471  62.182  1.00  0.00           N
ATOM   3163 1HD2 ASN A 396      27.329  54.127  62.812  1.00  0.00           H
ATOM   3164 2HD2 ASN A 396      26.030  53.696  61.770  1.00  0.00           H
ATOM   3165  C   ASN A 396      28.906  49.525  61.343  1.00  0.00           C
ATOM   3166  O   ASN A 396      29.561  49.477  60.306  1.00  0.00           O
ATOM   3167  N   TYR A 397      27.900  48.670  61.556  1.00  0.00           N
ATOM   3168  HN  TYR A 397      27.407  48.684  62.422  1.00  0.00           H
ATOM   3169  CA  TYR A 397      27.677  47.589  60.598  1.00  0.00           C
ATOM   3170  HA  TYR A 397      28.581  47.457  60.022  1.00  0.00           H
ATOM   3171  CB  TYR A 397      27.307  46.288  61.400  1.00  0.00           C
ATOM   3172  HB1 TYR A 397      28.124  46.057  62.117  1.00  0.00           H
ATOM   3173  HB2 TYR A 397      27.388  45.336  60.833  1.00  0.00           H
ATOM   3174  CG  TYR A 397      26.037  46.449  62.151  1.00  0.00           C
ATOM   3175  CD1 TYR A 397      24.747  46.223  61.505  1.00  0.00           C
ATOM   3176  HD1 TYR A 397      24.597  46.028  60.454  1.00  0.00           H
ATOM   3177  CE1 TYR A 397      23.595  46.260  62.281  1.00  0.00           C
ATOM   3178  HE1 TYR A 397      22.670  46.015  61.780  1.00  0.00           H
ATOM   3179  CZ  TYR A 397      23.643  46.524  63.593  1.00  0.00           C
ATOM   3180  OH  TYR A 397      22.401  46.742  64.240  1.00  0.00           O
ATOM   3181  HH  TYR A 397      21.700  46.490  63.634  1.00  0.00           H
ATOM   3182  CD2 TYR A 397      26.046  46.777  63.474  1.00  0.00           C
ATOM   3183  HD2 TYR A 397      27.045  46.898  63.866  1.00  0.00           H
ATOM   3184  CE2 TYR A 397      24.858  46.859  64.243  1.00  0.00           C
ATOM   3185  HE2 TYR A 397      24.805  47.233  65.254  1.00  0.00           H
ATOM   3186  C   TYR A 397      26.635  48.020  59.532  1.00  0.00           C
ATOM   3187  O   TYR A 397      26.326  47.185  58.606  1.00  0.00           O
ATOM   3188  N   ARG A 398      26.210  49.219  59.540  1.00  0.00           N
ATOM   3189  HN  ARG A 398      26.441  49.844  60.282  1.00  0.00           H
ATOM   3190  CA  ARG A 398      25.404  49.860  58.499  1.00  0.00           C
ATOM   3191  HA  ARG A 398      24.612  49.183  58.214  1.00  0.00           H
ATOM   3192  CB  ARG A 398      24.503  51.001  58.878  1.00  0.00           C
ATOM   3193  HB1 ARG A 398      24.092  51.335  57.902  1.00  0.00           H
ATOM   3194  HB2 ARG A 398      25.052  51.851  59.337  1.00  0.00           H
ATOM   3195  CG  ARG A 398      23.249  50.701  59.717  1.00  0.00           C
ATOM   3196  HG1 ARG A 398      22.639  49.875  59.292  1.00  0.00           H
ATOM   3197  HG2 ARG A 398      22.599  51.602  59.731  1.00  0.00           H
ATOM   3198  CD  ARG A 398      23.572  50.448  61.262  1.00  0.00           C
ATOM   3199  HD1 ARG A 398      24.101  51.337  61.667  1.00  0.00           H
ATOM   3200  HD2 ARG A 398      24.247  49.614  61.548  1.00  0.00           H
ATOM   3201  NE  ARG A 398      22.289  50.323  61.934  1.00  0.00           N
ATOM   3202  HE  ARG A 398      21.483  50.388  61.346  1.00  0.00           H
ATOM   3203  CZ  ARG A 398      22.045  50.240  63.204  1.00  0.00           C
ATOM   3204  NH1 ARG A 398      23.000  50.223  64.101  1.00  0.00           N
ATOM   3205 1HH1 ARG A 398      23.925  49.965  63.819  1.00  0.00           H
ATOM   3206 2HH1 ARG A 398      22.727  49.856  64.990  1.00  0.00           H
ATOM   3207  NH2 ARG A 398      20.806  50.318  63.653  1.00  0.00           N
ATOM   3208 1HH2 ARG A 398      20.089  50.060  63.007  1.00  0.00           H
ATOM   3209 2HH2 ARG A 398      20.669  50.398  64.641  1.00  0.00           H
ATOM   3210  C   ARG A 398      26.233  50.076  57.240  1.00  0.00           C
ATOM   3211  O   ARG A 398      25.896  49.695  56.150  1.00  0.00           O
ATOM   3212  N   TYR A 399      27.417  50.610  57.466  1.00  0.00           N
ATOM   3213  HN  TYR A 399      27.666  50.893  58.389  1.00  0.00           H
ATOM   3214  CA  TYR A 399      28.486  50.945  56.547  1.00  0.00           C
ATOM   3215  HA  TYR A 399      28.022  51.565  55.794  1.00  0.00           H
ATOM   3216  CB  TYR A 399      29.580  51.583  57.342  1.00  0.00           C
ATOM   3217  HB1 TYR A 399      30.547  51.530  56.799  1.00  0.00           H
ATOM   3218  HB2 TYR A 399      29.754  51.039  58.295  1.00  0.00           H
ATOM   3219  CG  TYR A 399      29.224  53.073  57.670  1.00  0.00           C
ATOM   3220  CD1 TYR A 399      29.087  53.483  59.031  1.00  0.00           C
ATOM   3221  HD1 TYR A 399      29.297  52.730  59.776  1.00  0.00           H
ATOM   3222  CE1 TYR A 399      28.829  54.789  59.363  1.00  0.00           C
ATOM   3223  HE1 TYR A 399      28.910  55.209  60.355  1.00  0.00           H
ATOM   3224  CZ  TYR A 399      28.705  55.733  58.425  1.00  0.00           C
ATOM   3225  OH  TYR A 399      28.660  57.116  58.741  1.00  0.00           O
ATOM   3226  HH  TYR A 399      28.517  57.187  59.687  1.00  0.00           H
ATOM   3227  CD2 TYR A 399      29.134  54.150  56.690  1.00  0.00           C
ATOM   3228  HD2 TYR A 399      29.200  53.781  55.678  1.00  0.00           H
ATOM   3229  CE2 TYR A 399      28.843  55.474  57.083  1.00  0.00           C
ATOM   3230  HE2 TYR A 399      28.791  56.289  56.377  1.00  0.00           H
ATOM   3231  C   TYR A 399      28.950  49.694  55.876  1.00  0.00           C
ATOM   3232  O   TYR A 399      29.101  49.709  54.666  1.00  0.00           O
ATOM   3233  N   ARG A 400      29.170  48.608  56.674  1.00  0.00           N
ATOM   3234  HN  ARG A 400      29.104  48.751  57.659  1.00  0.00           H
ATOM   3235  CA  ARG A 400      29.515  47.217  56.290  1.00  0.00           C
ATOM   3236  HA  ARG A 400      30.275  47.420  55.551  1.00  0.00           H
ATOM   3237  CB  ARG A 400      29.950  46.352  57.480  1.00  0.00           C
ATOM   3238  HB1 ARG A 400      29.170  46.208  58.259  1.00  0.00           H
ATOM   3239  HB2 ARG A 400      30.700  46.990  57.995  1.00  0.00           H
ATOM   3240  CG  ARG A 400      30.502  45.012  56.978  1.00  0.00           C
ATOM   3241  HG1 ARG A 400      31.204  45.290  56.164  1.00  0.00           H
ATOM   3242  HG2 ARG A 400      29.755  44.388  56.444  1.00  0.00           H
ATOM   3243  CD  ARG A 400      31.329  44.173  57.966  1.00  0.00           C
ATOM   3244  HD1 ARG A 400      32.185  44.679  58.460  1.00  0.00           H
ATOM   3245  HD2 ARG A 400      31.816  43.267  57.545  1.00  0.00           H
ATOM   3246  NE  ARG A 400      30.430  43.646  59.045  1.00  0.00           N
ATOM   3247  HE  ARG A 400      30.078  42.711  58.986  1.00  0.00           H
ATOM   3248  CZ  ARG A 400      30.203  44.156  60.246  1.00  0.00           C
ATOM   3249  NH1 ARG A 400      30.621  45.302  60.655  1.00  0.00           N
ATOM   3250 1HH1 ARG A 400      31.126  45.904  60.037  1.00  0.00           H
ATOM   3251 2HH1 ARG A 400      30.522  45.511  61.628  1.00  0.00           H
ATOM   3252  NH2 ARG A 400      29.567  43.586  61.147  1.00  0.00           N
ATOM   3253 1HH2 ARG A 400      29.321  42.639  60.942  1.00  0.00           H
ATOM   3254 2HH2 ARG A 400      29.428  43.995  62.048  1.00  0.00           H
ATOM   3255  C   ARG A 400      28.479  46.578  55.441  1.00  0.00           C
ATOM   3256  O   ARG A 400      28.707  46.087  54.327  1.00  0.00           O
ATOM   3257  N   ALA A 401      27.144  46.721  55.773  1.00  0.00           N
ATOM   3258  HN  ALA A 401      26.919  47.062  56.682  1.00  0.00           H
ATOM   3259  CA  ALA A 401      26.076  46.276  54.916  1.00  0.00           C
ATOM   3260  HA  ALA A 401      26.298  45.230  54.771  1.00  0.00           H
ATOM   3261  CB  ALA A 401      24.800  46.406  55.715  1.00  0.00           C
ATOM   3262  HB1 ALA A 401      25.028  45.928  56.692  1.00  0.00           H
ATOM   3263  HB2 ALA A 401      23.912  45.924  55.253  1.00  0.00           H
ATOM   3264  HB3 ALA A 401      24.574  47.484  55.856  1.00  0.00           H
ATOM   3265  C   ALA A 401      26.013  47.072  53.643  1.00  0.00           C
ATOM   3266  O   ALA A 401      25.925  46.577  52.553  1.00  0.00           O
ATOM   3267  N   GLY A 402      26.091  48.410  53.698  1.00  0.00           N
ATOM   3268  HN  GLY A 402      26.181  48.846  54.590  1.00  0.00           H
ATOM   3269  CA  GLY A 402      25.796  49.324  52.556  1.00  0.00           C
ATOM   3270  HA1 GLY A 402      25.667  50.316  52.965  1.00  0.00           H
ATOM   3271  HA2 GLY A 402      24.898  48.951  52.085  1.00  0.00           H
ATOM   3272  C   GLY A 402      26.863  49.277  51.599  1.00  0.00           C
ATOM   3273  O   GLY A 402      26.693  49.266  50.389  1.00  0.00           O
ATOM   3274  N   PHE A 403      28.146  49.273  52.046  1.00  0.00           N
ATOM   3275  HN  PHE A 403      28.306  49.320  53.029  1.00  0.00           H
ATOM   3276  CA  PHE A 403      29.328  49.214  51.188  1.00  0.00           C
ATOM   3277  HA  PHE A 403      29.050  49.539  50.197  1.00  0.00           H
ATOM   3278  CB  PHE A 403      30.410  50.290  51.666  1.00  0.00           C
ATOM   3279  HB1 PHE A 403      31.302  50.175  51.014  1.00  0.00           H
ATOM   3280  HB2 PHE A 403      30.807  50.047  52.675  1.00  0.00           H
ATOM   3281  CG  PHE A 403      29.918  51.707  51.497  1.00  0.00           C
ATOM   3282  CD1 PHE A 403      29.766  52.360  50.303  1.00  0.00           C
ATOM   3283  HD1 PHE A 403      29.860  51.747  49.418  1.00  0.00           H
ATOM   3284  CE1 PHE A 403      29.537  53.704  50.239  1.00  0.00           C
ATOM   3285  HE1 PHE A 403      29.505  54.245  49.305  1.00  0.00           H
ATOM   3286  CZ  PHE A 403      29.428  54.432  51.421  1.00  0.00           C
ATOM   3287  HZ  PHE A 403      29.121  55.467  51.400  1.00  0.00           H
ATOM   3288  CD2 PHE A 403      29.715  52.485  52.668  1.00  0.00           C
ATOM   3289  HD2 PHE A 403      29.778  51.931  53.593  1.00  0.00           H
ATOM   3290  CE2 PHE A 403      29.464  53.826  52.663  1.00  0.00           C
ATOM   3291  HE2 PHE A 403      29.348  54.362  53.593  1.00  0.00           H
ATOM   3292  C   PHE A 403      30.043  47.863  50.894  1.00  0.00           C
ATOM   3293  O   PHE A 403      31.086  47.780  50.196  1.00  0.00           O
ATOM   3294  N   VAL A 404      29.564  46.709  51.455  1.00  0.00           N
ATOM   3295  HN  VAL A 404      28.786  46.748  52.078  1.00  0.00           H
ATOM   3296  CA  VAL A 404      30.031  45.332  51.145  1.00  0.00           C
ATOM   3297  HA  VAL A 404      30.741  45.399  50.334  1.00  0.00           H
ATOM   3298  CB  VAL A 404      30.824  44.703  52.281  1.00  0.00           C
ATOM   3299  HB  VAL A 404      30.199  44.443  53.162  1.00  0.00           H
ATOM   3300  CG1 VAL A 404      31.608  43.442  51.958  1.00  0.00           C
ATOM   3301 1HG1 VAL A 404      32.201  43.099  52.833  1.00  0.00           H
ATOM   3302 2HG1 VAL A 404      32.379  43.656  51.188  1.00  0.00           H
ATOM   3303 3HG1 VAL A 404      30.903  42.687  51.548  1.00  0.00           H
ATOM   3304  CG2 VAL A 404      31.937  45.648  52.877  1.00  0.00           C
ATOM   3305 1HG2 VAL A 404      32.547  45.320  53.747  1.00  0.00           H
ATOM   3306 2HG2 VAL A 404      31.609  46.687  53.090  1.00  0.00           H
ATOM   3307 3HG2 VAL A 404      32.686  45.785  52.068  1.00  0.00           H
ATOM   3308  C   VAL A 404      28.837  44.398  50.773  1.00  0.00           C
ATOM   3309  O   VAL A 404      28.794  43.888  49.669  1.00  0.00           O
ATOM   3310  N   LEU A 405      27.916  44.152  51.697  1.00  0.00           N
ATOM   3311  HN  LEU A 405      27.923  44.542  52.614  1.00  0.00           H
ATOM   3312  CA  LEU A 405      26.794  43.211  51.513  1.00  0.00           C
ATOM   3313  HA  LEU A 405      27.221  42.285  51.155  1.00  0.00           H
ATOM   3314  CB  LEU A 405      25.997  43.010  52.827  1.00  0.00           C
ATOM   3315  HB1 LEU A 405      25.804  44.005  53.283  1.00  0.00           H
ATOM   3316  HB2 LEU A 405      26.732  42.462  53.455  1.00  0.00           H
ATOM   3317  CG  LEU A 405      24.787  42.150  52.823  1.00  0.00           C
ATOM   3318  HG  LEU A 405      24.005  42.631  52.198  1.00  0.00           H
ATOM   3319  CD1 LEU A 405      25.017  40.670  52.310  1.00  0.00           C
ATOM   3320 1HD1 LEU A 405      24.002  40.259  52.124  1.00  0.00           H
ATOM   3321 2HD1 LEU A 405      25.575  40.025  53.022  1.00  0.00           H
ATOM   3322 3HD1 LEU A 405      25.469  40.628  51.296  1.00  0.00           H
ATOM   3323  CD2 LEU A 405      24.111  42.119  54.223  1.00  0.00           C
ATOM   3324 1HD2 LEU A 405      23.249  41.428  54.111  1.00  0.00           H
ATOM   3325 2HD2 LEU A 405      23.608  43.089  54.425  1.00  0.00           H
ATOM   3326 3HD2 LEU A 405      24.865  41.767  54.959  1.00  0.00           H
ATOM   3327  C   LEU A 405      25.884  43.624  50.348  1.00  0.00           C
ATOM   3328  O   LEU A 405      25.476  42.765  49.544  1.00  0.00           O
ATOM   3329  N   ALA A 406      25.551  44.895  50.325  1.00  0.00           N
ATOM   3330  HN  ALA A 406      25.796  45.576  51.011  1.00  0.00           H
ATOM   3331  CA  ALA A 406      24.785  45.496  49.235  1.00  0.00           C
ATOM   3332  HA  ALA A 406      23.893  44.914  49.055  1.00  0.00           H
ATOM   3333  CB  ALA A 406      24.348  46.953  49.526  1.00  0.00           C
ATOM   3334  HB1 ALA A 406      23.744  47.363  48.688  1.00  0.00           H
ATOM   3335  HB2 ALA A 406      25.234  47.595  49.720  1.00  0.00           H
ATOM   3336  HB3 ALA A 406      23.847  47.080  50.509  1.00  0.00           H
ATOM   3337  C   ALA A 406      25.440  45.528  47.885  1.00  0.00           C
ATOM   3338  O   ALA A 406      24.723  45.039  47.019  1.00  0.00           O
ATOM   3339  N   PRO A 407      26.664  45.864  47.566  1.00  0.00           N
ATOM   3340  CD  PRO A 407      27.516  46.867  48.278  1.00  0.00           C
ATOM   3341  HD1 PRO A 407      27.568  46.613  49.359  1.00  0.00           H
ATOM   3342  HD2 PRO A 407      27.102  47.883  48.110  1.00  0.00           H
ATOM   3343  CA  PRO A 407      27.135  45.643  46.161  1.00  0.00           C
ATOM   3344  HA  PRO A 407      26.415  45.937  45.412  1.00  0.00           H
ATOM   3345  CB  PRO A 407      28.437  46.510  46.060  1.00  0.00           C
ATOM   3346  HB1 PRO A 407      28.233  47.415  45.448  1.00  0.00           H
ATOM   3347  HB2 PRO A 407      29.192  45.931  45.487  1.00  0.00           H
ATOM   3348  CG  PRO A 407      28.844  46.795  47.529  1.00  0.00           C
ATOM   3349  HG1 PRO A 407      29.459  45.980  47.965  1.00  0.00           H
ATOM   3350  HG2 PRO A 407      29.500  47.682  47.660  1.00  0.00           H
ATOM   3351  C   PRO A 407      27.408  44.120  45.874  1.00  0.00           C
ATOM   3352  O   PRO A 407      27.153  43.746  44.758  1.00  0.00           O
ATOM   3353  N   ILE A 408      28.007  43.333  46.754  1.00  0.00           N
ATOM   3354  HN  ILE A 408      28.225  43.556  47.701  1.00  0.00           H
ATOM   3355  CA  ILE A 408      28.334  41.906  46.590  1.00  0.00           C
ATOM   3356  HA  ILE A 408      28.926  41.906  45.688  1.00  0.00           H
ATOM   3357  CB  ILE A 408      29.210  41.368  47.754  1.00  0.00           C
ATOM   3358  HB  ILE A 408      28.701  41.619  48.708  1.00  0.00           H
ATOM   3359  CG2 ILE A 408      29.205  39.849  47.644  1.00  0.00           C
ATOM   3360 1HG2 ILE A 408      28.324  39.402  48.153  1.00  0.00           H
ATOM   3361 2HG2 ILE A 408      29.933  39.340  48.311  1.00  0.00           H
ATOM   3362 3HG2 ILE A 408      29.250  39.579  46.567  1.00  0.00           H
ATOM   3363  CG1 ILE A 408      30.658  42.040  47.719  1.00  0.00           C
ATOM   3364 1HG1 ILE A 408      31.054  42.105  48.756  1.00  0.00           H
ATOM   3365 2HG1 ILE A 408      30.515  43.100  47.420  1.00  0.00           H
ATOM   3366  CD  ILE A 408      31.696  41.437  46.785  1.00  0.00           C
ATOM   3367  HD1 ILE A 408      31.884  40.398  47.130  1.00  0.00           H
ATOM   3368  HD2 ILE A 408      32.575  42.114  46.845  1.00  0.00           H
ATOM   3369  HD3 ILE A 408      31.242  41.450  45.771  1.00  0.00           H
ATOM   3370  C   ILE A 408      27.053  40.984  46.345  1.00  0.00           C
ATOM   3371  O   ILE A 408      26.990  40.096  45.460  1.00  0.00           O
ATOM   3372  N   GLY A 409      26.009  41.283  47.070  1.00  0.00           N
ATOM   3373  HN  GLY A 409      26.095  41.969  47.789  1.00  0.00           H
ATOM   3374  CA  GLY A 409      24.603  40.906  46.879  1.00  0.00           C
ATOM   3375  HA1 GLY A 409      24.019  41.402  47.640  1.00  0.00           H
ATOM   3376  HA2 GLY A 409      24.443  39.839  46.824  1.00  0.00           H
ATOM   3377  C   GLY A 409      24.003  41.431  45.541  1.00  0.00           C
ATOM   3378  O   GLY A 409      23.332  40.687  44.854  1.00  0.00           O
ATOM   3379  N   LEU A 410      24.206  42.654  45.134  1.00  0.00           N
ATOM   3380  HN  LEU A 410      24.762  43.266  45.690  1.00  0.00           H
ATOM   3381  CA  LEU A 410      23.793  43.084  43.858  1.00  0.00           C
ATOM   3382  HA  LEU A 410      22.776  42.739  43.738  1.00  0.00           H
ATOM   3383  CB  LEU A 410      23.863  44.635  43.867  1.00  0.00           C
ATOM   3384  HB1 LEU A 410      24.917  44.932  44.055  1.00  0.00           H
ATOM   3385  HB2 LEU A 410      23.229  45.006  44.700  1.00  0.00           H
ATOM   3386  CG  LEU A 410      23.313  45.194  42.519  1.00  0.00           C
ATOM   3387  HG  LEU A 410      24.048  44.969  41.717  1.00  0.00           H
ATOM   3388  CD1 LEU A 410      21.979  44.515  42.169  1.00  0.00           C
ATOM   3389 1HD1 LEU A 410      22.186  43.501  41.764  1.00  0.00           H
ATOM   3390 2HD1 LEU A 410      21.452  45.149  41.424  1.00  0.00           H
ATOM   3391 3HD1 LEU A 410      21.348  44.420  43.079  1.00  0.00           H
ATOM   3392  CD2 LEU A 410      23.132  46.726  42.725  1.00  0.00           C
ATOM   3393 1HD2 LEU A 410      24.124  47.119  43.033  1.00  0.00           H
ATOM   3394 2HD2 LEU A 410      22.310  46.943  43.440  1.00  0.00           H
ATOM   3395 3HD2 LEU A 410      22.901  47.288  41.794  1.00  0.00           H
ATOM   3396  C   LEU A 410      24.577  42.391  42.691  1.00  0.00           C
ATOM   3397  O   LEU A 410      23.977  42.055  41.657  1.00  0.00           O
ATOM   3398  N   VAL A 411      25.927  42.149  42.706  1.00  0.00           N
ATOM   3399  HN  VAL A 411      26.462  42.515  43.463  1.00  0.00           H
ATOM   3400  CA  VAL A 411      26.610  41.408  41.627  1.00  0.00           C
ATOM   3401  HA  VAL A 411      26.428  41.920  40.694  1.00  0.00           H
ATOM   3402  CB  VAL A 411      28.110  41.508  41.715  1.00  0.00           C
ATOM   3403  HB  VAL A 411      28.554  40.922  40.882  1.00  0.00           H
ATOM   3404  CG1 VAL A 411      28.653  42.920  41.427  1.00  0.00           C
ATOM   3405 1HG1 VAL A 411      28.392  43.532  42.316  1.00  0.00           H
ATOM   3406 2HG1 VAL A 411      28.137  43.345  40.539  1.00  0.00           H
ATOM   3407 3HG1 VAL A 411      29.758  42.921  41.311  1.00  0.00           H
ATOM   3408  CG2 VAL A 411      28.689  41.044  43.083  1.00  0.00           C
ATOM   3409 1HG2 VAL A 411      29.771  41.274  43.189  1.00  0.00           H
ATOM   3410 2HG2 VAL A 411      28.476  39.962  43.222  1.00  0.00           H
ATOM   3411 3HG2 VAL A 411      28.117  41.571  43.876  1.00  0.00           H
ATOM   3412  C   VAL A 411      26.167  39.954  41.454  1.00  0.00           C
ATOM   3413  O   VAL A 411      26.044  39.498  40.300  1.00  0.00           O
ATOM   3414  N   LEU A 412      25.954  39.290  42.557  1.00  0.00           N
ATOM   3415  HN  LEU A 412      26.132  39.738  43.429  1.00  0.00           H
ATOM   3416  CA  LEU A 412      25.408  37.935  42.688  1.00  0.00           C
ATOM   3417  HA  LEU A 412      26.172  37.297  42.269  1.00  0.00           H
ATOM   3418  CB  LEU A 412      25.215  37.754  44.231  1.00  0.00           C
ATOM   3419  HB1 LEU A 412      24.762  38.706  44.580  1.00  0.00           H
ATOM   3420  HB2 LEU A 412      26.221  37.654  44.690  1.00  0.00           H
ATOM   3421  CG  LEU A 412      24.444  36.497  44.658  1.00  0.00           C
ATOM   3422  HG  LEU A 412      23.424  36.610  44.232  1.00  0.00           H
ATOM   3423  CD1 LEU A 412      25.153  35.108  44.191  1.00  0.00           C
ATOM   3424 1HD1 LEU A 412      24.532  34.244  44.511  1.00  0.00           H
ATOM   3425 2HD1 LEU A 412      26.084  34.945  44.774  1.00  0.00           H
ATOM   3426 3HD1 LEU A 412      25.481  35.105  43.129  1.00  0.00           H
ATOM   3427  CD2 LEU A 412      24.217  36.531  46.181  1.00  0.00           C
ATOM   3428 1HD2 LEU A 412      23.737  35.646  46.651  1.00  0.00           H
ATOM   3429 2HD2 LEU A 412      23.565  37.395  46.432  1.00  0.00           H
ATOM   3430 3HD2 LEU A 412      25.163  36.777  46.710  1.00  0.00           H
ATOM   3431  C   LEU A 412      24.186  37.622  41.858  1.00  0.00           C
ATOM   3432  O   LEU A 412      24.182  36.777  40.948  1.00  0.00           O
ATOM   3433  N   ILE A 413      23.123  38.383  42.109  1.00  0.00           N
ATOM   3434  HN  ILE A 413      23.258  38.996  42.883  1.00  0.00           H
ATOM   3435  CA  ILE A 413      21.832  38.271  41.315  1.00  0.00           C
ATOM   3436  HA  ILE A 413      21.474  37.259  41.431  1.00  0.00           H
ATOM   3437  CB  ILE A 413      20.697  39.133  41.906  1.00  0.00           C
ATOM   3438  HB  ILE A 413      20.775  40.213  41.656  1.00  0.00           H
ATOM   3439  CG2 ILE A 413      19.251  38.650  41.340  1.00  0.00           C
ATOM   3440 1HG2 ILE A 413      18.429  39.233  41.807  1.00  0.00           H
ATOM   3441 2HG2 ILE A 413      19.147  37.562  41.540  1.00  0.00           H
ATOM   3442 3HG2 ILE A 413      19.282  38.679  40.230  1.00  0.00           H
ATOM   3443  CG1 ILE A 413      20.578  39.007  43.339  1.00  0.00           C
ATOM   3444 1HG1 ILE A 413      19.839  39.728  43.747  1.00  0.00           H
ATOM   3445 2HG1 ILE A 413      21.573  39.281  43.751  1.00  0.00           H
ATOM   3446  CD  ILE A 413      20.383  37.559  43.953  1.00  0.00           C
ATOM   3447  HD1 ILE A 413      19.329  37.313  43.701  1.00  0.00           H
ATOM   3448  HD2 ILE A 413      20.393  37.519  45.063  1.00  0.00           H
ATOM   3449  HD3 ILE A 413      21.162  36.848  43.603  1.00  0.00           H
ATOM   3450  C   ILE A 413      21.993  38.471  39.821  1.00  0.00           C
ATOM   3451  O   ILE A 413      21.537  37.647  39.062  1.00  0.00           O
ATOM   3452  N   VAL A 414      22.588  39.609  39.398  1.00  0.00           N
ATOM   3453  HN  VAL A 414      22.895  40.102  40.209  1.00  0.00           H
ATOM   3454  CA  VAL A 414      22.805  40.009  38.044  1.00  0.00           C
ATOM   3455  HA  VAL A 414      21.834  40.029  37.570  1.00  0.00           H
ATOM   3456  CB  VAL A 414      23.370  41.410  37.917  1.00  0.00           C
ATOM   3457  HB  VAL A 414      24.272  41.491  38.561  1.00  0.00           H
ATOM   3458  CG1 VAL A 414      23.797  41.900  36.534  1.00  0.00           C
ATOM   3459 1HG1 VAL A 414      22.961  41.971  35.806  1.00  0.00           H
ATOM   3460 2HG1 VAL A 414      24.514  41.267  35.969  1.00  0.00           H
ATOM   3461 3HG1 VAL A 414      24.314  42.882  36.588  1.00  0.00           H
ATOM   3462  CG2 VAL A 414      22.354  42.424  38.436  1.00  0.00           C
ATOM   3463 1HG2 VAL A 414      22.899  43.385  38.318  1.00  0.00           H
ATOM   3464 2HG2 VAL A 414      22.215  42.103  39.491  1.00  0.00           H
ATOM   3465 3HG2 VAL A 414      21.487  42.415  37.741  1.00  0.00           H
ATOM   3466  C   VAL A 414      23.479  38.971  37.151  1.00  0.00           C
ATOM   3467  O   VAL A 414      23.035  38.680  36.065  1.00  0.00           O
ATOM   3468  N   GLY A 415      24.650  38.468  37.657  1.00  0.00           N
ATOM   3469  HN  GLY A 415      24.904  38.676  38.598  1.00  0.00           H
ATOM   3470  CA  GLY A 415      25.421  37.544  36.828  1.00  0.00           C
ATOM   3471  HA1 GLY A 415      26.427  37.415  37.199  1.00  0.00           H
ATOM   3472  HA2 GLY A 415      25.424  37.941  35.824  1.00  0.00           H
ATOM   3473  C   GLY A 415      24.808  36.174  36.840  1.00  0.00           C
ATOM   3474  O   GLY A 415      24.899  35.362  35.886  1.00  0.00           O
ATOM   3475  N   GLY A 416      24.078  35.794  37.933  1.00  0.00           N
ATOM   3476  HN  GLY A 416      24.122  36.342  38.765  1.00  0.00           H
ATOM   3477  CA  GLY A 416      23.329  34.549  37.970  1.00  0.00           C
ATOM   3478  HA1 GLY A 416      23.000  34.498  38.997  1.00  0.00           H
ATOM   3479  HA2 GLY A 416      23.897  33.756  37.507  1.00  0.00           H
ATOM   3480  C   GLY A 416      22.106  34.578  37.019  1.00  0.00           C
ATOM   3481  O   GLY A 416      21.882  33.568  36.317  1.00  0.00           O
ATOM   3482  N   TYR A 417      21.437  35.667  36.839  1.00  0.00           N
ATOM   3483  HN  TYR A 417      21.727  36.387  37.464  1.00  0.00           H
ATOM   3484  CA  TYR A 417      20.481  35.937  35.805  1.00  0.00           C
ATOM   3485  HA  TYR A 417      19.776  35.125  35.705  1.00  0.00           H
ATOM   3486  CB  TYR A 417      19.739  37.277  35.905  1.00  0.00           C
ATOM   3487  HB1 TYR A 417      20.487  38.093  35.813  1.00  0.00           H
ATOM   3488  HB2 TYR A 417      19.144  37.331  36.842  1.00  0.00           H
ATOM   3489  CG  TYR A 417      18.773  37.521  34.801  1.00  0.00           C
ATOM   3490  CD1 TYR A 417      17.560  36.874  34.944  1.00  0.00           C
ATOM   3491  HD1 TYR A 417      17.378  36.296  35.838  1.00  0.00           H
ATOM   3492  CE1 TYR A 417      16.485  37.054  34.031  1.00  0.00           C
ATOM   3493  HE1 TYR A 417      15.579  36.487  34.184  1.00  0.00           H
ATOM   3494  CZ  TYR A 417      16.725  37.862  32.879  1.00  0.00           C
ATOM   3495  OH  TYR A 417      15.802  37.971  31.843  1.00  0.00           O
ATOM   3496  HH  TYR A 417      16.173  38.458  31.103  1.00  0.00           H
ATOM   3497  CD2 TYR A 417      19.071  38.167  33.580  1.00  0.00           C
ATOM   3498  HD2 TYR A 417      20.056  38.556  33.369  1.00  0.00           H
ATOM   3499  CE2 TYR A 417      17.981  38.354  32.646  1.00  0.00           C
ATOM   3500  HE2 TYR A 417      18.356  38.828  31.752  1.00  0.00           H
ATOM   3501  C   TYR A 417      21.089  35.783  34.412  1.00  0.00           C
ATOM   3502  O   TYR A 417      20.433  35.199  33.546  1.00  0.00           O
ATOM   3503  N   PHE A 418      22.274  36.372  34.179  1.00  0.00           N
ATOM   3504  HN  PHE A 418      22.768  36.930  34.840  1.00  0.00           H
ATOM   3505  CA  PHE A 418      23.036  36.192  32.941  1.00  0.00           C
ATOM   3506  HA  PHE A 418      22.345  36.309  32.120  1.00  0.00           H
ATOM   3507  CB  PHE A 418      24.218  37.272  32.836  1.00  0.00           C
ATOM   3508  HB1 PHE A 418      24.897  36.994  32.002  1.00  0.00           H
ATOM   3509  HB2 PHE A 418      24.808  37.178  33.773  1.00  0.00           H
ATOM   3510  CG  PHE A 418      23.816  38.727  32.514  1.00  0.00           C
ATOM   3511  CD1 PHE A 418      22.915  38.878  31.460  1.00  0.00           C
ATOM   3512  HD1 PHE A 418      22.489  38.132  30.806  1.00  0.00           H
ATOM   3513  CE1 PHE A 418      22.421  40.170  31.198  1.00  0.00           C
ATOM   3514  HE1 PHE A 418      21.645  40.273  30.453  1.00  0.00           H
ATOM   3515  CZ  PHE A 418      22.772  41.247  31.985  1.00  0.00           C
ATOM   3516  HZ  PHE A 418      22.272  42.189  31.818  1.00  0.00           H
ATOM   3517  CD2 PHE A 418      24.359  39.805  33.168  1.00  0.00           C
ATOM   3518  HD2 PHE A 418      25.122  39.590  33.901  1.00  0.00           H
ATOM   3519  CE2 PHE A 418      23.809  41.084  32.891  1.00  0.00           C
ATOM   3520  HE2 PHE A 418      24.177  41.990  33.349  1.00  0.00           H
ATOM   3521  C   PHE A 418      23.574  34.721  32.681  1.00  0.00           C
ATOM   3522  O   PHE A 418      23.376  34.108  31.608  1.00  0.00           O
ATOM   3523  N   LEU A 419      24.049  34.045  33.707  1.00  0.00           N
ATOM   3524  HN  LEU A 419      24.140  34.468  34.605  1.00  0.00           H
ATOM   3525  CA  LEU A 419      24.333  32.660  33.641  1.00  0.00           C
ATOM   3526  HA  LEU A 419      24.991  32.468  32.807  1.00  0.00           H
ATOM   3527  CB  LEU A 419      24.969  32.150  34.887  1.00  0.00           C
ATOM   3528  HB1 LEU A 419      24.898  31.045  34.980  1.00  0.00           H
ATOM   3529  HB2 LEU A 419      24.215  32.504  35.622  1.00  0.00           H
ATOM   3530  CG  LEU A 419      26.441  32.529  35.073  1.00  0.00           C
ATOM   3531  HG  LEU A 419      26.587  33.554  34.671  1.00  0.00           H
ATOM   3532  CD1 LEU A 419      26.963  32.434  36.500  1.00  0.00           C
ATOM   3533 1HD1 LEU A 419      27.093  31.380  36.825  1.00  0.00           H
ATOM   3534 2HD1 LEU A 419      26.279  33.023  37.149  1.00  0.00           H
ATOM   3535 3HD1 LEU A 419      27.959  32.921  36.574  1.00  0.00           H
ATOM   3536  CD2 LEU A 419      27.330  31.496  34.272  1.00  0.00           C
ATOM   3537 1HD2 LEU A 419      27.219  30.473  34.690  1.00  0.00           H
ATOM   3538 2HD2 LEU A 419      28.427  31.667  34.300  1.00  0.00           H
ATOM   3539 3HD2 LEU A 419      27.054  31.519  33.197  1.00  0.00           H
ATOM   3540  C   LEU A 419      23.090  31.808  33.349  1.00  0.00           C
ATOM   3541  O   LEU A 419      23.146  30.881  32.544  1.00  0.00           O
ATOM   3542  N   ILE A 420      21.897  32.093  33.941  1.00  0.00           N
ATOM   3543  HN  ILE A 420      21.880  32.798  34.646  1.00  0.00           H
ATOM   3544  CA  ILE A 420      20.662  31.416  33.575  1.00  0.00           C
ATOM   3545  HA  ILE A 420      20.865  30.359  33.673  1.00  0.00           H
ATOM   3546  CB  ILE A 420      19.558  31.835  34.554  1.00  0.00           C
ATOM   3547  HB  ILE A 420      19.624  32.936  34.681  1.00  0.00           H
ATOM   3548  CG2 ILE A 420      18.160  31.378  34.053  1.00  0.00           C
ATOM   3549 1HG2 ILE A 420      17.428  31.792  34.779  1.00  0.00           H
ATOM   3550 2HG2 ILE A 420      18.169  30.268  34.017  1.00  0.00           H
ATOM   3551 3HG2 ILE A 420      17.909  31.817  33.064  1.00  0.00           H
ATOM   3552  CG1 ILE A 420      19.871  31.013  35.948  1.00  0.00           C
ATOM   3553 1HG1 ILE A 420      20.774  31.358  36.495  1.00  0.00           H
ATOM   3554 2HG1 ILE A 420      20.148  29.979  35.650  1.00  0.00           H
ATOM   3555  CD  ILE A 420      18.702  30.987  36.889  1.00  0.00           C
ATOM   3556  HD1 ILE A 420      18.921  30.916  37.976  1.00  0.00           H
ATOM   3557  HD2 ILE A 420      17.830  30.344  36.646  1.00  0.00           H
ATOM   3558  HD3 ILE A 420      18.339  32.037  36.876  1.00  0.00           H
ATOM   3559  C   ILE A 420      20.210  31.597  32.135  1.00  0.00           C
ATOM   3560  O   ILE A 420      19.996  30.586  31.401  1.00  0.00           O
ATOM   3561  N   ARG A 421      20.086  32.869  31.621  1.00  0.00           N
ATOM   3562  HN  ARG A 421      20.212  33.720  32.124  1.00  0.00           H
ATOM   3563  CA  ARG A 421      19.706  33.154  30.249  1.00  0.00           C
ATOM   3564  HA  ARG A 421      18.933  32.455  29.966  1.00  0.00           H
ATOM   3565  CB  ARG A 421      19.274  34.608  30.146  1.00  0.00           C
ATOM   3566  HB1 ARG A 421      19.166  34.865  29.071  1.00  0.00           H
ATOM   3567  HB2 ARG A 421      20.056  35.296  30.534  1.00  0.00           H
ATOM   3568  CG  ARG A 421      18.012  34.996  30.911  1.00  0.00           C
ATOM   3569  HG1 ARG A 421      18.100  36.099  31.005  1.00  0.00           H
ATOM   3570  HG2 ARG A 421      18.096  34.500  31.902  1.00  0.00           H
ATOM   3571  CD  ARG A 421      16.845  34.481  30.181  1.00  0.00           C
ATOM   3572  HD1 ARG A 421      16.532  33.426  30.332  1.00  0.00           H
ATOM   3573  HD2 ARG A 421      17.046  34.585  29.093  1.00  0.00           H
ATOM   3574  NE  ARG A 421      15.654  35.407  30.527  1.00  0.00           N
ATOM   3575  HE  ARG A 421      15.889  36.135  31.172  1.00  0.00           H
ATOM   3576  CZ  ARG A 421      14.449  35.504  29.865  1.00  0.00           C
ATOM   3577  NH1 ARG A 421      14.080  34.831  28.788  1.00  0.00           N
ATOM   3578 1HH1 ARG A 421      14.595  34.066  28.402  1.00  0.00           H
ATOM   3579 2HH1 ARG A 421      13.176  34.884  28.363  1.00  0.00           H
ATOM   3580  NH2 ARG A 421      13.613  36.419  30.330  1.00  0.00           N
ATOM   3581 1HH2 ARG A 421      13.985  36.952  31.090  1.00  0.00           H
ATOM   3582 2HH2 ARG A 421      12.809  36.690  29.800  1.00  0.00           H
ATOM   3583  C   ARG A 421      20.752  32.706  29.338  1.00  0.00           C
ATOM   3584  O   ARG A 421      20.515  32.269  28.209  1.00  0.00           O
ATOM   3585  N   GLY A 422      22.063  32.690  29.724  1.00  0.00           N
ATOM   3586  HN  GLY A 422      22.398  33.232  30.490  1.00  0.00           H
ATOM   3587  CA  GLY A 422      23.133  32.043  28.863  1.00  0.00           C
ATOM   3588  HA1 GLY A 422      24.039  32.173  29.436  1.00  0.00           H
ATOM   3589  HA2 GLY A 422      23.043  32.461  27.871  1.00  0.00           H
ATOM   3590  C   GLY A 422      22.917  30.550  28.665  1.00  0.00           C
ATOM   3591  O   GLY A 422      23.005  30.040  27.527  1.00  0.00           O
ATOM   3592  N   VAL A 423      22.552  29.720  29.726  1.00  0.00           N
ATOM   3593  HN  VAL A 423      22.498  30.064  30.660  1.00  0.00           H
ATOM   3594  CA  VAL A 423      22.185  28.303  29.538  1.00  0.00           C
ATOM   3595  HA  VAL A 423      22.938  27.914  28.869  1.00  0.00           H
ATOM   3596  CB  VAL A 423      22.092  27.600  30.901  1.00  0.00           C
ATOM   3597  HB  VAL A 423      21.446  28.213  31.566  1.00  0.00           H
ATOM   3598  CG1 VAL A 423      21.677  26.133  30.776  1.00  0.00           C
ATOM   3599 1HG1 VAL A 423      20.648  26.025  30.370  1.00  0.00           H
ATOM   3600 2HG1 VAL A 423      21.754  25.473  31.666  1.00  0.00           H
ATOM   3601 3HG1 VAL A 423      22.270  25.657  29.965  1.00  0.00           H
ATOM   3602  CG2 VAL A 423      23.488  27.511  31.516  1.00  0.00           C
ATOM   3603 1HG2 VAL A 423      23.823  28.535  31.787  1.00  0.00           H
ATOM   3604 2HG2 VAL A 423      24.289  27.075  30.881  1.00  0.00           H
ATOM   3605 3HG2 VAL A 423      23.469  26.962  32.482  1.00  0.00           H
ATOM   3606  C   VAL A 423      20.926  28.097  28.662  1.00  0.00           C
ATOM   3607  O   VAL A 423      20.897  27.334  27.684  1.00  0.00           O
ATOM   3608  N   MET A 424      19.878  28.906  28.881  1.00  0.00           N
ATOM   3609  HN  MET A 424      19.961  29.427  29.727  1.00  0.00           H
ATOM   3610  CA  MET A 424      18.752  28.985  27.994  1.00  0.00           C
ATOM   3611  HA  MET A 424      18.292  28.008  28.002  1.00  0.00           H
ATOM   3612  CB  MET A 424      17.819  29.970  28.494  1.00  0.00           C
ATOM   3613  HB1 MET A 424      17.141  30.282  27.671  1.00  0.00           H
ATOM   3614  HB2 MET A 424      18.329  30.932  28.713  1.00  0.00           H
ATOM   3615  CG  MET A 424      17.083  29.570  29.779  1.00  0.00           C
ATOM   3616  HG1 MET A 424      17.769  29.337  30.622  1.00  0.00           H
ATOM   3617  HG2 MET A 424      16.497  28.649  29.573  1.00  0.00           H
ATOM   3618  SD  MET A 424      15.992  30.896  30.422  1.00  0.00           S
ATOM   3619  CE  MET A 424      15.270  29.781  31.632  1.00  0.00           C
ATOM   3620  HE1 MET A 424      14.567  30.273  32.338  1.00  0.00           H
ATOM   3621  HE2 MET A 424      16.123  29.369  32.212  1.00  0.00           H
ATOM   3622  HE3 MET A 424      14.697  29.035  31.040  1.00  0.00           H
ATOM   3623  C   MET A 424      19.092  29.270  26.559  1.00  0.00           C
ATOM   3624  O   MET A 424      18.514  28.642  25.653  1.00  0.00           O
ATOM   3625  N   THR A 425      19.973  30.269  26.228  1.00  0.00           N
ATOM   3626  HN  THR A 425      20.411  30.677  27.026  1.00  0.00           H
ATOM   3627  CA  THR A 425      20.482  30.530  24.890  1.00  0.00           C
ATOM   3628  HA  THR A 425      19.541  30.603  24.366  1.00  0.00           H
ATOM   3629  CB  THR A 425      21.397  31.729  24.808  1.00  0.00           C
ATOM   3630  HB  THR A 425      22.387  31.568  25.284  1.00  0.00           H
ATOM   3631  OG1 THR A 425      20.768  32.813  25.394  1.00  0.00           O
ATOM   3632  HG1 THR A 425      20.573  32.580  26.305  1.00  0.00           H
ATOM   3633  CG2 THR A 425      21.606  32.234  23.371  1.00  0.00           C
ATOM   3634 1HG2 THR A 425      20.657  32.613  22.936  1.00  0.00           H
ATOM   3635 2HG2 THR A 425      21.963  31.388  22.746  1.00  0.00           H
ATOM   3636 3HG2 THR A 425      22.285  33.113  23.370  1.00  0.00           H
ATOM   3637  C   THR A 425      21.242  29.392  24.274  1.00  0.00           C
ATOM   3638  O   THR A 425      21.135  29.126  23.092  1.00  0.00           O
ATOM   3639  N   LEU A 426      22.108  28.649  25.054  1.00  0.00           N
ATOM   3640  HN  LEU A 426      22.365  28.846  25.996  1.00  0.00           H
ATOM   3641  CA  LEU A 426      22.823  27.518  24.607  1.00  0.00           C
ATOM   3642  HA  LEU A 426      23.352  27.833  23.720  1.00  0.00           H
ATOM   3643  CB  LEU A 426      23.862  27.037  25.737  1.00  0.00           C
ATOM   3644  HB1 LEU A 426      23.209  26.926  26.628  1.00  0.00           H
ATOM   3645  HB2 LEU A 426      24.489  27.923  25.976  1.00  0.00           H
ATOM   3646  CG  LEU A 426      24.798  25.803  25.456  1.00  0.00           C
ATOM   3647  HG  LEU A 426      24.120  24.925  25.394  1.00  0.00           H
ATOM   3648  CD1 LEU A 426      25.544  25.946  24.099  1.00  0.00           C
ATOM   3649 1HD1 LEU A 426      26.440  26.601  24.080  1.00  0.00           H
ATOM   3650 2HD1 LEU A 426      24.804  26.221  23.316  1.00  0.00           H
ATOM   3651 3HD1 LEU A 426      25.945  24.942  23.840  1.00  0.00           H
ATOM   3652  CD2 LEU A 426      25.881  25.584  26.475  1.00  0.00           C
ATOM   3653 1HD2 LEU A 426      26.452  26.510  26.702  1.00  0.00           H
ATOM   3654 2HD2 LEU A 426      26.593  24.771  26.217  1.00  0.00           H
ATOM   3655 3HD2 LEU A 426      25.335  25.324  27.407  1.00  0.00           H
ATOM   3656  C   LEU A 426      21.961  26.395  24.149  1.00  0.00           C
ATOM   3657  O   LEU A 426      22.275  25.834  23.106  1.00  0.00           O
ATOM   3658  N   PHE A 427      20.842  25.998  24.876  1.00  0.00           N
ATOM   3659  HN  PHE A 427      20.626  26.570  25.663  1.00  0.00           H
ATOM   3660  CA  PHE A 427      19.801  25.100  24.475  1.00  0.00           C
ATOM   3661  HA  PHE A 427      20.317  24.247  24.060  1.00  0.00           H
ATOM   3662  CB  PHE A 427      18.681  24.837  25.619  1.00  0.00           C
ATOM   3663  HB1 PHE A 427      17.767  24.410  25.153  1.00  0.00           H
ATOM   3664  HB2 PHE A 427      18.316  25.809  26.016  1.00  0.00           H
ATOM   3665  CG  PHE A 427      19.177  23.876  26.636  1.00  0.00           C
ATOM   3666  CD1 PHE A 427      19.159  22.516  26.336  1.00  0.00           C
ATOM   3667  HD1 PHE A 427      18.577  22.278  25.458  1.00  0.00           H
ATOM   3668  CE1 PHE A 427      19.723  21.566  27.179  1.00  0.00           C
ATOM   3669  HE1 PHE A 427      19.728  20.563  26.778  1.00  0.00           H
ATOM   3670  CZ  PHE A 427      20.360  21.940  28.372  1.00  0.00           C
ATOM   3671  HZ  PHE A 427      20.595  21.169  29.091  1.00  0.00           H
ATOM   3672  CD2 PHE A 427      19.719  24.272  27.872  1.00  0.00           C
ATOM   3673  HD2 PHE A 427      19.681  25.311  28.164  1.00  0.00           H
ATOM   3674  CE2 PHE A 427      20.308  23.292  28.696  1.00  0.00           C
ATOM   3675  HE2 PHE A 427      20.839  23.632  29.572  1.00  0.00           H
ATOM   3676  C   PHE A 427      19.112  25.667  23.211  1.00  0.00           C
ATOM   3677  O   PHE A 427      18.811  24.914  22.279  1.00  0.00           O
ATOM   3678  N   SER A 428      18.838  26.923  23.087  1.00  0.00           N
ATOM   3679  HN  SER A 428      19.090  27.580  23.792  1.00  0.00           H
ATOM   3680  CA  SER A 428      18.146  27.472  21.960  1.00  0.00           C
ATOM   3681  HA  SER A 428      17.263  26.872  21.794  1.00  0.00           H
ATOM   3682  CB  SER A 428      17.724  28.925  22.287  1.00  0.00           C
ATOM   3683  HB1 SER A 428      16.960  29.378  21.619  1.00  0.00           H
ATOM   3684  HB2 SER A 428      18.520  29.697  22.365  1.00  0.00           H
ATOM   3685  OG  SER A 428      17.009  29.024  23.491  1.00  0.00           O
ATOM   3686  HG1 SER A 428      17.610  28.797  24.205  1.00  0.00           H
ATOM   3687  C   SER A 428      18.988  27.434  20.668  1.00  0.00           C
ATOM   3688  O   SER A 428      18.443  27.024  19.640  1.00  0.00           O
ATOM   3689  N   ILE A 429      20.268  27.887  20.690  1.00  0.00           N
ATOM   3690  HN  ILE A 429      20.657  28.217  21.547  1.00  0.00           H
ATOM   3691  CA  ILE A 429      21.069  27.946  19.488  1.00  0.00           C
ATOM   3692  HA  ILE A 429      20.491  28.464  18.737  1.00  0.00           H
ATOM   3693  CB  ILE A 429      22.432  28.690  19.549  1.00  0.00           C
ATOM   3694  HB  ILE A 429      23.006  28.529  18.611  1.00  0.00           H
ATOM   3695  CG2 ILE A 429      22.024  30.162  19.744  1.00  0.00           C
ATOM   3696 1HG2 ILE A 429      22.913  30.826  19.801  1.00  0.00           H
ATOM   3697 2HG2 ILE A 429      21.457  30.391  20.671  1.00  0.00           H
ATOM   3698 3HG2 ILE A 429      21.475  30.517  18.845  1.00  0.00           H
ATOM   3699  CG1 ILE A 429      23.297  28.280  20.738  1.00  0.00           C
ATOM   3700 1HG1 ILE A 429      23.184  27.182  20.864  1.00  0.00           H
ATOM   3701 2HG1 ILE A 429      22.930  28.797  21.650  1.00  0.00           H
ATOM   3702  CD  ILE A 429      24.737  28.712  20.531  1.00  0.00           C
ATOM   3703  HD1 ILE A 429      25.121  28.498  19.511  1.00  0.00           H
ATOM   3704  HD2 ILE A 429      25.366  28.220  21.304  1.00  0.00           H
ATOM   3705  HD3 ILE A 429      24.772  29.820  20.595  1.00  0.00           H
ATOM   3706  C   ILE A 429      21.331  26.454  18.948  1.00  0.00           C
ATOM   3707  O   ILE A 429      21.133  26.256  17.772  1.00  0.00           O
ATOM   3708  N   LYS A 430      21.551  25.535  19.907  1.00  0.00           N
ATOM   3709  HN  LYS A 430      21.561  25.787  20.872  1.00  0.00           H
ATOM   3710  CA  LYS A 430      21.571  24.145  19.540  1.00  0.00           C
ATOM   3711  HA  LYS A 430      22.414  23.905  18.908  1.00  0.00           H
ATOM   3712  CB  LYS A 430      21.893  23.269  20.861  1.00  0.00           C
ATOM   3713  HB1 LYS A 430      21.039  23.398  21.559  1.00  0.00           H
ATOM   3714  HB2 LYS A 430      22.755  23.824  21.288  1.00  0.00           H
ATOM   3715  CG  LYS A 430      22.247  21.876  20.623  1.00  0.00           C
ATOM   3716  HG1 LYS A 430      23.229  21.912  20.105  1.00  0.00           H
ATOM   3717  HG2 LYS A 430      21.501  21.434  19.928  1.00  0.00           H
ATOM   3718  CD  LYS A 430      22.159  21.021  21.877  1.00  0.00           C
ATOM   3719  HD1 LYS A 430      21.131  21.085  22.293  1.00  0.00           H
ATOM   3720  HD2 LYS A 430      22.834  21.407  22.671  1.00  0.00           H
ATOM   3721  CE  LYS A 430      22.406  19.508  21.611  1.00  0.00           C
ATOM   3722  HE1 LYS A 430      23.338  19.480  21.007  1.00  0.00           H
ATOM   3723  HE2 LYS A 430      21.611  18.944  21.079  1.00  0.00           H
ATOM   3724  NZ  LYS A 430      22.639  18.743  22.840  1.00  0.00           N
ATOM   3725  HZ1 LYS A 430      21.732  18.413  23.227  1.00  0.00           H
ATOM   3726  HZ2 LYS A 430      23.081  19.305  23.595  1.00  0.00           H
ATOM   3727  HZ3 LYS A 430      23.279  17.939  22.680  1.00  0.00           H
ATOM   3728  C   LYS A 430      20.228  23.621  18.989  1.00  0.00           C
ATOM   3729  O   LYS A 430      20.184  22.930  17.984  1.00  0.00           O
ATOM   3730  N   SER A 431      19.047  23.994  19.607  1.00  0.00           N
ATOM   3731  HN  SER A 431      19.126  24.498  20.464  1.00  0.00           H
ATOM   3732  CA  SER A 431      17.770  23.473  19.096  1.00  0.00           C
ATOM   3733  HA  SER A 431      17.853  22.402  18.979  1.00  0.00           H
ATOM   3734  CB  SER A 431      16.685  23.840  20.094  1.00  0.00           C
ATOM   3735  HB1 SER A 431      16.366  24.899  20.208  1.00  0.00           H
ATOM   3736  HB2 SER A 431      17.112  23.641  21.100  1.00  0.00           H
ATOM   3737  OG  SER A 431      15.503  23.071  19.921  1.00  0.00           O
ATOM   3738  HG1 SER A 431      15.299  22.554  20.704  1.00  0.00           H
ATOM   3739  C   SER A 431      17.399  23.953  17.694  1.00  0.00           C
ATOM   3740  O   SER A 431      16.928  23.131  16.915  1.00  0.00           O
ATOM   3741  N   ASN A 432      17.634  25.244  17.419  1.00  0.00           N
ATOM   3742  HN  ASN A 432      17.952  25.937  18.062  1.00  0.00           H
ATOM   3743  CA  ASN A 432      17.330  25.842  16.158  1.00  0.00           C
ATOM   3744  HA  ASN A 432      16.295  25.629  15.935  1.00  0.00           H
ATOM   3745  CB  ASN A 432      17.420  27.411  16.257  1.00  0.00           C
ATOM   3746  HB1 ASN A 432      17.428  27.845  15.235  1.00  0.00           H
ATOM   3747  HB2 ASN A 432      18.349  27.614  16.833  1.00  0.00           H
ATOM   3748  CG  ASN A 432      16.257  28.049  16.968  1.00  0.00           C
ATOM   3749  OD1 ASN A 432      15.114  27.590  17.024  1.00  0.00           O
ATOM   3750  ND2 ASN A 432      16.447  29.398  17.301  1.00  0.00           N
ATOM   3751 1HD2 ASN A 432      17.318  29.723  16.933  1.00  0.00           H
ATOM   3752 2HD2 ASN A 432      15.758  29.940  17.782  1.00  0.00           H
ATOM   3753  C   ASN A 432      18.120  25.345  14.959  1.00  0.00           C
ATOM   3754  O   ASN A 432      17.586  25.128  13.864  1.00  0.00           O
ATOM   3755  N   HSD A 433      19.403  25.026  15.185  1.00  0.00           N
ATOM   3756  HN  HSD A 433      19.763  25.092  16.112  1.00  0.00           H
ATOM   3757  CA  HSD A 433      20.367  24.784  14.166  1.00  0.00           C
ATOM   3758  HA  HSD A 433      19.862  24.650  13.221  1.00  0.00           H
ATOM   3759  CB  HSD A 433      21.361  25.944  14.011  1.00  0.00           C
ATOM   3760  HB1 HSD A 433      22.029  25.738  13.148  1.00  0.00           H
ATOM   3761  HB2 HSD A 433      21.972  26.118  14.923  1.00  0.00           H
ATOM   3762  ND1 HSD A 433      20.372  27.866  12.512  1.00  0.00           N
ATOM   3763  HD1 HSD A 433      20.549  27.400  11.645  1.00  0.00           H
ATOM   3764  CG  HSD A 433      20.713  27.286  13.708  1.00  0.00           C
ATOM   3765  CE1 HSD A 433      19.953  29.135  12.736  1.00  0.00           C
ATOM   3766  HE1 HSD A 433      19.430  29.755  12.007  1.00  0.00           H
ATOM   3767  NE2 HSD A 433      20.126  29.529  13.988  1.00  0.00           N
ATOM   3768  CD2 HSD A 433      20.544  28.337  14.593  1.00  0.00           C
ATOM   3769  HD2 HSD A 433      20.491  28.349  15.675  1.00  0.00           H
ATOM   3770  C   HSD A 433      21.152  23.619  14.427  1.00  0.00           C
ATOM   3771  O   HSD A 433      22.175  23.712  15.121  1.00  0.00           O
ATOM   3772  N   PRO A 434      20.847  22.371  13.962  1.00  0.00           N
ATOM   3773  CD  PRO A 434      19.522  22.026  13.388  1.00  0.00           C
ATOM   3774  HD1 PRO A 434      19.142  22.658  12.558  1.00  0.00           H
ATOM   3775  HD2 PRO A 434      18.726  22.046  14.163  1.00  0.00           H
ATOM   3776  CA  PRO A 434      21.410  21.185  14.598  1.00  0.00           C
ATOM   3777  HA  PRO A 434      21.412  21.452  15.645  1.00  0.00           H
ATOM   3778  CB  PRO A 434      20.529  19.983  14.067  1.00  0.00           C
ATOM   3779  HB1 PRO A 434      19.840  19.798  14.919  1.00  0.00           H
ATOM   3780  HB2 PRO A 434      21.095  19.069  13.787  1.00  0.00           H
ATOM   3781  CG  PRO A 434      19.728  20.575  12.896  1.00  0.00           C
ATOM   3782  HG1 PRO A 434      20.349  20.590  11.975  1.00  0.00           H
ATOM   3783  HG2 PRO A 434      18.759  20.062  12.710  1.00  0.00           H
ATOM   3784  C   PRO A 434      22.903  21.035  14.298  1.00  0.00           C
ATOM   3785  O   PRO A 434      23.607  20.512  15.160  1.00  0.00           O
ATOM   3786  N   GLY A 435      23.443  21.496  13.162  1.00  0.00           N
ATOM   3787  HN  GLY A 435      22.844  22.028  12.568  1.00  0.00           H
ATOM   3788  CA  GLY A 435      24.811  21.299  12.660  1.00  0.00           C
ATOM   3789  HA1 GLY A 435      24.846  21.250  11.582  1.00  0.00           H
ATOM   3790  HA2 GLY A 435      25.089  20.300  12.960  1.00  0.00           H
ATOM   3791  C   GLY A 435      25.866  22.240  13.228  1.00  0.00           C
ATOM   3792  O   GLY A 435      27.097  22.213  12.943  1.00  0.00           O
ATOM   3793  N   LEU A 436      25.463  23.205  14.017  1.00  0.00           N
ATOM   3794  HN  LEU A 436      24.510  23.092  14.288  1.00  0.00           H
ATOM   3795  CA  LEU A 436      26.181  24.432  14.423  1.00  0.00           C
ATOM   3796  HA  LEU A 436      26.602  24.761  13.484  1.00  0.00           H
ATOM   3797  CB  LEU A 436      25.153  25.440  14.998  1.00  0.00           C
ATOM   3798  HB1 LEU A 436      24.463  24.986  15.742  1.00  0.00           H
ATOM   3799  HB2 LEU A 436      24.532  25.709  14.117  1.00  0.00           H
ATOM   3800  CG  LEU A 436      25.775  26.770  15.620  1.00  0.00           C
ATOM   3801  HG  LEU A 436      26.463  26.390  16.405  1.00  0.00           H
ATOM   3802  CD1 LEU A 436      26.711  27.575  14.734  1.00  0.00           C
ATOM   3803 1HD1 LEU A 436      26.872  28.602  15.127  1.00  0.00           H
ATOM   3804 2HD1 LEU A 436      26.486  27.682  13.651  1.00  0.00           H
ATOM   3805 3HD1 LEU A 436      27.698  27.067  14.695  1.00  0.00           H
ATOM   3806  CD2 LEU A 436      24.733  27.663  16.229  1.00  0.00           C
ATOM   3807 1HD2 LEU A 436      24.114  27.016  16.886  1.00  0.00           H
ATOM   3808 2HD2 LEU A 436      24.166  28.267  15.488  1.00  0.00           H
ATOM   3809 3HD2 LEU A 436      25.216  28.444  16.853  1.00  0.00           H
ATOM   3810  C   LEU A 436      27.429  24.196  15.280  1.00  0.00           C
ATOM   3811  O   LEU A 436      28.518  24.713  15.012  1.00  0.00           O
ATOM   3812  N   LEU A 437      27.207  23.384  16.327  1.00  0.00           N
ATOM   3813  HN  LEU A 437      26.252  23.155  16.499  1.00  0.00           H
ATOM   3814  CA  LEU A 437      28.118  23.163  17.398  1.00  0.00           C
ATOM   3815  HA  LEU A 437      28.824  23.980  17.376  1.00  0.00           H
ATOM   3816  CB  LEU A 437      27.230  23.071  18.704  1.00  0.00           C
ATOM   3817  HB1 LEU A 437      27.897  22.764  19.538  1.00  0.00           H
ATOM   3818  HB2 LEU A 437      26.481  22.258  18.596  1.00  0.00           H
ATOM   3819  CG  LEU A 437      26.391  24.261  19.205  1.00  0.00           C
ATOM   3820  HG  LEU A 437      25.505  24.374  18.543  1.00  0.00           H
ATOM   3821  CD1 LEU A 437      25.925  24.257  20.696  1.00  0.00           C
ATOM   3822 1HD1 LEU A 437      25.131  24.995  20.940  1.00  0.00           H
ATOM   3823 2HD1 LEU A 437      26.774  24.384  21.400  1.00  0.00           H
ATOM   3824 3HD1 LEU A 437      25.520  23.258  20.966  1.00  0.00           H
ATOM   3825  CD2 LEU A 437      27.125  25.577  19.149  1.00  0.00           C
ATOM   3826 1HD2 LEU A 437      26.461  26.374  19.546  1.00  0.00           H
ATOM   3827 2HD2 LEU A 437      27.428  25.759  18.096  1.00  0.00           H
ATOM   3828 3HD2 LEU A 437      27.965  25.526  19.875  1.00  0.00           H
ATOM   3829  C   LEU A 437      28.976  21.853  17.297  1.00  0.00           C
ATOM   3830  O   LEU A 437      29.809  21.553  18.126  1.00  0.00           O
ATOM   3831  N   SER A 438      28.691  21.083  16.223  1.00  0.00           N
ATOM   3832  HN  SER A 438      28.043  21.480  15.578  1.00  0.00           H
ATOM   3833  CA  SER A 438      29.327  19.780  16.124  1.00  0.00           C
ATOM   3834  HA  SER A 438      29.836  19.593  17.058  1.00  0.00           H
ATOM   3835  CB  SER A 438      28.260  18.643  15.755  1.00  0.00           C
ATOM   3836  HB1 SER A 438      28.822  17.690  15.858  1.00  0.00           H
ATOM   3837  HB2 SER A 438      27.962  18.687  14.685  1.00  0.00           H
ATOM   3838  OG  SER A 438      27.118  18.751  16.577  1.00  0.00           O
ATOM   3839  HG1 SER A 438      27.284  18.475  17.481  1.00  0.00           H
ATOM   3840  C   SER A 438      30.317  19.884  15.008  1.00  0.00           C
ATOM   3841  O   SER A 438      30.900  18.878  14.523  1.00  0.00           O
ATOM   3842  N   GLU A 439      30.592  21.125  14.587  1.00  0.00           N
ATOM   3843  HN  GLU A 439      30.136  21.841  15.110  1.00  0.00           H
ATOM   3844  CA  GLU A 439      31.516  21.561  13.538  1.00  0.00           C
ATOM   3845  HA  GLU A 439      31.444  20.777  12.799  1.00  0.00           H
ATOM   3846  CB  GLU A 439      30.927  22.827  12.815  1.00  0.00           C
ATOM   3847  HB1 GLU A 439      30.914  23.626  13.586  1.00  0.00           H
ATOM   3848  HB2 GLU A 439      29.939  22.419  12.511  1.00  0.00           H
ATOM   3849  CG  GLU A 439      31.649  23.338  11.537  1.00  0.00           C
ATOM   3850  HG1 GLU A 439      32.607  23.828  11.814  1.00  0.00           H
ATOM   3851  HG2 GLU A 439      30.987  24.086  11.050  1.00  0.00           H
ATOM   3852  CD  GLU A 439      31.860  22.147  10.529  1.00  0.00           C
ATOM   3853  OE1 GLU A 439      30.819  21.678   9.997  1.00  0.00           O
ATOM   3854  OE2 GLU A 439      32.983  21.588  10.364  1.00  0.00           O
ATOM   3855  C   GLU A 439      32.896  21.807  13.945  1.00  0.00           C
ATOM   3856  O   GLU A 439      33.233  22.019  15.120  1.00  0.00           O
ATOM   3857  N   LYS A 440      33.824  21.766  12.925  1.00  0.00           N
ATOM   3858  HN  LYS A 440      33.514  21.810  11.978  1.00  0.00           H
ATOM   3859  CA  LYS A 440      35.189  22.159  13.177  1.00  0.00           C
ATOM   3860  HA  LYS A 440      35.568  21.575  14.002  1.00  0.00           H
ATOM   3861  CB  LYS A 440      36.171  22.022  12.032  1.00  0.00           C
ATOM   3862  HB1 LYS A 440      37.230  22.327  12.171  1.00  0.00           H
ATOM   3863  HB2 LYS A 440      35.808  22.695  11.226  1.00  0.00           H
ATOM   3864  CG  LYS A 440      36.237  20.588  11.581  1.00  0.00           C
ATOM   3865  HG1 LYS A 440      35.207  20.371  11.226  1.00  0.00           H
ATOM   3866  HG2 LYS A 440      36.415  19.922  12.452  1.00  0.00           H
ATOM   3867  CD  LYS A 440      37.221  20.159  10.437  1.00  0.00           C
ATOM   3868  HD1 LYS A 440      38.276  20.221  10.779  1.00  0.00           H
ATOM   3869  HD2 LYS A 440      37.074  20.958   9.679  1.00  0.00           H
ATOM   3870  CE  LYS A 440      37.015  18.788   9.784  1.00  0.00           C
ATOM   3871  HE1 LYS A 440      35.958  18.613   9.493  1.00  0.00           H
ATOM   3872  HE2 LYS A 440      37.336  17.916  10.394  1.00  0.00           H
ATOM   3873  NZ  LYS A 440      37.678  18.840   8.489  1.00  0.00           N
ATOM   3874  HZ1 LYS A 440      37.291  19.484   7.770  1.00  0.00           H
ATOM   3875  HZ2 LYS A 440      37.608  17.887   8.078  1.00  0.00           H
ATOM   3876  HZ3 LYS A 440      38.657  19.165   8.621  1.00  0.00           H
ATOM   3877  C   LYS A 440      35.322  23.675  13.675  1.00  0.00           C
ATOM   3878  O   LYS A 440      34.680  24.581  13.119  1.00  0.00           O
ATOM   3879  N   ALA A 441      36.121  24.014  14.662  1.00  0.00           N
ATOM   3880  HN  ALA A 441      36.786  23.338  14.970  1.00  0.00           H
ATOM   3881  CA  ALA A 441      36.248  25.217  15.423  1.00  0.00           C
ATOM   3882  HA  ALA A 441      37.167  25.127  15.982  1.00  0.00           H
ATOM   3883  CB  ALA A 441      36.372  26.486  14.609  1.00  0.00           C
ATOM   3884  HB1 ALA A 441      37.143  26.368  13.817  1.00  0.00           H
ATOM   3885  HB2 ALA A 441      36.741  27.318  15.245  1.00  0.00           H
ATOM   3886  HB3 ALA A 441      35.377  26.842  14.267  1.00  0.00           H
ATOM   3887  C   ALA A 441      35.196  25.319  16.543  1.00  0.00           C
ATOM   3888  O   ALA A 441      35.439  25.162  17.729  1.00  0.00           O
ATOM   3889  N   ALA A 442      33.904  25.379  16.145  1.00  0.00           N
ATOM   3890  HN  ALA A 442      33.793  25.440  15.156  1.00  0.00           H
ATOM   3891  CA  ALA A 442      32.742  25.394  17.001  1.00  0.00           C
ATOM   3892  HA  ALA A 442      32.749  26.290  17.603  1.00  0.00           H
ATOM   3893  CB  ALA A 442      31.496  25.459  16.104  1.00  0.00           C
ATOM   3894  HB1 ALA A 442      31.687  26.276  15.377  1.00  0.00           H
ATOM   3895  HB2 ALA A 442      30.658  25.779  16.759  1.00  0.00           H
ATOM   3896  HB3 ALA A 442      31.238  24.526  15.559  1.00  0.00           H
ATOM   3897  C   ALA A 442      32.555  24.313  18.090  1.00  0.00           C
ATOM   3898  O   ALA A 442      32.137  24.757  19.153  1.00  0.00           O
ATOM   3899  N   SER A 443      32.940  23.016  17.819  1.00  0.00           N
ATOM   3900  HN  SER A 443      33.002  22.644  16.896  1.00  0.00           H
ATOM   3901  CA  SER A 443      32.889  21.975  18.852  1.00  0.00           C
ATOM   3902  HA  SER A 443      31.914  22.042  19.311  1.00  0.00           H
ATOM   3903  CB  SER A 443      33.012  20.520  18.310  1.00  0.00           C
ATOM   3904  HB1 SER A 443      32.262  20.442  17.494  1.00  0.00           H
ATOM   3905  HB2 SER A 443      32.691  19.780  19.074  1.00  0.00           H
ATOM   3906  OG  SER A 443      34.289  20.261  17.678  1.00  0.00           O
ATOM   3907  HG1 SER A 443      34.940  20.058  18.354  1.00  0.00           H
ATOM   3908  C   SER A 443      33.910  22.255  20.026  1.00  0.00           C
ATOM   3909  O   SER A 443      33.613  22.102  21.219  1.00  0.00           O
ATOM   3910  N   LYS A 444      35.149  22.708  19.762  1.00  0.00           N
ATOM   3911  HN  LYS A 444      35.375  22.876  18.805  1.00  0.00           H
ATOM   3912  CA  LYS A 444      36.159  23.117  20.692  1.00  0.00           C
ATOM   3913  HA  LYS A 444      36.126  22.366  21.468  1.00  0.00           H
ATOM   3914  CB  LYS A 444      37.519  23.013  19.926  1.00  0.00           C
ATOM   3915  HB1 LYS A 444      37.371  23.508  18.942  1.00  0.00           H
ATOM   3916  HB2 LYS A 444      37.751  21.953  19.689  1.00  0.00           H
ATOM   3917  CG  LYS A 444      38.636  23.895  20.451  1.00  0.00           C
ATOM   3918  HG1 LYS A 444      38.829  23.638  21.515  1.00  0.00           H
ATOM   3919  HG2 LYS A 444      38.490  24.996  20.426  1.00  0.00           H
ATOM   3920  CD  LYS A 444      39.949  23.639  19.671  1.00  0.00           C
ATOM   3921  HD1 LYS A 444      40.636  24.436  20.026  1.00  0.00           H
ATOM   3922  HD2 LYS A 444      39.788  23.999  18.632  1.00  0.00           H
ATOM   3923  CE  LYS A 444      40.497  22.180  19.778  1.00  0.00           C
ATOM   3924  HE1 LYS A 444      39.838  21.405  19.333  1.00  0.00           H
ATOM   3925  HE2 LYS A 444      40.636  21.849  20.830  1.00  0.00           H
ATOM   3926  NZ  LYS A 444      41.736  22.079  19.035  1.00  0.00           N
ATOM   3927  HZ1 LYS A 444      42.136  21.127  18.912  1.00  0.00           H
ATOM   3928  HZ2 LYS A 444      42.374  22.737  19.527  1.00  0.00           H
ATOM   3929  HZ3 LYS A 444      41.524  22.442  18.084  1.00  0.00           H
ATOM   3930  C   LYS A 444      36.036  24.454  21.393  1.00  0.00           C
ATOM   3931  O   LYS A 444      36.273  24.676  22.607  1.00  0.00           O
ATOM   3932  N   ILE A 445      35.489  25.435  20.728  1.00  0.00           N
ATOM   3933  HN  ILE A 445      35.344  25.322  19.748  1.00  0.00           H
ATOM   3934  CA  ILE A 445      34.982  26.692  21.281  1.00  0.00           C
ATOM   3935  HA  ILE A 445      35.778  27.215  21.791  1.00  0.00           H
ATOM   3936  CB  ILE A 445      34.585  27.683  20.144  1.00  0.00           C
ATOM   3937  HB  ILE A 445      33.930  27.106  19.456  1.00  0.00           H
ATOM   3938  CG2 ILE A 445      33.636  28.762  20.772  1.00  0.00           C
ATOM   3939 1HG2 ILE A 445      33.415  29.620  20.102  1.00  0.00           H
ATOM   3940 2HG2 ILE A 445      34.289  29.195  21.559  1.00  0.00           H
ATOM   3941 3HG2 ILE A 445      32.688  28.354  21.184  1.00  0.00           H
ATOM   3942  CG1 ILE A 445      35.773  28.216  19.396  1.00  0.00           C
ATOM   3943 1HG1 ILE A 445      35.428  28.741  18.479  1.00  0.00           H
ATOM   3944 2HG1 ILE A 445      36.383  27.322  19.145  1.00  0.00           H
ATOM   3945  CD  ILE A 445      36.628  29.288  20.117  1.00  0.00           C
ATOM   3946  HD1 ILE A 445      35.962  30.068  20.544  1.00  0.00           H
ATOM   3947  HD2 ILE A 445      37.215  29.811  19.331  1.00  0.00           H
ATOM   3948  HD3 ILE A 445      37.332  28.825  20.841  1.00  0.00           H
ATOM   3949  C   ILE A 445      33.868  26.504  22.318  1.00  0.00           C
ATOM   3950  O   ILE A 445      33.854  26.963  23.456  1.00  0.00           O
ATOM   3951  N   ASN A 446      32.880  25.679  22.034  1.00  0.00           N
ATOM   3952  HN  ASN A 446      32.748  25.249  21.143  1.00  0.00           H
ATOM   3953  CA  ASN A 446      31.798  25.421  23.001  1.00  0.00           C
ATOM   3954  HA  ASN A 446      31.633  26.300  23.605  1.00  0.00           H
ATOM   3955  CB  ASN A 446      30.488  25.209  22.169  1.00  0.00           C
ATOM   3956  HB1 ASN A 446      30.597  25.789  21.228  1.00  0.00           H
ATOM   3957  HB2 ASN A 446      29.722  25.704  22.803  1.00  0.00           H
ATOM   3958  CG  ASN A 446      29.897  23.800  21.890  1.00  0.00           C
ATOM   3959  OD1 ASN A 446      29.206  23.341  22.825  1.00  0.00           O
ATOM   3960  ND2 ASN A 446      30.103  23.279  20.672  1.00  0.00           N
ATOM   3961 1HD2 ASN A 446      29.882  22.310  20.560  1.00  0.00           H
ATOM   3962 2HD2 ASN A 446      30.528  23.772  19.913  1.00  0.00           H
ATOM   3963  C   ASN A 446      32.144  24.491  24.047  1.00  0.00           C
ATOM   3964  O   ASN A 446      31.439  24.396  25.083  1.00  0.00           O
ATOM   3965  N   GLU A 447      33.219  23.730  23.851  1.00  0.00           N
ATOM   3966  HN  GLU A 447      33.579  23.792  22.923  1.00  0.00           H
ATOM   3967  CA  GLU A 447      33.924  23.018  24.851  1.00  0.00           C
ATOM   3968  HA  GLU A 447      33.086  22.598  25.387  1.00  0.00           H
ATOM   3969  CB  GLU A 447      34.711  21.887  24.158  1.00  0.00           C
ATOM   3970  HB1 GLU A 447      35.494  22.418  23.576  1.00  0.00           H
ATOM   3971  HB2 GLU A 447      34.069  21.371  23.412  1.00  0.00           H
ATOM   3972  CG  GLU A 447      35.437  20.842  25.027  1.00  0.00           C
ATOM   3973  HG1 GLU A 447      34.769  20.487  25.841  1.00  0.00           H
ATOM   3974  HG2 GLU A 447      36.309  21.419  25.400  1.00  0.00           H
ATOM   3975  CD  GLU A 447      35.927  19.600  24.250  1.00  0.00           C
ATOM   3976  OE1 GLU A 447      35.442  19.291  23.134  1.00  0.00           O
ATOM   3977  OE2 GLU A 447      36.988  19.024  24.711  1.00  0.00           O
ATOM   3978  C   GLU A 447      34.690  23.921  25.788  1.00  0.00           C
ATOM   3979  O   GLU A 447      34.624  23.876  26.991  1.00  0.00           O
ATOM   3980  N   THR A 448      35.372  24.977  25.228  1.00  0.00           N
ATOM   3981  HN  THR A 448      35.382  25.151  24.246  1.00  0.00           H
ATOM   3982  CA  THR A 448      36.115  25.993  25.992  1.00  0.00           C
ATOM   3983  HA  THR A 448      36.857  25.529  26.625  1.00  0.00           H
ATOM   3984  CB  THR A 448      36.882  27.027  25.095  1.00  0.00           C
ATOM   3985  HB  THR A 448      36.166  27.658  24.526  1.00  0.00           H
ATOM   3986  OG1 THR A 448      37.790  26.415  24.204  1.00  0.00           O
ATOM   3987  HG1 THR A 448      37.294  25.727  23.753  1.00  0.00           H
ATOM   3988  CG2 THR A 448      37.658  27.992  26.044  1.00  0.00           C
ATOM   3989 1HG2 THR A 448      38.521  27.473  26.514  1.00  0.00           H
ATOM   3990 2HG2 THR A 448      36.980  28.529  26.741  1.00  0.00           H
ATOM   3991 3HG2 THR A 448      38.182  28.844  25.560  1.00  0.00           H
ATOM   3992  C   THR A 448      35.125  26.772  26.830  1.00  0.00           C
ATOM   3993  O   THR A 448      35.309  26.926  28.068  1.00  0.00           O
ATOM   3994  N   MET A 449      33.970  27.121  26.170  1.00  0.00           N
ATOM   3995  HN  MET A 449      33.873  26.982  25.188  1.00  0.00           H
ATOM   3996  CA  MET A 449      32.761  27.674  26.767  1.00  0.00           C
ATOM   3997  HA  MET A 449      32.993  28.649  27.170  1.00  0.00           H
ATOM   3998  CB  MET A 449      31.565  27.956  25.825  1.00  0.00           C
ATOM   3999  HB1 MET A 449      30.679  28.222  26.439  1.00  0.00           H
ATOM   4000  HB2 MET A 449      31.290  27.009  25.315  1.00  0.00           H
ATOM   4001  CG  MET A 449      31.722  29.098  24.734  1.00  0.00           C
ATOM   4002  HG1 MET A 449      30.702  29.221  24.311  1.00  0.00           H
ATOM   4003  HG2 MET A 449      32.411  28.953  23.875  1.00  0.00           H
ATOM   4004  SD  MET A 449      32.080  30.689  25.554  1.00  0.00           S
ATOM   4005  CE  MET A 449      32.347  31.452  23.902  1.00  0.00           C
ATOM   4006  HE1 MET A 449      33.199  30.909  23.438  1.00  0.00           H
ATOM   4007  HE2 MET A 449      32.526  32.548  23.893  1.00  0.00           H
ATOM   4008  HE3 MET A 449      31.446  31.279  23.275  1.00  0.00           H
ATOM   4009  C   MET A 449      32.245  26.884  28.027  1.00  0.00           C
ATOM   4010  O   MET A 449      31.897  27.453  29.057  1.00  0.00           O
ATOM   4011  N   LEU A 450      32.008  25.539  27.875  1.00  0.00           N
ATOM   4012  HN  LEU A 450      32.174  25.162  26.967  1.00  0.00           H
ATOM   4013  CA  LEU A 450      31.342  24.755  28.914  1.00  0.00           C
ATOM   4014  HA  LEU A 450      30.441  25.284  29.187  1.00  0.00           H
ATOM   4015  CB  LEU A 450      31.049  23.369  28.232  1.00  0.00           C
ATOM   4016  HB1 LEU A 450      32.020  23.010  27.828  1.00  0.00           H
ATOM   4017  HB2 LEU A 450      30.406  23.505  27.337  1.00  0.00           H
ATOM   4018  CG  LEU A 450      30.324  22.348  29.135  1.00  0.00           C
ATOM   4019  HG  LEU A 450      30.871  22.279  30.100  1.00  0.00           H
ATOM   4020  CD1 LEU A 450      28.969  22.941  29.286  1.00  0.00           C
ATOM   4021 1HD1 LEU A 450      28.231  22.211  29.680  1.00  0.00           H
ATOM   4022 2HD1 LEU A 450      28.574  23.394  28.351  1.00  0.00           H
ATOM   4023 3HD1 LEU A 450      28.931  23.737  30.060  1.00  0.00           H
ATOM   4024  CD2 LEU A 450      30.424  21.019  28.272  1.00  0.00           C
ATOM   4025 1HD2 LEU A 450      30.171  21.150  27.199  1.00  0.00           H
ATOM   4026 2HD2 LEU A 450      29.792  20.309  28.847  1.00  0.00           H
ATOM   4027 3HD2 LEU A 450      31.444  20.581  28.300  1.00  0.00           H
ATOM   4028  C   LEU A 450      32.211  24.684  30.149  1.00  0.00           C
ATOM   4029  O   LEU A 450      31.807  25.014  31.255  1.00  0.00           O
ATOM   4030  N   ARG A 451      33.524  24.426  30.013  1.00  0.00           N
ATOM   4031  HN  ARG A 451      33.822  24.184  29.093  1.00  0.00           H
ATOM   4032  CA  ARG A 451      34.467  24.436  31.082  1.00  0.00           C
ATOM   4033  HA  ARG A 451      34.166  23.736  31.848  1.00  0.00           H
ATOM   4034  CB  ARG A 451      35.825  24.018  30.580  1.00  0.00           C
ATOM   4035  HB1 ARG A 451      36.619  24.109  31.351  1.00  0.00           H
ATOM   4036  HB2 ARG A 451      36.098  24.683  29.733  1.00  0.00           H
ATOM   4037  CG  ARG A 451      35.743  22.606  30.014  1.00  0.00           C
ATOM   4038  HG1 ARG A 451      34.918  22.489  29.279  1.00  0.00           H
ATOM   4039  HG2 ARG A 451      35.388  21.845  30.741  1.00  0.00           H
ATOM   4040  CD  ARG A 451      36.990  22.160  29.308  1.00  0.00           C
ATOM   4041  HD1 ARG A 451      37.140  22.397  28.233  1.00  0.00           H
ATOM   4042  HD2 ARG A 451      36.985  21.051  29.228  1.00  0.00           H
ATOM   4043  NE  ARG A 451      38.221  22.498  30.153  1.00  0.00           N
ATOM   4044  HE  ARG A 451      38.359  22.153  31.081  1.00  0.00           H
ATOM   4045  CZ  ARG A 451      39.046  23.436  29.793  1.00  0.00           C
ATOM   4046  NH1 ARG A 451      38.921  24.052  28.625  1.00  0.00           N
ATOM   4047 1HH1 ARG A 451      39.632  24.704  28.365  1.00  0.00           H
ATOM   4048 2HH1 ARG A 451      38.405  23.716  27.837  1.00  0.00           H
ATOM   4049  NH2 ARG A 451      39.943  23.812  30.584  1.00  0.00           N
ATOM   4050 1HH2 ARG A 451      40.009  23.450  31.514  1.00  0.00           H
ATOM   4051 2HH2 ARG A 451      40.560  24.519  30.238  1.00  0.00           H
ATOM   4052  C   ARG A 451      34.571  25.831  31.771  1.00  0.00           C
ATOM   4053  O   ARG A 451      34.562  25.891  32.988  1.00  0.00           O
ATOM   4054  N   LEU A 452      34.581  26.980  31.044  1.00  0.00           N
ATOM   4055  HN  LEU A 452      34.638  26.886  30.053  1.00  0.00           H
ATOM   4056  CA  LEU A 452      34.471  28.363  31.462  1.00  0.00           C
ATOM   4057  HA  LEU A 452      35.278  28.466  32.171  1.00  0.00           H
ATOM   4058  CB  LEU A 452      34.627  29.361  30.272  1.00  0.00           C
ATOM   4059  HB1 LEU A 452      33.845  29.245  29.491  1.00  0.00           H
ATOM   4060  HB2 LEU A 452      35.593  29.094  29.793  1.00  0.00           H
ATOM   4061  CG  LEU A 452      34.585  30.870  30.631  1.00  0.00           C
ATOM   4062  HG  LEU A 452      33.683  31.149  31.218  1.00  0.00           H
ATOM   4063  CD1 LEU A 452      35.723  31.423  31.479  1.00  0.00           C
ATOM   4064 1HD1 LEU A 452      36.566  31.657  30.793  1.00  0.00           H
ATOM   4065 2HD1 LEU A 452      36.007  30.715  32.286  1.00  0.00           H
ATOM   4066 3HD1 LEU A 452      35.372  32.342  31.995  1.00  0.00           H
ATOM   4067  CD2 LEU A 452      34.646  31.658  29.247  1.00  0.00           C
ATOM   4068 1HD2 LEU A 452      33.780  31.405  28.598  1.00  0.00           H
ATOM   4069 2HD2 LEU A 452      35.610  31.429  28.744  1.00  0.00           H
ATOM   4070 3HD2 LEU A 452      34.592  32.764  29.336  1.00  0.00           H
ATOM   4071  C   LEU A 452      33.244  28.651  32.159  1.00  0.00           C
ATOM   4072  O   LEU A 452      33.205  29.239  33.234  1.00  0.00           O
ATOM   4073  N   GLY A 453      32.081  28.097  31.694  1.00  0.00           N
ATOM   4074  HN  GLY A 453      32.083  27.555  30.857  1.00  0.00           H
ATOM   4075  CA  GLY A 453      30.807  28.215  32.460  1.00  0.00           C
ATOM   4076  HA1 GLY A 453      30.033  27.724  31.890  1.00  0.00           H
ATOM   4077  HA2 GLY A 453      30.523  29.255  32.529  1.00  0.00           H
ATOM   4078  C   GLY A 453      30.919  27.521  33.868  1.00  0.00           C
ATOM   4079  O   GLY A 453      30.427  27.994  34.902  1.00  0.00           O
ATOM   4080  N   ILE A 454      31.517  26.321  33.957  1.00  0.00           N
ATOM   4081  HN  ILE A 454      31.848  25.958  33.090  1.00  0.00           H
ATOM   4082  CA  ILE A 454      31.724  25.550  35.234  1.00  0.00           C
ATOM   4083  HA  ILE A 454      30.782  25.293  35.698  1.00  0.00           H
ATOM   4084  CB  ILE A 454      32.210  24.210  34.827  1.00  0.00           C
ATOM   4085  HB  ILE A 454      32.968  24.342  34.025  1.00  0.00           H
ATOM   4086  CG2 ILE A 454      32.837  23.485  35.959  1.00  0.00           C
ATOM   4087 1HG2 ILE A 454      33.164  22.455  35.700  1.00  0.00           H
ATOM   4088 2HG2 ILE A 454      32.090  23.377  36.775  1.00  0.00           H
ATOM   4089 3HG2 ILE A 454      33.796  23.942  36.287  1.00  0.00           H
ATOM   4090  CG1 ILE A 454      31.166  23.326  34.122  1.00  0.00           C
ATOM   4091 1HG1 ILE A 454      30.614  24.017  33.448  1.00  0.00           H
ATOM   4092 2HG1 ILE A 454      30.323  23.018  34.777  1.00  0.00           H
ATOM   4093  CD  ILE A 454      31.822  22.159  33.388  1.00  0.00           C
ATOM   4094  HD1 ILE A 454      31.059  21.655  32.757  1.00  0.00           H
ATOM   4095  HD2 ILE A 454      32.259  21.378  34.046  1.00  0.00           H
ATOM   4096  HD3 ILE A 454      32.548  22.559  32.648  1.00  0.00           H
ATOM   4097  C   ILE A 454      32.578  26.308  36.227  1.00  0.00           C
ATOM   4098  O   ILE A 454      32.228  26.471  37.420  1.00  0.00           O
ATOM   4099  N   PHE A 455      33.740  26.974  35.852  1.00  0.00           N
ATOM   4100  HN  PHE A 455      34.028  26.665  34.949  1.00  0.00           H
ATOM   4101  CA  PHE A 455      34.485  27.903  36.725  1.00  0.00           C
ATOM   4102  HA  PHE A 455      34.796  27.400  37.629  1.00  0.00           H
ATOM   4103  CB  PHE A 455      35.796  28.335  36.002  1.00  0.00           C
ATOM   4104  HB1 PHE A 455      36.369  29.013  36.670  1.00  0.00           H
ATOM   4105  HB2 PHE A 455      35.520  28.848  35.055  1.00  0.00           H
ATOM   4106  CG  PHE A 455      36.809  27.169  35.792  1.00  0.00           C
ATOM   4107  CD1 PHE A 455      37.420  26.482  36.799  1.00  0.00           C
ATOM   4108  HD1 PHE A 455      37.316  26.810  37.823  1.00  0.00           H
ATOM   4109  CE1 PHE A 455      38.335  25.517  36.503  1.00  0.00           C
ATOM   4110  HE1 PHE A 455      38.979  25.065  37.242  1.00  0.00           H
ATOM   4111  CZ  PHE A 455      38.528  25.030  35.223  1.00  0.00           C
ATOM   4112  HZ  PHE A 455      39.217  24.213  35.066  1.00  0.00           H
ATOM   4113  CD2 PHE A 455      37.041  26.748  34.497  1.00  0.00           C
ATOM   4114  HD2 PHE A 455      36.589  27.267  33.665  1.00  0.00           H
ATOM   4115  CE2 PHE A 455      37.942  25.727  34.207  1.00  0.00           C
ATOM   4116  HE2 PHE A 455      38.102  25.427  33.183  1.00  0.00           H
ATOM   4117  C   PHE A 455      33.666  29.126  37.202  1.00  0.00           C
ATOM   4118  O   PHE A 455      33.726  29.586  38.386  1.00  0.00           O
ATOM   4119  N   GLY A 456      32.818  29.645  36.290  1.00  0.00           N
ATOM   4120  HN  GLY A 456      32.754  29.234  35.384  1.00  0.00           H
ATOM   4121  CA  GLY A 456      31.981  30.762  36.590  1.00  0.00           C
ATOM   4122  HA1 GLY A 456      31.493  31.023  35.662  1.00  0.00           H
ATOM   4123  HA2 GLY A 456      32.693  31.513  36.900  1.00  0.00           H
ATOM   4124  C   GLY A 456      30.966  30.406  37.659  1.00  0.00           C
ATOM   4125  O   GLY A 456      30.579  31.196  38.469  1.00  0.00           O
ATOM   4126  N   PHE A 457      30.485  29.172  37.704  1.00  0.00           N
ATOM   4127  HN  PHE A 457      30.458  28.532  36.940  1.00  0.00           H
ATOM   4128  CA  PHE A 457      29.827  28.578  38.864  1.00  0.00           C
ATOM   4129  HA  PHE A 457      29.069  29.288  39.159  1.00  0.00           H
ATOM   4130  CB  PHE A 457      29.127  27.243  38.414  1.00  0.00           C
ATOM   4131  HB1 PHE A 457      29.853  26.453  38.125  1.00  0.00           H
ATOM   4132  HB2 PHE A 457      28.571  27.412  37.467  1.00  0.00           H
ATOM   4133  CG  PHE A 457      28.243  26.520  39.392  1.00  0.00           C
ATOM   4134  CD1 PHE A 457      28.229  25.154  39.708  1.00  0.00           C
ATOM   4135  HD1 PHE A 457      29.052  24.522  39.409  1.00  0.00           H
ATOM   4136  CE1 PHE A 457      27.197  24.635  40.546  1.00  0.00           C
ATOM   4137  HE1 PHE A 457      27.173  23.567  40.704  1.00  0.00           H
ATOM   4138  CZ  PHE A 457      26.156  25.410  41.101  1.00  0.00           C
ATOM   4139  HZ  PHE A 457      25.444  24.976  41.787  1.00  0.00           H
ATOM   4140  CD2 PHE A 457      27.218  27.298  39.913  1.00  0.00           C
ATOM   4141  HD2 PHE A 457      27.080  28.328  39.619  1.00  0.00           H
ATOM   4142  CE2 PHE A 457      26.151  26.788  40.730  1.00  0.00           C
ATOM   4143  HE2 PHE A 457      25.455  27.461  41.209  1.00  0.00           H
ATOM   4144  C   PHE A 457      30.627  28.405  40.110  1.00  0.00           C
ATOM   4145  O   PHE A 457      30.141  28.616  41.216  1.00  0.00           O
ATOM   4146  N   LEU A 458      31.943  28.066  40.017  1.00  0.00           N
ATOM   4147  HN  LEU A 458      32.382  28.118  39.124  1.00  0.00           H
ATOM   4148  CA  LEU A 458      32.845  28.032  41.153  1.00  0.00           C
ATOM   4149  HA  LEU A 458      32.366  27.335  41.824  1.00  0.00           H
ATOM   4150  CB  LEU A 458      34.270  27.461  40.747  1.00  0.00           C
ATOM   4151  HB1 LEU A 458      34.663  28.132  39.953  1.00  0.00           H
ATOM   4152  HB2 LEU A 458      34.277  26.483  40.220  1.00  0.00           H
ATOM   4153  CG  LEU A 458      35.285  27.465  41.954  1.00  0.00           C
ATOM   4154  HG  LEU A 458      35.341  28.516  42.308  1.00  0.00           H
ATOM   4155  CD1 LEU A 458      34.783  26.625  43.146  1.00  0.00           C
ATOM   4156 1HD1 LEU A 458      34.558  25.594  42.798  1.00  0.00           H
ATOM   4157 2HD1 LEU A 458      33.887  27.013  43.676  1.00  0.00           H
ATOM   4158 3HD1 LEU A 458      35.624  26.610  43.872  1.00  0.00           H
ATOM   4159  CD2 LEU A 458      36.556  26.941  41.406  1.00  0.00           C
ATOM   4160 1HD2 LEU A 458      36.990  27.676  40.695  1.00  0.00           H
ATOM   4161 2HD2 LEU A 458      36.303  26.019  40.841  1.00  0.00           H
ATOM   4162 3HD2 LEU A 458      37.325  26.852  42.204  1.00  0.00           H
ATOM   4163  C   LEU A 458      32.912  29.441  41.807  1.00  0.00           C
ATOM   4164  O   LEU A 458      32.766  29.605  43.025  1.00  0.00           O
ATOM   4165  N   ALA A 459      33.047  30.478  40.934  1.00  0.00           N
ATOM   4166  HN  ALA A 459      33.327  30.222  40.012  1.00  0.00           H
ATOM   4167  CA  ALA A 459      33.057  31.947  41.230  1.00  0.00           C
ATOM   4168  HA  ALA A 459      33.812  32.171  41.969  1.00  0.00           H
ATOM   4169  CB  ALA A 459      33.260  32.772  39.936  1.00  0.00           C
ATOM   4170  HB1 ALA A 459      32.582  32.445  39.120  1.00  0.00           H
ATOM   4171  HB2 ALA A 459      34.294  32.650  39.548  1.00  0.00           H
ATOM   4172  HB3 ALA A 459      33.121  33.857  40.132  1.00  0.00           H
ATOM   4173  C   ALA A 459      31.628  32.344  41.833  1.00  0.00           C
ATOM   4174  O   ALA A 459      31.604  33.144  42.775  1.00  0.00           O
ATOM   4175  N   PHE A 460      30.438  31.776  41.277  1.00  0.00           N
ATOM   4176  HN  PHE A 460      30.387  31.201  40.464  1.00  0.00           H
ATOM   4177  CA  PHE A 460      29.107  32.065  41.817  1.00  0.00           C
ATOM   4178  HA  PHE A 460      28.973  33.117  41.613  1.00  0.00           H
ATOM   4179  CB  PHE A 460      28.119  31.187  41.005  1.00  0.00           C
ATOM   4180  HB1 PHE A 460      28.114  30.080  41.091  1.00  0.00           H
ATOM   4181  HB2 PHE A 460      28.269  31.447  39.935  1.00  0.00           H
ATOM   4182  CG  PHE A 460      26.739  31.607  41.317  1.00  0.00           C
ATOM   4183  CD1 PHE A 460      26.188  32.671  40.567  1.00  0.00           C
ATOM   4184  HD1 PHE A 460      26.637  33.070  39.669  1.00  0.00           H
ATOM   4185  CE1 PHE A 460      24.901  33.171  40.870  1.00  0.00           C
ATOM   4186  HE1 PHE A 460      24.453  33.997  40.338  1.00  0.00           H
ATOM   4187  CZ  PHE A 460      24.126  32.589  41.842  1.00  0.00           C
ATOM   4188  HZ  PHE A 460      23.149  33.028  41.984  1.00  0.00           H
ATOM   4189  CD2 PHE A 460      25.994  31.057  42.378  1.00  0.00           C
ATOM   4190  HD2 PHE A 460      26.405  30.314  43.045  1.00  0.00           H
ATOM   4191  CE2 PHE A 460      24.708  31.529  42.621  1.00  0.00           C
ATOM   4192  HE2 PHE A 460      24.148  31.042  43.405  1.00  0.00           H
ATOM   4193  C   PHE A 460      29.010  31.729  43.255  1.00  0.00           C
ATOM   4194  O   PHE A 460      28.645  32.553  44.116  1.00  0.00           O
ATOM   4195  N   GLY A 461      29.465  30.485  43.569  1.00  0.00           N
ATOM   4196  HN  GLY A 461      29.779  29.974  42.772  1.00  0.00           H
ATOM   4197  CA  GLY A 461      29.411  29.752  44.819  1.00  0.00           C
ATOM   4198  HA1 GLY A 461      29.716  28.721  44.717  1.00  0.00           H
ATOM   4199  HA2 GLY A 461      28.396  29.797  45.185  1.00  0.00           H
ATOM   4200  C   GLY A 461      30.271  30.395  45.871  1.00  0.00           C
ATOM   4201  O   GLY A 461      29.735  30.742  46.951  1.00  0.00           O
ATOM   4202  N   PHE A 462      31.554  30.719  45.556  1.00  0.00           N
ATOM   4203  HN  PHE A 462      31.895  30.367  44.687  1.00  0.00           H
ATOM   4204  CA  PHE A 462      32.371  31.651  46.337  1.00  0.00           C
ATOM   4205  HA  PHE A 462      32.464  31.148  47.288  1.00  0.00           H
ATOM   4206  CB  PHE A 462      33.671  31.948  45.677  1.00  0.00           C
ATOM   4207  HB1 PHE A 462      34.089  32.904  46.057  1.00  0.00           H
ATOM   4208  HB2 PHE A 462      33.421  31.982  44.595  1.00  0.00           H
ATOM   4209  CG  PHE A 462      34.797  30.919  45.781  1.00  0.00           C
ATOM   4210  CD1 PHE A 462      35.510  30.544  44.593  1.00  0.00           C
ATOM   4211  HD1 PHE A 462      35.108  30.881  43.649  1.00  0.00           H
ATOM   4212  CE1 PHE A 462      36.671  29.762  44.651  1.00  0.00           C
ATOM   4213  HE1 PHE A 462      37.204  29.476  43.756  1.00  0.00           H
ATOM   4214  CZ  PHE A 462      37.137  29.216  45.912  1.00  0.00           C
ATOM   4215  HZ  PHE A 462      37.970  28.533  45.979  1.00  0.00           H
ATOM   4216  CD2 PHE A 462      35.305  30.347  46.980  1.00  0.00           C
ATOM   4217  HD2 PHE A 462      34.759  30.642  47.864  1.00  0.00           H
ATOM   4218  CE2 PHE A 462      36.383  29.506  47.054  1.00  0.00           C
ATOM   4219  HE2 PHE A 462      36.541  29.174  48.069  1.00  0.00           H
ATOM   4220  C   PHE A 462      31.611  33.009  46.722  1.00  0.00           C
ATOM   4221  O   PHE A 462      31.522  33.410  47.881  1.00  0.00           O
ATOM   4222  N   VAL A 463      31.073  33.757  45.750  1.00  0.00           N
ATOM   4223  HN  VAL A 463      31.182  33.420  44.819  1.00  0.00           H
ATOM   4224  CA  VAL A 463      30.286  34.938  45.996  1.00  0.00           C
ATOM   4225  HA  VAL A 463      30.829  35.632  46.621  1.00  0.00           H
ATOM   4226  CB  VAL A 463      29.975  35.594  44.709  1.00  0.00           C
ATOM   4227  HB  VAL A 463      29.485  34.899  43.994  1.00  0.00           H
ATOM   4228  CG1 VAL A 463      29.085  36.773  44.887  1.00  0.00           C
ATOM   4229 1HG1 VAL A 463      29.461  37.478  45.658  1.00  0.00           H
ATOM   4230 2HG1 VAL A 463      28.052  36.441  45.126  1.00  0.00           H
ATOM   4231 3HG1 VAL A 463      28.981  37.371  43.957  1.00  0.00           H
ATOM   4232  CG2 VAL A 463      31.370  36.010  44.090  1.00  0.00           C
ATOM   4233 1HG2 VAL A 463      31.244  36.643  43.186  1.00  0.00           H
ATOM   4234 2HG2 VAL A 463      31.889  35.108  43.702  1.00  0.00           H
ATOM   4235 3HG2 VAL A 463      31.999  36.505  44.861  1.00  0.00           H
ATOM   4236  C   VAL A 463      29.030  34.686  46.854  1.00  0.00           C
ATOM   4237  O   VAL A 463      28.760  35.491  47.795  1.00  0.00           O
ATOM   4238  N   LEU A 464      28.267  33.598  46.626  1.00  0.00           N
ATOM   4239  HN  LEU A 464      28.415  33.100  45.775  1.00  0.00           H
ATOM   4240  CA  LEU A 464      27.151  33.269  47.500  1.00  0.00           C
ATOM   4241  HA  LEU A 464      26.486  34.119  47.510  1.00  0.00           H
ATOM   4242  CB  LEU A 464      26.361  32.062  47.007  1.00  0.00           C
ATOM   4243  HB1 LEU A 464      26.998  31.161  46.884  1.00  0.00           H
ATOM   4244  HB2 LEU A 464      26.019  32.354  45.991  1.00  0.00           H
ATOM   4245  CG  LEU A 464      25.190  31.497  47.869  1.00  0.00           C
ATOM   4246  HG  LEU A 464      25.507  31.222  48.898  1.00  0.00           H
ATOM   4247  CD1 LEU A 464      24.191  32.699  48.088  1.00  0.00           C
ATOM   4248 1HD1 LEU A 464      23.513  32.284  48.864  1.00  0.00           H
ATOM   4249 2HD1 LEU A 464      23.632  33.099  47.215  1.00  0.00           H
ATOM   4250 3HD1 LEU A 464      24.774  33.566  48.466  1.00  0.00           H
ATOM   4251  CD2 LEU A 464      24.690  30.228  47.168  1.00  0.00           C
ATOM   4252 1HD2 LEU A 464      25.431  29.401  47.140  1.00  0.00           H
ATOM   4253 2HD2 LEU A 464      24.387  30.410  46.115  1.00  0.00           H
ATOM   4254 3HD2 LEU A 464      23.906  29.733  47.780  1.00  0.00           H
ATOM   4255  C   LEU A 464      27.592  33.035  48.911  1.00  0.00           C
ATOM   4256  O   LEU A 464      26.886  33.515  49.844  1.00  0.00           O
ATOM   4257  N   ILE A 465      28.702  32.257  49.092  1.00  0.00           N
ATOM   4258  HN  ILE A 465      29.074  31.938  48.224  1.00  0.00           H
ATOM   4259  CA  ILE A 465      29.347  31.937  50.387  1.00  0.00           C
ATOM   4260  HA  ILE A 465      28.649  31.418  51.027  1.00  0.00           H
ATOM   4261  CB  ILE A 465      30.520  31.093  50.185  1.00  0.00           C
ATOM   4262  HB  ILE A 465      31.220  31.458  49.403  1.00  0.00           H
ATOM   4263  CG2 ILE A 465      31.424  31.041  51.433  1.00  0.00           C
ATOM   4264 1HG2 ILE A 465      32.198  30.253  51.310  1.00  0.00           H
ATOM   4265 2HG2 ILE A 465      30.861  30.673  52.317  1.00  0.00           H
ATOM   4266 3HG2 ILE A 465      31.825  32.053  51.653  1.00  0.00           H
ATOM   4267  CG1 ILE A 465      29.965  29.680  49.856  1.00  0.00           C
ATOM   4268 1HG1 ILE A 465      29.164  29.627  49.088  1.00  0.00           H
ATOM   4269 2HG1 ILE A 465      29.607  29.160  50.771  1.00  0.00           H
ATOM   4270  CD  ILE A 465      31.111  28.744  49.382  1.00  0.00           C
ATOM   4271  HD1 ILE A 465      31.459  28.977  48.353  1.00  0.00           H
ATOM   4272  HD2 ILE A 465      30.881  27.658  49.426  1.00  0.00           H
ATOM   4273  HD3 ILE A 465      31.994  28.926  50.032  1.00  0.00           H
ATOM   4274  C   ILE A 465      29.609  33.205  51.129  1.00  0.00           C
ATOM   4275  O   ILE A 465      29.342  33.341  52.287  1.00  0.00           O
ATOM   4276  N   THR A 466      30.287  34.183  50.470  1.00  0.00           N
ATOM   4277  HN  THR A 466      30.443  34.103  49.488  1.00  0.00           H
ATOM   4278  CA  THR A 466      30.731  35.441  51.144  1.00  0.00           C
ATOM   4279  HA  THR A 466      31.153  35.136  52.091  1.00  0.00           H
ATOM   4280  CB  THR A 466      31.779  36.327  50.462  1.00  0.00           C
ATOM   4281  HB  THR A 466      32.717  35.736  50.522  1.00  0.00           H
ATOM   4282  OG1 THR A 466      32.069  37.597  51.037  1.00  0.00           O
ATOM   4283  HG1 THR A 466      32.583  37.464  51.836  1.00  0.00           H
ATOM   4284  CG2 THR A 466      31.516  36.682  48.962  1.00  0.00           C
ATOM   4285 1HG2 THR A 466      30.455  36.996  48.872  1.00  0.00           H
ATOM   4286 2HG2 THR A 466      31.587  35.755  48.353  1.00  0.00           H
ATOM   4287 3HG2 THR A 466      32.340  37.325  48.584  1.00  0.00           H
ATOM   4288  C   THR A 466      29.548  36.270  51.496  1.00  0.00           C
ATOM   4289  O   THR A 466      29.393  36.723  52.583  1.00  0.00           O
ATOM   4290  N   PHE A 467      28.632  36.393  50.620  1.00  0.00           N
ATOM   4291  HN  PHE A 467      28.704  35.987  49.712  1.00  0.00           H
ATOM   4292  CA  PHE A 467      27.302  37.043  50.868  1.00  0.00           C
ATOM   4293  HA  PHE A 467      27.575  38.044  51.169  1.00  0.00           H
ATOM   4294  CB  PHE A 467      26.443  37.079  49.529  1.00  0.00           C
ATOM   4295  HB1 PHE A 467      26.485  36.084  49.038  1.00  0.00           H
ATOM   4296  HB2 PHE A 467      26.921  37.808  48.840  1.00  0.00           H
ATOM   4297  CG  PHE A 467      24.947  37.309  49.621  1.00  0.00           C
ATOM   4298  CD1 PHE A 467      24.133  36.170  49.798  1.00  0.00           C
ATOM   4299  HD1 PHE A 467      24.663  35.229  49.766  1.00  0.00           H
ATOM   4300  CE1 PHE A 467      22.738  36.200  49.830  1.00  0.00           C
ATOM   4301  HE1 PHE A 467      22.170  35.287  49.928  1.00  0.00           H
ATOM   4302  CZ  PHE A 467      22.104  37.419  49.690  1.00  0.00           C
ATOM   4303  HZ  PHE A 467      21.027  37.480  49.753  1.00  0.00           H
ATOM   4304  CD2 PHE A 467      24.278  38.581  49.469  1.00  0.00           C
ATOM   4305  HD2 PHE A 467      24.876  39.481  49.437  1.00  0.00           H
ATOM   4306  CE2 PHE A 467      22.878  38.612  49.520  1.00  0.00           C
ATOM   4307  HE2 PHE A 467      22.429  39.586  49.398  1.00  0.00           H
ATOM   4308  C   PHE A 467      26.537  36.425  52.062  1.00  0.00           C
ATOM   4309  O   PHE A 467      26.188  37.169  52.959  1.00  0.00           O
ATOM   4310  N   SER A 468      26.462  35.084  52.093  1.00  0.00           N
ATOM   4311  HN  SER A 468      26.834  34.496  51.379  1.00  0.00           H
ATOM   4312  CA  SER A 468      25.949  34.336  53.283  1.00  0.00           C
ATOM   4313  HA  SER A 468      24.904  34.576  53.410  1.00  0.00           H
ATOM   4314  CB  SER A 468      26.071  32.740  53.056  1.00  0.00           C
ATOM   4315  HB1 SER A 468      25.652  32.186  53.923  1.00  0.00           H
ATOM   4316  HB2 SER A 468      27.141  32.469  52.934  1.00  0.00           H
ATOM   4317  OG  SER A 468      25.511  32.157  51.924  1.00  0.00           O
ATOM   4318  HG1 SER A 468      25.860  32.598  51.146  1.00  0.00           H
ATOM   4319  C   SER A 468      26.597  34.665  54.618  1.00  0.00           C
ATOM   4320  O   SER A 468      25.901  34.896  55.630  1.00  0.00           O
ATOM   4321  N   CYS A 469      27.959  34.628  54.680  1.00  0.00           N
ATOM   4322  HN  CYS A 469      28.591  34.341  53.965  1.00  0.00           H
ATOM   4323  CA  CYS A 469      28.791  35.030  55.902  1.00  0.00           C
ATOM   4324  HA  CYS A 469      28.405  34.413  56.700  1.00  0.00           H
ATOM   4325  CB  CYS A 469      30.310  34.793  55.639  1.00  0.00           C
ATOM   4326  HB1 CYS A 469      30.874  34.907  56.589  1.00  0.00           H
ATOM   4327  HB2 CYS A 469      30.590  35.504  54.833  1.00  0.00           H
ATOM   4328  SG  CYS A 469      30.754  33.170  55.059  1.00  0.00           S
ATOM   4329  HG1 CYS A 469      30.174  33.449  53.900  1.00  0.00           H
ATOM   4330  C   CYS A 469      28.563  36.465  56.302  1.00  0.00           C
ATOM   4331  O   CYS A 469      28.548  36.818  57.492  1.00  0.00           O
ATOM   4332  N   HSD A 470      28.442  37.414  55.313  1.00  0.00           N
ATOM   4333  HN  HSD A 470      28.683  37.231  54.363  1.00  0.00           H
ATOM   4334  CA  HSD A 470      28.092  38.739  55.754  1.00  0.00           C
ATOM   4335  HA  HSD A 470      28.556  38.987  56.697  1.00  0.00           H
ATOM   4336  CB  HSD A 470      28.515  39.906  54.810  1.00  0.00           C
ATOM   4337  HB1 HSD A 470      28.175  40.869  55.249  1.00  0.00           H
ATOM   4338  HB2 HSD A 470      28.101  39.661  53.809  1.00  0.00           H
ATOM   4339  ND1 HSD A 470      30.839  39.329  53.890  1.00  0.00           N
ATOM   4340  HD1 HSD A 470      30.578  38.757  53.112  1.00  0.00           H
ATOM   4341  CG  HSD A 470      29.992  39.946  54.785  1.00  0.00           C
ATOM   4342  CE1 HSD A 470      32.149  39.681  54.199  1.00  0.00           C
ATOM   4343  HE1 HSD A 470      33.039  39.537  53.586  1.00  0.00           H
ATOM   4344  NE2 HSD A 470      32.165  40.523  55.218  1.00  0.00           N
ATOM   4345  CD2 HSD A 470      30.867  40.654  55.578  1.00  0.00           C
ATOM   4346  HD2 HSD A 470      30.753  41.326  56.419  1.00  0.00           H
ATOM   4347  C   HSD A 470      26.571  38.924  56.090  1.00  0.00           C
ATOM   4348  O   HSD A 470      26.198  39.765  56.893  1.00  0.00           O
ATOM   4349  N   PHE A 471      25.670  38.046  55.595  1.00  0.00           N
ATOM   4350  HN  PHE A 471      26.060  37.538  54.831  1.00  0.00           H
ATOM   4351  CA  PHE A 471      24.286  38.068  56.002  1.00  0.00           C
ATOM   4352  HA  PHE A 471      24.055  39.114  56.144  1.00  0.00           H
ATOM   4353  CB  PHE A 471      23.383  37.442  54.913  1.00  0.00           C
ATOM   4354  HB1 PHE A 471      23.707  36.412  54.652  1.00  0.00           H
ATOM   4355  HB2 PHE A 471      23.435  37.996  53.952  1.00  0.00           H
ATOM   4356  CG  PHE A 471      21.926  37.440  55.253  1.00  0.00           C
ATOM   4357  CD1 PHE A 471      21.370  38.331  56.239  1.00  0.00           C
ATOM   4358  HD1 PHE A 471      21.989  39.062  56.737  1.00  0.00           H
ATOM   4359  CE1 PHE A 471      20.021  38.259  56.514  1.00  0.00           C
ATOM   4360  HE1 PHE A 471      19.603  39.001  57.178  1.00  0.00           H
ATOM   4361  CZ  PHE A 471      19.206  37.370  55.902  1.00  0.00           C
ATOM   4362  HZ  PHE A 471      18.145  37.369  56.102  1.00  0.00           H
ATOM   4363  CD2 PHE A 471      21.041  36.572  54.535  1.00  0.00           C
ATOM   4364  HD2 PHE A 471      21.470  35.891  53.815  1.00  0.00           H
ATOM   4365  CE2 PHE A 471      19.670  36.544  54.902  1.00  0.00           C
ATOM   4366  HE2 PHE A 471      18.971  35.955  54.327  1.00  0.00           H
ATOM   4367  C   PHE A 471      24.207  37.478  57.430  1.00  0.00           C
ATOM   4368  O   PHE A 471      23.464  37.939  58.312  1.00  0.00           O
ATOM   4369  N   TYR A 472      24.990  36.437  57.720  1.00  0.00           N
ATOM   4370  HN  TYR A 472      25.413  35.954  56.957  1.00  0.00           H
ATOM   4371  CA  TYR A 472      25.095  35.780  59.059  1.00  0.00           C
ATOM   4372  HA  TYR A 472      24.104  35.477  59.366  1.00  0.00           H
ATOM   4373  CB  TYR A 472      25.969  34.446  58.876  1.00  0.00           C
ATOM   4374  HB1 TYR A 472      26.899  34.920  58.494  1.00  0.00           H
ATOM   4375  HB2 TYR A 472      25.493  33.772  58.132  1.00  0.00           H
ATOM   4376  CG  TYR A 472      26.334  33.603  60.045  1.00  0.00           C
ATOM   4377  CD1 TYR A 472      25.404  33.230  61.012  1.00  0.00           C
ATOM   4378  HD1 TYR A 472      24.371  33.534  60.931  1.00  0.00           H
ATOM   4379  CE1 TYR A 472      25.879  32.654  62.221  1.00  0.00           C
ATOM   4380  HE1 TYR A 472      25.084  32.484  62.933  1.00  0.00           H
ATOM   4381  CZ  TYR A 472      27.179  32.306  62.428  1.00  0.00           C
ATOM   4382  OH  TYR A 472      27.589  31.708  63.592  1.00  0.00           O
ATOM   4383  HH  TYR A 472      26.886  31.178  63.974  1.00  0.00           H
ATOM   4384  CD2 TYR A 472      27.675  33.198  60.248  1.00  0.00           C
ATOM   4385  HD2 TYR A 472      28.312  33.563  59.456  1.00  0.00           H
ATOM   4386  CE2 TYR A 472      28.074  32.589  61.408  1.00  0.00           C
ATOM   4387  HE2 TYR A 472      29.132  32.430  61.551  1.00  0.00           H
ATOM   4388  C   TYR A 472      25.627  36.695  60.139  1.00  0.00           C
ATOM   4389  O   TYR A 472      25.190  36.714  61.294  1.00  0.00           O
ATOM   4390  N   ASP A 473      26.604  37.498  59.909  1.00  0.00           N
ATOM   4391  HN  ASP A 473      27.017  37.390  59.008  1.00  0.00           H
ATOM   4392  CA  ASP A 473      27.247  38.597  60.651  1.00  0.00           C
ATOM   4393  HA  ASP A 473      27.594  38.127  61.560  1.00  0.00           H
ATOM   4394  CB  ASP A 473      28.320  39.086  59.670  1.00  0.00           C
ATOM   4395  HB1 ASP A 473      27.879  39.183  58.654  1.00  0.00           H
ATOM   4396  HB2 ASP A 473      29.182  38.384  59.659  1.00  0.00           H
ATOM   4397  CG  ASP A 473      28.960  40.366  59.993  1.00  0.00           C
ATOM   4398  OD1 ASP A 473      29.398  40.977  58.963  1.00  0.00           O
ATOM   4399  OD2 ASP A 473      29.167  40.768  61.131  1.00  0.00           O
ATOM   4400  C   ASP A 473      26.174  39.655  61.005  1.00  0.00           C
ATOM   4401  O   ASP A 473      25.885  39.852  62.206  1.00  0.00           O
ATOM   4402  N   PHE A 474      25.381  40.151  60.047  1.00  0.00           N
ATOM   4403  HN  PHE A 474      25.548  39.834  59.116  1.00  0.00           H
ATOM   4404  CA  PHE A 474      24.368  41.165  60.137  1.00  0.00           C
ATOM   4405  HA  PHE A 474      24.726  42.036  60.665  1.00  0.00           H
ATOM   4406  CB  PHE A 474      23.910  41.570  58.727  1.00  0.00           C
ATOM   4407  HB1 PHE A 474      23.804  40.723  58.016  1.00  0.00           H
ATOM   4408  HB2 PHE A 474      24.594  42.340  58.310  1.00  0.00           H
ATOM   4409  CG  PHE A 474      22.496  42.349  58.745  1.00  0.00           C
ATOM   4410  CD1 PHE A 474      21.294  41.595  58.624  1.00  0.00           C
ATOM   4411  HD1 PHE A 474      21.249  40.521  58.516  1.00  0.00           H
ATOM   4412  CE1 PHE A 474      20.018  42.165  58.624  1.00  0.00           C
ATOM   4413  HE1 PHE A 474      19.163  41.541  58.411  1.00  0.00           H
ATOM   4414  CZ  PHE A 474      19.884  43.489  58.880  1.00  0.00           C
ATOM   4415  HZ  PHE A 474      18.907  43.950  58.897  1.00  0.00           H
ATOM   4416  CD2 PHE A 474      22.301  43.722  59.065  1.00  0.00           C
ATOM   4417  HD2 PHE A 474      23.089  44.453  59.170  1.00  0.00           H
ATOM   4418  CE2 PHE A 474      20.973  44.343  59.094  1.00  0.00           C
ATOM   4419  HE2 PHE A 474      20.812  45.399  59.255  1.00  0.00           H
ATOM   4420  C   PHE A 474      23.210  40.727  61.030  1.00  0.00           C
ATOM   4421  O   PHE A 474      22.837  41.466  61.925  1.00  0.00           O
ATOM   4422  N   PHE A 475      22.691  39.476  60.813  1.00  0.00           N
ATOM   4423  HN  PHE A 475      23.058  38.799  60.180  1.00  0.00           H
ATOM   4424  CA  PHE A 475      21.560  39.019  61.627  1.00  0.00           C
ATOM   4425  HA  PHE A 475      20.650  39.571  61.444  1.00  0.00           H
ATOM   4426  CB  PHE A 475      21.276  37.536  61.150  1.00  0.00           C
ATOM   4427  HB1 PHE A 475      22.020  36.786  61.495  1.00  0.00           H
ATOM   4428  HB2 PHE A 475      21.491  37.508  60.061  1.00  0.00           H
ATOM   4429  CG  PHE A 475      20.022  36.986  61.496  1.00  0.00           C
ATOM   4430  CD1 PHE A 475      19.049  36.907  60.458  1.00  0.00           C
ATOM   4431  HD1 PHE A 475      19.221  37.225  59.440  1.00  0.00           H
ATOM   4432  CE1 PHE A 475      17.766  36.421  60.670  1.00  0.00           C
ATOM   4433  HE1 PHE A 475      17.035  36.327  59.881  1.00  0.00           H
ATOM   4434  CZ  PHE A 475      17.401  35.994  62.013  1.00  0.00           C
ATOM   4435  HZ  PHE A 475      16.467  35.482  62.188  1.00  0.00           H
ATOM   4436  CD2 PHE A 475      19.726  36.411  62.709  1.00  0.00           C
ATOM   4437  HD2 PHE A 475      20.360  36.448  63.584  1.00  0.00           H
ATOM   4438  CE2 PHE A 475      18.386  35.961  63.011  1.00  0.00           C
ATOM   4439  HE2 PHE A 475      18.146  35.691  64.029  1.00  0.00           H
ATOM   4440  C   PHE A 475      21.892  38.943  63.132  1.00  0.00           C
ATOM   4441  O   PHE A 475      20.946  39.169  63.930  1.00  0.00           O
ATOM   4442  N   ASN A 476      23.134  38.651  63.528  1.00  0.00           N
ATOM   4443  HN  ASN A 476      23.892  38.683  62.881  1.00  0.00           H
ATOM   4444  CA  ASN A 476      23.515  38.477  64.923  1.00  0.00           C
ATOM   4445  HA  ASN A 476      22.616  38.228  65.467  1.00  0.00           H
ATOM   4446  CB  ASN A 476      24.415  37.212  64.970  1.00  0.00           C
ATOM   4447  HB1 ASN A 476      24.703  37.084  66.035  1.00  0.00           H
ATOM   4448  HB2 ASN A 476      25.370  37.228  64.403  1.00  0.00           H
ATOM   4449  CG  ASN A 476      23.625  35.930  64.607  1.00  0.00           C
ATOM   4450  OD1 ASN A 476      22.792  35.389  65.414  1.00  0.00           O
ATOM   4451  ND2 ASN A 476      23.887  35.219  63.476  1.00  0.00           N
ATOM   4452 1HD2 ASN A 476      23.194  34.512  63.331  1.00  0.00           H
ATOM   4453 2HD2 ASN A 476      24.614  35.508  62.853  1.00  0.00           H
ATOM   4454  C   ASN A 476      24.218  39.638  65.649  1.00  0.00           C
ATOM   4455  O   ASN A 476      24.722  39.428  66.735  1.00  0.00           O
ATOM   4456  N   GLN A 477      24.282  40.843  65.047  1.00  0.00           N
ATOM   4457  HN  GLN A 477      24.079  40.902  64.073  1.00  0.00           H
ATOM   4458  CA  GLN A 477      24.919  42.046  65.675  1.00  0.00           C
ATOM   4459  HA  GLN A 477      25.939  41.701  65.758  1.00  0.00           H
ATOM   4460  CB  GLN A 477      24.839  43.154  64.643  1.00  0.00           C
ATOM   4461  HB1 GLN A 477      25.102  44.073  65.210  1.00  0.00           H
ATOM   4462  HB2 GLN A 477      23.804  43.180  64.242  1.00  0.00           H
ATOM   4463  CG  GLN A 477      25.755  42.941  63.408  1.00  0.00           C
ATOM   4464  HG1 GLN A 477      25.505  43.775  62.718  1.00  0.00           H
ATOM   4465  HG2 GLN A 477      25.437  41.976  62.958  1.00  0.00           H
ATOM   4466  CD  GLN A 477      27.290  42.995  63.705  1.00  0.00           C
ATOM   4467  OE1 GLN A 477      27.712  44.063  64.148  1.00  0.00           O
ATOM   4468  NE2 GLN A 477      28.060  41.886  63.538  1.00  0.00           N
ATOM   4469 1HE2 GLN A 477      29.036  41.981  63.734  1.00  0.00           H
ATOM   4470 2HE2 GLN A 477      27.716  41.171  62.930  1.00  0.00           H
ATOM   4471  C   GLN A 477      24.423  42.518  67.107  1.00  0.00           C
ATOM   4472  O   GLN A 477      25.180  42.939  67.952  1.00  0.00           O
ATOM   4473  N   ALA A 478      23.043  42.571  67.324  1.00  0.00           N
ATOM   4474  HN  ALA A 478      22.431  42.291  66.589  1.00  0.00           H
ATOM   4475  CA  ALA A 478      22.490  42.830  68.631  1.00  0.00           C
ATOM   4476  HA  ALA A 478      22.803  43.823  68.919  1.00  0.00           H
ATOM   4477  CB  ALA A 478      21.011  42.772  68.478  1.00  0.00           C
ATOM   4478  HB1 ALA A 478      20.517  43.236  69.358  1.00  0.00           H
ATOM   4479  HB2 ALA A 478      20.704  41.704  68.487  1.00  0.00           H
ATOM   4480  HB3 ALA A 478      20.648  43.238  67.537  1.00  0.00           H
ATOM   4481  C   ALA A 478      22.921  41.908  69.785  1.00  0.00           C
ATOM   4482  O   ALA A 478      23.399  42.367  70.808  1.00  0.00           O
ATOM   4483  N   GLU A 479      22.839  40.582  69.617  1.00  0.00           N
ATOM   4484  HN  GLU A 479      22.468  40.218  68.766  1.00  0.00           H
ATOM   4485  CA  GLU A 479      23.406  39.568  70.554  1.00  0.00           C
ATOM   4486  HA  GLU A 479      22.875  39.781  71.470  1.00  0.00           H
ATOM   4487  CB  GLU A 479      23.048  38.064  70.101  1.00  0.00           C
ATOM   4488  HB1 GLU A 479      23.592  37.420  70.825  1.00  0.00           H
ATOM   4489  HB2 GLU A 479      23.532  37.850  69.125  1.00  0.00           H
ATOM   4490  CG  GLU A 479      21.598  37.825  70.040  1.00  0.00           C
ATOM   4491  HG1 GLU A 479      21.415  37.085  69.232  1.00  0.00           H
ATOM   4492  HG2 GLU A 479      21.002  38.733  69.808  1.00  0.00           H
ATOM   4493  CD  GLU A 479      21.044  37.189  71.357  1.00  0.00           C
ATOM   4494  OE1 GLU A 479      19.838  36.886  71.360  1.00  0.00           O
ATOM   4495  OE2 GLU A 479      21.777  36.864  72.329  1.00  0.00           O
ATOM   4496  C   GLU A 479      24.861  39.634  70.896  1.00  0.00           C
ATOM   4497  O   GLU A 479      25.233  39.560  72.069  1.00  0.00           O
ATOM   4498  N   TRP A 480      25.725  39.778  69.939  1.00  0.00           N
ATOM   4499  HN  TRP A 480      25.267  39.855  69.057  1.00  0.00           H
ATOM   4500  CA  TRP A 480      27.278  39.878  70.063  1.00  0.00           C
ATOM   4501  HA  TRP A 480      27.617  39.077  70.703  1.00  0.00           H
ATOM   4502  CB  TRP A 480      27.886  39.719  68.595  1.00  0.00           C
ATOM   4503  HB1 TRP A 480      28.996  39.728  68.646  1.00  0.00           H
ATOM   4504  HB2 TRP A 480      27.529  40.509  67.900  1.00  0.00           H
ATOM   4505  CG  TRP A 480      27.608  38.422  67.928  1.00  0.00           C
ATOM   4506  CD1 TRP A 480      27.369  37.282  68.582  1.00  0.00           C
ATOM   4507  HD1 TRP A 480      27.200  37.259  69.648  1.00  0.00           H
ATOM   4508  NE1 TRP A 480      27.243  36.205  67.755  1.00  0.00           N
ATOM   4509  HE1 TRP A 480      27.420  35.294  68.058  1.00  0.00           H
ATOM   4510  CE2 TRP A 480      27.518  36.629  66.508  1.00  0.00           C
ATOM   4511  CD2 TRP A 480      27.650  38.031  66.545  1.00  0.00           C
ATOM   4512  CE3 TRP A 480      27.992  38.628  65.331  1.00  0.00           C
ATOM   4513  HE3 TRP A 480      28.155  39.692  65.422  1.00  0.00           H
ATOM   4514  CZ3 TRP A 480      28.027  37.948  64.121  1.00  0.00           C
ATOM   4515  HZ3 TRP A 480      28.429  38.297  63.182  1.00  0.00           H
ATOM   4516  CZ2 TRP A 480      27.513  35.875  65.319  1.00  0.00           C
ATOM   4517  HZ2 TRP A 480      27.545  34.796  65.313  1.00  0.00           H
ATOM   4518  CH2 TRP A 480      27.898  36.557  64.160  1.00  0.00           C
ATOM   4519  HH2 TRP A 480      28.019  35.951  63.274  1.00  0.00           H
ATOM   4520  C   TRP A 480      27.731  41.119  70.813  1.00  0.00           C
ATOM   4521  O   TRP A 480      28.710  41.106  71.624  1.00  0.00           O
ATOM   4522  N   GLU A 481      26.984  42.214  70.616  1.00  0.00           N
ATOM   4523  HN  GLU A 481      26.159  42.061  70.078  1.00  0.00           H
ATOM   4524  CA  GLU A 481      27.213  43.508  71.241  1.00  0.00           C
ATOM   4525  HA  GLU A 481      28.260  43.762  71.325  1.00  0.00           H
ATOM   4526  CB  GLU A 481      26.416  44.640  70.475  1.00  0.00           C
ATOM   4527  HB1 GLU A 481      25.414  44.219  70.246  1.00  0.00           H
ATOM   4528  HB2 GLU A 481      27.073  44.846  69.603  1.00  0.00           H
ATOM   4529  CG  GLU A 481      26.231  45.951  71.268  1.00  0.00           C
ATOM   4530  HG1 GLU A 481      27.254  46.313  71.508  1.00  0.00           H
ATOM   4531  HG2 GLU A 481      25.648  45.881  72.211  1.00  0.00           H
ATOM   4532  CD  GLU A 481      25.499  46.989  70.432  1.00  0.00           C
ATOM   4533  OE1 GLU A 481      25.945  47.322  69.309  1.00  0.00           O
ATOM   4534  OE2 GLU A 481      24.379  47.376  70.897  1.00  0.00           O
ATOM   4535  C   GLU A 481      26.742  43.538  72.759  1.00  0.00           C
ATOM   4536  O   GLU A 481      27.516  44.011  73.609  1.00  0.00           O
ATOM   4537  N   ARG A 482      25.625  42.862  73.129  1.00  0.00           N
ATOM   4538  HN  ARG A 482      25.004  42.476  72.450  1.00  0.00           H
ATOM   4539  CA  ARG A 482      25.263  42.640  74.546  1.00  0.00           C
ATOM   4540  HA  ARG A 482      25.346  43.654  74.910  1.00  0.00           H
ATOM   4541  CB  ARG A 482      23.815  42.095  74.699  1.00  0.00           C
ATOM   4542  HB1 ARG A 482      23.700  41.859  75.779  1.00  0.00           H
ATOM   4543  HB2 ARG A 482      23.731  41.144  74.130  1.00  0.00           H
ATOM   4544  CG  ARG A 482      22.749  43.108  74.184  1.00  0.00           C
ATOM   4545  HG1 ARG A 482      21.742  42.935  74.622  1.00  0.00           H
ATOM   4546  HG2 ARG A 482      22.626  42.810  73.121  1.00  0.00           H
ATOM   4547  CD  ARG A 482      22.889  44.619  74.428  1.00  0.00           C
ATOM   4548  HD1 ARG A 482      22.042  45.132  73.923  1.00  0.00           H
ATOM   4549  HD2 ARG A 482      23.847  45.011  74.026  1.00  0.00           H
ATOM   4550  NE  ARG A 482      22.857  44.895  75.860  1.00  0.00           N
ATOM   4551  HE  ARG A 482      22.615  44.152  76.484  1.00  0.00           H
ATOM   4552  CZ  ARG A 482      23.217  46.053  76.501  1.00  0.00           C
ATOM   4553  NH1 ARG A 482      23.247  47.190  75.886  1.00  0.00           N
ATOM   4554 1HH1 ARG A 482      23.038  47.284  74.912  1.00  0.00           H
ATOM   4555 2HH1 ARG A 482      23.963  47.764  76.283  1.00  0.00           H
ATOM   4556  NH2 ARG A 482      23.522  45.868  77.772  1.00  0.00           N
ATOM   4557 1HH2 ARG A 482      23.506  44.985  78.241  1.00  0.00           H
ATOM   4558 2HH2 ARG A 482      24.171  46.508  78.183  1.00  0.00           H
ATOM   4559  C   ARG A 482      26.308  41.758  75.189  1.00  0.00           C
ATOM   4560  O   ARG A 482      26.704  41.991  76.300  1.00  0.00           O
ATOM   4561  N   SER A 483      26.721  40.693  74.475  1.00  0.00           N
ATOM   4562  HN  SER A 483      26.176  40.407  73.691  1.00  0.00           H
ATOM   4563  CA  SER A 483      27.755  39.740  74.952  1.00  0.00           C
ATOM   4564  HA  SER A 483      27.557  39.415  75.963  1.00  0.00           H
ATOM   4565  CB  SER A 483      27.986  38.515  74.011  1.00  0.00           C
ATOM   4566  HB1 SER A 483      28.781  37.892  74.475  1.00  0.00           H
ATOM   4567  HB2 SER A 483      28.371  38.819  73.014  1.00  0.00           H
ATOM   4568  OG  SER A 483      26.742  37.716  73.939  1.00  0.00           O
ATOM   4569  HG1 SER A 483      26.046  38.174  73.461  1.00  0.00           H
ATOM   4570  C   SER A 483      29.094  40.464  75.278  1.00  0.00           C
ATOM   4571  O   SER A 483      29.815  40.146  76.219  1.00  0.00           O
ATOM   4572  N   PHE A 484      29.449  41.449  74.447  1.00  0.00           N
ATOM   4573  HN  PHE A 484      28.964  41.558  73.583  1.00  0.00           H
ATOM   4574  CA  PHE A 484      30.510  42.433  74.651  1.00  0.00           C
ATOM   4575  HA  PHE A 484      31.430  41.900  74.841  1.00  0.00           H
ATOM   4576  CB  PHE A 484      30.710  43.245  73.295  1.00  0.00           C
ATOM   4577  HB1 PHE A 484      29.732  43.533  72.853  1.00  0.00           H
ATOM   4578  HB2 PHE A 484      31.207  42.620  72.522  1.00  0.00           H
ATOM   4579  CG  PHE A 484      31.560  44.464  73.568  1.00  0.00           C
ATOM   4580  CD1 PHE A 484      32.967  44.479  73.474  1.00  0.00           C
ATOM   4581  HD1 PHE A 484      33.454  43.522  73.359  1.00  0.00           H
ATOM   4582  CE1 PHE A 484      33.628  45.605  73.881  1.00  0.00           C
ATOM   4583  HE1 PHE A 484      34.688  45.598  74.088  1.00  0.00           H
ATOM   4584  CZ  PHE A 484      32.964  46.838  74.078  1.00  0.00           C
ATOM   4585  HZ  PHE A 484      33.568  47.708  74.290  1.00  0.00           H
ATOM   4586  CD2 PHE A 484      30.861  45.622  73.874  1.00  0.00           C
ATOM   4587  HD2 PHE A 484      29.783  45.668  73.822  1.00  0.00           H
ATOM   4588  CE2 PHE A 484      31.566  46.827  74.059  1.00  0.00           C
ATOM   4589  HE2 PHE A 484      30.926  47.691  74.159  1.00  0.00           H
ATOM   4590  C   PHE A 484      30.230  43.320  75.961  1.00  0.00           C
ATOM   4591  O   PHE A 484      31.027  43.599  76.837  1.00  0.00           O
ATOM   4592  N   ARG A 485      29.045  43.869  76.139  1.00  0.00           N
ATOM   4593  HN  ARG A 485      28.215  43.632  75.642  1.00  0.00           H
ATOM   4594  CA  ARG A 485      28.792  44.732  77.303  1.00  0.00           C
ATOM   4595  HA  ARG A 485      29.710  45.287  77.428  1.00  0.00           H
ATOM   4596  CB  ARG A 485      27.485  45.525  77.213  1.00  0.00           C
ATOM   4597  HB1 ARG A 485      26.905  45.765  78.130  1.00  0.00           H
ATOM   4598  HB2 ARG A 485      26.682  45.003  76.649  1.00  0.00           H
ATOM   4599  CG  ARG A 485      27.590  46.787  76.344  1.00  0.00           C
ATOM   4600  HG1 ARG A 485      26.587  47.251  76.231  1.00  0.00           H
ATOM   4601  HG2 ARG A 485      27.894  46.538  75.305  1.00  0.00           H
ATOM   4602  CD  ARG A 485      28.637  47.821  76.792  1.00  0.00           C
ATOM   4603  HD1 ARG A 485      28.731  48.703  76.123  1.00  0.00           H
ATOM   4604  HD2 ARG A 485      29.654  47.377  76.850  1.00  0.00           H
ATOM   4605  NE  ARG A 485      28.176  48.246  78.119  1.00  0.00           N
ATOM   4606  HE  ARG A 485      27.268  47.890  78.336  1.00  0.00           H
ATOM   4607  CZ  ARG A 485      28.980  48.619  79.061  1.00  0.00           C
ATOM   4608  NH1 ARG A 485      30.158  49.192  78.804  1.00  0.00           N
ATOM   4609 1HH1 ARG A 485      30.371  49.482  77.871  1.00  0.00           H
ATOM   4610 2HH1 ARG A 485      30.671  49.538  79.591  1.00  0.00           H
ATOM   4611  NH2 ARG A 485      28.547  48.603  80.312  1.00  0.00           N
ATOM   4612 1HH2 ARG A 485      29.125  49.091  80.966  1.00  0.00           H
ATOM   4613 2HH2 ARG A 485      27.591  48.314  80.357  1.00  0.00           H
ATOM   4614  C   ARG A 485      28.603  43.912  78.626  1.00  0.00           C
ATOM   4615  O   ARG A 485      28.863  44.407  79.704  1.00  0.00           O
ATOM   4616  N   ASP A 486      28.118  42.661  78.575  1.00  0.00           N
ATOM   4617  HN  ASP A 486      27.861  42.300  77.682  1.00  0.00           H
ATOM   4618  CA  ASP A 486      28.195  41.743  79.674  1.00  0.00           C
ATOM   4619  HA  ASP A 486      27.638  42.103  80.526  1.00  0.00           H
ATOM   4620  CB  ASP A 486      27.574  40.384  79.194  1.00  0.00           C
ATOM   4621  HB1 ASP A 486      27.958  39.998  78.225  1.00  0.00           H
ATOM   4622  HB2 ASP A 486      26.516  40.576  78.913  1.00  0.00           H
ATOM   4623  CG  ASP A 486      27.623  39.246  80.259  1.00  0.00           C
ATOM   4624  OD1 ASP A 486      28.145  38.178  79.887  1.00  0.00           O
ATOM   4625  OD2 ASP A 486      27.100  39.527  81.355  1.00  0.00           O
ATOM   4626  C   ASP A 486      29.594  41.485  80.167  1.00  0.00           C
ATOM   4627  O   ASP A 486      29.975  41.468  81.316  1.00  0.00           O
ATOM   4628  N   TYR A 487      30.510  41.444  79.245  1.00  0.00           N
ATOM   4629  HN  TYR A 487      30.201  41.433  78.297  1.00  0.00           H
ATOM   4630  CA  TYR A 487      31.975  41.379  79.468  1.00  0.00           C
ATOM   4631  HA  TYR A 487      32.067  40.508  80.100  1.00  0.00           H
ATOM   4632  CB  TYR A 487      32.679  41.013  78.098  1.00  0.00           C
ATOM   4633  HB1 TYR A 487      32.523  41.800  77.329  1.00  0.00           H
ATOM   4634  HB2 TYR A 487      32.303  40.031  77.740  1.00  0.00           H
ATOM   4635  CG  TYR A 487      34.186  40.751  78.240  1.00  0.00           C
ATOM   4636  CD1 TYR A 487      34.738  39.525  78.604  1.00  0.00           C
ATOM   4637  HD1 TYR A 487      34.048  38.720  78.808  1.00  0.00           H
ATOM   4638  CE1 TYR A 487      36.084  39.333  78.629  1.00  0.00           C
ATOM   4639  HE1 TYR A 487      36.475  38.376  78.944  1.00  0.00           H
ATOM   4640  CZ  TYR A 487      36.954  40.296  78.127  1.00  0.00           C
ATOM   4641  OH  TYR A 487      38.344  39.989  78.166  1.00  0.00           O
ATOM   4642  HH  TYR A 487      38.782  40.827  78.005  1.00  0.00           H
ATOM   4643  CD2 TYR A 487      35.033  41.797  77.850  1.00  0.00           C
ATOM   4644  HD2 TYR A 487      34.624  42.658  77.342  1.00  0.00           H
ATOM   4645  CE2 TYR A 487      36.395  41.566  77.804  1.00  0.00           C
ATOM   4646  HE2 TYR A 487      37.010  42.387  77.465  1.00  0.00           H
ATOM   4647  C   TYR A 487      32.516  42.605  80.210  1.00  0.00           C
ATOM   4648  O   TYR A 487      33.314  42.484  81.121  1.00  0.00           O
ATOM   4649  N   VAL A 488      32.120  43.869  79.985  1.00  0.00           N
ATOM   4650  HN  VAL A 488      31.485  44.091  79.249  1.00  0.00           H
ATOM   4651  CA  VAL A 488      32.504  45.045  80.799  1.00  0.00           C
ATOM   4652  HA  VAL A 488      33.563  45.115  80.603  1.00  0.00           H
ATOM   4653  CB  VAL A 488      31.858  46.293  80.343  1.00  0.00           C
ATOM   4654  HB  VAL A 488      30.749  46.225  80.328  1.00  0.00           H
ATOM   4655  CG1 VAL A 488      32.301  47.491  81.140  1.00  0.00           C
ATOM   4656 1HG1 VAL A 488      31.671  48.345  80.812  1.00  0.00           H
ATOM   4657 2HG1 VAL A 488      33.360  47.776  80.961  1.00  0.00           H
ATOM   4658 3HG1 VAL A 488      31.958  47.488  82.197  1.00  0.00           H
ATOM   4659  CG2 VAL A 488      32.234  46.445  78.798  1.00  0.00           C
ATOM   4660 1HG2 VAL A 488      31.674  45.710  78.180  1.00  0.00           H
ATOM   4661 2HG2 VAL A 488      33.308  46.293  78.558  1.00  0.00           H
ATOM   4662 3HG2 VAL A 488      31.983  47.409  78.305  1.00  0.00           H
ATOM   4663  C   VAL A 488      32.278  44.976  82.280  1.00  0.00           C
ATOM   4664  O   VAL A 488      33.150  45.169  83.071  1.00  0.00           O
ATOM   4665  N   LEU A 489      31.092  44.472  82.631  1.00  0.00           N
ATOM   4666  HN  LEU A 489      30.492  44.231  81.873  1.00  0.00           H
ATOM   4667  CA  LEU A 489      30.634  44.121  83.915  1.00  0.00           C
ATOM   4668  HA  LEU A 489      30.944  44.932  84.558  1.00  0.00           H
ATOM   4669  CB  LEU A 489      29.073  44.001  84.050  1.00  0.00           C
ATOM   4670  HB1 LEU A 489      28.705  43.695  85.052  1.00  0.00           H
ATOM   4671  HB2 LEU A 489      28.700  43.372  83.213  1.00  0.00           H
ATOM   4672  CG  LEU A 489      28.414  45.392  83.900  1.00  0.00           C
ATOM   4673  HG  LEU A 489      28.329  45.633  82.819  1.00  0.00           H
ATOM   4674  CD1 LEU A 489      26.944  45.334  84.379  1.00  0.00           C
ATOM   4675 1HD1 LEU A 489      26.336  44.748  83.657  1.00  0.00           H
ATOM   4676 2HD1 LEU A 489      26.411  46.302  84.264  1.00  0.00           H
ATOM   4677 3HD1 LEU A 489      26.951  44.922  85.410  1.00  0.00           H
ATOM   4678  CD2 LEU A 489      29.043  46.546  84.702  1.00  0.00           C
ATOM   4679 1HD2 LEU A 489      29.894  46.908  84.087  1.00  0.00           H
ATOM   4680 2HD2 LEU A 489      29.369  46.170  85.696  1.00  0.00           H
ATOM   4681 3HD2 LEU A 489      28.300  47.370  84.759  1.00  0.00           H
ATOM   4682  C   LEU A 489      31.230  42.870  84.672  1.00  0.00           C
ATOM   4683  O   LEU A 489      31.461  43.020  85.893  1.00  0.00           O
ATOM   4684  N   CYS A 490      31.465  41.768  83.838  1.00  0.00           N
ATOM   4685  HN  CYS A 490      31.321  41.940  82.867  1.00  0.00           H
ATOM   4686  CA  CYS A 490      32.113  40.563  84.315  1.00  0.00           C
ATOM   4687  HA  CYS A 490      31.595  40.325  85.232  1.00  0.00           H
ATOM   4688  CB  CYS A 490      31.927  39.424  83.261  1.00  0.00           C
ATOM   4689  HB1 CYS A 490      32.534  39.471  82.332  1.00  0.00           H
ATOM   4690  HB2 CYS A 490      30.878  39.401  82.895  1.00  0.00           H
ATOM   4691  SG  CYS A 490      32.167  37.732  83.928  1.00  0.00           S
ATOM   4692  C   CYS A 490      33.581  40.742  84.677  1.00  0.00           C
ATOM   4693  O   CYS A 490      33.966  40.207  85.748  1.00  0.00           O
ATOM   4694  N   GLN A 491      34.341  41.421  83.855  1.00  0.00           N
ATOM   4695  HN  GLN A 491      33.961  41.879  83.055  1.00  0.00           H
ATOM   4696  CA  GLN A 491      35.730  41.882  84.113  1.00  0.00           C
ATOM   4697  HA  GLN A 491      36.338  41.038  84.405  1.00  0.00           H
ATOM   4698  CB  GLN A 491      36.185  42.578  82.814  1.00  0.00           C
ATOM   4699  HB1 GLN A 491      37.173  43.060  82.973  1.00  0.00           H
ATOM   4700  HB2 GLN A 491      35.446  43.369  82.563  1.00  0.00           H
ATOM   4701  CG  GLN A 491      36.273  41.567  81.667  1.00  0.00           C
ATOM   4702  HG1 GLN A 491      36.582  41.991  80.688  1.00  0.00           H
ATOM   4703  HG2 GLN A 491      35.258  41.175  81.442  1.00  0.00           H
ATOM   4704  CD  GLN A 491      37.262  40.435  81.885  1.00  0.00           C
ATOM   4705  OE1 GLN A 491      36.700  39.310  81.852  1.00  0.00           O
ATOM   4706  NE2 GLN A 491      38.529  40.763  82.098  1.00  0.00           N
ATOM   4707 1HE2 GLN A 491      38.773  41.728  82.196  1.00  0.00           H
ATOM   4708 2HE2 GLN A 491      39.250  40.111  81.862  1.00  0.00           H
ATOM   4709  C   GLN A 491      35.823  42.929  85.215  1.00  0.00           C
ATOM   4710  O   GLN A 491      36.871  43.062  85.862  1.00  0.00           O
ATOM   4711  N   ALA A 492      34.743  43.769  85.412  1.00  0.00           N
ATOM   4712  HN  ALA A 492      33.928  43.689  84.842  1.00  0.00           H
ATOM   4713  CA  ALA A 492      34.792  44.633  86.566  1.00  0.00           C
ATOM   4714  HA  ALA A 492      35.792  45.021  86.695  1.00  0.00           H
ATOM   4715  CB  ALA A 492      33.777  45.808  86.408  1.00  0.00           C
ATOM   4716  HB1 ALA A 492      32.781  45.411  86.117  1.00  0.00           H
ATOM   4717  HB2 ALA A 492      34.176  46.590  85.727  1.00  0.00           H
ATOM   4718  HB3 ALA A 492      33.586  46.244  87.412  1.00  0.00           H
ATOM   4719  C   ALA A 492      34.448  43.900  87.891  1.00  0.00           C
ATOM   4720  O   ALA A 492      34.945  44.317  88.951  1.00  0.00           O
ATOM   4721  N   ASN A 493      33.745  42.768  87.943  1.00  0.00           N
ATOM   4722  HN  ASN A 493      33.279  42.495  87.105  1.00  0.00           H
ATOM   4723  CA  ASN A 493      33.498  41.908  89.093  1.00  0.00           C
ATOM   4724  HA  ASN A 493      32.953  42.582  89.737  1.00  0.00           H
ATOM   4725  CB  ASN A 493      32.410  40.855  88.709  1.00  0.00           C
ATOM   4726  HB1 ASN A 493      32.696  40.045  88.003  1.00  0.00           H
ATOM   4727  HB2 ASN A 493      31.690  41.399  88.061  1.00  0.00           H
ATOM   4728  CG  ASN A 493      31.662  40.274  89.935  1.00  0.00           C
ATOM   4729  OD1 ASN A 493      31.597  39.058  90.069  1.00  0.00           O
ATOM   4730  ND2 ASN A 493      31.121  41.145  90.834  1.00  0.00           N
ATOM   4731 1HD2 ASN A 493      30.486  40.912  91.570  1.00  0.00           H
ATOM   4732 2HD2 ASN A 493      30.993  42.114  90.623  1.00  0.00           H
ATOM   4733  C   ASN A 493      34.716  41.297  89.837  1.00  0.00           C
ATOM   4734  O   ASN A 493      35.666  40.772  89.268  1.00  0.00           O
ATOM   4735  N   VAL A 494      34.602  41.373  91.173  1.00  0.00           N
ATOM   4736  HN  VAL A 494      33.916  41.939  91.624  1.00  0.00           H
ATOM   4737  CA  VAL A 494      35.562  40.838  92.030  1.00  0.00           C
ATOM   4738  HA  VAL A 494      36.500  41.069  91.545  1.00  0.00           H
ATOM   4739  CB  VAL A 494      35.491  41.418  93.434  1.00  0.00           C
ATOM   4740  HB  VAL A 494      36.218  40.901  94.096  1.00  0.00           H
ATOM   4741  CG1 VAL A 494      35.952  42.897  93.357  1.00  0.00           C
ATOM   4742 1HG1 VAL A 494      35.163  43.577  92.972  1.00  0.00           H
ATOM   4743 2HG1 VAL A 494      36.909  42.982  92.799  1.00  0.00           H
ATOM   4744 3HG1 VAL A 494      36.109  43.255  94.397  1.00  0.00           H
ATOM   4745  CG2 VAL A 494      34.205  41.376  94.182  1.00  0.00           C
ATOM   4746 1HG2 VAL A 494      33.731  40.371  94.196  1.00  0.00           H
ATOM   4747 2HG2 VAL A 494      33.392  41.958  93.699  1.00  0.00           H
ATOM   4748 3HG2 VAL A 494      34.324  41.644  95.254  1.00  0.00           H
ATOM   4749  C   VAL A 494      35.597  39.303  92.214  1.00  0.00           C
ATOM   4750  O   VAL A 494      34.543  38.597  92.238  1.00  0.00           O
ATOM   4751  N   THR A 495      36.803  38.685  92.291  1.00  0.00           N
ATOM   4752  HN  THR A 495      37.675  39.130  92.105  1.00  0.00           H
ATOM   4753  CA  THR A 495      36.895  37.257  92.498  1.00  0.00           C
ATOM   4754  HA  THR A 495      36.293  36.958  93.344  1.00  0.00           H
ATOM   4755  CB  THR A 495      36.429  36.299  91.376  1.00  0.00           C
ATOM   4756  HB  THR A 495      35.346  36.471  91.198  1.00  0.00           H
ATOM   4757  OG1 THR A 495      36.519  34.947  91.739  1.00  0.00           O
ATOM   4758  HG1 THR A 495      36.078  34.895  92.591  1.00  0.00           H
ATOM   4759  CG2 THR A 495      37.208  36.489  90.095  1.00  0.00           C
ATOM   4760 1HG2 THR A 495      36.866  35.703  89.388  1.00  0.00           H
ATOM   4761 2HG2 THR A 495      38.280  36.276  90.288  1.00  0.00           H
ATOM   4762 3HG2 THR A 495      37.204  37.512  89.661  1.00  0.00           H
ATOM   4763  C   THR A 495      38.294  37.000  93.006  1.00  0.00           C
ATOM   4764  O   THR A 495      39.156  37.883  92.845  1.00  0.00           O
ATOM   4765  N   ILE A 496      38.493  35.830  93.729  1.00  0.00           N
ATOM   4766  HN  ILE A 496      37.734  35.198  93.863  1.00  0.00           H
ATOM   4767  CA  ILE A 496      39.796  35.468  94.308  1.00  0.00           C
ATOM   4768  HA  ILE A 496      40.071  36.364  94.845  1.00  0.00           H
ATOM   4769  CB  ILE A 496      39.763  34.283  95.272  1.00  0.00           C
ATOM   4770  HB  ILE A 496      40.747  34.042  95.728  1.00  0.00           H
ATOM   4771  CG2 ILE A 496      38.831  34.713  96.427  1.00  0.00           C
ATOM   4772 1HG2 ILE A 496      38.705  34.006  97.274  1.00  0.00           H
ATOM   4773 2HG2 ILE A 496      37.855  35.115  96.081  1.00  0.00           H
ATOM   4774 3HG2 ILE A 496      39.142  35.713  96.798  1.00  0.00           H
ATOM   4775  CG1 ILE A 496      39.245  33.014  94.694  1.00  0.00           C
ATOM   4776 1HG1 ILE A 496      40.115  32.466  94.275  1.00  0.00           H
ATOM   4777 2HG1 ILE A 496      38.444  33.153  93.937  1.00  0.00           H
ATOM   4778  CD  ILE A 496      38.685  32.073  95.741  1.00  0.00           C
ATOM   4779  HD1 ILE A 496      37.644  32.261  96.080  1.00  0.00           H
ATOM   4780  HD2 ILE A 496      39.371  32.039  96.614  1.00  0.00           H
ATOM   4781  HD3 ILE A 496      38.616  31.089  95.228  1.00  0.00           H
ATOM   4782  C   ILE A 496      40.806  35.255  93.168  1.00  0.00           C
ATOM   4783  O   ILE A 496      40.559  34.744  92.030  1.00  0.00           O
ATOM   4784  N   GLY A 497      42.104  35.601  93.507  1.00  0.00           N
ATOM   4785  HN  GLY A 497      42.285  36.066  94.370  1.00  0.00           H
ATOM   4786  CA  GLY A 497      43.179  35.423  92.589  1.00  0.00           C
ATOM   4787  HA1 GLY A 497      44.078  35.678  93.131  1.00  0.00           H
ATOM   4788  HA2 GLY A 497      43.122  36.109  91.756  1.00  0.00           H
ATOM   4789  C   GLY A 497      43.484  33.999  92.284  1.00  0.00           C
ATOM   4790  O   GLY A 497      43.655  33.142  93.170  1.00  0.00           O
ATOM   4791  N   LEU A 498      43.637  33.594  90.992  1.00  0.00           N
ATOM   4792  HN  LEU A 498      43.492  34.267  90.270  1.00  0.00           H
ATOM   4793  CA  LEU A 498      44.058  32.241  90.630  1.00  0.00           C
ATOM   4794  HA  LEU A 498      43.473  31.479  91.123  1.00  0.00           H
ATOM   4795  CB  LEU A 498      43.674  32.111  89.137  1.00  0.00           C
ATOM   4796  HB1 LEU A 498      44.354  31.509  88.497  1.00  0.00           H
ATOM   4797  HB2 LEU A 498      43.801  33.159  88.793  1.00  0.00           H
ATOM   4798  CG  LEU A 498      42.223  31.785  88.806  1.00  0.00           C
ATOM   4799  HG  LEU A 498      41.578  32.358  89.505  1.00  0.00           H
ATOM   4800  CD1 LEU A 498      41.810  32.340  87.422  1.00  0.00           C
ATOM   4801 1HD1 LEU A 498      40.733  32.083  87.340  1.00  0.00           H
ATOM   4802 2HD1 LEU A 498      42.417  31.811  86.657  1.00  0.00           H
ATOM   4803 3HD1 LEU A 498      41.945  33.443  87.417  1.00  0.00           H
ATOM   4804  CD2 LEU A 498      41.935  30.240  88.923  1.00  0.00           C
ATOM   4805 1HD2 LEU A 498      42.371  29.783  89.836  1.00  0.00           H
ATOM   4806 2HD2 LEU A 498      42.264  29.711  88.003  1.00  0.00           H
ATOM   4807 3HD2 LEU A 498      40.838  30.103  89.036  1.00  0.00           H
ATOM   4808  C   LEU A 498      45.579  31.889  90.715  1.00  0.00           C
ATOM   4809  O   LEU A 498      46.338  32.895  90.640  1.00  0.00           O
ATOM   4810  N   PRO A 499      46.126  30.656  90.711  1.00  0.00           N
ATOM   4811  CD  PRO A 499      45.316  29.470  90.918  1.00  0.00           C
ATOM   4812  HD1 PRO A 499      44.880  29.120  89.958  1.00  0.00           H
ATOM   4813  HD2 PRO A 499      44.564  29.727  91.695  1.00  0.00           H
ATOM   4814  CA  PRO A 499      47.587  30.390  90.747  1.00  0.00           C
ATOM   4815  HA  PRO A 499      48.025  30.883  91.602  1.00  0.00           H
ATOM   4816  CB  PRO A 499      47.664  28.879  90.750  1.00  0.00           C
ATOM   4817  HB1 PRO A 499      48.547  28.508  91.313  1.00  0.00           H
ATOM   4818  HB2 PRO A 499      47.758  28.470  89.721  1.00  0.00           H
ATOM   4819  CG  PRO A 499      46.380  28.447  91.380  1.00  0.00           C
ATOM   4820  HG1 PRO A 499      46.212  27.422  90.986  1.00  0.00           H
ATOM   4821  HG2 PRO A 499      46.458  28.356  92.485  1.00  0.00           H
ATOM   4822  C   PRO A 499      48.357  31.042  89.561  1.00  0.00           C
ATOM   4823  O   PRO A 499      47.654  31.231  88.522  1.00  0.00           O
ATOM   4824  N   THR A 500      49.713  31.244  89.688  1.00  0.00           N
ATOM   4825  HN  THR A 500      50.104  30.952  90.557  1.00  0.00           H
ATOM   4826  CA  THR A 500      50.560  31.682  88.626  1.00  0.00           C
ATOM   4827  HA  THR A 500      50.313  32.730  88.545  1.00  0.00           H
ATOM   4828  CB  THR A 500      52.051  31.565  89.114  1.00  0.00           C
ATOM   4829  HB  THR A 500      52.077  31.729  90.212  1.00  0.00           H
ATOM   4830  OG1 THR A 500      52.859  32.625  88.639  1.00  0.00           O
ATOM   4831  HG1 THR A 500      52.407  33.411  88.956  1.00  0.00           H
ATOM   4832  CG2 THR A 500      52.680  30.162  88.743  1.00  0.00           C
ATOM   4833 1HG2 THR A 500      53.622  29.949  89.292  1.00  0.00           H
ATOM   4834 2HG2 THR A 500      52.881  30.102  87.652  1.00  0.00           H
ATOM   4835 3HG2 THR A 500      51.950  29.348  88.936  1.00  0.00           H
ATOM   4836  C   THR A 500      50.303  30.986  87.265  1.00  0.00           C
ATOM   4837  O   THR A 500      49.866  29.786  87.110  1.00  0.00           O
ATOM   4838  N   LYS A 501      50.567  31.784  86.131  1.00  0.00           N
ATOM   4839  HN  LYS A 501      50.835  32.744  86.133  1.00  0.00           H
ATOM   4840  CA  LYS A 501      50.710  31.192  84.780  1.00  0.00           C
ATOM   4841  HA  LYS A 501      50.944  32.088  84.222  1.00  0.00           H
ATOM   4842  CB  LYS A 501      51.895  30.175  84.644  1.00  0.00           C
ATOM   4843  HB1 LYS A 501      51.842  29.648  83.667  1.00  0.00           H
ATOM   4844  HB2 LYS A 501      51.740  29.358  85.381  1.00  0.00           H
ATOM   4845  CG  LYS A 501      53.289  30.796  84.755  1.00  0.00           C
ATOM   4846  HG1 LYS A 501      53.327  31.473  85.635  1.00  0.00           H
ATOM   4847  HG2 LYS A 501      53.435  31.331  83.792  1.00  0.00           H
ATOM   4848  CD  LYS A 501      54.375  29.714  84.889  1.00  0.00           C
ATOM   4849  HD1 LYS A 501      54.123  28.808  84.298  1.00  0.00           H
ATOM   4850  HD2 LYS A 501      54.419  29.385  85.950  1.00  0.00           H
ATOM   4851  CE  LYS A 501      55.809  30.159  84.346  1.00  0.00           C
ATOM   4852  HE1 LYS A 501      55.822  30.311  83.246  1.00  0.00           H
ATOM   4853  HE2 LYS A 501      56.602  29.404  84.534  1.00  0.00           H
ATOM   4854  NZ  LYS A 501      56.136  31.439  85.078  1.00  0.00           N
ATOM   4855  HZ1 LYS A 501      55.696  32.282  84.658  1.00  0.00           H
ATOM   4856  HZ2 LYS A 501      57.159  31.598  85.180  1.00  0.00           H
ATOM   4857  HZ3 LYS A 501      55.855  31.390  86.078  1.00  0.00           H
ATOM   4858  C   LYS A 501      49.466  30.633  84.056  1.00  0.00           C
ATOM   4859  O   LYS A 501      49.515  29.699  83.201  1.00  0.00           O
ATOM   4860  N   GLN A 502      48.258  31.122  84.393  1.00  0.00           N
ATOM   4861  HN  GLN A 502      48.214  31.812  85.110  1.00  0.00           H
ATOM   4862  CA  GLN A 502      47.001  30.788  83.789  1.00  0.00           C
ATOM   4863  HA  GLN A 502      46.966  29.727  83.594  1.00  0.00           H
ATOM   4864  CB  GLN A 502      45.745  31.209  84.621  1.00  0.00           C
ATOM   4865  HB1 GLN A 502      44.834  30.990  84.024  1.00  0.00           H
ATOM   4866  HB2 GLN A 502      45.871  32.291  84.841  1.00  0.00           H
ATOM   4867  CG  GLN A 502      45.502  30.515  85.914  1.00  0.00           C
ATOM   4868  HG1 GLN A 502      44.591  30.675  86.529  1.00  0.00           H
ATOM   4869  HG2 GLN A 502      46.286  31.067  86.476  1.00  0.00           H
ATOM   4870  CD  GLN A 502      45.912  29.047  85.848  1.00  0.00           C
ATOM   4871  OE1 GLN A 502      45.149  28.209  85.355  1.00  0.00           O
ATOM   4872  NE2 GLN A 502      46.971  28.686  86.579  1.00  0.00           N
ATOM   4873 1HE2 GLN A 502      47.122  27.714  86.759  1.00  0.00           H
ATOM   4874 2HE2 GLN A 502      47.619  29.348  86.956  1.00  0.00           H
ATOM   4875  C   GLN A 502      47.027  31.647  82.432  1.00  0.00           C
ATOM   4876  O   GLN A 502      47.386  32.807  82.489  1.00  0.00           O
ATOM   4877  N   PRO A 503      46.613  31.112  81.257  1.00  0.00           N
ATOM   4878  CD  PRO A 503      46.449  29.725  81.090  1.00  0.00           C
ATOM   4879  HD1 PRO A 503      45.821  29.303  81.904  1.00  0.00           H
ATOM   4880  HD2 PRO A 503      47.460  29.263  81.090  1.00  0.00           H
ATOM   4881  CA  PRO A 503      46.597  31.903  80.087  1.00  0.00           C
ATOM   4882  HA  PRO A 503      47.526  32.442  79.972  1.00  0.00           H
ATOM   4883  CB  PRO A 503      46.513  30.801  79.083  1.00  0.00           C
ATOM   4884  HB1 PRO A 503      47.520  30.345  78.973  1.00  0.00           H
ATOM   4885  HB2 PRO A 503      46.094  31.037  78.082  1.00  0.00           H
ATOM   4886  CG  PRO A 503      45.724  29.633  79.724  1.00  0.00           C
ATOM   4887  HG1 PRO A 503      44.664  29.929  79.883  1.00  0.00           H
ATOM   4888  HG2 PRO A 503      45.703  28.617  79.275  1.00  0.00           H
ATOM   4889  C   PRO A 503      45.476  32.962  80.150  1.00  0.00           C
ATOM   4890  O   PRO A 503      45.661  34.091  79.688  1.00  0.00           O
ATOM   4891  N   ILE A 504      44.291  32.620  80.653  1.00  0.00           N
ATOM   4892  HN  ILE A 504      44.109  31.690  80.964  1.00  0.00           H
ATOM   4893  CA  ILE A 504      43.160  33.577  80.512  1.00  0.00           C
ATOM   4894  HA  ILE A 504      43.533  34.556  80.250  1.00  0.00           H
ATOM   4895  CB  ILE A 504      42.104  33.224  79.354  1.00  0.00           C
ATOM   4896  HB  ILE A 504      41.806  32.206  79.684  1.00  0.00           H
ATOM   4897  CG2 ILE A 504      41.000  34.271  79.342  1.00  0.00           C
ATOM   4898 1HG2 ILE A 504      40.292  34.265  80.198  1.00  0.00           H
ATOM   4899 2HG2 ILE A 504      40.293  33.948  78.548  1.00  0.00           H
ATOM   4900 3HG2 ILE A 504      41.430  35.192  78.894  1.00  0.00           H
ATOM   4901  CG1 ILE A 504      42.699  33.241  77.929  1.00  0.00           C
ATOM   4902 1HG1 ILE A 504      43.571  32.553  77.966  1.00  0.00           H
ATOM   4903 2HG1 ILE A 504      43.138  34.250  77.775  1.00  0.00           H
ATOM   4904  CD  ILE A 504      41.824  32.907  76.673  1.00  0.00           C
ATOM   4905  HD1 ILE A 504      41.177  33.802  76.550  1.00  0.00           H
ATOM   4906  HD2 ILE A 504      41.097  32.071  76.751  1.00  0.00           H
ATOM   4907  HD3 ILE A 504      42.437  32.786  75.754  1.00  0.00           H
ATOM   4908  C   ILE A 504      42.422  33.612  81.897  1.00  0.00           C
ATOM   4909  O   ILE A 504      41.704  32.653  82.232  1.00  0.00           O
ATOM   4910  N   PRO A 505      42.406  34.679  82.667  1.00  0.00           N
ATOM   4911  CD  PRO A 505      43.604  35.495  82.931  1.00  0.00           C
ATOM   4912  HD1 PRO A 505      43.668  36.187  82.064  1.00  0.00           H
ATOM   4913  HD2 PRO A 505      44.480  34.853  83.166  1.00  0.00           H
ATOM   4914  CA  PRO A 505      41.581  34.648  83.894  1.00  0.00           C
ATOM   4915  HA  PRO A 505      41.291  33.682  84.282  1.00  0.00           H
ATOM   4916  CB  PRO A 505      42.413  35.452  84.963  1.00  0.00           C
ATOM   4917  HB1 PRO A 505      43.063  34.642  85.355  1.00  0.00           H
ATOM   4918  HB2 PRO A 505      41.827  35.948  85.767  1.00  0.00           H
ATOM   4919  CG  PRO A 505      43.252  36.388  84.085  1.00  0.00           C
ATOM   4920  HG1 PRO A 505      42.797  37.379  83.872  1.00  0.00           H
ATOM   4921  HG2 PRO A 505      44.145  36.683  84.679  1.00  0.00           H
ATOM   4922  C   PRO A 505      40.307  35.426  83.657  1.00  0.00           C
ATOM   4923  O   PRO A 505      39.338  35.427  84.392  1.00  0.00           O
ATOM   4924  N   ASP A 506      40.181  36.156  82.467  1.00  0.00           N
ATOM   4925  HN  ASP A 506      40.984  36.171  81.877  1.00  0.00           H
ATOM   4926  CA  ASP A 506      39.006  36.851  81.849  1.00  0.00           C
ATOM   4927  HA  ASP A 506      38.629  37.492  82.633  1.00  0.00           H
ATOM   4928  CB  ASP A 506      39.386  37.534  80.502  1.00  0.00           C
ATOM   4929  HB1 ASP A 506      38.589  38.286  80.312  1.00  0.00           H
ATOM   4930  HB2 ASP A 506      39.303  36.722  79.748  1.00  0.00           H
ATOM   4931  CG  ASP A 506      40.774  38.127  80.552  1.00  0.00           C
ATOM   4932  OD1 ASP A 506      41.514  38.051  79.556  1.00  0.00           O
ATOM   4933  OD2 ASP A 506      41.094  38.755  81.582  1.00  0.00           O
ATOM   4934  C   ASP A 506      37.847  35.917  81.615  1.00  0.00           C
ATOM   4935  O   ASP A 506      37.954  34.750  81.285  1.00  0.00           O
ATOM   4936  N   CYS A 507      36.643  36.429  81.839  1.00  0.00           N
ATOM   4937  HN  CYS A 507      36.436  37.378  82.063  1.00  0.00           H
ATOM   4938  CA  CYS A 507      35.395  35.720  81.595  1.00  0.00           C
ATOM   4939  HA  CYS A 507      35.491  34.888  82.278  1.00  0.00           H
ATOM   4940  CB  CYS A 507      34.133  36.627  81.975  1.00  0.00           C
ATOM   4941  HB1 CYS A 507      33.209  36.011  81.931  1.00  0.00           H
ATOM   4942  HB2 CYS A 507      34.086  37.556  81.367  1.00  0.00           H
ATOM   4943  SG  CYS A 507      34.133  37.394  83.604  1.00  0.00           S
ATOM   4944  C   CYS A 507      35.106  35.136  80.150  1.00  0.00           C
ATOM   4945  O   CYS A 507      35.396  35.734  79.101  1.00  0.00           O
ATOM   4946  N   GLU A 508      34.430  33.944  80.194  1.00  0.00           N
ATOM   4947  HN  GLU A 508      34.248  33.513  81.074  1.00  0.00           H
ATOM   4948  CA  GLU A 508      33.909  33.340  79.049  1.00  0.00           C
ATOM   4949  HA  GLU A 508      34.715  33.269  78.334  1.00  0.00           H
ATOM   4950  CB  GLU A 508      33.367  31.886  79.257  1.00  0.00           C
ATOM   4951  HB1 GLU A 508      32.910  31.549  78.302  1.00  0.00           H
ATOM   4952  HB2 GLU A 508      32.651  31.998  80.099  1.00  0.00           H
ATOM   4953  CG  GLU A 508      34.443  30.825  79.553  1.00  0.00           C
ATOM   4954  HG1 GLU A 508      35.151  31.102  80.362  1.00  0.00           H
ATOM   4955  HG2 GLU A 508      35.099  30.539  78.703  1.00  0.00           H
ATOM   4956  CD  GLU A 508      33.744  29.618  80.057  1.00  0.00           C
ATOM   4957  OE1 GLU A 508      33.364  28.790  79.220  1.00  0.00           O
ATOM   4958  OE2 GLU A 508      33.444  29.500  81.305  1.00  0.00           O
ATOM   4959  C   GLU A 508      32.913  34.191  78.333  1.00  0.00           C
ATOM   4960  O   GLU A 508      32.153  35.014  78.927  1.00  0.00           O
ATOM   4961  N   ILE A 509      32.805  34.076  77.000  1.00  0.00           N
ATOM   4962  HN  ILE A 509      33.257  33.334  76.510  1.00  0.00           H
ATOM   4963  CA  ILE A 509      32.140  35.086  76.182  1.00  0.00           C
ATOM   4964  HA  ILE A 509      31.824  35.960  76.733  1.00  0.00           H
ATOM   4965  CB  ILE A 509      32.896  35.478  74.905  1.00  0.00           C
ATOM   4966  HB  ILE A 509      33.069  34.636  74.202  1.00  0.00           H
ATOM   4967  CG2 ILE A 509      32.026  36.461  74.091  1.00  0.00           C
ATOM   4968 1HG2 ILE A 509      31.036  36.018  73.853  1.00  0.00           H
ATOM   4969 2HG2 ILE A 509      32.546  36.657  73.129  1.00  0.00           H
ATOM   4970 3HG2 ILE A 509      31.740  37.410  74.593  1.00  0.00           H
ATOM   4971  CG1 ILE A 509      34.224  36.077  75.303  1.00  0.00           C
ATOM   4972 1HG1 ILE A 509      34.763  36.411  74.390  1.00  0.00           H
ATOM   4973 2HG1 ILE A 509      34.854  35.354  75.864  1.00  0.00           H
ATOM   4974  CD  ILE A 509      34.129  37.207  76.291  1.00  0.00           C
ATOM   4975  HD1 ILE A 509      35.140  37.634  76.460  1.00  0.00           H
ATOM   4976  HD2 ILE A 509      33.824  36.823  77.288  1.00  0.00           H
ATOM   4977  HD3 ILE A 509      33.529  38.072  75.936  1.00  0.00           H
ATOM   4978  C   ILE A 509      30.836  34.407  75.801  1.00  0.00           C
ATOM   4979  O   ILE A 509      30.822  33.267  75.308  1.00  0.00           O
ATOM   4980  N   LYS A 510      29.685  35.017  76.073  1.00  0.00           N
ATOM   4981  HN  LYS A 510      29.729  35.874  76.580  1.00  0.00           H
ATOM   4982  CA  LYS A 510      28.456  34.364  75.841  1.00  0.00           C
ATOM   4983  HA  LYS A 510      28.408  33.452  76.417  1.00  0.00           H
ATOM   4984  CB  LYS A 510      27.289  35.270  76.341  1.00  0.00           C
ATOM   4985  HB1 LYS A 510      26.331  35.056  75.820  1.00  0.00           H
ATOM   4986  HB2 LYS A 510      27.414  36.355  76.141  1.00  0.00           H
ATOM   4987  CG  LYS A 510      26.996  35.227  77.816  1.00  0.00           C
ATOM   4988  HG1 LYS A 510      27.948  35.430  78.353  1.00  0.00           H
ATOM   4989  HG2 LYS A 510      26.722  34.179  78.060  1.00  0.00           H
ATOM   4990  CD  LYS A 510      25.831  36.185  78.069  1.00  0.00           C
ATOM   4991  HD1 LYS A 510      25.057  35.991  77.295  1.00  0.00           H
ATOM   4992  HD2 LYS A 510      26.213  37.222  77.959  1.00  0.00           H
ATOM   4993  CE  LYS A 510      25.186  35.939  79.429  1.00  0.00           C
ATOM   4994  HE1 LYS A 510      25.097  34.856  79.660  1.00  0.00           H
ATOM   4995  HE2 LYS A 510      24.170  36.385  79.383  1.00  0.00           H
ATOM   4996  NZ  LYS A 510      25.871  36.478  80.574  1.00  0.00           N
ATOM   4997  HZ1 LYS A 510      26.162  35.777  81.285  1.00  0.00           H
ATOM   4998  HZ2 LYS A 510      25.254  37.195  81.006  1.00  0.00           H
ATOM   4999  HZ3 LYS A 510      26.748  36.929  80.243  1.00  0.00           H
ATOM   5000  C   LYS A 510      28.123  33.979  74.402  1.00  0.00           C
ATOM   5001  O   LYS A 510      27.624  32.888  74.213  1.00  0.00           O
ATOM   5002  N   ASN A 511      28.375  34.884  73.388  1.00  0.00           N
ATOM   5003  HN  ASN A 511      28.784  35.755  73.652  1.00  0.00           H
ATOM   5004  CA  ASN A 511      28.131  34.629  72.047  1.00  0.00           C
ATOM   5005  HA  ASN A 511      28.443  33.637  71.756  1.00  0.00           H
ATOM   5006  CB  ASN A 511      26.619  34.943  71.719  1.00  0.00           C
ATOM   5007  HB1 ASN A 511      26.283  36.001  71.670  1.00  0.00           H
ATOM   5008  HB2 ASN A 511      26.133  34.453  72.590  1.00  0.00           H
ATOM   5009  CG  ASN A 511      26.072  34.325  70.423  1.00  0.00           C
ATOM   5010  OD1 ASN A 511      26.875  33.883  69.551  1.00  0.00           O
ATOM   5011  ND2 ASN A 511      24.741  34.355  70.293  1.00  0.00           N
ATOM   5012 1HD2 ASN A 511      24.385  33.956  69.448  1.00  0.00           H
ATOM   5013 2HD2 ASN A 511      24.180  34.454  71.114  1.00  0.00           H
ATOM   5014  C   ASN A 511      29.079  35.581  71.275  1.00  0.00           C
ATOM   5015  O   ASN A 511      29.402  36.658  71.814  1.00  0.00           O
ATOM   5016  N   ARG A 512      29.490  35.182  70.086  1.00  0.00           N
ATOM   5017  HN  ARG A 512      28.988  34.499  69.561  1.00  0.00           H
ATOM   5018  CA  ARG A 512      30.546  35.914  69.396  1.00  0.00           C
ATOM   5019  HA  ARG A 512      30.240  36.948  69.332  1.00  0.00           H
ATOM   5020  CB  ARG A 512      32.014  35.822  70.023  1.00  0.00           C
ATOM   5021  HB1 ARG A 512      31.956  36.572  70.840  1.00  0.00           H
ATOM   5022  HB2 ARG A 512      32.730  36.230  69.278  1.00  0.00           H
ATOM   5023  CG  ARG A 512      32.474  34.436  70.407  1.00  0.00           C
ATOM   5024  HG1 ARG A 512      32.147  33.797  69.559  1.00  0.00           H
ATOM   5025  HG2 ARG A 512      32.012  34.117  71.366  1.00  0.00           H
ATOM   5026  CD  ARG A 512      33.988  34.495  70.648  1.00  0.00           C
ATOM   5027  HD1 ARG A 512      34.169  35.067  71.583  1.00  0.00           H
ATOM   5028  HD2 ARG A 512      34.584  34.928  69.817  1.00  0.00           H
ATOM   5029  NE  ARG A 512      34.467  33.072  70.836  1.00  0.00           N
ATOM   5030  HE  ARG A 512      33.842  32.295  70.772  1.00  0.00           H
ATOM   5031  CZ  ARG A 512      35.746  32.722  70.770  1.00  0.00           C
ATOM   5032  NH1 ARG A 512      36.726  33.697  70.789  1.00  0.00           N
ATOM   5033 1HH1 ARG A 512      36.416  34.609  71.056  1.00  0.00           H
ATOM   5034 2HH1 ARG A 512      37.655  33.363  70.628  1.00  0.00           H
ATOM   5035  NH2 ARG A 512      36.108  31.444  70.699  1.00  0.00           N
ATOM   5036 1HH2 ARG A 512      35.480  30.706  70.947  1.00  0.00           H
ATOM   5037 2HH2 ARG A 512      37.054  31.208  70.481  1.00  0.00           H
ATOM   5038  C   ARG A 512      30.543  35.310  67.972  1.00  0.00           C
ATOM   5039  O   ARG A 512      29.991  34.202  67.816  1.00  0.00           O
ATOM   5040  N   PRO A 513      30.979  35.977  66.927  1.00  0.00           N
ATOM   5041  CD  PRO A 513      31.248  37.465  66.896  1.00  0.00           C
ATOM   5042  HD1 PRO A 513      32.133  37.682  67.532  1.00  0.00           H
ATOM   5043  HD2 PRO A 513      30.404  37.996  67.385  1.00  0.00           H
ATOM   5044  CA  PRO A 513      31.539  35.334  65.728  1.00  0.00           C
ATOM   5045  HA  PRO A 513      30.761  35.010  65.053  1.00  0.00           H
ATOM   5046  CB  PRO A 513      32.341  36.498  65.118  1.00  0.00           C
ATOM   5047  HB1 PRO A 513      32.429  36.296  64.029  1.00  0.00           H
ATOM   5048  HB2 PRO A 513      33.336  36.606  65.600  1.00  0.00           H
ATOM   5049  CG  PRO A 513      31.570  37.747  65.392  1.00  0.00           C
ATOM   5050  HG1 PRO A 513      32.105  38.717  65.308  1.00  0.00           H
ATOM   5051  HG2 PRO A 513      30.630  37.784  64.801  1.00  0.00           H
ATOM   5052  C   PRO A 513      32.381  34.033  65.811  1.00  0.00           C
ATOM   5053  O   PRO A 513      32.870  33.757  66.908  1.00  0.00           O
ATOM   5054  N   SER A 514      32.564  33.339  64.656  1.00  0.00           N
ATOM   5055  HN  SER A 514      32.324  33.702  63.759  1.00  0.00           H
ATOM   5056  CA  SER A 514      33.145  32.054  64.644  1.00  0.00           C
ATOM   5057  HA  SER A 514      33.544  31.777  65.609  1.00  0.00           H
ATOM   5058  CB  SER A 514      32.111  31.031  64.108  1.00  0.00           C
ATOM   5059  HB1 SER A 514      31.607  31.253  63.143  1.00  0.00           H
ATOM   5060  HB2 SER A 514      31.284  30.889  64.837  1.00  0.00           H
ATOM   5061  OG  SER A 514      32.647  29.741  64.005  1.00  0.00           O
ATOM   5062  HG1 SER A 514      31.980  29.127  63.690  1.00  0.00           H
[truncated: 55,384 more chars]
