# Supplementary material for: Structural insight into small molecule action on Frizzleds
Source: Nat Commun. 2020 Jan 21;11:414. doi: 10.1038/s41467-019-14149-3 (PMC6972889; doi:10.1038/s41467-019-14149-3)
Supplement: Supplementary file 5 — Supplementary Data 4 [file 41467_2019_14149_MOESM5_ESM.txt]

CRYST1   79.711   79.711  111.871  90.00  90.00  90.00 P 1           1
ATOM      1  N   GLN A 192      42.302  57.528  84.861  1.00  0.00           N
ATOM      2  HT1 GLN A 192      42.445  56.553  85.195  1.00  0.00           H
ATOM      3  HT2 GLN A 192      41.318  57.783  85.083  1.00  0.00           H
ATOM      4  HT3 GLN A 192      42.987  58.170  85.308  1.00  0.00           H
ATOM      5  CA  GLN A 192      42.343  57.475  83.392  1.00  0.00           C
ATOM      6  HA  GLN A 192      41.969  58.440  83.083  1.00  0.00           H
ATOM      7  CB  GLN A 192      43.774  57.201  82.856  1.00  0.00           C
ATOM      8  HB1 GLN A 192      43.997  56.148  83.132  1.00  0.00           H
ATOM      9  HB2 GLN A 192      44.312  57.935  83.494  1.00  0.00           H
ATOM     10  CG  GLN A 192      44.226  57.465  81.396  1.00  0.00           C
ATOM     11  HG1 GLN A 192      44.077  56.518  80.834  1.00  0.00           H
ATOM     12  HG2 GLN A 192      45.336  57.451  81.437  1.00  0.00           H
ATOM     13  CD  GLN A 192      43.694  58.729  80.669  1.00  0.00           C
ATOM     14  OE1 GLN A 192      42.498  58.759  80.517  1.00  0.00           O
ATOM     15  NE2 GLN A 192      44.579  59.607  80.242  1.00  0.00           N
ATOM     16 1HE2 GLN A 192      44.134  60.437  79.907  1.00  0.00           H
ATOM     17 2HE2 GLN A 192      45.554  59.521  80.035  1.00  0.00           H
ATOM     18  C   GLN A 192      41.383  56.422  82.812  1.00  0.00           C
ATOM     19  O   GLN A 192      40.645  55.750  83.491  1.00  0.00           O
ATOM     20  N   CYS A 193      41.303  56.208  81.458  1.00  0.00           N
ATOM     21  HN  CYS A 193      41.786  56.835  80.852  1.00  0.00           H
ATOM     22  CA  CYS A 193      40.618  55.165  80.708  1.00  0.00           C
ATOM     23  HA  CYS A 193      39.567  55.331  80.896  1.00  0.00           H
ATOM     24  CB  CYS A 193      40.847  55.191  79.172  1.00  0.00           C
ATOM     25  HB1 CYS A 193      40.150  54.456  78.715  1.00  0.00           H
ATOM     26  HB2 CYS A 193      41.896  54.953  78.896  1.00  0.00           H
ATOM     27  SG  CYS A 193      40.668  56.823  78.435  1.00  0.00           S
ATOM     28  C   CYS A 193      40.984  53.788  81.273  1.00  0.00           C
ATOM     29  O   CYS A 193      42.115  53.283  81.106  1.00  0.00           O
ATOM     30  N   GLU A 194      40.102  53.135  82.048  1.00  0.00           N
ATOM     31  HN  GLU A 194      39.223  53.577  82.207  1.00  0.00           H
ATOM     32  CA  GLU A 194      40.265  51.715  82.309  1.00  0.00           C
ATOM     33  HA  GLU A 194      41.271  51.572  82.673  1.00  0.00           H
ATOM     34  CB  GLU A 194      39.405  51.329  83.535  1.00  0.00           C
ATOM     35  HB1 GLU A 194      39.614  50.240  83.607  1.00  0.00           H
ATOM     36  HB2 GLU A 194      38.329  51.500  83.315  1.00  0.00           H
ATOM     37  CG  GLU A 194      39.707  52.036  84.861  1.00  0.00           C
ATOM     38  HG1 GLU A 194      38.891  51.905  85.603  1.00  0.00           H
ATOM     39  HG2 GLU A 194      39.781  53.139  84.754  1.00  0.00           H
ATOM     40  CD  GLU A 194      41.001  51.566  85.466  1.00  0.00           C
ATOM     41  OE1 GLU A 194      41.084  50.423  85.996  1.00  0.00           O
ATOM     42  OE2 GLU A 194      42.011  52.346  85.469  1.00  0.00           O
ATOM     43  C   GLU A 194      40.179  50.734  81.108  1.00  0.00           C
ATOM     44  O   GLU A 194      39.448  50.876  80.121  1.00  0.00           O
ATOM     45  N   VAL A 195      41.051  49.694  81.153  1.00  0.00           N
ATOM     46  HN  VAL A 195      41.773  49.710  81.840  1.00  0.00           H
ATOM     47  CA  VAL A 195      41.018  48.510  80.261  1.00  0.00           C
ATOM     48  HA  VAL A 195      41.420  48.834  79.312  1.00  0.00           H
ATOM     49  CB  VAL A 195      42.001  47.408  80.563  1.00  0.00           C
ATOM     50  HB  VAL A 195      41.679  46.456  80.090  1.00  0.00           H
ATOM     51  CG1 VAL A 195      43.431  47.774  80.134  1.00  0.00           C
ATOM     52 1HG1 VAL A 195      43.599  48.087  79.081  1.00  0.00           H
ATOM     53 2HG1 VAL A 195      44.183  46.977  80.316  1.00  0.00           H
ATOM     54 3HG1 VAL A 195      43.838  48.593  80.765  1.00  0.00           H
ATOM     55  CG2 VAL A 195      42.146  46.916  82.047  1.00  0.00           C
ATOM     56 1HG2 VAL A 195      42.938  47.489  82.576  1.00  0.00           H
ATOM     57 2HG2 VAL A 195      42.474  45.856  82.005  1.00  0.00           H
ATOM     58 3HG2 VAL A 195      41.171  46.997  82.572  1.00  0.00           H
ATOM     59  C   VAL A 195      39.630  48.039  79.894  1.00  0.00           C
ATOM     60  O   VAL A 195      38.725  48.064  80.743  1.00  0.00           O
ATOM     61  N   PRO A 196      39.280  47.551  78.694  1.00  0.00           N
ATOM     62  CD  PRO A 196      37.973  47.012  78.357  1.00  0.00           C
ATOM     63  HD1 PRO A 196      37.198  47.713  78.734  1.00  0.00           H
ATOM     64  HD2 PRO A 196      37.775  46.038  78.853  1.00  0.00           H
ATOM     65  CA  PRO A 196      40.221  47.532  77.564  1.00  0.00           C
ATOM     66  HA  PRO A 196      41.219  47.202  77.814  1.00  0.00           H
ATOM     67  CB  PRO A 196      39.482  46.497  76.616  1.00  0.00           C
ATOM     68  HB1 PRO A 196      39.797  45.482  76.942  1.00  0.00           H
ATOM     69  HB2 PRO A 196      39.792  46.601  75.554  1.00  0.00           H
ATOM     70  CG  PRO A 196      38.005  46.750  76.833  1.00  0.00           C
ATOM     71  HG1 PRO A 196      37.823  47.721  76.325  1.00  0.00           H
ATOM     72  HG2 PRO A 196      37.301  46.058  76.324  1.00  0.00           H
ATOM     73  C   PRO A 196      40.303  48.923  76.969  1.00  0.00           C
ATOM     74  O   PRO A 196      40.752  48.888  75.829  1.00  0.00           O
ATOM     75  N   LEU A 197      39.990  50.034  77.514  1.00  0.00           N
ATOM     76  HN  LEU A 197      39.722  50.076  78.473  1.00  0.00           H
ATOM     77  CA  LEU A 197      39.799  51.244  76.721  1.00  0.00           C
ATOM     78  HA  LEU A 197      39.868  51.049  75.661  1.00  0.00           H
ATOM     79  CB  LEU A 197      38.537  52.103  77.090  1.00  0.00           C
ATOM     80  HB1 LEU A 197      38.628  53.013  76.459  1.00  0.00           H
ATOM     81  HB2 LEU A 197      38.543  52.436  78.150  1.00  0.00           H
ATOM     82  CG  LEU A 197      37.209  51.341  76.878  1.00  0.00           C
ATOM     83  HG  LEU A 197      37.179  50.486  77.587  1.00  0.00           H
ATOM     84  CD1 LEU A 197      35.959  52.254  77.144  1.00  0.00           C
ATOM     85 1HD1 LEU A 197      36.059  53.234  76.630  1.00  0.00           H
ATOM     86 2HD1 LEU A 197      35.933  52.305  78.254  1.00  0.00           H
ATOM     87 3HD1 LEU A 197      35.112  51.658  76.743  1.00  0.00           H
ATOM     88  CD2 LEU A 197      37.058  50.599  75.495  1.00  0.00           C
ATOM     89 1HD2 LEU A 197      37.501  51.312  74.767  1.00  0.00           H
ATOM     90 2HD2 LEU A 197      36.035  50.300  75.182  1.00  0.00           H
ATOM     91 3HD2 LEU A 197      37.701  49.700  75.386  1.00  0.00           H
ATOM     92  C   LEU A 197      40.988  52.245  77.043  1.00  0.00           C
ATOM     93  O   LEU A 197      41.461  52.428  78.183  1.00  0.00           O
ATOM     94  N   VAL A 198      41.582  52.846  76.030  1.00  0.00           N
ATOM     95  HN  VAL A 198      41.054  52.808  75.185  1.00  0.00           H
ATOM     96  CA  VAL A 198      42.791  53.659  76.079  1.00  0.00           C
ATOM     97  HA  VAL A 198      43.163  53.709  77.092  1.00  0.00           H
ATOM     98  CB  VAL A 198      43.812  52.942  75.330  1.00  0.00           C
ATOM     99  HB  VAL A 198      43.240  52.513  74.480  1.00  0.00           H
ATOM    100  CG1 VAL A 198      44.961  53.838  74.938  1.00  0.00           C
ATOM    101 1HG1 VAL A 198      44.717  54.748  74.348  1.00  0.00           H
ATOM    102 2HG1 VAL A 198      45.721  53.236  74.397  1.00  0.00           H
ATOM    103 3HG1 VAL A 198      45.328  54.323  75.868  1.00  0.00           H
ATOM    104  CG2 VAL A 198      44.390  51.792  76.191  1.00  0.00           C
ATOM    105 1HG2 VAL A 198      44.548  52.162  77.226  1.00  0.00           H
ATOM    106 2HG2 VAL A 198      45.392  51.430  75.872  1.00  0.00           H
ATOM    107 3HG2 VAL A 198      43.691  50.936  76.302  1.00  0.00           H
ATOM    108  C   VAL A 198      42.449  55.010  75.469  1.00  0.00           C
ATOM    109  O   VAL A 198      41.703  55.235  74.505  1.00  0.00           O
ATOM    110  N   ARG A 199      43.006  56.075  76.082  1.00  0.00           N
ATOM    111  HN  ARG A 199      43.666  55.938  76.817  1.00  0.00           H
ATOM    112  CA  ARG A 199      42.836  57.472  75.663  1.00  0.00           C
ATOM    113  HA  ARG A 199      41.770  57.644  75.648  1.00  0.00           H
ATOM    114  CB  ARG A 199      43.635  58.326  76.666  1.00  0.00           C
ATOM    115  HB1 ARG A 199      44.735  58.247  76.527  1.00  0.00           H
ATOM    116  HB2 ARG A 199      43.472  58.077  77.736  1.00  0.00           H
ATOM    117  CG  ARG A 199      43.436  59.862  76.653  1.00  0.00           C
ATOM    118  HG1 ARG A 199      43.473  60.169  75.586  1.00  0.00           H
ATOM    119  HG2 ARG A 199      44.173  60.505  77.179  1.00  0.00           H
ATOM    120  CD  ARG A 199      42.030  60.252  77.244  1.00  0.00           C
ATOM    121  HD1 ARG A 199      42.122  60.361  78.346  1.00  0.00           H
ATOM    122  HD2 ARG A 199      41.245  59.469  77.174  1.00  0.00           H
ATOM    123  NE  ARG A 199      41.568  61.522  76.603  1.00  0.00           N
ATOM    124  HE  ARG A 199      42.056  61.881  75.807  1.00  0.00           H
ATOM    125  CZ  ARG A 199      40.545  62.266  76.982  1.00  0.00           C
ATOM    126  NH1 ARG A 199      39.786  61.813  78.011  1.00  0.00           N
ATOM    127 1HH1 ARG A 199      40.323  61.109  78.475  1.00  0.00           H
ATOM    128 2HH1 ARG A 199      39.235  62.526  78.445  1.00  0.00           H
ATOM    129  NH2 ARG A 199      40.230  63.290  76.343  1.00  0.00           N
ATOM    130 1HH2 ARG A 199      39.349  63.709  76.559  1.00  0.00           H
ATOM    131 2HH2 ARG A 199      40.543  63.418  75.402  1.00  0.00           H
ATOM    132  C   ARG A 199      43.367  57.766  74.320  1.00  0.00           C
ATOM    133  O   ARG A 199      44.356  57.304  73.816  1.00  0.00           O
ATOM    134  N   THR A 200      42.563  58.660  73.655  1.00  0.00           N
ATOM    135  HN  THR A 200      41.706  58.959  74.067  1.00  0.00           H
ATOM    136  CA  THR A 200      42.780  59.137  72.254  1.00  0.00           C
ATOM    137  HA  THR A 200      43.843  59.326  72.245  1.00  0.00           H
ATOM    138  CB  THR A 200      42.360  58.064  71.251  1.00  0.00           C
ATOM    139  HB  THR A 200      42.887  57.145  71.587  1.00  0.00           H
ATOM    140  OG1 THR A 200      42.837  58.408  69.910  1.00  0.00           O
ATOM    141  HG1 THR A 200      43.728  58.741  70.039  1.00  0.00           H
ATOM    142  CG2 THR A 200      40.811  57.888  71.116  1.00  0.00           C
ATOM    143 1HG2 THR A 200      40.625  56.923  70.597  1.00  0.00           H
ATOM    144 2HG2 THR A 200      40.437  58.688  70.441  1.00  0.00           H
ATOM    145 3HG2 THR A 200      40.252  58.008  72.068  1.00  0.00           H
ATOM    146  C   THR A 200      42.056  60.440  71.864  1.00  0.00           C
ATOM    147  O   THR A 200      41.012  60.787  72.382  1.00  0.00           O
ATOM    148  N   ASP A 201      42.681  61.209  70.942  1.00  0.00           N
ATOM    149  HN  ASP A 201      43.602  61.005  70.618  1.00  0.00           H
ATOM    150  CA  ASP A 201      42.000  62.393  70.346  1.00  0.00           C
ATOM    151  HA  ASP A 201      41.212  62.856  70.922  1.00  0.00           H
ATOM    152  CB  ASP A 201      43.112  63.493  70.045  1.00  0.00           C
ATOM    153  HB1 ASP A 201      42.617  64.348  69.537  1.00  0.00           H
ATOM    154  HB2 ASP A 201      43.955  63.086  69.447  1.00  0.00           H
ATOM    155  CG  ASP A 201      43.747  63.994  71.373  1.00  0.00           C
ATOM    156  OD1 ASP A 201      44.800  64.662  71.291  1.00  0.00           O
ATOM    157  OD2 ASP A 201      43.106  63.727  72.437  1.00  0.00           O
ATOM    158  C   ASP A 201      41.248  62.077  69.055  1.00  0.00           C
ATOM    159  O   ASP A 201      40.739  62.983  68.478  1.00  0.00           O
ATOM    160  N   ASN A 202      41.138  60.805  68.771  1.00  0.00           N
ATOM    161  HN  ASN A 202      41.628  60.146  69.337  1.00  0.00           H
ATOM    162  CA  ASN A 202      40.484  60.330  67.554  1.00  0.00           C
ATOM    163  HA  ASN A 202      40.583  61.090  66.793  1.00  0.00           H
ATOM    164  CB  ASN A 202      41.156  59.096  66.995  1.00  0.00           C
ATOM    165  HB1 ASN A 202      41.144  58.145  67.569  1.00  0.00           H
ATOM    166  HB2 ASN A 202      42.255  59.235  66.909  1.00  0.00           H
ATOM    167  CG  ASN A 202      40.657  58.893  65.522  1.00  0.00           C
ATOM    168  OD1 ASN A 202      39.879  57.990  65.219  1.00  0.00           O
ATOM    169  ND2 ASN A 202      41.037  59.833  64.588  1.00  0.00           N
ATOM    170 1HD2 ASN A 202      40.663  59.619  63.685  1.00  0.00           H
ATOM    171 2HD2 ASN A 202      41.818  60.438  64.742  1.00  0.00           H
ATOM    172  C   ASN A 202      39.028  60.054  67.831  1.00  0.00           C
ATOM    173  O   ASN A 202      38.703  59.042  68.463  1.00  0.00           O
ATOM    174  N   PRO A 203      38.028  60.947  67.463  1.00  0.00           N
ATOM    175  CD  PRO A 203      38.223  62.111  66.618  1.00  0.00           C
ATOM    176  HD1 PRO A 203      38.570  61.812  65.605  1.00  0.00           H
ATOM    177  HD2 PRO A 203      38.796  62.963  67.042  1.00  0.00           H
ATOM    178  CA  PRO A 203      36.666  60.689  67.920  1.00  0.00           C
ATOM    179  HA  PRO A 203      36.622  60.242  68.902  1.00  0.00           H
ATOM    180  CB  PRO A 203      36.133  62.156  67.844  1.00  0.00           C
ATOM    181  HB1 PRO A 203      36.559  62.739  68.688  1.00  0.00           H
ATOM    182  HB2 PRO A 203      35.024  62.199  67.776  1.00  0.00           H
ATOM    183  CG  PRO A 203      36.776  62.643  66.485  1.00  0.00           C
ATOM    184  HG1 PRO A 203      36.298  62.152  65.611  1.00  0.00           H
ATOM    185  HG2 PRO A 203      36.772  63.751  66.407  1.00  0.00           H
ATOM    186  C   PRO A 203      35.957  59.805  66.992  1.00  0.00           C
ATOM    187  O   PRO A 203      34.778  59.482  67.278  1.00  0.00           O
ATOM    188  N   LYS A 204      36.689  59.108  66.046  1.00  0.00           N
ATOM    189  HN  LYS A 204      37.671  59.241  65.937  1.00  0.00           H
ATOM    190  CA  LYS A 204      36.140  58.016  65.325  1.00  0.00           C
ATOM    191  HA  LYS A 204      35.062  57.989  65.381  1.00  0.00           H
ATOM    192  CB  LYS A 204      36.425  58.122  63.792  1.00  0.00           C
ATOM    193  HB1 LYS A 204      35.886  57.271  63.323  1.00  0.00           H
ATOM    194  HB2 LYS A 204      37.498  58.009  63.529  1.00  0.00           H
ATOM    195  CG  LYS A 204      35.750  59.413  63.165  1.00  0.00           C
ATOM    196  HG1 LYS A 204      36.348  60.278  63.522  1.00  0.00           H
ATOM    197  HG2 LYS A 204      34.712  59.510  63.548  1.00  0.00           H
ATOM    198  CD  LYS A 204      35.733  59.423  61.664  1.00  0.00           C
ATOM    199  HD1 LYS A 204      36.775  59.145  61.400  1.00  0.00           H
ATOM    200  HD2 LYS A 204      35.639  60.458  61.271  1.00  0.00           H
ATOM    201  CE  LYS A 204      34.761  58.396  61.026  1.00  0.00           C
ATOM    202  HE1 LYS A 204      33.898  58.326  61.723  1.00  0.00           H
ATOM    203  HE2 LYS A 204      35.206  57.379  60.979  1.00  0.00           H
ATOM    204  NZ  LYS A 204      34.053  58.641  59.766  1.00  0.00           N
ATOM    205  HZ1 LYS A 204      33.087  58.302  59.954  1.00  0.00           H
ATOM    206  HZ2 LYS A 204      34.486  58.120  58.978  1.00  0.00           H
ATOM    207  HZ3 LYS A 204      34.001  59.645  59.500  1.00  0.00           H
ATOM    208  C   LYS A 204      36.529  56.626  65.914  1.00  0.00           C
ATOM    209  O   LYS A 204      35.945  55.644  65.514  1.00  0.00           O
ATOM    210  N   SER A 205      37.433  56.612  66.932  1.00  0.00           N
ATOM    211  HN  SER A 205      37.939  57.432  67.187  1.00  0.00           H
ATOM    212  CA  SER A 205      37.945  55.437  67.544  1.00  0.00           C
ATOM    213  HA  SER A 205      37.631  54.583  66.963  1.00  0.00           H
ATOM    214  CB  SER A 205      39.447  55.367  67.765  1.00  0.00           C
ATOM    215  HB1 SER A 205      39.770  54.349  68.068  1.00  0.00           H
ATOM    216  HB2 SER A 205      39.794  56.081  68.543  1.00  0.00           H
ATOM    217  OG  SER A 205      40.290  55.748  66.715  1.00  0.00           O
ATOM    218  HG1 SER A 205      39.808  56.420  66.228  1.00  0.00           H
ATOM    219  C   SER A 205      37.377  55.269  68.928  1.00  0.00           C
ATOM    220  O   SER A 205      37.707  54.320  69.650  1.00  0.00           O
ATOM    221  N   TRP A 206      36.553  56.250  69.379  1.00  0.00           N
ATOM    222  HN  TRP A 206      36.427  57.088  68.855  1.00  0.00           H
ATOM    223  CA  TRP A 206      35.899  56.299  70.713  1.00  0.00           C
ATOM    224  HA  TRP A 206      36.634  56.134  71.486  1.00  0.00           H
ATOM    225  CB  TRP A 206      35.241  57.685  70.873  1.00  0.00           C
ATOM    226  HB1 TRP A 206      34.488  57.612  71.687  1.00  0.00           H
ATOM    227  HB2 TRP A 206      34.697  57.959  69.943  1.00  0.00           H
ATOM    228  CG  TRP A 206      36.178  58.762  71.295  1.00  0.00           C
ATOM    229  CD1 TRP A 206      37.609  58.847  71.249  1.00  0.00           C
ATOM    230  HD1 TRP A 206      38.209  58.029  70.878  1.00  0.00           H
ATOM    231  NE1 TRP A 206      38.042  60.070  71.534  1.00  0.00           N
ATOM    232  HE1 TRP A 206      38.945  60.440  71.542  1.00  0.00           H
ATOM    233  CE2 TRP A 206      36.990  60.869  71.937  1.00  0.00           C
ATOM    234  CD2 TRP A 206      35.841  60.077  71.756  1.00  0.00           C
ATOM    235  CE3 TRP A 206      34.608  60.706  72.094  1.00  0.00           C
ATOM    236  HE3 TRP A 206      33.829  59.959  72.133  1.00  0.00           H
ATOM    237  CZ3 TRP A 206      34.489  62.027  72.456  1.00  0.00           C
ATOM    238  HZ3 TRP A 206      33.498  62.457  72.443  1.00  0.00           H
ATOM    239  CZ2 TRP A 206      36.901  62.296  72.162  1.00  0.00           C
ATOM    240  HZ2 TRP A 206      37.788  62.832  72.465  1.00  0.00           H
ATOM    241  CH2 TRP A 206      35.622  62.798  72.522  1.00  0.00           C
ATOM    242  HH2 TRP A 206      35.417  63.797  72.878  1.00  0.00           H
ATOM    243  C   TRP A 206      34.812  55.145  70.882  1.00  0.00           C
ATOM    244  O   TRP A 206      34.049  54.778  70.006  1.00  0.00           O
ATOM    245  N   TYR A 207      34.854  54.466  72.135  1.00  0.00           N
ATOM    246  HN  TYR A 207      35.481  54.838  72.816  1.00  0.00           H
ATOM    247  CA  TYR A 207      33.825  53.489  72.501  1.00  0.00           C
ATOM    248  HA  TYR A 207      33.594  52.852  71.661  1.00  0.00           H
ATOM    249  CB  TYR A 207      34.388  52.695  73.729  1.00  0.00           C
ATOM    250  HB1 TYR A 207      34.602  53.379  74.578  1.00  0.00           H
ATOM    251  HB2 TYR A 207      35.352  52.236  73.421  1.00  0.00           H
ATOM    252  CG  TYR A 207      33.294  51.695  74.224  1.00  0.00           C
ATOM    253  CD1 TYR A 207      33.112  50.398  73.663  1.00  0.00           C
ATOM    254  HD1 TYR A 207      33.568  50.130  72.721  1.00  0.00           H
ATOM    255  CE1 TYR A 207      32.130  49.560  74.257  1.00  0.00           C
ATOM    256  HE1 TYR A 207      31.947  48.624  73.749  1.00  0.00           H
ATOM    257  CZ  TYR A 207      31.511  49.891  75.461  1.00  0.00           C
ATOM    258  OH  TYR A 207      30.641  48.929  76.147  1.00  0.00           O
ATOM    259  HH  TYR A 207      30.206  49.453  76.824  1.00  0.00           H
ATOM    260  CD2 TYR A 207      32.607  52.122  75.429  1.00  0.00           C
ATOM    261  HD2 TYR A 207      32.735  53.111  75.844  1.00  0.00           H
ATOM    262  CE2 TYR A 207      31.692  51.248  75.988  1.00  0.00           C
ATOM    263  HE2 TYR A 207      31.149  51.567  76.865  1.00  0.00           H
ATOM    264  C   TYR A 207      32.512  54.230  72.783  1.00  0.00           C
ATOM    265  O   TYR A 207      32.473  55.126  73.680  1.00  0.00           O
ATOM    266  N   GLU A 208      31.414  53.970  71.988  1.00  0.00           N
ATOM    267  HN  GLU A 208      31.492  53.440  71.147  1.00  0.00           H
ATOM    268  CA  GLU A 208      30.098  54.557  72.213  1.00  0.00           C
ATOM    269  HA  GLU A 208      30.190  55.527  71.749  1.00  0.00           H
ATOM    270  CB  GLU A 208      28.958  53.703  71.610  1.00  0.00           C
ATOM    271  HB1 GLU A 208      27.975  54.164  71.842  1.00  0.00           H
ATOM    272  HB2 GLU A 208      28.875  52.687  72.052  1.00  0.00           H
ATOM    273  CG  GLU A 208      28.955  53.671  70.104  1.00  0.00           C
ATOM    274  HG1 GLU A 208      29.030  54.663  69.610  1.00  0.00           H
ATOM    275  HG2 GLU A 208      27.961  53.227  69.880  1.00  0.00           H
ATOM    276  CD  GLU A 208      29.954  52.620  69.457  1.00  0.00           C
ATOM    277  OE1 GLU A 208      30.866  52.890  68.733  1.00  0.00           O
ATOM    278  OE2 GLU A 208      29.767  51.448  69.900  1.00  0.00           O
ATOM    279  C   GLU A 208      29.660  54.768  73.701  1.00  0.00           C
ATOM    280  O   GLU A 208      29.653  53.884  74.583  1.00  0.00           O
ATOM    281  N   ASP A 209      29.315  56.029  73.986  1.00  0.00           N
ATOM    282  HN  ASP A 209      29.199  56.665  73.228  1.00  0.00           H
ATOM    283  CA  ASP A 209      28.860  56.631  75.242  1.00  0.00           C
ATOM    284  HA  ASP A 209      28.329  57.501  74.886  1.00  0.00           H
ATOM    285  CB  ASP A 209      27.748  55.758  75.973  1.00  0.00           C
ATOM    286  HB1 ASP A 209      27.381  56.380  76.817  1.00  0.00           H
ATOM    287  HB2 ASP A 209      28.208  54.865  76.447  1.00  0.00           H
ATOM    288  CG  ASP A 209      26.590  55.379  75.061  1.00  0.00           C
ATOM    289  OD1 ASP A 209      25.800  54.470  75.450  1.00  0.00           O
ATOM    290  OD2 ASP A 209      26.312  56.116  74.078  1.00  0.00           O
ATOM    291  C   ASP A 209      29.947  57.103  76.294  1.00  0.00           C
ATOM    292  O   ASP A 209      29.624  57.778  77.270  1.00  0.00           O
ATOM    293  N   VAL A 210      31.173  56.841  76.020  1.00  0.00           N
ATOM    294  HN  VAL A 210      31.413  56.268  75.241  1.00  0.00           H
ATOM    295  CA  VAL A 210      32.303  57.278  76.872  1.00  0.00           C
ATOM    296  HA  VAL A 210      31.949  57.823  77.735  1.00  0.00           H
ATOM    297  CB  VAL A 210      33.171  56.049  77.305  1.00  0.00           C
ATOM    298  HB  VAL A 210      33.627  55.533  76.434  1.00  0.00           H
ATOM    299  CG1 VAL A 210      34.328  56.430  78.320  1.00  0.00           C
ATOM    300 1HG1 VAL A 210      35.026  55.608  78.587  1.00  0.00           H
ATOM    301 2HG1 VAL A 210      33.846  56.900  79.203  1.00  0.00           H
ATOM    302 3HG1 VAL A 210      34.999  57.222  77.924  1.00  0.00           H
ATOM    303  CG2 VAL A 210      32.285  55.048  78.019  1.00  0.00           C
ATOM    304 1HG2 VAL A 210      31.540  54.636  77.305  1.00  0.00           H
ATOM    305 2HG2 VAL A 210      31.707  55.493  78.857  1.00  0.00           H
ATOM    306 3HG2 VAL A 210      32.738  54.134  78.460  1.00  0.00           H
ATOM    307  C   VAL A 210      33.190  58.233  76.067  1.00  0.00           C
ATOM    308  O   VAL A 210      33.555  57.895  74.942  1.00  0.00           O
ATOM    309  N   GLU A 211      33.360  59.477  76.564  1.00  0.00           N
ATOM    310  HN  GLU A 211      33.121  59.585  77.526  1.00  0.00           H
ATOM    311  CA  GLU A 211      34.203  60.473  76.020  1.00  0.00           C
ATOM    312  HA  GLU A 211      34.028  60.550  74.957  1.00  0.00           H
ATOM    313  CB  GLU A 211      33.721  61.810  76.801  1.00  0.00           C
ATOM    314  HB1 GLU A 211      34.038  61.785  77.865  1.00  0.00           H
ATOM    315  HB2 GLU A 211      32.621  61.961  76.754  1.00  0.00           H
ATOM    316  CG  GLU A 211      34.230  63.069  76.089  1.00  0.00           C
ATOM    317  HG1 GLU A 211      33.670  63.213  75.141  1.00  0.00           H
ATOM    318  HG2 GLU A 211      35.312  62.988  75.850  1.00  0.00           H
ATOM    319  CD  GLU A 211      34.141  64.378  76.776  1.00  0.00           C
ATOM    320  OE1 GLU A 211      35.142  64.906  77.269  1.00  0.00           O
ATOM    321  OE2 GLU A 211      32.987  64.985  76.842  1.00  0.00           O
ATOM    322  C   GLU A 211      35.712  60.210  76.146  1.00  0.00           C
ATOM    323  O   GLU A 211      36.141  59.775  77.196  1.00  0.00           O
ATOM    324  N   GLY A 212      36.512  60.520  75.031  1.00  0.00           N
ATOM    325  HN  GLY A 212      36.085  61.016  74.278  1.00  0.00           H
ATOM    326  CA  GLY A 212      37.991  60.543  75.074  1.00  0.00           C
ATOM    327  HA1 GLY A 212      38.381  61.213  75.825  1.00  0.00           H
ATOM    328  HA2 GLY A 212      38.374  60.977  74.162  1.00  0.00           H
ATOM    329  C   GLY A 212      38.646  59.274  75.222  1.00  0.00           C
ATOM    330  O   GLY A 212      39.854  59.245  75.181  1.00  0.00           O
ATOM    331  N   CYS A 213      37.880  58.132  75.337  1.00  0.00           N
ATOM    332  HN  CYS A 213      36.898  58.291  75.406  1.00  0.00           H
ATOM    333  CA  CYS A 213      38.402  56.821  75.569  1.00  0.00           C
ATOM    334  HA  CYS A 213      39.478  56.918  75.567  1.00  0.00           H
ATOM    335  CB  CYS A 213      38.021  56.200  76.902  1.00  0.00           C
ATOM    336  HB1 CYS A 213      38.549  55.223  76.861  1.00  0.00           H
ATOM    337  HB2 CYS A 213      36.915  56.110  76.834  1.00  0.00           H
ATOM    338  SG  CYS A 213      38.642  57.179  78.371  1.00  0.00           S
ATOM    339  C   CYS A 213      38.104  55.918  74.346  1.00  0.00           C
ATOM    340  O   CYS A 213      36.984  55.811  73.928  1.00  0.00           O
ATOM    341  N   GLY A 214      39.127  55.315  73.651  1.00  0.00           N
ATOM    342  HN  GLY A 214      40.048  55.524  73.971  1.00  0.00           H
ATOM    343  CA  GLY A 214      38.921  54.425  72.506  1.00  0.00           C
ATOM    344  HA1 GLY A 214      39.520  54.739  71.664  1.00  0.00           H
ATOM    345  HA2 GLY A 214      37.906  54.404  72.136  1.00  0.00           H
ATOM    346  C   GLY A 214      39.357  53.058  72.896  1.00  0.00           C
ATOM    347  O   GLY A 214      40.069  52.869  73.891  1.00  0.00           O
ATOM    348  N   ILE A 215      39.078  51.991  72.128  1.00  0.00           N
ATOM    349  HN  ILE A 215      38.471  52.136  71.351  1.00  0.00           H
ATOM    350  CA  ILE A 215      39.639  50.600  72.333  1.00  0.00           C
ATOM    351  HA  ILE A 215      39.565  50.200  73.333  1.00  0.00           H
ATOM    352  CB  ILE A 215      39.081  49.462  71.439  1.00  0.00           C
ATOM    353  HB  ILE A 215      39.692  48.534  71.461  1.00  0.00           H
ATOM    354  CG2 ILE A 215      37.683  49.136  71.941  1.00  0.00           C
ATOM    355 1HG2 ILE A 215      37.181  48.489  71.190  1.00  0.00           H
ATOM    356 2HG2 ILE A 215      36.974  49.977  72.096  1.00  0.00           H
ATOM    357 3HG2 ILE A 215      37.796  48.504  72.848  1.00  0.00           H
ATOM    358  CG1 ILE A 215      38.986  49.880  69.930  1.00  0.00           C
ATOM    359 1HG1 ILE A 215      39.938  50.389  69.668  1.00  0.00           H
ATOM    360 2HG1 ILE A 215      38.132  50.471  69.534  1.00  0.00           H
ATOM    361  CD  ILE A 215      38.961  48.588  69.126  1.00  0.00           C
ATOM    362  HD1 ILE A 215      38.021  48.001  69.203  1.00  0.00           H
ATOM    363  HD2 ILE A 215      39.799  47.881  69.309  1.00  0.00           H
ATOM    364  HD3 ILE A 215      39.088  48.820  68.047  1.00  0.00           H
ATOM    365  C   ILE A 215      41.188  50.545  72.204  1.00  0.00           C
ATOM    366  O   ILE A 215      41.793  51.107  71.302  1.00  0.00           O
ATOM    367  N   GLN A 216      41.777  49.672  73.059  1.00  0.00           N
ATOM    368  HN  GLN A 216      41.308  49.469  73.916  1.00  0.00           H
ATOM    369  CA  GLN A 216      43.188  49.366  72.990  1.00  0.00           C
ATOM    370  HA  GLN A 216      43.696  50.319  73.012  1.00  0.00           H
ATOM    371  CB  GLN A 216      43.736  48.509  74.204  1.00  0.00           C
ATOM    372  HB1 GLN A 216      43.728  49.156  75.108  1.00  0.00           H
ATOM    373  HB2 GLN A 216      44.827  48.322  74.106  1.00  0.00           H
ATOM    374  CG  GLN A 216      43.099  47.109  74.343  1.00  0.00           C
ATOM    375  HG1 GLN A 216      42.973  46.679  73.326  1.00  0.00           H
ATOM    376  HG2 GLN A 216      42.057  47.156  74.727  1.00  0.00           H
ATOM    377  CD  GLN A 216      43.938  46.216  75.248  1.00  0.00           C
ATOM    378  OE1 GLN A 216      44.089  46.417  76.508  1.00  0.00           O
ATOM    379  NE2 GLN A 216      44.661  45.220  74.685  1.00  0.00           N
ATOM    380 1HE2 GLN A 216      44.557  45.175  73.691  1.00  0.00           H
ATOM    381 2HE2 GLN A 216      45.430  44.816  75.180  1.00  0.00           H
ATOM    382  C   GLN A 216      43.520  48.692  71.720  1.00  0.00           C
ATOM    383  O   GLN A 216      42.822  47.848  71.233  1.00  0.00           O
ATOM    384  N   CYS A 217      44.669  49.020  71.124  1.00  0.00           N
ATOM    385  HN  CYS A 217      45.247  49.801  71.347  1.00  0.00           H
ATOM    386  CA  CYS A 217      45.236  48.165  70.092  1.00  0.00           C
ATOM    387  HA  CYS A 217      44.532  48.028  69.285  1.00  0.00           H
ATOM    388  CB  CYS A 217      46.433  48.842  69.482  1.00  0.00           C
ATOM    389  HB1 CYS A 217      47.335  48.544  70.059  1.00  0.00           H
ATOM    390  HB2 CYS A 217      46.288  49.943  69.513  1.00  0.00           H
ATOM    391  SG  CYS A 217      46.618  48.398  67.718  1.00  0.00           S
ATOM    392  C   CYS A 217      45.600  46.799  70.627  1.00  0.00           C
ATOM    393  O   CYS A 217      45.855  46.711  71.834  1.00  0.00           O
ATOM    394  N   GLN A 218      45.553  45.753  69.805  1.00  0.00           N
ATOM    395  HN  GLN A 218      45.369  45.910  68.837  1.00  0.00           H
ATOM    396  CA  GLN A 218      45.706  44.353  70.038  1.00  0.00           C
ATOM    397  HA  GLN A 218      45.635  43.767  69.134  1.00  0.00           H
ATOM    398  CB  GLN A 218      47.093  43.998  70.658  1.00  0.00           C
ATOM    399  HB1 GLN A 218      47.163  42.896  70.777  1.00  0.00           H
ATOM    400  HB2 GLN A 218      47.193  44.461  71.664  1.00  0.00           H
ATOM    401  CG  GLN A 218      48.320  44.597  69.900  1.00  0.00           C
ATOM    402  HG1 GLN A 218      49.242  44.249  70.412  1.00  0.00           H
ATOM    403  HG2 GLN A 218      48.411  45.703  69.959  1.00  0.00           H
ATOM    404  CD  GLN A 218      48.330  44.082  68.399  1.00  0.00           C
ATOM    405  OE1 GLN A 218      47.772  44.712  67.547  1.00  0.00           O
ATOM    406  NE2 GLN A 218      49.032  42.933  68.193  1.00  0.00           N
ATOM    407 1HE2 GLN A 218      49.457  42.406  68.929  1.00  0.00           H
ATOM    408 2HE2 GLN A 218      48.808  42.473  67.334  1.00  0.00           H
ATOM    409  C   GLN A 218      44.490  43.894  70.858  1.00  0.00           C
ATOM    410  O   GLN A 218      44.306  44.247  72.009  1.00  0.00           O
ATOM    411  N   ASN A 219      43.630  43.158  70.175  1.00  0.00           N
ATOM    412  HN  ASN A 219      43.895  42.983  69.229  1.00  0.00           H
ATOM    413  CA  ASN A 219      42.393  42.540  70.632  1.00  0.00           C
ATOM    414  HA  ASN A 219      41.753  43.313  71.031  1.00  0.00           H
ATOM    415  CB  ASN A 219      41.908  41.862  69.357  1.00  0.00           C
ATOM    416  HB1 ASN A 219      42.618  41.077  69.019  1.00  0.00           H
ATOM    417  HB2 ASN A 219      41.811  42.691  68.625  1.00  0.00           H
ATOM    418  CG  ASN A 219      40.471  41.283  69.508  1.00  0.00           C
ATOM    419  OD1 ASN A 219      39.835  41.263  70.555  1.00  0.00           O
ATOM    420  ND2 ASN A 219      39.768  41.015  68.370  1.00  0.00           N
ATOM    421 1HD2 ASN A 219      40.126  41.020  67.436  1.00  0.00           H
ATOM    422 2HD2 ASN A 219      38.787  40.891  68.515  1.00  0.00           H
ATOM    423  C   ASN A 219      42.773  41.509  71.713  1.00  0.00           C
ATOM    424  O   ASN A 219      43.492  40.546  71.456  1.00  0.00           O
ATOM    425  N   PRO A 220      42.196  41.519  72.855  1.00  0.00           N
ATOM    426  CD  PRO A 220      41.416  42.646  73.383  1.00  0.00           C
ATOM    427  HD1 PRO A 220      40.390  42.710  72.962  1.00  0.00           H
ATOM    428  HD2 PRO A 220      41.954  43.594  73.168  1.00  0.00           H
ATOM    429  CA  PRO A 220      42.580  40.713  73.905  1.00  0.00           C
ATOM    430  HA  PRO A 220      43.533  40.252  73.687  1.00  0.00           H
ATOM    431  CB  PRO A 220      42.660  41.681  75.085  1.00  0.00           C
ATOM    432  HB1 PRO A 220      43.585  42.281  74.946  1.00  0.00           H
ATOM    433  HB2 PRO A 220      42.764  41.116  76.036  1.00  0.00           H
ATOM    434  CG  PRO A 220      41.369  42.504  74.932  1.00  0.00           C
ATOM    435  HG1 PRO A 220      40.437  42.022  75.296  1.00  0.00           H
ATOM    436  HG2 PRO A 220      41.519  43.512  75.374  1.00  0.00           H
ATOM    437  C   PRO A 220      41.627  39.541  74.052  1.00  0.00           C
ATOM    438  O   PRO A 220      41.762  38.755  74.997  1.00  0.00           O
ATOM    439  N   LEU A 221      40.618  39.363  73.155  1.00  0.00           N
ATOM    440  HN  LEU A 221      40.306  40.017  72.470  1.00  0.00           H
ATOM    441  CA  LEU A 221      39.670  38.256  73.101  1.00  0.00           C
ATOM    442  HA  LEU A 221      39.441  37.961  74.114  1.00  0.00           H
ATOM    443  CB  LEU A 221      38.317  38.557  72.378  1.00  0.00           C
ATOM    444  HB1 LEU A 221      37.590  37.722  72.475  1.00  0.00           H
ATOM    445  HB2 LEU A 221      38.360  38.581  71.268  1.00  0.00           H
ATOM    446  CG  LEU A 221      37.589  39.814  72.729  1.00  0.00           C
ATOM    447  HG  LEU A 221      38.217  40.702  72.503  1.00  0.00           H
ATOM    448  CD1 LEU A 221      36.289  39.890  71.819  1.00  0.00           C
ATOM    449 1HD1 LEU A 221      35.446  39.227  72.110  1.00  0.00           H
ATOM    450 2HD1 LEU A 221      36.549  39.686  70.759  1.00  0.00           H
ATOM    451 3HD1 LEU A 221      35.944  40.944  71.758  1.00  0.00           H
ATOM    452  CD2 LEU A 221      37.129  39.920  74.217  1.00  0.00           C
ATOM    453 1HD2 LEU A 221      36.461  40.807  74.244  1.00  0.00           H
ATOM    454 2HD2 LEU A 221      38.010  39.882  74.893  1.00  0.00           H
ATOM    455 3HD2 LEU A 221      36.544  39.009  74.466  1.00  0.00           H
ATOM    456  C   LEU A 221      40.286  37.001  72.568  1.00  0.00           C
ATOM    457  O   LEU A 221      39.935  35.853  72.860  1.00  0.00           O
ATOM    458  N   PHE A 222      41.346  37.170  71.700  1.00  0.00           N
ATOM    459  HN  PHE A 222      41.723  38.073  71.508  1.00  0.00           H
ATOM    460  CA  PHE A 222      42.189  36.153  71.123  1.00  0.00           C
ATOM    461  HA  PHE A 222      41.821  35.166  71.360  1.00  0.00           H
ATOM    462  CB  PHE A 222      42.089  36.194  69.623  1.00  0.00           C
ATOM    463  HB1 PHE A 222      42.773  35.389  69.278  1.00  0.00           H
ATOM    464  HB2 PHE A 222      42.523  37.137  69.226  1.00  0.00           H
ATOM    465  CG  PHE A 222      40.634  36.037  69.084  1.00  0.00           C
ATOM    466  CD1 PHE A 222      40.105  34.733  68.855  1.00  0.00           C
ATOM    467  HD1 PHE A 222      40.782  33.900  68.971  1.00  0.00           H
ATOM    468  CE1 PHE A 222      38.781  34.549  68.343  1.00  0.00           C
ATOM    469  HE1 PHE A 222      38.417  33.558  68.113  1.00  0.00           H
ATOM    470  CZ  PHE A 222      38.072  35.599  67.862  1.00  0.00           C
ATOM    471  HZ  PHE A 222      37.081  35.538  67.436  1.00  0.00           H
ATOM    472  CD2 PHE A 222      39.845  37.089  68.714  1.00  0.00           C
ATOM    473  HD2 PHE A 222      40.251  38.088  68.779  1.00  0.00           H
ATOM    474  CE2 PHE A 222      38.626  36.885  68.052  1.00  0.00           C
ATOM    475  HE2 PHE A 222      38.062  37.768  67.787  1.00  0.00           H
ATOM    476  C   PHE A 222      43.565  36.251  71.682  1.00  0.00           C
ATOM    477  O   PHE A 222      44.107  37.385  71.755  1.00  0.00           O
ATOM    478  N   THR A 223      44.152  35.095  72.083  1.00  0.00           N
ATOM    479  HN  THR A 223      43.604  34.262  72.068  1.00  0.00           H
ATOM    480  CA  THR A 223      45.494  34.972  72.552  1.00  0.00           C
ATOM    481  HA  THR A 223      45.663  35.642  73.382  1.00  0.00           H
ATOM    482  CB  THR A 223      45.816  33.626  73.112  1.00  0.00           C
ATOM    483  HB  THR A 223      46.891  33.542  73.381  1.00  0.00           H
ATOM    484  OG1 THR A 223      45.592  32.551  72.214  1.00  0.00           O
ATOM    485  HG1 THR A 223      44.676  32.670  71.951  1.00  0.00           H
ATOM    486  CG2 THR A 223      45.065  33.267  74.420  1.00  0.00           C
ATOM    487 1HG2 THR A 223      45.415  33.982  75.195  1.00  0.00           H
ATOM    488 2HG2 THR A 223      45.283  32.212  74.693  1.00  0.00           H
ATOM    489 3HG2 THR A 223      43.980  33.189  74.195  1.00  0.00           H
ATOM    490  C   THR A 223      46.500  35.421  71.458  1.00  0.00           C
ATOM    491  O   THR A 223      46.175  35.369  70.295  1.00  0.00           O
ATOM    492  N   GLU A 224      47.728  35.768  71.875  1.00  0.00           N
ATOM    493  HN  GLU A 224      47.866  35.721  72.861  1.00  0.00           H
ATOM    494  CA  GLU A 224      48.850  36.136  70.948  1.00  0.00           C
ATOM    495  HA  GLU A 224      48.647  37.032  70.380  1.00  0.00           H
ATOM    496  CB  GLU A 224      50.169  36.305  71.773  1.00  0.00           C
ATOM    497  HB1 GLU A 224      50.899  36.603  70.991  1.00  0.00           H
ATOM    498  HB2 GLU A 224      50.244  35.288  72.214  1.00  0.00           H
ATOM    499  CG  GLU A 224      50.139  37.295  72.895  1.00  0.00           C
ATOM    500  HG1 GLU A 224      49.571  36.934  73.779  1.00  0.00           H
ATOM    501  HG2 GLU A 224      49.792  38.278  72.511  1.00  0.00           H
ATOM    502  CD  GLU A 224      51.518  37.382  73.516  1.00  0.00           C
ATOM    503  OE1 GLU A 224      52.543  37.046  72.908  1.00  0.00           O
ATOM    504  OE2 GLU A 224      51.658  37.754  74.711  1.00  0.00           O
ATOM    505  C   GLU A 224      49.046  35.001  69.910  1.00  0.00           C
ATOM    506  O   GLU A 224      49.329  35.245  68.766  1.00  0.00           O
ATOM    507  N   ALA A 225      48.918  33.675  70.303  1.00  0.00           N
ATOM    508  HN  ALA A 225      48.894  33.457  71.275  1.00  0.00           H
ATOM    509  CA  ALA A 225      49.067  32.543  69.485  1.00  0.00           C
ATOM    510  HA  ALA A 225      49.967  32.745  68.923  1.00  0.00           H
ATOM    511  CB  ALA A 225      49.177  31.191  70.161  1.00  0.00           C
ATOM    512  HB1 ALA A 225      49.168  30.406  69.376  1.00  0.00           H
ATOM    513  HB2 ALA A 225      48.346  30.907  70.841  1.00  0.00           H
ATOM    514  HB3 ALA A 225      50.172  31.008  70.621  1.00  0.00           H
ATOM    515  C   ALA A 225      47.871  32.397  68.538  1.00  0.00           C
ATOM    516  O   ALA A 225      48.059  32.022  67.414  1.00  0.00           O
ATOM    517  N   GLU A 226      46.661  32.728  68.909  1.00  0.00           N
ATOM    518  HN  GLU A 226      46.507  33.144  69.802  1.00  0.00           H
ATOM    519  CA  GLU A 226      45.515  32.906  67.979  1.00  0.00           C
ATOM    520  HA  GLU A 226      45.396  31.929  67.535  1.00  0.00           H
ATOM    521  CB  GLU A 226      44.156  32.980  68.683  1.00  0.00           C
ATOM    522  HB1 GLU A 226      43.423  33.022  67.849  1.00  0.00           H
ATOM    523  HB2 GLU A 226      44.051  33.932  69.245  1.00  0.00           H
ATOM    524  CG  GLU A 226      43.693  31.749  69.588  1.00  0.00           C
ATOM    525  HG1 GLU A 226      44.596  31.471  70.173  1.00  0.00           H
ATOM    526  HG2 GLU A 226      43.486  30.923  68.873  1.00  0.00           H
ATOM    527  CD  GLU A 226      42.608  32.096  70.526  1.00  0.00           C
ATOM    528  OE1 GLU A 226      42.869  32.771  71.527  1.00  0.00           O
ATOM    529  OE2 GLU A 226      41.470  31.630  70.321  1.00  0.00           O
ATOM    530  C   GLU A 226      45.745  33.922  66.901  1.00  0.00           C
ATOM    531  O   GLU A 226      45.201  33.772  65.798  1.00  0.00           O
ATOM    532  N   HSD A 227      46.438  35.007  67.276  1.00  0.00           N
ATOM    533  HN  HSD A 227      46.889  35.006  68.165  1.00  0.00           H
ATOM    534  CA  HSD A 227      46.816  36.060  66.324  1.00  0.00           C
ATOM    535  HA  HSD A 227      46.000  36.397  65.703  1.00  0.00           H
ATOM    536  CB  HSD A 227      47.432  37.339  67.024  1.00  0.00           C
ATOM    537  HB1 HSD A 227      47.911  37.999  66.269  1.00  0.00           H
ATOM    538  HB2 HSD A 227      48.077  36.976  67.852  1.00  0.00           H
ATOM    539  ND1 HSD A 227      45.649  37.949  68.775  1.00  0.00           N
ATOM    540  HD1 HSD A 227      45.654  37.090  69.286  1.00  0.00           H
ATOM    541  CG  HSD A 227      46.455  38.364  67.753  1.00  0.00           C
ATOM    542  CE1 HSD A 227      44.903  39.010  69.115  1.00  0.00           C
ATOM    543  HE1 HSD A 227      44.179  38.822  69.908  1.00  0.00           H
ATOM    544  NE2 HSD A 227      45.189  40.033  68.390  1.00  0.00           N
ATOM    545  CD2 HSD A 227      46.218  39.621  67.565  1.00  0.00           C
ATOM    546  HD2 HSD A 227      46.697  40.243  66.818  1.00  0.00           H
ATOM    547  C   HSD A 227      47.818  35.440  65.283  1.00  0.00           C
ATOM    548  O   HSD A 227      47.571  35.495  64.052  1.00  0.00           O
ATOM    549  N   GLN A 228      48.856  34.798  65.825  1.00  0.00           N
ATOM    550  HN  GLN A 228      48.810  34.804  66.821  1.00  0.00           H
ATOM    551  CA  GLN A 228      50.013  34.105  65.158  1.00  0.00           C
ATOM    552  HA  GLN A 228      50.561  34.872  64.631  1.00  0.00           H
ATOM    553  CB  GLN A 228      51.009  33.423  66.181  1.00  0.00           C
ATOM    554  HB1 GLN A 228      50.352  32.952  66.944  1.00  0.00           H
ATOM    555  HB2 GLN A 228      51.487  34.310  66.650  1.00  0.00           H
ATOM    556  CG  GLN A 228      52.091  32.440  65.707  1.00  0.00           C
ATOM    557  HG1 GLN A 228      51.675  31.410  65.700  1.00  0.00           H
ATOM    558  HG2 GLN A 228      52.922  32.474  66.443  1.00  0.00           H
ATOM    559  CD  GLN A 228      52.570  32.755  64.343  1.00  0.00           C
ATOM    560  OE1 GLN A 228      52.857  33.904  63.976  1.00  0.00           O
ATOM    561  NE2 GLN A 228      52.510  31.717  63.375  1.00  0.00           N
ATOM    562 1HE2 GLN A 228      52.093  30.816  63.499  1.00  0.00           H
ATOM    563 2HE2 GLN A 228      53.008  31.841  62.517  1.00  0.00           H
ATOM    564  C   GLN A 228      49.544  33.115  64.088  1.00  0.00           C
ATOM    565  O   GLN A 228      49.911  33.101  62.914  1.00  0.00           O
ATOM    566  N   ASP A 229      48.662  32.143  64.530  1.00  0.00           N
ATOM    567  HN  ASP A 229      48.437  31.934  65.478  1.00  0.00           H
ATOM    568  CA  ASP A 229      48.004  31.258  63.605  1.00  0.00           C
ATOM    569  HA  ASP A 229      48.789  30.815  63.010  1.00  0.00           H
ATOM    570  CB  ASP A 229      47.060  30.289  64.438  1.00  0.00           C
ATOM    571  HB1 ASP A 229      46.347  29.983  63.644  1.00  0.00           H
ATOM    572  HB2 ASP A 229      46.536  30.950  65.161  1.00  0.00           H
ATOM    573  CG  ASP A 229      47.810  29.108  65.001  1.00  0.00           C
ATOM    574  OD1 ASP A 229      49.087  29.012  64.860  1.00  0.00           O
ATOM    575  OD2 ASP A 229      47.151  28.225  65.641  1.00  0.00           O
ATOM    576  C   ASP A 229      47.174  31.919  62.462  1.00  0.00           C
ATOM    577  O   ASP A 229      47.179  31.471  61.316  1.00  0.00           O
ATOM    578  N   MET A 230      46.375  33.027  62.773  1.00  0.00           N
ATOM    579  HN  MET A 230      46.173  33.259  63.721  1.00  0.00           H
ATOM    580  CA  MET A 230      45.680  33.664  61.671  1.00  0.00           C
ATOM    581  HA  MET A 230      45.208  32.935  61.028  1.00  0.00           H
ATOM    582  CB  MET A 230      44.513  34.625  62.234  1.00  0.00           C
ATOM    583  HB1 MET A 230      44.922  35.425  62.888  1.00  0.00           H
ATOM    584  HB2 MET A 230      43.793  34.007  62.813  1.00  0.00           H
ATOM    585  CG  MET A 230      43.668  35.409  61.214  1.00  0.00           C
ATOM    586  HG1 MET A 230      44.421  36.118  60.808  1.00  0.00           H
ATOM    587  HG2 MET A 230      42.965  36.022  61.817  1.00  0.00           H
ATOM    588  SD  MET A 230      42.708  34.607  59.802  1.00  0.00           S
ATOM    589  CE  MET A 230      41.640  33.484  60.719  1.00  0.00           C
ATOM    590  HE1 MET A 230      40.885  33.951  61.386  1.00  0.00           H
ATOM    591  HE2 MET A 230      42.258  32.701  61.209  1.00  0.00           H
ATOM    592  HE3 MET A 230      40.947  33.075  59.952  1.00  0.00           H
ATOM    593  C   MET A 230      46.632  34.323  60.636  1.00  0.00           C
ATOM    594  O   MET A 230      46.448  34.060  59.450  1.00  0.00           O
ATOM    595  N   HSE A 231      47.597  35.123  61.180  1.00  0.00           N
ATOM    596  HN  HSE A 231      47.564  35.202  62.173  1.00  0.00           H
ATOM    597  CA  HSE A 231      48.631  35.832  60.476  1.00  0.00           C
ATOM    598  HA  HSE A 231      48.164  36.576  59.848  1.00  0.00           H
ATOM    599  CB  HSE A 231      49.685  36.381  61.519  1.00  0.00           C
ATOM    600  HB1 HSE A 231      50.544  36.721  60.901  1.00  0.00           H
ATOM    601  HB2 HSE A 231      50.042  35.571  62.191  1.00  0.00           H
ATOM    602  ND1 HSE A 231      49.941  38.160  63.152  1.00  0.00           N
ATOM    603  CG  HSE A 231      49.146  37.523  62.243  1.00  0.00           C
ATOM    604  CE1 HSE A 231      49.249  39.199  63.517  1.00  0.00           C
ATOM    605  HE1 HSE A 231      49.623  39.882  64.279  1.00  0.00           H
ATOM    606  NE2 HSE A 231      48.041  39.280  62.947  1.00  0.00           N
ATOM    607  HE2 HSE A 231      47.208  39.700  63.308  1.00  0.00           H
ATOM    608  CD2 HSE A 231      47.945  38.206  62.082  1.00  0.00           C
ATOM    609  HD2 HSE A 231      47.117  37.959  61.429  1.00  0.00           H
ATOM    610  C   HSE A 231      49.408  34.939  59.540  1.00  0.00           C
ATOM    611  O   HSE A 231      49.703  35.233  58.379  1.00  0.00           O
ATOM    612  N   SER A 232      49.899  33.763  60.039  1.00  0.00           N
ATOM    613  HN  SER A 232      49.761  33.517  60.995  1.00  0.00           H
ATOM    614  CA  SER A 232      50.566  32.717  59.299  1.00  0.00           C
ATOM    615  HA  SER A 232      51.356  33.241  58.780  1.00  0.00           H
ATOM    616  CB  SER A 232      51.187  31.604  60.159  1.00  0.00           C
ATOM    617  HB1 SER A 232      51.941  32.138  60.776  1.00  0.00           H
ATOM    618  HB2 SER A 232      51.663  30.777  59.590  1.00  0.00           H
ATOM    619  OG  SER A 232      50.202  31.191  61.194  1.00  0.00           O
ATOM    620  HG1 SER A 232      50.176  31.813  61.925  1.00  0.00           H
ATOM    621  C   SER A 232      49.698  32.109  58.231  1.00  0.00           C
ATOM    622  O   SER A 232      50.166  31.803  57.141  1.00  0.00           O
ATOM    623  N   TYR A 233      48.392  31.763  58.518  1.00  0.00           N
ATOM    624  HN  TYR A 233      48.009  31.984  59.412  1.00  0.00           H
ATOM    625  CA  TYR A 233      47.439  31.263  57.573  1.00  0.00           C
ATOM    626  HA  TYR A 233      47.914  30.368  57.199  1.00  0.00           H
ATOM    627  CB  TYR A 233      46.162  30.797  58.363  1.00  0.00           C
ATOM    628  HB1 TYR A 233      45.784  31.619  59.008  1.00  0.00           H
ATOM    629  HB2 TYR A 233      46.306  30.025  59.149  1.00  0.00           H
ATOM    630  CG  TYR A 233      45.139  30.552  57.408  1.00  0.00           C
ATOM    631  CD1 TYR A 233      45.025  29.303  56.749  1.00  0.00           C
ATOM    632  HD1 TYR A 233      45.687  28.517  57.079  1.00  0.00           H
ATOM    633  CE1 TYR A 233      44.071  29.136  55.678  1.00  0.00           C
ATOM    634  HE1 TYR A 233      44.058  28.181  55.173  1.00  0.00           H
ATOM    635  CZ  TYR A 233      43.166  30.218  55.258  1.00  0.00           C
ATOM    636  OH  TYR A 233      42.246  29.990  54.230  1.00  0.00           O
ATOM    637  HH  TYR A 233      41.529  30.626  54.285  1.00  0.00           H
ATOM    638  CD2 TYR A 233      44.164  31.544  57.074  1.00  0.00           C
ATOM    639  HD2 TYR A 233      44.245  32.446  57.663  1.00  0.00           H
ATOM    640  CE2 TYR A 233      43.323  31.462  55.987  1.00  0.00           C
ATOM    641  HE2 TYR A 233      42.681  32.319  55.846  1.00  0.00           H
ATOM    642  C   TYR A 233      47.271  32.221  56.398  1.00  0.00           C
ATOM    643  O   TYR A 233      47.209  31.801  55.246  1.00  0.00           O
ATOM    644  N   ILE A 234      47.117  33.534  56.665  1.00  0.00           N
ATOM    645  HN  ILE A 234      46.941  33.882  57.582  1.00  0.00           H
ATOM    646  CA  ILE A 234      46.964  34.524  55.667  1.00  0.00           C
ATOM    647  HA  ILE A 234      46.192  34.184  54.993  1.00  0.00           H
ATOM    648  CB  ILE A 234      46.594  35.933  56.360  1.00  0.00           C
ATOM    649  HB  ILE A 234      47.207  36.093  57.272  1.00  0.00           H
ATOM    650  CG2 ILE A 234      46.977  37.166  55.491  1.00  0.00           C
ATOM    651 1HG2 ILE A 234      46.552  36.970  54.483  1.00  0.00           H
ATOM    652 2HG2 ILE A 234      48.054  37.442  55.477  1.00  0.00           H
ATOM    653 3HG2 ILE A 234      46.418  38.080  55.787  1.00  0.00           H
ATOM    654  CG1 ILE A 234      45.120  35.857  56.757  1.00  0.00           C
ATOM    655 1HG1 ILE A 234      45.077  35.063  57.533  1.00  0.00           H
ATOM    656 2HG1 ILE A 234      44.610  35.436  55.864  1.00  0.00           H
ATOM    657  CD  ILE A 234      44.486  37.133  57.434  1.00  0.00           C
ATOM    658  HD1 ILE A 234      44.139  37.821  56.634  1.00  0.00           H
ATOM    659  HD2 ILE A 234      45.135  37.532  58.243  1.00  0.00           H
ATOM    660  HD3 ILE A 234      43.485  36.847  57.824  1.00  0.00           H
ATOM    661  C   ILE A 234      48.303  34.575  54.822  1.00  0.00           C
ATOM    662  O   ILE A 234      48.264  34.651  53.583  1.00  0.00           O
ATOM    663  N   ALA A 235      49.528  34.533  55.430  1.00  0.00           N
ATOM    664  HN  ALA A 235      49.581  34.297  56.397  1.00  0.00           H
ATOM    665  CA  ALA A 235      50.698  34.313  54.633  1.00  0.00           C
ATOM    666  HA  ALA A 235      50.850  35.181  54.008  1.00  0.00           H
ATOM    667  CB  ALA A 235      51.880  34.272  55.604  1.00  0.00           C
ATOM    668  HB1 ALA A 235      51.831  33.491  56.393  1.00  0.00           H
ATOM    669  HB2 ALA A 235      51.858  35.223  56.178  1.00  0.00           H
ATOM    670  HB3 ALA A 235      52.842  34.211  55.051  1.00  0.00           H
ATOM    671  C   ALA A 235      50.825  33.084  53.713  1.00  0.00           C
ATOM    672  O   ALA A 235      51.009  33.301  52.484  1.00  0.00           O
ATOM    673  N   ALA A 236      50.572  31.863  54.218  1.00  0.00           N
ATOM    674  HN  ALA A 236      50.477  31.736  55.203  1.00  0.00           H
ATOM    675  CA  ALA A 236      50.538  30.666  53.484  1.00  0.00           C
ATOM    676  HA  ALA A 236      51.539  30.542  53.096  1.00  0.00           H
ATOM    677  CB  ALA A 236      50.065  29.590  54.477  1.00  0.00           C
ATOM    678  HB1 ALA A 236      50.770  29.642  55.334  1.00  0.00           H
ATOM    679  HB2 ALA A 236      50.086  28.551  54.082  1.00  0.00           H
ATOM    680  HB3 ALA A 236      49.094  29.955  54.874  1.00  0.00           H
ATOM    681  C   ALA A 236      49.554  30.770  52.274  1.00  0.00           C
ATOM    682  O   ALA A 236      49.905  30.557  51.123  1.00  0.00           O
ATOM    683  N   PHE A 237      48.313  31.166  52.524  1.00  0.00           N
ATOM    684  HN  PHE A 237      48.076  31.356  53.474  1.00  0.00           H
ATOM    685  CA  PHE A 237      47.399  31.386  51.459  1.00  0.00           C
ATOM    686  HA  PHE A 237      47.293  30.441  50.947  1.00  0.00           H
ATOM    687  CB  PHE A 237      46.054  31.699  52.067  1.00  0.00           C
ATOM    688  HB1 PHE A 237      46.245  32.344  52.951  1.00  0.00           H
ATOM    689  HB2 PHE A 237      45.619  30.744  52.432  1.00  0.00           H
ATOM    690  CG  PHE A 237      44.933  32.465  51.314  1.00  0.00           C
ATOM    691  CD1 PHE A 237      44.567  33.746  51.723  1.00  0.00           C
ATOM    692  HD1 PHE A 237      45.145  34.243  52.488  1.00  0.00           H
ATOM    693  CE1 PHE A 237      43.461  34.325  51.230  1.00  0.00           C
ATOM    694  HE1 PHE A 237      42.958  35.166  51.685  1.00  0.00           H
ATOM    695  CZ  PHE A 237      42.605  33.623  50.368  1.00  0.00           C
ATOM    696  HZ  PHE A 237      41.732  34.158  50.024  1.00  0.00           H
ATOM    697  CD2 PHE A 237      44.062  31.809  50.478  1.00  0.00           C
ATOM    698  HD2 PHE A 237      44.353  30.791  50.264  1.00  0.00           H
ATOM    699  CE2 PHE A 237      42.942  32.401  49.902  1.00  0.00           C
ATOM    700  HE2 PHE A 237      42.363  31.863  49.167  1.00  0.00           H
ATOM    701  C   PHE A 237      47.916  32.379  50.409  1.00  0.00           C
ATOM    702  O   PHE A 237      47.775  32.064  49.227  1.00  0.00           O
ATOM    703  N   GLY A 238      48.493  33.537  50.779  1.00  0.00           N
ATOM    704  HN  GLY A 238      48.557  33.693  51.761  1.00  0.00           H
ATOM    705  CA  GLY A 238      48.966  34.572  49.834  1.00  0.00           C
ATOM    706  HA1 GLY A 238      49.515  35.304  50.409  1.00  0.00           H
ATOM    707  HA2 GLY A 238      48.125  34.949  49.271  1.00  0.00           H
ATOM    708  C   GLY A 238      49.967  34.101  48.857  1.00  0.00           C
ATOM    709  O   GLY A 238      49.867  34.414  47.717  1.00  0.00           O
ATOM    710  N   ALA A 239      50.953  33.310  49.332  1.00  0.00           N
ATOM    711  HN  ALA A 239      50.993  33.006  50.281  1.00  0.00           H
ATOM    712  CA  ALA A 239      52.010  32.806  48.518  1.00  0.00           C
ATOM    713  HA  ALA A 239      52.434  33.668  48.025  1.00  0.00           H
ATOM    714  CB  ALA A 239      53.139  32.200  49.379  1.00  0.00           C
ATOM    715  HB1 ALA A 239      54.054  31.915  48.817  1.00  0.00           H
ATOM    716  HB2 ALA A 239      52.910  31.222  49.854  1.00  0.00           H
ATOM    717  HB3 ALA A 239      53.513  32.859  50.191  1.00  0.00           H
ATOM    718  C   ALA A 239      51.529  31.789  47.521  1.00  0.00           C
ATOM    719  O   ALA A 239      51.803  31.826  46.372  1.00  0.00           O
ATOM    720  N   VAL A 240      50.602  30.882  47.885  1.00  0.00           N
ATOM    721  HN  VAL A 240      50.334  30.948  48.843  1.00  0.00           H
ATOM    722  CA  VAL A 240      49.941  30.018  46.887  1.00  0.00           C
ATOM    723  HA  VAL A 240      50.722  29.494  46.356  1.00  0.00           H
ATOM    724  CB  VAL A 240      49.251  28.796  47.478  1.00  0.00           C
ATOM    725  HB  VAL A 240      48.332  29.091  48.030  1.00  0.00           H
ATOM    726  CG1 VAL A 240      48.836  27.825  46.382  1.00  0.00           C
ATOM    727 1HG1 VAL A 240      48.040  28.325  45.788  1.00  0.00           H
ATOM    728 2HG1 VAL A 240      48.411  26.878  46.776  1.00  0.00           H
ATOM    729 3HG1 VAL A 240      49.744  27.628  45.773  1.00  0.00           H
ATOM    730  CG2 VAL A 240      50.250  28.053  48.369  1.00  0.00           C
ATOM    731 1HG2 VAL A 240      49.775  27.371  49.107  1.00  0.00           H
ATOM    732 2HG2 VAL A 240      50.901  28.809  48.859  1.00  0.00           H
ATOM    733 3HG2 VAL A 240      50.860  27.390  47.719  1.00  0.00           H
ATOM    734  C   VAL A 240      49.061  30.713  45.944  1.00  0.00           C
ATOM    735  O   VAL A 240      49.185  30.516  44.742  1.00  0.00           O
ATOM    736  N   THR A 241      48.307  31.683  46.496  1.00  0.00           N
ATOM    737  HN  THR A 241      48.196  31.732  47.486  1.00  0.00           H
ATOM    738  CA  THR A 241      47.348  32.456  45.754  1.00  0.00           C
ATOM    739  HA  THR A 241      46.617  31.790  45.320  1.00  0.00           H
ATOM    740  CB  THR A 241      46.501  33.376  46.612  1.00  0.00           C
ATOM    741  HB  THR A 241      47.149  34.106  47.143  1.00  0.00           H
ATOM    742  OG1 THR A 241      45.768  32.603  47.543  1.00  0.00           O
ATOM    743  HG1 THR A 241      46.272  32.238  48.274  1.00  0.00           H
ATOM    744  CG2 THR A 241      45.415  34.165  45.856  1.00  0.00           C
ATOM    745 1HG2 THR A 241      45.858  34.846  45.099  1.00  0.00           H
ATOM    746 2HG2 THR A 241      44.822  34.810  46.539  1.00  0.00           H
ATOM    747 3HG2 THR A 241      44.722  33.475  45.329  1.00  0.00           H
ATOM    748  C   THR A 241      48.006  33.264  44.643  1.00  0.00           C
ATOM    749  O   THR A 241      47.646  33.330  43.474  1.00  0.00           O
ATOM    750  N   GLY A 242      49.158  33.876  44.966  1.00  0.00           N
ATOM    751  HN  GLY A 242      49.557  33.646  45.850  1.00  0.00           H
ATOM    752  CA  GLY A 242      49.970  34.649  43.971  1.00  0.00           C
ATOM    753  HA1 GLY A 242      50.708  35.272  44.454  1.00  0.00           H
ATOM    754  HA2 GLY A 242      49.281  35.103  43.275  1.00  0.00           H
ATOM    755  C   GLY A 242      50.702  33.780  42.928  1.00  0.00           C
ATOM    756  O   GLY A 242      50.549  34.080  41.778  1.00  0.00           O
ATOM    757  N   LEU A 243      51.224  32.611  43.340  1.00  0.00           N
ATOM    758  HN  LEU A 243      51.087  32.294  44.276  1.00  0.00           H
ATOM    759  CA  LEU A 243      51.813  31.623  42.375  1.00  0.00           C
ATOM    760  HA  LEU A 243      52.430  32.141  41.656  1.00  0.00           H
ATOM    761  CB  LEU A 243      52.644  30.518  42.957  1.00  0.00           C
ATOM    762  HB1 LEU A 243      52.809  29.690  42.234  1.00  0.00           H
ATOM    763  HB2 LEU A 243      52.027  29.966  43.697  1.00  0.00           H
ATOM    764  CG  LEU A 243      54.016  30.897  43.633  1.00  0.00           C
ATOM    765  HG  LEU A 243      53.639  31.435  44.530  1.00  0.00           H
ATOM    766  CD1 LEU A 243      54.914  29.633  43.917  1.00  0.00           C
ATOM    767 1HD1 LEU A 243      56.006  29.836  43.947  1.00  0.00           H
ATOM    768 2HD1 LEU A 243      54.828  28.801  43.185  1.00  0.00           H
ATOM    769 3HD1 LEU A 243      54.611  29.295  44.930  1.00  0.00           H
ATOM    770  CD2 LEU A 243      54.819  31.888  42.723  1.00  0.00           C
ATOM    771 1HD2 LEU A 243      55.218  31.304  41.866  1.00  0.00           H
ATOM    772 2HD2 LEU A 243      55.668  32.286  43.319  1.00  0.00           H
ATOM    773 3HD2 LEU A 243      54.251  32.791  42.416  1.00  0.00           H
ATOM    774  C   LEU A 243      50.762  31.059  41.420  1.00  0.00           C
ATOM    775  O   LEU A 243      50.911  30.817  40.201  1.00  0.00           O
ATOM    776  N   CYS A 244      49.549  30.752  41.947  1.00  0.00           N
ATOM    777  HN  CYS A 244      49.467  30.901  42.929  1.00  0.00           H
ATOM    778  CA  CYS A 244      48.416  30.230  41.188  1.00  0.00           C
ATOM    779  HA  CYS A 244      48.717  29.332  40.669  1.00  0.00           H
ATOM    780  CB  CYS A 244      47.206  29.906  42.102  1.00  0.00           C
ATOM    781  HB1 CYS A 244      46.220  29.828  41.596  1.00  0.00           H
ATOM    782  HB2 CYS A 244      47.184  30.761  42.811  1.00  0.00           H
ATOM    783  SG  CYS A 244      47.488  28.386  43.129  1.00  0.00           S
ATOM    784  HG1 CYS A 244      48.185  28.993  44.078  1.00  0.00           H
ATOM    785  C   CYS A 244      47.964  31.295  40.142  1.00  0.00           C
ATOM    786  O   CYS A 244      47.808  30.905  38.966  1.00  0.00           O
ATOM    787  N   THR A 245      47.691  32.538  40.566  1.00  0.00           N
ATOM    788  HN  THR A 245      47.830  32.671  41.544  1.00  0.00           H
ATOM    789  CA  THR A 245      47.162  33.661  39.743  1.00  0.00           C
ATOM    790  HA  THR A 245      46.393  33.242  39.111  1.00  0.00           H
ATOM    791  CB  THR A 245      46.665  34.861  40.553  1.00  0.00           C
ATOM    792  HB  THR A 245      46.366  35.663  39.845  1.00  0.00           H
ATOM    793  OG1 THR A 245      47.679  35.152  41.528  1.00  0.00           O
ATOM    794  HG1 THR A 245      47.495  34.536  42.241  1.00  0.00           H
ATOM    795  CG2 THR A 245      45.362  34.522  41.189  1.00  0.00           C
ATOM    796 1HG2 THR A 245      45.343  33.691  41.927  1.00  0.00           H
ATOM    797 2HG2 THR A 245      44.529  34.228  40.516  1.00  0.00           H
ATOM    798 3HG2 THR A 245      44.912  35.346  41.783  1.00  0.00           H
ATOM    799  C   THR A 245      48.132  34.107  38.711  1.00  0.00           C
ATOM    800  O   THR A 245      47.734  34.363  37.553  1.00  0.00           O
ATOM    801  N   LEU A 246      49.399  34.221  39.083  1.00  0.00           N
ATOM    802  HN  LEU A 246      49.625  34.192  40.054  1.00  0.00           H
ATOM    803  CA  LEU A 246      50.490  34.394  38.179  1.00  0.00           C
ATOM    804  HA  LEU A 246      50.340  35.371  37.744  1.00  0.00           H
ATOM    805  CB  LEU A 246      51.790  34.314  39.026  1.00  0.00           C
ATOM    806  HB1 LEU A 246      51.943  33.315  39.489  1.00  0.00           H
ATOM    807  HB2 LEU A 246      51.591  34.891  39.955  1.00  0.00           H
ATOM    808  CG  LEU A 246      53.117  34.754  38.454  1.00  0.00           C
ATOM    809  HG  LEU A 246      53.250  34.099  37.567  1.00  0.00           H
ATOM    810  CD1 LEU A 246      53.006  36.203  38.046  1.00  0.00           C
ATOM    811 1HD1 LEU A 246      53.930  36.632  37.602  1.00  0.00           H
ATOM    812 2HD1 LEU A 246      52.741  36.843  38.914  1.00  0.00           H
ATOM    813 3HD1 LEU A 246      52.141  36.467  37.401  1.00  0.00           H
ATOM    814  CD2 LEU A 246      54.240  34.498  39.473  1.00  0.00           C
ATOM    815 1HD2 LEU A 246      55.215  34.398  38.949  1.00  0.00           H
ATOM    816 2HD2 LEU A 246      54.020  33.590  40.073  1.00  0.00           H
ATOM    817 3HD2 LEU A 246      54.372  35.316  40.213  1.00  0.00           H
ATOM    818  C   LEU A 246      50.628  33.500  36.964  1.00  0.00           C
ATOM    819  O   LEU A 246      50.867  33.928  35.873  1.00  0.00           O
ATOM    820  N   PHE A 247      50.333  32.196  37.037  1.00  0.00           N
ATOM    821  HN  PHE A 247      50.081  31.745  37.889  1.00  0.00           H
ATOM    822  CA  PHE A 247      50.370  31.205  35.971  1.00  0.00           C
ATOM    823  HA  PHE A 247      51.396  31.202  35.634  1.00  0.00           H
ATOM    824  CB  PHE A 247      49.953  29.735  36.462  1.00  0.00           C
ATOM    825  HB1 PHE A 247      48.901  29.782  36.815  1.00  0.00           H
ATOM    826  HB2 PHE A 247      50.614  29.479  37.319  1.00  0.00           H
ATOM    827  CG  PHE A 247      49.953  28.703  35.409  1.00  0.00           C
ATOM    828  CD1 PHE A 247      48.739  28.155  34.795  1.00  0.00           C
ATOM    829  HD1 PHE A 247      47.756  28.566  34.973  1.00  0.00           H
ATOM    830  CE1 PHE A 247      48.886  27.134  33.928  1.00  0.00           C
ATOM    831  HE1 PHE A 247      48.049  26.655  33.441  1.00  0.00           H
ATOM    832  CZ  PHE A 247      50.165  26.569  33.708  1.00  0.00           C
ATOM    833  HZ  PHE A 247      50.263  25.753  33.007  1.00  0.00           H
ATOM    834  CD2 PHE A 247      51.142  28.101  35.139  1.00  0.00           C
ATOM    835  HD2 PHE A 247      52.062  28.401  35.617  1.00  0.00           H
ATOM    836  CE2 PHE A 247      51.306  27.099  34.207  1.00  0.00           C
ATOM    837  HE2 PHE A 247      52.282  26.669  34.037  1.00  0.00           H
ATOM    838  C   PHE A 247      49.537  31.578  34.691  1.00  0.00           C
ATOM    839  O   PHE A 247      49.919  31.469  33.505  1.00  0.00           O
ATOM    840  N   THR A 248      48.291  32.037  34.967  1.00  0.00           N
ATOM    841  HN  THR A 248      47.844  32.048  35.858  1.00  0.00           H
ATOM    842  CA  THR A 248      47.475  32.736  33.930  1.00  0.00           C
ATOM    843  HA  THR A 248      47.368  32.126  33.045  1.00  0.00           H
ATOM    844  CB  THR A 248      46.093  33.198  34.310  1.00  0.00           C
ATOM    845  HB  THR A 248      46.087  33.933  35.144  1.00  0.00           H
ATOM    846  OG1 THR A 248      45.379  32.012  34.641  1.00  0.00           O
ATOM    847  HG1 THR A 248      45.696  31.772  35.515  1.00  0.00           H
ATOM    848  CG2 THR A 248      45.286  33.744  33.132  1.00  0.00           C
ATOM    849 1HG2 THR A 248      44.197  33.739  33.349  1.00  0.00           H
ATOM    850 2HG2 THR A 248      45.322  33.078  32.244  1.00  0.00           H
ATOM    851 3HG2 THR A 248      45.450  34.799  32.825  1.00  0.00           H
ATOM    852  C   THR A 248      48.065  33.936  33.237  1.00  0.00           C
ATOM    853  O   THR A 248      48.058  34.040  32.047  1.00  0.00           O
ATOM    854  N   LEU A 249      48.686  34.861  34.061  1.00  0.00           N
ATOM    855  HN  LEU A 249      48.733  34.790  35.055  1.00  0.00           H
ATOM    856  CA  LEU A 249      49.404  36.018  33.596  1.00  0.00           C
ATOM    857  HA  LEU A 249      48.729  36.535  32.930  1.00  0.00           H
ATOM    858  CB  LEU A 249      49.711  36.989  34.720  1.00  0.00           C
ATOM    859  HB1 LEU A 249      50.218  37.911  34.363  1.00  0.00           H
ATOM    860  HB2 LEU A 249      50.376  36.492  35.458  1.00  0.00           H
ATOM    861  CG  LEU A 249      48.423  37.455  35.490  1.00  0.00           C
ATOM    862  HG  LEU A 249      47.856  36.585  35.882  1.00  0.00           H
ATOM    863  CD1 LEU A 249      48.877  38.213  36.757  1.00  0.00           C
ATOM    864 1HD1 LEU A 249      49.626  37.585  37.285  1.00  0.00           H
ATOM    865 2HD1 LEU A 249      48.104  38.282  37.553  1.00  0.00           H
ATOM    866 3HD1 LEU A 249      49.218  39.265  36.648  1.00  0.00           H
ATOM    867  CD2 LEU A 249      47.497  38.443  34.803  1.00  0.00           C
ATOM    868 1HD2 LEU A 249      47.791  39.491  34.582  1.00  0.00           H
ATOM    869 2HD2 LEU A 249      46.646  38.512  35.514  1.00  0.00           H
ATOM    870 3HD2 LEU A 249      47.022  38.011  33.896  1.00  0.00           H
ATOM    871  C   LEU A 249      50.733  35.805  32.874  1.00  0.00           C
ATOM    872  O   LEU A 249      51.027  36.455  31.904  1.00  0.00           O
ATOM    873  N   ALA A 250      51.493  34.751  33.279  1.00  0.00           N
ATOM    874  HN  ALA A 250      51.452  34.350  34.191  1.00  0.00           H
ATOM    875  CA  ALA A 250      52.578  34.380  32.499  1.00  0.00           C
ATOM    876  HA  ALA A 250      53.082  35.255  32.115  1.00  0.00           H
ATOM    877  CB  ALA A 250      53.405  33.418  33.276  1.00  0.00           C
ATOM    878  HB1 ALA A 250      52.876  32.454  33.427  1.00  0.00           H
ATOM    879  HB2 ALA A 250      53.721  33.849  34.250  1.00  0.00           H
ATOM    880  HB3 ALA A 250      54.312  33.074  32.734  1.00  0.00           H
ATOM    881  C   ALA A 250      52.224  33.600  31.279  1.00  0.00           C
ATOM    882  O   ALA A 250      52.989  33.660  30.327  1.00  0.00           O
ATOM    883  N   THR A 251      51.118  32.839  31.317  1.00  0.00           N
ATOM    884  HN  THR A 251      50.650  32.709  32.188  1.00  0.00           H
ATOM    885  CA  THR A 251      50.699  32.148  30.129  1.00  0.00           C
ATOM    886  HA  THR A 251      51.535  31.649  29.661  1.00  0.00           H
ATOM    887  CB  THR A 251      49.717  30.958  30.208  1.00  0.00           C
ATOM    888  HB  THR A 251      49.289  30.697  29.216  1.00  0.00           H
ATOM    889  OG1 THR A 251      48.636  31.249  31.105  1.00  0.00           O
ATOM    890  HG1 THR A 251      48.918  31.391  32.012  1.00  0.00           H
ATOM    891  CG2 THR A 251      50.405  29.692  30.876  1.00  0.00           C
ATOM    892 1HG2 THR A 251      51.293  29.551  30.224  1.00  0.00           H
ATOM    893 2HG2 THR A 251      49.737  28.824  30.689  1.00  0.00           H
ATOM    894 3HG2 THR A 251      50.579  29.835  31.964  1.00  0.00           H
ATOM    895  C   THR A 251      50.141  33.103  29.124  1.00  0.00           C
ATOM    896  O   THR A 251      50.119  32.794  27.932  1.00  0.00           O
ATOM    897  N   PHE A 252      49.569  34.208  29.590  1.00  0.00           N
ATOM    898  HN  PHE A 252      49.435  34.419  30.555  1.00  0.00           H
ATOM    899  CA  PHE A 252      49.039  35.243  28.722  1.00  0.00           C
ATOM    900  HA  PHE A 252      48.465  34.781  27.933  1.00  0.00           H
ATOM    901  CB  PHE A 252      48.032  36.079  29.524  1.00  0.00           C
ATOM    902  HB1 PHE A 252      48.581  36.321  30.458  1.00  0.00           H
ATOM    903  HB2 PHE A 252      47.145  35.463  29.787  1.00  0.00           H
ATOM    904  CG  PHE A 252      47.533  37.306  28.934  1.00  0.00           C
ATOM    905  CD1 PHE A 252      48.159  38.467  29.240  1.00  0.00           C
ATOM    906  HD1 PHE A 252      49.012  38.374  29.895  1.00  0.00           H
ATOM    907  CE1 PHE A 252      47.643  39.696  28.751  1.00  0.00           C
ATOM    908  HE1 PHE A 252      48.101  40.631  29.038  1.00  0.00           H
ATOM    909  CZ  PHE A 252      46.372  39.732  28.096  1.00  0.00           C
ATOM    910  HZ  PHE A 252      45.934  40.649  27.730  1.00  0.00           H
ATOM    911  CD2 PHE A 252      46.398  37.309  28.052  1.00  0.00           C
ATOM    912  HD2 PHE A 252      45.979  36.360  27.751  1.00  0.00           H
ATOM    913  CE2 PHE A 252      45.855  38.564  27.602  1.00  0.00           C
ATOM    914  HE2 PHE A 252      44.907  38.548  27.086  1.00  0.00           H
ATOM    915  C   PHE A 252      50.141  36.019  28.007  1.00  0.00           C
ATOM    916  O   PHE A 252      49.981  36.478  26.885  1.00  0.00           O
ATOM    917  N   VAL A 253      51.300  36.172  28.683  1.00  0.00           N
ATOM    918  HN  VAL A 253      51.505  35.748  29.561  1.00  0.00           H
ATOM    919  CA  VAL A 253      52.516  36.759  28.047  1.00  0.00           C
ATOM    920  HA  VAL A 253      52.317  37.639  27.452  1.00  0.00           H
ATOM    921  CB  VAL A 253      53.643  36.849  29.070  1.00  0.00           C
ATOM    922  HB  VAL A 253      53.699  35.918  29.675  1.00  0.00           H
ATOM    923  CG1 VAL A 253      55.098  37.098  28.490  1.00  0.00           C
ATOM    924 1HG1 VAL A 253      55.107  38.127  28.070  1.00  0.00           H
ATOM    925 2HG1 VAL A 253      55.330  36.238  27.826  1.00  0.00           H
ATOM    926 3HG1 VAL A 253      55.771  37.071  29.374  1.00  0.00           H
ATOM    927  CG2 VAL A 253      53.252  37.809  30.270  1.00  0.00           C
ATOM    928 1HG2 VAL A 253      53.720  38.795  30.066  1.00  0.00           H
ATOM    929 2HG2 VAL A 253      53.757  37.454  31.194  1.00  0.00           H
ATOM    930 3HG2 VAL A 253      52.150  37.945  30.288  1.00  0.00           H
ATOM    931  C   VAL A 253      53.017  35.802  26.952  1.00  0.00           C
ATOM    932  O   VAL A 253      53.292  36.197  25.805  1.00  0.00           O
ATOM    933  N   ALA A 254      52.966  34.452  27.347  1.00  0.00           N
ATOM    934  HN  ALA A 254      52.758  34.243  28.299  1.00  0.00           H
ATOM    935  CA  ALA A 254      53.393  33.398  26.471  1.00  0.00           C
ATOM    936  HA  ALA A 254      54.378  33.610  26.082  1.00  0.00           H
ATOM    937  CB  ALA A 254      53.640  32.191  27.390  1.00  0.00           C
ATOM    938  HB1 ALA A 254      52.673  32.048  27.920  1.00  0.00           H
ATOM    939  HB2 ALA A 254      54.370  32.500  28.168  1.00  0.00           H
ATOM    940  HB3 ALA A 254      54.057  31.264  26.942  1.00  0.00           H
ATOM    941  C   ALA A 254      52.644  32.951  25.189  1.00  0.00           C
ATOM    942  O   ALA A 254      53.198  32.509  24.214  1.00  0.00           O
ATOM    943  N   ASP A 255      51.305  33.080  25.352  1.00  0.00           N
ATOM    944  HN  ASP A 255      51.046  33.660  26.120  1.00  0.00           H
ATOM    945  CA  ASP A 255      50.384  32.507  24.429  1.00  0.00           C
ATOM    946  HA  ASP A 255      50.963  32.264  23.550  1.00  0.00           H
ATOM    947  CB  ASP A 255      49.630  31.300  25.034  1.00  0.00           C
ATOM    948  HB1 ASP A 255      48.829  31.699  25.693  1.00  0.00           H
ATOM    949  HB2 ASP A 255      50.328  30.826  25.758  1.00  0.00           H
ATOM    950  CG  ASP A 255      49.162  30.320  23.954  1.00  0.00           C
ATOM    951  OD1 ASP A 255      48.300  29.385  24.302  1.00  0.00           O
ATOM    952  OD2 ASP A 255      49.577  30.407  22.753  1.00  0.00           O
ATOM    953  C   ASP A 255      49.454  33.577  24.024  1.00  0.00           C
ATOM    954  O   ASP A 255      48.256  33.491  23.868  1.00  0.00           O
ATOM    955  N   TRP A 256      49.989  34.762  23.894  1.00  0.00           N
ATOM    956  HN  TRP A 256      50.969  34.889  24.029  1.00  0.00           H
ATOM    957  CA  TRP A 256      49.304  36.093  23.761  1.00  0.00           C
ATOM    958  HA  TRP A 256      48.720  36.218  24.661  1.00  0.00           H
ATOM    959  CB  TRP A 256      50.226  37.262  23.871  1.00  0.00           C
ATOM    960  HB1 TRP A 256      51.053  37.218  23.131  1.00  0.00           H
ATOM    961  HB2 TRP A 256      50.677  37.162  24.882  1.00  0.00           H
ATOM    962  CG  TRP A 256      49.553  38.578  23.693  1.00  0.00           C
ATOM    963  CD1 TRP A 256      49.123  39.314  24.756  1.00  0.00           C
ATOM    964  HD1 TRP A 256      49.104  38.894  25.751  1.00  0.00           H
ATOM    965  NE1 TRP A 256      48.513  40.452  24.306  1.00  0.00           N
ATOM    966  HE1 TRP A 256      48.306  41.268  24.800  1.00  0.00           H
ATOM    967  CE2 TRP A 256      48.695  40.531  22.919  1.00  0.00           C
ATOM    968  CD2 TRP A 256      49.437  39.432  22.517  1.00  0.00           C
ATOM    969  CE3 TRP A 256      49.882  39.257  21.185  1.00  0.00           C
ATOM    970  HE3 TRP A 256      50.529  38.408  21.021  1.00  0.00           H
ATOM    971  CZ3 TRP A 256      49.543  40.291  20.307  1.00  0.00           C
ATOM    972  HZ3 TRP A 256      49.852  40.282  19.272  1.00  0.00           H
ATOM    973  CZ2 TRP A 256      48.289  41.485  22.001  1.00  0.00           C
ATOM    974  HZ2 TRP A 256      47.796  42.407  22.272  1.00  0.00           H
ATOM    975  CH2 TRP A 256      48.783  41.362  20.702  1.00  0.00           C
ATOM    976  HH2 TRP A 256      48.735  42.238  20.071  1.00  0.00           H
ATOM    977  C   TRP A 256      48.267  36.174  22.661  1.00  0.00           C
ATOM    978  O   TRP A 256      47.111  36.446  22.830  1.00  0.00           O
ATOM    979  N   ARG A 257      48.586  35.686  21.417  1.00  0.00           N
ATOM    980  HN  ARG A 257      49.538  35.446  21.245  1.00  0.00           H
ATOM    981  CA  ARG A 257      47.649  35.643  20.214  1.00  0.00           C
ATOM    982  HA  ARG A 257      47.302  36.653  20.053  1.00  0.00           H
ATOM    983  CB  ARG A 257      48.528  35.334  18.990  1.00  0.00           C
ATOM    984  HB1 ARG A 257      47.900  35.275  18.075  1.00  0.00           H
ATOM    985  HB2 ARG A 257      49.059  34.377  19.179  1.00  0.00           H
ATOM    986  CG  ARG A 257      49.531  36.506  18.766  1.00  0.00           C
ATOM    987  HG1 ARG A 257      50.043  36.865  19.683  1.00  0.00           H
ATOM    988  HG2 ARG A 257      48.969  37.391  18.399  1.00  0.00           H
ATOM    989  CD  ARG A 257      50.551  36.299  17.599  1.00  0.00           C
ATOM    990  HD1 ARG A 257      49.925  36.240  16.683  1.00  0.00           H
ATOM    991  HD2 ARG A 257      51.162  35.404  17.844  1.00  0.00           H
ATOM    992  NE  ARG A 257      51.415  37.523  17.546  1.00  0.00           N
ATOM    993  HE  ARG A 257      51.326  38.130  16.756  1.00  0.00           H
ATOM    994  CZ  ARG A 257      52.455  37.856  18.291  1.00  0.00           C
ATOM    995  NH1 ARG A 257      52.674  37.223  19.450  1.00  0.00           N
ATOM    996 1HH1 ARG A 257      52.216  36.348  19.610  1.00  0.00           H
ATOM    997 2HH1 ARG A 257      53.451  37.568  19.976  1.00  0.00           H
ATOM    998  NH2 ARG A 257      53.257  38.769  17.855  1.00  0.00           N
ATOM    999 1HH2 ARG A 257      53.172  38.933  16.873  1.00  0.00           H
ATOM   1000 2HH2 ARG A 257      54.171  38.799  18.260  1.00  0.00           H
ATOM   1001  C   ARG A 257      46.467  34.740  20.383  1.00  0.00           C
ATOM   1002  O   ARG A 257      45.472  34.992  19.688  1.00  0.00           O
ATOM   1003  N   ASN A 258      46.496  33.785  21.272  1.00  0.00           N
ATOM   1004  HN  ASN A 258      47.290  33.766  21.875  1.00  0.00           H
ATOM   1005  CA  ASN A 258      45.437  32.860  21.524  1.00  0.00           C
ATOM   1006  HA  ASN A 258      44.750  32.902  20.691  1.00  0.00           H
ATOM   1007  CB  ASN A 258      46.085  31.411  21.676  1.00  0.00           C
ATOM   1008  HB1 ASN A 258      45.218  30.787  21.980  1.00  0.00           H
ATOM   1009  HB2 ASN A 258      46.913  31.429  22.417  1.00  0.00           H
ATOM   1010  CG  ASN A 258      46.725  31.055  20.307  1.00  0.00           C
ATOM   1011  OD1 ASN A 258      46.326  31.516  19.215  1.00  0.00           O
ATOM   1012  ND2 ASN A 258      47.783  30.250  20.392  1.00  0.00           N
ATOM   1013 1HD2 ASN A 258      48.119  29.921  21.274  1.00  0.00           H
ATOM   1014 2HD2 ASN A 258      48.393  30.161  19.604  1.00  0.00           H
ATOM   1015  C   ASN A 258      44.632  33.276  22.728  1.00  0.00           C
ATOM   1016  O   ASN A 258      43.498  32.866  22.976  1.00  0.00           O
ATOM   1017  N   SER A 259      45.247  34.182  23.469  1.00  0.00           N
ATOM   1018  HN  SER A 259      46.124  34.600  23.246  1.00  0.00           H
ATOM   1019  CA  SER A 259      44.663  34.584  24.764  1.00  0.00           C
ATOM   1020  HA  SER A 259      43.787  33.989  24.974  1.00  0.00           H
ATOM   1021  CB  SER A 259      45.757  34.533  25.878  1.00  0.00           C
ATOM   1022  HB1 SER A 259      45.238  34.697  26.847  1.00  0.00           H
ATOM   1023  HB2 SER A 259      46.624  35.193  25.661  1.00  0.00           H
ATOM   1024  OG  SER A 259      46.196  33.197  26.058  1.00  0.00           O
ATOM   1025  HG1 SER A 259      46.760  33.100  25.288  1.00  0.00           H
ATOM   1026  C   SER A 259      44.155  35.996  24.840  1.00  0.00           C
ATOM   1027  O   SER A 259      43.879  36.448  25.945  1.00  0.00           O
ATOM   1028  N   ASN A 260      44.157  36.770  23.730  1.00  0.00           N
ATOM   1029  HN  ASN A 260      44.342  36.453  22.803  1.00  0.00           H
ATOM   1030  CA  ASN A 260      43.976  38.138  23.763  1.00  0.00           C
ATOM   1031  HA  ASN A 260      44.204  38.557  24.732  1.00  0.00           H
ATOM   1032  CB  ASN A 260      45.061  38.778  22.901  1.00  0.00           C
ATOM   1033  HB1 ASN A 260      46.077  38.637  23.327  1.00  0.00           H
ATOM   1034  HB2 ASN A 260      45.027  39.887  22.860  1.00  0.00           H
ATOM   1035  CG  ASN A 260      45.054  38.375  21.391  1.00  0.00           C
ATOM   1036  OD1 ASN A 260      44.432  37.390  21.067  1.00  0.00           O
ATOM   1037  ND2 ASN A 260      45.768  39.160  20.528  1.00  0.00           N
ATOM   1038 1HD2 ASN A 260      46.330  39.964  20.720  1.00  0.00           H
ATOM   1039 2HD2 ASN A 260      45.808  38.834  19.583  1.00  0.00           H
ATOM   1040  C   ASN A 260      42.591  38.632  23.334  1.00  0.00           C
ATOM   1041  O   ASN A 260      42.340  39.853  23.118  1.00  0.00           O
ATOM   1042  N   ARG A 261      41.615  37.765  23.250  1.00  0.00           N
ATOM   1043  HN  ARG A 261      41.565  36.840  23.620  1.00  0.00           H
ATOM   1044  CA  ARG A 261      40.241  38.071  22.826  1.00  0.00           C
ATOM   1045  HA  ARG A 261      40.098  39.130  22.669  1.00  0.00           H
ATOM   1046  CB  ARG A 261      40.004  37.668  21.370  1.00  0.00           C
ATOM   1047  HB1 ARG A 261      40.817  38.160  20.796  1.00  0.00           H
ATOM   1048  HB2 ARG A 261      39.020  38.065  21.041  1.00  0.00           H
ATOM   1049  CG  ARG A 261      40.010  36.157  21.171  1.00  0.00           C
ATOM   1050  HG1 ARG A 261      39.241  35.936  20.400  1.00  0.00           H
ATOM   1051  HG2 ARG A 261      39.650  35.709  22.121  1.00  0.00           H
ATOM   1052  CD  ARG A 261      41.339  35.577  20.725  1.00  0.00           C
ATOM   1053  HD1 ARG A 261      42.111  35.888  21.461  1.00  0.00           H
ATOM   1054  HD2 ARG A 261      41.519  36.044  19.734  1.00  0.00           H
ATOM   1055  NE  ARG A 261      41.143  34.102  20.574  1.00  0.00           N
ATOM   1056  HE  ARG A 261      40.227  33.712  20.660  1.00  0.00           H
ATOM   1057  CZ  ARG A 261      42.031  33.341  19.938  1.00  0.00           C
ATOM   1058  NH1 ARG A 261      43.008  33.868  19.190  1.00  0.00           N
ATOM   1059 1HH1 ARG A 261      43.214  34.834  19.346  1.00  0.00           H
ATOM   1060 2HH1 ARG A 261      43.629  33.266  18.687  1.00  0.00           H
ATOM   1061  NH2 ARG A 261      41.922  32.038  20.148  1.00  0.00           N
ATOM   1062 1HH2 ARG A 261      41.185  31.810  20.785  1.00  0.00           H
ATOM   1063 2HH2 ARG A 261      42.589  31.342  19.882  1.00  0.00           H
ATOM   1064  C   ARG A 261      39.256  37.596  23.860  1.00  0.00           C
ATOM   1065  O   ARG A 261      39.580  37.138  24.944  1.00  0.00           O
ATOM   1066  N   TYR A 262      37.931  37.620  23.625  1.00  0.00           N
ATOM   1067  HN  TYR A 262      37.569  38.170  22.876  1.00  0.00           H
ATOM   1068  CA  TYR A 262      37.037  36.837  24.566  1.00  0.00           C
ATOM   1069  HA  TYR A 262      37.306  37.139  25.568  1.00  0.00           H
ATOM   1070  CB  TYR A 262      35.572  37.204  24.257  1.00  0.00           C
ATOM   1071  HB1 TYR A 262      35.089  36.416  24.874  1.00  0.00           H
ATOM   1072  HB2 TYR A 262      35.406  36.837  23.221  1.00  0.00           H
ATOM   1073  CG  TYR A 262      35.076  38.496  24.477  1.00  0.00           C
ATOM   1074  CD1 TYR A 262      33.752  38.764  24.106  1.00  0.00           C
ATOM   1075  HD1 TYR A 262      33.216  37.965  23.616  1.00  0.00           H
ATOM   1076  CE1 TYR A 262      33.187  39.968  24.108  1.00  0.00           C
ATOM   1077  HE1 TYR A 262      32.278  40.187  23.567  1.00  0.00           H
ATOM   1078  CZ  TYR A 262      33.831  41.081  24.599  1.00  0.00           C
ATOM   1079  OH  TYR A 262      33.475  42.482  24.459  1.00  0.00           O
ATOM   1080  HH  TYR A 262      32.573  42.591  24.151  1.00  0.00           H
ATOM   1081  CD2 TYR A 262      35.770  39.566  25.057  1.00  0.00           C
ATOM   1082  HD2 TYR A 262      36.814  39.479  25.322  1.00  0.00           H
ATOM   1083  CE2 TYR A 262      35.134  40.837  25.134  1.00  0.00           C
ATOM   1084  HE2 TYR A 262      35.663  41.707  25.494  1.00  0.00           H
ATOM   1085  C   TYR A 262      37.320  35.367  24.533  1.00  0.00           C
ATOM   1086  O   TYR A 262      37.581  34.923  23.421  1.00  0.00           O
ATOM   1087  N   PRO A 263      37.219  34.549  25.552  1.00  0.00           N
ATOM   1088  CD  PRO A 263      37.146  33.132  25.351  1.00  0.00           C
ATOM   1089  HD1 PRO A 263      38.042  32.822  24.771  1.00  0.00           H
ATOM   1090  HD2 PRO A 263      36.130  32.963  24.935  1.00  0.00           H
ATOM   1091  CA  PRO A 263      36.968  34.959  26.947  1.00  0.00           C
ATOM   1092  HA  PRO A 263      36.203  35.713  26.829  1.00  0.00           H
ATOM   1093  CB  PRO A 263      36.543  33.623  27.536  1.00  0.00           C
ATOM   1094  HB1 PRO A 263      35.448  33.552  27.364  1.00  0.00           H
ATOM   1095  HB2 PRO A 263      36.681  33.639  28.639  1.00  0.00           H
ATOM   1096  CG  PRO A 263      37.253  32.580  26.746  1.00  0.00           C
ATOM   1097  HG1 PRO A 263      38.318  32.604  27.062  1.00  0.00           H
ATOM   1098  HG2 PRO A 263      36.818  31.562  26.832  1.00  0.00           H
ATOM   1099  C   PRO A 263      38.221  35.384  27.699  1.00  0.00           C
ATOM   1100  O   PRO A 263      38.116  35.948  28.791  1.00  0.00           O
ATOM   1101  N   ALA A 264      39.420  34.913  27.200  1.00  0.00           N
ATOM   1102  HN  ALA A 264      39.319  34.286  26.431  1.00  0.00           H
ATOM   1103  CA  ALA A 264      40.719  34.874  27.898  1.00  0.00           C
ATOM   1104  HA  ALA A 264      40.553  34.452  28.879  1.00  0.00           H
ATOM   1105  CB  ALA A 264      41.819  34.083  27.104  1.00  0.00           C
ATOM   1106  HB1 ALA A 264      41.582  32.999  27.044  1.00  0.00           H
ATOM   1107  HB2 ALA A 264      42.772  34.214  27.660  1.00  0.00           H
ATOM   1108  HB3 ALA A 264      41.706  34.501  26.081  1.00  0.00           H
ATOM   1109  C   ALA A 264      41.315  36.262  28.312  1.00  0.00           C
ATOM   1110  O   ALA A 264      42.087  36.387  29.285  1.00  0.00           O
ATOM   1111  N   VAL A 265      41.002  37.318  27.553  1.00  0.00           N
ATOM   1112  HN  VAL A 265      40.413  37.174  26.762  1.00  0.00           H
ATOM   1113  CA  VAL A 265      41.210  38.745  27.905  1.00  0.00           C
ATOM   1114  HA  VAL A 265      42.263  38.833  28.129  1.00  0.00           H
ATOM   1115  CB  VAL A 265      40.987  39.796  26.689  1.00  0.00           C
ATOM   1116  HB  VAL A 265      41.349  39.391  25.720  1.00  0.00           H
ATOM   1117  CG1 VAL A 265      39.510  40.339  26.669  1.00  0.00           C
ATOM   1118 1HG1 VAL A 265      38.786  39.498  26.618  1.00  0.00           H
ATOM   1119 2HG1 VAL A 265      39.339  40.995  25.788  1.00  0.00           H
ATOM   1120 3HG1 VAL A 265      39.344  40.995  27.551  1.00  0.00           H
ATOM   1121  CG2 VAL A 265      41.818  41.064  26.978  1.00  0.00           C
ATOM   1122 1HG2 VAL A 265      41.462  41.614  27.875  1.00  0.00           H
ATOM   1123 2HG2 VAL A 265      41.780  41.796  26.142  1.00  0.00           H
ATOM   1124 3HG2 VAL A 265      42.901  40.905  27.164  1.00  0.00           H
ATOM   1125  C   VAL A 265      40.495  39.164  29.195  1.00  0.00           C
ATOM   1126  O   VAL A 265      41.086  39.906  30.019  1.00  0.00           O
ATOM   1127  N   ILE A 266      39.281  38.714  29.417  1.00  0.00           N
ATOM   1128  HN  ILE A 266      38.802  38.176  28.728  1.00  0.00           H
ATOM   1129  CA  ILE A 266      38.468  39.086  30.553  1.00  0.00           C
ATOM   1130  HA  ILE A 266      38.716  40.137  30.582  1.00  0.00           H
ATOM   1131  CB  ILE A 266      36.968  38.796  30.306  1.00  0.00           C
ATOM   1132  HB  ILE A 266      36.835  37.711  30.110  1.00  0.00           H
ATOM   1133  CG2 ILE A 266      36.159  39.144  31.599  1.00  0.00           C
ATOM   1134 1HG2 ILE A 266      36.614  38.882  32.579  1.00  0.00           H
ATOM   1135 2HG2 ILE A 266      35.216  38.565  31.498  1.00  0.00           H
ATOM   1136 3HG2 ILE A 266      35.899  40.223  31.608  1.00  0.00           H
ATOM   1137  CG1 ILE A 266      36.361  39.467  29.044  1.00  0.00           C
ATOM   1138 1HG1 ILE A 266      37.044  39.570  28.174  1.00  0.00           H
ATOM   1139 2HG1 ILE A 266      36.323  40.501  29.449  1.00  0.00           H
ATOM   1140  CD  ILE A 266      35.069  38.784  28.541  1.00  0.00           C
ATOM   1141  HD1 ILE A 266      34.232  39.109  29.195  1.00  0.00           H
ATOM   1142  HD2 ILE A 266      35.251  37.693  28.442  1.00  0.00           H
ATOM   1143  HD3 ILE A 266      34.931  39.174  27.510  1.00  0.00           H
ATOM   1144  C   ILE A 266      39.023  38.320  31.761  1.00  0.00           C
ATOM   1145  O   ILE A 266      39.207  38.828  32.865  1.00  0.00           O
ATOM   1146  N   LEU A 267      39.480  37.046  31.529  1.00  0.00           N
ATOM   1147  HN  LEU A 267      39.531  36.635  30.622  1.00  0.00           H
ATOM   1148  CA  LEU A 267      40.194  36.393  32.623  1.00  0.00           C
ATOM   1149  HA  LEU A 267      39.534  36.460  33.475  1.00  0.00           H
ATOM   1150  CB  LEU A 267      40.397  34.785  32.371  1.00  0.00           C
ATOM   1151  HB1 LEU A 267      41.069  34.350  33.142  1.00  0.00           H
ATOM   1152  HB2 LEU A 267      40.720  34.735  31.309  1.00  0.00           H
ATOM   1153  CG  LEU A 267      39.175  33.885  32.489  1.00  0.00           C
ATOM   1154  HG  LEU A 267      38.723  34.359  33.387  1.00  0.00           H
ATOM   1155  CD1 LEU A 267      38.230  34.008  31.344  1.00  0.00           C
ATOM   1156 1HD1 LEU A 267      37.805  35.033  31.408  1.00  0.00           H
ATOM   1157 2HD1 LEU A 267      37.376  33.302  31.422  1.00  0.00           H
ATOM   1158 3HD1 LEU A 267      38.781  33.712  30.426  1.00  0.00           H
ATOM   1159  CD2 LEU A 267      39.635  32.432  32.467  1.00  0.00           C
ATOM   1160 1HD2 LEU A 267      40.094  32.213  31.479  1.00  0.00           H
ATOM   1161 2HD2 LEU A 267      38.804  31.740  32.725  1.00  0.00           H
ATOM   1162 3HD2 LEU A 267      40.415  32.268  33.240  1.00  0.00           H
ATOM   1163  C   LEU A 267      41.513  36.902  32.902  1.00  0.00           C
ATOM   1164  O   LEU A 267      41.907  36.794  34.094  1.00  0.00           O
ATOM   1165  N   PHE A 268      42.258  37.557  31.974  1.00  0.00           N
ATOM   1166  HN  PHE A 268      41.891  37.615  31.049  1.00  0.00           H
ATOM   1167  CA  PHE A 268      43.426  38.364  32.352  1.00  0.00           C
ATOM   1168  HA  PHE A 268      44.121  37.730  32.883  1.00  0.00           H
ATOM   1169  CB  PHE A 268      44.184  38.949  31.164  1.00  0.00           C
ATOM   1170  HB1 PHE A 268      43.466  39.437  30.471  1.00  0.00           H
ATOM   1171  HB2 PHE A 268      44.645  38.182  30.506  1.00  0.00           H
ATOM   1172  CG  PHE A 268      45.163  39.946  31.620  1.00  0.00           C
ATOM   1173  CD1 PHE A 268      44.769  41.305  31.470  1.00  0.00           C
ATOM   1174  HD1 PHE A 268      43.773  41.634  31.211  1.00  0.00           H
ATOM   1175  CE1 PHE A 268      45.566  42.396  31.809  1.00  0.00           C
ATOM   1176  HE1 PHE A 268      45.091  43.363  31.883  1.00  0.00           H
ATOM   1177  CZ  PHE A 268      46.897  42.151  32.222  1.00  0.00           C
ATOM   1178  HZ  PHE A 268      47.577  42.910  32.580  1.00  0.00           H
ATOM   1179  CD2 PHE A 268      46.533  39.765  31.957  1.00  0.00           C
ATOM   1180  HD2 PHE A 268      46.961  38.775  31.910  1.00  0.00           H
ATOM   1181  CE2 PHE A 268      47.452  40.868  32.138  1.00  0.00           C
ATOM   1182  HE2 PHE A 268      48.433  40.584  32.492  1.00  0.00           H
ATOM   1183  C   PHE A 268      43.008  39.460  33.381  1.00  0.00           C
ATOM   1184  O   PHE A 268      43.652  39.620  34.399  1.00  0.00           O
ATOM   1185  N   TYR A 269      41.883  40.179  33.178  1.00  0.00           N
ATOM   1186  HN  TYR A 269      41.339  40.062  32.351  1.00  0.00           H
ATOM   1187  CA  TYR A 269      41.513  41.222  34.047  1.00  0.00           C
ATOM   1188  HA  TYR A 269      42.380  41.859  34.144  1.00  0.00           H
ATOM   1189  CB  TYR A 269      40.317  42.005  33.483  1.00  0.00           C
ATOM   1190  HB1 TYR A 269      40.070  42.825  34.192  1.00  0.00           H
ATOM   1191  HB2 TYR A 269      39.369  41.430  33.421  1.00  0.00           H
ATOM   1192  CG  TYR A 269      40.515  42.637  32.098  1.00  0.00           C
ATOM   1193  CD1 TYR A 269      41.764  43.215  31.819  1.00  0.00           C
ATOM   1194  HD1 TYR A 269      42.557  43.081  32.540  1.00  0.00           H
ATOM   1195  CE1 TYR A 269      41.989  44.026  30.657  1.00  0.00           C
ATOM   1196  HE1 TYR A 269      42.942  44.506  30.489  1.00  0.00           H
ATOM   1197  CZ  TYR A 269      40.947  43.992  29.720  1.00  0.00           C
ATOM   1198  OH  TYR A 269      41.344  44.413  28.465  1.00  0.00           O
ATOM   1199  HH  TYR A 269      42.250  44.681  28.633  1.00  0.00           H
ATOM   1200  CD2 TYR A 269      39.486  42.699  31.152  1.00  0.00           C
ATOM   1201  HD2 TYR A 269      38.485  42.313  31.284  1.00  0.00           H
ATOM   1202  CE2 TYR A 269      39.754  43.323  29.928  1.00  0.00           C
ATOM   1203  HE2 TYR A 269      39.017  43.235  29.143  1.00  0.00           H
ATOM   1204  C   TYR A 269      41.050  40.694  35.361  1.00  0.00           C
ATOM   1205  O   TYR A 269      41.381  41.274  36.403  1.00  0.00           O
ATOM   1206  N   VAL A 270      40.222  39.617  35.454  1.00  0.00           N
ATOM   1207  HN  VAL A 270      39.802  39.257  34.624  1.00  0.00           H
ATOM   1208  CA  VAL A 270      40.032  38.840  36.622  1.00  0.00           C
ATOM   1209  HA  VAL A 270      39.431  39.469  37.263  1.00  0.00           H
ATOM   1210  CB  VAL A 270      39.151  37.579  36.348  1.00  0.00           C
ATOM   1211  HB  VAL A 270      39.678  36.957  35.593  1.00  0.00           H
ATOM   1212  CG1 VAL A 270      38.954  36.808  37.632  1.00  0.00           C
ATOM   1213 1HG1 VAL A 270      38.027  36.195  37.634  1.00  0.00           H
ATOM   1214 2HG1 VAL A 270      39.136  37.454  38.518  1.00  0.00           H
ATOM   1215 3HG1 VAL A 270      39.703  36.008  37.811  1.00  0.00           H
ATOM   1216  CG2 VAL A 270      37.812  37.989  35.723  1.00  0.00           C
ATOM   1217 1HG2 VAL A 270      37.051  37.185  35.812  1.00  0.00           H
ATOM   1218 2HG2 VAL A 270      37.813  38.248  34.642  1.00  0.00           H
ATOM   1219 3HG2 VAL A 270      37.447  38.849  36.324  1.00  0.00           H
ATOM   1220  C   VAL A 270      41.316  38.467  37.398  1.00  0.00           C
ATOM   1221  O   VAL A 270      41.459  38.830  38.582  1.00  0.00           O
ATOM   1222  N   ASN A 271      42.220  37.760  36.738  1.00  0.00           N
ATOM   1223  HN  ASN A 271      42.261  37.586  35.757  1.00  0.00           H
ATOM   1224  CA  ASN A 271      43.408  37.293  37.520  1.00  0.00           C
ATOM   1225  HA  ASN A 271      43.133  36.958  38.509  1.00  0.00           H
ATOM   1226  CB  ASN A 271      43.938  36.060  36.667  1.00  0.00           C
ATOM   1227  HB1 ASN A 271      44.943  35.816  37.073  1.00  0.00           H
ATOM   1228  HB2 ASN A 271      44.001  36.313  35.587  1.00  0.00           H
ATOM   1229  CG  ASN A 271      42.999  34.839  36.789  1.00  0.00           C
ATOM   1230  OD1 ASN A 271      42.174  34.779  37.730  1.00  0.00           O
ATOM   1231  ND2 ASN A 271      43.130  33.792  35.896  1.00  0.00           N
ATOM   1232 1HD2 ASN A 271      43.818  33.889  35.176  1.00  0.00           H
ATOM   1233 2HD2 ASN A 271      42.602  32.963  36.075  1.00  0.00           H
ATOM   1234  C   ASN A 271      44.477  38.333  37.695  1.00  0.00           C
ATOM   1235  O   ASN A 271      45.216  38.132  38.615  1.00  0.00           O
ATOM   1236  N   ALA A 272      44.522  39.461  36.967  1.00  0.00           N
ATOM   1237  HN  ALA A 272      43.870  39.505  36.214  1.00  0.00           H
ATOM   1238  CA  ALA A 272      45.409  40.601  37.246  1.00  0.00           C
ATOM   1239  HA  ALA A 272      46.455  40.355  37.357  1.00  0.00           H
ATOM   1240  CB  ALA A 272      45.272  41.617  36.118  1.00  0.00           C
ATOM   1241  HB1 ALA A 272      44.199  41.904  36.150  1.00  0.00           H
ATOM   1242  HB2 ALA A 272      45.496  41.223  35.103  1.00  0.00           H
ATOM   1243  HB3 ALA A 272      45.815  42.583  36.191  1.00  0.00           H
ATOM   1244  C   ALA A 272      44.976  41.274  38.536  1.00  0.00           C
ATOM   1245  O   ALA A 272      45.838  41.668  39.322  1.00  0.00           O
ATOM   1246  N   CYS A 273      43.690  41.553  38.747  1.00  0.00           N
ATOM   1247  HN  CYS A 273      42.961  41.493  38.069  1.00  0.00           H
ATOM   1248  CA  CYS A 273      43.177  42.004  39.974  1.00  0.00           C
ATOM   1249  HA  CYS A 273      43.674  42.953  40.109  1.00  0.00           H
ATOM   1250  CB  CYS A 273      41.621  42.218  39.820  1.00  0.00           C
ATOM   1251  HB1 CYS A 273      41.213  42.368  40.842  1.00  0.00           H
ATOM   1252  HB2 CYS A 273      41.151  41.321  39.361  1.00  0.00           H
ATOM   1253  SG  CYS A 273      41.111  43.572  38.765  1.00  0.00           S
ATOM   1254  HG1 CYS A 273      41.053  42.812  37.681  1.00  0.00           H
ATOM   1255  C   CYS A 273      43.526  41.051  41.185  1.00  0.00           C
ATOM   1256  O   CYS A 273      44.091  41.415  42.223  1.00  0.00           O
ATOM   1257  N   PHE A 274      43.308  39.737  41.005  1.00  0.00           N
ATOM   1258  HN  PHE A 274      42.903  39.445  40.142  1.00  0.00           H
ATOM   1259  CA  PHE A 274      43.487  38.850  42.118  1.00  0.00           C
ATOM   1260  HA  PHE A 274      43.058  39.400  42.943  1.00  0.00           H
ATOM   1261  CB  PHE A 274      42.676  37.477  41.838  1.00  0.00           C
ATOM   1262  HB1 PHE A 274      43.101  36.775  42.587  1.00  0.00           H
ATOM   1263  HB2 PHE A 274      42.806  37.062  40.815  1.00  0.00           H
ATOM   1264  CG  PHE A 274      41.239  37.702  42.143  1.00  0.00           C
ATOM   1265  CD1 PHE A 274      40.273  37.689  41.135  1.00  0.00           C
ATOM   1266  HD1 PHE A 274      40.617  37.455  40.138  1.00  0.00           H
ATOM   1267  CE1 PHE A 274      38.927  37.834  41.374  1.00  0.00           C
ATOM   1268  HE1 PHE A 274      38.248  37.748  40.539  1.00  0.00           H
ATOM   1269  CZ  PHE A 274      38.483  38.037  42.689  1.00  0.00           C
ATOM   1270  HZ  PHE A 274      37.455  38.268  42.927  1.00  0.00           H
ATOM   1271  CD2 PHE A 274      40.859  37.814  43.468  1.00  0.00           C
ATOM   1272  HD2 PHE A 274      41.572  37.941  44.269  1.00  0.00           H
ATOM   1273  CE2 PHE A 274      39.481  37.963  43.762  1.00  0.00           C
ATOM   1274  HE2 PHE A 274      39.148  38.288  44.737  1.00  0.00           H
ATOM   1275  C   PHE A 274      45.004  38.577  42.446  1.00  0.00           C
ATOM   1276  O   PHE A 274      45.251  38.443  43.629  1.00  0.00           O
ATOM   1277  N   PHE A 275      45.898  38.599  41.396  1.00  0.00           N
ATOM   1278  HN  PHE A 275      45.592  38.695  40.452  1.00  0.00           H
ATOM   1279  CA  PHE A 275      47.263  38.726  41.576  1.00  0.00           C
ATOM   1280  HA  PHE A 275      47.524  37.862  42.170  1.00  0.00           H
ATOM   1281  CB  PHE A 275      48.042  38.696  40.183  1.00  0.00           C
ATOM   1282  HB1 PHE A 275      47.634  39.490  39.521  1.00  0.00           H
ATOM   1283  HB2 PHE A 275      47.809  37.684  39.787  1.00  0.00           H
ATOM   1284  CG  PHE A 275      49.547  38.841  40.291  1.00  0.00           C
ATOM   1285  CD1 PHE A 275      50.376  37.802  40.931  1.00  0.00           C
ATOM   1286  HD1 PHE A 275      49.917  36.879  41.251  1.00  0.00           H
ATOM   1287  CE1 PHE A 275      51.705  37.986  41.211  1.00  0.00           C
ATOM   1288  HE1 PHE A 275      52.127  37.169  41.776  1.00  0.00           H
ATOM   1289  CZ  PHE A 275      52.249  39.226  40.966  1.00  0.00           C
ATOM   1290  HZ  PHE A 275      53.260  39.391  41.309  1.00  0.00           H
ATOM   1291  CD2 PHE A 275      50.211  39.924  39.910  1.00  0.00           C
ATOM   1292  HD2 PHE A 275      49.746  40.737  39.373  1.00  0.00           H
ATOM   1293  CE2 PHE A 275      51.560  40.201  40.165  1.00  0.00           C
ATOM   1294  HE2 PHE A 275      51.932  41.206  40.030  1.00  0.00           H
ATOM   1295  C   PHE A 275      47.889  39.942  42.387  1.00  0.00           C
ATOM   1296  O   PHE A 275      48.606  39.733  43.369  1.00  0.00           O
ATOM   1297  N   VAL A 276      47.423  41.188  42.121  1.00  0.00           N
ATOM   1298  HN  VAL A 276      46.662  41.382  41.506  1.00  0.00           H
ATOM   1299  CA  VAL A 276      47.965  42.309  42.787  1.00  0.00           C
ATOM   1300  HA  VAL A 276      49.029  42.288  42.972  1.00  0.00           H
ATOM   1301  CB  VAL A 276      47.728  43.643  41.957  1.00  0.00           C
ATOM   1302  HB  VAL A 276      48.028  43.575  40.889  1.00  0.00           H
ATOM   1303  CG1 VAL A 276      46.224  44.065  41.902  1.00  0.00           C
ATOM   1304 1HG1 VAL A 276      45.776  44.296  42.893  1.00  0.00           H
ATOM   1305 2HG1 VAL A 276      45.528  43.318  41.463  1.00  0.00           H
ATOM   1306 3HG1 VAL A 276      46.159  44.955  41.241  1.00  0.00           H
ATOM   1307  CG2 VAL A 276      48.572  44.860  42.501  1.00  0.00           C
ATOM   1308 1HG2 VAL A 276      48.297  45.752  41.899  1.00  0.00           H
ATOM   1309 2HG2 VAL A 276      49.646  44.576  42.514  1.00  0.00           H
ATOM   1310 3HG2 VAL A 276      48.234  45.006  43.549  1.00  0.00           H
ATOM   1311  C   VAL A 276      47.383  42.309  44.183  1.00  0.00           C
ATOM   1312  O   VAL A 276      48.024  42.813  45.103  1.00  0.00           O
ATOM   1313  N   GLY A 277      46.203  41.739  44.330  1.00  0.00           N
ATOM   1314  HN  GLY A 277      45.759  41.425  43.495  1.00  0.00           H
ATOM   1315  CA  GLY A 277      45.630  41.653  45.687  1.00  0.00           C
ATOM   1316  HA1 GLY A 277      44.716  41.108  45.502  1.00  0.00           H
ATOM   1317  HA2 GLY A 277      45.602  42.583  46.235  1.00  0.00           H
ATOM   1318  C   GLY A 277      46.340  40.691  46.612  1.00  0.00           C
ATOM   1319  O   GLY A 277      46.460  40.872  47.837  1.00  0.00           O
ATOM   1320  N   SER A 278      46.998  39.668  46.015  1.00  0.00           N
ATOM   1321  HN  SER A 278      47.038  39.626  45.020  1.00  0.00           H
ATOM   1322  CA  SER A 278      47.763  38.625  46.630  1.00  0.00           C
ATOM   1323  HA  SER A 278      47.096  38.123  47.316  1.00  0.00           H
ATOM   1324  CB  SER A 278      48.336  37.483  45.725  1.00  0.00           C
ATOM   1325  HB1 SER A 278      48.768  36.677  46.356  1.00  0.00           H
ATOM   1326  HB2 SER A 278      49.181  37.730  45.047  1.00  0.00           H
ATOM   1327  OG  SER A 278      47.269  36.941  44.980  1.00  0.00           O
ATOM   1328  HG1 SER A 278      46.765  37.537  44.421  1.00  0.00           H
ATOM   1329  C   SER A 278      48.980  39.279  47.296  1.00  0.00           C
ATOM   1330  O   SER A 278      49.355  38.943  48.403  1.00  0.00           O
ATOM   1331  N   ILE A 279      49.590  40.261  46.635  1.00  0.00           N
ATOM   1332  HN  ILE A 279      49.323  40.611  45.741  1.00  0.00           H
ATOM   1333  CA  ILE A 279      50.632  41.116  47.199  1.00  0.00           C
ATOM   1334  HA  ILE A 279      51.396  40.402  47.471  1.00  0.00           H
ATOM   1335  CB  ILE A 279      51.301  42.037  46.231  1.00  0.00           C
ATOM   1336  HB  ILE A 279      50.519  42.699  45.803  1.00  0.00           H
ATOM   1337  CG2 ILE A 279      52.436  42.794  46.945  1.00  0.00           C
ATOM   1338 1HG2 ILE A 279      53.228  42.052  47.180  1.00  0.00           H
ATOM   1339 2HG2 ILE A 279      52.151  43.393  47.837  1.00  0.00           H
ATOM   1340 3HG2 ILE A 279      52.860  43.559  46.261  1.00  0.00           H
ATOM   1341  CG1 ILE A 279      51.748  41.257  45.004  1.00  0.00           C
ATOM   1342 1HG1 ILE A 279      52.269  42.021  44.388  1.00  0.00           H
ATOM   1343 2HG1 ILE A 279      50.886  40.911  44.393  1.00  0.00           H
ATOM   1344  CD  ILE A 279      52.695  40.096  45.210  1.00  0.00           C
ATOM   1345  HD1 ILE A 279      53.085  39.708  44.245  1.00  0.00           H
ATOM   1346  HD2 ILE A 279      52.227  39.263  45.777  1.00  0.00           H
ATOM   1347  HD3 ILE A 279      53.573  40.518  45.743  1.00  0.00           H
ATOM   1348  C   ILE A 279      50.267  41.800  48.507  1.00  0.00           C
ATOM   1349  O   ILE A 279      51.060  41.996  49.410  1.00  0.00           O
ATOM   1350  N   GLY A 280      48.956  42.039  48.739  1.00  0.00           N
ATOM   1351  HN  GLY A 280      48.261  41.976  48.027  1.00  0.00           H
ATOM   1352  CA  GLY A 280      48.437  42.543  50.044  1.00  0.00           C
ATOM   1353  HA1 GLY A 280      47.358  42.579  50.020  1.00  0.00           H
ATOM   1354  HA2 GLY A 280      48.935  43.462  50.316  1.00  0.00           H
ATOM   1355  C   GLY A 280      48.749  41.635  51.242  1.00  0.00           C
ATOM   1356  O   GLY A 280      49.001  42.026  52.330  1.00  0.00           O
ATOM   1357  N   TRP A 281      48.552  40.306  51.065  1.00  0.00           N
ATOM   1358  HN  TRP A 281      48.201  40.114  50.152  1.00  0.00           H
ATOM   1359  CA  TRP A 281      48.755  39.151  51.980  1.00  0.00           C
ATOM   1360  HA  TRP A 281      48.330  39.511  52.905  1.00  0.00           H
ATOM   1361  CB  TRP A 281      48.150  37.758  51.512  1.00  0.00           C
ATOM   1362  HB1 TRP A 281      48.239  37.178  52.455  1.00  0.00           H
ATOM   1363  HB2 TRP A 281      48.767  37.313  50.701  1.00  0.00           H
ATOM   1364  CG  TRP A 281      46.729  37.840  51.097  1.00  0.00           C
ATOM   1365  CD1 TRP A 281      46.272  37.301  49.916  1.00  0.00           C
ATOM   1366  HD1 TRP A 281      46.980  36.803  49.270  1.00  0.00           H
ATOM   1367  NE1 TRP A 281      44.829  37.375  49.876  1.00  0.00           N
ATOM   1368  HE1 TRP A 281      44.130  37.205  49.216  1.00  0.00           H
ATOM   1369  CE2 TRP A 281      44.403  38.009  50.994  1.00  0.00           C
ATOM   1370  CD2 TRP A 281      45.535  38.404  51.773  1.00  0.00           C
ATOM   1371  CE3 TRP A 281      45.353  39.152  52.966  1.00  0.00           C
ATOM   1372  HE3 TRP A 281      46.181  39.419  53.605  1.00  0.00           H
ATOM   1373  CZ3 TRP A 281      44.051  39.376  53.350  1.00  0.00           C
ATOM   1374  HZ3 TRP A 281      43.926  39.841  54.316  1.00  0.00           H
ATOM   1375  CZ2 TRP A 281      43.131  38.247  51.464  1.00  0.00           C
ATOM   1376  HZ2 TRP A 281      42.225  37.868  51.015  1.00  0.00           H
ATOM   1377  CH2 TRP A 281      42.968  38.880  52.672  1.00  0.00           C
ATOM   1378  HH2 TRP A 281      42.013  38.897  53.177  1.00  0.00           H
ATOM   1379  C   TRP A 281      50.239  39.056  52.315  1.00  0.00           C
ATOM   1380  O   TRP A 281      50.702  38.796  53.428  1.00  0.00           O
ATOM   1381  N   LEU A 282      51.048  39.307  51.263  1.00  0.00           N
ATOM   1382  HN  LEU A 282      50.687  39.547  50.365  1.00  0.00           H
ATOM   1383  CA  LEU A 282      52.478  39.105  51.301  1.00  0.00           C
ATOM   1384  HA  LEU A 282      52.691  38.238  51.908  1.00  0.00           H
ATOM   1385  CB  LEU A 282      52.923  38.698  49.914  1.00  0.00           C
ATOM   1386  HB1 LEU A 282      54.020  38.526  49.906  1.00  0.00           H
ATOM   1387  HB2 LEU A 282      52.656  39.436  49.127  1.00  0.00           H
ATOM   1388  CG  LEU A 282      52.368  37.327  49.421  1.00  0.00           C
ATOM   1389  HG  LEU A 282      51.299  37.287  49.721  1.00  0.00           H
ATOM   1390  CD1 LEU A 282      52.382  37.173  47.878  1.00  0.00           C
ATOM   1391 1HD1 LEU A 282      51.661  37.871  47.402  1.00  0.00           H
ATOM   1392 2HD1 LEU A 282      52.066  36.125  47.689  1.00  0.00           H
ATOM   1393 3HD1 LEU A 282      53.383  37.372  47.438  1.00  0.00           H
ATOM   1394  CD2 LEU A 282      53.034  36.116  50.102  1.00  0.00           C
ATOM   1395 1HD2 LEU A 282      52.544  35.131  49.947  1.00  0.00           H
ATOM   1396 2HD2 LEU A 282      52.990  36.354  51.187  1.00  0.00           H
ATOM   1397 3HD2 LEU A 282      54.099  36.011  49.804  1.00  0.00           H
ATOM   1398  C   LEU A 282      53.219  40.332  51.798  1.00  0.00           C
ATOM   1399  O   LEU A 282      54.234  40.195  52.417  1.00  0.00           O
ATOM   1400  N   ALA A 283      52.680  41.594  51.621  1.00  0.00           N
ATOM   1401  HN  ALA A 283      51.855  41.582  51.061  1.00  0.00           H
ATOM   1402  CA  ALA A 283      53.199  42.867  52.106  1.00  0.00           C
ATOM   1403  HA  ALA A 283      54.218  43.103  51.836  1.00  0.00           H
ATOM   1404  CB  ALA A 283      52.248  43.947  51.524  1.00  0.00           C
ATOM   1405  HB1 ALA A 283      51.228  43.892  51.960  1.00  0.00           H
ATOM   1406  HB2 ALA A 283      52.178  43.844  50.420  1.00  0.00           H
ATOM   1407  HB3 ALA A 283      52.702  44.930  51.775  1.00  0.00           H
ATOM   1408  C   ALA A 283      53.177  42.919  53.642  1.00  0.00           C
ATOM   1409  O   ALA A 283      53.977  43.632  54.237  1.00  0.00           O
ATOM   1410  N   GLN A 284      52.304  42.127  54.288  1.00  0.00           N
ATOM   1411  HN  GLN A 284      51.576  41.693  53.763  1.00  0.00           H
ATOM   1412  CA  GLN A 284      52.036  42.138  55.705  1.00  0.00           C
ATOM   1413  HA  GLN A 284      52.482  43.009  56.161  1.00  0.00           H
ATOM   1414  CB  GLN A 284      50.466  42.121  55.905  1.00  0.00           C
ATOM   1415  HB1 GLN A 284      50.311  42.021  57.001  1.00  0.00           H
ATOM   1416  HB2 GLN A 284      50.070  41.287  55.288  1.00  0.00           H
ATOM   1417  CG  GLN A 284      49.779  43.417  55.435  1.00  0.00           C
ATOM   1418  HG1 GLN A 284      48.689  43.300  55.612  1.00  0.00           H
ATOM   1419  HG2 GLN A 284      50.061  43.708  54.400  1.00  0.00           H
ATOM   1420  CD  GLN A 284      50.098  44.651  56.302  1.00  0.00           C
ATOM   1421  OE1 GLN A 284      50.912  45.493  55.915  1.00  0.00           O
ATOM   1422  NE2 GLN A 284      49.490  44.879  57.470  1.00  0.00           N
ATOM   1423 1HE2 GLN A 284      49.902  45.702  57.862  1.00  0.00           H
ATOM   1424 2HE2 GLN A 284      49.001  44.177  57.987  1.00  0.00           H
ATOM   1425  C   GLN A 284      52.671  40.936  56.409  1.00  0.00           C
ATOM   1426  O   GLN A 284      52.454  40.787  57.616  1.00  0.00           O
ATOM   1427  N   PHE A 285      53.471  40.093  55.701  1.00  0.00           N
ATOM   1428  HN  PHE A 285      53.476  40.194  54.710  1.00  0.00           H
ATOM   1429  CA  PHE A 285      54.296  39.061  56.380  1.00  0.00           C
ATOM   1430  HA  PHE A 285      53.732  38.526  57.130  1.00  0.00           H
ATOM   1431  CB  PHE A 285      54.564  37.972  55.316  1.00  0.00           C
ATOM   1432  HB1 PHE A 285      55.127  38.455  54.490  1.00  0.00           H
ATOM   1433  HB2 PHE A 285      53.671  37.435  54.931  1.00  0.00           H
ATOM   1434  CG  PHE A 285      55.509  36.787  55.772  1.00  0.00           C
ATOM   1435  CD1 PHE A 285      56.839  36.861  55.506  1.00  0.00           C
ATOM   1436  HD1 PHE A 285      57.209  37.732  54.986  1.00  0.00           H
ATOM   1437  CE1 PHE A 285      57.667  35.826  55.996  1.00  0.00           C
ATOM   1438  HE1 PHE A 285      58.740  35.942  55.966  1.00  0.00           H
ATOM   1439  CZ  PHE A 285      57.206  34.661  56.626  1.00  0.00           C
ATOM   1440  HZ  PHE A 285      57.907  33.892  56.912  1.00  0.00           H
ATOM   1441  CD2 PHE A 285      55.017  35.597  56.400  1.00  0.00           C
ATOM   1442  HD2 PHE A 285      53.970  35.597  56.667  1.00  0.00           H
ATOM   1443  CE2 PHE A 285      55.801  34.568  56.811  1.00  0.00           C
ATOM   1444  HE2 PHE A 285      55.345  33.754  57.354  1.00  0.00           H
ATOM   1445  C   PHE A 285      55.544  39.641  56.937  1.00  0.00           C
ATOM   1446  O   PHE A 285      56.173  39.092  57.773  1.00  0.00           O
ATOM   1447  N   MET A 286      55.906  40.816  56.426  1.00  0.00           N
ATOM   1448  HN  MET A 286      55.485  41.377  55.718  1.00  0.00           H
ATOM   1449  CA  MET A 286      56.975  41.706  56.872  1.00  0.00           C
ATOM   1450  HA  MET A 286      57.892  41.153  57.016  1.00  0.00           H
ATOM   1451  CB  MET A 286      57.083  42.937  55.944  1.00  0.00           C
ATOM   1452  HB1 MET A 286      57.985  43.546  56.164  1.00  0.00           H
ATOM   1453  HB2 MET A 286      56.197  43.607  55.957  1.00  0.00           H
ATOM   1454  CG  MET A 286      57.338  42.594  54.433  1.00  0.00           C
ATOM   1455  HG1 MET A 286      57.598  43.472  53.803  1.00  0.00           H
ATOM   1456  HG2 MET A 286      56.297  42.305  54.175  1.00  0.00           H
ATOM   1457  SD  MET A 286      58.595  41.367  54.070  1.00  0.00           S
ATOM   1458  CE  MET A 286      58.303  41.062  52.369  1.00  0.00           C
ATOM   1459  HE1 MET A 286      59.038  40.387  51.880  1.00  0.00           H
ATOM   1460  HE2 MET A 286      58.302  41.967  51.725  1.00  0.00           H
ATOM   1461  HE3 MET A 286      57.346  40.541  52.154  1.00  0.00           H
ATOM   1462  C   MET A 286      56.785  42.221  58.286  1.00  0.00           C
ATOM   1463  O   MET A 286      55.670  42.330  58.821  1.00  0.00           O
ATOM   1464  N   ASP A 287      57.876  42.590  59.001  1.00  0.00           N
ATOM   1465  HN  ASP A 287      58.783  42.421  58.624  1.00  0.00           H
ATOM   1466  CA  ASP A 287      57.689  43.024  60.402  1.00  0.00           C
ATOM   1467  HA  ASP A 287      56.900  42.374  60.752  1.00  0.00           H
ATOM   1468  CB  ASP A 287      58.972  42.803  61.214  1.00  0.00           C
ATOM   1469  HB1 ASP A 287      59.652  43.586  60.815  1.00  0.00           H
ATOM   1470  HB2 ASP A 287      59.415  41.818  60.955  1.00  0.00           H
ATOM   1471  CG  ASP A 287      58.935  42.789  62.729  1.00  0.00           C
ATOM   1472  OD1 ASP A 287      57.832  42.505  63.307  1.00  0.00           O
ATOM   1473  OD2 ASP A 287      59.944  42.924  63.377  1.00  0.00           O
ATOM   1474  C   ASP A 287      57.191  44.448  60.609  1.00  0.00           C
ATOM   1475  O   ASP A 287      57.550  45.407  59.901  1.00  0.00           O
ATOM   1476  N   GLY A 288      56.350  44.567  61.687  1.00  0.00           N
ATOM   1477  HN  GLY A 288      56.112  43.755  62.215  1.00  0.00           H
ATOM   1478  CA  GLY A 288      55.767  45.939  62.069  1.00  0.00           C
ATOM   1479  HA1 GLY A 288      56.339  46.700  61.559  1.00  0.00           H
ATOM   1480  HA2 GLY A 288      55.637  46.002  63.139  1.00  0.00           H
ATOM   1481  C   GLY A 288      54.406  45.956  61.490  1.00  0.00           C
ATOM   1482  O   GLY A 288      53.533  46.634  62.006  1.00  0.00           O
ATOM   1483  N   ALA A 289      54.206  45.218  60.385  1.00  0.00           N
ATOM   1484  HN  ALA A 289      54.939  44.625  60.061  1.00  0.00           H
ATOM   1485  CA  ALA A 289      53.062  45.350  59.542  1.00  0.00           C
ATOM   1486  HA  ALA A 289      53.081  46.378  59.210  1.00  0.00           H
ATOM   1487  CB  ALA A 289      53.285  44.410  58.386  1.00  0.00           C
ATOM   1488  HB1 ALA A 289      52.423  44.384  57.686  1.00  0.00           H
ATOM   1489  HB2 ALA A 289      53.461  43.345  58.649  1.00  0.00           H
ATOM   1490  HB3 ALA A 289      54.176  44.848  57.887  1.00  0.00           H
ATOM   1491  C   ALA A 289      51.736  45.051  60.298  1.00  0.00           C
ATOM   1492  O   ALA A 289      50.772  45.789  59.974  1.00  0.00           O
ATOM   1493  N   ARG A 290      51.629  43.949  61.098  1.00  0.00           N
ATOM   1494  HN  ARG A 290      52.407  43.329  61.032  1.00  0.00           H
ATOM   1495  CA  ARG A 290      50.470  43.413  61.607  1.00  0.00           C
ATOM   1496  HA  ARG A 290      49.724  43.791  60.924  1.00  0.00           H
ATOM   1497  CB  ARG A 290      50.554  41.863  61.608  1.00  0.00           C
ATOM   1498  HB1 ARG A 290      49.614  41.505  62.079  1.00  0.00           H
ATOM   1499  HB2 ARG A 290      51.411  41.707  62.298  1.00  0.00           H
ATOM   1500  CG  ARG A 290      50.691  41.307  60.191  1.00  0.00           C
ATOM   1501  HG1 ARG A 290      51.644  41.685  59.763  1.00  0.00           H
ATOM   1502  HG2 ARG A 290      49.827  41.684  59.602  1.00  0.00           H
ATOM   1503  CD  ARG A 290      50.709  39.840  60.035  1.00  0.00           C
ATOM   1504  HD1 ARG A 290      50.898  39.506  58.992  1.00  0.00           H
ATOM   1505  HD2 ARG A 290      49.687  39.454  60.234  1.00  0.00           H
ATOM   1506  NE  ARG A 290      51.782  39.292  60.944  1.00  0.00           N
ATOM   1507  HE  ARG A 290      51.432  38.920  61.804  1.00  0.00           H
ATOM   1508  CZ  ARG A 290      53.085  39.186  60.730  1.00  0.00           C
ATOM   1509  NH1 ARG A 290      53.677  39.753  59.755  1.00  0.00           N
ATOM   1510 1HH1 ARG A 290      53.118  40.312  59.143  1.00  0.00           H
ATOM   1511 2HH1 ARG A 290      54.669  39.760  59.884  1.00  0.00           H
ATOM   1512  NH2 ARG A 290      53.789  38.609  61.647  1.00  0.00           N
ATOM   1513 1HH2 ARG A 290      53.482  38.726  62.591  1.00  0.00           H
ATOM   1514 2HH2 ARG A 290      54.780  38.608  61.512  1.00  0.00           H
ATOM   1515  C   ARG A 290      50.111  43.971  62.921  1.00  0.00           C
ATOM   1516  O   ARG A 290      49.175  43.492  63.543  1.00  0.00           O
ATOM   1517  N   ARG A 291      50.924  44.928  63.437  1.00  0.00           N
ATOM   1518  HN  ARG A 291      51.691  45.261  62.894  1.00  0.00           H
ATOM   1519  CA  ARG A 291      50.723  45.725  64.621  1.00  0.00           C
ATOM   1520  HA  ARG A 291      49.661  45.715  64.819  1.00  0.00           H
ATOM   1521  CB  ARG A 291      51.656  45.334  65.765  1.00  0.00           C
ATOM   1522  HB1 ARG A 291      52.627  45.714  65.382  1.00  0.00           H
ATOM   1523  HB2 ARG A 291      51.796  44.232  65.809  1.00  0.00           H
ATOM   1524  CG  ARG A 291      51.390  45.949  67.155  1.00  0.00           C
ATOM   1525  HG1 ARG A 291      50.630  45.302  67.642  1.00  0.00           H
ATOM   1526  HG2 ARG A 291      51.138  47.031  67.145  1.00  0.00           H
ATOM   1527  CD  ARG A 291      52.523  45.738  68.133  1.00  0.00           C
ATOM   1528  HD1 ARG A 291      53.323  46.494  67.983  1.00  0.00           H
ATOM   1529  HD2 ARG A 291      53.041  44.769  67.970  1.00  0.00           H
ATOM   1530  NE  ARG A 291      52.119  45.867  69.550  1.00  0.00           N
ATOM   1531  HE  ARG A 291      52.014  46.819  69.837  1.00  0.00           H
ATOM   1532  CZ  ARG A 291      51.912  44.852  70.463  1.00  0.00           C
ATOM   1533  NH1 ARG A 291      52.176  43.615  70.206  1.00  0.00           N
ATOM   1534 1HH1 ARG A 291      52.325  43.282  69.275  1.00  0.00           H
ATOM   1535 2HH1 ARG A 291      52.027  43.046  71.015  1.00  0.00           H
ATOM   1536  NH2 ARG A 291      51.700  45.146  71.753  1.00  0.00           N
ATOM   1537 1HH2 ARG A 291      51.740  46.113  72.005  1.00  0.00           H
ATOM   1538 2HH2 ARG A 291      51.465  44.477  72.458  1.00  0.00           H
ATOM   1539  C   ARG A 291      50.811  47.316  64.433  1.00  0.00           C
ATOM   1540  O   ARG A 291      49.844  47.989  64.610  1.00  0.00           O
ATOM   1541  N   GLU A 292      52.012  47.826  64.083  1.00  0.00           N
ATOM   1542  HN  GLU A 292      52.789  47.258  63.825  1.00  0.00           H
ATOM   1543  CA  GLU A 292      52.212  49.256  64.148  1.00  0.00           C
ATOM   1544  HA  GLU A 292      51.809  49.596  65.091  1.00  0.00           H
ATOM   1545  CB  GLU A 292      53.694  49.669  64.148  1.00  0.00           C
ATOM   1546  HB1 GLU A 292      53.760  50.772  64.031  1.00  0.00           H
ATOM   1547  HB2 GLU A 292      54.272  49.213  63.316  1.00  0.00           H
ATOM   1548  CG  GLU A 292      54.438  49.461  65.537  1.00  0.00           C
ATOM   1549  HG1 GLU A 292      54.518  48.370  65.732  1.00  0.00           H
ATOM   1550  HG2 GLU A 292      53.786  49.786  66.375  1.00  0.00           H
ATOM   1551  CD  GLU A 292      55.789  50.138  65.564  1.00  0.00           C
ATOM   1552  OE1 GLU A 292      55.923  51.212  64.943  1.00  0.00           O
ATOM   1553  OE2 GLU A 292      56.777  49.521  65.994  1.00  0.00           O
ATOM   1554  C   GLU A 292      51.374  50.136  63.154  1.00  0.00           C
ATOM   1555  O   GLU A 292      50.976  51.308  63.411  1.00  0.00           O
ATOM   1556  N   ILE A 293      51.077  49.518  61.990  1.00  0.00           N
ATOM   1557  HN  ILE A 293      51.438  48.597  61.863  1.00  0.00           H
ATOM   1558  CA  ILE A 293      50.152  50.084  61.005  1.00  0.00           C
ATOM   1559  HA  ILE A 293      50.528  51.053  60.714  1.00  0.00           H
ATOM   1560  CB  ILE A 293      50.188  49.358  59.710  1.00  0.00           C
ATOM   1561  HB  ILE A 293      50.066  48.265  59.862  1.00  0.00           H
ATOM   1562  CG2 ILE A 293      49.025  49.859  58.804  1.00  0.00           C
ATOM   1563 1HG2 ILE A 293      48.089  49.370  59.149  1.00  0.00           H
ATOM   1564 2HG2 ILE A 293      49.194  49.255  57.887  1.00  0.00           H
ATOM   1565 3HG2 ILE A 293      48.863  50.958  58.777  1.00  0.00           H
ATOM   1566  CG1 ILE A 293      51.609  49.548  59.088  1.00  0.00           C
ATOM   1567 1HG1 ILE A 293      52.480  49.246  59.709  1.00  0.00           H
ATOM   1568 2HG1 ILE A 293      51.731  50.636  58.901  1.00  0.00           H
ATOM   1569  CD  ILE A 293      51.771  48.909  57.739  1.00  0.00           C
ATOM   1570  HD1 ILE A 293      51.146  49.325  56.920  1.00  0.00           H
ATOM   1571  HD2 ILE A 293      51.483  47.836  57.738  1.00  0.00           H
ATOM   1572  HD3 ILE A 293      52.828  48.847  57.402  1.00  0.00           H
ATOM   1573  C   ILE A 293      48.716  50.223  61.477  1.00  0.00           C
ATOM   1574  O   ILE A 293      48.007  51.207  61.151  1.00  0.00           O
ATOM   1575  N   VAL A 294      48.237  49.124  62.236  1.00  0.00           N
ATOM   1576  HN  VAL A 294      48.836  48.361  62.470  1.00  0.00           H
ATOM   1577  CA  VAL A 294      46.878  49.032  62.690  1.00  0.00           C
ATOM   1578  HA  VAL A 294      46.279  49.617  62.008  1.00  0.00           H
ATOM   1579  CB  VAL A 294      46.420  47.602  62.762  1.00  0.00           C
ATOM   1580  HB  VAL A 294      45.327  47.710  62.934  1.00  0.00           H
ATOM   1581  CG1 VAL A 294      46.701  46.807  61.480  1.00  0.00           C
ATOM   1582 1HG1 VAL A 294      47.801  46.787  61.320  1.00  0.00           H
ATOM   1583 2HG1 VAL A 294      46.088  47.213  60.647  1.00  0.00           H
ATOM   1584 3HG1 VAL A 294      46.325  45.776  61.651  1.00  0.00           H
ATOM   1585  CG2 VAL A 294      46.979  46.798  63.938  1.00  0.00           C
ATOM   1586 1HG2 VAL A 294      48.063  46.577  63.836  1.00  0.00           H
ATOM   1587 2HG2 VAL A 294      46.482  45.817  64.100  1.00  0.00           H
ATOM   1588 3HG2 VAL A 294      46.886  47.245  64.950  1.00  0.00           H
ATOM   1589  C   VAL A 294      46.682  49.751  64.077  1.00  0.00           C
ATOM   1590  O   VAL A 294      45.588  50.139  64.384  1.00  0.00           O
ATOM   1591  N   CYS A 295      47.779  50.100  64.840  1.00  0.00           N
ATOM   1592  HN  CYS A 295      48.652  49.728  64.534  1.00  0.00           H
ATOM   1593  CA  CYS A 295      47.706  50.882  66.049  1.00  0.00           C
ATOM   1594  HA  CYS A 295      46.711  50.761  66.452  1.00  0.00           H
ATOM   1595  CB  CYS A 295      48.775  50.459  67.133  1.00  0.00           C
ATOM   1596  HB1 CYS A 295      48.737  51.111  68.031  1.00  0.00           H
ATOM   1597  HB2 CYS A 295      49.814  50.578  66.758  1.00  0.00           H
ATOM   1598  SG  CYS A 295      48.635  48.752  67.551  1.00  0.00           S
ATOM   1599  C   CYS A 295      47.865  52.321  65.806  1.00  0.00           C
ATOM   1600  O   CYS A 295      48.735  52.758  65.008  1.00  0.00           O
ATOM   1601  N   ARG A 296      47.201  53.167  66.595  1.00  0.00           N
ATOM   1602  HN  ARG A 296      46.541  52.846  67.270  1.00  0.00           H
ATOM   1603  CA  ARG A 296      47.484  54.570  66.698  1.00  0.00           C
ATOM   1604  HA  ARG A 296      47.802  55.034  65.776  1.00  0.00           H
ATOM   1605  CB  ARG A 296      46.179  55.258  67.279  1.00  0.00           C
ATOM   1606  HB1 ARG A 296      46.402  56.346  67.229  1.00  0.00           H
ATOM   1607  HB2 ARG A 296      46.085  55.199  68.385  1.00  0.00           H
ATOM   1608  CG  ARG A 296      44.790  55.106  66.562  1.00  0.00           C
ATOM   1609  HG1 ARG A 296      44.358  54.123  66.849  1.00  0.00           H
ATOM   1610  HG2 ARG A 296      45.004  55.033  65.474  1.00  0.00           H
ATOM   1611  CD  ARG A 296      43.814  56.282  66.669  1.00  0.00           C
ATOM   1612  HD1 ARG A 296      44.329  57.266  66.623  1.00  0.00           H
ATOM   1613  HD2 ARG A 296      43.387  56.312  67.694  1.00  0.00           H
ATOM   1614  NE  ARG A 296      42.850  56.183  65.567  1.00  0.00           N
ATOM   1615  HE  ARG A 296      41.999  55.728  65.831  1.00  0.00           H
ATOM   1616  CZ  ARG A 296      42.962  56.642  64.289  1.00  0.00           C
ATOM   1617  NH1 ARG A 296      44.043  57.215  63.809  1.00  0.00           N
ATOM   1618 1HH1 ARG A 296      44.825  57.272  64.431  1.00  0.00           H
ATOM   1619 2HH1 ARG A 296      44.157  57.210  62.816  1.00  0.00           H
ATOM   1620  NH2 ARG A 296      42.102  56.253  63.373  1.00  0.00           N
ATOM   1621 1HH2 ARG A 296      41.213  55.945  63.713  1.00  0.00           H
ATOM   1622 2HH2 ARG A 296      42.427  56.455  62.449  1.00  0.00           H
ATOM   1623  C   ARG A 296      48.792  54.746  67.528  1.00  0.00           C
ATOM   1624  O   ARG A 296      49.196  53.897  68.279  1.00  0.00           O
ATOM   1625  N   ALA A 297      49.403  55.979  67.469  1.00  0.00           N
ATOM   1626  HN  ALA A 297      49.076  56.715  66.881  1.00  0.00           H
ATOM   1627  CA  ALA A 297      50.560  56.250  68.315  1.00  0.00           C
ATOM   1628  HA  ALA A 297      51.221  55.409  68.470  1.00  0.00           H
ATOM   1629  CB  ALA A 297      51.432  57.393  67.761  1.00  0.00           C
ATOM   1630  HB1 ALA A 297      51.382  57.283  66.656  1.00  0.00           H
ATOM   1631  HB2 ALA A 297      52.474  57.342  68.141  1.00  0.00           H
ATOM   1632  HB3 ALA A 297      50.977  58.396  67.904  1.00  0.00           H
ATOM   1633  C   ALA A 297      50.073  56.503  69.724  1.00  0.00           C
ATOM   1634  O   ALA A 297      50.863  56.458  70.714  1.00  0.00           O
ATOM   1635  N   ASP A 298      48.751  56.697  69.928  1.00  0.00           N
ATOM   1636  HN  ASP A 298      48.233  56.969  69.120  1.00  0.00           H
ATOM   1637  CA  ASP A 298      48.004  56.727  71.172  1.00  0.00           C
ATOM   1638  HA  ASP A 298      48.568  57.337  71.863  1.00  0.00           H
ATOM   1639  CB  ASP A 298      46.616  57.245  71.033  1.00  0.00           C
ATOM   1640  HB1 ASP A 298      46.068  57.259  71.999  1.00  0.00           H
ATOM   1641  HB2 ASP A 298      46.013  56.707  70.270  1.00  0.00           H
ATOM   1642  CG  ASP A 298      46.527  58.739  70.679  1.00  0.00           C
ATOM   1643  OD1 ASP A 298      45.368  59.273  70.642  1.00  0.00           O
ATOM   1644  OD2 ASP A 298      47.574  59.366  70.287  1.00  0.00           O
ATOM   1645  C   ASP A 298      48.060  55.412  71.808  1.00  0.00           C
ATOM   1646  O   ASP A 298      48.176  55.400  73.008  1.00  0.00           O
ATOM   1647  N   GLY A 299      48.068  54.234  71.049  1.00  0.00           N
ATOM   1648  HN  GLY A 299      48.336  54.260  70.089  1.00  0.00           H
ATOM   1649  CA  GLY A 299      48.027  52.925  71.680  1.00  0.00           C
ATOM   1650  HA1 GLY A 299      48.212  52.958  72.744  1.00  0.00           H
ATOM   1651  HA2 GLY A 299      48.740  52.354  71.105  1.00  0.00           H
ATOM   1652  C   GLY A 299      46.678  52.216  71.479  1.00  0.00           C
ATOM   1653  O   GLY A 299      46.462  51.128  72.001  1.00  0.00           O
ATOM   1654  N   THR A 300      45.790  52.891  70.741  1.00  0.00           N
ATOM   1655  HN  THR A 300      45.989  53.797  70.375  1.00  0.00           H
ATOM   1656  CA  THR A 300      44.466  52.486  70.380  1.00  0.00           C
ATOM   1657  HA  THR A 300      44.138  51.702  71.048  1.00  0.00           H
ATOM   1658  CB  THR A 300      43.443  53.611  70.422  1.00  0.00           C
ATOM   1659  HB  THR A 300      42.471  53.229  70.043  1.00  0.00           H
ATOM   1660  OG1 THR A 300      43.817  54.854  69.752  1.00  0.00           O
ATOM   1661  HG1 THR A 300      43.026  55.397  69.701  1.00  0.00           H
ATOM   1662  CG2 THR A 300      43.236  54.064  71.889  1.00  0.00           C
ATOM   1663 1HG2 THR A 300      42.455  54.851  71.820  1.00  0.00           H
ATOM   1664 2HG2 THR A 300      44.215  54.503  72.180  1.00  0.00           H
ATOM   1665 3HG2 THR A 300      42.750  53.254  72.474  1.00  0.00           H
ATOM   1666  C   THR A 300      44.522  51.926  68.974  1.00  0.00           C
ATOM   1667  O   THR A 300      45.490  52.186  68.250  1.00  0.00           O
ATOM   1668  N   MET A 301      43.582  51.048  68.614  1.00  0.00           N
ATOM   1669  HN  MET A 301      42.785  50.709  69.106  1.00  0.00           H
ATOM   1670  CA  MET A 301      43.335  50.593  67.232  1.00  0.00           C
ATOM   1671  HA  MET A 301      44.136  49.985  66.839  1.00  0.00           H
ATOM   1672  CB  MET A 301      42.095  49.690  67.405  1.00  0.00           C
ATOM   1673  HB1 MET A 301      41.188  50.285  67.647  1.00  0.00           H
ATOM   1674  HB2 MET A 301      42.245  49.086  68.325  1.00  0.00           H
ATOM   1675  CG  MET A 301      41.733  48.802  66.158  1.00  0.00           C
ATOM   1676  HG1 MET A 301      41.630  49.380  65.215  1.00  0.00           H
ATOM   1677  HG2 MET A 301      40.770  48.278  66.336  1.00  0.00           H
ATOM   1678  SD  MET A 301      42.965  47.507  65.667  1.00  0.00           S
ATOM   1679  CE  MET A 301      43.050  46.500  67.169  1.00  0.00           C
ATOM   1680  HE1 MET A 301      43.635  45.562  67.059  1.00  0.00           H
ATOM   1681  HE2 MET A 301      42.022  46.090  67.262  1.00  0.00           H
ATOM   1682  HE3 MET A 301      43.284  47.012  68.127  1.00  0.00           H
ATOM   1683  C   MET A 301      42.881  51.785  66.307  1.00  0.00           C
ATOM   1684  O   MET A 301      42.087  52.656  66.696  1.00  0.00           O
ATOM   1685  N   ARG A 302      43.249  51.666  64.966  1.00  0.00           N
ATOM   1686  HN  ARG A 302      43.857  50.982  64.571  1.00  0.00           H
ATOM   1687  CA  ARG A 302      42.743  52.602  63.981  1.00  0.00           C
ATOM   1688  HA  ARG A 302      42.680  53.628  64.312  1.00  0.00           H
ATOM   1689  CB  ARG A 302      43.567  52.685  62.698  1.00  0.00           C
ATOM   1690  HB1 ARG A 302      43.036  53.242  61.897  1.00  0.00           H
ATOM   1691  HB2 ARG A 302      43.825  51.638  62.430  1.00  0.00           H
ATOM   1692  CG  ARG A 302      44.958  53.345  62.875  1.00  0.00           C
ATOM   1693  HG1 ARG A 302      45.650  52.940  63.644  1.00  0.00           H
ATOM   1694  HG2 ARG A 302      44.742  54.377  63.226  1.00  0.00           H
ATOM   1695  CD  ARG A 302      45.768  53.548  61.544  1.00  0.00           C
ATOM   1696  HD1 ARG A 302      45.408  54.180  60.704  1.00  0.00           H
ATOM   1697  HD2 ARG A 302      46.007  52.506  61.242  1.00  0.00           H
ATOM   1698  NE  ARG A 302      47.066  54.100  62.081  1.00  0.00           N
ATOM   1699  HE  ARG A 302      47.638  53.347  62.407  1.00  0.00           H
ATOM   1700  CZ  ARG A 302      47.359  55.361  62.438  1.00  0.00           C
ATOM   1701  NH1 ARG A 302      46.721  56.464  62.013  1.00  0.00           N
ATOM   1702 1HH1 ARG A 302      46.258  56.446  61.127  1.00  0.00           H
ATOM   1703 2HH1 ARG A 302      46.920  57.398  62.310  1.00  0.00           H
ATOM   1704  NH2 ARG A 302      48.352  55.474  63.287  1.00  0.00           N
ATOM   1705 1HH2 ARG A 302      48.720  56.341  63.620  1.00  0.00           H
ATOM   1706 2HH2 ARG A 302      48.820  54.657  63.625  1.00  0.00           H
ATOM   1707  C   ARG A 302      41.331  52.049  63.592  1.00  0.00           C
ATOM   1708  O   ARG A 302      41.215  50.903  63.141  1.00  0.00           O
ATOM   1709  N   LEU A 303      40.352  52.952  63.894  1.00  0.00           N
ATOM   1710  HN  LEU A 303      40.550  53.697  64.526  1.00  0.00           H
ATOM   1711  CA  LEU A 303      38.994  52.925  63.388  1.00  0.00           C
ATOM   1712  HA  LEU A 303      39.000  52.133  62.653  1.00  0.00           H
ATOM   1713  CB  LEU A 303      37.944  52.704  64.505  1.00  0.00           C
ATOM   1714  HB1 LEU A 303      36.903  52.639  64.123  1.00  0.00           H
ATOM   1715  HB2 LEU A 303      37.883  53.612  65.142  1.00  0.00           H
ATOM   1716  CG  LEU A 303      38.065  51.466  65.437  1.00  0.00           C
ATOM   1717  HG  LEU A 303      39.007  51.591  66.013  1.00  0.00           H
ATOM   1718  CD1 LEU A 303      37.055  51.315  66.521  1.00  0.00           C
ATOM   1719 1HD1 LEU A 303      37.216  50.460  67.212  1.00  0.00           H
ATOM   1720 2HD1 LEU A 303      36.087  51.124  66.011  1.00  0.00           H
ATOM   1721 3HD1 LEU A 303      36.940  52.273  67.073  1.00  0.00           H
ATOM   1722  CD2 LEU A 303      38.085  50.180  64.587  1.00  0.00           C
ATOM   1723 1HD2 LEU A 303      37.157  49.943  64.025  1.00  0.00           H
ATOM   1724 2HD2 LEU A 303      38.135  49.365  65.341  1.00  0.00           H
ATOM   1725 3HD2 LEU A 303      39.056  50.083  64.057  1.00  0.00           H
ATOM   1726  C   LEU A 303      38.803  54.237  62.627  1.00  0.00           C
ATOM   1727  O   LEU A 303      39.088  55.268  63.189  1.00  0.00           O
ATOM   1728  N   GLY A 304      38.232  54.331  61.420  1.00  0.00           N
ATOM   1729  HN  GLY A 304      38.032  53.458  60.984  1.00  0.00           H
ATOM   1730  CA  GLY A 304      37.776  55.567  60.710  1.00  0.00           C
ATOM   1731  HA1 GLY A 304      37.333  56.267  61.402  1.00  0.00           H
ATOM   1732  HA2 GLY A 304      37.110  55.315  59.898  1.00  0.00           H
ATOM   1733  C   GLY A 304      38.788  56.358  60.000  1.00  0.00           C
ATOM   1734  O   GLY A 304      38.865  57.606  60.197  1.00  0.00           O
ATOM   1735  N   GLU A 305      39.713  55.734  59.298  1.00  0.00           N
ATOM   1736  HN  GLU A 305      39.801  54.741  59.340  1.00  0.00           H
ATOM   1737  CA  GLU A 305      40.684  56.410  58.462  1.00  0.00           C
ATOM   1738  HA  GLU A 305      40.957  57.296  59.016  1.00  0.00           H
ATOM   1739  CB  GLU A 305      41.932  55.480  58.230  1.00  0.00           C
ATOM   1740  HB1 GLU A 305      42.630  56.131  57.660  1.00  0.00           H
ATOM   1741  HB2 GLU A 305      41.702  54.565  57.644  1.00  0.00           H
ATOM   1742  CG  GLU A 305      42.611  55.105  59.508  1.00  0.00           C
ATOM   1743  HG1 GLU A 305      43.040  54.118  59.231  1.00  0.00           H
ATOM   1744  HG2 GLU A 305      42.004  55.058  60.438  1.00  0.00           H
ATOM   1745  CD  GLU A 305      43.821  56.015  59.890  1.00  0.00           C
ATOM   1746  OE1 GLU A 305      43.887  56.575  60.979  1.00  0.00           O
ATOM   1747  OE2 GLU A 305      44.705  56.136  59.000  1.00  0.00           O
ATOM   1748  C   GLU A 305      40.123  56.929  57.099  1.00  0.00           C
ATOM   1749  O   GLU A 305      39.029  56.578  56.696  1.00  0.00           O
ATOM   1750  N   PRO A 306      40.778  57.791  56.338  1.00  0.00           N
ATOM   1751  CD  PRO A 306      40.288  58.145  55.035  1.00  0.00           C
ATOM   1752  HD1 PRO A 306      39.524  58.951  55.023  1.00  0.00           H
ATOM   1753  HD2 PRO A 306      39.908  57.276  54.457  1.00  0.00           H
ATOM   1754  CA  PRO A 306      41.880  58.633  56.680  1.00  0.00           C
ATOM   1755  HA  PRO A 306      42.827  58.124  56.781  1.00  0.00           H
ATOM   1756  CB  PRO A 306      42.158  59.550  55.362  1.00  0.00           C
ATOM   1757  HB1 PRO A 306      43.200  59.897  55.194  1.00  0.00           H
ATOM   1758  HB2 PRO A 306      41.487  60.413  55.560  1.00  0.00           H
ATOM   1759  CG  PRO A 306      41.470  58.779  54.234  1.00  0.00           C
ATOM   1760  HG1 PRO A 306      41.086  59.359  53.368  1.00  0.00           H
ATOM   1761  HG2 PRO A 306      42.240  58.004  54.029  1.00  0.00           H
ATOM   1762  C   PRO A 306      41.732  59.442  57.946  1.00  0.00           C
ATOM   1763  O   PRO A 306      40.715  59.995  58.244  1.00  0.00           O
ATOM   1764  N   THR A 307      42.882  59.738  58.673  1.00  0.00           N
ATOM   1765  HN  THR A 307      43.716  59.301  58.347  1.00  0.00           H
ATOM   1766  CA  THR A 307      42.968  60.698  59.820  1.00  0.00           C
ATOM   1767  HA  THR A 307      41.972  61.009  60.099  1.00  0.00           H
ATOM   1768  CB  THR A 307      43.521  59.979  61.042  1.00  0.00           C
ATOM   1769  HB  THR A 307      44.501  59.555  60.735  1.00  0.00           H
ATOM   1770  OG1 THR A 307      42.744  58.888  61.466  1.00  0.00           O
ATOM   1771  HG1 THR A 307      42.948  58.199  60.829  1.00  0.00           H
ATOM   1772  CG2 THR A 307      43.739  60.899  62.252  1.00  0.00           C
ATOM   1773 1HG2 THR A 307      44.402  60.301  62.914  1.00  0.00           H
ATOM   1774 2HG2 THR A 307      42.765  61.089  62.751  1.00  0.00           H
ATOM   1775 3HG2 THR A 307      44.197  61.868  61.958  1.00  0.00           H
ATOM   1776  C   THR A 307      43.888  61.750  59.333  1.00  0.00           C
ATOM   1777  O   THR A 307      44.957  61.405  58.785  1.00  0.00           O
ATOM   1778  N   SER A 308      43.590  63.071  59.515  1.00  0.00           N
ATOM   1779  HN  SER A 308      42.692  63.409  59.785  1.00  0.00           H
ATOM   1780  CA  SER A 308      44.448  64.239  59.265  1.00  0.00           C
ATOM   1781  HA  SER A 308      44.534  64.194  58.189  1.00  0.00           H
ATOM   1782  CB  SER A 308      43.807  65.582  59.578  1.00  0.00           C
ATOM   1783  HB1 SER A 308      44.538  66.387  59.346  1.00  0.00           H
ATOM   1784  HB2 SER A 308      43.584  65.710  60.659  1.00  0.00           H
ATOM   1785  OG  SER A 308      42.544  65.814  58.893  1.00  0.00           O
ATOM   1786  HG1 SER A 308      42.560  66.759  58.728  1.00  0.00           H
ATOM   1787  C   SER A 308      45.835  64.275  59.735  1.00  0.00           C
ATOM   1788  O   SER A 308      46.221  63.684  60.778  1.00  0.00           O
ATOM   1789  N   ASN A 309      46.802  64.860  58.936  1.00  0.00           N
ATOM   1790  HN  ASN A 309      46.503  65.103  58.016  1.00  0.00           H
ATOM   1791  CA  ASN A 309      48.191  65.149  59.356  1.00  0.00           C
ATOM   1792  HA  ASN A 309      48.732  65.647  58.564  1.00  0.00           H
ATOM   1793  CB  ASN A 309      48.177  66.188  60.637  1.00  0.00           C
ATOM   1794  HB1 ASN A 309      49.136  66.155  61.196  1.00  0.00           H
ATOM   1795  HB2 ASN A 309      47.336  65.838  61.274  1.00  0.00           H
ATOM   1796  CG  ASN A 309      47.934  67.646  60.255  1.00  0.00           C
ATOM   1797  OD1 ASN A 309      46.955  68.285  60.703  1.00  0.00           O
ATOM   1798  ND2 ASN A 309      48.757  68.216  59.352  1.00  0.00           N
ATOM   1799 1HD2 ASN A 309      48.521  69.172  59.178  1.00  0.00           H
ATOM   1800 2HD2 ASN A 309      49.483  67.705  58.893  1.00  0.00           H
ATOM   1801  C   ASN A 309      49.093  63.999  59.657  1.00  0.00           C
ATOM   1802  O   ASN A 309      50.191  64.119  60.258  1.00  0.00           O
ATOM   1803  N   GLU A 310      48.657  62.770  59.231  1.00  0.00           N
ATOM   1804  HN  GLU A 310      47.750  62.592  58.859  1.00  0.00           H
ATOM   1805  CA  GLU A 310      49.502  61.654  59.589  1.00  0.00           C
ATOM   1806  HA  GLU A 310      50.499  62.068  59.558  1.00  0.00           H
ATOM   1807  CB  GLU A 310      49.224  61.161  61.051  1.00  0.00           C
ATOM   1808  HB1 GLU A 310      49.302  61.978  61.800  1.00  0.00           H
ATOM   1809  HB2 GLU A 310      50.059  60.482  61.327  1.00  0.00           H
ATOM   1810  CG  GLU A 310      47.867  60.477  61.288  1.00  0.00           C
ATOM   1811  HG1 GLU A 310      47.894  59.609  60.596  1.00  0.00           H
ATOM   1812  HG2 GLU A 310      47.091  61.178  60.914  1.00  0.00           H
ATOM   1813  CD  GLU A 310      47.749  60.028  62.709  1.00  0.00           C
ATOM   1814  OE1 GLU A 310      47.459  58.793  62.866  1.00  0.00           O
ATOM   1815  OE2 GLU A 310      48.012  60.838  63.678  1.00  0.00           O
ATOM   1816  C   GLU A 310      49.410  60.529  58.629  1.00  0.00           C
ATOM   1817  O   GLU A 310      48.585  60.560  57.729  1.00  0.00           O
ATOM   1818  N   THR A 311      50.377  59.534  58.743  1.00  0.00           N
ATOM   1819  HN  THR A 311      51.169  59.731  59.316  1.00  0.00           H
ATOM   1820  CA  THR A 311      50.353  58.212  58.082  1.00  0.00           C
ATOM   1821  HA  THR A 311      51.028  58.375  57.254  1.00  0.00           H
ATOM   1822  CB  THR A 311      50.933  57.161  59.030  1.00  0.00           C
ATOM   1823  HB  THR A 311      51.901  57.530  59.430  1.00  0.00           H
ATOM   1824  OG1 THR A 311      51.043  55.884  58.403  1.00  0.00           O
ATOM   1825  HG1 THR A 311      51.638  55.360  58.945  1.00  0.00           H
ATOM   1826  CG2 THR A 311      50.082  56.971  60.271  1.00  0.00           C
ATOM   1827 1HG2 THR A 311      50.721  56.249  60.823  1.00  0.00           H
ATOM   1828 2HG2 THR A 311      49.055  56.652  59.991  1.00  0.00           H
ATOM   1829 3HG2 THR A 311      50.066  57.920  60.848  1.00  0.00           H
ATOM   1830  C   THR A 311      49.177  57.636  57.431  1.00  0.00           C
ATOM   1831  O   THR A 311      48.083  57.667  57.971  1.00  0.00           O
ATOM   1832  N   LEU A 312      49.310  57.359  56.161  1.00  0.00           N
ATOM   1833  HN  LEU A 312      50.157  57.529  55.664  1.00  0.00           H
ATOM   1834  CA  LEU A 312      48.247  56.829  55.331  1.00  0.00           C
ATOM   1835  HA  LEU A 312      47.315  56.981  55.856  1.00  0.00           H
ATOM   1836  CB  LEU A 312      48.116  57.457  53.943  1.00  0.00           C
ATOM   1837  HB1 LEU A 312      47.238  57.005  53.433  1.00  0.00           H
ATOM   1838  HB2 LEU A 312      49.007  57.145  53.358  1.00  0.00           H
ATOM   1839  CG  LEU A 312      47.998  58.991  53.924  1.00  0.00           C
ATOM   1840  HG  LEU A 312      48.673  59.480  54.658  1.00  0.00           H
ATOM   1841  CD1 LEU A 312      48.446  59.549  52.521  1.00  0.00           C
ATOM   1842 1HD1 LEU A 312      48.951  60.538  52.491  1.00  0.00           H
ATOM   1843 2HD1 LEU A 312      47.613  59.606  51.788  1.00  0.00           H
ATOM   1844 3HD1 LEU A 312      49.168  58.812  52.107  1.00  0.00           H
ATOM   1845  CD2 LEU A 312      46.572  59.405  54.273  1.00  0.00           C
ATOM   1846 1HD2 LEU A 312      45.717  59.149  53.611  1.00  0.00           H
ATOM   1847 2HD2 LEU A 312      46.657  60.512  54.271  1.00  0.00           H
ATOM   1848 3HD2 LEU A 312      46.397  58.917  55.255  1.00  0.00           H
ATOM   1849  C   LEU A 312      48.424  55.267  55.123  1.00  0.00           C
ATOM   1850  O   LEU A 312      47.917  54.685  54.197  1.00  0.00           O
ATOM   1851  N   SER A 313      49.216  54.646  56.090  1.00  0.00           N
ATOM   1852  HN  SER A 313      49.809  55.198  56.671  1.00  0.00           H
ATOM   1853  CA  SER A 313      49.662  53.266  55.955  1.00  0.00           C
ATOM   1854  HA  SER A 313      50.123  53.141  54.987  1.00  0.00           H
ATOM   1855  CB  SER A 313      50.641  52.934  57.116  1.00  0.00           C
ATOM   1856  HB1 SER A 313      51.541  53.584  57.059  1.00  0.00           H
ATOM   1857  HB2 SER A 313      50.927  51.875  56.940  1.00  0.00           H
ATOM   1858  OG  SER A 313      50.043  53.147  58.373  1.00  0.00           O
ATOM   1859  HG1 SER A 313      50.006  54.101  58.475  1.00  0.00           H
ATOM   1860  C   SER A 313      48.581  52.210  55.859  1.00  0.00           C
ATOM   1861  O   SER A 313      48.614  51.322  55.052  1.00  0.00           O
ATOM   1862  N   CYS A 314      47.477  52.344  56.701  1.00  0.00           N
ATOM   1863  HN  CYS A 314      47.359  53.142  57.287  1.00  0.00           H
ATOM   1864  CA  CYS A 314      46.303  51.471  56.670  1.00  0.00           C
ATOM   1865  HA  CYS A 314      46.796  50.516  56.778  1.00  0.00           H
ATOM   1866  CB  CYS A 314      45.526  51.693  58.015  1.00  0.00           C
ATOM   1867  HB1 CYS A 314      45.194  52.753  58.027  1.00  0.00           H
ATOM   1868  HB2 CYS A 314      46.257  51.494  58.828  1.00  0.00           H
ATOM   1869  SG  CYS A 314      44.118  50.620  58.368  1.00  0.00           S
ATOM   1870  C   CYS A 314      45.445  51.677  55.369  1.00  0.00           C
ATOM   1871  O   CYS A 314      44.697  50.832  54.835  1.00  0.00           O
ATOM   1872  N   VAL A 315      45.417  52.940  54.958  1.00  0.00           N
ATOM   1873  HN  VAL A 315      45.881  53.632  55.506  1.00  0.00           H
ATOM   1874  CA  VAL A 315      44.617  53.495  53.912  1.00  0.00           C
ATOM   1875  HA  VAL A 315      43.576  53.226  54.012  1.00  0.00           H
ATOM   1876  CB  VAL A 315      44.627  55.012  53.987  1.00  0.00           C
ATOM   1877  HB  VAL A 315      45.571  55.451  54.375  1.00  0.00           H
ATOM   1878  CG1 VAL A 315      44.384  55.643  52.585  1.00  0.00           C
ATOM   1879 1HG1 VAL A 315      43.411  55.339  52.143  1.00  0.00           H
ATOM   1880 2HG1 VAL A 315      45.213  55.436  51.875  1.00  0.00           H
ATOM   1881 3HG1 VAL A 315      44.198  56.727  52.742  1.00  0.00           H
ATOM   1882  CG2 VAL A 315      43.504  55.488  54.916  1.00  0.00           C
ATOM   1883 1HG2 VAL A 315      43.724  56.497  55.324  1.00  0.00           H
ATOM   1884 2HG2 VAL A 315      43.462  54.884  55.848  1.00  0.00           H
ATOM   1885 3HG2 VAL A 315      42.516  55.641  54.431  1.00  0.00           H
ATOM   1886  C   VAL A 315      44.964  52.994  52.519  1.00  0.00           C
ATOM   1887  O   VAL A 315      44.123  52.534  51.746  1.00  0.00           O
ATOM   1888  N   ILE A 316      46.229  52.923  52.240  1.00  0.00           N
ATOM   1889  HN  ILE A 316      46.747  53.454  52.906  1.00  0.00           H
ATOM   1890  CA  ILE A 316      46.738  52.197  51.085  1.00  0.00           C
ATOM   1891  HA  ILE A 316      46.173  52.551  50.235  1.00  0.00           H
ATOM   1892  CB  ILE A 316      48.282  52.505  50.857  1.00  0.00           C
ATOM   1893  HB  ILE A 316      48.810  52.224  51.794  1.00  0.00           H
ATOM   1894  CG2 ILE A 316      48.804  51.670  49.598  1.00  0.00           C
ATOM   1895 1HG2 ILE A 316      49.828  52.062  49.417  1.00  0.00           H
ATOM   1896 2HG2 ILE A 316      48.047  51.781  48.792  1.00  0.00           H
ATOM   1897 3HG2 ILE A 316      48.860  50.591  49.856  1.00  0.00           H
ATOM   1898  CG1 ILE A 316      48.397  54.010  50.565  1.00  0.00           C
ATOM   1899 1HG1 ILE A 316      47.651  54.674  51.052  1.00  0.00           H
ATOM   1900 2HG1 ILE A 316      48.348  54.099  49.459  1.00  0.00           H
ATOM   1901  CD  ILE A 316      49.686  54.617  51.175  1.00  0.00           C
ATOM   1902  HD1 ILE A 316      49.667  55.728  51.147  1.00  0.00           H
ATOM   1903  HD2 ILE A 316      50.543  54.299  50.543  1.00  0.00           H
ATOM   1904  HD3 ILE A 316      49.833  54.174  52.183  1.00  0.00           H
ATOM   1905  C   ILE A 316      46.529  50.734  51.069  1.00  0.00           C
ATOM   1906  O   ILE A 316      46.134  50.213  50.040  1.00  0.00           O
ATOM   1907  N   ILE A 317      46.676  49.989  52.183  1.00  0.00           N
ATOM   1908  HN  ILE A 317      46.891  50.372  53.078  1.00  0.00           H
ATOM   1909  CA  ILE A 317      46.463  48.533  52.174  1.00  0.00           C
ATOM   1910  HA  ILE A 317      47.080  48.235  51.339  1.00  0.00           H
ATOM   1911  CB  ILE A 317      47.202  47.913  53.388  1.00  0.00           C
ATOM   1912  HB  ILE A 317      46.666  48.216  54.313  1.00  0.00           H
ATOM   1913  CG2 ILE A 317      47.170  46.384  53.247  1.00  0.00           C
ATOM   1914 1HG2 ILE A 317      47.793  45.858  54.002  1.00  0.00           H
ATOM   1915 2HG2 ILE A 317      47.601  46.096  52.264  1.00  0.00           H
ATOM   1916 3HG2 ILE A 317      46.093  46.109  53.255  1.00  0.00           H
ATOM   1917  CG1 ILE A 317      48.689  48.457  53.480  1.00  0.00           C
ATOM   1918 1HG1 ILE A 317      48.787  49.559  53.376  1.00  0.00           H
ATOM   1919 2HG1 ILE A 317      49.201  47.972  52.622  1.00  0.00           H
ATOM   1920  CD  ILE A 317      49.379  48.167  54.788  1.00  0.00           C
ATOM   1921  HD1 ILE A 317      49.176  47.105  55.042  1.00  0.00           H
ATOM   1922  HD2 ILE A 317      49.058  48.895  55.563  1.00  0.00           H
ATOM   1923  HD3 ILE A 317      50.471  48.235  54.594  1.00  0.00           H
ATOM   1924  C   ILE A 317      45.025  48.097  51.861  1.00  0.00           C
ATOM   1925  O   ILE A 317      44.853  47.066  51.188  1.00  0.00           O
ATOM   1926  N   PHE A 318      44.092  48.879  52.391  1.00  0.00           N
ATOM   1927  HN  PHE A 318      44.338  49.656  52.966  1.00  0.00           H
ATOM   1928  CA  PHE A 318      42.741  48.807  51.986  1.00  0.00           C
ATOM   1929  HA  PHE A 318      42.335  47.821  52.155  1.00  0.00           H
ATOM   1930  CB  PHE A 318      41.854  49.708  52.983  1.00  0.00           C
ATOM   1931  HB1 PHE A 318      42.368  50.673  53.178  1.00  0.00           H
ATOM   1932  HB2 PHE A 318      41.737  49.171  53.948  1.00  0.00           H
ATOM   1933  CG  PHE A 318      40.604  50.051  52.343  1.00  0.00           C
ATOM   1934  CD1 PHE A 318      39.488  49.282  52.400  1.00  0.00           C
ATOM   1935  HD1 PHE A 318      39.650  48.333  52.890  1.00  0.00           H
ATOM   1936  CE1 PHE A 318      38.276  49.643  51.769  1.00  0.00           C
ATOM   1937  HE1 PHE A 318      37.454  48.943  51.761  1.00  0.00           H
ATOM   1938  CZ  PHE A 318      38.178  50.830  51.061  1.00  0.00           C
ATOM   1939  HZ  PHE A 318      37.336  51.091  50.437  1.00  0.00           H
ATOM   1940  CD2 PHE A 318      40.453  51.364  51.764  1.00  0.00           C
ATOM   1941  HD2 PHE A 318      41.279  52.057  51.694  1.00  0.00           H
ATOM   1942  CE2 PHE A 318      39.256  51.729  51.061  1.00  0.00           C
ATOM   1943  HE2 PHE A 318      39.126  52.660  50.530  1.00  0.00           H
ATOM   1944  C   PHE A 318      42.519  49.001  50.491  1.00  0.00           C
ATOM   1945  O   PHE A 318      41.856  48.234  49.763  1.00  0.00           O
ATOM   1946  N   VAL A 319      43.074  50.006  49.860  1.00  0.00           N
ATOM   1947  HN  VAL A 319      43.468  50.756  50.386  1.00  0.00           H
ATOM   1948  CA  VAL A 319      43.066  50.248  48.357  1.00  0.00           C
ATOM   1949  HA  VAL A 319      42.044  50.319  48.016  1.00  0.00           H
ATOM   1950  CB  VAL A 319      43.556  51.666  47.928  1.00  0.00           C
ATOM   1951  HB  VAL A 319      44.586  51.764  48.332  1.00  0.00           H
ATOM   1952  CG1 VAL A 319      43.739  51.779  46.427  1.00  0.00           C
ATOM   1953 1HG1 VAL A 319      43.978  52.831  46.161  1.00  0.00           H
ATOM   1954 2HG1 VAL A 319      42.776  51.562  45.918  1.00  0.00           H
ATOM   1955 3HG1 VAL A 319      44.480  51.090  45.969  1.00  0.00           H
ATOM   1956  CG2 VAL A 319      42.646  52.712  48.495  1.00  0.00           C
ATOM   1957 1HG2 VAL A 319      42.722  52.758  49.603  1.00  0.00           H
ATOM   1958 2HG2 VAL A 319      41.584  52.603  48.188  1.00  0.00           H
ATOM   1959 3HG2 VAL A 319      42.933  53.685  48.043  1.00  0.00           H
ATOM   1960  C   VAL A 319      43.768  49.086  47.522  1.00  0.00           C
ATOM   1961  O   VAL A 319      43.259  48.692  46.480  1.00  0.00           O
ATOM   1962  N   ILE A 320      44.875  48.477  47.988  1.00  0.00           N
ATOM   1963  HN  ILE A 320      45.318  48.725  48.846  1.00  0.00           H
ATOM   1964  CA  ILE A 320      45.457  47.324  47.341  1.00  0.00           C
ATOM   1965  HA  ILE A 320      45.511  47.510  46.278  1.00  0.00           H
ATOM   1966  CB  ILE A 320      46.899  47.101  47.787  1.00  0.00           C
ATOM   1967  HB  ILE A 320      46.919  46.944  48.887  1.00  0.00           H
ATOM   1968  CG2 ILE A 320      47.449  45.805  47.108  1.00  0.00           C
ATOM   1969 1HG2 ILE A 320      47.401  45.936  46.006  1.00  0.00           H
ATOM   1970 2HG2 ILE A 320      46.860  44.901  47.372  1.00  0.00           H
ATOM   1971 3HG2 ILE A 320      48.455  45.561  47.510  1.00  0.00           H
ATOM   1972  CG1 ILE A 320      47.826  48.293  47.536  1.00  0.00           C
ATOM   1973 1HG1 ILE A 320      48.881  48.024  47.757  1.00  0.00           H
ATOM   1974 2HG1 ILE A 320      47.531  49.083  48.260  1.00  0.00           H
ATOM   1975  CD  ILE A 320      47.832  48.886  46.097  1.00  0.00           C
ATOM   1976  HD1 ILE A 320      46.925  49.485  45.868  1.00  0.00           H
ATOM   1977  HD2 ILE A 320      47.745  48.094  45.323  1.00  0.00           H
ATOM   1978  HD3 ILE A 320      48.712  49.519  45.853  1.00  0.00           H
ATOM   1979  C   ILE A 320      44.527  46.089  47.347  1.00  0.00           C
ATOM   1980  O   ILE A 320      44.350  45.491  46.257  1.00  0.00           O
ATOM   1981  N   VAL A 321      43.880  45.791  48.476  1.00  0.00           N
ATOM   1982  HN  VAL A 321      44.224  46.181  49.326  1.00  0.00           H
ATOM   1983  CA  VAL A 321      43.101  44.575  48.558  1.00  0.00           C
ATOM   1984  HA  VAL A 321      43.469  43.841  47.857  1.00  0.00           H
ATOM   1985  CB  VAL A 321      43.348  44.134  50.071  1.00  0.00           C
ATOM   1986  HB  VAL A 321      42.928  44.966  50.675  1.00  0.00           H
ATOM   1987  CG1 VAL A 321      42.606  42.817  50.397  1.00  0.00           C
ATOM   1988 1HG1 VAL A 321      42.606  42.575  51.481  1.00  0.00           H
ATOM   1989 2HG1 VAL A 321      42.949  41.864  49.939  1.00  0.00           H
ATOM   1990 3HG1 VAL A 321      41.518  42.973  50.237  1.00  0.00           H
ATOM   1991  CG2 VAL A 321      44.839  43.847  50.349  1.00  0.00           C
ATOM   1992 1HG2 VAL A 321      45.204  42.884  49.931  1.00  0.00           H
ATOM   1993 2HG2 VAL A 321      44.866  43.752  51.455  1.00  0.00           H
ATOM   1994 3HG2 VAL A 321      45.530  44.649  50.011  1.00  0.00           H
ATOM   1995  C   VAL A 321      41.631  44.658  48.273  1.00  0.00           C
ATOM   1996  O   VAL A 321      41.086  43.837  47.569  1.00  0.00           O
ATOM   1997  N   TYR A 322      40.908  45.687  48.628  1.00  0.00           N
ATOM   1998  HN  TYR A 322      41.383  46.441  49.075  1.00  0.00           H
ATOM   1999  CA  TYR A 322      39.449  45.834  48.422  1.00  0.00           C
ATOM   2000  HA  TYR A 322      39.038  44.868  48.676  1.00  0.00           H
ATOM   2001  CB  TYR A 322      38.936  47.055  49.295  1.00  0.00           C
ATOM   2002  HB1 TYR A 322      39.516  47.981  49.093  1.00  0.00           H
ATOM   2003  HB2 TYR A 322      39.105  46.819  50.367  1.00  0.00           H
ATOM   2004  CG  TYR A 322      37.436  47.357  49.158  1.00  0.00           C
ATOM   2005  CD1 TYR A 322      36.607  46.753  50.176  1.00  0.00           C
ATOM   2006  HD1 TYR A 322      36.978  46.075  50.930  1.00  0.00           H
ATOM   2007  CE1 TYR A 322      35.250  47.041  50.143  1.00  0.00           C
ATOM   2008  HE1 TYR A 322      34.676  46.580  50.933  1.00  0.00           H
ATOM   2009  CZ  TYR A 322      34.716  47.804  49.102  1.00  0.00           C
ATOM   2010  OH  TYR A 322      33.301  47.864  49.026  1.00  0.00           O
ATOM   2011  HH  TYR A 322      32.976  47.382  49.790  1.00  0.00           H
ATOM   2012  CD2 TYR A 322      36.871  48.138  48.138  1.00  0.00           C
ATOM   2013  HD2 TYR A 322      37.556  48.590  47.436  1.00  0.00           H
ATOM   2014  CE2 TYR A 322      35.496  48.345  48.124  1.00  0.00           C
ATOM   2015  HE2 TYR A 322      35.000  48.899  47.340  1.00  0.00           H
ATOM   2016  C   TYR A 322      39.061  46.015  46.958  1.00  0.00           C
ATOM   2017  O   TYR A 322      38.227  45.349  46.355  1.00  0.00           O
ATOM   2018  N   TYR A 323      39.735  46.984  46.301  1.00  0.00           N
ATOM   2019  HN  TYR A 323      40.389  47.521  46.829  1.00  0.00           H
ATOM   2020  CA  TYR A 323      39.524  47.368  44.875  1.00  0.00           C
ATOM   2021  HA  TYR A 323      38.465  47.567  44.792  1.00  0.00           H
ATOM   2022  CB  TYR A 323      40.191  48.733  44.538  1.00  0.00           C
ATOM   2023  HB1 TYR A 323      41.279  48.544  44.657  1.00  0.00           H
ATOM   2024  HB2 TYR A 323      39.846  49.500  45.264  1.00  0.00           H
ATOM   2025  CG  TYR A 323      40.006  49.168  43.123  1.00  0.00           C
ATOM   2026  CD1 TYR A 323      38.758  49.052  42.450  1.00  0.00           C
ATOM   2027  HD1 TYR A 323      37.865  48.805  43.004  1.00  0.00           H
ATOM   2028  CE1 TYR A 323      38.631  49.453  41.151  1.00  0.00           C
ATOM   2029  HE1 TYR A 323      37.690  49.438  40.622  1.00  0.00           H
ATOM   2030  CZ  TYR A 323      39.743  49.994  40.539  1.00  0.00           C
ATOM   2031  OH  TYR A 323      39.557  50.532  39.245  1.00  0.00           O
ATOM   2032  HH  TYR A 323      38.659  50.292  39.006  1.00  0.00           H
ATOM   2033  CD2 TYR A 323      41.086  49.795  42.530  1.00  0.00           C
ATOM   2034  HD2 TYR A 323      42.034  49.894  43.039  1.00  0.00           H
ATOM   2035  CE2 TYR A 323      40.947  50.155  41.162  1.00  0.00           C
ATOM   2036  HE2 TYR A 323      41.817  50.596  40.699  1.00  0.00           H
ATOM   2037  C   TYR A 323      39.808  46.250  43.938  1.00  0.00           C
ATOM   2038  O   TYR A 323      38.957  45.959  43.136  1.00  0.00           O
ATOM   2039  N   ALA A 324      40.932  45.508  44.120  1.00  0.00           N
ATOM   2040  HN  ALA A 324      41.706  45.934  44.581  1.00  0.00           H
ATOM   2041  CA  ALA A 324      41.139  44.248  43.428  1.00  0.00           C
ATOM   2042  HA  ALA A 324      41.258  44.510  42.387  1.00  0.00           H
ATOM   2043  CB  ALA A 324      42.436  43.634  44.008  1.00  0.00           C
ATOM   2044  HB1 ALA A 324      43.387  44.184  43.843  1.00  0.00           H
ATOM   2045  HB2 ALA A 324      42.691  42.633  43.601  1.00  0.00           H
ATOM   2046  HB3 ALA A 324      42.329  43.545  45.111  1.00  0.00           H
ATOM   2047  C   ALA A 324      40.027  43.202  43.514  1.00  0.00           C
ATOM   2048  O   ALA A 324      39.590  42.682  42.500  1.00  0.00           O
ATOM   2049  N   LEU A 325      39.434  42.897  44.703  1.00  0.00           N
ATOM   2050  HN  LEU A 325      39.760  43.295  45.557  1.00  0.00           H
ATOM   2051  CA  LEU A 325      38.345  42.026  44.806  1.00  0.00           C
ATOM   2052  HA  LEU A 325      38.604  41.126  44.269  1.00  0.00           H
ATOM   2053  CB  LEU A 325      38.309  41.732  46.373  1.00  0.00           C
ATOM   2054  HB1 LEU A 325      38.440  42.693  46.914  1.00  0.00           H
ATOM   2055  HB2 LEU A 325      39.149  41.095  46.724  1.00  0.00           H
ATOM   2056  CG  LEU A 325      36.922  41.073  46.946  1.00  0.00           C
ATOM   2057  HG  LEU A 325      36.129  41.799  46.668  1.00  0.00           H
ATOM   2058  CD1 LEU A 325      36.648  39.648  46.410  1.00  0.00           C
ATOM   2059 1HD1 LEU A 325      36.715  39.542  45.306  1.00  0.00           H
ATOM   2060 2HD1 LEU A 325      35.637  39.347  46.760  1.00  0.00           H
ATOM   2061 3HD1 LEU A 325      37.388  39.003  46.930  1.00  0.00           H
ATOM   2062  CD2 LEU A 325      36.946  41.080  48.520  1.00  0.00           C
ATOM   2063 1HD2 LEU A 325      36.088  40.646  49.077  1.00  0.00           H
ATOM   2064 2HD2 LEU A 325      37.124  42.087  48.955  1.00  0.00           H
ATOM   2065 3HD2 LEU A 325      37.867  40.529  48.807  1.00  0.00           H
ATOM   2066  C   LEU A 325      37.030  42.448  44.157  1.00  0.00           C
ATOM   2067  O   LEU A 325      36.433  41.638  43.425  1.00  0.00           O
ATOM   2068  N   MET A 326      36.688  43.716  44.360  1.00  0.00           N
ATOM   2069  HN  MET A 326      37.199  44.255  45.024  1.00  0.00           H
ATOM   2070  CA  MET A 326      35.543  44.318  43.693  1.00  0.00           C
ATOM   2071  HA  MET A 326      34.802  43.566  43.919  1.00  0.00           H
ATOM   2072  CB  MET A 326      35.205  45.652  44.394  1.00  0.00           C
ATOM   2073  HB1 MET A 326      34.327  46.001  43.809  1.00  0.00           H
ATOM   2074  HB2 MET A 326      36.094  46.317  44.351  1.00  0.00           H
ATOM   2075  CG  MET A 326      34.748  45.525  45.852  1.00  0.00           C
ATOM   2076  HG1 MET A 326      34.455  46.537  46.204  1.00  0.00           H
ATOM   2077  HG2 MET A 326      35.574  45.271  46.549  1.00  0.00           H
ATOM   2078  SD  MET A 326      33.293  44.351  45.957  1.00  0.00           S
ATOM   2079  CE  MET A 326      33.289  44.163  47.828  1.00  0.00           C
ATOM   2080  HE1 MET A 326      34.152  43.558  48.182  1.00  0.00           H
ATOM   2081  HE2 MET A 326      32.295  43.787  48.151  1.00  0.00           H
ATOM   2082  HE3 MET A 326      33.365  45.197  48.229  1.00  0.00           H
ATOM   2083  C   MET A 326      35.566  44.459  42.185  1.00  0.00           C
ATOM   2084  O   MET A 326      34.636  44.103  41.477  1.00  0.00           O
ATOM   2085  N   ALA A 327      36.734  44.975  41.646  1.00  0.00           N
ATOM   2086  HN  ALA A 327      37.521  45.331  42.145  1.00  0.00           H
ATOM   2087  CA  ALA A 327      37.106  44.817  40.235  1.00  0.00           C
ATOM   2088  HA  ALA A 327      36.526  45.463  39.592  1.00  0.00           H
ATOM   2089  CB  ALA A 327      38.537  45.353  39.967  1.00  0.00           C
ATOM   2090  HB1 ALA A 327      39.316  44.639  40.313  1.00  0.00           H
ATOM   2091  HB2 ALA A 327      38.697  46.386  40.341  1.00  0.00           H
ATOM   2092  HB3 ALA A 327      38.679  45.434  38.868  1.00  0.00           H
ATOM   2093  C   ALA A 327      37.016  43.348  39.836  1.00  0.00           C
ATOM   2094  O   ALA A 327      36.352  43.089  38.836  1.00  0.00           O
ATOM   2095  N   GLY A 328      37.640  42.414  40.566  1.00  0.00           N
ATOM   2096  HN  GLY A 328      38.150  42.670  41.384  1.00  0.00           H
ATOM   2097  CA  GLY A 328      37.675  41.070  40.107  1.00  0.00           C
ATOM   2098  HA1 GLY A 328      38.175  40.460  40.844  1.00  0.00           H
ATOM   2099  HA2 GLY A 328      38.169  40.976  39.151  1.00  0.00           H
ATOM   2100  C   GLY A 328      36.318  40.423  39.968  1.00  0.00           C
ATOM   2101  O   GLY A 328      36.041  39.748  38.969  1.00  0.00           O
ATOM   2102  N   VAL A 329      35.409  40.606  41.027  1.00  0.00           N
ATOM   2103  HN  VAL A 329      35.600  41.099  41.872  1.00  0.00           H
ATOM   2104  CA  VAL A 329      34.153  39.877  40.958  1.00  0.00           C
ATOM   2105  HA  VAL A 329      34.421  38.866  40.690  1.00  0.00           H
ATOM   2106  CB  VAL A 329      33.506  39.778  42.370  1.00  0.00           C
ATOM   2107  HB  VAL A 329      34.197  39.268  43.075  1.00  0.00           H
ATOM   2108  CG1 VAL A 329      33.098  41.118  43.037  1.00  0.00           C
ATOM   2109 1HG1 VAL A 329      32.216  41.571  42.536  1.00  0.00           H
ATOM   2110 2HG1 VAL A 329      33.968  41.809  43.064  1.00  0.00           H
ATOM   2111 3HG1 VAL A 329      32.769  40.935  44.083  1.00  0.00           H
ATOM   2112  CG2 VAL A 329      32.366  38.779  42.255  1.00  0.00           C
ATOM   2113 1HG2 VAL A 329      32.179  38.360  43.266  1.00  0.00           H
ATOM   2114 2HG2 VAL A 329      32.634  37.839  41.727  1.00  0.00           H
ATOM   2115 3HG2 VAL A 329      31.433  39.225  41.847  1.00  0.00           H
ATOM   2116  C   VAL A 329      33.192  40.508  39.895  1.00  0.00           C
ATOM   2117  O   VAL A 329      32.452  39.804  39.268  1.00  0.00           O
ATOM   2118  N   VAL A 330      33.309  41.791  39.675  1.00  0.00           N
ATOM   2119  HN  VAL A 330      33.886  42.385  40.229  1.00  0.00           H
ATOM   2120  CA  VAL A 330      32.598  42.600  38.627  1.00  0.00           C
ATOM   2121  HA  VAL A 330      31.530  42.446  38.666  1.00  0.00           H
ATOM   2122  CB  VAL A 330      32.764  44.080  38.795  1.00  0.00           C
ATOM   2123  HB  VAL A 330      33.792  44.254  39.177  1.00  0.00           H
ATOM   2124  CG1 VAL A 330      32.746  44.867  37.374  1.00  0.00           C
ATOM   2125 1HG1 VAL A 330      33.545  44.511  36.689  1.00  0.00           H
ATOM   2126 2HG1 VAL A 330      32.886  45.964  37.475  1.00  0.00           H
ATOM   2127 3HG1 VAL A 330      31.731  44.757  36.935  1.00  0.00           H
ATOM   2128  CG2 VAL A 330      31.795  44.578  39.828  1.00  0.00           C
ATOM   2129 1HG2 VAL A 330      31.793  44.051  40.806  1.00  0.00           H
ATOM   2130 2HG2 VAL A 330      30.778  44.595  39.380  1.00  0.00           H
ATOM   2131 3HG2 VAL A 330      32.090  45.611  40.114  1.00  0.00           H
ATOM   2132  C   VAL A 330      33.042  42.067  37.231  1.00  0.00           C
ATOM   2133  O   VAL A 330      32.219  41.864  36.373  1.00  0.00           O
ATOM   2134  N   TRP A 331      34.382  41.814  36.903  1.00  0.00           N
ATOM   2135  HN  TRP A 331      35.030  42.352  37.436  1.00  0.00           H
ATOM   2136  CA  TRP A 331      34.843  41.169  35.806  1.00  0.00           C
ATOM   2137  HA  TRP A 331      34.451  41.739  34.977  1.00  0.00           H
ATOM   2138  CB  TRP A 331      36.408  41.443  35.752  1.00  0.00           C
ATOM   2139  HB1 TRP A 331      36.838  40.591  35.183  1.00  0.00           H
ATOM   2140  HB2 TRP A 331      36.736  41.420  36.813  1.00  0.00           H
ATOM   2141  CG  TRP A 331      36.938  42.737  35.183  1.00  0.00           C
ATOM   2142  CD1 TRP A 331      37.824  43.579  35.791  1.00  0.00           C
ATOM   2143  HD1 TRP A 331      38.224  43.421  36.782  1.00  0.00           H
ATOM   2144  NE1 TRP A 331      38.078  44.603  34.926  1.00  0.00           N
ATOM   2145  HE1 TRP A 331      38.699  45.297  35.219  1.00  0.00           H
ATOM   2146  CE2 TRP A 331      37.415  44.406  33.711  1.00  0.00           C
ATOM   2147  CD2 TRP A 331      36.739  43.174  33.825  1.00  0.00           C
ATOM   2148  CE3 TRP A 331      36.065  42.629  32.726  1.00  0.00           C
ATOM   2149  HE3 TRP A 331      35.588  41.677  32.902  1.00  0.00           H
ATOM   2150  CZ3 TRP A 331      36.020  43.359  31.530  1.00  0.00           C
ATOM   2151  HZ3 TRP A 331      35.479  43.029  30.656  1.00  0.00           H
ATOM   2152  CZ2 TRP A 331      37.379  45.175  32.537  1.00  0.00           C
ATOM   2153  HZ2 TRP A 331      37.797  46.169  32.469  1.00  0.00           H
ATOM   2154  CH2 TRP A 331      36.610  44.632  31.535  1.00  0.00           C
ATOM   2155  HH2 TRP A 331      36.524  45.286  30.680  1.00  0.00           H
ATOM   2156  C   TRP A 331      34.385  39.713  35.652  1.00  0.00           C
ATOM   2157  O   TRP A 331      34.286  39.210  34.532  1.00  0.00           O
ATOM   2158  N   PHE A 332      34.176  38.933  36.795  1.00  0.00           N
ATOM   2159  HN  PHE A 332      34.497  39.122  37.720  1.00  0.00           H
ATOM   2160  CA  PHE A 332      33.468  37.685  36.729  1.00  0.00           C
ATOM   2161  HA  PHE A 332      33.872  37.036  35.966  1.00  0.00           H
ATOM   2162  CB  PHE A 332      33.614  36.890  38.087  1.00  0.00           C
ATOM   2163  HB1 PHE A 332      33.506  37.636  38.904  1.00  0.00           H
ATOM   2164  HB2 PHE A 332      34.665  36.537  38.159  1.00  0.00           H
ATOM   2165  CG  PHE A 332      32.639  35.743  38.247  1.00  0.00           C
ATOM   2166  CD1 PHE A 332      32.629  34.708  37.403  1.00  0.00           C
ATOM   2167  HD1 PHE A 332      33.348  34.569  36.609  1.00  0.00           H
ATOM   2168  CE1 PHE A 332      31.639  33.674  37.440  1.00  0.00           C
ATOM   2169  HE1 PHE A 332      31.576  32.876  36.715  1.00  0.00           H
ATOM   2170  CZ  PHE A 332      30.679  33.803  38.357  1.00  0.00           C
ATOM   2171  HZ  PHE A 332      29.883  33.085  38.482  1.00  0.00           H
ATOM   2172  CD2 PHE A 332      31.710  35.849  39.229  1.00  0.00           C
ATOM   2173  HD2 PHE A 332      31.829  36.635  39.960  1.00  0.00           H
ATOM   2174  CE2 PHE A 332      30.668  34.912  39.311  1.00  0.00           C
ATOM   2175  HE2 PHE A 332      29.964  35.047  40.118  1.00  0.00           H
ATOM   2176  C   PHE A 332      32.055  37.918  36.341  1.00  0.00           C
ATOM   2177  O   PHE A 332      31.448  37.159  35.529  1.00  0.00           O
ATOM   2178  N   VAL A 333      31.435  39.074  36.736  1.00  0.00           N
ATOM   2179  HN  VAL A 333      31.756  39.650  37.483  1.00  0.00           H
ATOM   2180  CA  VAL A 333      30.111  39.399  36.105  1.00  0.00           C
ATOM   2181  HA  VAL A 333      29.441  38.553  36.150  1.00  0.00           H
ATOM   2182  CB  VAL A 333      29.265  40.387  36.884  1.00  0.00           C
ATOM   2183  HB  VAL A 333      29.702  41.408  36.891  1.00  0.00           H
ATOM   2184  CG1 VAL A 333      27.851  40.389  36.383  1.00  0.00           C
ATOM   2185 1HG1 VAL A 333      27.285  39.437  36.294  1.00  0.00           H
ATOM   2186 2HG1 VAL A 333      27.824  40.896  35.395  1.00  0.00           H
ATOM   2187 3HG1 VAL A 333      27.302  41.050  37.088  1.00  0.00           H
ATOM   2188  CG2 VAL A 333      29.250  39.897  38.344  1.00  0.00           C
ATOM   2189 1HG2 VAL A 333      28.522  40.573  38.841  1.00  0.00           H
ATOM   2190 2HG2 VAL A 333      30.247  39.932  38.833  1.00  0.00           H
ATOM   2191 3HG2 VAL A 333      28.871  38.854  38.409  1.00  0.00           H
ATOM   2192  C   VAL A 333      30.162  39.667  34.600  1.00  0.00           C
ATOM   2193  O   VAL A 333      29.322  39.258  33.830  1.00  0.00           O
ATOM   2194  N   VAL A 334      31.161  40.395  34.135  1.00  0.00           N
ATOM   2195  HN  VAL A 334      31.788  40.818  34.785  1.00  0.00           H
ATOM   2196  CA  VAL A 334      31.437  40.615  32.696  1.00  0.00           C
ATOM   2197  HA  VAL A 334      30.528  41.074  32.334  1.00  0.00           H
ATOM   2198  CB  VAL A 334      32.580  41.575  32.569  1.00  0.00           C
ATOM   2199  HB  VAL A 334      33.521  41.182  33.011  1.00  0.00           H
ATOM   2200  CG1 VAL A 334      32.829  41.930  31.057  1.00  0.00           C
ATOM   2201 1HG1 VAL A 334      33.489  42.819  30.963  1.00  0.00           H
ATOM   2202 2HG1 VAL A 334      31.864  42.262  30.617  1.00  0.00           H
ATOM   2203 3HG1 VAL A 334      33.266  41.105  30.455  1.00  0.00           H
ATOM   2204  CG2 VAL A 334      32.218  42.908  33.191  1.00  0.00           C
ATOM   2205 1HG2 VAL A 334      31.142  43.183  33.237  1.00  0.00           H
ATOM   2206 2HG2 VAL A 334      32.704  43.725  32.616  1.00  0.00           H
ATOM   2207 3HG2 VAL A 334      32.499  43.053  34.256  1.00  0.00           H
ATOM   2208  C   VAL A 334      31.686  39.322  31.874  1.00  0.00           C
ATOM   2209  O   VAL A 334      31.144  39.139  30.802  1.00  0.00           O
ATOM   2210  N   LEU A 335      32.522  38.390  32.409  1.00  0.00           N
ATOM   2211  HN  LEU A 335      33.097  38.408  33.223  1.00  0.00           H
ATOM   2212  CA  LEU A 335      32.637  36.991  31.963  1.00  0.00           C
ATOM   2213  HA  LEU A 335      32.941  36.932  30.929  1.00  0.00           H
ATOM   2214  CB  LEU A 335      33.581  36.206  32.853  1.00  0.00           C
ATOM   2215  HB1 LEU A 335      33.083  35.992  33.823  1.00  0.00           H
ATOM   2216  HB2 LEU A 335      34.485  36.798  33.110  1.00  0.00           H
ATOM   2217  CG  LEU A 335      33.947  34.886  32.171  1.00  0.00           C
ATOM   2218  HG  LEU A 335      33.096  34.381  31.665  1.00  0.00           H
ATOM   2219  CD1 LEU A 335      35.008  35.222  31.070  1.00  0.00           C
ATOM   2220 1HD1 LEU A 335      35.329  34.250  30.638  1.00  0.00           H
ATOM   2221 2HD1 LEU A 335      35.873  35.694  31.582  1.00  0.00           H
ATOM   2222 3HD1 LEU A 335      34.635  35.954  30.322  1.00  0.00           H
ATOM   2223  CD2 LEU A 335      34.524  33.969  33.239  1.00  0.00           C
ATOM   2224 1HD2 LEU A 335      34.936  33.027  32.820  1.00  0.00           H
ATOM   2225 2HD2 LEU A 335      33.736  33.862  34.015  1.00  0.00           H
ATOM   2226 3HD2 LEU A 335      35.339  34.463  33.811  1.00  0.00           H
ATOM   2227  C   LEU A 335      31.312  36.309  31.949  1.00  0.00           C
ATOM   2228  O   LEU A 335      30.976  35.823  30.863  1.00  0.00           O
ATOM   2229  N   THR A 336      30.471  36.244  32.990  1.00  0.00           N
ATOM   2230  HN  THR A 336      30.708  36.595  33.892  1.00  0.00           H
ATOM   2231  CA  THR A 336      29.203  35.625  32.812  1.00  0.00           C
ATOM   2232  HA  THR A 336      29.427  34.709  32.286  1.00  0.00           H
ATOM   2233  CB  THR A 336      28.471  35.231  34.069  1.00  0.00           C
ATOM   2234  HB  THR A 336      27.505  34.792  33.741  1.00  0.00           H
ATOM   2235  OG1 THR A 336      28.279  36.280  34.953  1.00  0.00           O
ATOM   2236  HG1 THR A 336      29.121  36.355  35.408  1.00  0.00           H
ATOM   2237  CG2 THR A 336      29.237  34.177  34.823  1.00  0.00           C
ATOM   2238 1HG2 THR A 336      30.158  34.588  35.289  1.00  0.00           H
ATOM   2239 2HG2 THR A 336      29.570  33.479  34.026  1.00  0.00           H
ATOM   2240 3HG2 THR A 336      28.644  33.712  35.639  1.00  0.00           H
ATOM   2241  C   THR A 336      28.305  36.291  31.802  1.00  0.00           C
ATOM   2242  O   THR A 336      27.538  35.551  31.163  1.00  0.00           O
ATOM   2243  N   TYR A 337      28.273  37.647  31.605  1.00  0.00           N
ATOM   2244  HN  TYR A 337      28.779  38.194  32.267  1.00  0.00           H
ATOM   2245  CA  TYR A 337      27.532  38.488  30.656  1.00  0.00           C
ATOM   2246  HA  TYR A 337      26.514  38.170  30.828  1.00  0.00           H
ATOM   2247  CB  TYR A 337      27.924  39.976  31.034  1.00  0.00           C
ATOM   2248  HB1 TYR A 337      28.989  40.215  30.827  1.00  0.00           H
ATOM   2249  HB2 TYR A 337      27.632  40.074  32.102  1.00  0.00           H
ATOM   2250  CG  TYR A 337      26.991  40.860  30.262  1.00  0.00           C
ATOM   2251  CD1 TYR A 337      25.715  40.524  29.775  1.00  0.00           C
ATOM   2252  HD1 TYR A 337      25.175  39.667  30.151  1.00  0.00           H
ATOM   2253  CE1 TYR A 337      24.895  41.548  29.165  1.00  0.00           C
ATOM   2254  HE1 TYR A 337      23.933  41.247  28.778  1.00  0.00           H
ATOM   2255  CZ  TYR A 337      25.447  42.773  28.851  1.00  0.00           C
ATOM   2256  OH  TYR A 337      24.647  43.681  28.153  1.00  0.00           O
ATOM   2257  HH  TYR A 337      25.207  44.433  27.948  1.00  0.00           H
ATOM   2258  CD2 TYR A 337      27.483  42.130  29.975  1.00  0.00           C
ATOM   2259  HD2 TYR A 337      28.459  42.268  30.415  1.00  0.00           H
ATOM   2260  CE2 TYR A 337      26.779  43.090  29.198  1.00  0.00           C
ATOM   2261  HE2 TYR A 337      27.165  44.079  28.997  1.00  0.00           H
ATOM   2262  C   TYR A 337      27.975  38.088  29.162  1.00  0.00           C
ATOM   2263  O   TYR A 337      27.201  37.871  28.269  1.00  0.00           O
ATOM   2264  N   ALA A 338      29.298  37.953  28.934  1.00  0.00           N
ATOM   2265  HN  ALA A 338      29.944  38.172  29.662  1.00  0.00           H
ATOM   2266  CA  ALA A 338      29.979  37.424  27.774  1.00  0.00           C
ATOM   2267  HA  ALA A 338      29.597  38.010  26.951  1.00  0.00           H
ATOM   2268  CB  ALA A 338      31.521  37.700  27.823  1.00  0.00           C
ATOM   2269  HB1 ALA A 338      31.694  38.795  27.903  1.00  0.00           H
ATOM   2270  HB2 ALA A 338      32.076  37.326  26.936  1.00  0.00           H
ATOM   2271  HB3 ALA A 338      31.956  37.223  28.728  1.00  0.00           H
ATOM   2272  C   ALA A 338      29.712  36.028  27.425  1.00  0.00           C
ATOM   2273  O   ALA A 338      29.442  35.636  26.297  1.00  0.00           O
ATOM   2274  N   TRP A 339      29.661  35.205  28.464  1.00  0.00           N
ATOM   2275  HN  TRP A 339      29.730  35.530  29.404  1.00  0.00           H
ATOM   2276  CA  TRP A 339      29.396  33.798  28.208  1.00  0.00           C
ATOM   2277  HA  TRP A 339      29.974  33.431  27.374  1.00  0.00           H
ATOM   2278  CB  TRP A 339      29.725  33.159  29.597  1.00  0.00           C
ATOM   2279  HB1 TRP A 339      29.147  33.815  30.283  1.00  0.00           H
ATOM   2280  HB2 TRP A 339      30.816  33.272  29.772  1.00  0.00           H
ATOM   2281  CG  TRP A 339      29.277  31.733  29.950  1.00  0.00           C
ATOM   2282  CD1 TRP A 339      29.899  30.573  29.679  1.00  0.00           C
ATOM   2283  HD1 TRP A 339      30.929  30.404  29.402  1.00  0.00           H
ATOM   2284  NE1 TRP A 339      29.130  29.530  30.106  1.00  0.00           N
ATOM   2285  HE1 TRP A 339      29.416  28.602  30.001  1.00  0.00           H
ATOM   2286  CE2 TRP A 339      27.950  29.968  30.581  1.00  0.00           C
ATOM   2287  CD2 TRP A 339      28.028  31.381  30.563  1.00  0.00           C
ATOM   2288  CE3 TRP A 339      26.986  32.085  31.063  1.00  0.00           C
ATOM   2289  HE3 TRP A 339      26.965  33.164  31.015  1.00  0.00           H
ATOM   2290  CZ3 TRP A 339      25.916  31.444  31.750  1.00  0.00           C
ATOM   2291  HZ3 TRP A 339      25.119  31.984  32.241  1.00  0.00           H
ATOM   2292  CZ2 TRP A 339      26.839  29.331  31.127  1.00  0.00           C
ATOM   2293  HZ2 TRP A 339      26.971  28.260  31.130  1.00  0.00           H
ATOM   2294  CH2 TRP A 339      25.797  30.078  31.696  1.00  0.00           C
ATOM   2295  HH2 TRP A 339      24.943  29.577  32.128  1.00  0.00           H
ATOM   2296  C   TRP A 339      27.988  33.534  27.738  1.00  0.00           C
ATOM   2297  O   TRP A 339      27.637  32.757  26.828  1.00  0.00           O
ATOM   2298  N   HSD A 340      27.036  34.249  28.338  1.00  0.00           N
ATOM   2299  HN  HSD A 340      27.314  34.846  29.087  1.00  0.00           H
ATOM   2300  CA  HSD A 340      25.655  34.419  27.936  1.00  0.00           C
ATOM   2301  HA  HSD A 340      25.209  33.437  27.879  1.00  0.00           H
ATOM   2302  CB  HSD A 340      24.808  35.162  29.029  1.00  0.00           C
ATOM   2303  HB1 HSD A 340      25.487  35.921  29.474  1.00  0.00           H
ATOM   2304  HB2 HSD A 340      24.443  34.531  29.867  1.00  0.00           H
ATOM   2305  ND1 HSD A 340      22.622  35.473  27.694  1.00  0.00           N
ATOM   2306  HD1 HSD A 340      22.612  34.540  27.333  1.00  0.00           H
ATOM   2307  CG  HSD A 340      23.651  35.997  28.467  1.00  0.00           C
ATOM   2308  CE1 HSD A 340      21.702  36.430  27.481  1.00  0.00           C
ATOM   2309  HE1 HSD A 340      20.827  36.245  26.857  1.00  0.00           H
ATOM   2310  NE2 HSD A 340      22.095  37.567  28.133  1.00  0.00           N
ATOM   2311  CD2 HSD A 340      23.333  37.321  28.713  1.00  0.00           C
ATOM   2312  HD2 HSD A 340      23.767  38.015  29.423  1.00  0.00           H
ATOM   2313  C   HSD A 340      25.392  34.991  26.516  1.00  0.00           C
ATOM   2314  O   HSD A 340      24.577  34.534  25.754  1.00  0.00           O
ATOM   2315  N   THR A 341      26.140  36.053  26.124  1.00  0.00           N
ATOM   2316  HN  THR A 341      26.681  36.508  26.827  1.00  0.00           H
ATOM   2317  CA  THR A 341      26.012  36.711  24.830  1.00  0.00           C
ATOM   2318  HA  THR A 341      24.964  36.769  24.575  1.00  0.00           H
ATOM   2319  CB  THR A 341      26.403  38.131  24.661  1.00  0.00           C
ATOM   2320  HB  THR A 341      26.522  38.462  23.607  1.00  0.00           H
ATOM   2321  OG1 THR A 341      27.672  38.435  25.266  1.00  0.00           O
ATOM   2322  HG1 THR A 341      27.442  38.311  26.190  1.00  0.00           H
ATOM   2323  CG2 THR A 341      25.379  39.090  25.340  1.00  0.00           C
ATOM   2324 1HG2 THR A 341      25.607  40.175  25.283  1.00  0.00           H
ATOM   2325 2HG2 THR A 341      25.398  38.794  26.411  1.00  0.00           H
ATOM   2326 3HG2 THR A 341      24.324  38.985  25.007  1.00  0.00           H
ATOM   2327  C   THR A 341      26.707  35.870  23.725  1.00  0.00           C
ATOM   2328  O   THR A 341      26.274  35.902  22.540  1.00  0.00           O
ATOM   2329  N   SER A 342      27.708  34.962  23.985  1.00  0.00           N
ATOM   2330  HN  SER A 342      28.215  35.000  24.843  1.00  0.00           H
ATOM   2331  CA  SER A 342      28.271  34.093  22.982  1.00  0.00           C
ATOM   2332  HA  SER A 342      28.433  34.678  22.090  1.00  0.00           H
ATOM   2333  CB  SER A 342      29.590  33.343  23.487  1.00  0.00           C
ATOM   2334  HB1 SER A 342      29.175  32.606  24.208  1.00  0.00           H
ATOM   2335  HB2 SER A 342      30.245  33.999  24.098  1.00  0.00           H
ATOM   2336  OG  SER A 342      30.165  32.622  22.408  1.00  0.00           O
ATOM   2337  HG1 SER A 342      30.396  33.291  21.760  1.00  0.00           H
ATOM   2338  C   SER A 342      27.220  33.058  22.621  1.00  0.00           C
ATOM   2339  O   SER A 342      27.005  32.757  21.426  1.00  0.00           O
ATOM   2340  N   PHE A 343      26.362  32.562  23.545  1.00  0.00           N
ATOM   2341  HN  PHE A 343      26.322  32.928  24.471  1.00  0.00           H
ATOM   2342  CA  PHE A 343      25.348  31.632  23.107  1.00  0.00           C
ATOM   2343  HA  PHE A 343      25.874  30.900  22.511  1.00  0.00           H
ATOM   2344  CB  PHE A 343      24.698  30.896  24.344  1.00  0.00           C
ATOM   2345  HB1 PHE A 343      23.904  30.192  24.013  1.00  0.00           H
ATOM   2346  HB2 PHE A 343      24.142  31.645  24.947  1.00  0.00           H
ATOM   2347  CG  PHE A 343      25.574  30.049  25.243  1.00  0.00           C
ATOM   2348  CD1 PHE A 343      26.366  28.925  24.753  1.00  0.00           C
ATOM   2349  HD1 PHE A 343      26.400  28.737  23.690  1.00  0.00           H
ATOM   2350  CE1 PHE A 343      27.056  28.224  25.674  1.00  0.00           C
ATOM   2351  HE1 PHE A 343      27.803  27.496  25.393  1.00  0.00           H
ATOM   2352  CZ  PHE A 343      27.146  28.586  27.043  1.00  0.00           C
ATOM   2353  HZ  PHE A 343      27.641  27.943  27.755  1.00  0.00           H
ATOM   2354  CD2 PHE A 343      25.560  30.336  26.572  1.00  0.00           C
ATOM   2355  HD2 PHE A 343      24.997  31.168  26.967  1.00  0.00           H
ATOM   2356  CE2 PHE A 343      26.339  29.591  27.498  1.00  0.00           C
ATOM   2357  HE2 PHE A 343      26.232  29.760  28.560  1.00  0.00           H
ATOM   2358  C   PHE A 343      24.351  32.301  22.134  1.00  0.00           C
ATOM   2359  O   PHE A 343      23.626  31.735  21.246  1.00  0.00           O
ATOM   2360  N   LYS A 344      24.240  33.655  22.220  1.00  0.00           N
ATOM   2361  HN  LYS A 344      24.936  34.168  22.718  1.00  0.00           H
ATOM   2362  CA  LYS A 344      23.259  34.438  21.558  1.00  0.00           C
ATOM   2363  HA  LYS A 344      22.410  33.808  21.336  1.00  0.00           H
ATOM   2364  CB  LYS A 344      22.826  35.714  22.387  1.00  0.00           C
ATOM   2365  HB1 LYS A 344      22.336  36.463  21.729  1.00  0.00           H
ATOM   2366  HB2 LYS A 344      23.725  36.239  22.776  1.00  0.00           H
ATOM   2367  CG  LYS A 344      22.078  35.419  23.648  1.00  0.00           C
ATOM   2368  HG1 LYS A 344      22.236  36.290  24.320  1.00  0.00           H
ATOM   2369  HG2 LYS A 344      22.588  34.566  24.145  1.00  0.00           H
ATOM   2370  CD  LYS A 344      20.486  35.183  23.554  1.00  0.00           C
ATOM   2371  HD1 LYS A 344      20.090  34.916  24.557  1.00  0.00           H
ATOM   2372  HD2 LYS A 344      20.290  34.367  22.826  1.00  0.00           H
ATOM   2373  CE  LYS A 344      19.763  36.387  23.148  1.00  0.00           C
ATOM   2374  HE1 LYS A 344      19.975  36.672  22.095  1.00  0.00           H
ATOM   2375  HE2 LYS A 344      20.031  37.278  23.755  1.00  0.00           H
ATOM   2376  NZ  LYS A 344      18.312  36.240  23.257  1.00  0.00           N
ATOM   2377  HZ1 LYS A 344      17.915  36.062  24.201  1.00  0.00           H
ATOM   2378  HZ2 LYS A 344      17.973  35.493  22.617  1.00  0.00           H
ATOM   2379  HZ3 LYS A 344      17.742  37.076  23.017  1.00  0.00           H
ATOM   2380  C   LYS A 344      23.798  34.864  20.198  1.00  0.00           C
ATOM   2381  O   LYS A 344      23.092  35.491  19.395  1.00  0.00           O
ATOM   2382  N   ALA A 345      25.063  34.480  19.838  1.00  0.00           N
ATOM   2383  HN  ALA A 345      25.590  34.000  20.536  1.00  0.00           H
ATOM   2384  CA  ALA A 345      25.717  34.742  18.610  1.00  0.00           C
ATOM   2385  HA  ALA A 345      25.250  35.500  18.000  1.00  0.00           H
ATOM   2386  CB  ALA A 345      27.092  35.260  18.862  1.00  0.00           C
ATOM   2387  HB1 ALA A 345      27.096  36.261  19.344  1.00  0.00           H
ATOM   2388  HB2 ALA A 345      27.561  35.468  17.877  1.00  0.00           H
ATOM   2389  HB3 ALA A 345      27.702  34.455  19.325  1.00  0.00           H
ATOM   2390  C   ALA A 345      25.728  33.576  17.618  1.00  0.00           C
ATOM   2391  O   ALA A 345      26.264  33.704  16.522  1.00  0.00           O
ATOM   2392  N   LEU A 346      24.988  32.491  17.894  1.00  0.00           N
ATOM   2393  HN  LEU A 346      24.414  32.581  18.705  1.00  0.00           H
ATOM   2394  CA  LEU A 346      25.049  31.297  17.119  1.00  0.00           C
ATOM   2395  HA  LEU A 346      25.998  31.259  16.604  1.00  0.00           H
ATOM   2396  CB  LEU A 346      25.069  30.062  18.030  1.00  0.00           C
ATOM   2397  HB1 LEU A 346      25.254  29.183  17.376  1.00  0.00           H
ATOM   2398  HB2 LEU A 346      24.082  29.971  18.532  1.00  0.00           H
ATOM   2399  CG  LEU A 346      26.231  29.931  19.062  1.00  0.00           C
ATOM   2400  HG  LEU A 346      26.444  30.939  19.477  1.00  0.00           H
ATOM   2401  CD1 LEU A 346      27.611  29.612  18.428  1.00  0.00           C
ATOM   2402 1HD1 LEU A 346      27.515  28.678  17.835  1.00  0.00           H
ATOM   2403 2HD1 LEU A 346      28.411  29.559  19.198  1.00  0.00           H
ATOM   2404 3HD1 LEU A 346      27.822  30.381  17.654  1.00  0.00           H
ATOM   2405  CD2 LEU A 346      25.985  28.872  20.191  1.00  0.00           C
ATOM   2406 1HD2 LEU A 346      25.790  27.873  19.745  1.00  0.00           H
ATOM   2407 2HD2 LEU A 346      25.067  29.078  20.782  1.00  0.00           H
ATOM   2408 3HD2 LEU A 346      26.862  28.746  20.861  1.00  0.00           H
ATOM   2409  C   LEU A 346      23.922  31.138  16.060  1.00  0.00           C
ATOM   2410  O   LEU A 346      22.709  31.149  16.220  1.00  0.00           O
ATOM   2411  N   GLY A 347      24.417  31.209  14.895  1.00  0.00           N
ATOM   2412  HN  GLY A 347      25.412  31.260  14.850  1.00  0.00           H
ATOM   2413  CA  GLY A 347      23.670  31.284  13.607  1.00  0.00           C
ATOM   2414  HA1 GLY A 347      22.862  30.570  13.536  1.00  0.00           H
ATOM   2415  HA2 GLY A 347      24.387  31.144  12.812  1.00  0.00           H
ATOM   2416  C   GLY A 347      23.123  32.673  13.280  1.00  0.00           C
ATOM   2417  O   GLY A 347      21.900  32.831  13.155  1.00  0.00           O
ATOM   2418  N   THR A 348      23.981  33.683  13.297  1.00  0.00           N
ATOM   2419  HN  THR A 348      24.957  33.535  13.443  1.00  0.00           H
ATOM   2420  CA  THR A 348      23.609  35.033  12.955  1.00  0.00           C
ATOM   2421  HA  THR A 348      23.085  35.058  12.010  1.00  0.00           H
ATOM   2422  CB  THR A 348      22.742  35.699  14.022  1.00  0.00           C
ATOM   2423  HB  THR A 348      21.712  35.304  13.888  1.00  0.00           H
ATOM   2424  OG1 THR A 348      22.594  37.100  13.773  1.00  0.00           O
ATOM   2425  HG1 THR A 348      21.779  37.305  13.309  1.00  0.00           H
ATOM   2426  CG2 THR A 348      23.226  35.514  15.437  1.00  0.00           C
ATOM   2427 1HG2 THR A 348      23.329  34.431  15.663  1.00  0.00           H
ATOM   2428 2HG2 THR A 348      22.551  36.056  16.133  1.00  0.00           H
ATOM   2429 3HG2 THR A 348      24.230  35.977  15.548  1.00  0.00           H
ATOM   2430  C   THR A 348      24.950  35.745  12.669  1.00  0.00           C
ATOM   2431  O   THR A 348      26.094  35.400  12.977  1.00  0.00           O
ATOM   2432  N   THR A 349      24.760  36.866  11.992  1.00  0.00           N
ATOM   2433  HN  THR A 349      23.888  37.022  11.534  1.00  0.00           H
ATOM   2434  CA  THR A 349      25.856  37.826  11.651  1.00  0.00           C
ATOM   2435  HA  THR A 349      26.725  37.308  11.273  1.00  0.00           H
ATOM   2436  CB  THR A 349      25.676  38.775  10.469  1.00  0.00           C
ATOM   2437  HB  THR A 349      26.636  39.303  10.286  1.00  0.00           H
ATOM   2438  OG1 THR A 349      24.549  39.539  10.671  1.00  0.00           O
ATOM   2439  HG1 THR A 349      24.662  40.324  10.130  1.00  0.00           H
ATOM   2440  CG2 THR A 349      25.259  37.947   9.210  1.00  0.00           C
ATOM   2441 1HG2 THR A 349      25.931  37.064   9.144  1.00  0.00           H
ATOM   2442 2HG2 THR A 349      25.410  38.493   8.254  1.00  0.00           H
ATOM   2443 3HG2 THR A 349      24.216  37.566   9.194  1.00  0.00           H
ATOM   2444  C   THR A 349      26.286  38.600  12.939  1.00  0.00           C
ATOM   2445  O   THR A 349      27.342  39.212  12.964  1.00  0.00           O
ATOM   2446  N   TYR A 350      25.494  38.631  13.998  1.00  0.00           N
ATOM   2447  HN  TYR A 350      24.650  38.106  13.931  1.00  0.00           H
ATOM   2448  CA  TYR A 350      25.613  39.366  15.261  1.00  0.00           C
ATOM   2449  HA  TYR A 350      25.590  40.418  15.016  1.00  0.00           H
ATOM   2450  CB  TYR A 350      24.372  39.124  16.263  1.00  0.00           C
ATOM   2451  HB1 TYR A 350      24.093  38.052  16.349  1.00  0.00           H
ATOM   2452  HB2 TYR A 350      23.543  39.732  15.842  1.00  0.00           H
ATOM   2453  CG  TYR A 350      24.539  39.572  17.701  1.00  0.00           C
ATOM   2454  CD1 TYR A 350      24.500  40.988  17.932  1.00  0.00           C
ATOM   2455  HD1 TYR A 350      24.309  41.620  17.076  1.00  0.00           H
ATOM   2456  CE1 TYR A 350      24.593  41.481  19.253  1.00  0.00           C
ATOM   2457  HE1 TYR A 350      24.688  42.541  19.435  1.00  0.00           H
ATOM   2458  CZ  TYR A 350      24.713  40.586  20.308  1.00  0.00           C
ATOM   2459  OH  TYR A 350      25.014  41.128  21.515  1.00  0.00           O
ATOM   2460  HH  TYR A 350      25.119  42.082  21.546  1.00  0.00           H
ATOM   2461  CD2 TYR A 350      24.749  38.711  18.769  1.00  0.00           C
ATOM   2462  HD2 TYR A 350      24.885  37.649  18.621  1.00  0.00           H
ATOM   2463  CE2 TYR A 350      24.763  39.236  20.095  1.00  0.00           C
ATOM   2464  HE2 TYR A 350      24.951  38.531  20.891  1.00  0.00           H
ATOM   2465  C   TYR A 350      27.000  39.154  15.879  1.00  0.00           C
ATOM   2466  O   TYR A 350      27.371  37.957  16.030  1.00  0.00           O
ATOM   2467  N   GLN A 351      27.880  40.164  16.142  1.00  0.00           N
ATOM   2468  HN  GLN A 351      27.689  41.139  16.067  1.00  0.00           H
ATOM   2469  CA  GLN A 351      29.033  39.919  17.111  1.00  0.00           C
ATOM   2470  HA  GLN A 351      29.486  38.953  16.942  1.00  0.00           H
ATOM   2471  CB  GLN A 351      30.121  40.963  16.675  1.00  0.00           C
ATOM   2472  HB1 GLN A 351      30.890  40.978  17.477  1.00  0.00           H
ATOM   2473  HB2 GLN A 351      29.665  41.976  16.651  1.00  0.00           H
ATOM   2474  CG  GLN A 351      30.909  40.618  15.357  1.00  0.00           C
ATOM   2475  HG1 GLN A 351      30.160  40.644  14.537  1.00  0.00           H
ATOM   2476  HG2 GLN A 351      31.457  39.653  15.411  1.00  0.00           H
ATOM   2477  CD  GLN A 351      31.879  41.735  15.069  1.00  0.00           C
ATOM   2478  OE1 GLN A 351      31.580  42.911  15.048  1.00  0.00           O
ATOM   2479  NE2 GLN A 351      33.139  41.362  14.620  1.00  0.00           N
ATOM   2480 1HE2 GLN A 351      33.766  42.123  14.452  1.00  0.00           H
ATOM   2481 2HE2 GLN A 351      33.472  40.423  14.701  1.00  0.00           H
ATOM   2482  C   GLN A 351      28.743  39.989  18.576  1.00  0.00           C
ATOM   2483  O   GLN A 351      28.186  40.998  18.957  1.00  0.00           O
ATOM   2484  N   PRO A 352      29.132  39.171  19.510  1.00  0.00           N
ATOM   2485  CD  PRO A 352      30.238  38.270  19.257  1.00  0.00           C
ATOM   2486  HD1 PRO A 352      31.029  38.798  18.684  1.00  0.00           H
ATOM   2487  HD2 PRO A 352      29.844  37.379  18.723  1.00  0.00           H
ATOM   2488  CA  PRO A 352      28.919  39.513  20.894  1.00  0.00           C
ATOM   2489  HA  PRO A 352      27.846  39.639  20.907  1.00  0.00           H
ATOM   2490  CB  PRO A 352      29.565  38.277  21.535  1.00  0.00           C
ATOM   2491  HB1 PRO A 352      28.837  37.441  21.463  1.00  0.00           H
ATOM   2492  HB2 PRO A 352      29.847  38.418  22.600  1.00  0.00           H
ATOM   2493  CG  PRO A 352      30.750  37.830  20.660  1.00  0.00           C
ATOM   2494  HG1 PRO A 352      31.671  38.446  20.738  1.00  0.00           H
ATOM   2495  HG2 PRO A 352      30.944  36.748  20.815  1.00  0.00           H
ATOM   2496  C   PRO A 352      29.573  40.854  21.335  1.00  0.00           C
ATOM   2497  O   PRO A 352      30.674  41.104  20.898  1.00  0.00           O
ATOM   2498  N   LEU A 353      28.944  41.627  22.190  1.00  0.00           N
ATOM   2499  HN  LEU A 353      27.977  41.399  22.276  1.00  0.00           H
ATOM   2500  CA  LEU A 353      29.465  42.817  22.948  1.00  0.00           C
ATOM   2501  HA  LEU A 353      28.651  43.521  23.032  1.00  0.00           H
ATOM   2502  CB  LEU A 353      29.860  42.532  24.431  1.00  0.00           C
ATOM   2503  HB1 LEU A 353      30.083  43.574  24.745  1.00  0.00           H
ATOM   2504  HB2 LEU A 353      30.821  41.979  24.512  1.00  0.00           H
ATOM   2505  CG  LEU A 353      28.844  41.757  25.335  1.00  0.00           C
ATOM   2506  HG  LEU A 353      28.519  40.835  24.808  1.00  0.00           H
ATOM   2507  CD1 LEU A 353      29.506  41.283  26.691  1.00  0.00           C
ATOM   2508 1HD1 LEU A 353      29.750  42.211  27.252  1.00  0.00           H
ATOM   2509 2HD1 LEU A 353      30.447  40.701  26.590  1.00  0.00           H
ATOM   2510 3HD1 LEU A 353      28.788  40.794  27.384  1.00  0.00           H
ATOM   2511  CD2 LEU A 353      27.676  42.635  25.632  1.00  0.00           C
ATOM   2512 1HD2 LEU A 353      26.886  42.029  26.126  1.00  0.00           H
ATOM   2513 2HD2 LEU A 353      27.246  43.142  24.742  1.00  0.00           H
ATOM   2514 3HD2 LEU A 353      27.997  43.447  26.318  1.00  0.00           H
ATOM   2515  C   LEU A 353      30.450  43.662  22.272  1.00  0.00           C
ATOM   2516  O   LEU A 353      31.615  43.752  22.613  1.00  0.00           O
ATOM   2517  N   SER A 354      30.101  44.472  21.336  1.00  0.00           N
ATOM   2518  HN  SER A 354      29.142  44.616  21.106  1.00  0.00           H
ATOM   2519  CA  SER A 354      31.084  44.964  20.322  1.00  0.00           C
ATOM   2520  HA  SER A 354      32.105  44.758  20.609  1.00  0.00           H
ATOM   2521  CB  SER A 354      30.884  44.107  19.022  1.00  0.00           C
ATOM   2522  HB1 SER A 354      29.870  44.268  18.598  1.00  0.00           H
ATOM   2523  HB2 SER A 354      30.993  43.031  19.276  1.00  0.00           H
ATOM   2524  OG  SER A 354      31.813  44.430  18.026  1.00  0.00           O
ATOM   2525  HG1 SER A 354      32.700  44.582  18.362  1.00  0.00           H
ATOM   2526  C   SER A 354      30.920  46.504  20.106  1.00  0.00           C
ATOM   2527  O   SER A 354      29.825  47.018  20.127  1.00  0.00           O
ATOM   2528  N   GLY A 355      32.053  47.169  19.895  1.00  0.00           N
ATOM   2529  HN  GLY A 355      32.940  46.713  19.910  1.00  0.00           H
ATOM   2530  CA  GLY A 355      32.149  48.613  19.800  1.00  0.00           C
ATOM   2531  HA1 GLY A 355      31.389  48.978  19.125  1.00  0.00           H
ATOM   2532  HA2 GLY A 355      33.156  48.868  19.503  1.00  0.00           H
ATOM   2533  C   GLY A 355      31.929  49.327  21.135  1.00  0.00           C
ATOM   2534  O   GLY A 355      31.389  48.710  22.046  1.00  0.00           O
ATOM   2535  N   LYS A 356      32.506  50.538  21.279  1.00  0.00           N
ATOM   2536  HN  LYS A 356      33.006  50.985  20.541  1.00  0.00           H
ATOM   2537  CA  LYS A 356      32.470  51.252  22.534  1.00  0.00           C
ATOM   2538  HA  LYS A 356      32.856  52.226  22.274  1.00  0.00           H
ATOM   2539  CB  LYS A 356      31.110  51.597  23.095  1.00  0.00           C
ATOM   2540  HB1 LYS A 356      31.269  52.192  24.020  1.00  0.00           H
ATOM   2541  HB2 LYS A 356      30.571  50.660  23.349  1.00  0.00           H
ATOM   2542  CG  LYS A 356      30.339  52.439  22.181  1.00  0.00           C
ATOM   2543  HG1 LYS A 356      30.156  51.829  21.271  1.00  0.00           H
ATOM   2544  HG2 LYS A 356      30.880  53.334  21.806  1.00  0.00           H
ATOM   2545  CD  LYS A 356      29.037  53.014  22.847  1.00  0.00           C
ATOM   2546  HD1 LYS A 356      29.394  53.536  23.761  1.00  0.00           H
ATOM   2547  HD2 LYS A 356      28.514  52.150  23.309  1.00  0.00           H
ATOM   2548  CE  LYS A 356      28.095  53.863  22.019  1.00  0.00           C
ATOM   2549  HE1 LYS A 356      28.675  54.771  21.748  1.00  0.00           H
ATOM   2550  HE2 LYS A 356      27.237  54.198  22.640  1.00  0.00           H
ATOM   2551  NZ  LYS A 356      27.607  53.200  20.811  1.00  0.00           N
ATOM   2552  HZ1 LYS A 356      27.301  52.206  20.839  1.00  0.00           H
ATOM   2553  HZ2 LYS A 356      28.479  53.200  20.245  1.00  0.00           H
ATOM   2554  HZ3 LYS A 356      26.935  53.772  20.260  1.00  0.00           H
ATOM   2555  C   LYS A 356      33.362  50.632  23.688  1.00  0.00           C
ATOM   2556  O   LYS A 356      33.096  50.792  24.870  1.00  0.00           O
ATOM   2557  N   THR A 357      34.280  49.744  23.311  1.00  0.00           N
ATOM   2558  HN  THR A 357      34.442  49.494  22.360  1.00  0.00           H
ATOM   2559  CA  THR A 357      35.055  48.858  24.159  1.00  0.00           C
ATOM   2560  HA  THR A 357      34.346  48.170  24.596  1.00  0.00           H
ATOM   2561  CB  THR A 357      36.084  48.055  23.404  1.00  0.00           C
ATOM   2562  HB  THR A 357      36.805  48.718  22.880  1.00  0.00           H
ATOM   2563  OG1 THR A 357      35.322  47.401  22.374  1.00  0.00           O
ATOM   2564  HG1 THR A 357      34.842  46.720  22.850  1.00  0.00           H
ATOM   2565  CG2 THR A 357      36.861  47.032  24.269  1.00  0.00           C
ATOM   2566 1HG2 THR A 357      36.210  46.342  24.847  1.00  0.00           H
ATOM   2567 2HG2 THR A 357      37.464  47.588  25.019  1.00  0.00           H
ATOM   2568 3HG2 THR A 357      37.552  46.419  23.651  1.00  0.00           H
ATOM   2569  C   THR A 357      35.781  49.604  25.236  1.00  0.00           C
ATOM   2570  O   THR A 357      35.728  49.162  26.373  1.00  0.00           O
ATOM   2571  N   SER A 358      36.406  50.737  24.886  1.00  0.00           N
ATOM   2572  HN  SER A 358      36.399  51.015  23.928  1.00  0.00           H
ATOM   2573  CA  SER A 358      37.125  51.589  25.907  1.00  0.00           C
ATOM   2574  HA  SER A 358      37.646  50.901  26.556  1.00  0.00           H
ATOM   2575  CB  SER A 358      38.030  52.688  25.312  1.00  0.00           C
ATOM   2576  HB1 SER A 358      38.974  52.280  24.892  1.00  0.00           H
ATOM   2577  HB2 SER A 358      38.412  53.251  26.190  1.00  0.00           H
ATOM   2578  OG  SER A 358      37.304  53.482  24.438  1.00  0.00           O
ATOM   2579  HG1 SER A 358      37.113  52.921  23.683  1.00  0.00           H
ATOM   2580  C   SER A 358      36.123  52.152  26.894  1.00  0.00           C
ATOM   2581  O   SER A 358      36.425  52.145  28.071  1.00  0.00           O
ATOM   2582  N   TYR A 359      34.884  52.640  26.517  1.00  0.00           N
ATOM   2583  HN  TYR A 359      34.621  52.728  25.559  1.00  0.00           H
ATOM   2584  CA  TYR A 359      33.830  53.060  27.500  1.00  0.00           C
ATOM   2585  HA  TYR A 359      34.321  53.747  28.173  1.00  0.00           H
ATOM   2586  CB  TYR A 359      32.558  53.805  26.860  1.00  0.00           C
ATOM   2587  HB1 TYR A 359      31.806  54.026  27.648  1.00  0.00           H
ATOM   2588  HB2 TYR A 359      32.099  53.253  26.012  1.00  0.00           H
ATOM   2589  CG  TYR A 359      33.061  55.164  26.344  1.00  0.00           C
ATOM   2590  CD1 TYR A 359      33.626  55.233  25.130  1.00  0.00           C
ATOM   2591  HD1 TYR A 359      33.661  54.365  24.488  1.00  0.00           H
ATOM   2592  CE1 TYR A 359      34.206  56.459  24.709  1.00  0.00           C
ATOM   2593  HE1 TYR A 359      34.610  56.408  23.709  1.00  0.00           H
ATOM   2594  CZ  TYR A 359      34.218  57.547  25.552  1.00  0.00           C
ATOM   2595  OH  TYR A 359      34.771  58.789  25.033  1.00  0.00           O
ATOM   2596  HH  TYR A 359      35.013  58.649  24.115  1.00  0.00           H
ATOM   2597  CD2 TYR A 359      33.076  56.251  27.237  1.00  0.00           C
ATOM   2598  HD2 TYR A 359      32.521  56.170  28.160  1.00  0.00           H
ATOM   2599  CE2 TYR A 359      33.614  57.498  26.853  1.00  0.00           C
ATOM   2600  HE2 TYR A 359      33.515  58.326  27.540  1.00  0.00           H
ATOM   2601  C   TYR A 359      33.264  51.839  28.287  1.00  0.00           C
ATOM   2602  O   TYR A 359      33.083  51.919  29.484  1.00  0.00           O
ATOM   2603  N   PHE A 360      33.048  50.686  27.615  1.00  0.00           N
ATOM   2604  HN  PHE A 360      33.232  50.585  26.640  1.00  0.00           H
ATOM   2605  CA  PHE A 360      32.546  49.467  28.236  1.00  0.00           C
ATOM   2606  HA  PHE A 360      31.586  49.567  28.720  1.00  0.00           H
ATOM   2607  CB  PHE A 360      32.271  48.416  27.042  1.00  0.00           C
ATOM   2608  HB1 PHE A 360      33.124  48.389  26.331  1.00  0.00           H
ATOM   2609  HB2 PHE A 360      31.320  48.647  26.517  1.00  0.00           H
ATOM   2610  CG  PHE A 360      32.112  46.891  27.414  1.00  0.00           C
ATOM   2611  CD1 PHE A 360      33.120  45.910  26.947  1.00  0.00           C
ATOM   2612  HD1 PHE A 360      33.911  46.227  26.283  1.00  0.00           H
ATOM   2613  CE1 PHE A 360      33.015  44.532  27.342  1.00  0.00           C
ATOM   2614  HE1 PHE A 360      33.732  43.838  26.928  1.00  0.00           H
ATOM   2615  CZ  PHE A 360      31.983  44.229  28.186  1.00  0.00           C
ATOM   2616  HZ  PHE A 360      31.855  43.174  28.377  1.00  0.00           H
ATOM   2617  CD2 PHE A 360      30.999  46.381  28.149  1.00  0.00           C
ATOM   2618  HD2 PHE A 360      30.181  47.025  28.437  1.00  0.00           H
ATOM   2619  CE2 PHE A 360      30.945  45.081  28.580  1.00  0.00           C
ATOM   2620  HE2 PHE A 360      30.069  44.679  29.067  1.00  0.00           H
ATOM   2621  C   PHE A 360      33.492  48.895  29.331  1.00  0.00           C
ATOM   2622  O   PHE A 360      33.072  48.509  30.395  1.00  0.00           O
ATOM   2623  N   HSD A 361      34.805  48.946  29.036  1.00  0.00           N
ATOM   2624  HN  HSD A 361      35.066  49.090  28.085  1.00  0.00           H
ATOM   2625  CA  HSD A 361      35.897  48.794  30.025  1.00  0.00           C
ATOM   2626  HA  HSD A 361      35.729  47.872  30.562  1.00  0.00           H
ATOM   2627  CB  HSD A 361      37.295  48.883  29.418  1.00  0.00           C
ATOM   2628  HB1 HSD A 361      38.044  48.798  30.234  1.00  0.00           H
ATOM   2629  HB2 HSD A 361      37.465  49.796  28.807  1.00  0.00           H
ATOM   2630  ND1 HSD A 361      38.784  47.607  27.761  1.00  0.00           N
ATOM   2631  HD1 HSD A 361      39.462  48.342  27.754  1.00  0.00           H
ATOM   2632  CG  HSD A 361      37.675  47.684  28.543  1.00  0.00           C
ATOM   2633  CE1 HSD A 361      38.802  46.349  27.247  1.00  0.00           C
ATOM   2634  HE1 HSD A 361      39.620  46.068  26.583  1.00  0.00           H
ATOM   2635  NE2 HSD A 361      37.780  45.566  27.582  1.00  0.00           N
ATOM   2636  CD2 HSD A 361      37.073  46.473  28.359  1.00  0.00           C
ATOM   2637  HD2 HSD A 361      36.080  46.204  28.698  1.00  0.00           H
ATOM   2638  C   HSD A 361      35.906  49.808  31.131  1.00  0.00           C
ATOM   2639  O   HSD A 361      35.911  49.436  32.251  1.00  0.00           O
ATOM   2640  N   LEU A 362      35.839  51.098  30.821  1.00  0.00           N
ATOM   2641  HN  LEU A 362      35.869  51.483  29.902  1.00  0.00           H
ATOM   2642  CA  LEU A 362      35.804  52.218  31.769  1.00  0.00           C
ATOM   2643  HA  LEU A 362      36.742  52.179  32.301  1.00  0.00           H
ATOM   2644  CB  LEU A 362      35.721  53.535  30.947  1.00  0.00           C
ATOM   2645  HB1 LEU A 362      34.838  53.464  30.277  1.00  0.00           H
ATOM   2646  HB2 LEU A 362      36.702  53.468  30.429  1.00  0.00           H
ATOM   2647  CG  LEU A 362      35.545  54.817  31.721  1.00  0.00           C
ATOM   2648  HG  LEU A 362      34.596  54.761  32.295  1.00  0.00           H
ATOM   2649  CD1 LEU A 362      36.721  55.146  32.708  1.00  0.00           C
ATOM   2650 1HD1 LEU A 362      36.617  54.318  33.441  1.00  0.00           H
ATOM   2651 2HD1 LEU A 362      36.733  56.127  33.228  1.00  0.00           H
ATOM   2652 3HD1 LEU A 362      37.678  54.990  32.165  1.00  0.00           H
ATOM   2653  CD2 LEU A 362      35.434  56.079  30.832  1.00  0.00           C
ATOM   2654 1HD2 LEU A 362      34.578  55.977  30.130  1.00  0.00           H
ATOM   2655 2HD2 LEU A 362      36.395  56.264  30.307  1.00  0.00           H
ATOM   2656 3HD2 LEU A 362      35.207  57.002  31.408  1.00  0.00           H
ATOM   2657  C   LEU A 362      34.641  52.180  32.776  1.00  0.00           C
ATOM   2658  O   LEU A 362      34.773  52.397  33.964  1.00  0.00           O
ATOM   2659  N   LEU A 363      33.387  51.837  32.301  1.00  0.00           N
ATOM   2660  HN  LEU A 363      33.279  51.629  31.332  1.00  0.00           H
ATOM   2661  CA  LEU A 363      32.234  51.745  33.099  1.00  0.00           C
ATOM   2662  HA  LEU A 363      32.076  52.664  33.644  1.00  0.00           H
ATOM   2663  CB  LEU A 363      31.026  51.424  32.124  1.00  0.00           C
ATOM   2664  HB1 LEU A 363      31.291  50.503  31.563  1.00  0.00           H
ATOM   2665  HB2 LEU A 363      30.958  52.293  31.436  1.00  0.00           H
ATOM   2666  CG  LEU A 363      29.641  51.363  32.781  1.00  0.00           C
ATOM   2667  HG  LEU A 363      29.601  50.347  33.230  1.00  0.00           H
ATOM   2668  CD1 LEU A 363      29.335  52.403  33.910  1.00  0.00           C
ATOM   2669 1HD1 LEU A 363      30.035  52.477  34.769  1.00  0.00           H
ATOM   2670 2HD1 LEU A 363      28.351  52.089  34.320  1.00  0.00           H
ATOM   2671 3HD1 LEU A 363      29.264  53.419  33.465  1.00  0.00           H
ATOM   2672  CD2 LEU A 363      28.656  51.458  31.633  1.00  0.00           C
ATOM   2673 1HD2 LEU A 363      27.634  51.587  32.049  1.00  0.00           H
ATOM   2674 2HD2 LEU A 363      28.710  50.643  30.881  1.00  0.00           H
ATOM   2675 3HD2 LEU A 363      28.844  52.429  31.126  1.00  0.00           H
ATOM   2676  C   LEU A 363      32.358  50.653  34.096  1.00  0.00           C
ATOM   2677  O   LEU A 363      31.964  50.768  35.241  1.00  0.00           O
ATOM   2678  N   THR A 364      32.963  49.553  33.629  1.00  0.00           N
ATOM   2679  HN  THR A 364      33.343  49.512  32.709  1.00  0.00           H
ATOM   2680  CA  THR A 364      33.436  48.398  34.462  1.00  0.00           C
ATOM   2681  HA  THR A 364      32.572  47.920  34.898  1.00  0.00           H
ATOM   2682  CB  THR A 364      33.843  47.289  33.570  1.00  0.00           C
ATOM   2683  HB  THR A 364      34.846  47.412  33.108  1.00  0.00           H
ATOM   2684  OG1 THR A 364      32.881  46.922  32.563  1.00  0.00           O
ATOM   2685  HG1 THR A 364      32.813  47.589  31.876  1.00  0.00           H
ATOM   2686  CG2 THR A 364      34.072  45.919  34.320  1.00  0.00           C
ATOM   2687 1HG2 THR A 364      34.749  45.976  35.199  1.00  0.00           H
ATOM   2688 2HG2 THR A 364      34.471  45.150  33.625  1.00  0.00           H
ATOM   2689 3HG2 THR A 364      33.103  45.516  34.685  1.00  0.00           H
ATOM   2690  C   THR A 364      34.419  48.628  35.626  1.00  0.00           C
ATOM   2691  O   THR A 364      34.254  48.081  36.745  1.00  0.00           O
ATOM   2692  N   TRP A 365      35.467  49.411  35.308  1.00  0.00           N
ATOM   2693  HN  TRP A 365      35.671  49.753  34.394  1.00  0.00           H
ATOM   2694  CA  TRP A 365      36.368  49.845  36.408  1.00  0.00           C
ATOM   2695  HA  TRP A 365      36.542  49.038  37.104  1.00  0.00           H
ATOM   2696  CB  TRP A 365      37.714  50.267  35.857  1.00  0.00           C
ATOM   2697  HB1 TRP A 365      38.433  50.654  36.611  1.00  0.00           H
ATOM   2698  HB2 TRP A 365      37.442  51.182  35.287  1.00  0.00           H
ATOM   2699  CG  TRP A 365      38.403  49.216  35.060  1.00  0.00           C
ATOM   2700  CD1 TRP A 365      38.603  49.261  33.754  1.00  0.00           C
ATOM   2701  HD1 TRP A 365      38.287  50.034  33.069  1.00  0.00           H
ATOM   2702  NE1 TRP A 365      39.442  48.266  33.332  1.00  0.00           N
ATOM   2703  HE1 TRP A 365      39.665  48.004  32.418  1.00  0.00           H
ATOM   2704  CE2 TRP A 365      39.789  47.542  34.406  1.00  0.00           C
ATOM   2705  CD2 TRP A 365      39.083  48.090  35.531  1.00  0.00           C
ATOM   2706  CE3 TRP A 365      39.241  47.646  36.832  1.00  0.00           C
ATOM   2707  HE3 TRP A 365      38.866  48.106  37.735  1.00  0.00           H
ATOM   2708  CZ3 TRP A 365      40.103  46.585  37.052  1.00  0.00           C
ATOM   2709  HZ3 TRP A 365      40.297  46.401  38.099  1.00  0.00           H
ATOM   2710  CZ2 TRP A 365      40.645  46.463  34.595  1.00  0.00           C
ATOM   2711  HZ2 TRP A 365      41.147  45.995  33.761  1.00  0.00           H
ATOM   2712  CH2 TRP A 365      40.766  46.039  35.984  1.00  0.00           C
ATOM   2713  HH2 TRP A 365      41.371  45.170  36.193  1.00  0.00           H
ATOM   2714  C   TRP A 365      35.759  50.892  37.342  1.00  0.00           C
ATOM   2715  O   TRP A 365      36.136  51.005  38.519  1.00  0.00           O
ATOM   2716  N   SER A 366      34.763  51.708  36.850  1.00  0.00           N
ATOM   2717  HN  SER A 366      34.390  51.549  35.940  1.00  0.00           H
ATOM   2718  CA  SER A 366      34.380  52.993  37.461  1.00  0.00           C
ATOM   2719  HA  SER A 366      35.300  53.512  37.686  1.00  0.00           H
ATOM   2720  CB  SER A 366      33.556  53.881  36.444  1.00  0.00           C
ATOM   2721  HB1 SER A 366      32.957  54.638  36.995  1.00  0.00           H
ATOM   2722  HB2 SER A 366      32.856  53.293  35.812  1.00  0.00           H
ATOM   2723  OG  SER A 366      34.463  54.509  35.560  1.00  0.00           O
ATOM   2724  HG1 SER A 366      34.685  53.832  34.917  1.00  0.00           H
ATOM   2725  C   SER A 366      33.590  52.887  38.765  1.00  0.00           C
ATOM   2726  O   SER A 366      33.999  53.381  39.818  1.00  0.00           O
ATOM   2727  N   LEU A 367      32.598  51.995  38.705  1.00  0.00           N
ATOM   2728  HN  LEU A 367      32.394  51.573  37.825  1.00  0.00           H
ATOM   2729  CA  LEU A 367      31.717  51.557  39.790  1.00  0.00           C
ATOM   2730  HA  LEU A 367      31.353  52.479  40.218  1.00  0.00           H
ATOM   2731  CB  LEU A 367      30.519  50.775  39.129  1.00  0.00           C
ATOM   2732  HB1 LEU A 367      29.751  50.614  39.915  1.00  0.00           H
ATOM   2733  HB2 LEU A 367      30.824  49.790  38.717  1.00  0.00           H
ATOM   2734  CG  LEU A 367      29.703  51.501  38.099  1.00  0.00           C
ATOM   2735  HG  LEU A 367      30.395  51.956  37.359  1.00  0.00           H
ATOM   2736  CD1 LEU A 367      28.709  50.639  37.367  1.00  0.00           C
ATOM   2737 1HD1 LEU A 367      28.060  51.220  36.677  1.00  0.00           H
ATOM   2738 2HD1 LEU A 367      28.047  50.113  38.088  1.00  0.00           H
ATOM   2739 3HD1 LEU A 367      29.198  49.826  36.789  1.00  0.00           H
ATOM   2740  CD2 LEU A 367      29.002  52.753  38.692  1.00  0.00           C
ATOM   2741 1HD2 LEU A 367      28.358  53.316  37.983  1.00  0.00           H
ATOM   2742 2HD2 LEU A 367      29.763  53.435  39.127  1.00  0.00           H
ATOM   2743 3HD2 LEU A 367      28.483  52.399  39.608  1.00  0.00           H
ATOM   2744  C   LEU A 367      32.461  50.930  40.942  1.00  0.00           C
ATOM   2745  O   LEU A 367      32.265  51.350  42.074  1.00  0.00           O
ATOM   2746  N   PRO A 368      33.444  50.015  40.805  1.00  0.00           N
ATOM   2747  CD  PRO A 368      33.522  49.090  39.686  1.00  0.00           C
ATOM   2748  HD1 PRO A 368      33.529  49.601  38.700  1.00  0.00           H
ATOM   2749  HD2 PRO A 368      32.714  48.331  39.760  1.00  0.00           H
ATOM   2750  CA  PRO A 368      34.295  49.611  41.977  1.00  0.00           C
ATOM   2751  HA  PRO A 368      33.631  49.357  42.790  1.00  0.00           H
ATOM   2752  CB  PRO A 368      35.006  48.335  41.440  1.00  0.00           C
ATOM   2753  HB1 PRO A 368      34.428  47.469  41.827  1.00  0.00           H
ATOM   2754  HB2 PRO A 368      36.007  48.053  41.832  1.00  0.00           H
ATOM   2755  CG  PRO A 368      34.788  48.296  39.954  1.00  0.00           C
ATOM   2756  HG1 PRO A 368      35.674  48.823  39.542  1.00  0.00           H
ATOM   2757  HG2 PRO A 368      34.722  47.302  39.463  1.00  0.00           H
ATOM   2758  C   PRO A 368      35.303  50.702  42.416  1.00  0.00           C
ATOM   2759  O   PRO A 368      35.647  50.760  43.584  1.00  0.00           O
ATOM   2760  N   PHE A 369      35.858  51.540  41.525  1.00  0.00           N
ATOM   2761  HN  PHE A 369      35.752  51.271  40.571  1.00  0.00           H
ATOM   2762  CA  PHE A 369      36.744  52.591  41.926  1.00  0.00           C
ATOM   2763  HA  PHE A 369      37.376  52.158  42.688  1.00  0.00           H
ATOM   2764  CB  PHE A 369      37.552  53.243  40.750  1.00  0.00           C
ATOM   2765  HB1 PHE A 369      36.918  53.875  40.093  1.00  0.00           H
ATOM   2766  HB2 PHE A 369      37.925  52.488  40.024  1.00  0.00           H
ATOM   2767  CG  PHE A 369      38.662  54.071  41.249  1.00  0.00           C
ATOM   2768  CD1 PHE A 369      39.789  53.346  41.753  1.00  0.00           C
ATOM   2769  HD1 PHE A 369      39.709  52.270  41.816  1.00  0.00           H
ATOM   2770  CE1 PHE A 369      40.973  53.975  41.974  1.00  0.00           C
ATOM   2771  HE1 PHE A 369      41.862  53.402  42.190  1.00  0.00           H
ATOM   2772  CZ  PHE A 369      41.144  55.380  41.713  1.00  0.00           C
ATOM   2773  HZ  PHE A 369      42.076  55.829  42.024  1.00  0.00           H
ATOM   2774  CD2 PHE A 369      38.861  55.387  40.923  1.00  0.00           C
ATOM   2775  HD2 PHE A 369      38.043  55.956  40.506  1.00  0.00           H
ATOM   2776  CE2 PHE A 369      40.060  56.092  41.174  1.00  0.00           C
ATOM   2777  HE2 PHE A 369      40.216  57.142  40.974  1.00  0.00           H
ATOM   2778  C   PHE A 369      36.160  53.714  42.768  1.00  0.00           C
ATOM   2779  O   PHE A 369      36.604  54.040  43.859  1.00  0.00           O
ATOM   2780  N   VAL A 370      34.961  54.240  42.259  1.00  0.00           N
ATOM   2781  HN  VAL A 370      34.616  54.082  41.336  1.00  0.00           H
ATOM   2782  CA  VAL A 370      34.340  55.297  42.963  1.00  0.00           C
ATOM   2783  HA  VAL A 370      35.088  55.999  43.300  1.00  0.00           H
ATOM   2784  CB  VAL A 370      33.357  55.929  42.035  1.00  0.00           C
ATOM   2785  HB  VAL A 370      32.666  55.098  41.774  1.00  0.00           H
ATOM   2786  CG1 VAL A 370      32.476  57.026  42.642  1.00  0.00           C
ATOM   2787 1HG1 VAL A 370      33.019  57.872  43.114  1.00  0.00           H
ATOM   2788 2HG1 VAL A 370      31.711  56.646  43.353  1.00  0.00           H
ATOM   2789 3HG1 VAL A 370      31.839  57.420  41.822  1.00  0.00           H
ATOM   2790  CG2 VAL A 370      34.099  56.430  40.778  1.00  0.00           C
ATOM   2791 1HG2 VAL A 370      34.988  55.809  40.537  1.00  0.00           H
ATOM   2792 2HG2 VAL A 370      34.497  57.432  41.045  1.00  0.00           H
ATOM   2793 3HG2 VAL A 370      33.358  56.587  39.965  1.00  0.00           H
ATOM   2794  C   VAL A 370      33.600  54.833  44.184  1.00  0.00           C
ATOM   2795  O   VAL A 370      33.455  55.647  45.079  1.00  0.00           O
ATOM   2796  N   LEU A 371      33.266  53.508  44.312  1.00  0.00           N
ATOM   2797  HN  LEU A 371      33.395  52.908  43.527  1.00  0.00           H
ATOM   2798  CA  LEU A 371      32.966  52.807  45.610  1.00  0.00           C
ATOM   2799  HA  LEU A 371      32.211  53.383  46.125  1.00  0.00           H
ATOM   2800  CB  LEU A 371      32.409  51.439  45.292  1.00  0.00           C
ATOM   2801  HB1 LEU A 371      33.161  50.920  44.660  1.00  0.00           H
ATOM   2802  HB2 LEU A 371      31.423  51.496  44.784  1.00  0.00           H
ATOM   2803  CG  LEU A 371      32.260  50.469  46.498  1.00  0.00           C
ATOM   2804  HG  LEU A 371      33.215  50.240  47.018  1.00  0.00           H
ATOM   2805  CD1 LEU A 371      31.300  50.977  47.607  1.00  0.00           C
ATOM   2806 1HD1 LEU A 371      31.698  51.828  48.200  1.00  0.00           H
ATOM   2807 2HD1 LEU A 371      30.984  50.165  48.297  1.00  0.00           H
ATOM   2808 3HD1 LEU A 371      30.459  51.470  47.074  1.00  0.00           H
ATOM   2809  CD2 LEU A 371      31.837  49.031  46.066  1.00  0.00           C
ATOM   2810 1HD2 LEU A 371      30.916  49.059  45.444  1.00  0.00           H
ATOM   2811 2HD2 LEU A 371      31.822  48.341  46.936  1.00  0.00           H
ATOM   2812 3HD2 LEU A 371      32.621  48.582  45.419  1.00  0.00           H
ATOM   2813  C   LEU A 371      34.164  52.822  46.658  1.00  0.00           C
ATOM   2814  O   LEU A 371      33.921  53.226  47.800  1.00  0.00           O
ATOM   2815  N   THR A 372      35.442  52.580  46.213  1.00  0.00           N
ATOM   2816  HN  THR A 372      35.718  52.239  45.317  1.00  0.00           H
ATOM   2817  CA  THR A 372      36.561  52.780  47.069  1.00  0.00           C
ATOM   2818  HA  THR A 372      36.377  52.231  47.981  1.00  0.00           H
ATOM   2819  CB  THR A 372      37.873  52.192  46.562  1.00  0.00           C
ATOM   2820  HB  THR A 372      38.235  52.700  45.642  1.00  0.00           H
ATOM   2821  OG1 THR A 372      37.735  50.903  46.160  1.00  0.00           O
ATOM   2822  HG1 THR A 372      36.991  50.909  45.553  1.00  0.00           H
ATOM   2823  CG2 THR A 372      39.035  52.213  47.536  1.00  0.00           C
ATOM   2824 1HG2 THR A 372      39.274  53.279  47.740  1.00  0.00           H
ATOM   2825 2HG2 THR A 372      39.907  51.625  47.177  1.00  0.00           H
ATOM   2826 3HG2 THR A 372      38.703  51.835  48.527  1.00  0.00           H
ATOM   2827  C   THR A 372      36.802  54.224  47.439  1.00  0.00           C
ATOM   2828  O   THR A 372      37.183  54.537  48.577  1.00  0.00           O
ATOM   2829  N   VAL A 373      36.489  55.169  46.549  1.00  0.00           N
ATOM   2830  HN  VAL A 373      36.381  54.920  45.590  1.00  0.00           H
ATOM   2831  CA  VAL A 373      36.656  56.600  46.783  1.00  0.00           C
ATOM   2832  HA  VAL A 373      37.635  56.656  47.236  1.00  0.00           H
ATOM   2833  CB  VAL A 373      36.682  57.461  45.518  1.00  0.00           C
ATOM   2834  HB  VAL A 373      35.802  57.201  44.892  1.00  0.00           H
ATOM   2835  CG1 VAL A 373      36.695  59.024  45.937  1.00  0.00           C
ATOM   2836 1HG1 VAL A 373      35.750  59.412  46.375  1.00  0.00           H
ATOM   2837 2HG1 VAL A 373      36.944  59.560  44.996  1.00  0.00           H
ATOM   2838 3HG1 VAL A 373      37.509  59.159  46.681  1.00  0.00           H
ATOM   2839  CG2 VAL A 373      37.997  56.996  44.776  1.00  0.00           C
ATOM   2840 1HG2 VAL A 373      37.832  55.922  44.545  1.00  0.00           H
ATOM   2841 2HG2 VAL A 373      38.919  57.108  45.386  1.00  0.00           H
ATOM   2842 3HG2 VAL A 373      38.078  57.629  43.866  1.00  0.00           H
ATOM   2843  C   VAL A 373      35.688  57.163  47.752  1.00  0.00           C
ATOM   2844  O   VAL A 373      36.040  57.931  48.619  1.00  0.00           O
ATOM   2845  N   ALA A 374      34.421  56.638  47.654  1.00  0.00           N
ATOM   2846  HN  ALA A 374      34.171  56.072  46.873  1.00  0.00           H
ATOM   2847  CA  ALA A 374      33.337  57.035  48.527  1.00  0.00           C
ATOM   2848  HA  ALA A 374      33.272  58.113  48.524  1.00  0.00           H
ATOM   2849  CB  ALA A 374      32.000  56.333  48.065  1.00  0.00           C
ATOM   2850  HB1 ALA A 374      31.946  56.553  46.977  1.00  0.00           H
ATOM   2851  HB2 ALA A 374      31.030  56.531  48.568  1.00  0.00           H
ATOM   2852  HB3 ALA A 374      32.133  55.233  48.148  1.00  0.00           H
ATOM   2853  C   ALA A 374      33.665  56.610  49.965  1.00  0.00           C
ATOM   2854  O   ALA A 374      33.577  57.352  50.967  1.00  0.00           O
ATOM   2855  N   ILE A 375      34.158  55.373  50.165  1.00  0.00           N
ATOM   2856  HN  ILE A 375      34.404  54.828  49.367  1.00  0.00           H
ATOM   2857  CA  ILE A 375      34.631  54.815  51.480  1.00  0.00           C
ATOM   2858  HA  ILE A 375      33.749  54.771  52.101  1.00  0.00           H
ATOM   2859  CB  ILE A 375      35.068  53.360  51.379  1.00  0.00           C
ATOM   2860  HB  ILE A 375      35.805  53.268  50.553  1.00  0.00           H
ATOM   2861  CG2 ILE A 375      35.668  52.733  52.713  1.00  0.00           C
ATOM   2862 1HG2 ILE A 375      35.991  51.690  52.504  1.00  0.00           H
ATOM   2863 2HG2 ILE A 375      35.057  52.841  53.635  1.00  0.00           H
ATOM   2864 3HG2 ILE A 375      36.573  53.291  53.037  1.00  0.00           H
ATOM   2865  CG1 ILE A 375      33.896  52.476  50.962  1.00  0.00           C
ATOM   2866 1HG1 ILE A 375      33.250  53.029  50.247  1.00  0.00           H
ATOM   2867 2HG1 ILE A 375      33.274  52.211  51.843  1.00  0.00           H
ATOM   2868  CD  ILE A 375      34.343  51.194  50.245  1.00  0.00           C
ATOM   2869  HD1 ILE A 375      34.885  51.417  49.301  1.00  0.00           H
ATOM   2870  HD2 ILE A 375      33.458  50.599  49.933  1.00  0.00           H
ATOM   2871  HD3 ILE A 375      34.999  50.560  50.880  1.00  0.00           H
ATOM   2872  C   ILE A 375      35.752  55.613  52.133  1.00  0.00           C
ATOM   2873  O   ILE A 375      35.640  55.942  53.309  1.00  0.00           O
ATOM   2874  N   LEU A 376      36.779  56.010  51.308  1.00  0.00           N
ATOM   2875  HN  LEU A 376      36.818  55.507  50.448  1.00  0.00           H
ATOM   2876  CA  LEU A 376      37.695  56.983  51.813  1.00  0.00           C
ATOM   2877  HA  LEU A 376      38.146  56.547  52.692  1.00  0.00           H
ATOM   2878  CB  LEU A 376      39.009  57.131  50.936  1.00  0.00           C
ATOM   2879  HB1 LEU A 376      39.715  57.824  51.443  1.00  0.00           H
ATOM   2880  HB2 LEU A 376      38.860  57.620  49.950  1.00  0.00           H
ATOM   2881  CG  LEU A 376      39.690  55.795  50.736  1.00  0.00           C
ATOM   2882  HG  LEU A 376      38.906  55.070  50.429  1.00  0.00           H
ATOM   2883  CD1 LEU A 376      40.806  55.953  49.701  1.00  0.00           C
ATOM   2884 1HD1 LEU A 376      41.620  56.515  50.208  1.00  0.00           H
ATOM   2885 2HD1 LEU A 376      40.498  56.439  48.751  1.00  0.00           H
ATOM   2886 3HD1 LEU A 376      41.207  54.924  49.584  1.00  0.00           H
ATOM   2887  CD2 LEU A 376      40.336  55.388  52.091  1.00  0.00           C
ATOM   2888 1HD2 LEU A 376      39.654  55.081  52.912  1.00  0.00           H
ATOM   2889 2HD2 LEU A 376      40.991  56.165  52.539  1.00  0.00           H
ATOM   2890 3HD2 LEU A 376      41.005  54.530  51.862  1.00  0.00           H
ATOM   2891  C   LEU A 376      37.084  58.381  52.117  1.00  0.00           C
ATOM   2892  O   LEU A 376      37.374  58.926  53.203  1.00  0.00           O
ATOM   2893  N   ALA A 377      36.055  58.881  51.332  1.00  0.00           N
ATOM   2894  HN  ALA A 377      35.716  58.244  50.644  1.00  0.00           H
ATOM   2895  CA  ALA A 377      35.386  60.159  51.475  1.00  0.00           C
ATOM   2896  HA  ALA A 377      36.155  60.899  51.639  1.00  0.00           H
ATOM   2897  CB  ALA A 377      34.529  60.630  50.233  1.00  0.00           C
ATOM   2898  HB1 ALA A 377      34.208  61.693  50.235  1.00  0.00           H
ATOM   2899  HB2 ALA A 377      33.617  59.996  50.209  1.00  0.00           H
ATOM   2900  HB3 ALA A 377      35.098  60.582  49.280  1.00  0.00           H
ATOM   2901  C   ALA A 377      34.585  60.239  52.799  1.00  0.00           C
ATOM   2902  O   ALA A 377      34.524  61.283  53.427  1.00  0.00           O
ATOM   2903  N   VAL A 378      33.955  59.136  53.296  1.00  0.00           N
ATOM   2904  HN  VAL A 378      34.087  58.326  52.730  1.00  0.00           H
ATOM   2905  CA  VAL A 378      33.187  59.004  54.468  1.00  0.00           C
ATOM   2906  HA  VAL A 378      32.857  59.991  54.759  1.00  0.00           H
ATOM   2907  CB  VAL A 378      31.841  58.302  54.309  1.00  0.00           C
ATOM   2908  HB  VAL A 378      31.333  58.253  55.295  1.00  0.00           H
ATOM   2909  CG1 VAL A 378      31.021  58.947  53.214  1.00  0.00           C
ATOM   2910 1HG1 VAL A 378      30.064  58.395  53.097  1.00  0.00           H
ATOM   2911 2HG1 VAL A 378      31.583  58.899  52.257  1.00  0.00           H
ATOM   2912 3HG1 VAL A 378      30.749  59.989  53.490  1.00  0.00           H
ATOM   2913  CG2 VAL A 378      31.973  56.865  53.858  1.00  0.00           C
ATOM   2914 1HG2 VAL A 378      31.017  56.320  54.016  1.00  0.00           H
ATOM   2915 2HG2 VAL A 378      32.757  56.265  54.367  1.00  0.00           H
ATOM   2916 3HG2 VAL A 378      32.236  56.795  52.781  1.00  0.00           H
ATOM   2917  C   VAL A 378      34.046  58.538  55.625  1.00  0.00           C
ATOM   2918  O   VAL A 378      33.662  58.468  56.781  1.00  0.00           O
ATOM   2919  N   ALA A 379      35.310  58.348  55.287  1.00  0.00           N
ATOM   2920  HN  ALA A 379      35.546  58.650  54.367  1.00  0.00           H
ATOM   2921  CA  ALA A 379      36.335  57.889  56.209  1.00  0.00           C
ATOM   2922  HA  ALA A 379      37.084  57.459  55.560  1.00  0.00           H
ATOM   2923  CB  ALA A 379      36.922  59.122  56.937  1.00  0.00           C
ATOM   2924  HB1 ALA A 379      36.169  59.721  57.492  1.00  0.00           H
ATOM   2925  HB2 ALA A 379      37.269  59.825  56.150  1.00  0.00           H
ATOM   2926  HB3 ALA A 379      37.670  58.793  57.690  1.00  0.00           H
ATOM   2927  C   ALA A 379      36.025  56.752  57.151  1.00  0.00           C
ATOM   2928  O   ALA A 379      35.889  56.909  58.366  1.00  0.00           O
ATOM   2929  N   GLN A 380      35.849  55.565  56.530  1.00  0.00           N
ATOM   2930  HN  GLN A 380      35.846  55.552  55.533  1.00  0.00           H
ATOM   2931  CA  GLN A 380      35.503  54.376  57.279  1.00  0.00           C
ATOM   2932  HA  GLN A 380      35.286  54.719  58.280  1.00  0.00           H
ATOM   2933  CB  GLN A 380      34.277  53.824  56.649  1.00  0.00           C
ATOM   2934  HB1 GLN A 380      34.172  52.756  56.939  1.00  0.00           H
ATOM   2935  HB2 GLN A 380      34.446  53.894  55.554  1.00  0.00           H
ATOM   2936  CG  GLN A 380      33.002  54.674  57.009  1.00  0.00           C
ATOM   2937  HG1 GLN A 380      32.076  54.208  56.609  1.00  0.00           H
ATOM   2938  HG2 GLN A 380      33.050  55.699  56.581  1.00  0.00           H
ATOM   2939  CD  GLN A 380      32.661  54.786  58.487  1.00  0.00           C
ATOM   2940  OE1 GLN A 380      32.065  55.849  58.807  1.00  0.00           O
ATOM   2941  NE2 GLN A 380      32.934  53.885  59.467  1.00  0.00           N
ATOM   2942 1HE2 GLN A 380      33.328  52.985  59.278  1.00  0.00           H
ATOM   2943 2HE2 GLN A 380      32.786  53.976  60.452  1.00  0.00           H
ATOM   2944  C   GLN A 380      36.588  53.296  57.347  1.00  0.00           C
ATOM   2945  O   GLN A 380      36.254  52.121  57.577  1.00  0.00           O
ATOM   2946  N   VAL A 381      37.897  53.555  57.037  1.00  0.00           N
ATOM   2947  HN  VAL A 381      38.264  54.478  56.951  1.00  0.00           H
ATOM   2948  CA  VAL A 381      38.908  52.514  57.033  1.00  0.00           C
ATOM   2949  HA  VAL A 381      38.560  51.619  56.537  1.00  0.00           H
ATOM   2950  CB  VAL A 381      39.992  52.855  56.002  1.00  0.00           C
ATOM   2951  HB  VAL A 381      40.181  53.934  56.188  1.00  0.00           H
ATOM   2952  CG1 VAL A 381      41.229  51.966  56.158  1.00  0.00           C
ATOM   2953 1HG1 VAL A 381      42.015  52.265  55.432  1.00  0.00           H
ATOM   2954 2HG1 VAL A 381      40.913  50.901  56.144  1.00  0.00           H
ATOM   2955 3HG1 VAL A 381      41.697  52.018  57.164  1.00  0.00           H
ATOM   2956  CG2 VAL A 381      39.532  52.780  54.522  1.00  0.00           C
ATOM   2957 1HG2 VAL A 381      39.541  51.687  54.328  1.00  0.00           H
ATOM   2958 2HG2 VAL A 381      40.269  53.293  53.868  1.00  0.00           H
ATOM   2959 3HG2 VAL A 381      38.570  53.330  54.434  1.00  0.00           H
ATOM   2960  C   VAL A 381      39.384  52.090  58.387  1.00  0.00           C
ATOM   2961  O   VAL A 381      39.724  53.010  59.178  1.00  0.00           O
ATOM   2962  N   ASP A 382      39.496  50.745  58.605  1.00  0.00           N
ATOM   2963  HN  ASP A 382      39.187  50.142  57.873  1.00  0.00           H
ATOM   2964  CA  ASP A 382      39.777  50.209  59.930  1.00  0.00           C
ATOM   2965  HA  ASP A 382      40.305  50.896  60.574  1.00  0.00           H
ATOM   2966  CB  ASP A 382      38.487  49.571  60.569  1.00  0.00           C
ATOM   2967  HB1 ASP A 382      38.741  49.243  61.600  1.00  0.00           H
ATOM   2968  HB2 ASP A 382      38.172  48.647  60.038  1.00  0.00           H
ATOM   2969  CG  ASP A 382      37.293  50.507  60.868  1.00  0.00           C
ATOM   2970  OD1 ASP A 382      36.133  49.949  60.964  1.00  0.00           O
ATOM   2971  OD2 ASP A 382      37.425  51.728  61.018  1.00  0.00           O
ATOM   2972  C   ASP A 382      40.856  49.127  59.773  1.00  0.00           C
ATOM   2973  O   ASP A 382      41.191  48.626  58.732  1.00  0.00           O
ATOM   2974  N   GLY A 383      41.434  48.750  60.960  1.00  0.00           N
ATOM   2975  HN  GLY A 383      41.007  49.117  61.783  1.00  0.00           H
ATOM   2976  CA  GLY A 383      42.450  47.772  61.068  1.00  0.00           C
ATOM   2977  HA1 GLY A 383      43.177  48.253  61.705  1.00  0.00           H
ATOM   2978  HA2 GLY A 383      42.735  47.435  60.083  1.00  0.00           H
ATOM   2979  C   GLY A 383      41.894  46.605  61.839  1.00  0.00           C
ATOM   2980  O   GLY A 383      41.066  46.720  62.723  1.00  0.00           O
ATOM   2981  N   ASP A 384      42.530  45.402  61.651  1.00  0.00           N
ATOM   2982  HN  ASP A 384      43.183  45.251  60.913  1.00  0.00           H
ATOM   2983  CA  ASP A 384      42.408  44.300  62.587  1.00  0.00           C
ATOM   2984  HA  ASP A 384      41.910  44.641  63.483  1.00  0.00           H
ATOM   2985  CB  ASP A 384      41.534  43.227  61.864  1.00  0.00           C
ATOM   2986  HB1 ASP A 384      41.921  42.893  60.877  1.00  0.00           H
ATOM   2987  HB2 ASP A 384      40.541  43.724  61.860  1.00  0.00           H
ATOM   2988  CG  ASP A 384      41.281  42.003  62.695  1.00  0.00           C
ATOM   2989  OD1 ASP A 384      41.057  40.904  62.129  1.00  0.00           O
ATOM   2990  OD2 ASP A 384      41.329  42.075  63.955  1.00  0.00           O
ATOM   2991  C   ASP A 384      43.757  43.665  62.946  1.00  0.00           C
ATOM   2992  O   ASP A 384      44.567  43.281  62.129  1.00  0.00           O
ATOM   2993  N   SER A 385      43.964  43.625  64.237  1.00  0.00           N
ATOM   2994  HN  SER A 385      43.207  43.778  64.867  1.00  0.00           H
ATOM   2995  CA  SER A 385      45.109  43.005  64.868  1.00  0.00           C
ATOM   2996  HA  SER A 385      45.986  43.280  64.302  1.00  0.00           H
ATOM   2997  CB  SER A 385      45.338  43.289  66.366  1.00  0.00           C
ATOM   2998  HB1 SER A 385      45.434  44.388  66.495  1.00  0.00           H
ATOM   2999  HB2 SER A 385      46.324  42.836  66.603  1.00  0.00           H
ATOM   3000  OG  SER A 385      44.286  42.807  67.221  1.00  0.00           O
ATOM   3001  HG1 SER A 385      44.369  41.850  67.203  1.00  0.00           H
ATOM   3002  C   SER A 385      45.184  41.543  64.644  1.00  0.00           C
ATOM   3003  O   SER A 385      46.229  40.988  64.302  1.00  0.00           O
ATOM   3004  N   VAL A 386      44.038  40.894  64.769  1.00  0.00           N
ATOM   3005  HN  VAL A 386      43.172  41.389  64.775  1.00  0.00           H
ATOM   3006  CA  VAL A 386      43.961  39.515  64.654  1.00  0.00           C
ATOM   3007  HA  VAL A 386      44.611  39.143  65.431  1.00  0.00           H
ATOM   3008  CB  VAL A 386      42.563  39.057  65.148  1.00  0.00           C
ATOM   3009  HB  VAL A 386      41.880  39.485  64.383  1.00  0.00           H
ATOM   3010  CG1 VAL A 386      42.516  37.553  65.072  1.00  0.00           C
ATOM   3011 1HG1 VAL A 386      42.730  37.186  64.045  1.00  0.00           H
ATOM   3012 2HG1 VAL A 386      41.501  37.213  65.370  1.00  0.00           H
ATOM   3013 3HG1 VAL A 386      43.193  37.191  65.875  1.00  0.00           H
ATOM   3014  CG2 VAL A 386      42.192  39.677  66.464  1.00  0.00           C
ATOM   3015 1HG2 VAL A 386      41.126  39.528  66.738  1.00  0.00           H
ATOM   3016 2HG2 VAL A 386      42.296  40.782  66.519  1.00  0.00           H
ATOM   3017 3HG2 VAL A 386      42.830  39.302  67.293  1.00  0.00           H
ATOM   3018  C   VAL A 386      44.336  38.973  63.259  1.00  0.00           C
ATOM   3019  O   VAL A 386      45.201  38.102  63.101  1.00  0.00           O
ATOM   3020  N   SER A 387      43.777  39.626  62.250  1.00  0.00           N
ATOM   3021  HN  SER A 387      42.970  40.196  62.386  1.00  0.00           H
ATOM   3022  CA  SER A 387      43.958  39.390  60.844  1.00  0.00           C
ATOM   3023  HA  SER A 387      43.958  38.328  60.649  1.00  0.00           H
ATOM   3024  CB  SER A 387      42.997  40.076  59.865  1.00  0.00           C
ATOM   3025  HB1 SER A 387      43.380  39.985  58.826  1.00  0.00           H
ATOM   3026  HB2 SER A 387      42.910  41.128  60.212  1.00  0.00           H
ATOM   3027  OG  SER A 387      41.724  39.436  59.979  1.00  0.00           O
ATOM   3028  HG1 SER A 387      41.236  39.815  60.713  1.00  0.00           H
ATOM   3029  C   SER A 387      45.294  39.952  60.368  1.00  0.00           C
ATOM   3030  O   SER A 387      45.886  39.388  59.505  1.00  0.00           O
ATOM   3031  N   GLY A 388      45.664  41.097  60.885  1.00  0.00           N
ATOM   3032  HN  GLY A 388      45.103  41.620  61.521  1.00  0.00           H
ATOM   3033  CA  GLY A 388      46.910  41.822  60.491  1.00  0.00           C
ATOM   3034  HA1 GLY A 388      47.563  40.980  60.317  1.00  0.00           H
ATOM   3035  HA2 GLY A 388      47.342  42.501  61.211  1.00  0.00           H
ATOM   3036  C   GLY A 388      46.802  42.554  59.172  1.00  0.00           C
ATOM   3037  O   GLY A 388      47.682  42.514  58.309  1.00  0.00           O
ATOM   3038  N   ILE A 389      45.571  43.110  58.929  1.00  0.00           N
ATOM   3039  HN  ILE A 389      44.881  43.107  59.649  1.00  0.00           H
ATOM   3040  CA  ILE A 389      45.201  43.697  57.660  1.00  0.00           C
ATOM   3041  HA  ILE A 389      46.149  44.055  57.285  1.00  0.00           H
ATOM   3042  CB  ILE A 389      44.618  42.625  56.688  1.00  0.00           C
ATOM   3043  HB  ILE A 389      45.201  41.697  56.868  1.00  0.00           H
ATOM   3044  CG2 ILE A 389      43.156  42.437  57.067  1.00  0.00           C
ATOM   3045 1HG2 ILE A 389      42.594  43.274  56.599  1.00  0.00           H
ATOM   3046 2HG2 ILE A 389      43.104  42.404  58.176  1.00  0.00           H
ATOM   3047 3HG2 ILE A 389      42.765  41.470  56.685  1.00  0.00           H
ATOM   3048  CG1 ILE A 389      44.513  42.873  55.120  1.00  0.00           C
ATOM   3049 1HG1 ILE A 389      43.908  43.793  54.973  1.00  0.00           H
ATOM   3050 2HG1 ILE A 389      44.044  41.994  54.629  1.00  0.00           H
ATOM   3051  CD  ILE A 389      45.921  43.167  54.443  1.00  0.00           C
ATOM   3052  HD1 ILE A 389      46.516  43.859  55.077  1.00  0.00           H
ATOM   3053  HD2 ILE A 389      45.701  43.670  53.476  1.00  0.00           H
ATOM   3054  HD3 ILE A 389      46.452  42.214  54.232  1.00  0.00           H
ATOM   3055  C   ILE A 389      44.306  44.902  57.912  1.00  0.00           C
ATOM   3056  O   ILE A 389      43.905  45.186  59.050  1.00  0.00           O
ATOM   3057  N   CYS A 390      44.156  45.740  56.847  1.00  0.00           N
ATOM   3058  HN  CYS A 390      44.578  45.435  55.996  1.00  0.00           H
ATOM   3059  CA  CYS A 390      43.235  46.860  56.804  1.00  0.00           C
ATOM   3060  HA  CYS A 390      42.801  46.990  57.784  1.00  0.00           H
ATOM   3061  CB  CYS A 390      43.941  48.246  56.560  1.00  0.00           C
ATOM   3062  HB1 CYS A 390      43.233  49.038  56.235  1.00  0.00           H
ATOM   3063  HB2 CYS A 390      44.571  48.140  55.651  1.00  0.00           H
ATOM   3064  SG  CYS A 390      44.826  48.763  58.068  1.00  0.00           S
ATOM   3065  C   CYS A 390      42.193  46.628  55.771  1.00  0.00           C
ATOM   3066  O   CYS A 390      42.503  45.984  54.737  1.00  0.00           O
ATOM   3067  N   PHE A 391      40.949  47.117  56.016  1.00  0.00           N
ATOM   3068  HN  PHE A 391      40.820  47.623  56.865  1.00  0.00           H
ATOM   3069  CA  PHE A 391      39.768  46.915  55.193  1.00  0.00           C
ATOM   3070  HA  PHE A 391      40.053  47.098  54.168  1.00  0.00           H
ATOM   3071  CB  PHE A 391      39.233  45.505  55.382  1.00  0.00           C
ATOM   3072  HB1 PHE A 391      38.529  45.453  56.240  1.00  0.00           H
ATOM   3073  HB2 PHE A 391      40.001  44.724  55.573  1.00  0.00           H
ATOM   3074  CG  PHE A 391      38.517  44.830  54.176  1.00  0.00           C
ATOM   3075  CD1 PHE A 391      39.334  44.424  53.132  1.00  0.00           C
ATOM   3076  HD1 PHE A 391      40.381  44.688  53.157  1.00  0.00           H
ATOM   3077  CE1 PHE A 391      38.742  43.902  51.916  1.00  0.00           C
ATOM   3078  HE1 PHE A 391      39.407  43.651  51.103  1.00  0.00           H
ATOM   3079  CZ  PHE A 391      37.376  43.680  51.916  1.00  0.00           C
ATOM   3080  HZ  PHE A 391      36.859  43.180  51.110  1.00  0.00           H
ATOM   3081  CD2 PHE A 391      37.110  44.580  54.138  1.00  0.00           C
ATOM   3082  HD2 PHE A 391      36.518  44.902  54.983  1.00  0.00           H
ATOM   3083  CE2 PHE A 391      36.542  44.068  53.014  1.00  0.00           C
ATOM   3084  HE2 PHE A 391      35.488  43.834  53.044  1.00  0.00           H
ATOM   3085  C   PHE A 391      38.760  47.909  55.626  1.00  0.00           C
ATOM   3086  O   PHE A 391      39.096  48.979  56.091  1.00  0.00           O
ATOM   3087  N   VAL A 392      37.469  47.669  55.477  1.00  0.00           N
ATOM   3088  HN  VAL A 392      37.208  46.732  55.259  1.00  0.00           H
ATOM   3089  CA  VAL A 392      36.464  48.581  55.833  1.00  0.00           C
ATOM   3090  HA  VAL A 392      36.847  49.414  56.404  1.00  0.00           H
ATOM   3091  CB  VAL A 392      35.695  49.197  54.603  1.00  0.00           C
ATOM   3092  HB  VAL A 392      36.477  49.891  54.225  1.00  0.00           H
ATOM   3093  CG1 VAL A 392      35.295  48.088  53.595  1.00  0.00           C
ATOM   3094 1HG1 VAL A 392      34.993  48.618  52.667  1.00  0.00           H
ATOM   3095 2HG1 VAL A 392      34.341  47.632  53.936  1.00  0.00           H
ATOM   3096 3HG1 VAL A 392      36.112  47.360  53.402  1.00  0.00           H
ATOM   3097  CG2 VAL A 392      34.483  50.017  54.990  1.00  0.00           C
ATOM   3098 1HG2 VAL A 392      34.123  50.546  54.083  1.00  0.00           H
ATOM   3099 2HG2 VAL A 392      34.712  50.845  55.695  1.00  0.00           H
ATOM   3100 3HG2 VAL A 392      33.667  49.299  55.221  1.00  0.00           H
ATOM   3101  C   VAL A 392      35.403  47.876  56.752  1.00  0.00           C
ATOM   3102  O   VAL A 392      34.876  46.768  56.494  1.00  0.00           O
ATOM   3103  N   GLY A 393      34.944  48.679  57.817  1.00  0.00           N
ATOM   3104  HN  GLY A 393      35.390  49.514  58.129  1.00  0.00           H
ATOM   3105  CA  GLY A 393      33.765  48.249  58.520  1.00  0.00           C
ATOM   3106  HA1 GLY A 393      33.042  47.850  57.824  1.00  0.00           H
ATOM   3107  HA2 GLY A 393      33.384  49.122  59.030  1.00  0.00           H
ATOM   3108  C   GLY A 393      33.811  47.334  59.704  1.00  0.00           C
ATOM   3109  O   GLY A 393      32.811  46.684  60.081  1.00  0.00           O
ATOM   3110  N   TYR A 394      34.998  47.228  60.333  1.00  0.00           N
ATOM   3111  HN  TYR A 394      35.691  47.931  60.199  1.00  0.00           H
ATOM   3112  CA  TYR A 394      35.172  46.485  61.512  1.00  0.00           C
ATOM   3113  HA  TYR A 394      34.736  45.504  61.394  1.00  0.00           H
ATOM   3114  CB  TYR A 394      36.705  46.304  61.830  1.00  0.00           C
ATOM   3115  HB1 TYR A 394      36.856  45.818  62.818  1.00  0.00           H
ATOM   3116  HB2 TYR A 394      37.040  47.345  62.026  1.00  0.00           H
ATOM   3117  CG  TYR A 394      37.544  45.552  60.740  1.00  0.00           C
ATOM   3118  CD1 TYR A 394      36.980  44.385  60.140  1.00  0.00           C
ATOM   3119  HD1 TYR A 394      35.940  44.176  60.346  1.00  0.00           H
ATOM   3120  CE1 TYR A 394      37.677  43.570  59.275  1.00  0.00           C
ATOM   3121  HE1 TYR A 394      37.261  42.631  58.942  1.00  0.00           H
ATOM   3122  CZ  TYR A 394      39.034  43.941  59.046  1.00  0.00           C
ATOM   3123  OH  TYR A 394      39.843  43.097  58.190  1.00  0.00           O
ATOM   3124  HH  TYR A 394      39.169  42.582  57.739  1.00  0.00           H
ATOM   3125  CD2 TYR A 394      38.884  45.881  60.507  1.00  0.00           C
ATOM   3126  HD2 TYR A 394      39.326  46.684  61.077  1.00  0.00           H
ATOM   3127  CE2 TYR A 394      39.633  45.096  59.580  1.00  0.00           C
ATOM   3128  HE2 TYR A 394      40.641  45.328  59.270  1.00  0.00           H
ATOM   3129  C   TYR A 394      34.476  47.076  62.807  1.00  0.00           C
ATOM   3130  O   TYR A 394      34.108  46.283  63.624  1.00  0.00           O
ATOM   3131  N   LYS A 395      34.322  48.425  62.937  1.00  0.00           N
ATOM   3132  HN  LYS A 395      34.760  49.006  62.255  1.00  0.00           H
ATOM   3133  CA  LYS A 395      33.774  49.045  64.146  1.00  0.00           C
ATOM   3134  HA  LYS A 395      34.297  48.655  65.006  1.00  0.00           H
ATOM   3135  CB  LYS A 395      33.919  50.507  64.074  1.00  0.00           C
ATOM   3136  HB1 LYS A 395      33.456  50.788  63.105  1.00  0.00           H
ATOM   3137  HB2 LYS A 395      34.995  50.773  64.001  1.00  0.00           H
ATOM   3138  CG  LYS A 395      33.213  51.169  65.233  1.00  0.00           C
ATOM   3139  HG1 LYS A 395      33.584  50.619  66.125  1.00  0.00           H
ATOM   3140  HG2 LYS A 395      32.109  51.172  65.113  1.00  0.00           H
ATOM   3141  CD  LYS A 395      33.636  52.620  65.566  1.00  0.00           C
ATOM   3142  HD1 LYS A 395      34.720  52.837  65.457  1.00  0.00           H
ATOM   3143  HD2 LYS A 395      33.464  52.894  66.629  1.00  0.00           H
ATOM   3144  CE  LYS A 395      33.020  53.690  64.678  1.00  0.00           C
ATOM   3145  HE1 LYS A 395      31.921  53.563  64.576  1.00  0.00           H
ATOM   3146  HE2 LYS A 395      33.353  53.688  63.619  1.00  0.00           H
ATOM   3147  NZ  LYS A 395      33.354  55.041  65.245  1.00  0.00           N
ATOM   3148  HZ1 LYS A 395      32.990  55.047  66.220  1.00  0.00           H
ATOM   3149  HZ2 LYS A 395      33.022  55.796  64.611  1.00  0.00           H
ATOM   3150  HZ3 LYS A 395      34.391  55.057  65.318  1.00  0.00           H
ATOM   3151  C   LYS A 395      32.296  48.671  64.440  1.00  0.00           C
ATOM   3152  O   LYS A 395      31.854  48.321  65.512  1.00  0.00           O
ATOM   3153  N   ASN A 396      31.512  48.590  63.417  1.00  0.00           N
ATOM   3154  HN  ASN A 396      31.988  48.698  62.547  1.00  0.00           H
ATOM   3155  CA  ASN A 396      30.173  48.050  63.567  1.00  0.00           C
ATOM   3156  HA  ASN A 396      30.125  47.286  64.329  1.00  0.00           H
ATOM   3157  CB  ASN A 396      29.395  49.269  63.931  1.00  0.00           C
ATOM   3158  HB1 ASN A 396      29.300  49.891  63.016  1.00  0.00           H
ATOM   3159  HB2 ASN A 396      29.935  49.716  64.793  1.00  0.00           H
ATOM   3160  CG  ASN A 396      28.006  48.829  64.373  1.00  0.00           C
ATOM   3161  OD1 ASN A 396      27.029  48.776  63.575  1.00  0.00           O
ATOM   3162  ND2 ASN A 396      27.832  48.717  65.653  1.00  0.00           N
ATOM   3163 1HD2 ASN A 396      28.654  48.901  66.193  1.00  0.00           H
ATOM   3164 2HD2 ASN A 396      26.992  48.361  66.061  1.00  0.00           H
ATOM   3165  C   ASN A 396      29.671  47.376  62.299  1.00  0.00           C
ATOM   3166  O   ASN A 396      30.058  47.635  61.188  1.00  0.00           O
ATOM   3167  N   TYR A 397      28.740  46.399  62.491  1.00  0.00           N
ATOM   3168  HN  TYR A 397      28.424  46.081  63.382  1.00  0.00           H
ATOM   3169  CA  TYR A 397      28.335  45.459  61.450  1.00  0.00           C
ATOM   3170  HA  TYR A 397      29.200  45.002  60.993  1.00  0.00           H
ATOM   3171  CB  TYR A 397      27.503  44.286  62.117  1.00  0.00           C
ATOM   3172  HB1 TYR A 397      28.058  43.947  63.017  1.00  0.00           H
ATOM   3173  HB2 TYR A 397      27.471  43.427  61.414  1.00  0.00           H
ATOM   3174  CG  TYR A 397      26.022  44.665  62.348  1.00  0.00           C
ATOM   3175  CD1 TYR A 397      24.997  44.298  61.433  1.00  0.00           C
ATOM   3176  HD1 TYR A 397      25.375  43.597  60.703  1.00  0.00           H
ATOM   3177  CE1 TYR A 397      23.685  44.664  61.647  1.00  0.00           C
ATOM   3178  HE1 TYR A 397      22.918  44.316  60.971  1.00  0.00           H
ATOM   3179  CZ  TYR A 397      23.329  45.562  62.627  1.00  0.00           C
ATOM   3180  OH  TYR A 397      21.967  45.990  62.653  1.00  0.00           O
ATOM   3181  HH  TYR A 397      21.443  45.599  61.950  1.00  0.00           H
ATOM   3182  CD2 TYR A 397      25.622  45.382  63.457  1.00  0.00           C
ATOM   3183  HD2 TYR A 397      26.386  45.741  64.131  1.00  0.00           H
ATOM   3184  CE2 TYR A 397      24.289  45.972  63.531  1.00  0.00           C
ATOM   3185  HE2 TYR A 397      24.059  46.706  64.289  1.00  0.00           H
ATOM   3186  C   TYR A 397      27.611  46.211  60.337  1.00  0.00           C
ATOM   3187  O   TYR A 397      27.736  45.775  59.204  1.00  0.00           O
ATOM   3188  N   ARG A 398      26.882  47.352  60.636  1.00  0.00           N
ATOM   3189  HN  ARG A 398      26.840  47.745  61.551  1.00  0.00           H
ATOM   3190  CA  ARG A 398      26.049  48.144  59.647  1.00  0.00           C
ATOM   3191  HA  ARG A 398      25.345  47.453  59.207  1.00  0.00           H
ATOM   3192  CB  ARG A 398      25.469  49.399  60.351  1.00  0.00           C
ATOM   3193  HB1 ARG A 398      24.966  50.132  59.686  1.00  0.00           H
ATOM   3194  HB2 ARG A 398      26.263  49.959  60.889  1.00  0.00           H
ATOM   3195  CG  ARG A 398      24.505  48.961  61.411  1.00  0.00           C
ATOM   3196  HG1 ARG A 398      24.963  48.361  62.226  1.00  0.00           H
ATOM   3197  HG2 ARG A 398      23.628  48.440  60.969  1.00  0.00           H
ATOM   3198  CD  ARG A 398      24.042  50.172  62.192  1.00  0.00           C
ATOM   3199  HD1 ARG A 398      23.652  50.755  61.331  1.00  0.00           H
ATOM   3200  HD2 ARG A 398      24.936  50.670  62.627  1.00  0.00           H
ATOM   3201  NE  ARG A 398      23.030  49.789  63.233  1.00  0.00           N
ATOM   3202  HE  ARG A 398      22.070  50.021  63.079  1.00  0.00           H
ATOM   3203  CZ  ARG A 398      23.242  49.747  64.530  1.00  0.00           C
ATOM   3204  NH1 ARG A 398      24.461  49.554  65.005  1.00  0.00           N
ATOM   3205 1HH1 ARG A 398      25.186  49.361  64.344  1.00  0.00           H
ATOM   3206 2HH1 ARG A 398      24.643  49.428  65.981  1.00  0.00           H
ATOM   3207  NH2 ARG A 398      22.220  49.816  65.371  1.00  0.00           N
ATOM   3208 1HH2 ARG A 398      21.301  49.639  65.018  1.00  0.00           H
ATOM   3209 2HH2 ARG A 398      22.396  49.691  66.347  1.00  0.00           H
ATOM   3210  C   ARG A 398      26.961  48.641  58.523  1.00  0.00           C
ATOM   3211  O   ARG A 398      26.577  48.790  57.363  1.00  0.00           O
ATOM   3212  N   TYR A 399      28.252  48.931  58.842  1.00  0.00           N
ATOM   3213  HN  TYR A 399      28.593  48.824  59.773  1.00  0.00           H
ATOM   3214  CA  TYR A 399      29.240  49.426  57.913  1.00  0.00           C
ATOM   3215  HA  TYR A 399      28.832  50.229  57.317  1.00  0.00           H
ATOM   3216  CB  TYR A 399      30.575  50.020  58.510  1.00  0.00           C
ATOM   3217  HB1 TYR A 399      31.218  50.431  57.703  1.00  0.00           H
ATOM   3218  HB2 TYR A 399      31.143  49.205  59.007  1.00  0.00           H
ATOM   3219  CG  TYR A 399      30.270  51.162  59.390  1.00  0.00           C
ATOM   3220  CD1 TYR A 399      29.342  52.167  59.169  1.00  0.00           C
ATOM   3221  HD1 TYR A 399      28.646  52.161  58.343  1.00  0.00           H
ATOM   3222  CE1 TYR A 399      29.296  53.259  60.029  1.00  0.00           C
ATOM   3223  HE1 TYR A 399      28.628  54.052  59.726  1.00  0.00           H
ATOM   3224  CZ  TYR A 399      30.204  53.396  61.155  1.00  0.00           C
ATOM   3225  OH  TYR A 399      30.054  54.384  62.072  1.00  0.00           O
ATOM   3226  HH  TYR A 399      29.257  54.828  61.776  1.00  0.00           H
ATOM   3227  CD2 TYR A 399      31.069  51.229  60.588  1.00  0.00           C
ATOM   3228  HD2 TYR A 399      31.823  50.466  60.712  1.00  0.00           H
ATOM   3229  CE2 TYR A 399      31.063  52.327  61.475  1.00  0.00           C
ATOM   3230  HE2 TYR A 399      31.524  52.264  62.449  1.00  0.00           H
ATOM   3231  C   TYR A 399      29.665  48.403  56.903  1.00  0.00           C
ATOM   3232  O   TYR A 399      29.687  48.679  55.757  1.00  0.00           O
ATOM   3233  N   ARG A 400      29.897  47.194  57.383  1.00  0.00           N
ATOM   3234  HN  ARG A 400      29.949  47.042  58.367  1.00  0.00           H
ATOM   3235  CA  ARG A 400      30.204  46.116  56.491  1.00  0.00           C
ATOM   3236  HA  ARG A 400      30.779  46.513  55.668  1.00  0.00           H
ATOM   3237  CB  ARG A 400      31.107  45.084  57.209  1.00  0.00           C
ATOM   3238  HB1 ARG A 400      32.070  45.589  57.439  1.00  0.00           H
ATOM   3239  HB2 ARG A 400      31.257  44.212  56.537  1.00  0.00           H
ATOM   3240  CG  ARG A 400      30.555  44.524  58.587  1.00  0.00           C
ATOM   3241  HG1 ARG A 400      29.709  43.817  58.448  1.00  0.00           H
ATOM   3242  HG2 ARG A 400      30.219  45.313  59.293  1.00  0.00           H
ATOM   3243  CD  ARG A 400      31.690  43.756  59.181  1.00  0.00           C
ATOM   3244  HD1 ARG A 400      32.568  44.431  59.263  1.00  0.00           H
ATOM   3245  HD2 ARG A 400      31.889  42.883  58.523  1.00  0.00           H
ATOM   3246  NE  ARG A 400      31.306  43.068  60.418  1.00  0.00           N
ATOM   3247  HE  ARG A 400      30.954  42.142  60.284  1.00  0.00           H
ATOM   3248  CZ  ARG A 400      31.604  43.470  61.683  1.00  0.00           C
ATOM   3249  NH1 ARG A 400      32.253  44.574  62.017  1.00  0.00           N
ATOM   3250 1HH1 ARG A 400      32.466  45.119  61.207  1.00  0.00           H
ATOM   3251 2HH1 ARG A 400      32.170  44.894  62.961  1.00  0.00           H
ATOM   3252  NH2 ARG A 400      31.198  42.763  62.680  1.00  0.00           N
ATOM   3253 1HH2 ARG A 400      30.832  41.855  62.475  1.00  0.00           H
ATOM   3254 2HH2 ARG A 400      31.262  43.087  63.624  1.00  0.00           H
ATOM   3255  C   ARG A 400      28.978  45.515  55.903  1.00  0.00           C
ATOM   3256  O   ARG A 400      29.066  44.925  54.816  1.00  0.00           O
ATOM   3257  N   ALA A 401      27.732  45.887  56.421  1.00  0.00           N
ATOM   3258  HN  ALA A 401      27.670  46.368  57.293  1.00  0.00           H
ATOM   3259  CA  ALA A 401      26.514  45.519  55.759  1.00  0.00           C
ATOM   3260  HA  ALA A 401      26.647  44.460  55.599  1.00  0.00           H
ATOM   3261  CB  ALA A 401      25.259  45.664  56.590  1.00  0.00           C
ATOM   3262  HB1 ALA A 401      25.343  45.134  57.563  1.00  0.00           H
ATOM   3263  HB2 ALA A 401      24.425  45.187  56.031  1.00  0.00           H
ATOM   3264  HB3 ALA A 401      25.069  46.743  56.772  1.00  0.00           H
ATOM   3265  C   ALA A 401      26.414  46.228  54.384  1.00  0.00           C
ATOM   3266  O   ALA A 401      26.034  45.580  53.381  1.00  0.00           O
ATOM   3267  N   GLY A 402      26.766  47.542  54.387  1.00  0.00           N
ATOM   3268  HN  GLY A 402      26.890  47.987  55.271  1.00  0.00           H
ATOM   3269  CA  GLY A 402      26.597  48.551  53.342  1.00  0.00           C
ATOM   3270  HA1 GLY A 402      26.637  49.562  53.719  1.00  0.00           H
ATOM   3271  HA2 GLY A 402      25.641  48.459  52.849  1.00  0.00           H
ATOM   3272  C   GLY A 402      27.718  48.446  52.369  1.00  0.00           C
ATOM   3273  O   GLY A 402      27.474  48.546  51.183  1.00  0.00           O
ATOM   3274  N   PHE A 403      28.984  48.136  52.792  1.00  0.00           N
ATOM   3275  HN  PHE A 403      29.119  47.818  53.727  1.00  0.00           H
ATOM   3276  CA  PHE A 403      30.206  48.302  51.990  1.00  0.00           C
ATOM   3277  HA  PHE A 403      29.959  48.519  50.961  1.00  0.00           H
ATOM   3278  CB  PHE A 403      31.163  49.363  52.544  1.00  0.00           C
ATOM   3279  HB1 PHE A 403      32.133  49.287  52.008  1.00  0.00           H
ATOM   3280  HB2 PHE A 403      31.384  49.072  53.593  1.00  0.00           H
ATOM   3281  CG  PHE A 403      30.599  50.744  52.528  1.00  0.00           C
ATOM   3282  CD1 PHE A 403      30.575  51.428  51.336  1.00  0.00           C
ATOM   3283  HD1 PHE A 403      31.021  51.035  50.434  1.00  0.00           H
ATOM   3284  CE1 PHE A 403      30.102  52.761  51.311  1.00  0.00           C
ATOM   3285  HE1 PHE A 403      30.015  53.239  50.347  1.00  0.00           H
ATOM   3286  CZ  PHE A 403      29.638  53.370  52.447  1.00  0.00           C
ATOM   3287  HZ  PHE A 403      29.328  54.403  52.390  1.00  0.00           H
ATOM   3288  CD2 PHE A 403      30.167  51.429  53.644  1.00  0.00           C
ATOM   3289  HD2 PHE A 403      30.029  50.901  54.576  1.00  0.00           H
ATOM   3290  CE2 PHE A 403      29.702  52.716  53.699  1.00  0.00           C
ATOM   3291  HE2 PHE A 403      29.429  53.258  54.593  1.00  0.00           H
ATOM   3292  C   PHE A 403      30.938  46.936  51.910  1.00  0.00           C
ATOM   3293  O   PHE A 403      32.027  46.903  51.281  1.00  0.00           O
ATOM   3294  N   VAL A 404      30.435  45.845  52.391  1.00  0.00           N
ATOM   3295  HN  VAL A 404      29.643  45.901  52.995  1.00  0.00           H
ATOM   3296  CA  VAL A 404      30.940  44.582  52.034  1.00  0.00           C
ATOM   3297  HA  VAL A 404      31.555  44.605  51.147  1.00  0.00           H
ATOM   3298  CB  VAL A 404      31.660  43.860  53.146  1.00  0.00           C
ATOM   3299  HB  VAL A 404      30.968  43.567  53.965  1.00  0.00           H
ATOM   3300  CG1 VAL A 404      32.203  42.564  52.463  1.00  0.00           C
ATOM   3301 1HG1 VAL A 404      31.505  41.711  52.602  1.00  0.00           H
ATOM   3302 2HG1 VAL A 404      33.214  42.320  52.854  1.00  0.00           H
ATOM   3303 3HG1 VAL A 404      32.345  42.766  51.380  1.00  0.00           H
ATOM   3304  CG2 VAL A 404      32.893  44.745  53.632  1.00  0.00           C
ATOM   3305 1HG2 VAL A 404      32.576  45.573  54.301  1.00  0.00           H
ATOM   3306 2HG2 VAL A 404      33.396  45.209  52.756  1.00  0.00           H
ATOM   3307 3HG2 VAL A 404      33.563  44.045  54.174  1.00  0.00           H
ATOM   3308  C   VAL A 404      29.829  43.594  51.508  1.00  0.00           C
ATOM   3309  O   VAL A 404      29.946  43.228  50.307  1.00  0.00           O
ATOM   3310  N   LEU A 405      28.842  43.188  52.375  1.00  0.00           N
ATOM   3311  HN  LEU A 405      28.904  43.268  53.366  1.00  0.00           H
ATOM   3312  CA  LEU A 405      27.710  42.434  51.973  1.00  0.00           C
ATOM   3313  HA  LEU A 405      28.033  41.444  51.685  1.00  0.00           H
ATOM   3314  CB  LEU A 405      26.895  42.245  53.309  1.00  0.00           C
ATOM   3315  HB1 LEU A 405      26.605  43.210  53.776  1.00  0.00           H
ATOM   3316  HB2 LEU A 405      27.485  41.757  54.113  1.00  0.00           H
ATOM   3317  CG  LEU A 405      25.631  41.366  53.127  1.00  0.00           C
ATOM   3318  HG  LEU A 405      25.025  41.709  52.262  1.00  0.00           H
ATOM   3319  CD1 LEU A 405      25.904  39.830  52.911  1.00  0.00           C
ATOM   3320 1HD1 LEU A 405      26.602  39.697  52.058  1.00  0.00           H
ATOM   3321 2HD1 LEU A 405      24.935  39.292  52.826  1.00  0.00           H
ATOM   3322 3HD1 LEU A 405      26.456  39.288  53.709  1.00  0.00           H
ATOM   3323  CD2 LEU A 405      24.594  41.470  54.279  1.00  0.00           C
ATOM   3324 1HD2 LEU A 405      24.863  40.886  55.185  1.00  0.00           H
ATOM   3325 2HD2 LEU A 405      23.572  41.118  54.024  1.00  0.00           H
ATOM   3326 3HD2 LEU A 405      24.429  42.522  54.595  1.00  0.00           H
ATOM   3327  C   LEU A 405      26.804  42.988  50.910  1.00  0.00           C
ATOM   3328  O   LEU A 405      26.480  42.170  50.086  1.00  0.00           O
ATOM   3329  N   ALA A 406      26.506  44.275  50.841  1.00  0.00           N
ATOM   3330  HN  ALA A 406      26.762  44.901  51.574  1.00  0.00           H
ATOM   3331  CA  ALA A 406      25.740  44.827  49.729  1.00  0.00           C
ATOM   3332  HA  ALA A 406      24.804  44.289  49.698  1.00  0.00           H
ATOM   3333  CB  ALA A 406      25.305  46.264  50.138  1.00  0.00           C
ATOM   3334  HB1 ALA A 406      24.865  46.657  49.197  1.00  0.00           H
ATOM   3335  HB2 ALA A 406      26.207  46.822  50.470  1.00  0.00           H
ATOM   3336  HB3 ALA A 406      24.501  46.316  50.903  1.00  0.00           H
ATOM   3337  C   ALA A 406      26.486  44.733  48.346  1.00  0.00           C
ATOM   3338  O   ALA A 406      25.815  44.205  47.414  1.00  0.00           O
ATOM   3339  N   PRO A 407      27.727  45.071  48.124  1.00  0.00           N
ATOM   3340  CD  PRO A 407      28.616  45.913  48.966  1.00  0.00           C
ATOM   3341  HD1 PRO A 407      28.678  45.540  50.011  1.00  0.00           H
ATOM   3342  HD2 PRO A 407      28.258  46.964  48.924  1.00  0.00           H
ATOM   3343  CA  PRO A 407      28.359  44.915  46.784  1.00  0.00           C
ATOM   3344  HA  PRO A 407      27.603  45.293  46.111  1.00  0.00           H
ATOM   3345  CB  PRO A 407      29.653  45.755  46.724  1.00  0.00           C
ATOM   3346  HB1 PRO A 407      29.532  46.793  46.349  1.00  0.00           H
ATOM   3347  HB2 PRO A 407      30.515  45.331  46.166  1.00  0.00           H
ATOM   3348  CG  PRO A 407      29.966  45.870  48.192  1.00  0.00           C
ATOM   3349  HG1 PRO A 407      30.581  44.998  48.500  1.00  0.00           H
ATOM   3350  HG2 PRO A 407      30.502  46.819  48.404  1.00  0.00           H
ATOM   3351  C   PRO A 407      28.532  43.472  46.444  1.00  0.00           C
ATOM   3352  O   PRO A 407      28.285  43.190  45.303  1.00  0.00           O
ATOM   3353  N   ILE A 408      28.852  42.571  47.379  1.00  0.00           N
ATOM   3354  HN  ILE A 408      29.050  42.933  48.286  1.00  0.00           H
ATOM   3355  CA  ILE A 408      28.909  41.165  47.136  1.00  0.00           C
ATOM   3356  HA  ILE A 408      29.479  40.969  46.240  1.00  0.00           H
ATOM   3357  CB  ILE A 408      29.681  40.433  48.266  1.00  0.00           C
ATOM   3358  HB  ILE A 408      29.260  40.851  49.205  1.00  0.00           H
ATOM   3359  CG2 ILE A 408      29.506  38.911  48.041  1.00  0.00           C
ATOM   3360 1HG2 ILE A 408      29.578  38.629  46.968  1.00  0.00           H
ATOM   3361 2HG2 ILE A 408      28.519  38.545  48.396  1.00  0.00           H
ATOM   3362 3HG2 ILE A 408      30.244  38.292  48.595  1.00  0.00           H
ATOM   3363  CG1 ILE A 408      31.175  40.823  48.139  1.00  0.00           C
ATOM   3364 1HG1 ILE A 408      31.231  41.927  48.033  1.00  0.00           H
ATOM   3365 2HG1 ILE A 408      31.520  40.326  47.207  1.00  0.00           H
ATOM   3366  CD  ILE A 408      31.983  40.290  49.379  1.00  0.00           C
ATOM   3367  HD1 ILE A 408      32.648  41.122  49.696  1.00  0.00           H
ATOM   3368  HD2 ILE A 408      32.650  39.432  49.145  1.00  0.00           H
ATOM   3369  HD3 ILE A 408      31.303  40.022  50.215  1.00  0.00           H
ATOM   3370  C   ILE A 408      27.489  40.728  46.804  1.00  0.00           C
ATOM   3371  O   ILE A 408      27.370  39.892  45.850  1.00  0.00           O
ATOM   3372  N   GLY A 409      26.391  41.165  47.533  1.00  0.00           N
ATOM   3373  HN  GLY A 409      26.523  41.745  48.333  1.00  0.00           H
ATOM   3374  CA  GLY A 409      24.957  40.877  47.208  1.00  0.00           C
ATOM   3375  HA1 GLY A 409      24.393  41.523  47.864  1.00  0.00           H
ATOM   3376  HA2 GLY A 409      24.829  39.805  47.212  1.00  0.00           H
ATOM   3377  C   GLY A 409      24.610  41.355  45.811  1.00  0.00           C
ATOM   3378  O   GLY A 409      24.112  40.532  45.036  1.00  0.00           O
ATOM   3379  N   LEU A 410      24.831  42.622  45.360  1.00  0.00           N
ATOM   3380  HN  LEU A 410      25.304  43.208  46.013  1.00  0.00           H
ATOM   3381  CA  LEU A 410      24.433  43.115  43.986  1.00  0.00           C
ATOM   3382  HA  LEU A 410      23.373  42.941  43.877  1.00  0.00           H
ATOM   3383  CB  LEU A 410      24.677  44.608  43.688  1.00  0.00           C
ATOM   3384  HB1 LEU A 410      24.312  44.871  42.672  1.00  0.00           H
ATOM   3385  HB2 LEU A 410      25.771  44.802  43.682  1.00  0.00           H
ATOM   3386  CG  LEU A 410      24.027  45.589  44.681  1.00  0.00           C
ATOM   3387  HG  LEU A 410      24.261  45.145  45.672  1.00  0.00           H
ATOM   3388  CD1 LEU A 410      24.525  46.985  44.420  1.00  0.00           C
ATOM   3389 1HD1 LEU A 410      24.244  47.736  45.189  1.00  0.00           H
ATOM   3390 2HD1 LEU A 410      24.269  47.328  43.394  1.00  0.00           H
ATOM   3391 3HD1 LEU A 410      25.606  47.082  44.654  1.00  0.00           H
ATOM   3392  CD2 LEU A 410      22.480  45.586  44.666  1.00  0.00           C
ATOM   3393 1HD2 LEU A 410      22.119  46.255  45.476  1.00  0.00           H
ATOM   3394 2HD2 LEU A 410      22.109  44.544  44.769  1.00  0.00           H
ATOM   3395 3HD2 LEU A 410      22.145  46.026  43.702  1.00  0.00           H
ATOM   3396  C   LEU A 410      25.130  42.329  42.951  1.00  0.00           C
ATOM   3397  O   LEU A 410      24.530  41.946  41.933  1.00  0.00           O
ATOM   3398  N   VAL A 411      26.460  42.091  43.009  1.00  0.00           N
ATOM   3399  HN  VAL A 411      27.028  42.579  43.667  1.00  0.00           H
ATOM   3400  CA  VAL A 411      27.216  41.218  42.015  1.00  0.00           C
ATOM   3401  HA  VAL A 411      26.951  41.628  41.051  1.00  0.00           H
ATOM   3402  CB  VAL A 411      28.785  41.253  42.043  1.00  0.00           C
ATOM   3403  HB  VAL A 411      29.144  40.616  41.206  1.00  0.00           H
ATOM   3404  CG1 VAL A 411      29.399  42.686  41.866  1.00  0.00           C
ATOM   3405 1HG1 VAL A 411      29.243  43.442  42.665  1.00  0.00           H
ATOM   3406 2HG1 VAL A 411      29.228  43.072  40.838  1.00  0.00           H
ATOM   3407 3HG1 VAL A 411      30.497  42.573  41.742  1.00  0.00           H
ATOM   3408  CG2 VAL A 411      29.227  40.719  43.428  1.00  0.00           C
ATOM   3409 1HG2 VAL A 411      30.328  40.578  43.477  1.00  0.00           H
ATOM   3410 2HG2 VAL A 411      28.743  39.727  43.562  1.00  0.00           H
ATOM   3411 3HG2 VAL A 411      28.890  41.416  44.226  1.00  0.00           H
ATOM   3412  C   VAL A 411      26.735  39.769  42.009  1.00  0.00           C
ATOM   3413  O   VAL A 411      26.441  39.241  40.964  1.00  0.00           O
ATOM   3414  N   LEU A 412      26.367  39.132  43.217  1.00  0.00           N
ATOM   3415  HN  LEU A 412      26.482  39.590  44.095  1.00  0.00           H
ATOM   3416  CA  LEU A 412      25.840  37.769  43.257  1.00  0.00           C
ATOM   3417  HA  LEU A 412      26.544  37.140  42.732  1.00  0.00           H
ATOM   3418  CB  LEU A 412      25.714  37.204  44.680  1.00  0.00           C
ATOM   3419  HB1 LEU A 412      25.272  38.001  45.315  1.00  0.00           H
ATOM   3420  HB2 LEU A 412      26.645  37.015  45.255  1.00  0.00           H
ATOM   3421  CG  LEU A 412      24.927  35.882  44.870  1.00  0.00           C
ATOM   3422  HG  LEU A 412      23.846  35.947  44.623  1.00  0.00           H
ATOM   3423  CD1 LEU A 412      25.579  34.627  44.291  1.00  0.00           C
ATOM   3424 1HD1 LEU A 412      25.524  34.735  43.186  1.00  0.00           H
ATOM   3425 2HD1 LEU A 412      25.024  33.735  44.652  1.00  0.00           H
ATOM   3426 3HD1 LEU A 412      26.610  34.544  44.695  1.00  0.00           H
ATOM   3427  CD2 LEU A 412      24.872  35.625  46.365  1.00  0.00           C
ATOM   3428 1HD2 LEU A 412      25.813  35.907  46.884  1.00  0.00           H
ATOM   3429 2HD2 LEU A 412      24.622  34.588  46.678  1.00  0.00           H
ATOM   3430 3HD2 LEU A 412      24.029  36.224  46.771  1.00  0.00           H
ATOM   3431  C   LEU A 412      24.460  37.630  42.571  1.00  0.00           C
ATOM   3432  O   LEU A 412      24.236  36.586  41.873  1.00  0.00           O
ATOM   3433  N   ILE A 413      23.529  38.594  42.748  1.00  0.00           N
ATOM   3434  HN  ILE A 413      23.821  39.410  43.239  1.00  0.00           H
ATOM   3435  CA  ILE A 413      22.336  38.686  41.951  1.00  0.00           C
ATOM   3436  HA  ILE A 413      21.801  37.748  41.947  1.00  0.00           H
ATOM   3437  CB  ILE A 413      21.288  39.602  42.634  1.00  0.00           C
ATOM   3438  HB  ILE A 413      21.758  40.607  42.579  1.00  0.00           H
ATOM   3439  CG2 ILE A 413      19.947  39.770  41.876  1.00  0.00           C
ATOM   3440 1HG2 ILE A 413      19.591  38.798  41.475  1.00  0.00           H
ATOM   3441 2HG2 ILE A 413      20.032  40.355  40.936  1.00  0.00           H
ATOM   3442 3HG2 ILE A 413      19.209  40.324  42.496  1.00  0.00           H
ATOM   3443  CG1 ILE A 413      20.945  39.215  44.095  1.00  0.00           C
ATOM   3444 1HG1 ILE A 413      20.300  39.972  44.590  1.00  0.00           H
ATOM   3445 2HG1 ILE A 413      21.872  39.316  44.700  1.00  0.00           H
ATOM   3446  CD  ILE A 413      20.322  37.877  44.313  1.00  0.00           C
ATOM   3447  HD1 ILE A 413      20.925  37.003  43.988  1.00  0.00           H
ATOM   3448  HD2 ILE A 413      19.319  37.843  43.836  1.00  0.00           H
ATOM   3449  HD3 ILE A 413      20.063  37.725  45.382  1.00  0.00           H
ATOM   3450  C   ILE A 413      22.563  38.922  40.453  1.00  0.00           C
ATOM   3451  O   ILE A 413      22.021  38.291  39.525  1.00  0.00           O
ATOM   3452  N   VAL A 414      23.481  39.775  40.081  1.00  0.00           N
ATOM   3453  HN  VAL A 414      24.050  40.354  40.660  1.00  0.00           H
ATOM   3454  CA  VAL A 414      23.712  40.017  38.628  1.00  0.00           C
ATOM   3455  HA  VAL A 414      22.741  40.025  38.155  1.00  0.00           H
ATOM   3456  CB  VAL A 414      24.347  41.404  38.296  1.00  0.00           C
ATOM   3457  HB  VAL A 414      25.277  41.560  38.885  1.00  0.00           H
ATOM   3458  CG1 VAL A 414      24.454  41.673  36.780  1.00  0.00           C
ATOM   3459 1HG1 VAL A 414      25.262  41.086  36.294  1.00  0.00           H
ATOM   3460 2HG1 VAL A 414      24.689  42.753  36.665  1.00  0.00           H
ATOM   3461 3HG1 VAL A 414      23.483  41.478  36.277  1.00  0.00           H
ATOM   3462  CG2 VAL A 414      23.342  42.514  38.762  1.00  0.00           C
ATOM   3463 1HG2 VAL A 414      23.211  42.572  39.864  1.00  0.00           H
ATOM   3464 2HG2 VAL A 414      22.350  42.357  38.288  1.00  0.00           H
ATOM   3465 3HG2 VAL A 414      23.749  43.514  38.500  1.00  0.00           H
ATOM   3466  C   VAL A 414      24.506  38.947  37.888  1.00  0.00           C
ATOM   3467  O   VAL A 414      24.163  38.561  36.772  1.00  0.00           O
ATOM   3468  N   GLY A 415      25.494  38.312  38.513  1.00  0.00           N
ATOM   3469  HN  GLY A 415      25.880  38.618  39.380  1.00  0.00           H
ATOM   3470  CA  GLY A 415      26.037  37.141  37.894  1.00  0.00           C
ATOM   3471  HA1 GLY A 415      26.864  36.802  38.500  1.00  0.00           H
ATOM   3472  HA2 GLY A 415      26.254  37.349  36.857  1.00  0.00           H
ATOM   3473  C   GLY A 415      25.155  35.950  37.827  1.00  0.00           C
ATOM   3474  O   GLY A 415      25.104  35.273  36.824  1.00  0.00           O
ATOM   3475  N   GLY A 416      24.402  35.723  38.905  1.00  0.00           N
ATOM   3476  HN  GLY A 416      24.410  36.278  39.733  1.00  0.00           H
ATOM   3477  CA  GLY A 416      23.307  34.798  38.937  1.00  0.00           C
ATOM   3478  HA1 GLY A 416      22.769  34.996  39.853  1.00  0.00           H
ATOM   3479  HA2 GLY A 416      23.609  33.762  38.913  1.00  0.00           H
ATOM   3480  C   GLY A 416      22.266  34.919  37.905  1.00  0.00           C
ATOM   3481  O   GLY A 416      21.771  33.935  37.398  1.00  0.00           O
ATOM   3482  N   TYR A 417      21.844  36.183  37.663  1.00  0.00           N
ATOM   3483  HN  TYR A 417      22.109  36.981  38.198  1.00  0.00           H
ATOM   3484  CA  TYR A 417      20.948  36.545  36.584  1.00  0.00           C
ATOM   3485  HA  TYR A 417      20.102  35.904  36.783  1.00  0.00           H
ATOM   3486  CB  TYR A 417      20.477  37.985  36.787  1.00  0.00           C
ATOM   3487  HB1 TYR A 417      21.462  38.486  36.909  1.00  0.00           H
ATOM   3488  HB2 TYR A 417      19.922  38.075  37.745  1.00  0.00           H
ATOM   3489  CG  TYR A 417      19.675  38.480  35.572  1.00  0.00           C
ATOM   3490  CD1 TYR A 417      18.246  38.261  35.482  1.00  0.00           C
ATOM   3491  HD1 TYR A 417      17.918  37.534  36.210  1.00  0.00           H
ATOM   3492  CE1 TYR A 417      17.541  38.756  34.473  1.00  0.00           C
ATOM   3493  HE1 TYR A 417      16.569  38.288  34.427  1.00  0.00           H
ATOM   3494  CZ  TYR A 417      18.047  39.721  33.597  1.00  0.00           C
ATOM   3495  OH  TYR A 417      17.167  40.334  32.762  1.00  0.00           O
ATOM   3496  HH  TYR A 417      17.735  40.650  32.056  1.00  0.00           H
ATOM   3497  CD2 TYR A 417      20.246  39.360  34.603  1.00  0.00           C
ATOM   3498  HD2 TYR A 417      21.292  39.594  34.734  1.00  0.00           H
ATOM   3499  CE2 TYR A 417      19.420  40.052  33.658  1.00  0.00           C
ATOM   3500  HE2 TYR A 417      19.802  40.881  33.082  1.00  0.00           H
ATOM   3501  C   TYR A 417      21.566  36.207  35.267  1.00  0.00           C
ATOM   3502  O   TYR A 417      20.850  35.553  34.488  1.00  0.00           O
ATOM   3503  N   PHE A 418      22.789  36.497  34.938  1.00  0.00           N
ATOM   3504  HN  PHE A 418      23.374  37.011  35.561  1.00  0.00           H
ATOM   3505  CA  PHE A 418      23.438  36.082  33.676  1.00  0.00           C
ATOM   3506  HA  PHE A 418      22.768  36.205  32.838  1.00  0.00           H
ATOM   3507  CB  PHE A 418      24.713  36.923  33.468  1.00  0.00           C
ATOM   3508  HB1 PHE A 418      25.282  36.491  32.617  1.00  0.00           H
ATOM   3509  HB2 PHE A 418      25.475  36.875  34.275  1.00  0.00           H
ATOM   3510  CG  PHE A 418      24.458  38.387  33.258  1.00  0.00           C
ATOM   3511  CD1 PHE A 418      23.333  38.730  32.423  1.00  0.00           C
ATOM   3512  HD1 PHE A 418      22.660  37.961  32.073  1.00  0.00           H
ATOM   3513  CE1 PHE A 418      22.999  40.072  32.110  1.00  0.00           C
ATOM   3514  HE1 PHE A 418      22.062  40.397  31.683  1.00  0.00           H
ATOM   3515  CZ  PHE A 418      23.823  41.095  32.604  1.00  0.00           C
ATOM   3516  HZ  PHE A 418      23.609  42.131  32.390  1.00  0.00           H
ATOM   3517  CD2 PHE A 418      25.298  39.463  33.644  1.00  0.00           C
ATOM   3518  HD2 PHE A 418      26.120  39.215  34.300  1.00  0.00           H
ATOM   3519  CE2 PHE A 418      25.055  40.803  33.339  1.00  0.00           C
ATOM   3520  HE2 PHE A 418      25.719  41.556  33.737  1.00  0.00           H
ATOM   3521  C   PHE A 418      23.717  34.565  33.538  1.00  0.00           C
ATOM   3522  O   PHE A 418      23.507  34.039  32.454  1.00  0.00           O
ATOM   3523  N   LEU A 419      23.886  33.877  34.683  1.00  0.00           N
ATOM   3524  HN  LEU A 419      24.268  34.313  35.494  1.00  0.00           H
ATOM   3525  CA  LEU A 419      23.723  32.381  34.777  1.00  0.00           C
ATOM   3526  HA  LEU A 419      24.476  31.847  34.217  1.00  0.00           H
ATOM   3527  CB  LEU A 419      24.148  31.928  36.145  1.00  0.00           C
ATOM   3528  HB1 LEU A 419      23.575  31.115  36.639  1.00  0.00           H
ATOM   3529  HB2 LEU A 419      23.870  32.766  36.819  1.00  0.00           H
ATOM   3530  CG  LEU A 419      25.614  31.604  36.349  1.00  0.00           C
ATOM   3531  HG  LEU A 419      26.256  32.315  35.787  1.00  0.00           H
ATOM   3532  CD1 LEU A 419      25.888  31.891  37.827  1.00  0.00           C
ATOM   3533 1HD1 LEU A 419      26.853  31.511  38.224  1.00  0.00           H
ATOM   3534 2HD1 LEU A 419      25.190  31.298  38.456  1.00  0.00           H
ATOM   3535 3HD1 LEU A 419      25.857  32.979  38.051  1.00  0.00           H
ATOM   3536  CD2 LEU A 419      26.015  30.141  35.844  1.00  0.00           C
ATOM   3537 1HD2 LEU A 419      27.124  30.088  35.880  1.00  0.00           H
ATOM   3538 2HD2 LEU A 419      25.540  30.103  34.841  1.00  0.00           H
ATOM   3539 3HD2 LEU A 419      25.572  29.379  36.521  1.00  0.00           H
ATOM   3540  C   LEU A 419      22.281  31.927  34.479  1.00  0.00           C
ATOM   3541  O   LEU A 419      22.205  31.070  33.647  1.00  0.00           O
ATOM   3542  N   ILE A 420      21.182  32.569  35.067  1.00  0.00           N
ATOM   3543  HN  ILE A 420      21.282  33.315  35.720  1.00  0.00           H
ATOM   3544  CA  ILE A 420      19.813  32.264  34.635  1.00  0.00           C
ATOM   3545  HA  ILE A 420      19.743  31.187  34.628  1.00  0.00           H
ATOM   3546  CB  ILE A 420      18.720  32.629  35.699  1.00  0.00           C
ATOM   3547  HB  ILE A 420      18.757  33.722  35.896  1.00  0.00           H
ATOM   3548  CG2 ILE A 420      17.315  32.231  35.278  1.00  0.00           C
ATOM   3549 1HG2 ILE A 420      16.908  32.888  34.480  1.00  0.00           H
ATOM   3550 2HG2 ILE A 420      16.615  32.205  36.140  1.00  0.00           H
ATOM   3551 3HG2 ILE A 420      17.388  31.250  34.761  1.00  0.00           H
ATOM   3552  CG1 ILE A 420      19.002  31.700  36.911  1.00  0.00           C
ATOM   3553 1HG1 ILE A 420      19.932  32.097  37.372  1.00  0.00           H
ATOM   3554 2HG1 ILE A 420      19.226  30.661  36.585  1.00  0.00           H
ATOM   3555  CD  ILE A 420      17.942  31.622  38.066  1.00  0.00           C
ATOM   3556  HD1 ILE A 420      17.789  32.514  38.709  1.00  0.00           H
ATOM   3557  HD2 ILE A 420      18.299  30.834  38.763  1.00  0.00           H
ATOM   3558  HD3 ILE A 420      16.974  31.108  37.883  1.00  0.00           H
ATOM   3559  C   ILE A 420      19.392  32.631  33.173  1.00  0.00           C
ATOM   3560  O   ILE A 420      18.731  31.825  32.490  1.00  0.00           O
ATOM   3561  N   ARG A 421      19.777  33.794  32.682  1.00  0.00           N
ATOM   3562  HN  ARG A 421      20.113  34.524  33.272  1.00  0.00           H
ATOM   3563  CA  ARG A 421      19.699  34.142  31.310  1.00  0.00           C
ATOM   3564  HA  ARG A 421      18.670  34.024  31.003  1.00  0.00           H
ATOM   3565  CB  ARG A 421      20.023  35.633  31.095  1.00  0.00           C
ATOM   3566  HB1 ARG A 421      20.379  35.958  30.094  1.00  0.00           H
ATOM   3567  HB2 ARG A 421      20.823  36.018  31.761  1.00  0.00           H
ATOM   3568  CG  ARG A 421      18.725  36.410  31.239  1.00  0.00           C
ATOM   3569  HG1 ARG A 421      18.718  36.759  32.294  1.00  0.00           H
ATOM   3570  HG2 ARG A 421      17.790  35.907  30.911  1.00  0.00           H
ATOM   3571  CD  ARG A 421      18.676  37.788  30.383  1.00  0.00           C
ATOM   3572  HD1 ARG A 421      19.654  38.248  30.639  1.00  0.00           H
ATOM   3573  HD2 ARG A 421      17.894  38.485  30.755  1.00  0.00           H
ATOM   3574  NE  ARG A 421      18.607  37.540  28.939  1.00  0.00           N
ATOM   3575  HE  ARG A 421      18.690  36.656  28.478  1.00  0.00           H
ATOM   3576  CZ  ARG A 421      17.823  38.226  28.228  1.00  0.00           C
ATOM   3577  NH1 ARG A 421      17.499  39.506  28.442  1.00  0.00           N
ATOM   3578 1HH1 ARG A 421      18.062  39.961  29.132  1.00  0.00           H
ATOM   3579 2HH1 ARG A 421      17.330  40.053  27.621  1.00  0.00           H
ATOM   3580  NH2 ARG A 421      17.241  37.727  27.135  1.00  0.00           N
ATOM   3581 1HH2 ARG A 421      17.173  36.792  26.788  1.00  0.00           H
ATOM   3582 2HH2 ARG A 421      16.622  38.376  26.690  1.00  0.00           H
ATOM   3583  C   ARG A 421      20.432  33.270  30.358  1.00  0.00           C
ATOM   3584  O   ARG A 421      19.939  32.729  29.366  1.00  0.00           O
ATOM   3585  N   GLY A 422      21.664  32.902  30.840  1.00  0.00           N
ATOM   3586  HN  GLY A 422      22.075  33.338  31.637  1.00  0.00           H
ATOM   3587  CA  GLY A 422      22.450  31.915  30.186  1.00  0.00           C
ATOM   3588  HA1 GLY A 422      23.402  31.923  30.695  1.00  0.00           H
ATOM   3589  HA2 GLY A 422      22.496  32.285  29.172  1.00  0.00           H
ATOM   3590  C   GLY A 422      21.885  30.500  30.014  1.00  0.00           C
ATOM   3591  O   GLY A 422      21.731  30.015  28.901  1.00  0.00           O
ATOM   3592  N   VAL A 423      21.500  29.815  31.100  1.00  0.00           N
ATOM   3593  HN  VAL A 423      21.630  30.215  32.004  1.00  0.00           H
ATOM   3594  CA  VAL A 423      20.856  28.562  31.190  1.00  0.00           C
ATOM   3595  HA  VAL A 423      21.432  27.883  30.578  1.00  0.00           H
ATOM   3596  CB  VAL A 423      20.697  28.087  32.694  1.00  0.00           C
ATOM   3597  HB  VAL A 423      20.241  28.917  33.275  1.00  0.00           H
ATOM   3598  CG1 VAL A 423      19.711  26.887  32.892  1.00  0.00           C
ATOM   3599 1HG1 VAL A 423      19.974  26.046  32.215  1.00  0.00           H
ATOM   3600 2HG1 VAL A 423      18.705  27.290  32.647  1.00  0.00           H
ATOM   3601 3HG1 VAL A 423      19.795  26.482  33.923  1.00  0.00           H
ATOM   3602  CG2 VAL A 423      22.128  27.711  33.125  1.00  0.00           C
ATOM   3603 1HG2 VAL A 423      22.128  27.392  34.189  1.00  0.00           H
ATOM   3604 2HG2 VAL A 423      22.841  28.531  32.895  1.00  0.00           H
ATOM   3605 3HG2 VAL A 423      22.465  26.822  32.552  1.00  0.00           H
ATOM   3606  C   VAL A 423      19.518  28.536  30.407  1.00  0.00           C
ATOM   3607  O   VAL A 423      19.306  27.635  29.595  1.00  0.00           O
ATOM   3608  N   MET A 424      18.710  29.637  30.390  1.00  0.00           N
ATOM   3609  HN  MET A 424      18.940  30.442  30.931  1.00  0.00           H
ATOM   3610  CA  MET A 424      17.554  29.747  29.458  1.00  0.00           C
ATOM   3611  HA  MET A 424      16.984  28.839  29.588  1.00  0.00           H
ATOM   3612  CB  MET A 424      16.732  30.973  29.960  1.00  0.00           C
ATOM   3613  HB1 MET A 424      16.101  31.126  29.058  1.00  0.00           H
ATOM   3614  HB2 MET A 424      17.460  31.808  30.048  1.00  0.00           H
ATOM   3615  CG  MET A 424      15.903  30.960  31.268  1.00  0.00           C
ATOM   3616  HG1 MET A 424      16.605  30.713  32.093  1.00  0.00           H
ATOM   3617  HG2 MET A 424      15.137  30.167  31.133  1.00  0.00           H
ATOM   3618  SD  MET A 424      14.948  32.512  31.629  1.00  0.00           S
ATOM   3619  CE  MET A 424      13.621  31.691  32.672  1.00  0.00           C
ATOM   3620  HE1 MET A 424      12.843  31.270  32.000  1.00  0.00           H
ATOM   3621  HE2 MET A 424      13.168  32.442  33.353  1.00  0.00           H
ATOM   3622  HE3 MET A 424      13.931  30.814  33.279  1.00  0.00           H
ATOM   3623  C   MET A 424      17.882  29.875  27.942  1.00  0.00           C
ATOM   3624  O   MET A 424      17.174  29.454  27.010  1.00  0.00           O
ATOM   3625  N   THR A 425      19.051  30.480  27.679  1.00  0.00           N
ATOM   3626  HN  THR A 425      19.475  31.119  28.316  1.00  0.00           H
ATOM   3627  CA  THR A 425      19.667  30.387  26.344  1.00  0.00           C
ATOM   3628  HA  THR A 425      19.010  30.442  25.489  1.00  0.00           H
ATOM   3629  CB  THR A 425      20.724  31.484  26.074  1.00  0.00           C
ATOM   3630  HB  THR A 425      21.679  31.338  26.623  1.00  0.00           H
ATOM   3631  OG1 THR A 425      20.168  32.735  26.483  1.00  0.00           O
ATOM   3632  HG1 THR A 425      19.231  32.684  26.283  1.00  0.00           H
ATOM   3633  CG2 THR A 425      21.061  31.544  24.557  1.00  0.00           C
ATOM   3634 1HG2 THR A 425      21.755  32.387  24.351  1.00  0.00           H
ATOM   3635 2HG2 THR A 425      20.208  31.681  23.858  1.00  0.00           H
ATOM   3636 3HG2 THR A 425      21.566  30.672  24.089  1.00  0.00           H
ATOM   3637  C   THR A 425      20.243  28.960  26.053  1.00  0.00           C
ATOM   3638  O   THR A 425      20.130  28.539  24.880  1.00  0.00           O
ATOM   3639  N   LEU A 426      20.865  28.161  26.966  1.00  0.00           N
ATOM   3640  HN  LEU A 426      20.805  28.595  27.862  1.00  0.00           H
ATOM   3641  CA  LEU A 426      21.425  26.855  26.748  1.00  0.00           C
ATOM   3642  HA  LEU A 426      22.029  26.879  25.854  1.00  0.00           H
ATOM   3643  CB  LEU A 426      22.445  26.484  27.943  1.00  0.00           C
ATOM   3644  HB1 LEU A 426      21.788  26.497  28.838  1.00  0.00           H
ATOM   3645  HB2 LEU A 426      23.207  27.290  28.008  1.00  0.00           H
ATOM   3646  CG  LEU A 426      23.064  25.069  27.806  1.00  0.00           C
ATOM   3647  HG  LEU A 426      22.301  24.267  27.710  1.00  0.00           H
ATOM   3648  CD1 LEU A 426      24.011  24.969  26.621  1.00  0.00           C
ATOM   3649 1HD1 LEU A 426      23.503  24.958  25.633  1.00  0.00           H
ATOM   3650 2HD1 LEU A 426      24.599  24.039  26.768  1.00  0.00           H
ATOM   3651 3HD1 LEU A 426      24.641  25.883  26.668  1.00  0.00           H
ATOM   3652  CD2 LEU A 426      23.882  24.831  28.995  1.00  0.00           C
ATOM   3653 1HD2 LEU A 426      24.643  24.022  29.012  1.00  0.00           H
ATOM   3654 2HD2 LEU A 426      23.218  24.676  29.872  1.00  0.00           H
ATOM   3655 3HD2 LEU A 426      24.425  25.758  29.278  1.00  0.00           H
ATOM   3656  C   LEU A 426      20.379  25.746  26.445  1.00  0.00           C
ATOM   3657  O   LEU A 426      20.617  24.896  25.571  1.00  0.00           O
ATOM   3658  N   PHE A 427      19.196  25.853  27.095  1.00  0.00           N
ATOM   3659  HN  PHE A 427      19.148  26.533  27.822  1.00  0.00           H
ATOM   3660  CA  PHE A 427      18.036  25.000  26.763  1.00  0.00           C
ATOM   3661  HA  PHE A 427      18.309  23.961  26.649  1.00  0.00           H
ATOM   3662  CB  PHE A 427      16.948  25.045  27.894  1.00  0.00           C
ATOM   3663  HB1 PHE A 427      16.075  24.558  27.410  1.00  0.00           H
ATOM   3664  HB2 PHE A 427      16.802  26.115  28.158  1.00  0.00           H
ATOM   3665  CG  PHE A 427      17.282  24.259  29.141  1.00  0.00           C
ATOM   3666  CD1 PHE A 427      17.392  22.885  29.082  1.00  0.00           C
ATOM   3667  HD1 PHE A 427      17.234  22.355  28.154  1.00  0.00           H
ATOM   3668  CE1 PHE A 427      17.869  22.153  30.151  1.00  0.00           C
ATOM   3669  HE1 PHE A 427      17.870  21.078  30.044  1.00  0.00           H
ATOM   3670  CZ  PHE A 427      18.087  22.737  31.406  1.00  0.00           C
ATOM   3671  HZ  PHE A 427      18.405  22.132  32.243  1.00  0.00           H
ATOM   3672  CD2 PHE A 427      17.410  24.862  30.459  1.00  0.00           C
ATOM   3673  HD2 PHE A 427      17.369  25.932  30.604  1.00  0.00           H
ATOM   3674  CE2 PHE A 427      17.910  24.072  31.502  1.00  0.00           C
ATOM   3675  HE2 PHE A 427      18.177  24.412  32.491  1.00  0.00           H
ATOM   3676  C   PHE A 427      17.446  25.496  25.394  1.00  0.00           C
ATOM   3677  O   PHE A 427      16.836  24.632  24.711  1.00  0.00           O
ATOM   3678  N   SER A 428      17.675  26.767  24.939  1.00  0.00           N
ATOM   3679  HN  SER A 428      18.178  27.370  25.552  1.00  0.00           H
ATOM   3680  CA  SER A 428      17.155  27.206  23.595  1.00  0.00           C
ATOM   3681  HA  SER A 428      16.204  26.697  23.553  1.00  0.00           H
ATOM   3682  CB  SER A 428      17.003  28.762  23.392  1.00  0.00           C
ATOM   3683  HB1 SER A 428      17.990  29.251  23.243  1.00  0.00           H
ATOM   3684  HB2 SER A 428      16.544  29.195  24.306  1.00  0.00           H
ATOM   3685  OG  SER A 428      16.169  29.181  22.383  1.00  0.00           O
ATOM   3686  HG1 SER A 428      15.338  28.760  22.614  1.00  0.00           H
ATOM   3687  C   SER A 428      18.117  26.610  22.532  1.00  0.00           C
ATOM   3688  O   SER A 428      17.729  26.301  21.372  1.00  0.00           O
ATOM   3689  N   ILE A 429      19.433  26.342  22.867  1.00  0.00           N
ATOM   3690  HN  ILE A 429      19.801  26.658  23.738  1.00  0.00           H
ATOM   3691  CA  ILE A 429      20.215  25.812  21.813  1.00  0.00           C
ATOM   3692  HA  ILE A 429      19.884  26.160  20.846  1.00  0.00           H
ATOM   3693  CB  ILE A 429      21.701  26.236  21.740  1.00  0.00           C
ATOM   3694  HB  ILE A 429      22.150  25.782  20.832  1.00  0.00           H
ATOM   3695  CG2 ILE A 429      21.773  27.786  21.440  1.00  0.00           C
ATOM   3696 1HG2 ILE A 429      21.153  28.141  20.589  1.00  0.00           H
ATOM   3697 2HG2 ILE A 429      22.820  28.019  21.151  1.00  0.00           H
ATOM   3698 3HG2 ILE A 429      21.450  28.334  22.351  1.00  0.00           H
ATOM   3699  CG1 ILE A 429      22.494  25.742  22.989  1.00  0.00           C
ATOM   3700 1HG1 ILE A 429      22.243  24.676  23.177  1.00  0.00           H
ATOM   3701 2HG1 ILE A 429      22.109  26.373  23.819  1.00  0.00           H
ATOM   3702  CD  ILE A 429      24.015  25.788  22.880  1.00  0.00           C
ATOM   3703  HD1 ILE A 429      24.372  25.112  23.686  1.00  0.00           H
ATOM   3704  HD2 ILE A 429      24.364  26.801  23.173  1.00  0.00           H
ATOM   3705  HD3 ILE A 429      24.414  25.493  21.886  1.00  0.00           H
ATOM   3706  C   ILE A 429      20.075  24.276  21.823  1.00  0.00           C
ATOM   3707  O   ILE A 429      20.380  23.645  20.828  1.00  0.00           O
ATOM   3708  N   LYS A 430      19.374  23.680  22.882  1.00  0.00           N
ATOM   3709  HN  LYS A 430      19.257  24.311  23.645  1.00  0.00           H
ATOM   3710  CA  LYS A 430      18.871  22.335  22.752  1.00  0.00           C
ATOM   3711  HA  LYS A 430      19.613  21.677  22.325  1.00  0.00           H
ATOM   3712  CB  LYS A 430      18.535  21.645  24.136  1.00  0.00           C
ATOM   3713  HB1 LYS A 430      17.934  20.717  24.025  1.00  0.00           H
ATOM   3714  HB2 LYS A 430      17.979  22.477  24.617  1.00  0.00           H
ATOM   3715  CG  LYS A 430      19.725  21.321  24.995  1.00  0.00           C
ATOM   3716  HG1 LYS A 430      19.419  21.278  26.062  1.00  0.00           H
ATOM   3717  HG2 LYS A 430      20.428  22.180  25.011  1.00  0.00           H
ATOM   3718  CD  LYS A 430      20.645  20.186  24.540  1.00  0.00           C
ATOM   3719  HD1 LYS A 430      21.534  20.176  25.206  1.00  0.00           H
ATOM   3720  HD2 LYS A 430      21.033  20.485  23.543  1.00  0.00           H
ATOM   3721  CE  LYS A 430      19.943  18.798  24.498  1.00  0.00           C
ATOM   3722  HE1 LYS A 430      20.701  18.009  24.305  1.00  0.00           H
ATOM   3723  HE2 LYS A 430      18.979  18.635  23.970  1.00  0.00           H
ATOM   3724  NZ  LYS A 430      19.557  18.259  25.837  1.00  0.00           N
ATOM   3725  HZ1 LYS A 430      20.403  17.909  26.332  1.00  0.00           H
ATOM   3726  HZ2 LYS A 430      18.894  17.461  25.774  1.00  0.00           H
ATOM   3727  HZ3 LYS A 430      19.018  18.945  26.403  1.00  0.00           H
ATOM   3728  C   LYS A 430      17.521  22.286  21.975  1.00  0.00           C
ATOM   3729  O   LYS A 430      16.905  21.217  21.862  1.00  0.00           O
ATOM   3730  N   SER A 431      17.034  23.446  21.519  1.00  0.00           N
ATOM   3731  HN  SER A 431      17.525  24.289  21.723  1.00  0.00           H
ATOM   3732  CA  SER A 431      15.768  23.446  20.853  1.00  0.00           C
ATOM   3733  HA  SER A 431      15.250  22.513  21.018  1.00  0.00           H
ATOM   3734  CB  SER A 431      14.911  24.605  21.426  1.00  0.00           C
ATOM   3735  HB1 SER A 431      15.215  25.655  21.228  1.00  0.00           H
ATOM   3736  HB2 SER A 431      15.045  24.457  22.519  1.00  0.00           H
ATOM   3737  OG  SER A 431      13.542  24.536  21.037  1.00  0.00           O
ATOM   3738  HG1 SER A 431      13.078  23.970  21.657  1.00  0.00           H
ATOM   3739  C   SER A 431      15.960  23.591  19.331  1.00  0.00           C
ATOM   3740  O   SER A 431      15.083  23.340  18.516  1.00  0.00           O
ATOM   3741  N   ASN A 432      17.109  24.131  18.902  1.00  0.00           N
ATOM   3742  HN  ASN A 432      17.732  24.364  19.644  1.00  0.00           H
ATOM   3743  CA  ASN A 432      17.622  24.357  17.558  1.00  0.00           C
ATOM   3744  HA  ASN A 432      16.787  24.843  17.075  1.00  0.00           H
ATOM   3745  CB  ASN A 432      18.812  25.390  17.455  1.00  0.00           C
ATOM   3746  HB1 ASN A 432      19.213  25.426  16.419  1.00  0.00           H
ATOM   3747  HB2 ASN A 432      19.700  25.004  17.999  1.00  0.00           H
ATOM   3748  CG  ASN A 432      18.484  26.852  17.907  1.00  0.00           C
ATOM   3749  OD1 ASN A 432      19.385  27.559  18.281  1.00  0.00           O
ATOM   3750  ND2 ASN A 432      17.194  27.277  17.960  1.00  0.00           N
ATOM   3751 1HD2 ASN A 432      16.536  26.705  17.470  1.00  0.00           H
ATOM   3752 2HD2 ASN A 432      16.960  28.245  18.052  1.00  0.00           H
ATOM   3753  C   ASN A 432      18.043  23.098  16.808  1.00  0.00           C
ATOM   3754  O   ASN A 432      18.620  22.123  17.437  1.00  0.00           O
ATOM   3755  N   HSD A 433      18.018  23.084  15.457  1.00  0.00           N
ATOM   3756  HN  HSD A 433      17.515  23.850  15.066  1.00  0.00           H
ATOM   3757  CA  HSD A 433      18.530  22.118  14.552  1.00  0.00           C
ATOM   3758  HA  HSD A 433      18.453  21.145  15.014  1.00  0.00           H
ATOM   3759  CB  HSD A 433      17.856  22.188  13.200  1.00  0.00           C
ATOM   3760  HB1 HSD A 433      18.188  21.279  12.654  1.00  0.00           H
ATOM   3761  HB2 HSD A 433      17.867  23.075  12.530  1.00  0.00           H
ATOM   3762  ND1 HSD A 433      15.833  20.845  13.827  1.00  0.00           N
ATOM   3763  HD1 HSD A 433      16.242  19.959  14.049  1.00  0.00           H
ATOM   3764  CG  HSD A 433      16.396  22.043  13.447  1.00  0.00           C
ATOM   3765  CE1 HSD A 433      14.491  21.194  13.853  1.00  0.00           C
ATOM   3766  HE1 HSD A 433      13.744  20.435  14.083  1.00  0.00           H
ATOM   3767  NE2 HSD A 433      14.175  22.423  13.509  1.00  0.00           N
ATOM   3768  CD2 HSD A 433      15.401  23.000  13.289  1.00  0.00           C
ATOM   3769  HD2 HSD A 433      15.467  24.036  12.983  1.00  0.00           H
ATOM   3770  C   HSD A 433      20.088  22.364  14.193  1.00  0.00           C
ATOM   3771  O   HSD A 433      20.510  23.455  14.344  1.00  0.00           O
ATOM   3772  N   PRO A 434      20.858  21.399  13.700  1.00  0.00           N
ATOM   3773  CD  PRO A 434      20.383  19.960  13.643  1.00  0.00           C
ATOM   3774  HD1 PRO A 434      19.595  19.942  12.860  1.00  0.00           H
ATOM   3775  HD2 PRO A 434      19.972  19.621  14.618  1.00  0.00           H
ATOM   3776  CA  PRO A 434      22.120  21.500  13.048  1.00  0.00           C
ATOM   3777  HA  PRO A 434      22.828  21.635  13.852  1.00  0.00           H
ATOM   3778  CB  PRO A 434      22.245  20.159  12.300  1.00  0.00           C
ATOM   3779  HB1 PRO A 434      23.269  19.754  12.154  1.00  0.00           H
ATOM   3780  HB2 PRO A 434      21.645  20.067  11.370  1.00  0.00           H
ATOM   3781  CG  PRO A 434      21.595  19.104  13.245  1.00  0.00           C
ATOM   3782  HG1 PRO A 434      21.176  18.224  12.711  1.00  0.00           H
ATOM   3783  HG2 PRO A 434      22.328  18.960  14.067  1.00  0.00           H
ATOM   3784  C   PRO A 434      22.190  22.628  12.056  1.00  0.00           C
ATOM   3785  O   PRO A 434      21.337  22.707  11.144  1.00  0.00           O
ATOM   3786  N   GLY A 435      23.169  23.494  12.101  1.00  0.00           N
ATOM   3787  HN  GLY A 435      23.967  23.319  12.672  1.00  0.00           H
ATOM   3788  CA  GLY A 435      23.257  24.673  11.312  1.00  0.00           C
ATOM   3789  HA1 GLY A 435      22.420  24.806  10.643  1.00  0.00           H
ATOM   3790  HA2 GLY A 435      24.162  24.704  10.723  1.00  0.00           H
ATOM   3791  C   GLY A 435      23.566  25.892  12.184  1.00  0.00           C
ATOM   3792  O   GLY A 435      23.833  26.966  11.551  1.00  0.00           O
ATOM   3793  N   LEU A 436      23.680  25.845  13.503  1.00  0.00           N
ATOM   3794  HN  LEU A 436      23.424  25.083  14.093  1.00  0.00           H
ATOM   3795  CA  LEU A 436      23.908  27.047  14.282  1.00  0.00           C
ATOM   3796  HA  LEU A 436      23.662  27.941  13.728  1.00  0.00           H
ATOM   3797  CB  LEU A 436      23.053  27.130  15.525  1.00  0.00           C
ATOM   3798  HB1 LEU A 436      22.031  26.790  15.254  1.00  0.00           H
ATOM   3799  HB2 LEU A 436      22.985  28.185  15.868  1.00  0.00           H
ATOM   3800  CG  LEU A 436      23.533  26.315  16.745  1.00  0.00           C
ATOM   3801  HG  LEU A 436      24.619  26.407  16.960  1.00  0.00           H
ATOM   3802  CD1 LEU A 436      22.740  26.720  17.994  1.00  0.00           C
ATOM   3803 1HD1 LEU A 436      23.171  26.077  18.791  1.00  0.00           H
ATOM   3804 2HD1 LEU A 436      21.659  26.473  17.924  1.00  0.00           H
ATOM   3805 3HD1 LEU A 436      22.932  27.740  18.392  1.00  0.00           H
ATOM   3806  CD2 LEU A 436      23.266  24.765  16.641  1.00  0.00           C
ATOM   3807 1HD2 LEU A 436      22.172  24.610  16.754  1.00  0.00           H
ATOM   3808 2HD2 LEU A 436      23.746  24.221  17.483  1.00  0.00           H
ATOM   3809 3HD2 LEU A 436      23.659  24.276  15.725  1.00  0.00           H
ATOM   3810  C   LEU A 436      25.458  27.174  14.537  1.00  0.00           C
ATOM   3811  O   LEU A 436      25.866  28.183  14.986  1.00  0.00           O
ATOM   3812  N   LEU A 437      26.320  26.171  14.401  1.00  0.00           N
ATOM   3813  HN  LEU A 437      26.104  25.283  14.004  1.00  0.00           H
ATOM   3814  CA  LEU A 437      27.702  26.235  14.786  1.00  0.00           C
ATOM   3815  HA  LEU A 437      27.870  27.020  15.509  1.00  0.00           H
ATOM   3816  CB  LEU A 437      28.067  24.889  15.492  1.00  0.00           C
ATOM   3817  HB1 LEU A 437      29.068  24.824  15.972  1.00  0.00           H
ATOM   3818  HB2 LEU A 437      28.329  24.121  14.733  1.00  0.00           H
ATOM   3819  CG  LEU A 437      27.076  24.298  16.539  1.00  0.00           C
ATOM   3820  HG  LEU A 437      26.074  24.230  16.065  1.00  0.00           H
ATOM   3821  CD1 LEU A 437      27.403  22.828  16.968  1.00  0.00           C
ATOM   3822 1HD1 LEU A 437      28.272  22.838  17.660  1.00  0.00           H
ATOM   3823 2HD1 LEU A 437      27.610  22.078  16.176  1.00  0.00           H
ATOM   3824 3HD1 LEU A 437      26.515  22.381  17.464  1.00  0.00           H
ATOM   3825  CD2 LEU A 437      27.026  25.191  17.883  1.00  0.00           C
ATOM   3826 1HD2 LEU A 437      26.293  24.788  18.615  1.00  0.00           H
ATOM   3827 2HD2 LEU A 437      26.623  26.189  17.606  1.00  0.00           H
ATOM   3828 3HD2 LEU A 437      28.022  25.191  18.374  1.00  0.00           H
ATOM   3829  C   LEU A 437      28.651  26.379  13.560  1.00  0.00           C
ATOM   3830  O   LEU A 437      29.824  26.158  13.575  1.00  0.00           O
ATOM   3831  N   SER A 438      28.088  26.609  12.365  1.00  0.00           N
ATOM   3832  HN  SER A 438      27.095  26.698  12.366  1.00  0.00           H
ATOM   3833  CA  SER A 438      28.622  26.405  11.015  1.00  0.00           C
ATOM   3834  HA  SER A 438      28.904  25.376  10.850  1.00  0.00           H
ATOM   3835  CB  SER A 438      27.575  26.664   9.876  1.00  0.00           C
ATOM   3836  HB1 SER A 438      28.015  26.330   8.912  1.00  0.00           H
ATOM   3837  HB2 SER A 438      27.254  27.715   9.713  1.00  0.00           H
ATOM   3838  OG  SER A 438      26.442  25.893  10.112  1.00  0.00           O
ATOM   3839  HG1 SER A 438      26.542  25.045   9.672  1.00  0.00           H
ATOM   3840  C   SER A 438      29.871  27.203  10.650  1.00  0.00           C
ATOM   3841  O   SER A 438      30.729  26.765   9.934  1.00  0.00           O
ATOM   3842  N   GLU A 439      29.812  28.444  11.133  1.00  0.00           N
ATOM   3843  HN  GLU A 439      28.931  28.741  11.492  1.00  0.00           H
ATOM   3844  CA  GLU A 439      30.824  29.437  10.888  1.00  0.00           C
ATOM   3845  HA  GLU A 439      30.990  29.248   9.838  1.00  0.00           H
ATOM   3846  CB  GLU A 439      30.368  30.874  11.259  1.00  0.00           C
ATOM   3847  HB1 GLU A 439      31.268  31.522  11.330  1.00  0.00           H
ATOM   3848  HB2 GLU A 439      29.917  30.912  12.274  1.00  0.00           H
ATOM   3849  CG  GLU A 439      29.312  31.640  10.366  1.00  0.00           C
ATOM   3850  HG1 GLU A 439      29.206  32.611  10.895  1.00  0.00           H
ATOM   3851  HG2 GLU A 439      28.272  31.250  10.386  1.00  0.00           H
ATOM   3852  CD  GLU A 439      29.684  31.937   8.915  1.00  0.00           C
ATOM   3853  OE1 GLU A 439      29.755  30.927   8.165  1.00  0.00           O
ATOM   3854  OE2 GLU A 439      29.897  33.095   8.508  1.00  0.00           O
ATOM   3855  C   GLU A 439      32.192  29.066  11.483  1.00  0.00           C
ATOM   3856  O   GLU A 439      32.337  28.553  12.577  1.00  0.00           O
ATOM   3857  N   LYS A 440      33.321  29.513  10.823  1.00  0.00           N
ATOM   3858  HN  LYS A 440      33.205  30.104  10.029  1.00  0.00           H
ATOM   3859  CA  LYS A 440      34.598  28.923  11.271  1.00  0.00           C
ATOM   3860  HA  LYS A 440      34.436  27.856  11.237  1.00  0.00           H
ATOM   3861  CB  LYS A 440      35.899  29.299  10.417  1.00  0.00           C
ATOM   3862  HB1 LYS A 440      36.691  28.645  10.841  1.00  0.00           H
ATOM   3863  HB2 LYS A 440      36.068  30.382  10.598  1.00  0.00           H
ATOM   3864  CG  LYS A 440      35.903  29.050   8.950  1.00  0.00           C
ATOM   3865  HG1 LYS A 440      36.939  29.330   8.662  1.00  0.00           H
ATOM   3866  HG2 LYS A 440      35.098  29.558   8.378  1.00  0.00           H
ATOM   3867  CD  LYS A 440      35.746  27.547   8.691  1.00  0.00           C
ATOM   3868  HD1 LYS A 440      34.662  27.303   8.694  1.00  0.00           H
ATOM   3869  HD2 LYS A 440      36.183  26.913   9.491  1.00  0.00           H
ATOM   3870  CE  LYS A 440      36.387  27.075   7.318  1.00  0.00           C
ATOM   3871  HE1 LYS A 440      37.347  27.585   7.092  1.00  0.00           H
ATOM   3872  HE2 LYS A 440      35.616  27.333   6.560  1.00  0.00           H
ATOM   3873  NZ  LYS A 440      36.563  25.638   7.319  1.00  0.00           N
ATOM   3874  HZ1 LYS A 440      35.689  25.076   7.283  1.00  0.00           H
ATOM   3875  HZ2 LYS A 440      37.169  25.450   8.143  1.00  0.00           H
ATOM   3876  HZ3 LYS A 440      37.044  25.260   6.479  1.00  0.00           H
ATOM   3877  C   LYS A 440      34.913  29.312  12.729  1.00  0.00           C
ATOM   3878  O   LYS A 440      34.817  30.484  13.077  1.00  0.00           O
ATOM   3879  N   ALA A 441      35.242  28.318  13.571  1.00  0.00           N
ATOM   3880  HN  ALA A 441      35.212  27.381  13.232  1.00  0.00           H
ATOM   3881  CA  ALA A 441      35.618  28.445  14.937  1.00  0.00           C
ATOM   3882  HA  ALA A 441      36.052  27.468  15.091  1.00  0.00           H
ATOM   3883  CB  ALA A 441      36.575  29.588  15.290  1.00  0.00           C
ATOM   3884  HB1 ALA A 441      37.054  29.319  16.256  1.00  0.00           H
ATOM   3885  HB2 ALA A 441      36.012  30.542  15.372  1.00  0.00           H
ATOM   3886  HB3 ALA A 441      37.326  29.660  14.474  1.00  0.00           H
ATOM   3887  C   ALA A 441      34.449  28.460  15.945  1.00  0.00           C
ATOM   3888  O   ALA A 441      34.677  28.309  17.177  1.00  0.00           O
ATOM   3889  N   ALA A 442      33.181  28.561  15.357  1.00  0.00           N
ATOM   3890  HN  ALA A 442      33.071  28.639  14.369  1.00  0.00           H
ATOM   3891  CA  ALA A 442      31.993  28.499  16.168  1.00  0.00           C
ATOM   3892  HA  ALA A 442      32.168  29.257  16.917  1.00  0.00           H
ATOM   3893  CB  ALA A 442      30.648  28.769  15.373  1.00  0.00           C
ATOM   3894  HB1 ALA A 442      30.651  29.843  15.090  1.00  0.00           H
ATOM   3895  HB2 ALA A 442      29.736  28.547  15.967  1.00  0.00           H
ATOM   3896  HB3 ALA A 442      30.713  28.149  14.453  1.00  0.00           H
ATOM   3897  C   ALA A 442      31.879  27.310  17.057  1.00  0.00           C
ATOM   3898  O   ALA A 442      31.591  27.467  18.256  1.00  0.00           O
ATOM   3899  N   SER A 443      32.201  26.157  16.517  1.00  0.00           N
ATOM   3900  HN  SER A 443      32.548  25.986  15.598  1.00  0.00           H
ATOM   3901  CA  SER A 443      32.163  24.967  17.329  1.00  0.00           C
ATOM   3902  HA  SER A 443      31.123  24.847  17.592  1.00  0.00           H
ATOM   3903  CB  SER A 443      32.506  23.725  16.399  1.00  0.00           C
ATOM   3904  HB1 SER A 443      32.542  22.849  17.081  1.00  0.00           H
ATOM   3905  HB2 SER A 443      33.456  23.845  15.835  1.00  0.00           H
ATOM   3906  OG  SER A 443      31.529  23.557  15.357  1.00  0.00           O
ATOM   3907  HG1 SER A 443      31.325  22.619  15.382  1.00  0.00           H
ATOM   3908  C   SER A 443      33.148  24.971  18.497  1.00  0.00           C
ATOM   3909  O   SER A 443      32.706  24.736  19.652  1.00  0.00           O
ATOM   3910  N   LYS A 444      34.405  25.351  18.299  1.00  0.00           N
ATOM   3911  HN  LYS A 444      34.662  25.562  17.360  1.00  0.00           H
ATOM   3912  CA  LYS A 444      35.385  25.527  19.352  1.00  0.00           C
ATOM   3913  HA  LYS A 444      35.498  24.629  19.942  1.00  0.00           H
ATOM   3914  CB  LYS A 444      36.756  25.840  18.559  1.00  0.00           C
ATOM   3915  HB1 LYS A 444      36.647  26.803  18.015  1.00  0.00           H
ATOM   3916  HB2 LYS A 444      36.831  25.097  17.736  1.00  0.00           H
ATOM   3917  CG  LYS A 444      38.012  25.999  19.463  1.00  0.00           C
ATOM   3918  HG1 LYS A 444      37.878  26.813  20.208  1.00  0.00           H
ATOM   3919  HG2 LYS A 444      38.770  26.363  18.737  1.00  0.00           H
ATOM   3920  CD  LYS A 444      38.628  24.752  20.132  1.00  0.00           C
ATOM   3921  HD1 LYS A 444      37.790  24.255  20.666  1.00  0.00           H
ATOM   3922  HD2 LYS A 444      39.330  25.099  20.921  1.00  0.00           H
ATOM   3923  CE  LYS A 444      39.241  23.626  19.279  1.00  0.00           C
ATOM   3924  HE1 LYS A 444      40.129  23.984  18.714  1.00  0.00           H
ATOM   3925  HE2 LYS A 444      38.432  23.191  18.655  1.00  0.00           H
ATOM   3926  NZ  LYS A 444      39.714  22.585  20.150  1.00  0.00           N
ATOM   3927  HZ1 LYS A 444      40.395  21.971  19.658  1.00  0.00           H
ATOM   3928  HZ2 LYS A 444      38.965  21.900  20.376  1.00  0.00           H
ATOM   3929  HZ3 LYS A 444      40.069  23.003  21.033  1.00  0.00           H
ATOM   3930  C   LYS A 444      35.092  26.693  20.394  1.00  0.00           C
ATOM   3931  O   LYS A 444      35.536  26.698  21.553  1.00  0.00           O
ATOM   3932  N   ILE A 445      34.377  27.758  19.957  1.00  0.00           N
ATOM   3933  HN  ILE A 445      34.326  27.949  18.980  1.00  0.00           H
ATOM   3934  CA  ILE A 445      33.857  28.777  20.806  1.00  0.00           C
ATOM   3935  HA  ILE A 445      34.635  29.163  21.448  1.00  0.00           H
ATOM   3936  CB  ILE A 445      33.334  29.996  20.087  1.00  0.00           C
ATOM   3937  HB  ILE A 445      32.629  29.643  19.305  1.00  0.00           H
ATOM   3938  CG2 ILE A 445      32.395  30.887  20.897  1.00  0.00           C
ATOM   3939 1HG2 ILE A 445      32.906  31.274  21.804  1.00  0.00           H
ATOM   3940 2HG2 ILE A 445      31.419  30.409  21.128  1.00  0.00           H
ATOM   3941 3HG2 ILE A 445      32.057  31.761  20.299  1.00  0.00           H
ATOM   3942  CG1 ILE A 445      34.568  30.690  19.486  1.00  0.00           C
ATOM   3943 1HG1 ILE A 445      35.258  30.021  18.928  1.00  0.00           H
ATOM   3944 2HG1 ILE A 445      35.166  31.148  20.303  1.00  0.00           H
ATOM   3945  CD  ILE A 445      34.164  31.600  18.345  1.00  0.00           C
ATOM   3946  HD1 ILE A 445      33.513  31.006  17.669  1.00  0.00           H
ATOM   3947  HD2 ILE A 445      35.049  31.882  17.736  1.00  0.00           H
ATOM   3948  HD3 ILE A 445      33.572  32.505  18.603  1.00  0.00           H
ATOM   3949  C   ILE A 445      32.794  28.244  21.786  1.00  0.00           C
ATOM   3950  O   ILE A 445      32.718  28.470  22.989  1.00  0.00           O
ATOM   3951  N   ASN A 446      31.828  27.559  21.198  1.00  0.00           N
ATOM   3952  HN  ASN A 446      31.905  27.331  20.231  1.00  0.00           H
ATOM   3953  CA  ASN A 446      30.694  26.893  21.832  1.00  0.00           C
ATOM   3954  HA  ASN A 446      30.268  27.635  22.492  1.00  0.00           H
ATOM   3955  CB  ASN A 446      29.565  26.461  20.814  1.00  0.00           C
ATOM   3956  HB1 ASN A 446      30.057  25.883  20.003  1.00  0.00           H
ATOM   3957  HB2 ASN A 446      29.141  27.357  20.314  1.00  0.00           H
ATOM   3958  CG  ASN A 446      28.450  25.737  21.404  1.00  0.00           C
ATOM   3959  OD1 ASN A 446      28.094  24.524  21.195  1.00  0.00           O
ATOM   3960  ND2 ASN A 446      27.819  26.410  22.440  1.00  0.00           N
ATOM   3961 1HD2 ASN A 446      27.194  25.873  23.007  1.00  0.00           H
ATOM   3962 2HD2 ASN A 446      28.047  27.353  22.682  1.00  0.00           H
ATOM   3963  C   ASN A 446      31.258  25.820  22.773  1.00  0.00           C
ATOM   3964  O   ASN A 446      30.782  25.687  23.885  1.00  0.00           O
ATOM   3965  N   GLU A 447      32.309  25.082  22.347  1.00  0.00           N
ATOM   3966  HN  GLU A 447      32.685  25.262  21.441  1.00  0.00           H
ATOM   3967  CA  GLU A 447      32.982  24.113  23.189  1.00  0.00           C
ATOM   3968  HA  GLU A 447      32.272  23.527  23.754  1.00  0.00           H
ATOM   3969  CB  GLU A 447      33.817  23.150  22.307  1.00  0.00           C
ATOM   3970  HB1 GLU A 447      34.487  23.768  21.671  1.00  0.00           H
ATOM   3971  HB2 GLU A 447      33.119  22.415  21.854  1.00  0.00           H
ATOM   3972  CG  GLU A 447      34.929  22.231  22.970  1.00  0.00           C
ATOM   3973  HG1 GLU A 447      34.405  21.341  23.380  1.00  0.00           H
ATOM   3974  HG2 GLU A 447      35.545  22.748  23.736  1.00  0.00           H
ATOM   3975  CD  GLU A 447      35.976  21.658  22.003  1.00  0.00           C
ATOM   3976  OE1 GLU A 447      37.127  22.085  21.997  1.00  0.00           O
ATOM   3977  OE2 GLU A 447      35.688  20.680  21.347  1.00  0.00           O
ATOM   3978  C   GLU A 447      33.660  24.750  24.375  1.00  0.00           C
ATOM   3979  O   GLU A 447      33.647  24.184  25.478  1.00  0.00           O
ATOM   3980  N   THR A 448      34.295  25.920  24.170  1.00  0.00           N
ATOM   3981  HN  THR A 448      34.371  26.312  23.256  1.00  0.00           H
ATOM   3982  CA  THR A 448      35.018  26.700  25.195  1.00  0.00           C
ATOM   3983  HA  THR A 448      35.569  25.977  25.779  1.00  0.00           H
ATOM   3984  CB  THR A 448      35.873  27.836  24.567  1.00  0.00           C
ATOM   3985  HB  THR A 448      35.274  28.516  23.926  1.00  0.00           H
ATOM   3986  OG1 THR A 448      36.904  27.212  23.788  1.00  0.00           O
ATOM   3987  HG1 THR A 448      36.456  27.070  22.950  1.00  0.00           H
ATOM   3988  CG2 THR A 448      36.620  28.620  25.720  1.00  0.00           C
ATOM   3989 1HG2 THR A 448      37.367  29.283  25.232  1.00  0.00           H
ATOM   3990 2HG2 THR A 448      37.195  27.948  26.392  1.00  0.00           H
ATOM   3991 3HG2 THR A 448      35.936  29.162  26.406  1.00  0.00           H
ATOM   3992  C   THR A 448      34.024  27.208  26.219  1.00  0.00           C
ATOM   3993  O   THR A 448      34.222  27.015  27.427  1.00  0.00           O
ATOM   3994  N   MET A 449      32.898  27.800  25.780  1.00  0.00           N
ATOM   3995  HN  MET A 449      32.741  27.931  24.804  1.00  0.00           H
ATOM   3996  CA  MET A 449      31.838  28.170  26.611  1.00  0.00           C
ATOM   3997  HA  MET A 449      32.250  28.843  27.349  1.00  0.00           H
ATOM   3998  CB  MET A 449      30.728  29.043  25.847  1.00  0.00           C
ATOM   3999  HB1 MET A 449      29.895  29.358  26.511  1.00  0.00           H
ATOM   4000  HB2 MET A 449      30.291  28.374  25.076  1.00  0.00           H
ATOM   4001  CG  MET A 449      31.474  30.321  25.348  1.00  0.00           C
ATOM   4002  HG1 MET A 449      30.842  30.926  24.663  1.00  0.00           H
ATOM   4003  HG2 MET A 449      32.459  30.055  24.909  1.00  0.00           H
ATOM   4004  SD  MET A 449      31.825  31.355  26.726  1.00  0.00           S
ATOM   4005  CE  MET A 449      32.950  32.291  25.758  1.00  0.00           C
ATOM   4006  HE1 MET A 449      33.819  31.636  25.536  1.00  0.00           H
ATOM   4007  HE2 MET A 449      33.398  33.128  26.336  1.00  0.00           H
ATOM   4008  HE3 MET A 449      32.674  32.752  24.786  1.00  0.00           H
ATOM   4009  C   MET A 449      31.100  27.088  27.361  1.00  0.00           C
ATOM   4010  O   MET A 449      30.936  27.226  28.598  1.00  0.00           O
ATOM   4011  N   LEU A 450      30.762  25.941  26.740  1.00  0.00           N
ATOM   4012  HN  LEU A 450      31.050  25.706  25.815  1.00  0.00           H
ATOM   4013  CA  LEU A 450      30.144  24.836  27.417  1.00  0.00           C
ATOM   4014  HA  LEU A 450      29.242  25.131  27.934  1.00  0.00           H
ATOM   4015  CB  LEU A 450      29.850  23.692  26.360  1.00  0.00           C
ATOM   4016  HB1 LEU A 450      29.763  22.745  26.934  1.00  0.00           H
ATOM   4017  HB2 LEU A 450      30.592  23.519  25.551  1.00  0.00           H
ATOM   4018  CG  LEU A 450      28.484  23.872  25.652  1.00  0.00           C
ATOM   4019  HG  LEU A 450      28.437  24.942  25.358  1.00  0.00           H
ATOM   4020  CD1 LEU A 450      28.577  23.028  24.319  1.00  0.00           C
ATOM   4021 1HD1 LEU A 450      27.653  23.141  23.713  1.00  0.00           H
ATOM   4022 2HD1 LEU A 450      28.693  21.937  24.497  1.00  0.00           H
ATOM   4023 3HD1 LEU A 450      29.473  23.297  23.719  1.00  0.00           H
ATOM   4024  CD2 LEU A 450      27.334  23.482  26.466  1.00  0.00           C
ATOM   4025 1HD2 LEU A 450      26.401  23.878  26.011  1.00  0.00           H
ATOM   4026 2HD2 LEU A 450      27.510  23.974  27.446  1.00  0.00           H
ATOM   4027 3HD2 LEU A 450      27.363  22.378  26.592  1.00  0.00           H
ATOM   4028  C   LEU A 450      30.947  24.258  28.535  1.00  0.00           C
ATOM   4029  O   LEU A 450      30.544  23.973  29.664  1.00  0.00           O
ATOM   4030  N   ARG A 451      32.274  24.103  28.346  1.00  0.00           N
ATOM   4031  HN  ARG A 451      32.635  24.252  27.429  1.00  0.00           H
ATOM   4032  CA  ARG A 451      33.241  23.648  29.299  1.00  0.00           C
ATOM   4033  HA  ARG A 451      32.858  22.730  29.720  1.00  0.00           H
ATOM   4034  CB  ARG A 451      34.559  23.385  28.575  1.00  0.00           C
ATOM   4035  HB1 ARG A 451      35.492  23.338  29.176  1.00  0.00           H
ATOM   4036  HB2 ARG A 451      34.718  24.174  27.809  1.00  0.00           H
ATOM   4037  CG  ARG A 451      34.614  22.048  27.798  1.00  0.00           C
ATOM   4038  HG1 ARG A 451      33.774  22.025  27.072  1.00  0.00           H
ATOM   4039  HG2 ARG A 451      34.592  21.181  28.492  1.00  0.00           H
ATOM   4040  CD  ARG A 451      35.918  21.879  27.003  1.00  0.00           C
ATOM   4041  HD1 ARG A 451      36.827  22.067  27.612  1.00  0.00           H
ATOM   4042  HD2 ARG A 451      35.827  22.479  26.072  1.00  0.00           H
ATOM   4043  NE  ARG A 451      35.917  20.425  26.540  1.00  0.00           N
ATOM   4044  HE  ARG A 451      35.114  19.891  26.807  1.00  0.00           H
ATOM   4045  CZ  ARG A 451      37.023  19.715  26.253  1.00  0.00           C
ATOM   4046  NH1 ARG A 451      38.209  20.164  26.278  1.00  0.00           N
ATOM   4047 1HH1 ARG A 451      38.885  19.688  25.716  1.00  0.00           H
ATOM   4048 2HH1 ARG A 451      38.408  21.127  26.457  1.00  0.00           H
ATOM   4049  NH2 ARG A 451      36.848  18.412  26.080  1.00  0.00           N
ATOM   4050 1HH2 ARG A 451      35.889  18.130  26.101  1.00  0.00           H
ATOM   4051 2HH2 ARG A 451      37.580  17.735  26.010  1.00  0.00           H
ATOM   4052  C   ARG A 451      33.412  24.692  30.459  1.00  0.00           C
ATOM   4053  O   ARG A 451      33.216  24.378  31.636  1.00  0.00           O
ATOM   4054  N   LEU A 452      33.634  25.952  30.116  1.00  0.00           N
ATOM   4055  HN  LEU A 452      33.742  26.010  29.126  1.00  0.00           H
ATOM   4056  CA  LEU A 452      33.933  27.061  31.064  1.00  0.00           C
ATOM   4057  HA  LEU A 452      34.661  26.669  31.759  1.00  0.00           H
ATOM   4058  CB  LEU A 452      34.363  28.297  30.368  1.00  0.00           C
ATOM   4059  HB1 LEU A 452      33.528  28.560  29.685  1.00  0.00           H
ATOM   4060  HB2 LEU A 452      35.200  28.083  29.669  1.00  0.00           H
ATOM   4061  CG  LEU A 452      34.747  29.606  31.118  1.00  0.00           C
ATOM   4062  HG  LEU A 452      34.027  29.783  31.946  1.00  0.00           H
ATOM   4063  CD1 LEU A 452      36.030  29.497  31.860  1.00  0.00           C
ATOM   4064 1HD1 LEU A 452      36.164  28.414  32.071  1.00  0.00           H
ATOM   4065 2HD1 LEU A 452      36.143  30.194  32.717  1.00  0.00           H
ATOM   4066 3HD1 LEU A 452      36.915  29.643  31.205  1.00  0.00           H
ATOM   4067  CD2 LEU A 452      34.593  30.880  30.254  1.00  0.00           C
ATOM   4068 1HD2 LEU A 452      34.724  31.731  30.956  1.00  0.00           H
ATOM   4069 2HD2 LEU A 452      33.548  31.141  29.979  1.00  0.00           H
ATOM   4070 3HD2 LEU A 452      35.270  30.946  29.376  1.00  0.00           H
ATOM   4071  C   LEU A 452      32.724  27.265  32.039  1.00  0.00           C
ATOM   4072  O   LEU A 452      32.936  27.572  33.215  1.00  0.00           O
ATOM   4073  N   GLY A 453      31.429  27.126  31.665  1.00  0.00           N
ATOM   4074  HN  GLY A 453      31.286  26.880  30.709  1.00  0.00           H
ATOM   4075  CA  GLY A 453      30.245  27.170  32.578  1.00  0.00           C
ATOM   4076  HA1 GLY A 453      29.431  26.653  32.091  1.00  0.00           H
ATOM   4077  HA2 GLY A 453      30.084  28.238  32.584  1.00  0.00           H
ATOM   4078  C   GLY A 453      30.343  26.540  33.908  1.00  0.00           C
ATOM   4079  O   GLY A 453      29.815  27.107  34.858  1.00  0.00           O
ATOM   4080  N   ILE A 454      30.911  25.346  34.002  1.00  0.00           N
ATOM   4081  HN  ILE A 454      31.009  24.794  33.178  1.00  0.00           H
ATOM   4082  CA  ILE A 454      31.277  24.630  35.233  1.00  0.00           C
ATOM   4083  HA  ILE A 454      30.363  24.470  35.786  1.00  0.00           H
ATOM   4084  CB  ILE A 454      31.768  23.302  34.788  1.00  0.00           C
ATOM   4085  HB  ILE A 454      32.605  23.530  34.094  1.00  0.00           H
ATOM   4086  CG2 ILE A 454      32.203  22.420  36.015  1.00  0.00           C
ATOM   4087 1HG2 ILE A 454      33.124  22.778  36.522  1.00  0.00           H
ATOM   4088 2HG2 ILE A 454      32.482  21.399  35.676  1.00  0.00           H
ATOM   4089 3HG2 ILE A 454      31.424  22.337  36.803  1.00  0.00           H
ATOM   4090  CG1 ILE A 454      30.676  22.433  34.072  1.00  0.00           C
ATOM   4091 1HG1 ILE A 454      29.951  23.102  33.561  1.00  0.00           H
ATOM   4092 2HG1 ILE A 454      30.124  21.770  34.772  1.00  0.00           H
ATOM   4093  CD  ILE A 454      31.295  21.556  33.030  1.00  0.00           C
ATOM   4094  HD1 ILE A 454      31.978  20.924  33.636  1.00  0.00           H
ATOM   4095  HD2 ILE A 454      31.857  22.214  32.333  1.00  0.00           H
ATOM   4096  HD3 ILE A 454      30.486  20.916  32.618  1.00  0.00           H
ATOM   4097  C   ILE A 454      32.216  25.409  36.152  1.00  0.00           C
ATOM   4098  O   ILE A 454      32.083  25.526  37.362  1.00  0.00           O
ATOM   4099  N   PHE A 455      33.267  26.075  35.635  1.00  0.00           N
ATOM   4100  HN  PHE A 455      33.469  26.031  34.660  1.00  0.00           H
ATOM   4101  CA  PHE A 455      34.163  26.975  36.319  1.00  0.00           C
ATOM   4102  HA  PHE A 455      34.370  26.484  37.259  1.00  0.00           H
ATOM   4103  CB  PHE A 455      35.609  27.119  35.665  1.00  0.00           C
ATOM   4104  HB1 PHE A 455      36.184  27.764  36.363  1.00  0.00           H
ATOM   4105  HB2 PHE A 455      35.506  27.488  34.622  1.00  0.00           H
ATOM   4106  CG  PHE A 455      36.324  25.811  35.493  1.00  0.00           C
ATOM   4107  CD1 PHE A 455      36.017  24.972  34.396  1.00  0.00           C
ATOM   4108  HD1 PHE A 455      35.351  25.224  33.583  1.00  0.00           H
ATOM   4109  CE1 PHE A 455      36.796  23.782  34.212  1.00  0.00           C
ATOM   4110  HE1 PHE A 455      36.539  23.107  33.410  1.00  0.00           H
ATOM   4111  CZ  PHE A 455      37.765  23.378  35.102  1.00  0.00           C
ATOM   4112  HZ  PHE A 455      38.320  22.483  34.862  1.00  0.00           H
ATOM   4113  CD2 PHE A 455      37.355  25.405  36.445  1.00  0.00           C
ATOM   4114  HD2 PHE A 455      37.642  26.075  37.242  1.00  0.00           H
ATOM   4115  CE2 PHE A 455      38.050  24.235  36.160  1.00  0.00           C
ATOM   4116  HE2 PHE A 455      38.837  24.056  36.878  1.00  0.00           H
ATOM   4117  C   PHE A 455      33.528  28.281  36.671  1.00  0.00           C
ATOM   4118  O   PHE A 455      33.618  28.817  37.762  1.00  0.00           O
ATOM   4119  N   GLY A 456      32.539  28.688  35.794  1.00  0.00           N
ATOM   4120  HN  GLY A 456      32.488  28.087  35.000  1.00  0.00           H
ATOM   4121  CA  GLY A 456      31.593  29.805  35.990  1.00  0.00           C
ATOM   4122  HA1 GLY A 456      31.014  29.834  35.079  1.00  0.00           H
ATOM   4123  HA2 GLY A 456      32.145  30.706  36.214  1.00  0.00           H
ATOM   4124  C   GLY A 456      30.610  29.580  37.204  1.00  0.00           C
ATOM   4125  O   GLY A 456      30.450  30.452  38.043  1.00  0.00           O
ATOM   4126  N   PHE A 457      30.035  28.354  37.373  1.00  0.00           N
ATOM   4127  HN  PHE A 457      30.166  27.645  36.685  1.00  0.00           H
ATOM   4128  CA  PHE A 457      29.186  27.956  38.492  1.00  0.00           C
ATOM   4129  HA  PHE A 457      28.486  28.767  38.635  1.00  0.00           H
ATOM   4130  CB  PHE A 457      28.320  26.718  38.220  1.00  0.00           C
ATOM   4131  HB1 PHE A 457      28.910  25.933  37.699  1.00  0.00           H
ATOM   4132  HB2 PHE A 457      27.577  26.944  37.425  1.00  0.00           H
ATOM   4133  CG  PHE A 457      27.661  25.969  39.382  1.00  0.00           C
ATOM   4134  CD1 PHE A 457      26.567  26.603  40.054  1.00  0.00           C
ATOM   4135  HD1 PHE A 457      26.294  27.594  39.725  1.00  0.00           H
ATOM   4136  CE1 PHE A 457      25.964  26.100  41.151  1.00  0.00           C
ATOM   4137  HE1 PHE A 457      25.181  26.691  41.604  1.00  0.00           H
ATOM   4138  CZ  PHE A 457      26.280  24.793  41.621  1.00  0.00           C
ATOM   4139  HZ  PHE A 457      25.594  24.409  42.362  1.00  0.00           H
ATOM   4140  CD2 PHE A 457      28.106  24.740  39.906  1.00  0.00           C
ATOM   4141  HD2 PHE A 457      28.774  24.164  39.283  1.00  0.00           H
ATOM   4142  CE2 PHE A 457      27.348  24.117  40.959  1.00  0.00           C
ATOM   4143  HE2 PHE A 457      27.603  23.129  41.311  1.00  0.00           H
ATOM   4144  C   PHE A 457      30.049  28.010  39.816  1.00  0.00           C
ATOM   4145  O   PHE A 457      29.612  28.308  40.893  1.00  0.00           O
ATOM   4146  N   LEU A 458      31.278  27.477  39.746  1.00  0.00           N
ATOM   4147  HN  LEU A 458      31.572  27.107  38.868  1.00  0.00           H
ATOM   4148  CA  LEU A 458      32.196  27.332  40.883  1.00  0.00           C
ATOM   4149  HA  LEU A 458      31.653  26.781  41.637  1.00  0.00           H
ATOM   4150  CB  LEU A 458      33.524  26.684  40.420  1.00  0.00           C
ATOM   4151  HB1 LEU A 458      34.140  27.398  39.832  1.00  0.00           H
ATOM   4152  HB2 LEU A 458      33.262  25.791  39.812  1.00  0.00           H
ATOM   4153  CG  LEU A 458      34.638  26.301  41.438  1.00  0.00           C
ATOM   4154  HG  LEU A 458      35.074  27.185  41.951  1.00  0.00           H
ATOM   4155  CD1 LEU A 458      33.926  25.535  42.547  1.00  0.00           C
ATOM   4156 1HD1 LEU A 458      33.171  24.783  42.232  1.00  0.00           H
ATOM   4157 2HD1 LEU A 458      33.236  26.259  43.031  1.00  0.00           H
ATOM   4158 3HD1 LEU A 458      34.554  25.162  43.384  1.00  0.00           H
ATOM   4159  CD2 LEU A 458      35.775  25.426  40.834  1.00  0.00           C
ATOM   4160 1HD2 LEU A 458      35.449  24.412  40.520  1.00  0.00           H
ATOM   4161 2HD2 LEU A 458      36.517  25.134  41.607  1.00  0.00           H
ATOM   4162 3HD2 LEU A 458      36.286  25.909  39.974  1.00  0.00           H
ATOM   4163  C   LEU A 458      32.523  28.666  41.491  1.00  0.00           C
ATOM   4164  O   LEU A 458      32.405  28.859  42.667  1.00  0.00           O
ATOM   4165  N   ALA A 459      32.831  29.644  40.665  1.00  0.00           N
ATOM   4166  HN  ALA A 459      32.851  29.425  39.693  1.00  0.00           H
ATOM   4167  CA  ALA A 459      33.119  30.994  41.021  1.00  0.00           C
ATOM   4168  HA  ALA A 459      33.817  30.914  41.840  1.00  0.00           H
ATOM   4169  CB  ALA A 459      33.642  31.671  39.727  1.00  0.00           C
ATOM   4170  HB1 ALA A 459      34.494  31.175  39.214  1.00  0.00           H
ATOM   4171  HB2 ALA A 459      33.976  32.704  39.960  1.00  0.00           H
ATOM   4172  HB3 ALA A 459      32.880  31.754  38.922  1.00  0.00           H
ATOM   4173  C   ALA A 459      31.862  31.720  41.632  1.00  0.00           C
ATOM   4174  O   ALA A 459      31.870  32.407  42.695  1.00  0.00           O
ATOM   4175  N   PHE A 460      30.661  31.434  41.099  1.00  0.00           N
ATOM   4176  HN  PHE A 460      30.596  30.855  40.290  1.00  0.00           H
ATOM   4177  CA  PHE A 460      29.397  31.799  41.784  1.00  0.00           C
ATOM   4178  HA  PHE A 460      29.545  32.809  42.136  1.00  0.00           H
ATOM   4179  CB  PHE A 460      28.179  31.682  40.742  1.00  0.00           C
ATOM   4180  HB1 PHE A 460      28.382  30.872  40.009  1.00  0.00           H
ATOM   4181  HB2 PHE A 460      28.149  32.642  40.185  1.00  0.00           H
ATOM   4182  CG  PHE A 460      26.787  31.478  41.266  1.00  0.00           C
ATOM   4183  CD1 PHE A 460      25.872  32.553  41.430  1.00  0.00           C
ATOM   4184  HD1 PHE A 460      26.172  33.555  41.160  1.00  0.00           H
ATOM   4185  CE1 PHE A 460      24.673  32.294  42.168  1.00  0.00           C
ATOM   4186  HE1 PHE A 460      23.992  33.133  42.163  1.00  0.00           H
ATOM   4187  CZ  PHE A 460      24.340  31.059  42.611  1.00  0.00           C
ATOM   4188  HZ  PHE A 460      23.375  30.898  43.068  1.00  0.00           H
ATOM   4189  CD2 PHE A 460      26.492  30.267  41.875  1.00  0.00           C
ATOM   4190  HD2 PHE A 460      27.271  29.521  41.822  1.00  0.00           H
ATOM   4191  CE2 PHE A 460      25.299  30.044  42.510  1.00  0.00           C
ATOM   4192  HE2 PHE A 460      25.046  29.043  42.827  1.00  0.00           H
ATOM   4193  C   PHE A 460      29.198  31.214  43.081  1.00  0.00           C
ATOM   4194  O   PHE A 460      28.865  31.909  44.036  1.00  0.00           O
ATOM   4195  N   GLY A 461      29.382  29.942  43.216  1.00  0.00           N
ATOM   4196  HN  GLY A 461      29.641  29.460  42.382  1.00  0.00           H
ATOM   4197  CA  GLY A 461      29.332  29.241  44.548  1.00  0.00           C
ATOM   4198  HA1 GLY A 461      29.559  28.202  44.362  1.00  0.00           H
ATOM   4199  HA2 GLY A 461      28.375  29.405  45.021  1.00  0.00           H
ATOM   4200  C   GLY A 461      30.358  29.716  45.536  1.00  0.00           C
ATOM   4201  O   GLY A 461      30.173  29.942  46.757  1.00  0.00           O
ATOM   4202  N   PHE A 462      31.560  30.031  45.097  1.00  0.00           N
ATOM   4203  HN  PHE A 462      31.732  29.867  44.129  1.00  0.00           H
ATOM   4204  CA  PHE A 462      32.585  30.626  45.977  1.00  0.00           C
ATOM   4205  HA  PHE A 462      32.642  29.967  46.831  1.00  0.00           H
ATOM   4206  CB  PHE A 462      33.888  30.867  45.052  1.00  0.00           C
ATOM   4207  HB1 PHE A 462      34.367  31.853  45.231  1.00  0.00           H
ATOM   4208  HB2 PHE A 462      33.594  30.886  43.981  1.00  0.00           H
ATOM   4209  CG  PHE A 462      34.876  29.764  45.342  1.00  0.00           C
ATOM   4210  CD1 PHE A 462      35.397  29.002  44.290  1.00  0.00           C
ATOM   4211  HD1 PHE A 462      35.185  29.154  43.242  1.00  0.00           H
ATOM   4212  CE1 PHE A 462      36.331  28.027  44.531  1.00  0.00           C
ATOM   4213  HE1 PHE A 462      36.957  27.630  43.745  1.00  0.00           H
ATOM   4214  CZ  PHE A 462      36.590  27.625  45.841  1.00  0.00           C
ATOM   4215  HZ  PHE A 462      37.408  26.940  46.010  1.00  0.00           H
ATOM   4216  CD2 PHE A 462      35.186  29.397  46.701  1.00  0.00           C
ATOM   4217  HD2 PHE A 462      34.807  29.952  47.547  1.00  0.00           H
ATOM   4218  CE2 PHE A 462      36.091  28.358  46.902  1.00  0.00           C
ATOM   4219  HE2 PHE A 462      36.362  28.108  47.917  1.00  0.00           H
ATOM   4220  C   PHE A 462      32.217  32.034  46.541  1.00  0.00           C
ATOM   4221  O   PHE A 462      32.171  32.252  47.716  1.00  0.00           O
ATOM   4222  N   VAL A 463      31.772  32.918  45.614  1.00  0.00           N
ATOM   4223  HN  VAL A 463      31.815  32.630  44.660  1.00  0.00           H
ATOM   4224  CA  VAL A 463      31.091  34.250  45.831  1.00  0.00           C
ATOM   4225  HA  VAL A 463      31.778  34.937  46.303  1.00  0.00           H
ATOM   4226  CB  VAL A 463      30.582  34.973  44.529  1.00  0.00           C
ATOM   4227  HB  VAL A 463      30.137  34.243  43.820  1.00  0.00           H
ATOM   4228  CG1 VAL A 463      29.527  36.103  44.837  1.00  0.00           C
ATOM   4229 1HG1 VAL A 463      28.558  35.656  45.148  1.00  0.00           H
ATOM   4230 2HG1 VAL A 463      29.372  36.637  43.875  1.00  0.00           H
ATOM   4231 3HG1 VAL A 463      29.882  36.766  45.655  1.00  0.00           H
ATOM   4232  CG2 VAL A 463      31.845  35.527  43.880  1.00  0.00           C
ATOM   4233 1HG2 VAL A 463      32.438  36.280  44.443  1.00  0.00           H
ATOM   4234 2HG2 VAL A 463      31.472  36.065  42.982  1.00  0.00           H
ATOM   4235 3HG2 VAL A 463      32.574  34.786  43.487  1.00  0.00           H
ATOM   4236  C   VAL A 463      29.913  34.042  46.768  1.00  0.00           C
ATOM   4237  O   VAL A 463      29.847  34.578  47.872  1.00  0.00           O
ATOM   4238  N   LEU A 464      29.081  33.060  46.548  1.00  0.00           N
ATOM   4239  HN  LEU A 464      29.049  32.476  45.740  1.00  0.00           H
ATOM   4240  CA  LEU A 464      28.010  32.693  47.450  1.00  0.00           C
ATOM   4241  HA  LEU A 464      27.477  33.629  47.512  1.00  0.00           H
ATOM   4242  CB  LEU A 464      27.029  31.755  46.732  1.00  0.00           C
ATOM   4243  HB1 LEU A 464      27.702  31.012  46.254  1.00  0.00           H
ATOM   4244  HB2 LEU A 464      26.695  32.309  45.829  1.00  0.00           H
ATOM   4245  CG  LEU A 464      25.912  31.113  47.548  1.00  0.00           C
ATOM   4246  HG  LEU A 464      26.325  30.401  48.294  1.00  0.00           H
ATOM   4247  CD1 LEU A 464      24.936  32.140  48.054  1.00  0.00           C
ATOM   4248 1HD1 LEU A 464      25.548  32.961  48.486  1.00  0.00           H
ATOM   4249 2HD1 LEU A 464      24.229  31.634  48.746  1.00  0.00           H
ATOM   4250 3HD1 LEU A 464      24.434  32.599  47.176  1.00  0.00           H
ATOM   4251  CD2 LEU A 464      25.054  30.289  46.542  1.00  0.00           C
ATOM   4252 1HD2 LEU A 464      25.528  29.379  46.115  1.00  0.00           H
ATOM   4253 2HD2 LEU A 464      24.658  30.938  45.732  1.00  0.00           H
ATOM   4254 3HD2 LEU A 464      24.122  30.082  47.110  1.00  0.00           H
ATOM   4255  C   LEU A 464      28.474  32.156  48.848  1.00  0.00           C
ATOM   4256  O   LEU A 464      27.705  32.350  49.815  1.00  0.00           O
ATOM   4257  N   ILE A 465      29.615  31.454  48.932  1.00  0.00           N
ATOM   4258  HN  ILE A 465      30.009  31.175  48.060  1.00  0.00           H
ATOM   4259  CA  ILE A 465      30.268  31.099  50.240  1.00  0.00           C
ATOM   4260  HA  ILE A 465      29.462  30.734  50.859  1.00  0.00           H
ATOM   4261  CB  ILE A 465      31.285  30.031  50.151  1.00  0.00           C
ATOM   4262  HB  ILE A 465      31.907  30.292  49.269  1.00  0.00           H
ATOM   4263  CG2 ILE A 465      32.063  29.851  51.447  1.00  0.00           C
ATOM   4264 1HG2 ILE A 465      31.500  29.712  52.395  1.00  0.00           H
ATOM   4265 2HG2 ILE A 465      32.722  30.742  51.523  1.00  0.00           H
ATOM   4266 3HG2 ILE A 465      32.774  28.999  51.385  1.00  0.00           H
ATOM   4267  CG1 ILE A 465      30.684  28.640  49.817  1.00  0.00           C
ATOM   4268 1HG1 ILE A 465      31.458  27.844  49.853  1.00  0.00           H
ATOM   4269 2HG1 ILE A 465      30.309  28.842  48.791  1.00  0.00           H
ATOM   4270  CD  ILE A 465      29.551  28.251  50.789  1.00  0.00           C
ATOM   4271  HD1 ILE A 465      29.311  27.170  50.690  1.00  0.00           H
ATOM   4272  HD2 ILE A 465      28.628  28.798  50.502  1.00  0.00           H
ATOM   4273  HD3 ILE A 465      29.742  28.504  51.853  1.00  0.00           H
ATOM   4274  C   ILE A 465      30.799  32.241  50.983  1.00  0.00           C
ATOM   4275  O   ILE A 465      30.417  32.487  52.125  1.00  0.00           O
ATOM   4276  N   THR A 466      31.529  33.148  50.346  1.00  0.00           N
ATOM   4277  HN  THR A 466      31.851  32.980  49.417  1.00  0.00           H
ATOM   4278  CA  THR A 466      31.917  34.415  50.977  1.00  0.00           C
ATOM   4279  HA  THR A 466      32.252  34.134  51.965  1.00  0.00           H
ATOM   4280  CB  THR A 466      33.066  35.006  50.317  1.00  0.00           C
ATOM   4281  HB  THR A 466      33.854  34.224  50.347  1.00  0.00           H
ATOM   4282  OG1 THR A 466      33.586  36.104  51.045  1.00  0.00           O
ATOM   4283  HG1 THR A 466      34.076  35.783  51.806  1.00  0.00           H
ATOM   4284  CG2 THR A 466      32.732  35.493  48.919  1.00  0.00           C
ATOM   4285 1HG2 THR A 466      32.530  34.675  48.195  1.00  0.00           H
ATOM   4286 2HG2 THR A 466      33.590  36.075  48.520  1.00  0.00           H
ATOM   4287 3HG2 THR A 466      31.887  36.212  48.870  1.00  0.00           H
ATOM   4288  C   THR A 466      30.862  35.379  51.336  1.00  0.00           C
ATOM   4289  O   THR A 466      30.919  36.088  52.358  1.00  0.00           O
ATOM   4290  N   PHE A 467      29.802  35.417  50.502  1.00  0.00           N
ATOM   4291  HN  PHE A 467      29.897  35.165  49.542  1.00  0.00           H
ATOM   4292  CA  PHE A 467      28.611  36.158  50.916  1.00  0.00           C
ATOM   4293  HA  PHE A 467      28.830  37.202  51.084  1.00  0.00           H
ATOM   4294  CB  PHE A 467      27.450  35.882  49.864  1.00  0.00           C
ATOM   4295  HB1 PHE A 467      27.211  34.805  49.734  1.00  0.00           H
ATOM   4296  HB2 PHE A 467      27.846  36.211  48.880  1.00  0.00           H
ATOM   4297  CG  PHE A 467      26.168  36.667  50.088  1.00  0.00           C
ATOM   4298  CD1 PHE A 467      25.066  35.982  50.626  1.00  0.00           C
ATOM   4299  HD1 PHE A 467      25.143  34.915  50.775  1.00  0.00           H
ATOM   4300  CE1 PHE A 467      23.851  36.639  50.856  1.00  0.00           C
ATOM   4301  HE1 PHE A 467      23.015  36.068  51.234  1.00  0.00           H
ATOM   4302  CZ  PHE A 467      23.784  38.019  50.568  1.00  0.00           C
ATOM   4303  HZ  PHE A 467      22.855  38.549  50.716  1.00  0.00           H
ATOM   4304  CD2 PHE A 467      26.097  38.039  49.918  1.00  0.00           C
ATOM   4305  HD2 PHE A 467      26.983  38.624  49.720  1.00  0.00           H
ATOM   4306  CE2 PHE A 467      24.923  38.722  50.181  1.00  0.00           C
ATOM   4307  HE2 PHE A 467      24.881  39.775  49.944  1.00  0.00           H
ATOM   4308  C   PHE A 467      27.960  35.570  52.162  1.00  0.00           C
ATOM   4309  O   PHE A 467      27.639  36.170  53.179  1.00  0.00           O
ATOM   4310  N   SER A 468      27.847  34.206  52.202  1.00  0.00           N
ATOM   4311  HN  SER A 468      28.195  33.631  51.465  1.00  0.00           H
ATOM   4312  CA  SER A 468      27.218  33.442  53.354  1.00  0.00           C
ATOM   4313  HA  SER A 468      26.208  33.796  53.499  1.00  0.00           H
ATOM   4314  CB  SER A 468      27.131  31.844  53.190  1.00  0.00           C
ATOM   4315  HB1 SER A 468      28.108  31.320  53.275  1.00  0.00           H
ATOM   4316  HB2 SER A 468      26.728  31.691  52.166  1.00  0.00           H
ATOM   4317  OG  SER A 468      26.183  31.305  54.075  1.00  0.00           O
ATOM   4318  HG1 SER A 468      26.371  31.565  54.980  1.00  0.00           H
ATOM   4319  C   SER A 468      27.917  33.670  54.670  1.00  0.00           C
ATOM   4320  O   SER A 468      27.325  33.983  55.729  1.00  0.00           O
ATOM   4321  N   CYS A 469      29.264  33.600  54.641  1.00  0.00           N
ATOM   4322  HN  CYS A 469      29.740  33.360  53.799  1.00  0.00           H
ATOM   4323  CA  CYS A 469      30.112  34.108  55.677  1.00  0.00           C
ATOM   4324  HA  CYS A 469      29.905  33.463  56.518  1.00  0.00           H
ATOM   4325  CB  CYS A 469      31.616  33.780  55.334  1.00  0.00           C
ATOM   4326  HB1 CYS A 469      32.303  33.962  56.188  1.00  0.00           H
ATOM   4327  HB2 CYS A 469      31.970  34.515  54.581  1.00  0.00           H
ATOM   4328  SG  CYS A 469      31.970  32.060  54.725  1.00  0.00           S
ATOM   4329  HG1 CYS A 469      31.534  32.380  53.515  1.00  0.00           H
ATOM   4330  C   CYS A 469      29.940  35.574  56.126  1.00  0.00           C
ATOM   4331  O   CYS A 469      29.802  35.773  57.370  1.00  0.00           O
ATOM   4332  N   HSD A 470      29.817  36.579  55.231  1.00  0.00           N
ATOM   4333  HN  HSD A 470      29.767  36.342  54.264  1.00  0.00           H
ATOM   4334  CA  HSD A 470      29.735  37.924  55.685  1.00  0.00           C
ATOM   4335  HA  HSD A 470      30.203  37.984  56.657  1.00  0.00           H
ATOM   4336  CB  HSD A 470      30.231  38.947  54.687  1.00  0.00           C
ATOM   4337  HB1 HSD A 470      29.897  39.955  55.013  1.00  0.00           H
ATOM   4338  HB2 HSD A 470      29.734  38.784  53.707  1.00  0.00           H
ATOM   4339  ND1 HSD A 470      32.393  38.479  53.406  1.00  0.00           N
ATOM   4340  HD1 HSD A 470      32.115  37.661  52.902  1.00  0.00           H
ATOM   4341  CG  HSD A 470      31.718  39.075  54.407  1.00  0.00           C
ATOM   4342  CE1 HSD A 470      33.567  39.054  53.321  1.00  0.00           C
ATOM   4343  HE1 HSD A 470      34.314  38.933  52.537  1.00  0.00           H
ATOM   4344  NE2 HSD A 470      33.725  40.013  54.217  1.00  0.00           N
ATOM   4345  CD2 HSD A 470      32.521  40.059  54.915  1.00  0.00           C
ATOM   4346  HD2 HSD A 470      32.438  40.781  55.717  1.00  0.00           H
ATOM   4347  C   HSD A 470      28.238  38.214  56.149  1.00  0.00           C
ATOM   4348  O   HSD A 470      27.910  38.947  57.041  1.00  0.00           O
ATOM   4349  N   PHE A 471      27.291  37.413  55.581  1.00  0.00           N
ATOM   4350  HN  PHE A 471      27.490  36.764  54.851  1.00  0.00           H
ATOM   4351  CA  PHE A 471      25.867  37.465  55.949  1.00  0.00           C
ATOM   4352  HA  PHE A 471      25.636  38.519  55.906  1.00  0.00           H
ATOM   4353  CB  PHE A 471      25.055  36.685  54.806  1.00  0.00           C
ATOM   4354  HB1 PHE A 471      25.441  35.643  54.825  1.00  0.00           H
ATOM   4355  HB2 PHE A 471      25.246  36.994  53.756  1.00  0.00           H
ATOM   4356  CG  PHE A 471      23.573  36.536  55.034  1.00  0.00           C
ATOM   4357  CD1 PHE A 471      22.993  35.378  55.489  1.00  0.00           C
ATOM   4358  HD1 PHE A 471      23.651  34.560  55.745  1.00  0.00           H
ATOM   4359  CE1 PHE A 471      21.617  35.350  55.861  1.00  0.00           C
ATOM   4360  HE1 PHE A 471      21.195  34.431  56.243  1.00  0.00           H
ATOM   4361  CZ  PHE A 471      20.864  36.468  55.449  1.00  0.00           C
ATOM   4362  HZ  PHE A 471      19.791  36.518  55.558  1.00  0.00           H
ATOM   4363  CD2 PHE A 471      22.802  37.620  54.761  1.00  0.00           C
ATOM   4364  HD2 PHE A 471      23.231  38.489  54.286  1.00  0.00           H
ATOM   4365  CE2 PHE A 471      21.425  37.665  54.940  1.00  0.00           C
ATOM   4366  HE2 PHE A 471      20.898  38.561  54.647  1.00  0.00           H
ATOM   4367  C   PHE A 471      25.629  36.857  57.349  1.00  0.00           C
ATOM   4368  O   PHE A 471      24.776  37.387  58.040  1.00  0.00           O
ATOM   4369  N   TYR A 472      26.307  35.789  57.880  1.00  0.00           N
ATOM   4370  HN  TYR A 472      26.943  35.250  57.333  1.00  0.00           H
ATOM   4371  CA  TYR A 472      26.161  35.298  59.245  1.00  0.00           C
ATOM   4372  HA  TYR A 472      25.094  35.171  59.359  1.00  0.00           H
ATOM   4373  CB  TYR A 472      26.806  33.932  59.313  1.00  0.00           C
ATOM   4374  HB1 TYR A 472      27.770  33.913  58.761  1.00  0.00           H
ATOM   4375  HB2 TYR A 472      26.192  33.228  58.712  1.00  0.00           H
ATOM   4376  CG  TYR A 472      26.847  33.513  60.751  1.00  0.00           C
ATOM   4377  CD1 TYR A 472      28.090  33.356  61.299  1.00  0.00           C
ATOM   4378  HD1 TYR A 472      29.001  33.443  60.726  1.00  0.00           H
ATOM   4379  CE1 TYR A 472      28.241  32.965  62.653  1.00  0.00           C
ATOM   4380  HE1 TYR A 472      29.252  32.845  63.012  1.00  0.00           H
ATOM   4381  CZ  TYR A 472      27.160  32.767  63.517  1.00  0.00           C
ATOM   4382  OH  TYR A 472      27.308  32.419  64.916  1.00  0.00           O
ATOM   4383  HH  TYR A 472      28.214  32.595  65.179  1.00  0.00           H
ATOM   4384  CD2 TYR A 472      25.724  33.176  61.571  1.00  0.00           C
ATOM   4385  HD2 TYR A 472      24.729  33.185  61.153  1.00  0.00           H
ATOM   4386  CE2 TYR A 472      25.903  32.807  62.914  1.00  0.00           C
ATOM   4387  HE2 TYR A 472      25.003  32.576  63.465  1.00  0.00           H
ATOM   4388  C   TYR A 472      26.593  36.260  60.367  1.00  0.00           C
ATOM   4389  O   TYR A 472      25.961  36.545  61.383  1.00  0.00           O
ATOM   4390  N   ASP A 473      27.732  36.873  60.055  1.00  0.00           N
ATOM   4391  HN  ASP A 473      28.107  36.754  59.139  1.00  0.00           H
ATOM   4392  CA  ASP A 473      28.208  38.065  60.736  1.00  0.00           C
ATOM   4393  HA  ASP A 473      28.430  37.779  61.754  1.00  0.00           H
ATOM   4394  CB  ASP A 473      29.437  38.600  59.929  1.00  0.00           C
ATOM   4395  HB1 ASP A 473      29.211  38.697  58.845  1.00  0.00           H
ATOM   4396  HB2 ASP A 473      30.224  37.816  59.951  1.00  0.00           H
ATOM   4397  CG  ASP A 473      30.154  39.727  60.446  1.00  0.00           C
ATOM   4398  OD1 ASP A 473      30.356  39.748  61.688  1.00  0.00           O
ATOM   4399  OD2 ASP A 473      30.618  40.569  59.661  1.00  0.00           O
ATOM   4400  C   ASP A 473      27.066  39.079  60.840  1.00  0.00           C
ATOM   4401  O   ASP A 473      26.755  39.518  61.970  1.00  0.00           O
ATOM   4402  N   PHE A 474      26.402  39.420  59.740  1.00  0.00           N
ATOM   4403  HN  PHE A 474      26.794  39.089  58.885  1.00  0.00           H
ATOM   4404  CA  PHE A 474      25.185  40.278  59.779  1.00  0.00           C
ATOM   4405  HA  PHE A 474      25.432  41.216  60.253  1.00  0.00           H
ATOM   4406  CB  PHE A 474      24.871  40.611  58.335  1.00  0.00           C
ATOM   4407  HB1 PHE A 474      24.961  39.757  57.629  1.00  0.00           H
ATOM   4408  HB2 PHE A 474      25.570  41.425  58.048  1.00  0.00           H
ATOM   4409  CG  PHE A 474      23.513  41.210  58.150  1.00  0.00           C
ATOM   4410  CD1 PHE A 474      23.274  42.599  58.045  1.00  0.00           C
ATOM   4411  HD1 PHE A 474      24.093  43.260  58.289  1.00  0.00           H
ATOM   4412  CE1 PHE A 474      22.037  43.138  57.833  1.00  0.00           C
ATOM   4413  HE1 PHE A 474      21.895  44.202  57.713  1.00  0.00           H
ATOM   4414  CZ  PHE A 474      21.001  42.325  57.540  1.00  0.00           C
ATOM   4415  HZ  PHE A 474      20.119  42.921  57.359  1.00  0.00           H
ATOM   4416  CD2 PHE A 474      22.378  40.405  57.909  1.00  0.00           C
ATOM   4417  HD2 PHE A 474      22.412  39.332  58.022  1.00  0.00           H
ATOM   4418  CE2 PHE A 474      21.101  40.969  57.678  1.00  0.00           C
ATOM   4419  HE2 PHE A 474      20.281  40.272  57.600  1.00  0.00           H
ATOM   4420  C   PHE A 474      23.997  39.780  60.590  1.00  0.00           C
ATOM   4421  O   PHE A 474      23.276  40.439  61.348  1.00  0.00           O
ATOM   4422  N   PHE A 475      23.764  38.468  60.450  1.00  0.00           N
ATOM   4423  HN  PHE A 475      24.202  37.946  59.721  1.00  0.00           H
ATOM   4424  CA  PHE A 475      22.523  37.836  60.999  1.00  0.00           C
ATOM   4425  HA  PHE A 475      21.727  38.557  60.891  1.00  0.00           H
ATOM   4426  CB  PHE A 475      22.324  36.587  60.089  1.00  0.00           C
ATOM   4427  HB1 PHE A 475      23.261  35.991  60.100  1.00  0.00           H
ATOM   4428  HB2 PHE A 475      22.261  36.881  59.020  1.00  0.00           H
ATOM   4429  CG  PHE A 475      21.168  35.741  60.618  1.00  0.00           C
ATOM   4430  CD1 PHE A 475      19.841  36.180  60.659  1.00  0.00           C
ATOM   4431  HD1 PHE A 475      19.596  37.149  60.251  1.00  0.00           H
ATOM   4432  CE1 PHE A 475      18.895  35.393  61.324  1.00  0.00           C
ATOM   4433  HE1 PHE A 475      17.895  35.782  61.448  1.00  0.00           H
ATOM   4434  CZ  PHE A 475      19.274  34.187  61.902  1.00  0.00           C
ATOM   4435  HZ  PHE A 475      18.542  33.621  62.458  1.00  0.00           H
ATOM   4436  CD2 PHE A 475      21.580  34.560  61.156  1.00  0.00           C
ATOM   4437  HD2 PHE A 475      22.587  34.186  61.053  1.00  0.00           H
ATOM   4438  CE2 PHE A 475      20.613  33.767  61.811  1.00  0.00           C
ATOM   4439  HE2 PHE A 475      20.800  32.789  62.230  1.00  0.00           H
ATOM   4440  C   PHE A 475      22.553  37.515  62.542  1.00  0.00           C
ATOM   4441  O   PHE A 475      21.512  37.654  63.194  1.00  0.00           O
ATOM   4442  N   ASN A 476      23.766  37.194  63.096  1.00  0.00           N
ATOM   4443  HN  ASN A 476      24.615  37.012  62.607  1.00  0.00           H
ATOM   4444  CA  ASN A 476      23.929  36.931  64.530  1.00  0.00           C
ATOM   4445  HA  ASN A 476      22.946  36.714  64.920  1.00  0.00           H
ATOM   4446  CB  ASN A 476      24.944  35.667  64.667  1.00  0.00           C
ATOM   4447  HB1 ASN A 476      25.930  35.909  64.215  1.00  0.00           H
ATOM   4448  HB2 ASN A 476      24.373  34.852  64.174  1.00  0.00           H
ATOM   4449  CG  ASN A 476      25.098  35.365  66.148  1.00  0.00           C
ATOM   4450  OD1 ASN A 476      24.194  35.101  66.961  1.00  0.00           O
ATOM   4451  ND2 ASN A 476      26.388  35.266  66.585  1.00  0.00           N
ATOM   4452 1HD2 ASN A 476      26.424  34.890  67.511  1.00  0.00           H
ATOM   4453 2HD2 ASN A 476      27.096  35.851  66.192  1.00  0.00           H
ATOM   4454  C   ASN A 476      24.488  38.206  65.275  1.00  0.00           C
ATOM   4455  O   ASN A 476      25.057  38.113  66.340  1.00  0.00           O
ATOM   4456  N   GLN A 477      24.285  39.471  64.707  1.00  0.00           N
ATOM   4457  HN  GLN A 477      23.737  39.607  63.884  1.00  0.00           H
ATOM   4458  CA  GLN A 477      24.780  40.740  65.234  1.00  0.00           C
ATOM   4459  HA  GLN A 477      25.836  40.573  65.086  1.00  0.00           H
ATOM   4460  CB  GLN A 477      24.400  41.894  64.318  1.00  0.00           C
ATOM   4461  HB1 GLN A 477      24.778  41.846  63.275  1.00  0.00           H
ATOM   4462  HB2 GLN A 477      24.771  42.798  64.847  1.00  0.00           H
ATOM   4463  CG  GLN A 477      22.841  42.213  64.039  1.00  0.00           C
ATOM   4464  HG1 GLN A 477      22.467  41.332  63.476  1.00  0.00           H
ATOM   4465  HG2 GLN A 477      22.735  43.161  63.469  1.00  0.00           H
ATOM   4466  CD  GLN A 477      21.877  42.245  65.241  1.00  0.00           C
ATOM   4467  OE1 GLN A 477      21.329  41.215  65.619  1.00  0.00           O
ATOM   4468  NE2 GLN A 477      21.477  43.446  65.752  1.00  0.00           N
ATOM   4469 1HE2 GLN A 477      20.873  43.336  66.542  1.00  0.00           H
ATOM   4470 2HE2 GLN A 477      21.801  44.298  65.341  1.00  0.00           H
ATOM   4471  C   GLN A 477      24.700  40.976  66.648  1.00  0.00           C
ATOM   4472  O   GLN A 477      25.739  41.298  67.294  1.00  0.00           O
ATOM   4473  N   ALA A 478      23.483  40.818  67.264  1.00  0.00           N
ATOM   4474  HN  ALA A 478      22.623  40.604  66.809  1.00  0.00           H
ATOM   4475  CA  ALA A 478      23.260  41.174  68.659  1.00  0.00           C
ATOM   4476  HA  ALA A 478      23.518  42.208  68.830  1.00  0.00           H
ATOM   4477  CB  ALA A 478      21.707  40.977  68.820  1.00  0.00           C
ATOM   4478  HB1 ALA A 478      21.459  39.958  68.452  1.00  0.00           H
ATOM   4479  HB2 ALA A 478      21.046  41.559  68.142  1.00  0.00           H
ATOM   4480  HB3 ALA A 478      21.436  41.125  69.888  1.00  0.00           H
ATOM   4481  C   ALA A 478      23.989  40.291  69.697  1.00  0.00           C
ATOM   4482  O   ALA A 478      24.411  40.852  70.696  1.00  0.00           O
ATOM   4483  N   GLU A 479      24.297  38.960  69.419  1.00  0.00           N
ATOM   4484  HN  GLU A 479      24.016  38.465  68.601  1.00  0.00           H
ATOM   4485  CA  GLU A 479      25.067  38.123  70.369  1.00  0.00           C
ATOM   4486  HA  GLU A 479      24.658  38.277  71.356  1.00  0.00           H
ATOM   4487  CB  GLU A 479      25.155  36.654  69.998  1.00  0.00           C
ATOM   4488  HB1 GLU A 479      25.917  36.001  70.477  1.00  0.00           H
ATOM   4489  HB2 GLU A 479      25.224  36.621  68.890  1.00  0.00           H
ATOM   4490  CG  GLU A 479      23.728  36.069  70.344  1.00  0.00           C
ATOM   4491  HG1 GLU A 479      23.741  35.022  69.975  1.00  0.00           H
ATOM   4492  HG2 GLU A 479      22.888  36.675  69.944  1.00  0.00           H
ATOM   4493  CD  GLU A 479      23.556  35.957  71.839  1.00  0.00           C
ATOM   4494  OE1 GLU A 479      22.584  36.498  72.353  1.00  0.00           O
ATOM   4495  OE2 GLU A 479      24.340  35.368  72.559  1.00  0.00           O
ATOM   4496  C   GLU A 479      26.449  38.619  70.656  1.00  0.00           C
ATOM   4497  O   GLU A 479      26.905  38.730  71.830  1.00  0.00           O
ATOM   4498  N   TRP A 480      27.099  39.123  69.557  1.00  0.00           N
ATOM   4499  HN  TRP A 480      26.831  39.060  68.599  1.00  0.00           H
ATOM   4500  CA  TRP A 480      28.367  39.817  69.612  1.00  0.00           C
ATOM   4501  HA  TRP A 480      28.935  39.159  70.252  1.00  0.00           H
ATOM   4502  CB  TRP A 480      29.080  39.948  68.326  1.00  0.00           C
ATOM   4503  HB1 TRP A 480      29.974  40.606  68.308  1.00  0.00           H
ATOM   4504  HB2 TRP A 480      28.285  40.186  67.586  1.00  0.00           H
ATOM   4505  CG  TRP A 480      29.662  38.626  67.795  1.00  0.00           C
ATOM   4506  CD1 TRP A 480      30.452  37.681  68.455  1.00  0.00           C
ATOM   4507  HD1 TRP A 480      30.894  37.853  69.426  1.00  0.00           H
ATOM   4508  NE1 TRP A 480      30.614  36.621  67.610  1.00  0.00           N
ATOM   4509  HE1 TRP A 480      31.383  36.029  67.507  1.00  0.00           H
ATOM   4510  CE2 TRP A 480      29.906  36.763  66.472  1.00  0.00           C
ATOM   4511  CD2 TRP A 480      29.184  37.983  66.567  1.00  0.00           C
ATOM   4512  CE3 TRP A 480      28.290  38.341  65.572  1.00  0.00           C
ATOM   4513  HE3 TRP A 480      27.882  39.340  65.548  1.00  0.00           H
ATOM   4514  CZ3 TRP A 480      28.084  37.471  64.495  1.00  0.00           C
ATOM   4515  HZ3 TRP A 480      27.273  37.766  63.846  1.00  0.00           H
ATOM   4516  CZ2 TRP A 480      29.802  35.920  65.306  1.00  0.00           C
ATOM   4517  HZ2 TRP A 480      30.270  34.946  65.291  1.00  0.00           H
ATOM   4518  CH2 TRP A 480      28.916  36.321  64.342  1.00  0.00           C
ATOM   4519  HH2 TRP A 480      28.742  35.654  63.510  1.00  0.00           H
ATOM   4520  C   TRP A 480      28.198  41.244  70.190  1.00  0.00           C
ATOM   4521  O   TRP A 480      29.103  41.553  70.941  1.00  0.00           O
ATOM   4522  N   GLU A 481      27.144  42.061  69.877  1.00  0.00           N
ATOM   4523  HN  GLU A 481      26.568  41.786  69.112  1.00  0.00           H
ATOM   4524  CA  GLU A 481      27.104  43.364  70.518  1.00  0.00           C
ATOM   4525  HA  GLU A 481      28.072  43.820  70.368  1.00  0.00           H
ATOM   4526  CB  GLU A 481      26.059  44.366  69.969  1.00  0.00           C
ATOM   4527  HB1 GLU A 481      25.065  43.907  69.776  1.00  0.00           H
ATOM   4528  HB2 GLU A 481      26.485  44.607  68.971  1.00  0.00           H
ATOM   4529  CG  GLU A 481      25.887  45.662  70.766  1.00  0.00           C
ATOM   4530  HG1 GLU A 481      26.912  45.995  71.038  1.00  0.00           H
ATOM   4531  HG2 GLU A 481      25.219  45.548  71.646  1.00  0.00           H
ATOM   4532  CD  GLU A 481      25.428  46.841  69.780  1.00  0.00           C
ATOM   4533  OE1 GLU A 481      24.177  46.905  69.632  1.00  0.00           O
ATOM   4534  OE2 GLU A 481      26.234  47.531  69.165  1.00  0.00           O
ATOM   4535  C   GLU A 481      27.059  43.300  72.083  1.00  0.00           C
ATOM   4536  O   GLU A 481      27.780  44.008  72.694  1.00  0.00           O
ATOM   4537  N   ARG A 482      26.194  42.455  72.629  1.00  0.00           N
ATOM   4538  HN  ARG A 482      25.711  41.726  72.151  1.00  0.00           H
ATOM   4539  CA  ARG A 482      25.926  42.372  74.076  1.00  0.00           C
ATOM   4540  HA  ARG A 482      25.803  43.357  74.501  1.00  0.00           H
ATOM   4541  CB  ARG A 482      24.508  41.691  74.427  1.00  0.00           C
ATOM   4542  HB1 ARG A 482      23.637  42.140  73.904  1.00  0.00           H
ATOM   4543  HB2 ARG A 482      24.339  41.833  75.516  1.00  0.00           H
ATOM   4544  CG  ARG A 482      24.512  40.159  74.295  1.00  0.00           C
ATOM   4545  HG1 ARG A 482      25.396  39.711  74.797  1.00  0.00           H
ATOM   4546  HG2 ARG A 482      24.672  39.924  73.221  1.00  0.00           H
ATOM   4547  CD  ARG A 482      23.157  39.455  74.679  1.00  0.00           C
ATOM   4548  HD1 ARG A 482      22.385  39.749  73.936  1.00  0.00           H
ATOM   4549  HD2 ARG A 482      22.789  39.727  75.691  1.00  0.00           H
ATOM   4550  NE  ARG A 482      23.432  37.959  74.616  1.00  0.00           N
ATOM   4551  HE  ARG A 482      23.138  37.382  73.853  1.00  0.00           H
ATOM   4552  CZ  ARG A 482      23.558  37.198  75.663  1.00  0.00           C
ATOM   4553  NH1 ARG A 482      23.842  37.654  76.842  1.00  0.00           N
ATOM   4554 1HH1 ARG A 482      23.964  38.637  76.977  1.00  0.00           H
ATOM   4555 2HH1 ARG A 482      24.224  37.124  77.599  1.00  0.00           H
ATOM   4556  NH2 ARG A 482      23.402  35.935  75.396  1.00  0.00           N
ATOM   4557 1HH2 ARG A 482      23.409  35.603  74.452  1.00  0.00           H
ATOM   4558 2HH2 ARG A 482      23.857  35.396  76.105  1.00  0.00           H
ATOM   4559  C   ARG A 482      27.114  41.741  74.746  1.00  0.00           C
ATOM   4560  O   ARG A 482      27.575  42.297  75.712  1.00  0.00           O
ATOM   4561  N   SER A 483      27.758  40.726  74.203  1.00  0.00           N
ATOM   4562  HN  SER A 483      27.534  40.444  73.273  1.00  0.00           H
ATOM   4563  CA  SER A 483      29.011  40.220  74.734  1.00  0.00           C
ATOM   4564  HA  SER A 483      28.945  39.815  75.733  1.00  0.00           H
ATOM   4565  CB  SER A 483      29.312  38.988  73.937  1.00  0.00           C
ATOM   4566  HB1 SER A 483      29.279  39.185  72.844  1.00  0.00           H
ATOM   4567  HB2 SER A 483      28.549  38.218  74.183  1.00  0.00           H
ATOM   4568  OG  SER A 483      30.641  38.491  74.120  1.00  0.00           O
ATOM   4569  HG1 SER A 483      31.231  38.852  73.453  1.00  0.00           H
ATOM   4570  C   SER A 483      30.197  41.223  74.698  1.00  0.00           C
ATOM   4571  O   SER A 483      30.889  41.242  75.668  1.00  0.00           O
ATOM   4572  N   PHE A 484      30.384  42.064  73.661  1.00  0.00           N
ATOM   4573  HN  PHE A 484      29.728  42.142  72.915  1.00  0.00           H
ATOM   4574  CA  PHE A 484      31.391  43.119  73.661  1.00  0.00           C
ATOM   4575  HA  PHE A 484      32.332  42.656  73.916  1.00  0.00           H
ATOM   4576  CB  PHE A 484      31.285  43.834  72.236  1.00  0.00           C
ATOM   4577  HB1 PHE A 484      30.197  43.996  72.083  1.00  0.00           H
ATOM   4578  HB2 PHE A 484      31.551  43.008  71.543  1.00  0.00           H
ATOM   4579  CG  PHE A 484      32.094  45.082  71.962  1.00  0.00           C
ATOM   4580  CD1 PHE A 484      33.487  45.143  71.939  1.00  0.00           C
ATOM   4581  HD1 PHE A 484      34.013  44.208  72.063  1.00  0.00           H
ATOM   4582  CE1 PHE A 484      34.214  46.331  71.656  1.00  0.00           C
ATOM   4583  HE1 PHE A 484      35.291  46.287  71.601  1.00  0.00           H
ATOM   4584  CZ  PHE A 484      33.436  47.506  71.452  1.00  0.00           C
ATOM   4585  HZ  PHE A 484      33.841  48.457  71.141  1.00  0.00           H
ATOM   4586  CD2 PHE A 484      31.373  46.248  71.660  1.00  0.00           C
ATOM   4587  HD2 PHE A 484      30.314  46.087  71.522  1.00  0.00           H
ATOM   4588  CE2 PHE A 484      32.056  47.506  71.456  1.00  0.00           C
ATOM   4589  HE2 PHE A 484      31.449  48.385  71.295  1.00  0.00           H
ATOM   4590  C   PHE A 484      31.160  44.153  74.808  1.00  0.00           C
ATOM   4591  O   PHE A 484      32.026  44.346  75.626  1.00  0.00           O
ATOM   4592  N   ARG A 485      29.981  44.678  74.915  1.00  0.00           N
ATOM   4593  HN  ARG A 485      29.262  44.433  74.269  1.00  0.00           H
ATOM   4594  CA  ARG A 485      29.492  45.574  75.986  1.00  0.00           C
ATOM   4595  HA  ARG A 485      30.194  46.394  75.952  1.00  0.00           H
ATOM   4596  CB  ARG A 485      28.017  46.029  75.700  1.00  0.00           C
ATOM   4597  HB1 ARG A 485      27.642  46.623  76.561  1.00  0.00           H
ATOM   4598  HB2 ARG A 485      27.452  45.080  75.585  1.00  0.00           H
ATOM   4599  CG  ARG A 485      27.660  46.814  74.395  1.00  0.00           C
ATOM   4600  HG1 ARG A 485      26.616  47.150  74.574  1.00  0.00           H
ATOM   4601  HG2 ARG A 485      27.644  46.138  73.514  1.00  0.00           H
ATOM   4602  CD  ARG A 485      28.273  48.128  74.127  1.00  0.00           C
ATOM   4603  HD1 ARG A 485      29.380  48.036  74.146  1.00  0.00           H
ATOM   4604  HD2 ARG A 485      27.879  48.854  74.869  1.00  0.00           H
ATOM   4605  NE  ARG A 485      27.799  48.571  72.757  1.00  0.00           N
ATOM   4606  HE  ARG A 485      26.936  48.186  72.428  1.00  0.00           H
ATOM   4607  CZ  ARG A 485      28.508  49.271  71.946  1.00  0.00           C
ATOM   4608  NH1 ARG A 485      29.522  50.032  72.280  1.00  0.00           N
ATOM   4609 1HH1 ARG A 485      29.577  50.341  73.230  1.00  0.00           H
ATOM   4610 2HH1 ARG A 485      29.905  50.645  71.589  1.00  0.00           H
ATOM   4611  NH2 ARG A 485      28.285  49.170  70.701  1.00  0.00           N
ATOM   4612 1HH2 ARG A 485      28.677  49.923  70.173  1.00  0.00           H
ATOM   4613 2HH2 ARG A 485      27.504  48.654  70.351  1.00  0.00           H
ATOM   4614  C   ARG A 485      29.656  45.013  77.406  1.00  0.00           C
ATOM   4615  O   ARG A 485      29.943  45.742  78.329  1.00  0.00           O
ATOM   4616  N   ASP A 486      29.432  43.753  77.648  1.00  0.00           N
ATOM   4617  HN  ASP A 486      28.875  43.136  77.098  1.00  0.00           H
ATOM   4618  CA  ASP A 486      29.680  43.060  78.927  1.00  0.00           C
ATOM   4619  HA  ASP A 486      29.252  43.612  79.750  1.00  0.00           H
ATOM   4620  CB  ASP A 486      29.020  41.699  78.977  1.00  0.00           C
ATOM   4621  HB1 ASP A 486      29.433  41.010  79.745  1.00  0.00           H
ATOM   4622  HB2 ASP A 486      29.195  41.208  77.996  1.00  0.00           H
ATOM   4623  CG  ASP A 486      27.591  41.727  79.334  1.00  0.00           C
ATOM   4624  OD1 ASP A 486      26.986  42.821  79.473  1.00  0.00           O
ATOM   4625  OD2 ASP A 486      26.930  40.629  79.403  1.00  0.00           O
ATOM   4626  C   ASP A 486      31.114  42.968  79.371  1.00  0.00           C
ATOM   4627  O   ASP A 486      31.438  43.004  80.580  1.00  0.00           O
ATOM   4628  N   TYR A 487      32.064  42.894  78.357  1.00  0.00           N
ATOM   4629  HN  TYR A 487      31.712  42.780  77.431  1.00  0.00           H
ATOM   4630  CA  TYR A 487      33.459  42.733  78.701  1.00  0.00           C
ATOM   4631  HA  TYR A 487      33.601  42.017  79.497  1.00  0.00           H
ATOM   4632  CB  TYR A 487      34.163  42.194  77.476  1.00  0.00           C
ATOM   4633  HB1 TYR A 487      33.946  42.833  76.593  1.00  0.00           H
ATOM   4634  HB2 TYR A 487      33.721  41.253  77.082  1.00  0.00           H
ATOM   4635  CG  TYR A 487      35.646  41.898  77.515  1.00  0.00           C
ATOM   4636  CD1 TYR A 487      36.045  40.718  78.179  1.00  0.00           C
ATOM   4637  HD1 TYR A 487      35.252  40.056  78.493  1.00  0.00           H
ATOM   4638  CE1 TYR A 487      37.366  40.476  78.494  1.00  0.00           C
ATOM   4639  HE1 TYR A 487      37.560  39.615  79.116  1.00  0.00           H
ATOM   4640  CZ  TYR A 487      38.372  41.411  78.038  1.00  0.00           C
ATOM   4641  OH  TYR A 487      39.686  41.279  78.426  1.00  0.00           O
ATOM   4642  HH  TYR A 487      40.076  42.150  78.529  1.00  0.00           H
ATOM   4643  CD2 TYR A 487      36.645  42.741  77.060  1.00  0.00           C
ATOM   4644  HD2 TYR A 487      36.432  43.668  76.549  1.00  0.00           H
ATOM   4645  CE2 TYR A 487      37.993  42.537  77.408  1.00  0.00           C
ATOM   4646  HE2 TYR A 487      38.742  43.221  77.038  1.00  0.00           H
ATOM   4647  C   TYR A 487      34.040  44.092  79.204  1.00  0.00           C
ATOM   4648  O   TYR A 487      34.887  44.124  80.095  1.00  0.00           O
ATOM   4649  N   VAL A 488      33.589  45.260  78.651  1.00  0.00           N
ATOM   4650  HN  VAL A 488      32.899  45.190  77.936  1.00  0.00           H
ATOM   4651  CA  VAL A 488      33.987  46.594  79.101  1.00  0.00           C
ATOM   4652  HA  VAL A 488      35.046  46.800  79.144  1.00  0.00           H
ATOM   4653  CB  VAL A 488      33.376  47.616  78.160  1.00  0.00           C
ATOM   4654  HB  VAL A 488      32.279  47.463  78.085  1.00  0.00           H
ATOM   4655  CG1 VAL A 488      33.749  49.033  78.634  1.00  0.00           C
ATOM   4656 1HG1 VAL A 488      33.428  49.784  77.881  1.00  0.00           H
ATOM   4657 2HG1 VAL A 488      34.827  49.301  78.664  1.00  0.00           H
ATOM   4658 3HG1 VAL A 488      33.343  49.402  79.600  1.00  0.00           H
ATOM   4659  CG2 VAL A 488      33.951  47.386  76.774  1.00  0.00           C
ATOM   4660 1HG2 VAL A 488      34.127  48.384  76.317  1.00  0.00           H
ATOM   4661 2HG2 VAL A 488      33.230  46.860  76.112  1.00  0.00           H
ATOM   4662 3HG2 VAL A 488      34.922  46.853  76.850  1.00  0.00           H
ATOM   4663  C   VAL A 488      33.374  46.845  80.475  1.00  0.00           C
ATOM   4664  O   VAL A 488      34.006  47.455  81.343  1.00  0.00           O
ATOM   4665  N   LEU A 489      32.133  46.446  80.744  1.00  0.00           N
ATOM   4666  HN  LEU A 489      31.696  45.948  79.999  1.00  0.00           H
ATOM   4667  CA  LEU A 489      31.526  46.512  82.085  1.00  0.00           C
ATOM   4668  HA  LEU A 489      31.555  47.561  82.338  1.00  0.00           H
ATOM   4669  CB  LEU A 489      30.056  46.080  82.030  1.00  0.00           C
ATOM   4670  HB1 LEU A 489      29.927  44.980  81.944  1.00  0.00           H
ATOM   4671  HB2 LEU A 489      29.696  46.582  81.107  1.00  0.00           H
ATOM   4672  CG  LEU A 489      29.128  46.538  83.185  1.00  0.00           C
ATOM   4673  HG  LEU A 489      28.070  46.605  82.850  1.00  0.00           H
ATOM   4674  CD1 LEU A 489      28.989  45.493  84.305  1.00  0.00           C
ATOM   4675 1HD1 LEU A 489      27.912  45.617  84.545  1.00  0.00           H
ATOM   4676 2HD1 LEU A 489      29.674  45.634  85.168  1.00  0.00           H
ATOM   4677 3HD1 LEU A 489      29.317  44.499  83.930  1.00  0.00           H
ATOM   4678  CD2 LEU A 489      29.455  47.995  83.716  1.00  0.00           C
ATOM   4679 1HD2 LEU A 489      29.498  48.648  82.818  1.00  0.00           H
ATOM   4680 2HD2 LEU A 489      30.456  48.023  84.197  1.00  0.00           H
ATOM   4681 3HD2 LEU A 489      28.572  48.292  84.322  1.00  0.00           H
ATOM   4682  C   LEU A 489      32.251  45.722  83.117  1.00  0.00           C
ATOM   4683  O   LEU A 489      32.509  46.202  84.222  1.00  0.00           O
ATOM   4684  N   CYS A 490      32.624  44.446  82.783  1.00  0.00           N
ATOM   4685  HN  CYS A 490      32.296  44.096  81.909  1.00  0.00           H
ATOM   4686  CA  CYS A 490      33.322  43.560  83.643  1.00  0.00           C
ATOM   4687  HA  CYS A 490      32.836  43.510  84.606  1.00  0.00           H
ATOM   4688  CB  CYS A 490      33.514  42.169  82.952  1.00  0.00           C
ATOM   4689  HB1 CYS A 490      33.931  42.005  81.935  1.00  0.00           H
ATOM   4690  HB2 CYS A 490      32.485  41.910  82.621  1.00  0.00           H
ATOM   4691  SG  CYS A 490      33.949  40.866  84.122  1.00  0.00           S
ATOM   4692  C   CYS A 490      34.685  44.096  84.049  1.00  0.00           C
ATOM   4693  O   CYS A 490      34.996  44.005  85.235  1.00  0.00           O
ATOM   4694  N   GLN A 491      35.489  44.729  83.125  1.00  0.00           N
ATOM   4695  HN  GLN A 491      35.211  44.903  82.184  1.00  0.00           H
ATOM   4696  CA  GLN A 491      36.797  45.134  83.538  1.00  0.00           C
ATOM   4697  HA  GLN A 491      37.300  44.388  84.136  1.00  0.00           H
ATOM   4698  CB  GLN A 491      37.761  45.269  82.262  1.00  0.00           C
ATOM   4699  HB1 GLN A 491      38.763  45.655  82.549  1.00  0.00           H
ATOM   4700  HB2 GLN A 491      37.381  46.058  81.579  1.00  0.00           H
ATOM   4701  CG  GLN A 491      38.013  43.908  81.489  1.00  0.00           C
ATOM   4702  HG1 GLN A 491      38.747  44.108  80.680  1.00  0.00           H
ATOM   4703  HG2 GLN A 491      37.038  43.574  81.074  1.00  0.00           H
ATOM   4704  CD  GLN A 491      38.718  42.863  82.337  1.00  0.00           C
ATOM   4705  OE1 GLN A 491      39.425  43.153  83.299  1.00  0.00           O
ATOM   4706  NE2 GLN A 491      38.616  41.586  81.822  1.00  0.00           N
ATOM   4707 1HE2 GLN A 491      38.315  41.467  80.876  1.00  0.00           H
ATOM   4708 2HE2 GLN A 491      38.875  40.808  82.395  1.00  0.00           H
ATOM   4709  C   GLN A 491      36.904  46.396  84.295  1.00  0.00           C
ATOM   4710  O   GLN A 491      38.004  46.823  84.577  1.00  0.00           O
ATOM   4711  N   ALA A 492      35.773  46.909  84.761  1.00  0.00           N
ATOM   4712  HN  ALA A 492      34.962  46.402  84.478  1.00  0.00           H
ATOM   4713  CA  ALA A 492      35.588  48.086  85.574  1.00  0.00           C
ATOM   4714  HA  ALA A 492      36.528  48.440  85.973  1.00  0.00           H
ATOM   4715  CB  ALA A 492      35.020  49.290  84.775  1.00  0.00           C
ATOM   4716  HB1 ALA A 492      34.178  48.865  84.189  1.00  0.00           H
ATOM   4717  HB2 ALA A 492      35.819  49.745  84.151  1.00  0.00           H
ATOM   4718  HB3 ALA A 492      34.703  49.992  85.576  1.00  0.00           H
ATOM   4719  C   ALA A 492      34.632  47.673  86.697  1.00  0.00           C
ATOM   4720  O   ALA A 492      34.150  48.480  87.523  1.00  0.00           O
ATOM   4721  N   ASN A 493      34.391  46.327  86.915  1.00  0.00           N
ATOM   4722  HN  ASN A 493      34.612  45.728  86.150  1.00  0.00           H
ATOM   4723  CA  ASN A 493      33.518  45.839  87.953  1.00  0.00           C
ATOM   4724  HA  ASN A 493      32.705  46.514  88.180  1.00  0.00           H
ATOM   4725  CB  ASN A 493      32.807  44.437  87.713  1.00  0.00           C
ATOM   4726  HB1 ASN A 493      33.529  43.593  87.738  1.00  0.00           H
ATOM   4727  HB2 ASN A 493      32.245  44.381  86.756  1.00  0.00           H
ATOM   4728  CG  ASN A 493      31.620  44.137  88.697  1.00  0.00           C
ATOM   4729  OD1 ASN A 493      31.237  45.025  89.496  1.00  0.00           O
ATOM   4730  ND2 ASN A 493      31.086  42.903  88.829  1.00  0.00           N
ATOM   4731 1HD2 ASN A 493      30.437  42.761  89.576  1.00  0.00           H
ATOM   4732 2HD2 ASN A 493      31.477  42.115  88.353  1.00  0.00           H
ATOM   4733  C   ASN A 493      34.249  45.668  89.258  1.00  0.00           C
ATOM   4734  O   ASN A 493      34.901  44.679  89.451  1.00  0.00           O
ATOM   4735  N   VAL A 494      34.240  46.657  90.121  1.00  0.00           N
ATOM   4736  HN  VAL A 494      33.778  47.513  89.902  1.00  0.00           H
ATOM   4737  CA  VAL A 494      34.969  46.751  91.322  1.00  0.00           C
ATOM   4738  HA  VAL A 494      35.770  46.028  91.357  1.00  0.00           H
ATOM   4739  CB  VAL A 494      35.587  48.152  91.568  1.00  0.00           C
ATOM   4740  HB  VAL A 494      36.131  48.125  92.537  1.00  0.00           H
ATOM   4741  CG1 VAL A 494      36.455  48.445  90.395  1.00  0.00           C
ATOM   4742 1HG1 VAL A 494      37.030  49.376  90.584  1.00  0.00           H
ATOM   4743 2HG1 VAL A 494      35.891  48.548  89.443  1.00  0.00           H
ATOM   4744 3HG1 VAL A 494      37.151  47.606  90.181  1.00  0.00           H
ATOM   4745  CG2 VAL A 494      34.409  49.161  91.619  1.00  0.00           C
ATOM   4746 1HG2 VAL A 494      34.059  49.134  92.673  1.00  0.00           H
ATOM   4747 2HG2 VAL A 494      33.571  48.902  90.936  1.00  0.00           H
ATOM   4748 3HG2 VAL A 494      34.837  50.161  91.397  1.00  0.00           H
ATOM   4749  C   VAL A 494      34.186  46.224  92.497  1.00  0.00           C
ATOM   4750  O   VAL A 494      34.741  46.346  93.602  1.00  0.00           O
ATOM   4751  N   THR A 495      32.856  45.681  92.345  1.00  0.00           N
ATOM   4752  HN  THR A 495      32.501  45.668  91.413  1.00  0.00           H
ATOM   4753  CA  THR A 495      32.061  45.200  93.385  1.00  0.00           C
ATOM   4754  HA  THR A 495      32.428  45.467  94.365  1.00  0.00           H
ATOM   4755  CB  THR A 495      30.550  45.498  93.372  1.00  0.00           C
ATOM   4756  HB  THR A 495      29.978  44.852  92.671  1.00  0.00           H
ATOM   4757  OG1 THR A 495      30.312  46.862  93.129  1.00  0.00           O
ATOM   4758  HG1 THR A 495      30.322  47.049  92.187  1.00  0.00           H
ATOM   4759  CG2 THR A 495      30.037  45.251  94.818  1.00  0.00           C
ATOM   4760 1HG2 THR A 495      30.631  45.845  95.544  1.00  0.00           H
ATOM   4761 2HG2 THR A 495      30.129  44.192  95.140  1.00  0.00           H
ATOM   4762 3HG2 THR A 495      28.968  45.526  94.940  1.00  0.00           H
ATOM   4763  C   THR A 495      32.204  43.568  93.373  1.00  0.00           C
ATOM   4764  O   THR A 495      32.106  42.926  92.364  1.00  0.00           O
ATOM   4765  N   ILE A 496      32.404  42.948  94.493  1.00  0.00           N
ATOM   4766  HN  ILE A 496      32.768  43.502  95.238  1.00  0.00           H
ATOM   4767  CA  ILE A 496      32.403  41.482  94.633  1.00  0.00           C
ATOM   4768  HA  ILE A 496      32.535  41.080  93.639  1.00  0.00           H
ATOM   4769  CB  ILE A 496      33.570  41.051  95.505  1.00  0.00           C
ATOM   4770  HB  ILE A 496      33.412  41.413  96.543  1.00  0.00           H
ATOM   4771  CG2 ILE A 496      33.617  39.531  95.516  1.00  0.00           C
ATOM   4772 1HG2 ILE A 496      34.670  39.189  95.609  1.00  0.00           H
ATOM   4773 2HG2 ILE A 496      33.168  39.128  94.583  1.00  0.00           H
ATOM   4774 3HG2 ILE A 496      33.015  39.213  96.395  1.00  0.00           H
ATOM   4775  CG1 ILE A 496      34.991  41.575  95.059  1.00  0.00           C
ATOM   4776 1HG1 ILE A 496      35.799  41.096  95.653  1.00  0.00           H
ATOM   4777 2HG1 ILE A 496      35.061  42.643  95.357  1.00  0.00           H
ATOM   4778  CD  ILE A 496      35.342  41.384  93.564  1.00  0.00           C
ATOM   4779  HD1 ILE A 496      36.201  42.036  93.300  1.00  0.00           H
ATOM   4780  HD2 ILE A 496      34.445  41.600  92.944  1.00  0.00           H
ATOM   4781  HD3 ILE A 496      35.483  40.318  93.286  1.00  0.00           H
ATOM   4782  C   ILE A 496      31.021  41.003  94.998  1.00  0.00           C
ATOM   4783  O   ILE A 496      30.427  41.386  95.964  1.00  0.00           O
ATOM   4784  N   GLY A 497      30.431  40.144  94.082  1.00  0.00           N
ATOM   4785  HN  GLY A 497      31.044  39.766  93.392  1.00  0.00           H
ATOM   4786  CA  GLY A 497      28.997  39.837  94.087  1.00  0.00           C
ATOM   4787  HA1 GLY A 497      28.666  39.856  93.059  1.00  0.00           H
ATOM   4788  HA2 GLY A 497      28.496  40.436  94.832  1.00  0.00           H
ATOM   4789  C   GLY A 497      28.660  38.469  94.542  1.00  0.00           C
ATOM   4790  O   GLY A 497      28.997  38.064  95.589  1.00  0.00           O
ATOM   4791  N   LEU A 498      27.979  37.689  93.698  1.00  0.00           N
ATOM   4792  HN  LEU A 498      27.672  37.845  92.763  1.00  0.00           H
ATOM   4793  CA  LEU A 498      27.428  36.413  94.147  1.00  0.00           C
ATOM   4794  HA  LEU A 498      26.809  36.615  95.009  1.00  0.00           H
ATOM   4795  CB  LEU A 498      26.652  35.782  92.963  1.00  0.00           C
ATOM   4796  HB1 LEU A 498      26.481  34.705  93.177  1.00  0.00           H
ATOM   4797  HB2 LEU A 498      27.283  35.678  92.055  1.00  0.00           H
ATOM   4798  CG  LEU A 498      25.236  36.423  92.821  1.00  0.00           C
ATOM   4799  HG  LEU A 498      25.401  37.521  92.770  1.00  0.00           H
ATOM   4800  CD1 LEU A 498      24.645  35.873  91.537  1.00  0.00           C
ATOM   4801 1HD1 LEU A 498      23.593  36.217  91.438  1.00  0.00           H
ATOM   4802 2HD1 LEU A 498      24.624  34.771  91.680  1.00  0.00           H
ATOM   4803 3HD1 LEU A 498      25.174  36.239  90.631  1.00  0.00           H
ATOM   4804  CD2 LEU A 498      24.307  36.180  93.993  1.00  0.00           C
ATOM   4805 1HD2 LEU A 498      23.417  36.830  93.855  1.00  0.00           H
ATOM   4806 2HD2 LEU A 498      24.751  36.347  94.998  1.00  0.00           H
ATOM   4807 3HD2 LEU A 498      23.945  35.130  93.994  1.00  0.00           H
ATOM   4808  C   LEU A 498      28.588  35.406  94.472  1.00  0.00           C
ATOM   4809  O   LEU A 498      29.687  35.538  93.885  1.00  0.00           O
ATOM   4810  N   PRO A 499      28.352  34.467  95.361  1.00  0.00           N
ATOM   4811  CD  PRO A 499      27.066  34.168  96.062  1.00  0.00           C
ATOM   4812  HD1 PRO A 499      26.194  33.936  95.416  1.00  0.00           H
ATOM   4813  HD2 PRO A 499      26.749  35.112  96.556  1.00  0.00           H
ATOM   4814  CA  PRO A 499      29.253  33.315  95.547  1.00  0.00           C
ATOM   4815  HA  PRO A 499      30.149  33.647  96.050  1.00  0.00           H
ATOM   4816  CB  PRO A 499      28.556  32.294  96.457  1.00  0.00           C
ATOM   4817  HB1 PRO A 499      29.349  31.879  97.115  1.00  0.00           H
ATOM   4818  HB2 PRO A 499      28.006  31.488  95.926  1.00  0.00           H
ATOM   4819  CG  PRO A 499      27.484  33.114  97.201  1.00  0.00           C
ATOM   4820  HG1 PRO A 499      26.656  32.433  97.496  1.00  0.00           H
ATOM   4821  HG2 PRO A 499      27.949  33.621  98.073  1.00  0.00           H
ATOM   4822  C   PRO A 499      29.734  32.603  94.299  1.00  0.00           C
ATOM   4823  O   PRO A 499      29.042  32.516  93.296  1.00  0.00           O
ATOM   4824  N   THR A 500      31.002  32.148  94.300  1.00  0.00           N
ATOM   4825  HN  THR A 500      31.483  32.108  95.173  1.00  0.00           H
ATOM   4826  CA  THR A 500      31.804  31.702  93.199  1.00  0.00           C
ATOM   4827  HA  THR A 500      31.087  31.082  92.681  1.00  0.00           H
ATOM   4828  CB  THR A 500      32.285  32.780  92.269  1.00  0.00           C
ATOM   4829  HB  THR A 500      31.459  33.453  91.955  1.00  0.00           H
ATOM   4830  OG1 THR A 500      32.966  32.242  91.149  1.00  0.00           O
ATOM   4831  HG1 THR A 500      32.317  31.721  90.669  1.00  0.00           H
ATOM   4832  CG2 THR A 500      33.156  33.778  93.124  1.00  0.00           C
ATOM   4833 1HG2 THR A 500      33.881  33.136  93.669  1.00  0.00           H
ATOM   4834 2HG2 THR A 500      32.502  34.435  93.737  1.00  0.00           H
ATOM   4835 3HG2 THR A 500      33.758  34.524  92.563  1.00  0.00           H
ATOM   4836  C   THR A 500      32.805  30.737  93.666  1.00  0.00           C
ATOM   4837  O   THR A 500      33.213  30.762  94.838  1.00  0.00           O
ATOM   4838  N   LYS A 501      33.186  29.742  92.838  1.00  0.00           N
ATOM   4839  HN  LYS A 501      32.747  29.673  91.945  1.00  0.00           H
ATOM   4840  CA  LYS A 501      33.911  28.644  93.376  1.00  0.00           C
ATOM   4841  HA  LYS A 501      33.880  28.663  94.455  1.00  0.00           H
ATOM   4842  CB  LYS A 501      33.421  27.265  92.815  1.00  0.00           C
ATOM   4843  HB1 LYS A 501      32.335  27.160  93.029  1.00  0.00           H
ATOM   4844  HB2 LYS A 501      33.991  26.475  93.350  1.00  0.00           H
ATOM   4845  CG  LYS A 501      33.552  27.111  91.207  1.00  0.00           C
ATOM   4846  HG1 LYS A 501      34.576  27.079  90.777  1.00  0.00           H
ATOM   4847  HG2 LYS A 501      33.237  28.057  90.717  1.00  0.00           H
ATOM   4848  CD  LYS A 501      32.650  26.044  90.733  1.00  0.00           C
ATOM   4849  HD1 LYS A 501      31.606  26.314  91.001  1.00  0.00           H
ATOM   4850  HD2 LYS A 501      32.740  25.113  91.333  1.00  0.00           H
ATOM   4851  CE  LYS A 501      32.788  25.713  89.266  1.00  0.00           C
ATOM   4852  HE1 LYS A 501      32.230  24.776  89.054  1.00  0.00           H
ATOM   4853  HE2 LYS A 501      33.832  25.538  88.932  1.00  0.00           H
ATOM   4854  NZ  LYS A 501      32.265  26.789  88.455  1.00  0.00           N
ATOM   4855  HZ1 LYS A 501      32.955  27.549  88.287  1.00  0.00           H
ATOM   4856  HZ2 LYS A 501      31.379  27.180  88.833  1.00  0.00           H
ATOM   4857  HZ3 LYS A 501      32.134  26.399  87.499  1.00  0.00           H
ATOM   4858  C   LYS A 501      35.408  28.875  93.045  1.00  0.00           C
ATOM   4859  O   LYS A 501      36.261  28.228  93.663  1.00  0.00           O
ATOM   4860  N   GLN A 502      35.709  29.889  92.159  1.00  0.00           N
ATOM   4861  HN  GLN A 502      34.934  30.361  91.747  1.00  0.00           H
ATOM   4862  CA  GLN A 502      37.078  30.361  92.005  1.00  0.00           C
ATOM   4863  HA  GLN A 502      37.751  29.586  92.340  1.00  0.00           H
ATOM   4864  CB  GLN A 502      37.513  30.499  90.522  1.00  0.00           C
ATOM   4865  HB1 GLN A 502      38.550  30.851  90.334  1.00  0.00           H
ATOM   4866  HB2 GLN A 502      36.765  31.264  90.221  1.00  0.00           H
ATOM   4867  CG  GLN A 502      37.358  29.259  89.654  1.00  0.00           C
ATOM   4868  HG1 GLN A 502      37.529  29.434  88.570  1.00  0.00           H
ATOM   4869  HG2 GLN A 502      36.363  28.767  89.686  1.00  0.00           H
ATOM   4870  CD  GLN A 502      38.273  28.062  90.104  1.00  0.00           C
ATOM   4871  OE1 GLN A 502      37.858  27.039  90.661  1.00  0.00           O
ATOM   4872  NE2 GLN A 502      39.607  28.168  89.817  1.00  0.00           N
ATOM   4873 1HE2 GLN A 502      40.215  27.467  90.192  1.00  0.00           H
ATOM   4874 2HE2 GLN A 502      40.080  28.824  89.229  1.00  0.00           H
ATOM   4875  C   GLN A 502      37.438  31.625  92.917  1.00  0.00           C
ATOM   4876  O   GLN A 502      36.609  32.415  93.206  1.00  0.00           O
ATOM   4877  N   PRO A 503      38.694  31.749  93.368  1.00  0.00           N
ATOM   4878  CD  PRO A 503      39.844  31.115  92.815  1.00  0.00           C
ATOM   4879  HD1 PRO A 503      39.942  31.046  91.710  1.00  0.00           H
ATOM   4880  HD2 PRO A 503      39.916  30.102  93.263  1.00  0.00           H
ATOM   4881  CA  PRO A 503      39.007  32.524  94.536  1.00  0.00           C
ATOM   4882  HA  PRO A 503      38.324  32.251  95.327  1.00  0.00           H
ATOM   4883  CB  PRO A 503      40.453  32.264  94.866  1.00  0.00           C
ATOM   4884  HB1 PRO A 503      40.487  31.344  95.489  1.00  0.00           H
ATOM   4885  HB2 PRO A 503      41.032  33.134  95.242  1.00  0.00           H
ATOM   4886  CG  PRO A 503      41.043  31.869  93.479  1.00  0.00           C
ATOM   4887  HG1 PRO A 503      41.303  32.864  93.059  1.00  0.00           H
ATOM   4888  HG2 PRO A 503      41.971  31.263  93.562  1.00  0.00           H
ATOM   4889  C   PRO A 503      38.776  33.993  94.371  1.00  0.00           C
ATOM   4890  O   PRO A 503      38.258  34.659  95.260  1.00  0.00           O
ATOM   4891  N   ILE A 504      39.096  34.555  93.184  1.00  0.00           N
ATOM   4892  HN  ILE A 504      39.377  34.026  92.387  1.00  0.00           H
ATOM   4893  CA  ILE A 504      38.694  35.994  92.795  1.00  0.00           C
ATOM   4894  HA  ILE A 504      38.156  36.469  93.602  1.00  0.00           H
ATOM   4895  CB  ILE A 504      39.898  36.828  92.627  1.00  0.00           C
ATOM   4896  HB  ILE A 504      40.416  36.969  93.600  1.00  0.00           H
ATOM   4897  CG2 ILE A 504      40.911  36.289  91.605  1.00  0.00           C
ATOM   4898 1HG2 ILE A 504      41.896  36.797  91.690  1.00  0.00           H
ATOM   4899 2HG2 ILE A 504      40.503  36.474  90.589  1.00  0.00           H
ATOM   4900 3HG2 ILE A 504      41.069  35.215  91.844  1.00  0.00           H
ATOM   4901  CG1 ILE A 504      39.634  38.303  92.136  1.00  0.00           C
ATOM   4902 1HG1 ILE A 504      39.040  38.299  91.197  1.00  0.00           H
ATOM   4903 2HG1 ILE A 504      40.629  38.773  91.982  1.00  0.00           H
ATOM   4904  CD  ILE A 504      38.848  39.155  93.084  1.00  0.00           C
ATOM   4905  HD1 ILE A 504      37.807  38.785  93.203  1.00  0.00           H
ATOM   4906  HD2 ILE A 504      38.636  40.143  92.624  1.00  0.00           H
ATOM   4907  HD3 ILE A 504      39.366  39.208  94.065  1.00  0.00           H
ATOM   4908  C   ILE A 504      37.787  35.916  91.608  1.00  0.00           C
ATOM   4909  O   ILE A 504      38.141  35.330  90.570  1.00  0.00           O
ATOM   4910  N   PRO A 505      36.616  36.464  91.607  1.00  0.00           N
ATOM   4911  CD  PRO A 505      35.744  36.617  92.827  1.00  0.00           C
ATOM   4912  HD1 PRO A 505      36.256  37.219  93.607  1.00  0.00           H
ATOM   4913  HD2 PRO A 505      35.563  35.558  93.113  1.00  0.00           H
ATOM   4914  CA  PRO A 505      35.892  36.839  90.424  1.00  0.00           C
ATOM   4915  HA  PRO A 505      35.352  35.949  90.134  1.00  0.00           H
ATOM   4916  CB  PRO A 505      34.883  37.904  90.937  1.00  0.00           C
ATOM   4917  HB1 PRO A 505      33.956  37.792  90.336  1.00  0.00           H
ATOM   4918  HB2 PRO A 505      35.266  38.945  91.012  1.00  0.00           H
ATOM   4919  CG  PRO A 505      34.512  37.369  92.359  1.00  0.00           C
ATOM   4920  HG1 PRO A 505      34.447  38.243  93.043  1.00  0.00           H
ATOM   4921  HG2 PRO A 505      33.521  36.867  92.334  1.00  0.00           H
ATOM   4922  C   PRO A 505      36.687  37.355  89.246  1.00  0.00           C
ATOM   4923  O   PRO A 505      37.565  38.238  89.298  1.00  0.00           O
ATOM   4924  N   ASP A 506      36.368  36.738  88.116  1.00  0.00           N
ATOM   4925  HN  ASP A 506      35.560  36.162  88.210  1.00  0.00           H
ATOM   4926  CA  ASP A 506      37.076  36.868  86.896  1.00  0.00           C
ATOM   4927  HA  ASP A 506      37.707  37.745  86.885  1.00  0.00           H
ATOM   4928  CB  ASP A 506      37.825  35.570  86.558  1.00  0.00           C
ATOM   4929  HB1 ASP A 506      37.153  34.719  86.316  1.00  0.00           H
ATOM   4930  HB2 ASP A 506      38.336  35.300  87.508  1.00  0.00           H
ATOM   4931  CG  ASP A 506      38.905  35.684  85.544  1.00  0.00           C
ATOM   4932  OD1 ASP A 506      39.169  36.812  85.043  1.00  0.00           O
ATOM   4933  OD2 ASP A 506      39.549  34.657  85.234  1.00  0.00           O
ATOM   4934  C   ASP A 506      36.099  37.210  85.782  1.00  0.00           C
ATOM   4935  O   ASP A 506      34.875  37.029  85.935  1.00  0.00           O
ATOM   4936  N   CYS A 507      36.558  37.726  84.649  1.00  0.00           N
ATOM   4937  HN  CYS A 507      37.547  37.821  84.563  1.00  0.00           H
ATOM   4938  CA  CYS A 507      35.642  38.092  83.554  1.00  0.00           C
ATOM   4939  HA  CYS A 507      34.627  38.188  83.910  1.00  0.00           H
ATOM   4940  CB  CYS A 507      36.023  39.417  82.932  1.00  0.00           C
ATOM   4941  HB1 CYS A 507      35.390  39.641  82.048  1.00  0.00           H
ATOM   4942  HB2 CYS A 507      37.062  39.298  82.558  1.00  0.00           H
ATOM   4943  SG  CYS A 507      35.934  40.760  84.145  1.00  0.00           S
ATOM   4944  C   CYS A 507      35.690  36.998  82.419  1.00  0.00           C
ATOM   4945  O   CYS A 507      36.700  36.902  81.686  1.00  0.00           O
ATOM   4946  N   GLU A 508      34.699  36.143  82.246  1.00  0.00           N
ATOM   4947  HN  GLU A 508      33.890  36.136  82.829  1.00  0.00           H
ATOM   4948  CA  GLU A 508      34.615  35.139  81.161  1.00  0.00           C
ATOM   4949  HA  GLU A 508      35.615  34.791  80.948  1.00  0.00           H
ATOM   4950  CB  GLU A 508      33.737  33.920  81.565  1.00  0.00           C
ATOM   4951  HB1 GLU A 508      33.833  33.241  80.690  1.00  0.00           H
ATOM   4952  HB2 GLU A 508      32.667  34.218  81.559  1.00  0.00           H
ATOM   4953  CG  GLU A 508      34.126  33.348  82.972  1.00  0.00           C
ATOM   4954  HG1 GLU A 508      33.852  33.998  83.831  1.00  0.00           H
ATOM   4955  HG2 GLU A 508      35.232  33.283  83.049  1.00  0.00           H
ATOM   4956  CD  GLU A 508      33.576  31.910  83.167  1.00  0.00           C
ATOM   4957  OE1 GLU A 508      34.398  30.942  83.146  1.00  0.00           O
ATOM   4958  OE2 GLU A 508      32.334  31.696  83.389  1.00  0.00           O
ATOM   4959  C   GLU A 508      34.108  35.813  79.970  1.00  0.00           C
ATOM   4960  O   GLU A 508      33.294  36.710  80.024  1.00  0.00           O
ATOM   4961  N   ILE A 509      34.687  35.389  78.799  1.00  0.00           N
ATOM   4962  HN  ILE A 509      35.305  34.607  78.798  1.00  0.00           H
ATOM   4963  CA  ILE A 509      34.283  35.962  77.517  1.00  0.00           C
ATOM   4964  HA  ILE A 509      33.953  36.979  77.669  1.00  0.00           H
ATOM   4965  CB  ILE A 509      35.505  36.110  76.641  1.00  0.00           C
ATOM   4966  HB  ILE A 509      35.912  35.081  76.537  1.00  0.00           H
ATOM   4967  CG2 ILE A 509      35.038  36.630  75.319  1.00  0.00           C
ATOM   4968 1HG2 ILE A 509      34.618  35.769  74.756  1.00  0.00           H
ATOM   4969 2HG2 ILE A 509      35.893  37.045  74.744  1.00  0.00           H
ATOM   4970 3HG2 ILE A 509      34.320  37.466  75.465  1.00  0.00           H
ATOM   4971  CG1 ILE A 509      36.472  37.054  77.304  1.00  0.00           C
ATOM   4972 1HG1 ILE A 509      36.606  36.853  78.388  1.00  0.00           H
ATOM   4973 2HG1 ILE A 509      36.003  38.061  77.270  1.00  0.00           H
ATOM   4974  CD  ILE A 509      37.853  37.220  76.620  1.00  0.00           C
ATOM   4975  HD1 ILE A 509      38.506  37.988  77.085  1.00  0.00           H
ATOM   4976  HD2 ILE A 509      37.663  37.459  75.552  1.00  0.00           H
ATOM   4977  HD3 ILE A 509      38.392  36.254  76.523  1.00  0.00           H
ATOM   4978  C   ILE A 509      33.198  35.208  76.844  1.00  0.00           C
ATOM   4979  O   ILE A 509      33.372  34.024  76.458  1.00  0.00           O
ATOM   4980  N   LYS A 510      31.988  35.749  76.708  1.00  0.00           N
ATOM   4981  HN  LYS A 510      31.843  36.714  76.913  1.00  0.00           H
ATOM   4982  CA  LYS A 510      30.879  34.993  76.200  1.00  0.00           C
ATOM   4983  HA  LYS A 510      30.739  34.121  76.821  1.00  0.00           H
ATOM   4984  CB  LYS A 510      29.601  35.781  76.497  1.00  0.00           C
ATOM   4985  HB1 LYS A 510      29.710  36.636  75.797  1.00  0.00           H
ATOM   4986  HB2 LYS A 510      29.610  36.272  77.494  1.00  0.00           H
ATOM   4987  CG  LYS A 510      28.248  35.010  76.253  1.00  0.00           C
ATOM   4988  HG1 LYS A 510      28.172  34.710  75.186  1.00  0.00           H
ATOM   4989  HG2 LYS A 510      27.406  35.704  76.460  1.00  0.00           H
ATOM   4990  CD  LYS A 510      28.128  33.653  77.067  1.00  0.00           C
ATOM   4991  HD1 LYS A 510      28.911  33.008  76.613  1.00  0.00           H
ATOM   4992  HD2 LYS A 510      27.091  33.298  76.886  1.00  0.00           H
ATOM   4993  CE  LYS A 510      28.315  33.808  78.613  1.00  0.00           C
ATOM   4994  HE1 LYS A 510      27.782  34.694  79.020  1.00  0.00           H
ATOM   4995  HE2 LYS A 510      29.376  34.025  78.860  1.00  0.00           H
ATOM   4996  NZ  LYS A 510      27.948  32.553  79.295  1.00  0.00           N
ATOM   4997  HZ1 LYS A 510      26.973  32.282  79.055  1.00  0.00           H
ATOM   4998  HZ2 LYS A 510      28.032  32.687  80.323  1.00  0.00           H
ATOM   4999  HZ3 LYS A 510      28.635  31.796  79.104  1.00  0.00           H
ATOM   5000  C   LYS A 510      30.937  34.505  74.746  1.00  0.00           C
ATOM   5001  O   LYS A 510      30.415  33.425  74.408  1.00  0.00           O
ATOM   5002  N   ASN A 511      31.467  35.220  73.771  1.00  0.00           N
ATOM   5003  HN  ASN A 511      31.839  36.096  74.066  1.00  0.00           H
ATOM   5004  CA  ASN A 511      31.291  34.807  72.361  1.00  0.00           C
ATOM   5005  HA  ASN A 511      31.505  33.749  72.415  1.00  0.00           H
ATOM   5006  CB  ASN A 511      29.831  35.149  71.867  1.00  0.00           C
ATOM   5007  HB1 ASN A 511      29.813  36.172  71.434  1.00  0.00           H
ATOM   5008  HB2 ASN A 511      29.075  34.918  72.649  1.00  0.00           H
ATOM   5009  CG  ASN A 511      29.625  34.354  70.569  1.00  0.00           C
ATOM   5010  OD1 ASN A 511      30.372  33.494  70.155  1.00  0.00           O
ATOM   5011  ND2 ASN A 511      28.403  34.571  70.142  1.00  0.00           N
ATOM   5012 1HD2 ASN A 511      28.069  34.111  69.319  1.00  0.00           H
ATOM   5013 2HD2 ASN A 511      27.753  35.134  70.653  1.00  0.00           H
ATOM   5014  C   ASN A 511      32.337  35.522  71.591  1.00  0.00           C
ATOM   5015  O   ASN A 511      32.691  36.682  71.869  1.00  0.00           O
ATOM   5016  N   ARG A 512      32.853  34.918  70.564  1.00  0.00           N
ATOM   5017  HN  ARG A 512      32.540  34.028  70.242  1.00  0.00           H
ATOM   5018  CA  ARG A 512      33.829  35.365  69.723  1.00  0.00           C
ATOM   5019  HA  ARG A 512      33.767  36.442  69.671  1.00  0.00           H
ATOM   5020  CB  ARG A 512      35.294  35.080  70.130  1.00  0.00           C
ATOM   5021  HB1 ARG A 512      35.839  35.851  69.544  1.00  0.00           H
ATOM   5022  HB2 ARG A 512      35.536  34.094  69.679  1.00  0.00           H
ATOM   5023  CG  ARG A 512      35.667  35.181  71.629  1.00  0.00           C
ATOM   5024  HG1 ARG A 512      35.048  34.542  72.294  1.00  0.00           H
ATOM   5025  HG2 ARG A 512      35.565  36.224  71.997  1.00  0.00           H
ATOM   5026  CD  ARG A 512      37.132  34.842  71.807  1.00  0.00           C
ATOM   5027  HD1 ARG A 512      37.447  35.092  72.842  1.00  0.00           H
ATOM   5028  HD2 ARG A 512      37.864  35.429  71.211  1.00  0.00           H
ATOM   5029  NE  ARG A 512      37.402  33.393  71.501  1.00  0.00           N
ATOM   5030  HE  ARG A 512      36.719  32.972  70.904  1.00  0.00           H
ATOM   5031  CZ  ARG A 512      38.611  32.818  71.606  1.00  0.00           C
ATOM   5032  NH1 ARG A 512      39.738  33.338  71.968  1.00  0.00           N
ATOM   5033 1HH1 ARG A 512      39.796  34.298  72.241  1.00  0.00           H
ATOM   5034 2HH1 ARG A 512      40.602  32.870  71.781  1.00  0.00           H
ATOM   5035  NH2 ARG A 512      38.838  31.768  70.842  1.00  0.00           N
ATOM   5036 1HH2 ARG A 512      38.034  31.393  70.380  1.00  0.00           H
ATOM   5037 2HH2 ARG A 512      39.770  31.536  70.562  1.00  0.00           H
ATOM   5038  C   ARG A 512      33.530  34.635  68.387  1.00  0.00           C
ATOM   5039  O   ARG A 512      33.114  33.505  68.524  1.00  0.00           O
ATOM   5040  N   PRO A 513      33.723  35.274  67.287  1.00  0.00           N
ATOM   5041  CD  PRO A 513      33.877  36.716  67.196  1.00  0.00           C
ATOM   5042  HD1 PRO A 513      34.921  37.055  67.366  1.00  0.00           H
ATOM   5043  HD2 PRO A 513      33.306  37.375  67.884  1.00  0.00           H
ATOM   5044  CA  PRO A 513      33.669  34.658  65.944  1.00  0.00           C
ATOM   5045  HA  PRO A 513      32.650  34.479  65.635  1.00  0.00           H
ATOM   5046  CB  PRO A 513      34.214  35.815  65.132  1.00  0.00           C
ATOM   5047  HB1 PRO A 513      33.915  35.653  64.075  1.00  0.00           H
ATOM   5048  HB2 PRO A 513      35.323  35.846  65.195  1.00  0.00           H
ATOM   5049  CG  PRO A 513      33.594  37.036  65.802  1.00  0.00           C
ATOM   5050  HG1 PRO A 513      33.975  38.024  65.465  1.00  0.00           H
ATOM   5051  HG2 PRO A 513      32.495  37.042  65.638  1.00  0.00           H
ATOM   5052  C   PRO A 513      34.421  33.351  65.865  1.00  0.00           C
ATOM   5053  O   PRO A 513      35.441  33.203  66.558  1.00  0.00           O
ATOM   5054  N   SER A 514      33.894  32.398  65.096  1.00  0.00           N
ATOM   5055  HN  SER A 514      33.000  32.323  64.660  1.00  0.00           H
ATOM   5056  CA  SER A 514      34.864  31.251  64.868  1.00  0.00           C
ATOM   5057  HA  SER A 514      35.351  30.932  65.778  1.00  0.00           H
ATOM   5058  CB  SER A 514      34.158  29.932  64.445  1.00  0.00           C
ATOM   5059  HB1 SER A 514      33.619  29.860  63.476  1.00  0.00           H
ATOM   5060  HB2 SER A 514      33.471  29.552  65.231  1.00  0.00           H
ATOM   5061  OG  SER A 514      35.022  28.873  64.242  1.00  0.00           O
ATOM   5062  HG1 SER A 514      34.554  28.047  64.099  1.00  0.00           H
[truncated: 55,384 more chars]
