# Supplementary material for: Structural insight into small molecule action on Frizzleds
Source: Nat Commun. 2020 Jan 21;11:414. doi: 10.1038/s41467-019-14149-3 (PMC6972889; doi:10.1038/s41467-019-14149-3)
Supplement: Supplementary file 6 — Supplementary Data 5 [file 41467_2019_14149_MOESM6_ESM.txt]

CRYST1   79.921   79.921  111.330  90.00  90.00  90.00 P 1           1
ATOM      1  N   GLN A 192      34.662  54.552  84.834  1.00  0.00           N
ATOM      2  HT1 GLN A 192      33.754  54.057  84.724  1.00  0.00           H
ATOM      3  HT2 GLN A 192      34.657  55.114  85.709  1.00  0.00           H
ATOM      4  HT3 GLN A 192      35.357  53.794  84.992  1.00  0.00           H
ATOM      5  CA  GLN A 192      35.050  55.456  83.745  1.00  0.00           C
ATOM      6  HA  GLN A 192      34.270  56.202  83.781  1.00  0.00           H
ATOM      7  CB  GLN A 192      36.373  56.137  84.147  1.00  0.00           C
ATOM      8  HB1 GLN A 192      36.757  56.465  83.157  1.00  0.00           H
ATOM      9  HB2 GLN A 192      37.135  55.430  84.540  1.00  0.00           H
ATOM     10  CG  GLN A 192      36.361  57.492  85.024  1.00  0.00           C
ATOM     11  HG1 GLN A 192      35.753  58.238  84.468  1.00  0.00           H
ATOM     12  HG2 GLN A 192      37.396  57.840  85.231  1.00  0.00           H
ATOM     13  CD  GLN A 192      35.681  57.320  86.376  1.00  0.00           C
ATOM     14  OE1 GLN A 192      34.864  56.450  86.575  1.00  0.00           O
ATOM     15  NE2 GLN A 192      36.114  58.080  87.387  1.00  0.00           N
ATOM     16 1HE2 GLN A 192      35.924  57.773  88.319  1.00  0.00           H
ATOM     17 2HE2 GLN A 192      36.333  59.024  87.137  1.00  0.00           H
ATOM     18  C   GLN A 192      34.979  54.906  82.320  1.00  0.00           C
ATOM     19  O   GLN A 192      33.891  54.674  81.847  1.00  0.00           O
ATOM     20  N   CYS A 193      36.107  54.697  81.649  1.00  0.00           N
ATOM     21  HN  CYS A 193      36.999  54.973  82.000  1.00  0.00           H
ATOM     22  CA  CYS A 193      36.196  54.007  80.329  1.00  0.00           C
ATOM     23  HA  CYS A 193      35.459  54.450  79.676  1.00  0.00           H
ATOM     24  CB  CYS A 193      37.630  54.271  79.695  1.00  0.00           C
ATOM     25  HB1 CYS A 193      37.845  53.645  78.803  1.00  0.00           H
ATOM     26  HB2 CYS A 193      38.407  54.052  80.459  1.00  0.00           H
ATOM     27  SG  CYS A 193      37.839  56.028  79.248  1.00  0.00           S
ATOM     28  C   CYS A 193      35.855  52.475  80.454  1.00  0.00           C
ATOM     29  O   CYS A 193      36.479  51.805  81.310  1.00  0.00           O
ATOM     30  N   GLU A 194      34.890  51.940  79.692  1.00  0.00           N
ATOM     31  HN  GLU A 194      34.334  52.556  79.139  1.00  0.00           H
ATOM     32  CA  GLU A 194      34.347  50.588  79.886  1.00  0.00           C
ATOM     33  HA  GLU A 194      34.702  50.095  80.779  1.00  0.00           H
ATOM     34  CB  GLU A 194      32.789  50.652  79.941  1.00  0.00           C
ATOM     35  HB1 GLU A 194      32.402  49.619  79.799  1.00  0.00           H
ATOM     36  HB2 GLU A 194      32.551  51.285  79.059  1.00  0.00           H
ATOM     37  CG  GLU A 194      32.078  51.275  81.199  1.00  0.00           C
ATOM     38  HG1 GLU A 194      32.374  52.344  81.253  1.00  0.00           H
ATOM     39  HG2 GLU A 194      32.412  50.628  82.038  1.00  0.00           H
ATOM     40  CD  GLU A 194      30.493  51.251  81.161  1.00  0.00           C
ATOM     41  OE1 GLU A 194      29.928  50.737  82.147  1.00  0.00           O
ATOM     42  OE2 GLU A 194      29.974  51.740  80.121  1.00  0.00           O
ATOM     43  C   GLU A 194      34.804  49.716  78.743  1.00  0.00           C
ATOM     44  O   GLU A 194      34.854  50.163  77.548  1.00  0.00           O
ATOM     45  N   VAL A 195      35.182  48.457  79.021  1.00  0.00           N
ATOM     46  HN  VAL A 195      35.183  48.153  79.970  1.00  0.00           H
ATOM     47  CA  VAL A 195      35.680  47.532  77.969  1.00  0.00           C
ATOM     48  HA  VAL A 195      36.577  47.980  77.567  1.00  0.00           H
ATOM     49  CB  VAL A 195      36.156  46.168  78.527  1.00  0.00           C
ATOM     50  HB  VAL A 195      36.513  45.523  77.695  1.00  0.00           H
ATOM     51  CG1 VAL A 195      37.373  46.461  79.508  1.00  0.00           C
ATOM     52 1HG1 VAL A 195      37.094  47.059  80.401  1.00  0.00           H
ATOM     53 2HG1 VAL A 195      38.230  46.974  79.021  1.00  0.00           H
ATOM     54 3HG1 VAL A 195      37.668  45.467  79.907  1.00  0.00           H
ATOM     55  CG2 VAL A 195      34.896  45.449  79.152  1.00  0.00           C
ATOM     56 1HG2 VAL A 195      33.965  45.825  78.674  1.00  0.00           H
ATOM     57 2HG2 VAL A 195      34.887  45.681  80.238  1.00  0.00           H
ATOM     58 3HG2 VAL A 195      35.015  44.344  79.136  1.00  0.00           H
ATOM     59  C   VAL A 195      34.778  47.389  76.730  1.00  0.00           C
ATOM     60  O   VAL A 195      33.530  47.621  76.893  1.00  0.00           O
ATOM     61  N   PRO A 196      35.322  47.162  75.509  1.00  0.00           N
ATOM     62  CD  PRO A 196      34.664  47.500  74.312  1.00  0.00           C
ATOM     63  HD1 PRO A 196      34.511  48.600  74.281  1.00  0.00           H
ATOM     64  HD2 PRO A 196      33.732  46.915  74.464  1.00  0.00           H
ATOM     65  CA  PRO A 196      36.791  47.083  75.241  1.00  0.00           C
ATOM     66  HA  PRO A 196      37.217  46.439  75.996  1.00  0.00           H
ATOM     67  CB  PRO A 196      36.825  46.462  73.822  1.00  0.00           C
ATOM     68  HB1 PRO A 196      36.714  45.357  73.845  1.00  0.00           H
ATOM     69  HB2 PRO A 196      37.803  46.582  73.308  1.00  0.00           H
ATOM     70  CG  PRO A 196      35.613  47.140  73.112  1.00  0.00           C
ATOM     71  HG1 PRO A 196      36.004  47.959  72.471  1.00  0.00           H
ATOM     72  HG2 PRO A 196      35.175  46.432  72.377  1.00  0.00           H
ATOM     73  C   PRO A 196      37.635  48.345  75.271  1.00  0.00           C
ATOM     74  O   PRO A 196      38.866  48.241  75.085  1.00  0.00           O
ATOM     75  N   LEU A 197      37.046  49.537  75.546  1.00  0.00           N
ATOM     76  HN  LEU A 197      36.142  49.579  75.965  1.00  0.00           H
ATOM     77  CA  LEU A 197      37.744  50.760  75.482  1.00  0.00           C
ATOM     78  HA  LEU A 197      38.428  50.754  74.646  1.00  0.00           H
ATOM     79  CB  LEU A 197      36.689  51.945  75.330  1.00  0.00           C
ATOM     80  HB1 LEU A 197      37.227  52.910  75.210  1.00  0.00           H
ATOM     81  HB2 LEU A 197      36.055  52.014  76.239  1.00  0.00           H
ATOM     82  CG  LEU A 197      35.837  51.790  74.066  1.00  0.00           C
ATOM     83  HG  LEU A 197      35.359  50.789  74.129  1.00  0.00           H
ATOM     84  CD1 LEU A 197      34.832  52.927  74.019  1.00  0.00           C
ATOM     85 1HD1 LEU A 197      34.290  53.036  74.982  1.00  0.00           H
ATOM     86 2HD1 LEU A 197      34.084  52.789  73.209  1.00  0.00           H
ATOM     87 3HD1 LEU A 197      35.253  53.949  73.914  1.00  0.00           H
ATOM     88  CD2 LEU A 197      36.704  51.820  72.768  1.00  0.00           C
ATOM     89 1HD2 LEU A 197      37.249  50.855  72.687  1.00  0.00           H
ATOM     90 2HD2 LEU A 197      37.462  52.632  72.782  1.00  0.00           H
ATOM     91 3HD2 LEU A 197      36.059  51.962  71.875  1.00  0.00           H
ATOM     92  C   LEU A 197      38.646  51.057  76.626  1.00  0.00           C
ATOM     93  O   LEU A 197      38.577  50.465  77.718  1.00  0.00           O
ATOM     94  N   VAL A 198      39.690  51.887  76.434  1.00  0.00           N
ATOM     95  HN  VAL A 198      39.878  52.353  75.573  1.00  0.00           H
ATOM     96  CA  VAL A 198      40.684  52.269  77.494  1.00  0.00           C
ATOM     97  HA  VAL A 198      40.246  52.015  78.448  1.00  0.00           H
ATOM     98  CB  VAL A 198      41.949  51.509  77.231  1.00  0.00           C
ATOM     99  HB  VAL A 198      41.772  50.420  77.097  1.00  0.00           H
ATOM    100  CG1 VAL A 198      42.668  52.047  75.955  1.00  0.00           C
ATOM    101 1HG1 VAL A 198      41.995  52.354  75.126  1.00  0.00           H
ATOM    102 2HG1 VAL A 198      43.426  51.341  75.555  1.00  0.00           H
ATOM    103 3HG1 VAL A 198      43.239  52.928  76.320  1.00  0.00           H
ATOM    104  CG2 VAL A 198      42.927  51.627  78.405  1.00  0.00           C
ATOM    105 1HG2 VAL A 198      42.446  51.244  79.330  1.00  0.00           H
ATOM    106 2HG2 VAL A 198      43.270  52.651  78.666  1.00  0.00           H
ATOM    107 3HG2 VAL A 198      43.827  51.003  78.215  1.00  0.00           H
ATOM    108  C   VAL A 198      40.854  53.763  77.658  1.00  0.00           C
ATOM    109  O   VAL A 198      40.734  54.517  76.690  1.00  0.00           O
ATOM    110  N   ARG A 199      41.161  54.220  78.891  1.00  0.00           N
ATOM    111  HN  ARG A 199      41.229  53.649  79.706  1.00  0.00           H
ATOM    112  CA  ARG A 199      41.432  55.596  79.227  1.00  0.00           C
ATOM    113  HA  ARG A 199      40.665  56.272  78.878  1.00  0.00           H
ATOM    114  CB  ARG A 199      41.396  55.754  80.770  1.00  0.00           C
ATOM    115  HB1 ARG A 199      42.026  54.924  81.157  1.00  0.00           H
ATOM    116  HB2 ARG A 199      40.360  55.503  81.083  1.00  0.00           H
ATOM    117  CG  ARG A 199      41.829  57.077  81.507  1.00  0.00           C
ATOM    118  HG1 ARG A 199      41.344  57.934  80.992  1.00  0.00           H
ATOM    119  HG2 ARG A 199      42.926  57.251  81.487  1.00  0.00           H
ATOM    120  CD  ARG A 199      41.417  57.176  82.983  1.00  0.00           C
ATOM    121  HD1 ARG A 199      41.751  56.283  83.554  1.00  0.00           H
ATOM    122  HD2 ARG A 199      40.315  57.067  83.075  1.00  0.00           H
ATOM    123  NE  ARG A 199      42.079  58.402  83.499  1.00  0.00           N
ATOM    124  HE  ARG A 199      42.777  58.910  82.994  1.00  0.00           H
ATOM    125  CZ  ARG A 199      41.713  58.993  84.646  1.00  0.00           C
ATOM    126  NH1 ARG A 199      40.696  58.532  85.354  1.00  0.00           N
ATOM    127 1HH1 ARG A 199      40.355  57.606  85.191  1.00  0.00           H
ATOM    128 2HH1 ARG A 199      40.553  58.994  86.230  1.00  0.00           H
ATOM    129  NH2 ARG A 199      42.272  60.140  84.960  1.00  0.00           N
ATOM    130 1HH2 ARG A 199      42.331  60.447  85.910  1.00  0.00           H
ATOM    131 2HH2 ARG A 199      42.924  60.622  84.375  1.00  0.00           H
ATOM    132  C   ARG A 199      42.651  56.238  78.564  1.00  0.00           C
ATOM    133  O   ARG A 199      43.695  55.584  78.469  1.00  0.00           O
ATOM    134  N   THR A 200      42.442  57.453  78.084  1.00  0.00           N
ATOM    135  HN  THR A 200      41.563  57.919  78.154  1.00  0.00           H
ATOM    136  CA  THR A 200      43.533  58.378  77.684  1.00  0.00           C
ATOM    137  HA  THR A 200      44.343  58.189  78.372  1.00  0.00           H
ATOM    138  CB  THR A 200      44.149  57.986  76.270  1.00  0.00           C
ATOM    139  HB  THR A 200      44.478  56.941  76.452  1.00  0.00           H
ATOM    140  OG1 THR A 200      45.251  58.855  75.956  1.00  0.00           O
ATOM    141  HG1 THR A 200      45.685  58.263  75.337  1.00  0.00           H
ATOM    142  CG2 THR A 200      43.162  58.059  75.018  1.00  0.00           C
ATOM    143 1HG2 THR A 200      42.851  59.087  74.731  1.00  0.00           H
ATOM    144 2HG2 THR A 200      42.173  57.592  75.216  1.00  0.00           H
ATOM    145 3HG2 THR A 200      43.722  57.474  74.258  1.00  0.00           H
ATOM    146  C   THR A 200      43.119  59.830  77.628  1.00  0.00           C
ATOM    147  O   THR A 200      41.970  60.136  77.379  1.00  0.00           O
ATOM    148  N   ASP A 201      44.005  60.783  77.930  1.00  0.00           N
ATOM    149  HN  ASP A 201      44.872  60.480  78.316  1.00  0.00           H
ATOM    150  CA  ASP A 201      43.676  62.157  78.032  1.00  0.00           C
ATOM    151  HA  ASP A 201      42.629  62.393  78.159  1.00  0.00           H
ATOM    152  CB  ASP A 201      44.615  62.826  79.136  1.00  0.00           C
ATOM    153  HB1 ASP A 201      44.665  63.926  78.985  1.00  0.00           H
ATOM    154  HB2 ASP A 201      45.627  62.372  79.072  1.00  0.00           H
ATOM    155  CG  ASP A 201      44.057  62.472  80.495  1.00  0.00           C
ATOM    156  OD1 ASP A 201      44.917  62.183  81.392  1.00  0.00           O
ATOM    157  OD2 ASP A 201      42.802  62.454  80.751  1.00  0.00           O
ATOM    158  C   ASP A 201      44.135  62.904  76.726  1.00  0.00           C
ATOM    159  O   ASP A 201      43.962  64.099  76.588  1.00  0.00           O
ATOM    160  N   ASN A 202      44.632  62.217  75.714  1.00  0.00           N
ATOM    161  HN  ASN A 202      44.695  61.228  75.823  1.00  0.00           H
ATOM    162  CA  ASN A 202      45.116  62.794  74.398  1.00  0.00           C
ATOM    163  HA  ASN A 202      45.649  63.706  74.624  1.00  0.00           H
ATOM    164  CB  ASN A 202      46.135  61.837  73.734  1.00  0.00           C
ATOM    165  HB1 ASN A 202      45.662  60.834  73.667  1.00  0.00           H
ATOM    166  HB2 ASN A 202      46.994  61.807  74.438  1.00  0.00           H
ATOM    167  CG  ASN A 202      46.599  62.142  72.301  1.00  0.00           C
ATOM    168  OD1 ASN A 202      45.921  62.680  71.484  1.00  0.00           O
ATOM    169  ND2 ASN A 202      47.915  61.847  72.059  1.00  0.00           N
ATOM    170 1HD2 ASN A 202      48.375  61.347  72.793  1.00  0.00           H
ATOM    171 2HD2 ASN A 202      48.361  62.382  71.341  1.00  0.00           H
ATOM    172  C   ASN A 202      43.909  62.989  73.510  1.00  0.00           C
ATOM    173  O   ASN A 202      43.186  62.029  73.184  1.00  0.00           O
ATOM    174  N   PRO A 203      43.605  64.267  73.091  1.00  0.00           N
ATOM    175  CD  PRO A 203      44.453  65.434  73.324  1.00  0.00           C
ATOM    176  HD1 PRO A 203      45.434  65.330  72.811  1.00  0.00           H
ATOM    177  HD2 PRO A 203      44.722  65.504  74.399  1.00  0.00           H
ATOM    178  CA  PRO A 203      42.317  64.686  72.492  1.00  0.00           C
ATOM    179  HA  PRO A 203      41.606  64.198  73.142  1.00  0.00           H
ATOM    180  CB  PRO A 203      42.239  66.142  72.676  1.00  0.00           C
ATOM    181  HB1 PRO A 203      41.957  66.372  73.725  1.00  0.00           H
ATOM    182  HB2 PRO A 203      41.597  66.722  71.979  1.00  0.00           H
ATOM    183  CG  PRO A 203      43.715  66.520  72.595  1.00  0.00           C
ATOM    184  HG1 PRO A 203      44.140  66.609  71.572  1.00  0.00           H
ATOM    185  HG2 PRO A 203      43.849  67.511  73.080  1.00  0.00           H
ATOM    186  C   PRO A 203      42.107  64.318  71.025  1.00  0.00           C
ATOM    187  O   PRO A 203      41.091  64.679  70.464  1.00  0.00           O
ATOM    188  N   LYS A 204      43.082  63.626  70.472  1.00  0.00           N
ATOM    189  HN  LYS A 204      43.858  63.389  71.051  1.00  0.00           H
ATOM    190  CA  LYS A 204      43.219  63.191  69.067  1.00  0.00           C
ATOM    191  HA  LYS A 204      42.395  63.639  68.531  1.00  0.00           H
ATOM    192  CB  LYS A 204      44.539  63.787  68.476  1.00  0.00           C
ATOM    193  HB1 LYS A 204      44.513  63.576  67.386  1.00  0.00           H
ATOM    194  HB2 LYS A 204      45.332  63.240  69.030  1.00  0.00           H
ATOM    195  CG  LYS A 204      44.637  65.333  68.602  1.00  0.00           C
ATOM    196  HG1 LYS A 204      45.639  65.662  68.253  1.00  0.00           H
ATOM    197  HG2 LYS A 204      44.651  65.670  69.661  1.00  0.00           H
ATOM    198  CD  LYS A 204      43.657  66.055  67.654  1.00  0.00           C
ATOM    199  HD1 LYS A 204      42.627  65.788  67.972  1.00  0.00           H
ATOM    200  HD2 LYS A 204      43.821  65.581  66.662  1.00  0.00           H
ATOM    201  CE  LYS A 204      43.845  67.558  67.603  1.00  0.00           C
ATOM    202  HE1 LYS A 204      44.817  67.840  67.144  1.00  0.00           H
ATOM    203  HE2 LYS A 204      43.775  68.262  68.460  1.00  0.00           H
ATOM    204  NZ  LYS A 204      42.885  68.067  66.631  1.00  0.00           N
ATOM    205  HZ1 LYS A 204      41.925  68.076  67.031  1.00  0.00           H
ATOM    206  HZ2 LYS A 204      42.794  67.390  65.847  1.00  0.00           H
ATOM    207  HZ3 LYS A 204      43.069  69.054  66.360  1.00  0.00           H
ATOM    208  C   LYS A 204      43.245  61.676  68.958  1.00  0.00           C
ATOM    209  O   LYS A 204      43.221  61.054  67.870  1.00  0.00           O
ATOM    210  N   SER A 205      43.297  61.029  70.156  1.00  0.00           N
ATOM    211  HN  SER A 205      43.178  61.570  70.985  1.00  0.00           H
ATOM    212  CA  SER A 205      43.376  59.542  70.265  1.00  0.00           C
ATOM    213  HA  SER A 205      43.547  58.998  69.348  1.00  0.00           H
ATOM    214  CB  SER A 205      44.334  59.008  71.380  1.00  0.00           C
ATOM    215  HB1 SER A 205      44.120  57.918  71.420  1.00  0.00           H
ATOM    216  HB2 SER A 205      44.064  59.354  72.401  1.00  0.00           H
ATOM    217  OG  SER A 205      45.727  59.325  70.973  1.00  0.00           O
ATOM    218  HG1 SER A 205      46.283  58.693  71.434  1.00  0.00           H
ATOM    219  C   SER A 205      42.012  58.972  70.658  1.00  0.00           C
ATOM    220  O   SER A 205      41.835  57.729  70.808  1.00  0.00           O
ATOM    221  N   TRP A 206      41.013  59.782  70.891  1.00  0.00           N
ATOM    222  HN  TRP A 206      41.226  60.755  70.833  1.00  0.00           H
ATOM    223  CA  TRP A 206      39.669  59.332  71.277  1.00  0.00           C
ATOM    224  HA  TRP A 206      39.851  58.591  72.042  1.00  0.00           H
ATOM    225  CB  TRP A 206      38.744  60.377  71.845  1.00  0.00           C
ATOM    226  HB1 TRP A 206      37.723  59.963  71.985  1.00  0.00           H
ATOM    227  HB2 TRP A 206      38.621  61.329  71.285  1.00  0.00           H
ATOM    228  CG  TRP A 206      39.190  60.706  73.205  1.00  0.00           C
ATOM    229  CD1 TRP A 206      40.173  60.199  74.011  1.00  0.00           C
ATOM    230  HD1 TRP A 206      40.773  59.348  73.728  1.00  0.00           H
ATOM    231  NE1 TRP A 206      40.421  61.021  75.070  1.00  0.00           N
ATOM    232  HE1 TRP A 206      40.982  60.830  75.846  1.00  0.00           H
ATOM    233  CE2 TRP A 206      39.578  62.068  75.015  1.00  0.00           C
ATOM    234  CD2 TRP A 206      38.733  61.884  73.870  1.00  0.00           C
ATOM    235  CE3 TRP A 206      37.596  62.779  73.618  1.00  0.00           C
ATOM    236  HE3 TRP A 206      36.807  62.628  72.896  1.00  0.00           H
ATOM    237  CZ3 TRP A 206      37.569  63.961  74.374  1.00  0.00           C
ATOM    238  HZ3 TRP A 206      37.010  64.830  74.059  1.00  0.00           H
ATOM    239  CZ2 TRP A 206      39.268  63.097  75.906  1.00  0.00           C
ATOM    240  HZ2 TRP A 206      39.837  63.330  76.794  1.00  0.00           H
ATOM    241  CH2 TRP A 206      38.284  64.057  75.554  1.00  0.00           C
ATOM    242  HH2 TRP A 206      38.331  65.037  76.004  1.00  0.00           H
ATOM    243  C   TRP A 206      38.913  58.522  70.275  1.00  0.00           C
ATOM    244  O   TRP A 206      38.981  58.770  69.032  1.00  0.00           O
ATOM    245  N   TYR A 207      38.239  57.551  70.854  1.00  0.00           N
ATOM    246  HN  TYR A 207      38.281  57.493  71.849  1.00  0.00           H
ATOM    247  CA  TYR A 207      37.385  56.588  70.221  1.00  0.00           C
ATOM    248  HA  TYR A 207      37.904  56.291  69.322  1.00  0.00           H
ATOM    249  CB  TYR A 207      36.941  55.410  71.132  1.00  0.00           C
ATOM    250  HB1 TYR A 207      36.488  55.743  72.091  1.00  0.00           H
ATOM    251  HB2 TYR A 207      37.842  54.808  71.377  1.00  0.00           H
ATOM    252  CG  TYR A 207      35.950  54.514  70.449  1.00  0.00           C
ATOM    253  CD1 TYR A 207      36.462  53.387  69.774  1.00  0.00           C
ATOM    254  HD1 TYR A 207      37.537  53.299  69.828  1.00  0.00           H
ATOM    255  CE1 TYR A 207      35.498  52.371  69.382  1.00  0.00           C
ATOM    256  HE1 TYR A 207      35.804  51.452  68.904  1.00  0.00           H
ATOM    257  CZ  TYR A 207      34.170  52.626  69.431  1.00  0.00           C
ATOM    258  OH  TYR A 207      33.302  51.577  69.004  1.00  0.00           O
ATOM    259  HH  TYR A 207      32.441  51.779  69.377  1.00  0.00           H
ATOM    260  CD2 TYR A 207      34.595  54.734  70.530  1.00  0.00           C
ATOM    261  HD2 TYR A 207      34.102  55.572  71.002  1.00  0.00           H
ATOM    262  CE2 TYR A 207      33.702  53.822  69.934  1.00  0.00           C
ATOM    263  HE2 TYR A 207      32.643  54.031  69.989  1.00  0.00           H
ATOM    264  C   TYR A 207      36.118  57.346  69.712  1.00  0.00           C
ATOM    265  O   TYR A 207      35.612  58.226  70.396  1.00  0.00           O
ATOM    266  N   GLU A 208      35.578  57.008  68.522  1.00  0.00           N
ATOM    267  HN  GLU A 208      35.937  56.309  67.909  1.00  0.00           H
ATOM    268  CA  GLU A 208      34.465  57.766  67.942  1.00  0.00           C
ATOM    269  HA  GLU A 208      34.671  58.804  67.730  1.00  0.00           H
ATOM    270  CB  GLU A 208      34.089  57.200  66.591  1.00  0.00           C
ATOM    271  HB1 GLU A 208      33.676  56.177  66.726  1.00  0.00           H
ATOM    272  HB2 GLU A 208      34.947  57.180  65.885  1.00  0.00           H
ATOM    273  CG  GLU A 208      32.947  58.023  65.847  1.00  0.00           C
ATOM    274  HG1 GLU A 208      33.201  59.104  65.838  1.00  0.00           H
ATOM    275  HG2 GLU A 208      31.976  57.877  66.367  1.00  0.00           H
ATOM    276  CD  GLU A 208      32.608  57.574  64.418  1.00  0.00           C
ATOM    277  OE1 GLU A 208      33.240  56.656  63.889  1.00  0.00           O
ATOM    278  OE2 GLU A 208      31.754  58.265  63.766  1.00  0.00           O
ATOM    279  C   GLU A 208      33.238  57.787  68.868  1.00  0.00           C
ATOM    280  O   GLU A 208      32.628  56.746  69.205  1.00  0.00           O
ATOM    281  N   ASP A 209      32.881  58.986  69.433  1.00  0.00           N
ATOM    282  HN  ASP A 209      33.464  59.785  69.307  1.00  0.00           H
ATOM    283  CA  ASP A 209      31.738  59.360  70.181  1.00  0.00           C
ATOM    284  HA  ASP A 209      31.675  60.438  70.154  1.00  0.00           H
ATOM    285  CB  ASP A 209      30.420  58.828  69.548  1.00  0.00           C
ATOM    286  HB1 ASP A 209      29.608  59.260  70.170  1.00  0.00           H
ATOM    287  HB2 ASP A 209      30.319  57.730  69.416  1.00  0.00           H
ATOM    288  CG  ASP A 209      30.240  59.448  68.119  1.00  0.00           C
ATOM    289  OD1 ASP A 209      31.057  60.277  67.735  1.00  0.00           O
ATOM    290  OD2 ASP A 209      29.213  59.110  67.472  1.00  0.00           O
ATOM    291  C   ASP A 209      31.818  58.976  71.675  1.00  0.00           C
ATOM    292  O   ASP A 209      30.798  59.120  72.362  1.00  0.00           O
ATOM    293  N   VAL A 210      33.097  58.766  72.200  1.00  0.00           N
ATOM    294  HN  VAL A 210      34.004  58.591  71.825  1.00  0.00           H
ATOM    295  CA  VAL A 210      33.134  58.585  73.645  1.00  0.00           C
ATOM    296  HA  VAL A 210      32.185  58.866  74.077  1.00  0.00           H
ATOM    297  CB  VAL A 210      33.540  57.190  74.199  1.00  0.00           C
ATOM    298  HB  VAL A 210      34.500  56.912  73.714  1.00  0.00           H
ATOM    299  CG1 VAL A 210      33.711  57.205  75.680  1.00  0.00           C
ATOM    300 1HG1 VAL A 210      33.798  56.152  76.024  1.00  0.00           H
ATOM    301 2HG1 VAL A 210      32.785  57.549  76.190  1.00  0.00           H
ATOM    302 3HG1 VAL A 210      34.503  57.893  76.045  1.00  0.00           H
ATOM    303  CG2 VAL A 210      32.449  56.108  73.788  1.00  0.00           C
ATOM    304 1HG2 VAL A 210      32.944  55.117  73.698  1.00  0.00           H
ATOM    305 2HG2 VAL A 210      31.976  56.524  72.873  1.00  0.00           H
ATOM    306 3HG2 VAL A 210      31.632  56.098  74.540  1.00  0.00           H
ATOM    307  C   VAL A 210      34.256  59.566  74.083  1.00  0.00           C
ATOM    308  O   VAL A 210      35.394  59.446  73.638  1.00  0.00           O
ATOM    309  N   GLU A 211      33.981  60.463  75.010  1.00  0.00           N
ATOM    310  HN  GLU A 211      33.038  60.511  75.330  1.00  0.00           H
ATOM    311  CA  GLU A 211      34.783  61.534  75.627  1.00  0.00           C
ATOM    312  HA  GLU A 211      35.333  61.990  74.817  1.00  0.00           H
ATOM    313  CB  GLU A 211      33.823  62.546  76.309  1.00  0.00           C
ATOM    314  HB1 GLU A 211      34.403  63.246  76.947  1.00  0.00           H
ATOM    315  HB2 GLU A 211      33.094  61.869  76.804  1.00  0.00           H
ATOM    316  CG  GLU A 211      33.080  63.525  75.388  1.00  0.00           C
ATOM    317  HG1 GLU A 211      32.451  63.077  74.589  1.00  0.00           H
ATOM    318  HG2 GLU A 211      33.883  64.231  75.089  1.00  0.00           H
ATOM    319  CD  GLU A 211      32.095  64.428  76.151  1.00  0.00           C
ATOM    320  OE1 GLU A 211      30.835  64.223  76.006  1.00  0.00           O
ATOM    321  OE2 GLU A 211      32.500  65.268  76.958  1.00  0.00           O
ATOM    322  C   GLU A 211      35.679  60.927  76.681  1.00  0.00           C
ATOM    323  O   GLU A 211      35.238  60.351  77.683  1.00  0.00           O
ATOM    324  N   GLY A 212      37.010  60.972  76.507  1.00  0.00           N
ATOM    325  HN  GLY A 212      37.225  61.323  75.598  1.00  0.00           H
ATOM    326  CA  GLY A 212      37.989  60.440  77.440  1.00  0.00           C
ATOM    327  HA1 GLY A 212      37.624  60.329  78.451  1.00  0.00           H
ATOM    328  HA2 GLY A 212      38.806  61.142  77.522  1.00  0.00           H
ATOM    329  C   GLY A 212      38.553  59.089  77.161  1.00  0.00           C
ATOM    330  O   GLY A 212      39.287  58.625  78.013  1.00  0.00           O
ATOM    331  N   CYS A 213      38.089  58.434  76.005  1.00  0.00           N
ATOM    332  HN  CYS A 213      37.529  58.890  75.317  1.00  0.00           H
ATOM    333  CA  CYS A 213      38.518  57.037  75.806  1.00  0.00           C
ATOM    334  HA  CYS A 213      39.316  56.706  76.455  1.00  0.00           H
ATOM    335  CB  CYS A 213      37.387  56.000  76.147  1.00  0.00           C
ATOM    336  HB1 CYS A 213      37.986  55.116  76.453  1.00  0.00           H
ATOM    337  HB2 CYS A 213      36.710  55.695  75.320  1.00  0.00           H
ATOM    338  SG  CYS A 213      36.417  56.347  77.705  1.00  0.00           S
ATOM    339  C   CYS A 213      39.036  56.736  74.468  1.00  0.00           C
ATOM    340  O   CYS A 213      38.604  57.460  73.538  1.00  0.00           O
ATOM    341  N   GLY A 214      39.857  55.684  74.305  1.00  0.00           N
ATOM    342  HN  GLY A 214      40.173  55.074  75.027  1.00  0.00           H
ATOM    343  CA  GLY A 214      40.416  55.243  73.051  1.00  0.00           C
ATOM    344  HA1 GLY A 214      41.449  55.555  73.003  1.00  0.00           H
ATOM    345  HA2 GLY A 214      39.779  55.648  72.279  1.00  0.00           H
ATOM    346  C   GLY A 214      40.394  53.696  73.035  1.00  0.00           C
ATOM    347  O   GLY A 214      39.874  53.086  73.978  1.00  0.00           O
ATOM    348  N   ILE A 215      40.947  53.095  71.958  1.00  0.00           N
ATOM    349  HN  ILE A 215      41.164  53.759  71.247  1.00  0.00           H
ATOM    350  CA  ILE A 215      40.928  51.659  71.863  1.00  0.00           C
ATOM    351  HA  ILE A 215      40.691  51.223  72.823  1.00  0.00           H
ATOM    352  CB  ILE A 215      39.888  51.202  70.833  1.00  0.00           C
ATOM    353  HB  ILE A 215      38.950  51.557  71.311  1.00  0.00           H
ATOM    354  CG2 ILE A 215      39.981  51.811  69.470  1.00  0.00           C
ATOM    355 1HG2 ILE A 215      39.004  51.686  68.957  1.00  0.00           H
ATOM    356 2HG2 ILE A 215      40.715  51.295  68.814  1.00  0.00           H
ATOM    357 3HG2 ILE A 215      40.138  52.910  69.419  1.00  0.00           H
ATOM    358  CG1 ILE A 215      39.706  49.629  70.821  1.00  0.00           C
ATOM    359 1HG1 ILE A 215      39.564  49.275  71.864  1.00  0.00           H
ATOM    360 2HG1 ILE A 215      40.608  49.297  70.264  1.00  0.00           H
ATOM    361  CD  ILE A 215      38.517  49.261  69.938  1.00  0.00           C
ATOM    362  HD1 ILE A 215      37.605  49.834  70.211  1.00  0.00           H
ATOM    363  HD2 ILE A 215      38.354  48.164  69.991  1.00  0.00           H
ATOM    364  HD3 ILE A 215      38.753  49.486  68.876  1.00  0.00           H
ATOM    365  C   ILE A 215      42.286  51.149  71.474  1.00  0.00           C
ATOM    366  O   ILE A 215      42.936  51.664  70.607  1.00  0.00           O
ATOM    367  N   GLN A 216      42.777  49.991  71.981  1.00  0.00           N
ATOM    368  HN  GLN A 216      42.316  49.473  72.698  1.00  0.00           H
ATOM    369  CA  GLN A 216      44.108  49.529  71.552  1.00  0.00           C
ATOM    370  HA  GLN A 216      44.698  50.429  71.457  1.00  0.00           H
ATOM    371  CB  GLN A 216      44.694  48.653  72.699  1.00  0.00           C
ATOM    372  HB1 GLN A 216      45.707  48.236  72.516  1.00  0.00           H
ATOM    373  HB2 GLN A 216      44.098  47.716  72.662  1.00  0.00           H
ATOM    374  CG  GLN A 216      44.791  49.242  74.091  1.00  0.00           C
ATOM    375  HG1 GLN A 216      45.081  48.373  74.719  1.00  0.00           H
ATOM    376  HG2 GLN A 216      43.797  49.570  74.465  1.00  0.00           H
ATOM    377  CD  GLN A 216      45.882  50.338  74.300  1.00  0.00           C
ATOM    378  OE1 GLN A 216      46.379  50.924  73.304  1.00  0.00           O
ATOM    379  NE2 GLN A 216      46.354  50.443  75.595  1.00  0.00           N
ATOM    380 1HE2 GLN A 216      46.094  49.724  76.239  1.00  0.00           H
ATOM    381 2HE2 GLN A 216      47.067  51.124  75.763  1.00  0.00           H
ATOM    382  C   GLN A 216      44.145  48.826  70.204  1.00  0.00           C
ATOM    383  O   GLN A 216      43.138  48.419  69.610  1.00  0.00           O
ATOM    384  N   CYS A 217      45.398  48.535  69.688  1.00  0.00           N
ATOM    385  HN  CYS A 217      46.185  48.880  70.193  1.00  0.00           H
ATOM    386  CA  CYS A 217      45.658  47.911  68.394  1.00  0.00           C
ATOM    387  HA  CYS A 217      44.968  48.314  67.668  1.00  0.00           H
ATOM    388  CB  CYS A 217      47.045  48.456  67.833  1.00  0.00           C
ATOM    389  HB1 CYS A 217      47.769  47.937  68.497  1.00  0.00           H
ATOM    390  HB2 CYS A 217      47.180  49.546  68.000  1.00  0.00           H
ATOM    391  SG  CYS A 217      47.274  48.108  66.095  1.00  0.00           S
ATOM    392  C   CYS A 217      45.472  46.368  68.307  1.00  0.00           C
ATOM    393  O   CYS A 217      46.174  45.661  67.600  1.00  0.00           O
ATOM    394  N   GLN A 218      44.461  45.739  69.001  1.00  0.00           N
ATOM    395  HN  GLN A 218      44.027  46.264  69.728  1.00  0.00           H
ATOM    396  CA  GLN A 218      44.208  44.273  69.010  1.00  0.00           C
ATOM    397  HA  GLN A 218      44.497  43.963  68.016  1.00  0.00           H
ATOM    398  CB  GLN A 218      45.060  43.394  69.958  1.00  0.00           C
ATOM    399  HB1 GLN A 218      46.078  43.422  69.514  1.00  0.00           H
ATOM    400  HB2 GLN A 218      44.839  42.309  69.870  1.00  0.00           H
ATOM    401  CG  GLN A 218      45.147  43.826  71.462  1.00  0.00           C
ATOM    402  HG1 GLN A 218      44.124  43.765  71.890  1.00  0.00           H
ATOM    403  HG2 GLN A 218      45.566  44.855  71.463  1.00  0.00           H
ATOM    404  CD  GLN A 218      46.088  42.979  72.361  1.00  0.00           C
ATOM    405  OE1 GLN A 218      47.262  42.799  72.090  1.00  0.00           O
ATOM    406  NE2 GLN A 218      45.478  42.335  73.365  1.00  0.00           N
ATOM    407 1HE2 GLN A 218      46.082  41.781  73.937  1.00  0.00           H
ATOM    408 2HE2 GLN A 218      44.562  42.570  73.690  1.00  0.00           H
ATOM    409  C   GLN A 218      42.723  43.890  69.122  1.00  0.00           C
ATOM    410  O   GLN A 218      41.904  44.614  69.681  1.00  0.00           O
ATOM    411  N   ASN A 219      42.364  42.654  68.636  1.00  0.00           N
ATOM    412  HN  ASN A 219      42.986  41.928  68.355  1.00  0.00           H
ATOM    413  CA  ASN A 219      40.932  42.305  68.669  1.00  0.00           C
ATOM    414  HA  ASN A 219      40.397  43.180  68.332  1.00  0.00           H
ATOM    415  CB  ASN A 219      40.592  41.126  67.700  1.00  0.00           C
ATOM    416  HB1 ASN A 219      41.125  40.250  68.130  1.00  0.00           H
ATOM    417  HB2 ASN A 219      40.963  41.313  66.670  1.00  0.00           H
ATOM    418  CG  ASN A 219      39.166  40.571  67.730  1.00  0.00           C
ATOM    419  OD1 ASN A 219      38.823  39.905  68.665  1.00  0.00           O
ATOM    420  ND2 ASN A 219      38.348  40.982  66.755  1.00  0.00           N
ATOM    421 1HD2 ASN A 219      38.657  41.482  65.946  1.00  0.00           H
ATOM    422 2HD2 ASN A 219      37.413  40.627  66.763  1.00  0.00           H
ATOM    423  C   ASN A 219      40.437  41.967  70.044  1.00  0.00           C
ATOM    424  O   ASN A 219      41.125  41.238  70.779  1.00  0.00           O
ATOM    425  N   PRO A 220      39.317  42.484  70.532  1.00  0.00           N
ATOM    426  CD  PRO A 220      38.533  43.561  69.969  1.00  0.00           C
ATOM    427  HD1 PRO A 220      37.983  43.189  69.078  1.00  0.00           H
ATOM    428  HD2 PRO A 220      39.162  44.441  69.717  1.00  0.00           H
ATOM    429  CA  PRO A 220      38.853  42.182  71.924  1.00  0.00           C
ATOM    430  HA  PRO A 220      39.651  42.610  72.513  1.00  0.00           H
ATOM    431  CB  PRO A 220      37.516  42.906  72.170  1.00  0.00           C
ATOM    432  HB1 PRO A 220      37.511  43.336  73.194  1.00  0.00           H
ATOM    433  HB2 PRO A 220      36.646  42.268  71.905  1.00  0.00           H
ATOM    434  CG  PRO A 220      37.694  44.062  71.169  1.00  0.00           C
ATOM    435  HG1 PRO A 220      36.710  44.562  71.046  1.00  0.00           H
ATOM    436  HG2 PRO A 220      38.310  44.854  71.647  1.00  0.00           H
ATOM    437  C   PRO A 220      38.678  40.671  72.322  1.00  0.00           C
ATOM    438  O   PRO A 220      38.755  40.391  73.510  1.00  0.00           O
ATOM    439  N   LEU A 221      38.421  39.738  71.410  1.00  0.00           N
ATOM    440  HN  LEU A 221      38.397  40.068  70.469  1.00  0.00           H
ATOM    441  CA  LEU A 221      37.963  38.407  71.792  1.00  0.00           C
ATOM    442  HA  LEU A 221      37.911  38.173  72.845  1.00  0.00           H
ATOM    443  CB  LEU A 221      36.572  38.197  71.152  1.00  0.00           C
ATOM    444  HB1 LEU A 221      36.223  37.151  71.291  1.00  0.00           H
ATOM    445  HB2 LEU A 221      36.491  38.268  70.046  1.00  0.00           H
ATOM    446  CG  LEU A 221      35.439  39.082  71.711  1.00  0.00           C
ATOM    447  HG  LEU A 221      35.748  40.141  71.576  1.00  0.00           H
ATOM    448  CD1 LEU A 221      34.167  38.947  70.892  1.00  0.00           C
ATOM    449 1HD1 LEU A 221      34.209  39.398  69.877  1.00  0.00           H
ATOM    450 2HD1 LEU A 221      33.301  39.427  71.395  1.00  0.00           H
ATOM    451 3HD1 LEU A 221      33.793  37.906  70.785  1.00  0.00           H
ATOM    452  CD2 LEU A 221      35.148  39.009  73.221  1.00  0.00           C
ATOM    453 1HD2 LEU A 221      36.118  39.306  73.674  1.00  0.00           H
ATOM    454 2HD2 LEU A 221      34.907  38.040  73.709  1.00  0.00           H
ATOM    455 3HD2 LEU A 221      34.403  39.754  73.575  1.00  0.00           H
ATOM    456  C   LEU A 221      38.890  37.372  71.387  1.00  0.00           C
ATOM    457  O   LEU A 221      39.243  36.465  72.160  1.00  0.00           O
ATOM    458  N   PHE A 222      39.419  37.447  70.127  1.00  0.00           N
ATOM    459  HN  PHE A 222      39.362  38.283  69.587  1.00  0.00           H
ATOM    460  CA  PHE A 222      40.374  36.489  69.650  1.00  0.00           C
ATOM    461  HA  PHE A 222      40.010  35.495  69.868  1.00  0.00           H
ATOM    462  CB  PHE A 222      40.680  36.566  68.125  1.00  0.00           C
ATOM    463  HB1 PHE A 222      41.461  35.875  67.741  1.00  0.00           H
ATOM    464  HB2 PHE A 222      40.889  37.641  67.938  1.00  0.00           H
ATOM    465  CG  PHE A 222      39.517  36.216  67.181  1.00  0.00           C
ATOM    466  CD1 PHE A 222      38.835  37.176  66.354  1.00  0.00           C
ATOM    467  HD1 PHE A 222      39.261  38.153  66.176  1.00  0.00           H
ATOM    468  CE1 PHE A 222      37.637  36.789  65.656  1.00  0.00           C
ATOM    469  HE1 PHE A 222      37.023  37.494  65.114  1.00  0.00           H
ATOM    470  CZ  PHE A 222      37.146  35.453  65.843  1.00  0.00           C
ATOM    471  HZ  PHE A 222      36.253  35.055  65.384  1.00  0.00           H
ATOM    472  CD2 PHE A 222      39.071  34.848  67.154  1.00  0.00           C
ATOM    473  HD2 PHE A 222      39.640  34.130  67.725  1.00  0.00           H
ATOM    474  CE2 PHE A 222      37.941  34.519  66.448  1.00  0.00           C
ATOM    475  HE2 PHE A 222      37.661  33.487  66.301  1.00  0.00           H
ATOM    476  C   PHE A 222      41.726  36.636  70.399  1.00  0.00           C
ATOM    477  O   PHE A 222      42.376  37.682  70.516  1.00  0.00           O
ATOM    478  N   THR A 223      42.349  35.543  70.862  1.00  0.00           N
ATOM    479  HN  THR A 223      42.035  34.603  70.750  1.00  0.00           H
ATOM    480  CA  THR A 223      43.643  35.597  71.569  1.00  0.00           C
ATOM    481  HA  THR A 223      43.469  36.305  72.365  1.00  0.00           H
ATOM    482  CB  THR A 223      44.118  34.399  72.430  1.00  0.00           C
ATOM    483  HB  THR A 223      44.995  34.620  73.075  1.00  0.00           H
ATOM    484  OG1 THR A 223      44.215  33.224  71.683  1.00  0.00           O
ATOM    485  HG1 THR A 223      43.335  33.116  71.316  1.00  0.00           H
ATOM    486  CG2 THR A 223      42.981  34.042  73.409  1.00  0.00           C
ATOM    487 1HG2 THR A 223      42.683  34.846  74.117  1.00  0.00           H
ATOM    488 2HG2 THR A 223      43.128  33.096  73.972  1.00  0.00           H
ATOM    489 3HG2 THR A 223      42.024  33.789  72.904  1.00  0.00           H
ATOM    490  C   THR A 223      44.829  36.163  70.801  1.00  0.00           C
ATOM    491  O   THR A 223      44.801  36.060  69.571  1.00  0.00           O
ATOM    492  N   GLU A 224      45.947  36.634  71.398  1.00  0.00           N
ATOM    493  HN  GLU A 224      46.059  36.699  72.387  1.00  0.00           H
ATOM    494  CA  GLU A 224      47.120  36.991  70.689  1.00  0.00           C
ATOM    495  HA  GLU A 224      46.798  37.667  69.912  1.00  0.00           H
ATOM    496  CB  GLU A 224      48.154  37.675  71.704  1.00  0.00           C
ATOM    497  HB1 GLU A 224      49.088  37.945  71.167  1.00  0.00           H
ATOM    498  HB2 GLU A 224      48.385  36.927  72.492  1.00  0.00           H
ATOM    499  CG  GLU A 224      47.544  38.994  72.299  1.00  0.00           C
ATOM    500  HG1 GLU A 224      46.463  38.843  72.506  1.00  0.00           H
ATOM    501  HG2 GLU A 224      47.665  39.794  71.538  1.00  0.00           H
ATOM    502  CD  GLU A 224      48.246  39.397  73.579  1.00  0.00           C
ATOM    503  OE1 GLU A 224      47.536  39.745  74.548  1.00  0.00           O
ATOM    504  OE2 GLU A 224      49.498  39.541  73.558  1.00  0.00           O
ATOM    505  C   GLU A 224      47.637  35.834  69.829  1.00  0.00           C
ATOM    506  O   GLU A 224      47.987  36.098  68.658  1.00  0.00           O
ATOM    507  N   ALA A 225      47.617  34.611  70.361  1.00  0.00           N
ATOM    508  HN  ALA A 225      47.479  34.475  71.339  1.00  0.00           H
ATOM    509  CA  ALA A 225      47.942  33.462  69.553  1.00  0.00           C
ATOM    510  HA  ALA A 225      48.930  33.649  69.158  1.00  0.00           H
ATOM    511  CB  ALA A 225      48.004  32.204  70.355  1.00  0.00           C
ATOM    512  HB1 ALA A 225      46.953  32.002  70.656  1.00  0.00           H
ATOM    513  HB2 ALA A 225      48.526  32.352  71.325  1.00  0.00           H
ATOM    514  HB3 ALA A 225      48.385  31.285  69.861  1.00  0.00           H
ATOM    515  C   ALA A 225      47.019  33.215  68.302  1.00  0.00           C
ATOM    516  O   ALA A 225      47.468  32.671  67.312  1.00  0.00           O
ATOM    517  N   GLU A 226      45.647  33.380  68.350  1.00  0.00           N
ATOM    518  HN  GLU A 226      45.150  33.624  69.179  1.00  0.00           H
ATOM    519  CA  GLU A 226      44.785  33.261  67.240  1.00  0.00           C
ATOM    520  HA  GLU A 226      44.941  32.359  66.666  1.00  0.00           H
ATOM    521  CB  GLU A 226      43.303  33.244  67.718  1.00  0.00           C
ATOM    522  HB1 GLU A 226      42.563  33.276  66.890  1.00  0.00           H
ATOM    523  HB2 GLU A 226      43.156  34.075  68.440  1.00  0.00           H
ATOM    524  CG  GLU A 226      42.959  31.941  68.474  1.00  0.00           C
ATOM    525  HG1 GLU A 226      43.768  31.725  69.204  1.00  0.00           H
ATOM    526  HG2 GLU A 226      42.867  31.106  67.746  1.00  0.00           H
ATOM    527  CD  GLU A 226      41.763  32.171  69.352  1.00  0.00           C
ATOM    528  OE1 GLU A 226      41.818  32.880  70.360  1.00  0.00           O
ATOM    529  OE2 GLU A 226      40.667  31.630  68.944  1.00  0.00           O
ATOM    530  C   GLU A 226      44.889  34.303  66.194  1.00  0.00           C
ATOM    531  O   GLU A 226      44.651  34.065  65.003  1.00  0.00           O
ATOM    532  N   HSD A 227      45.445  35.484  66.548  1.00  0.00           N
ATOM    533  HN  HSD A 227      45.607  35.549  67.530  1.00  0.00           H
ATOM    534  CA  HSD A 227      45.863  36.525  65.622  1.00  0.00           C
ATOM    535  HA  HSD A 227      45.068  36.681  64.907  1.00  0.00           H
ATOM    536  CB  HSD A 227      46.330  37.866  66.332  1.00  0.00           C
ATOM    537  HB1 HSD A 227      46.814  38.544  65.596  1.00  0.00           H
ATOM    538  HB2 HSD A 227      47.085  37.651  67.117  1.00  0.00           H
ATOM    539  ND1 HSD A 227      44.453  38.275  67.865  1.00  0.00           N
ATOM    540  HD1 HSD A 227      44.510  37.362  68.270  1.00  0.00           H
ATOM    541  CG  HSD A 227      45.237  38.693  66.837  1.00  0.00           C
ATOM    542  CE1 HSD A 227      43.743  39.290  68.374  1.00  0.00           C
ATOM    543  HE1 HSD A 227      42.797  39.057  68.864  1.00  0.00           H
ATOM    544  NE2 HSD A 227      44.038  40.390  67.706  1.00  0.00           N
ATOM    545  CD2 HSD A 227      44.905  39.984  66.674  1.00  0.00           C
ATOM    546  HD2 HSD A 227      45.338  40.652  65.940  1.00  0.00           H
ATOM    547  C   HSD A 227      47.069  36.019  64.804  1.00  0.00           C
ATOM    548  O   HSD A 227      47.117  36.273  63.588  1.00  0.00           O
ATOM    549  N   GLN A 228      48.010  35.258  65.535  1.00  0.00           N
ATOM    550  HN  GLN A 228      48.011  35.004  66.499  1.00  0.00           H
ATOM    551  CA  GLN A 228      49.128  34.707  64.823  1.00  0.00           C
ATOM    552  HA  GLN A 228      49.603  35.510  64.279  1.00  0.00           H
ATOM    553  CB  GLN A 228      50.316  34.251  65.745  1.00  0.00           C
ATOM    554  HB1 GLN A 228      51.074  33.738  65.116  1.00  0.00           H
ATOM    555  HB2 GLN A 228      49.994  33.400  66.384  1.00  0.00           H
ATOM    556  CG  GLN A 228      50.972  35.432  66.544  1.00  0.00           C
ATOM    557  HG1 GLN A 228      50.545  35.341  67.566  1.00  0.00           H
ATOM    558  HG2 GLN A 228      50.567  36.392  66.160  1.00  0.00           H
ATOM    559  CD  GLN A 228      52.488  35.363  66.625  1.00  0.00           C
ATOM    560  OE1 GLN A 228      53.129  34.352  66.860  1.00  0.00           O
ATOM    561  NE2 GLN A 228      53.098  36.572  66.618  1.00  0.00           N
ATOM    562 1HE2 GLN A 228      52.649  37.230  66.013  1.00  0.00           H
ATOM    563 2HE2 GLN A 228      54.024  36.696  66.976  1.00  0.00           H
ATOM    564  C   GLN A 228      48.715  33.584  63.917  1.00  0.00           C
ATOM    565  O   GLN A 228      49.245  33.497  62.841  1.00  0.00           O
ATOM    566  N   ASP A 229      47.759  32.761  64.407  1.00  0.00           N
ATOM    567  HN  ASP A 229      47.392  32.816  65.332  1.00  0.00           H
ATOM    568  CA  ASP A 229      47.313  31.602  63.659  1.00  0.00           C
ATOM    569  HA  ASP A 229      48.243  31.089  63.464  1.00  0.00           H
ATOM    570  CB  ASP A 229      46.288  30.818  64.520  1.00  0.00           C
ATOM    571  HB1 ASP A 229      45.500  31.494  64.916  1.00  0.00           H
ATOM    572  HB2 ASP A 229      46.756  30.592  65.501  1.00  0.00           H
ATOM    573  CG  ASP A 229      45.693  29.599  63.894  1.00  0.00           C
ATOM    574  OD1 ASP A 229      46.416  28.662  63.434  1.00  0.00           O
ATOM    575  OD2 ASP A 229      44.442  29.576  63.752  1.00  0.00           O
ATOM    576  C   ASP A 229      46.780  31.944  62.309  1.00  0.00           C
ATOM    577  O   ASP A 229      47.108  31.378  61.330  1.00  0.00           O
ATOM    578  N   MET A 230      45.978  33.028  62.284  1.00  0.00           N
ATOM    579  HN  MET A 230      45.796  33.505  63.141  1.00  0.00           H
ATOM    580  CA  MET A 230      45.522  33.608  61.062  1.00  0.00           C
ATOM    581  HA  MET A 230      44.926  32.892  60.516  1.00  0.00           H
ATOM    582  CB  MET A 230      44.516  34.764  61.463  1.00  0.00           C
ATOM    583  HB1 MET A 230      44.985  35.684  61.876  1.00  0.00           H
ATOM    584  HB2 MET A 230      43.885  34.418  62.309  1.00  0.00           H
ATOM    585  CG  MET A 230      43.520  35.099  60.369  1.00  0.00           C
ATOM    586  HG1 MET A 230      44.053  35.498  59.479  1.00  0.00           H
ATOM    587  HG2 MET A 230      42.890  35.964  60.666  1.00  0.00           H
ATOM    588  SD  MET A 230      42.369  33.802  60.168  1.00  0.00           S
ATOM    589  CE  MET A 230      41.232  34.680  59.019  1.00  0.00           C
ATOM    590  HE1 MET A 230      41.624  34.855  57.995  1.00  0.00           H
ATOM    591  HE2 MET A 230      40.844  35.625  59.456  1.00  0.00           H
ATOM    592  HE3 MET A 230      40.260  34.143  59.015  1.00  0.00           H
ATOM    593  C   MET A 230      46.578  34.314  60.208  1.00  0.00           C
ATOM    594  O   MET A 230      46.481  34.134  58.981  1.00  0.00           O
ATOM    595  N   HSE A 231      47.615  35.014  60.805  1.00  0.00           N
ATOM    596  HN  HSE A 231      47.711  35.061  61.796  1.00  0.00           H
ATOM    597  CA  HSE A 231      48.605  35.714  59.981  1.00  0.00           C
ATOM    598  HA  HSE A 231      48.105  36.353  59.267  1.00  0.00           H
ATOM    599  CB  HSE A 231      49.560  36.699  60.807  1.00  0.00           C
ATOM    600  HB1 HSE A 231      50.359  37.050  60.120  1.00  0.00           H
ATOM    601  HB2 HSE A 231      49.941  36.076  61.645  1.00  0.00           H
ATOM    602  ND1 HSE A 231      49.650  38.384  62.578  1.00  0.00           N
ATOM    603  CG  HSE A 231      48.967  37.835  61.491  1.00  0.00           C
ATOM    604  CE1 HSE A 231      48.829  39.322  63.005  1.00  0.00           C
ATOM    605  HE1 HSE A 231      49.015  40.032  63.810  1.00  0.00           H
ATOM    606  NE2 HSE A 231      47.684  39.379  62.258  1.00  0.00           N
ATOM    607  HE2 HSE A 231      46.852  39.854  62.546  1.00  0.00           H
ATOM    608  CD2 HSE A 231      47.784  38.464  61.259  1.00  0.00           C
ATOM    609  HD2 HSE A 231      46.998  38.229  60.552  1.00  0.00           H
ATOM    610  C   HSE A 231      49.512  34.754  59.283  1.00  0.00           C
ATOM    611  O   HSE A 231      49.744  34.965  58.094  1.00  0.00           O
ATOM    612  N   SER A 232      49.959  33.710  59.898  1.00  0.00           N
ATOM    613  HN  SER A 232      49.892  33.626  60.889  1.00  0.00           H
ATOM    614  CA  SER A 232      50.619  32.586  59.232  1.00  0.00           C
ATOM    615  HA  SER A 232      51.436  33.030  58.683  1.00  0.00           H
ATOM    616  CB  SER A 232      51.231  31.536  60.175  1.00  0.00           C
ATOM    617  HB1 SER A 232      51.671  30.752  59.522  1.00  0.00           H
ATOM    618  HB2 SER A 232      50.451  31.128  60.853  1.00  0.00           H
ATOM    619  OG  SER A 232      52.328  32.139  60.919  1.00  0.00           O
ATOM    620  HG1 SER A 232      52.833  31.382  61.222  1.00  0.00           H
ATOM    621  C   SER A 232      49.731  31.927  58.222  1.00  0.00           C
ATOM    622  O   SER A 232      50.228  31.615  57.120  1.00  0.00           O
ATOM    623  N   TYR A 233      48.430  31.703  58.498  1.00  0.00           N
ATOM    624  HN  TYR A 233      48.038  31.901  59.393  1.00  0.00           H
ATOM    625  CA  TYR A 233      47.539  31.099  57.534  1.00  0.00           C
ATOM    626  HA  TYR A 233      47.981  30.158  57.243  1.00  0.00           H
ATOM    627  CB  TYR A 233      46.146  30.905  58.218  1.00  0.00           C
ATOM    628  HB1 TYR A 233      45.641  31.791  58.658  1.00  0.00           H
ATOM    629  HB2 TYR A 233      46.176  30.245  59.111  1.00  0.00           H
ATOM    630  CG  TYR A 233      45.058  30.234  57.316  1.00  0.00           C
ATOM    631  CD1 TYR A 233      44.612  28.940  57.486  1.00  0.00           C
ATOM    632  HD1 TYR A 233      44.973  28.231  58.217  1.00  0.00           H
ATOM    633  CE1 TYR A 233      43.482  28.480  56.710  1.00  0.00           C
ATOM    634  HE1 TYR A 233      43.081  27.508  56.958  1.00  0.00           H
ATOM    635  CZ  TYR A 233      42.833  29.177  55.750  1.00  0.00           C
ATOM    636  OH  TYR A 233      41.716  28.698  55.118  1.00  0.00           O
ATOM    637  HH  TYR A 233      41.667  27.776  55.381  1.00  0.00           H
ATOM    638  CD2 TYR A 233      44.277  31.022  56.412  1.00  0.00           C
ATOM    639  HD2 TYR A 233      44.540  32.066  56.316  1.00  0.00           H
ATOM    640  CE2 TYR A 233      43.187  30.537  55.652  1.00  0.00           C
ATOM    641  HE2 TYR A 233      42.730  31.243  54.974  1.00  0.00           H
ATOM    642  C   TYR A 233      47.373  31.982  56.337  1.00  0.00           C
ATOM    643  O   TYR A 233      47.196  31.432  55.240  1.00  0.00           O
ATOM    644  N   ILE A 234      47.324  33.331  56.559  1.00  0.00           N
ATOM    645  HN  ILE A 234      47.143  33.602  57.501  1.00  0.00           H
ATOM    646  CA  ILE A 234      47.307  34.287  55.381  1.00  0.00           C
ATOM    647  HA  ILE A 234      46.427  34.012  54.818  1.00  0.00           H
ATOM    648  CB  ILE A 234      47.239  35.730  55.832  1.00  0.00           C
ATOM    649  HB  ILE A 234      47.913  35.836  56.709  1.00  0.00           H
ATOM    650  CG2 ILE A 234      47.645  36.739  54.761  1.00  0.00           C
ATOM    651 1HG2 ILE A 234      48.750  36.674  54.664  1.00  0.00           H
ATOM    652 2HG2 ILE A 234      47.470  37.794  55.061  1.00  0.00           H
ATOM    653 3HG2 ILE A 234      47.213  36.627  53.744  1.00  0.00           H
ATOM    654  CG1 ILE A 234      45.828  36.194  56.358  1.00  0.00           C
ATOM    655 1HG1 ILE A 234      45.335  35.397  56.955  1.00  0.00           H
ATOM    656 2HG1 ILE A 234      45.095  36.418  55.554  1.00  0.00           H
ATOM    657  CD  ILE A 234      45.809  37.333  57.427  1.00  0.00           C
ATOM    658  HD1 ILE A 234      46.147  38.248  56.897  1.00  0.00           H
ATOM    659  HD2 ILE A 234      46.458  37.081  58.292  1.00  0.00           H
ATOM    660  HD3 ILE A 234      44.805  37.612  57.812  1.00  0.00           H
ATOM    661  C   ILE A 234      48.527  34.144  54.486  1.00  0.00           C
ATOM    662  O   ILE A 234      48.371  34.027  53.270  1.00  0.00           O
ATOM    663  N   ALA A 235      49.761  34.081  55.084  1.00  0.00           N
ATOM    664  HN  ALA A 235      49.794  33.995  56.076  1.00  0.00           H
ATOM    665  CA  ALA A 235      51.033  34.000  54.362  1.00  0.00           C
ATOM    666  HA  ALA A 235      51.150  34.802  53.649  1.00  0.00           H
ATOM    667  CB  ALA A 235      52.209  34.067  55.369  1.00  0.00           C
ATOM    668  HB1 ALA A 235      52.310  35.080  55.813  1.00  0.00           H
ATOM    669  HB2 ALA A 235      53.163  33.798  54.867  1.00  0.00           H
ATOM    670  HB3 ALA A 235      52.111  33.383  56.239  1.00  0.00           H
ATOM    671  C   ALA A 235      51.140  32.694  53.531  1.00  0.00           C
ATOM    672  O   ALA A 235      51.390  32.619  52.318  1.00  0.00           O
ATOM    673  N   ALA A 236      50.765  31.629  54.217  1.00  0.00           N
ATOM    674  HN  ALA A 236      50.380  31.720  55.132  1.00  0.00           H
ATOM    675  CA  ALA A 236      50.784  30.294  53.614  1.00  0.00           C
ATOM    676  HA  ALA A 236      51.811  30.050  53.388  1.00  0.00           H
ATOM    677  CB  ALA A 236      50.435  29.285  54.647  1.00  0.00           C
ATOM    678  HB1 ALA A 236      51.178  29.411  55.464  1.00  0.00           H
ATOM    679  HB2 ALA A 236      50.524  28.251  54.250  1.00  0.00           H
ATOM    680  HB3 ALA A 236      49.419  29.503  55.042  1.00  0.00           H
ATOM    681  C   ALA A 236      49.843  30.096  52.367  1.00  0.00           C
ATOM    682  O   ALA A 236      50.444  29.771  51.319  1.00  0.00           O
ATOM    683  N   PHE A 237      48.559  30.370  52.455  1.00  0.00           N
ATOM    684  HN  PHE A 237      48.232  30.734  53.323  1.00  0.00           H
ATOM    685  CA  PHE A 237      47.618  30.440  51.369  1.00  0.00           C
ATOM    686  HA  PHE A 237      47.750  29.465  50.923  1.00  0.00           H
ATOM    687  CB  PHE A 237      46.121  30.509  51.913  1.00  0.00           C
ATOM    688  HB1 PHE A 237      45.941  31.439  52.494  1.00  0.00           H
ATOM    689  HB2 PHE A 237      45.944  29.719  52.674  1.00  0.00           H
ATOM    690  CG  PHE A 237      44.983  30.434  50.907  1.00  0.00           C
ATOM    691  CD1 PHE A 237      45.060  29.702  49.683  1.00  0.00           C
ATOM    692  HD1 PHE A 237      45.911  29.044  49.584  1.00  0.00           H
ATOM    693  CE1 PHE A 237      44.003  29.726  48.756  1.00  0.00           C
ATOM    694  HE1 PHE A 237      44.068  29.176  47.829  1.00  0.00           H
ATOM    695  CZ  PHE A 237      42.872  30.555  49.027  1.00  0.00           C
ATOM    696  HZ  PHE A 237      41.958  30.502  48.455  1.00  0.00           H
ATOM    697  CD2 PHE A 237      43.889  31.325  51.090  1.00  0.00           C
ATOM    698  HD2 PHE A 237      43.857  32.005  51.929  1.00  0.00           H
ATOM    699  CE2 PHE A 237      42.829  31.301  50.197  1.00  0.00           C
ATOM    700  HE2 PHE A 237      42.087  32.085  50.240  1.00  0.00           H
ATOM    701  C   PHE A 237      47.957  31.525  50.343  1.00  0.00           C
ATOM    702  O   PHE A 237      47.810  31.332  49.138  1.00  0.00           O
ATOM    703  N   GLY A 238      48.429  32.778  50.710  1.00  0.00           N
ATOM    704  HN  GLY A 238      48.504  33.045  51.668  1.00  0.00           H
ATOM    705  CA  GLY A 238      48.669  33.917  49.868  1.00  0.00           C
ATOM    706  HA1 GLY A 238      48.868  34.803  50.452  1.00  0.00           H
ATOM    707  HA2 GLY A 238      47.808  34.140  49.255  1.00  0.00           H
ATOM    708  C   GLY A 238      49.795  33.516  48.940  1.00  0.00           C
ATOM    709  O   GLY A 238      49.698  33.844  47.760  1.00  0.00           O
ATOM    710  N   ALA A 239      50.868  32.896  49.423  1.00  0.00           N
ATOM    711  HN  ALA A 239      50.905  32.753  50.409  1.00  0.00           H
ATOM    712  CA  ALA A 239      51.973  32.496  48.554  1.00  0.00           C
ATOM    713  HA  ALA A 239      52.319  33.339  47.973  1.00  0.00           H
ATOM    714  CB  ALA A 239      53.159  31.960  49.461  1.00  0.00           C
ATOM    715  HB1 ALA A 239      53.965  31.535  48.826  1.00  0.00           H
ATOM    716  HB2 ALA A 239      52.728  31.140  50.074  1.00  0.00           H
ATOM    717  HB3 ALA A 239      53.639  32.637  50.199  1.00  0.00           H
ATOM    718  C   ALA A 239      51.711  31.525  47.425  1.00  0.00           C
ATOM    719  O   ALA A 239      52.045  31.693  46.249  1.00  0.00           O
ATOM    720  N   VAL A 240      50.846  30.569  47.791  1.00  0.00           N
ATOM    721  HN  VAL A 240      50.634  30.322  48.733  1.00  0.00           H
ATOM    722  CA  VAL A 240      50.257  29.615  46.940  1.00  0.00           C
ATOM    723  HA  VAL A 240      51.044  29.207  46.324  1.00  0.00           H
ATOM    724  CB  VAL A 240      49.570  28.567  47.840  1.00  0.00           C
ATOM    725  HB  VAL A 240      48.820  29.099  48.463  1.00  0.00           H
ATOM    726  CG1 VAL A 240      48.778  27.535  46.993  1.00  0.00           C
ATOM    727 1HG1 VAL A 240      48.367  26.745  47.657  1.00  0.00           H
ATOM    728 2HG1 VAL A 240      49.594  27.032  46.432  1.00  0.00           H
ATOM    729 3HG1 VAL A 240      48.034  28.082  46.375  1.00  0.00           H
ATOM    730  CG2 VAL A 240      50.671  27.784  48.648  1.00  0.00           C
ATOM    731 1HG2 VAL A 240      51.326  28.492  49.201  1.00  0.00           H
ATOM    732 2HG2 VAL A 240      51.286  27.258  47.887  1.00  0.00           H
ATOM    733 3HG2 VAL A 240      50.185  27.101  49.377  1.00  0.00           H
ATOM    734  C   VAL A 240      49.312  30.116  45.892  1.00  0.00           C
ATOM    735  O   VAL A 240      49.496  29.971  44.696  1.00  0.00           O
ATOM    736  N   THR A 241      48.405  31.000  46.307  1.00  0.00           N
ATOM    737  HN  THR A 241      48.179  30.878  47.271  1.00  0.00           H
ATOM    738  CA  THR A 241      47.513  31.929  45.483  1.00  0.00           C
ATOM    739  HA  THR A 241      46.964  31.339  44.764  1.00  0.00           H
ATOM    740  CB  THR A 241      46.545  32.732  46.384  1.00  0.00           C
ATOM    741  HB  THR A 241      47.066  33.495  47.002  1.00  0.00           H
ATOM    742  OG1 THR A 241      45.910  31.852  47.305  1.00  0.00           O
ATOM    743  HG1 THR A 241      46.605  31.566  47.902  1.00  0.00           H
ATOM    744  CG2 THR A 241      45.464  33.514  45.596  1.00  0.00           C
ATOM    745 1HG2 THR A 241      45.925  34.190  44.845  1.00  0.00           H
ATOM    746 2HG2 THR A 241      44.870  34.156  46.281  1.00  0.00           H
ATOM    747 3HG2 THR A 241      44.820  32.812  45.023  1.00  0.00           H
ATOM    748  C   THR A 241      48.241  32.962  44.587  1.00  0.00           C
ATOM    749  O   THR A 241      47.864  33.157  43.438  1.00  0.00           O
ATOM    750  N   GLY A 242      49.254  33.692  45.067  1.00  0.00           N
ATOM    751  HN  GLY A 242      49.544  33.637  46.019  1.00  0.00           H
ATOM    752  CA  GLY A 242      50.152  34.524  44.322  1.00  0.00           C
ATOM    753  HA1 GLY A 242      50.926  35.071  44.841  1.00  0.00           H
ATOM    754  HA2 GLY A 242      49.508  35.286  43.910  1.00  0.00           H
ATOM    755  C   GLY A 242      50.966  33.961  43.166  1.00  0.00           C
ATOM    756  O   GLY A 242      51.034  34.495  42.038  1.00  0.00           O
ATOM    757  N   LEU A 243      51.538  32.741  43.437  1.00  0.00           N
ATOM    758  HN  LEU A 243      51.530  32.339  44.350  1.00  0.00           H
ATOM    759  CA  LEU A 243      52.170  31.878  42.374  1.00  0.00           C
ATOM    760  HA  LEU A 243      52.842  32.534  41.841  1.00  0.00           H
ATOM    761  CB  LEU A 243      52.783  30.620  42.925  1.00  0.00           C
ATOM    762  HB1 LEU A 243      52.839  29.856  42.120  1.00  0.00           H
ATOM    763  HB2 LEU A 243      52.161  30.292  43.785  1.00  0.00           H
ATOM    764  CG  LEU A 243      54.217  30.707  43.570  1.00  0.00           C
ATOM    765  HG  LEU A 243      54.035  31.169  44.564  1.00  0.00           H
ATOM    766  CD1 LEU A 243      54.833  29.333  43.890  1.00  0.00           C
ATOM    767 1HD1 LEU A 243      55.856  29.490  44.294  1.00  0.00           H
ATOM    768 2HD1 LEU A 243      54.994  28.720  42.977  1.00  0.00           H
ATOM    769 3HD1 LEU A 243      54.242  28.748  44.627  1.00  0.00           H
ATOM    770  CD2 LEU A 243      55.209  31.643  42.976  1.00  0.00           C
ATOM    771 1HD2 LEU A 243      55.630  31.068  42.124  1.00  0.00           H
ATOM    772 2HD2 LEU A 243      55.987  31.822  43.749  1.00  0.00           H
ATOM    773 3HD2 LEU A 243      54.751  32.596  42.636  1.00  0.00           H
ATOM    774  C   LEU A 243      51.091  31.542  41.357  1.00  0.00           C
ATOM    775  O   LEU A 243      51.358  31.449  40.172  1.00  0.00           O
ATOM    776  N   CYS A 244      49.908  31.167  41.802  1.00  0.00           N
ATOM    777  HN  CYS A 244      49.723  31.023  42.771  1.00  0.00           H
ATOM    778  CA  CYS A 244      48.871  30.636  40.875  1.00  0.00           C
ATOM    779  HA  CYS A 244      49.326  29.835  40.311  1.00  0.00           H
ATOM    780  CB  CYS A 244      47.642  30.045  41.587  1.00  0.00           C
ATOM    781  HB1 CYS A 244      46.724  29.939  40.969  1.00  0.00           H
ATOM    782  HB2 CYS A 244      47.255  30.715  42.384  1.00  0.00           H
ATOM    783  SG  CYS A 244      47.950  28.464  42.398  1.00  0.00           S
ATOM    784  HG1 CYS A 244      48.616  29.013  43.403  1.00  0.00           H
ATOM    785  C   CYS A 244      48.469  31.731  39.893  1.00  0.00           C
ATOM    786  O   CYS A 244      48.301  31.469  38.710  1.00  0.00           O
ATOM    787  N   THR A 245      48.195  32.939  40.384  1.00  0.00           N
ATOM    788  HN  THR A 245      48.326  32.994  41.371  1.00  0.00           H
ATOM    789  CA  THR A 245      47.819  34.151  39.683  1.00  0.00           C
ATOM    790  HA  THR A 245      46.985  33.859  39.063  1.00  0.00           H
ATOM    791  CB  THR A 245      47.225  35.238  40.608  1.00  0.00           C
ATOM    792  HB  THR A 245      47.034  36.128  39.971  1.00  0.00           H
ATOM    793  OG1 THR A 245      47.992  35.512  41.708  1.00  0.00           O
ATOM    794  HG1 THR A 245      47.986  34.734  42.270  1.00  0.00           H
ATOM    795  CG2 THR A 245      45.815  34.820  41.078  1.00  0.00           C
ATOM    796 1HG2 THR A 245      45.159  34.683  40.192  1.00  0.00           H
ATOM    797 2HG2 THR A 245      45.367  35.581  41.753  1.00  0.00           H
ATOM    798 3HG2 THR A 245      45.912  33.850  41.611  1.00  0.00           H
ATOM    799  C   THR A 245      48.972  34.541  38.775  1.00  0.00           C
ATOM    800  O   THR A 245      48.651  34.843  37.610  1.00  0.00           O
ATOM    801  N   LEU A 246      50.208  34.602  39.206  1.00  0.00           N
ATOM    802  HN  LEU A 246      50.448  34.438  40.160  1.00  0.00           H
ATOM    803  CA  LEU A 246      51.377  34.797  38.342  1.00  0.00           C
ATOM    804  HA  LEU A 246      51.269  35.771  37.889  1.00  0.00           H
ATOM    805  CB  LEU A 246      52.709  34.758  39.209  1.00  0.00           C
ATOM    806  HB1 LEU A 246      52.661  33.866  39.869  1.00  0.00           H
ATOM    807  HB2 LEU A 246      52.732  35.728  39.750  1.00  0.00           H
ATOM    808  CG  LEU A 246      54.100  34.717  38.493  1.00  0.00           C
ATOM    809  HG  LEU A 246      54.248  33.783  37.909  1.00  0.00           H
ATOM    810  CD1 LEU A 246      54.320  35.992  37.679  1.00  0.00           C
ATOM    811 1HD1 LEU A 246      53.592  36.140  36.853  1.00  0.00           H
ATOM    812 2HD1 LEU A 246      55.365  36.127  37.327  1.00  0.00           H
ATOM    813 3HD1 LEU A 246      54.086  36.840  38.359  1.00  0.00           H
ATOM    814  CD2 LEU A 246      55.176  34.596  39.565  1.00  0.00           C
ATOM    815 1HD2 LEU A 246      55.075  35.414  40.311  1.00  0.00           H
ATOM    816 2HD2 LEU A 246      56.190  34.544  39.113  1.00  0.00           H
ATOM    817 3HD2 LEU A 246      55.082  33.635  40.113  1.00  0.00           H
ATOM    818  C   LEU A 246      51.569  33.780  37.250  1.00  0.00           C
ATOM    819  O   LEU A 246      51.931  34.114  36.091  1.00  0.00           O
ATOM    820  N   PHE A 247      51.294  32.483  37.536  1.00  0.00           N
ATOM    821  HN  PHE A 247      51.248  32.282  38.511  1.00  0.00           H
ATOM    822  CA  PHE A 247      51.405  31.374  36.550  1.00  0.00           C
ATOM    823  HA  PHE A 247      52.387  31.600  36.162  1.00  0.00           H
ATOM    824  CB  PHE A 247      51.489  29.996  37.343  1.00  0.00           C
ATOM    825  HB1 PHE A 247      50.606  29.910  38.013  1.00  0.00           H
ATOM    826  HB2 PHE A 247      52.398  29.890  37.972  1.00  0.00           H
ATOM    827  CG  PHE A 247      51.492  28.839  36.362  1.00  0.00           C
ATOM    828  CD1 PHE A 247      52.648  28.587  35.596  1.00  0.00           C
ATOM    829  HD1 PHE A 247      53.450  29.290  35.768  1.00  0.00           H
ATOM    830  CE1 PHE A 247      52.674  27.637  34.626  1.00  0.00           C
ATOM    831  HE1 PHE A 247      53.517  27.579  33.953  1.00  0.00           H
ATOM    832  CZ  PHE A 247      51.607  26.670  34.501  1.00  0.00           C
ATOM    833  HZ  PHE A 247      51.683  25.900  33.748  1.00  0.00           H
ATOM    834  CD2 PHE A 247      50.471  27.914  36.220  1.00  0.00           C
ATOM    835  HD2 PHE A 247      49.518  28.020  36.718  1.00  0.00           H
ATOM    836  CE2 PHE A 247      50.478  26.882  35.304  1.00  0.00           C
ATOM    837  HE2 PHE A 247      49.665  26.171  35.317  1.00  0.00           H
ATOM    838  C   PHE A 247      50.408  31.363  35.355  1.00  0.00           C
ATOM    839  O   PHE A 247      50.773  30.957  34.306  1.00  0.00           O
ATOM    840  N   THR A 248      49.110  31.720  35.648  1.00  0.00           N
ATOM    841  HN  THR A 248      48.870  31.605  36.609  1.00  0.00           H
ATOM    842  CA  THR A 248      47.957  31.960  34.730  1.00  0.00           C
ATOM    843  HA  THR A 248      47.841  31.095  34.094  1.00  0.00           H
ATOM    844  CB  THR A 248      46.671  32.231  35.559  1.00  0.00           C
ATOM    845  HB  THR A 248      46.789  32.992  36.360  1.00  0.00           H
ATOM    846  OG1 THR A 248      46.316  30.980  36.168  1.00  0.00           O
ATOM    847  HG1 THR A 248      47.028  30.809  36.788  1.00  0.00           H
ATOM    848  CG2 THR A 248      45.555  32.607  34.629  1.00  0.00           C
ATOM    849 1HG2 THR A 248      44.569  32.348  35.072  1.00  0.00           H
ATOM    850 2HG2 THR A 248      45.671  32.109  33.643  1.00  0.00           H
ATOM    851 3HG2 THR A 248      45.534  33.675  34.321  1.00  0.00           H
ATOM    852  C   THR A 248      48.282  33.073  33.808  1.00  0.00           C
ATOM    853  O   THR A 248      48.166  32.944  32.606  1.00  0.00           O
ATOM    854  N   LEU A 249      48.832  34.180  34.358  1.00  0.00           N
ATOM    855  HN  LEU A 249      49.025  34.106  35.334  1.00  0.00           H
ATOM    856  CA  LEU A 249      49.034  35.401  33.530  1.00  0.00           C
ATOM    857  HA  LEU A 249      48.143  35.540  32.936  1.00  0.00           H
ATOM    858  CB  LEU A 249      49.376  36.558  34.447  1.00  0.00           C
ATOM    859  HB1 LEU A 249      49.819  37.426  33.914  1.00  0.00           H
ATOM    860  HB2 LEU A 249      50.146  36.273  35.196  1.00  0.00           H
ATOM    861  CG  LEU A 249      48.128  37.037  35.251  1.00  0.00           C
ATOM    862  HG  LEU A 249      47.582  36.132  35.591  1.00  0.00           H
ATOM    863  CD1 LEU A 249      48.624  37.980  36.360  1.00  0.00           C
ATOM    864 1HD1 LEU A 249      48.980  38.955  35.965  1.00  0.00           H
ATOM    865 2HD1 LEU A 249      49.443  37.460  36.902  1.00  0.00           H
ATOM    866 3HD1 LEU A 249      47.711  38.202  36.953  1.00  0.00           H
ATOM    867  CD2 LEU A 249      47.183  37.836  34.309  1.00  0.00           C
ATOM    868 1HD2 LEU A 249      46.302  38.102  34.932  1.00  0.00           H
ATOM    869 2HD2 LEU A 249      46.851  37.153  33.499  1.00  0.00           H
ATOM    870 3HD2 LEU A 249      47.762  38.641  33.808  1.00  0.00           H
ATOM    871  C   LEU A 249      50.282  35.165  32.603  1.00  0.00           C
ATOM    872  O   LEU A 249      50.258  35.590  31.415  1.00  0.00           O
ATOM    873  N   ALA A 250      51.291  34.397  33.038  1.00  0.00           N
ATOM    874  HN  ALA A 250      51.175  33.903  33.896  1.00  0.00           H
ATOM    875  CA  ALA A 250      52.461  34.134  32.174  1.00  0.00           C
ATOM    876  HA  ALA A 250      52.747  35.045  31.672  1.00  0.00           H
ATOM    877  CB  ALA A 250      53.535  33.500  33.073  1.00  0.00           C
ATOM    878  HB1 ALA A 250      53.209  32.582  33.607  1.00  0.00           H
ATOM    879  HB2 ALA A 250      53.831  34.219  33.867  1.00  0.00           H
ATOM    880  HB3 ALA A 250      54.425  33.324  32.433  1.00  0.00           H
ATOM    881  C   ALA A 250      52.187  33.121  31.052  1.00  0.00           C
ATOM    882  O   ALA A 250      52.772  33.189  30.007  1.00  0.00           O
ATOM    883  N   THR A 251      51.265  32.117  31.277  1.00  0.00           N
ATOM    884  HN  THR A 251      51.059  32.134  32.253  1.00  0.00           H
ATOM    885  CA  THR A 251      50.671  31.194  30.328  1.00  0.00           C
ATOM    886  HA  THR A 251      51.368  30.656  29.702  1.00  0.00           H
ATOM    887  CB  THR A 251      49.857  30.227  31.110  1.00  0.00           C
ATOM    888  HB  THR A 251      48.971  30.705  31.580  1.00  0.00           H
ATOM    889  OG1 THR A 251      50.566  29.566  32.147  1.00  0.00           O
ATOM    890  HG1 THR A 251      50.685  30.158  32.893  1.00  0.00           H
ATOM    891  CG2 THR A 251      49.231  29.117  30.252  1.00  0.00           C
ATOM    892 1HG2 THR A 251      49.888  28.243  30.053  1.00  0.00           H
ATOM    893 2HG2 THR A 251      48.976  29.516  29.247  1.00  0.00           H
ATOM    894 3HG2 THR A 251      48.274  28.735  30.667  1.00  0.00           H
ATOM    895  C   THR A 251      49.822  31.949  29.266  1.00  0.00           C
ATOM    896  O   THR A 251      49.810  31.586  28.070  1.00  0.00           O
ATOM    897  N   PHE A 252      49.005  32.935  29.675  1.00  0.00           N
ATOM    898  HN  PHE A 252      48.936  33.174  30.640  1.00  0.00           H
ATOM    899  CA  PHE A 252      48.257  33.862  28.778  1.00  0.00           C
ATOM    900  HA  PHE A 252      47.608  33.293  28.129  1.00  0.00           H
ATOM    901  CB  PHE A 252      47.334  34.852  29.558  1.00  0.00           C
ATOM    902  HB1 PHE A 252      46.892  35.565  28.830  1.00  0.00           H
ATOM    903  HB2 PHE A 252      47.910  35.453  30.293  1.00  0.00           H
ATOM    904  CG  PHE A 252      46.078  34.213  30.255  1.00  0.00           C
ATOM    905  CD1 PHE A 252      45.630  32.906  29.917  1.00  0.00           C
ATOM    906  HD1 PHE A 252      46.076  32.269  29.166  1.00  0.00           H
ATOM    907  CE1 PHE A 252      44.533  32.300  30.572  1.00  0.00           C
ATOM    908  HE1 PHE A 252      44.098  31.393  30.179  1.00  0.00           H
ATOM    909  CZ  PHE A 252      43.816  33.090  31.499  1.00  0.00           C
ATOM    910  HZ  PHE A 252      42.806  32.768  31.705  1.00  0.00           H
ATOM    911  CD2 PHE A 252      45.324  34.979  31.182  1.00  0.00           C
ATOM    912  HD2 PHE A 252      45.714  35.953  31.437  1.00  0.00           H
ATOM    913  CE2 PHE A 252      44.298  34.349  31.862  1.00  0.00           C
ATOM    914  HE2 PHE A 252      43.733  34.949  32.560  1.00  0.00           H
ATOM    915  C   PHE A 252      49.187  34.722  27.907  1.00  0.00           C
ATOM    916  O   PHE A 252      48.972  34.875  26.716  1.00  0.00           O
ATOM    917  N   VAL A 253      50.343  35.300  28.429  1.00  0.00           N
ATOM    918  HN  VAL A 253      50.563  35.393  29.398  1.00  0.00           H
ATOM    919  CA  VAL A 253      51.281  35.990  27.588  1.00  0.00           C
ATOM    920  HA  VAL A 253      50.763  36.495  26.787  1.00  0.00           H
ATOM    921  CB  VAL A 253      52.092  36.993  28.380  1.00  0.00           C
ATOM    922  HB  VAL A 253      52.470  36.414  29.249  1.00  0.00           H
ATOM    923  CG1 VAL A 253      53.285  37.560  27.571  1.00  0.00           C
ATOM    924 1HG1 VAL A 253      53.976  36.773  27.201  1.00  0.00           H
ATOM    925 2HG1 VAL A 253      53.917  38.255  28.164  1.00  0.00           H
ATOM    926 3HG1 VAL A 253      52.851  38.130  26.722  1.00  0.00           H
ATOM    927  CG2 VAL A 253      51.193  38.101  28.855  1.00  0.00           C
ATOM    928 1HG2 VAL A 253      51.725  38.678  29.641  1.00  0.00           H
ATOM    929 2HG2 VAL A 253      50.408  37.554  29.420  1.00  0.00           H
ATOM    930 3HG2 VAL A 253      50.745  38.670  28.012  1.00  0.00           H
ATOM    931  C   VAL A 253      52.100  35.098  26.641  1.00  0.00           C
ATOM    932  O   VAL A 253      52.432  35.517  25.574  1.00  0.00           O
ATOM    933  N   ALA A 254      52.576  33.864  27.004  1.00  0.00           N
ATOM    934  HN  ALA A 254      52.561  33.601  27.966  1.00  0.00           H
ATOM    935  CA  ALA A 254      53.185  32.929  26.040  1.00  0.00           C
ATOM    936  HA  ALA A 254      53.971  33.502  25.571  1.00  0.00           H
ATOM    937  CB  ALA A 254      53.740  31.764  26.846  1.00  0.00           C
ATOM    938  HB1 ALA A 254      52.984  31.261  27.486  1.00  0.00           H
ATOM    939  HB2 ALA A 254      54.572  32.025  27.535  1.00  0.00           H
ATOM    940  HB3 ALA A 254      54.173  31.028  26.135  1.00  0.00           H
ATOM    941  C   ALA A 254      52.289  32.398  25.005  1.00  0.00           C
ATOM    942  O   ALA A 254      52.680  31.695  24.068  1.00  0.00           O
ATOM    943  N   ASP A 255      50.975  32.745  25.168  1.00  0.00           N
ATOM    944  HN  ASP A 255      50.825  33.330  25.962  1.00  0.00           H
ATOM    945  CA  ASP A 255      49.845  32.489  24.287  1.00  0.00           C
ATOM    946  HA  ASP A 255      50.135  32.060  23.339  1.00  0.00           H
ATOM    947  CB  ASP A 255      48.847  31.472  25.080  1.00  0.00           C
ATOM    948  HB1 ASP A 255      48.228  31.990  25.843  1.00  0.00           H
ATOM    949  HB2 ASP A 255      49.312  30.684  25.711  1.00  0.00           H
ATOM    950  CG  ASP A 255      47.925  30.546  24.166  1.00  0.00           C
ATOM    951  OD1 ASP A 255      48.144  30.536  22.955  1.00  0.00           O
ATOM    952  OD2 ASP A 255      47.053  29.832  24.752  1.00  0.00           O
ATOM    953  C   ASP A 255      49.107  33.809  23.782  1.00  0.00           C
ATOM    954  O   ASP A 255      47.892  33.826  23.481  1.00  0.00           O
ATOM    955  N   TRP A 256      49.871  34.856  23.671  1.00  0.00           N
ATOM    956  HN  TRP A 256      50.805  34.863  24.018  1.00  0.00           H
ATOM    957  CA  TRP A 256      49.279  36.153  23.455  1.00  0.00           C
ATOM    958  HA  TRP A 256      48.854  36.425  24.410  1.00  0.00           H
ATOM    959  CB  TRP A 256      50.468  37.214  23.383  1.00  0.00           C
ATOM    960  HB1 TRP A 256      51.048  36.930  22.479  1.00  0.00           H
ATOM    961  HB2 TRP A 256      51.192  37.109  24.219  1.00  0.00           H
ATOM    962  CG  TRP A 256      49.999  38.589  23.319  1.00  0.00           C
ATOM    963  CD1 TRP A 256      49.495  39.152  24.448  1.00  0.00           C
ATOM    964  HD1 TRP A 256      49.233  38.764  25.421  1.00  0.00           H
ATOM    965  NE1 TRP A 256      48.949  40.345  24.063  1.00  0.00           N
ATOM    966  HE1 TRP A 256      48.256  40.904  24.464  1.00  0.00           H
ATOM    967  CE2 TRP A 256      49.244  40.643  22.799  1.00  0.00           C
ATOM    968  CD2 TRP A 256      49.952  39.533  22.254  1.00  0.00           C
ATOM    969  CE3 TRP A 256      50.344  39.536  20.981  1.00  0.00           C
ATOM    970  HE3 TRP A 256      50.861  38.697  20.540  1.00  0.00           H
ATOM    971  CZ3 TRP A 256      49.890  40.580  20.132  1.00  0.00           C
ATOM    972  HZ3 TRP A 256      50.092  40.445  19.080  1.00  0.00           H
ATOM    973  CZ2 TRP A 256      48.858  41.753  21.999  1.00  0.00           C
ATOM    974  HZ2 TRP A 256      48.162  42.502  22.347  1.00  0.00           H
ATOM    975  CH2 TRP A 256      49.089  41.592  20.607  1.00  0.00           C
ATOM    976  HH2 TRP A 256      48.688  42.283  19.881  1.00  0.00           H
ATOM    977  C   TRP A 256      48.321  36.315  22.267  1.00  0.00           C
ATOM    978  O   TRP A 256      47.279  36.949  22.463  1.00  0.00           O
ATOM    979  N   ARG A 257      48.503  35.723  21.093  1.00  0.00           N
ATOM    980  HN  ARG A 257      49.250  35.077  20.956  1.00  0.00           H
ATOM    981  CA  ARG A 257      47.752  35.887  19.874  1.00  0.00           C
ATOM    982  HA  ARG A 257      47.576  36.910  19.575  1.00  0.00           H
ATOM    983  CB  ARG A 257      48.522  35.140  18.712  1.00  0.00           C
ATOM    984  HB1 ARG A 257      47.858  35.226  17.825  1.00  0.00           H
ATOM    985  HB2 ARG A 257      48.791  34.091  18.960  1.00  0.00           H
ATOM    986  CG  ARG A 257      49.893  35.797  18.330  1.00  0.00           C
ATOM    987  HG1 ARG A 257      50.420  35.267  17.508  1.00  0.00           H
ATOM    988  HG2 ARG A 257      50.569  35.731  19.209  1.00  0.00           H
ATOM    989  CD  ARG A 257      49.749  37.221  17.862  1.00  0.00           C
ATOM    990  HD1 ARG A 257      49.315  37.782  18.717  1.00  0.00           H
ATOM    991  HD2 ARG A 257      49.135  37.040  16.954  1.00  0.00           H
ATOM    992  NE  ARG A 257      51.117  37.725  17.482  1.00  0.00           N
ATOM    993  HE  ARG A 257      51.831  37.075  17.743  1.00  0.00           H
ATOM    994  CZ  ARG A 257      51.394  38.951  17.015  1.00  0.00           C
ATOM    995  NH1 ARG A 257      50.471  39.799  16.661  1.00  0.00           N
ATOM    996 1HH1 ARG A 257      49.501  39.635  16.843  1.00  0.00           H
ATOM    997 2HH1 ARG A 257      50.692  40.598  16.101  1.00  0.00           H
ATOM    998  NH2 ARG A 257      52.647  39.255  16.770  1.00  0.00           N
ATOM    999 1HH2 ARG A 257      53.377  38.589  16.925  1.00  0.00           H
ATOM   1000 2HH2 ARG A 257      52.794  40.151  16.352  1.00  0.00           H
ATOM   1001  C   ARG A 257      46.389  35.151  19.948  1.00  0.00           C
ATOM   1002  O   ARG A 257      45.442  35.495  19.279  1.00  0.00           O
ATOM   1003  N   ASN A 258      46.244  34.207  20.878  1.00  0.00           N
ATOM   1004  HN  ASN A 258      47.036  33.776  21.304  1.00  0.00           H
ATOM   1005  CA  ASN A 258      44.939  33.603  21.220  1.00  0.00           C
ATOM   1006  HA  ASN A 258      44.244  33.815  20.422  1.00  0.00           H
ATOM   1007  CB  ASN A 258      45.051  32.036  21.400  1.00  0.00           C
ATOM   1008  HB1 ASN A 258      43.993  31.736  21.558  1.00  0.00           H
ATOM   1009  HB2 ASN A 258      45.590  31.895  22.362  1.00  0.00           H
ATOM   1010  CG  ASN A 258      45.763  31.262  20.237  1.00  0.00           C
ATOM   1011  OD1 ASN A 258      45.677  31.717  19.074  1.00  0.00           O
ATOM   1012  ND2 ASN A 258      46.458  30.192  20.582  1.00  0.00           N
ATOM   1013 1HD2 ASN A 258      46.797  30.119  21.520  1.00  0.00           H
ATOM   1014 2HD2 ASN A 258      46.773  29.664  19.794  1.00  0.00           H
ATOM   1015  C   ASN A 258      44.266  34.226  22.446  1.00  0.00           C
ATOM   1016  O   ASN A 258      43.053  34.062  22.624  1.00  0.00           O
ATOM   1017  N   SER A 259      45.034  34.987  23.174  1.00  0.00           N
ATOM   1018  HN  SER A 259      46.004  35.114  22.982  1.00  0.00           H
ATOM   1019  CA  SER A 259      44.833  35.365  24.535  1.00  0.00           C
ATOM   1020  HA  SER A 259      43.925  34.897  24.886  1.00  0.00           H
ATOM   1021  CB  SER A 259      45.825  34.902  25.598  1.00  0.00           C
ATOM   1022  HB1 SER A 259      45.472  35.170  26.617  1.00  0.00           H
ATOM   1023  HB2 SER A 259      46.748  35.495  25.423  1.00  0.00           H
ATOM   1024  OG  SER A 259      46.071  33.506  25.521  1.00  0.00           O
ATOM   1025  HG1 SER A 259      46.610  33.381  24.737  1.00  0.00           H
ATOM   1026  C   SER A 259      44.713  36.858  24.698  1.00  0.00           C
ATOM   1027  O   SER A 259      44.466  37.376  25.813  1.00  0.00           O
ATOM   1028  N   ASN A 260      44.745  37.650  23.636  1.00  0.00           N
ATOM   1029  HN  ASN A 260      45.078  37.368  22.740  1.00  0.00           H
ATOM   1030  CA  ASN A 260      44.552  39.132  23.566  1.00  0.00           C
ATOM   1031  HA  ASN A 260      44.800  39.464  24.563  1.00  0.00           H
ATOM   1032  CB  ASN A 260      45.505  39.735  22.449  1.00  0.00           C
ATOM   1033  HB1 ASN A 260      46.551  39.454  22.695  1.00  0.00           H
ATOM   1034  HB2 ASN A 260      45.542  40.837  22.581  1.00  0.00           H
ATOM   1035  CG  ASN A 260      45.218  39.368  20.946  1.00  0.00           C
ATOM   1036  OD1 ASN A 260      44.188  38.868  20.488  1.00  0.00           O
ATOM   1037  ND2 ASN A 260      46.300  39.580  20.168  1.00  0.00           N
ATOM   1038 1HD2 ASN A 260      46.143  39.634  19.182  1.00  0.00           H
ATOM   1039 2HD2 ASN A 260      47.169  39.768  20.626  1.00  0.00           H
ATOM   1040  C   ASN A 260      43.005  39.482  23.219  1.00  0.00           C
ATOM   1041  O   ASN A 260      42.732  40.640  23.052  1.00  0.00           O
ATOM   1042  N   ARG A 261      42.181  38.429  23.195  1.00  0.00           N
ATOM   1043  HN  ARG A 261      42.655  37.575  23.396  1.00  0.00           H
ATOM   1044  CA  ARG A 261      40.823  38.457  22.881  1.00  0.00           C
ATOM   1045  HA  ARG A 261      40.468  39.472  22.785  1.00  0.00           H
ATOM   1046  CB  ARG A 261      40.653  37.798  21.503  1.00  0.00           C
ATOM   1047  HB1 ARG A 261      41.156  38.374  20.697  1.00  0.00           H
ATOM   1048  HB2 ARG A 261      39.591  37.834  21.178  1.00  0.00           H
ATOM   1049  CG  ARG A 261      41.042  36.269  21.471  1.00  0.00           C
ATOM   1050  HG1 ARG A 261      40.181  35.767  21.963  1.00  0.00           H
ATOM   1051  HG2 ARG A 261      41.941  36.023  22.075  1.00  0.00           H
ATOM   1052  CD  ARG A 261      41.160  35.629  20.035  1.00  0.00           C
ATOM   1053  HD1 ARG A 261      41.235  34.547  20.276  1.00  0.00           H
ATOM   1054  HD2 ARG A 261      42.024  36.017  19.453  1.00  0.00           H
ATOM   1055  NE  ARG A 261      39.902  36.015  19.306  1.00  0.00           N
ATOM   1056  HE  ARG A 261      39.216  36.557  19.791  1.00  0.00           H
ATOM   1057  CZ  ARG A 261      39.561  35.630  18.032  1.00  0.00           C
ATOM   1058  NH1 ARG A 261      40.296  34.843  17.295  1.00  0.00           N
ATOM   1059 1HH1 ARG A 261      41.226  34.593  17.568  1.00  0.00           H
ATOM   1060 2HH1 ARG A 261      39.720  34.438  16.586  1.00  0.00           H
ATOM   1061  NH2 ARG A 261      38.356  35.800  17.613  1.00  0.00           N
ATOM   1062 1HH2 ARG A 261      37.835  36.524  18.066  1.00  0.00           H
ATOM   1063 2HH2 ARG A 261      38.129  35.373  16.738  1.00  0.00           H
ATOM   1064  C   ARG A 261      39.958  37.660  23.848  1.00  0.00           C
ATOM   1065  O   ARG A 261      40.475  36.852  24.662  1.00  0.00           O
ATOM   1066  N   TYR A 262      38.619  37.949  23.818  1.00  0.00           N
ATOM   1067  HN  TYR A 262      38.316  38.533  23.068  1.00  0.00           H
ATOM   1068  CA  TYR A 262      37.585  37.216  24.527  1.00  0.00           C
ATOM   1069  HA  TYR A 262      37.890  37.536  25.512  1.00  0.00           H
ATOM   1070  CB  TYR A 262      36.078  37.567  24.254  1.00  0.00           C
ATOM   1071  HB1 TYR A 262      35.348  36.742  24.396  1.00  0.00           H
ATOM   1072  HB2 TYR A 262      36.012  37.903  23.197  1.00  0.00           H
ATOM   1073  CG  TYR A 262      35.610  38.882  24.935  1.00  0.00           C
ATOM   1074  CD1 TYR A 262      36.319  40.049  25.105  1.00  0.00           C
ATOM   1075  HD1 TYR A 262      37.214  40.211  24.522  1.00  0.00           H
ATOM   1076  CE1 TYR A 262      35.786  41.177  25.637  1.00  0.00           C
ATOM   1077  HE1 TYR A 262      36.365  42.083  25.535  1.00  0.00           H
ATOM   1078  CZ  TYR A 262      34.461  41.248  25.939  1.00  0.00           C
ATOM   1079  OH  TYR A 262      33.929  42.515  26.386  1.00  0.00           O
ATOM   1080  HH  TYR A 262      32.973  42.466  26.313  1.00  0.00           H
ATOM   1081  CD2 TYR A 262      34.310  38.836  25.466  1.00  0.00           C
ATOM   1082  HD2 TYR A 262      33.722  37.940  25.591  1.00  0.00           H
ATOM   1083  CE2 TYR A 262      33.694  40.085  25.928  1.00  0.00           C
ATOM   1084  HE2 TYR A 262      32.655  40.041  26.221  1.00  0.00           H
ATOM   1085  C   TYR A 262      37.701  35.694  24.517  1.00  0.00           C
ATOM   1086  O   TYR A 262      37.901  35.086  23.480  1.00  0.00           O
ATOM   1087  N   PRO A 263      37.660  35.008  25.655  1.00  0.00           N
ATOM   1088  CD  PRO A 263      37.557  33.530  25.645  1.00  0.00           C
ATOM   1089  HD1 PRO A 263      38.539  33.077  25.389  1.00  0.00           H
ATOM   1090  HD2 PRO A 263      36.922  33.254  24.776  1.00  0.00           H
ATOM   1091  CA  PRO A 263      37.264  35.519  26.963  1.00  0.00           C
ATOM   1092  HA  PRO A 263      36.806  36.497  26.962  1.00  0.00           H
ATOM   1093  CB  PRO A 263      36.312  34.491  27.412  1.00  0.00           C
ATOM   1094  HB1 PRO A 263      35.343  34.437  26.870  1.00  0.00           H
ATOM   1095  HB2 PRO A 263      36.128  34.538  28.507  1.00  0.00           H
ATOM   1096  CG  PRO A 263      36.933  33.151  27.026  1.00  0.00           C
ATOM   1097  HG1 PRO A 263      37.696  32.979  27.815  1.00  0.00           H
ATOM   1098  HG2 PRO A 263      36.243  32.301  26.838  1.00  0.00           H
ATOM   1099  C   PRO A 263      38.498  35.544  27.885  1.00  0.00           C
ATOM   1100  O   PRO A 263      38.427  36.000  29.004  1.00  0.00           O
ATOM   1101  N   ALA A 264      39.752  35.146  27.342  1.00  0.00           N
ATOM   1102  HN  ALA A 264      39.763  34.815  26.402  1.00  0.00           H
ATOM   1103  CA  ALA A 264      41.066  35.182  28.003  1.00  0.00           C
ATOM   1104  HA  ALA A 264      41.012  34.492  28.832  1.00  0.00           H
ATOM   1105  CB  ALA A 264      42.131  34.739  27.073  1.00  0.00           C
ATOM   1106  HB1 ALA A 264      42.459  35.612  26.468  1.00  0.00           H
ATOM   1107  HB2 ALA A 264      41.629  33.926  26.505  1.00  0.00           H
ATOM   1108  HB3 ALA A 264      43.004  34.380  27.657  1.00  0.00           H
ATOM   1109  C   ALA A 264      41.454  36.576  28.598  1.00  0.00           C
ATOM   1110  O   ALA A 264      42.079  36.714  29.655  1.00  0.00           O
ATOM   1111  N   VAL A 265      41.078  37.695  27.931  1.00  0.00           N
ATOM   1112  HN  VAL A 265      40.679  37.560  27.027  1.00  0.00           H
ATOM   1113  CA  VAL A 265      41.346  39.024  28.384  1.00  0.00           C
ATOM   1114  HA  VAL A 265      42.359  39.062  28.757  1.00  0.00           H
ATOM   1115  CB  VAL A 265      41.193  40.071  27.296  1.00  0.00           C
ATOM   1116  HB  VAL A 265      41.710  39.663  26.401  1.00  0.00           H
ATOM   1117  CG1 VAL A 265      39.680  40.194  26.883  1.00  0.00           C
ATOM   1118 1HG1 VAL A 265      39.679  40.921  26.042  1.00  0.00           H
ATOM   1119 2HG1 VAL A 265      39.033  40.634  27.672  1.00  0.00           H
ATOM   1120 3HG1 VAL A 265      39.337  39.250  26.408  1.00  0.00           H
ATOM   1121  CG2 VAL A 265      41.685  41.458  27.757  1.00  0.00           C
ATOM   1122 1HG2 VAL A 265      41.173  41.829  28.671  1.00  0.00           H
ATOM   1123 2HG2 VAL A 265      41.579  42.153  26.897  1.00  0.00           H
ATOM   1124 3HG2 VAL A 265      42.774  41.422  27.973  1.00  0.00           H
ATOM   1125  C   VAL A 265      40.604  39.471  29.701  1.00  0.00           C
ATOM   1126  O   VAL A 265      41.218  39.962  30.642  1.00  0.00           O
ATOM   1127  N   ILE A 266      39.314  39.116  29.789  1.00  0.00           N
ATOM   1128  HN  ILE A 266      38.944  38.775  28.928  1.00  0.00           H
ATOM   1129  CA  ILE A 266      38.460  39.202  30.964  1.00  0.00           C
ATOM   1130  HA  ILE A 266      38.683  40.163  31.403  1.00  0.00           H
ATOM   1131  CB  ILE A 266      37.032  38.912  30.559  1.00  0.00           C
ATOM   1132  HB  ILE A 266      36.846  37.821  30.461  1.00  0.00           H
ATOM   1133  CG2 ILE A 266      36.166  39.496  31.812  1.00  0.00           C
ATOM   1134 1HG2 ILE A 266      36.539  40.498  32.112  1.00  0.00           H
ATOM   1135 2HG2 ILE A 266      36.242  38.728  32.610  1.00  0.00           H
ATOM   1136 3HG2 ILE A 266      35.152  39.630  31.377  1.00  0.00           H
ATOM   1137  CG1 ILE A 266      36.575  39.572  29.187  1.00  0.00           C
ATOM   1138 1HG1 ILE A 266      35.482  39.388  29.260  1.00  0.00           H
ATOM   1139 2HG1 ILE A 266      36.909  39.054  28.263  1.00  0.00           H
ATOM   1140  CD  ILE A 266      36.702  41.114  29.168  1.00  0.00           C
ATOM   1141  HD1 ILE A 266      37.756  41.456  29.248  1.00  0.00           H
ATOM   1142  HD2 ILE A 266      36.078  41.557  29.974  1.00  0.00           H
ATOM   1143  HD3 ILE A 266      36.282  41.503  28.216  1.00  0.00           H
ATOM   1144  C   ILE A 266      39.058  38.174  31.996  1.00  0.00           C
ATOM   1145  O   ILE A 266      39.229  38.494  33.174  1.00  0.00           O
ATOM   1146  N   LEU A 267      39.495  36.904  31.668  1.00  0.00           N
ATOM   1147  HN  LEU A 267      39.522  36.581  30.725  1.00  0.00           H
ATOM   1148  CA  LEU A 267      40.179  36.125  32.659  1.00  0.00           C
ATOM   1149  HA  LEU A 267      39.622  36.052  33.581  1.00  0.00           H
ATOM   1150  CB  LEU A 267      40.461  34.720  32.105  1.00  0.00           C
ATOM   1151  HB1 LEU A 267      41.064  34.046  32.751  1.00  0.00           H
ATOM   1152  HB2 LEU A 267      40.951  34.912  31.126  1.00  0.00           H
ATOM   1153  CG  LEU A 267      39.148  33.956  31.899  1.00  0.00           C
ATOM   1154  HG  LEU A 267      38.334  34.589  31.484  1.00  0.00           H
ATOM   1155  CD1 LEU A 267      39.519  32.770  30.933  1.00  0.00           C
ATOM   1156 1HD1 LEU A 267      38.655  32.074  30.877  1.00  0.00           H
ATOM   1157 2HD1 LEU A 267      40.338  32.130  31.327  1.00  0.00           H
ATOM   1158 3HD1 LEU A 267      39.697  33.175  29.914  1.00  0.00           H
ATOM   1159  CD2 LEU A 267      38.666  33.408  33.286  1.00  0.00           C
ATOM   1160 1HD2 LEU A 267      37.728  32.817  33.218  1.00  0.00           H
ATOM   1161 2HD2 LEU A 267      38.366  34.297  33.880  1.00  0.00           H
ATOM   1162 3HD2 LEU A 267      39.572  32.855  33.615  1.00  0.00           H
ATOM   1163  C   LEU A 267      41.468  36.744  33.215  1.00  0.00           C
ATOM   1164  O   LEU A 267      41.760  36.712  34.419  1.00  0.00           O
ATOM   1165  N   PHE A 268      42.242  37.429  32.302  1.00  0.00           N
ATOM   1166  HN  PHE A 268      41.923  37.489  31.360  1.00  0.00           H
ATOM   1167  CA  PHE A 268      43.464  38.188  32.637  1.00  0.00           C
ATOM   1168  HA  PHE A 268      44.162  37.468  33.037  1.00  0.00           H
ATOM   1169  CB  PHE A 268      44.074  38.828  31.327  1.00  0.00           C
ATOM   1170  HB1 PHE A 268      43.529  39.781  31.151  1.00  0.00           H
ATOM   1171  HB2 PHE A 268      44.059  38.062  30.522  1.00  0.00           H
ATOM   1172  CG  PHE A 268      45.530  39.190  31.445  1.00  0.00           C
ATOM   1173  CD1 PHE A 268      45.925  40.236  32.262  1.00  0.00           C
ATOM   1174  HD1 PHE A 268      45.131  40.877  32.615  1.00  0.00           H
ATOM   1175  CE1 PHE A 268      47.263  40.662  32.313  1.00  0.00           C
ATOM   1176  HE1 PHE A 268      47.467  41.488  32.978  1.00  0.00           H
ATOM   1177  CZ  PHE A 268      48.216  40.090  31.472  1.00  0.00           C
ATOM   1178  HZ  PHE A 268      49.176  40.571  31.360  1.00  0.00           H
ATOM   1179  CD2 PHE A 268      46.581  38.470  30.696  1.00  0.00           C
ATOM   1180  HD2 PHE A 268      46.379  37.667  30.002  1.00  0.00           H
ATOM   1181  CE2 PHE A 268      47.911  38.911  30.827  1.00  0.00           C
ATOM   1182  HE2 PHE A 268      48.651  38.378  30.249  1.00  0.00           H
ATOM   1183  C   PHE A 268      43.127  39.338  33.591  1.00  0.00           C
ATOM   1184  O   PHE A 268      43.819  39.342  34.587  1.00  0.00           O
ATOM   1185  N   TYR A 269      42.141  40.164  33.340  1.00  0.00           N
ATOM   1186  HN  TYR A 269      41.626  40.148  32.487  1.00  0.00           H
ATOM   1187  CA  TYR A 269      41.824  41.215  34.253  1.00  0.00           C
ATOM   1188  HA  TYR A 269      42.743  41.734  34.478  1.00  0.00           H
ATOM   1189  CB  TYR A 269      40.665  42.102  33.728  1.00  0.00           C
ATOM   1190  HB1 TYR A 269      40.370  42.857  34.489  1.00  0.00           H
ATOM   1191  HB2 TYR A 269      39.756  41.464  33.734  1.00  0.00           H
ATOM   1192  CG  TYR A 269      40.883  42.743  32.409  1.00  0.00           C
ATOM   1193  CD1 TYR A 269      39.856  42.868  31.443  1.00  0.00           C
ATOM   1194  HD1 TYR A 269      38.948  42.343  31.700  1.00  0.00           H
ATOM   1195  CE1 TYR A 269      40.172  43.501  30.229  1.00  0.00           C
ATOM   1196  HE1 TYR A 269      39.390  43.548  29.486  1.00  0.00           H
ATOM   1197  CZ  TYR A 269      41.460  44.089  30.041  1.00  0.00           C
ATOM   1198  OH  TYR A 269      41.796  44.629  28.752  1.00  0.00           O
ATOM   1199  HH  TYR A 269      41.058  44.455  28.163  1.00  0.00           H
ATOM   1200  CD2 TYR A 269      42.113  43.323  32.172  1.00  0.00           C
ATOM   1201  HD2 TYR A 269      42.952  43.045  32.792  1.00  0.00           H
ATOM   1202  CE2 TYR A 269      42.464  43.986  30.974  1.00  0.00           C
ATOM   1203  HE2 TYR A 269      43.402  44.501  30.829  1.00  0.00           H
ATOM   1204  C   TYR A 269      41.468  40.772  35.708  1.00  0.00           C
ATOM   1205  O   TYR A 269      42.001  41.370  36.646  1.00  0.00           O
ATOM   1206  N   VAL A 270      40.639  39.688  35.914  1.00  0.00           N
ATOM   1207  HN  VAL A 270      40.129  39.257  35.175  1.00  0.00           H
ATOM   1208  CA  VAL A 270      40.336  39.051  37.189  1.00  0.00           C
ATOM   1209  HA  VAL A 270      39.989  39.757  37.929  1.00  0.00           H
ATOM   1210  CB  VAL A 270      39.284  37.873  37.052  1.00  0.00           C
ATOM   1211  HB  VAL A 270      39.685  37.207  36.258  1.00  0.00           H
ATOM   1212  CG1 VAL A 270      39.152  36.928  38.251  1.00  0.00           C
ATOM   1213 1HG1 VAL A 270      38.173  36.404  38.224  1.00  0.00           H
ATOM   1214 2HG1 VAL A 270      39.075  37.393  39.257  1.00  0.00           H
ATOM   1215 3HG1 VAL A 270      39.913  36.119  38.287  1.00  0.00           H
ATOM   1216  CG2 VAL A 270      37.988  38.375  36.490  1.00  0.00           C
ATOM   1217 1HG2 VAL A 270      37.473  39.038  37.217  1.00  0.00           H
ATOM   1218 2HG2 VAL A 270      37.271  37.570  36.220  1.00  0.00           H
ATOM   1219 3HG2 VAL A 270      38.183  39.022  35.608  1.00  0.00           H
ATOM   1220  C   VAL A 270      41.565  38.567  37.784  1.00  0.00           C
ATOM   1221  O   VAL A 270      41.788  38.735  39.017  1.00  0.00           O
ATOM   1222  N   ASN A 271      42.421  37.804  37.043  1.00  0.00           N
ATOM   1223  HN  ASN A 271      42.219  37.758  36.068  1.00  0.00           H
ATOM   1224  CA  ASN A 271      43.647  37.299  37.615  1.00  0.00           C
ATOM   1225  HA  ASN A 271      43.379  36.786  38.526  1.00  0.00           H
ATOM   1226  CB  ASN A 271      44.408  36.343  36.728  1.00  0.00           C
ATOM   1227  HB1 ASN A 271      45.448  36.291  37.114  1.00  0.00           H
ATOM   1228  HB2 ASN A 271      44.436  36.545  35.636  1.00  0.00           H
ATOM   1229  CG  ASN A 271      43.784  34.971  37.023  1.00  0.00           C
ATOM   1230  OD1 ASN A 271      44.215  34.401  38.008  1.00  0.00           O
ATOM   1231  ND2 ASN A 271      42.814  34.577  36.188  1.00  0.00           N
ATOM   1232 1HD2 ASN A 271      42.385  35.269  35.607  1.00  0.00           H
ATOM   1233 2HD2 ASN A 271      42.440  33.662  36.338  1.00  0.00           H
ATOM   1234  C   ASN A 271      44.546  38.443  37.970  1.00  0.00           C
ATOM   1235  O   ASN A 271      45.011  38.471  39.098  1.00  0.00           O
ATOM   1236  N   ALA A 272      44.633  39.551  37.172  1.00  0.00           N
ATOM   1237  HN  ALA A 272      44.376  39.568  36.209  1.00  0.00           H
ATOM   1238  CA  ALA A 272      45.453  40.705  37.568  1.00  0.00           C
ATOM   1239  HA  ALA A 272      46.469  40.342  37.613  1.00  0.00           H
ATOM   1240  CB  ALA A 272      45.314  41.645  36.441  1.00  0.00           C
ATOM   1241  HB1 ALA A 272      44.304  42.106  36.402  1.00  0.00           H
ATOM   1242  HB2 ALA A 272      45.395  41.159  35.446  1.00  0.00           H
ATOM   1243  HB3 ALA A 272      46.056  42.471  36.487  1.00  0.00           H
ATOM   1244  C   ALA A 272      45.019  41.345  38.858  1.00  0.00           C
ATOM   1245  O   ALA A 272      45.843  41.582  39.684  1.00  0.00           O
ATOM   1246  N   CYS A 273      43.661  41.574  39.088  1.00  0.00           N
ATOM   1247  HN  CYS A 273      43.065  41.439  38.301  1.00  0.00           H
ATOM   1248  CA  CYS A 273      43.018  41.860  40.353  1.00  0.00           C
ATOM   1249  HA  CYS A 273      43.363  42.842  40.641  1.00  0.00           H
ATOM   1250  CB  CYS A 273      41.475  42.035  40.240  1.00  0.00           C
ATOM   1251  HB1 CYS A 273      41.137  42.249  41.276  1.00  0.00           H
ATOM   1252  HB2 CYS A 273      40.878  41.127  40.007  1.00  0.00           H
ATOM   1253  SG  CYS A 273      41.002  43.409  39.120  1.00  0.00           S
ATOM   1254  HG1 CYS A 273      41.420  42.711  38.074  1.00  0.00           H
ATOM   1255  C   CYS A 273      43.371  40.972  41.523  1.00  0.00           C
ATOM   1256  O   CYS A 273      43.843  41.482  42.511  1.00  0.00           O
ATOM   1257  N   PHE A 274      43.228  39.630  41.403  1.00  0.00           N
ATOM   1258  HN  PHE A 274      42.792  39.165  40.637  1.00  0.00           H
ATOM   1259  CA  PHE A 274      43.533  38.773  42.520  1.00  0.00           C
ATOM   1260  HA  PHE A 274      43.190  39.192  43.454  1.00  0.00           H
ATOM   1261  CB  PHE A 274      42.868  37.422  42.352  1.00  0.00           C
ATOM   1262  HB1 PHE A 274      43.326  36.657  43.014  1.00  0.00           H
ATOM   1263  HB2 PHE A 274      43.017  37.073  41.307  1.00  0.00           H
ATOM   1264  CG  PHE A 274      41.461  37.570  42.804  1.00  0.00           C
ATOM   1265  CD1 PHE A 274      41.114  37.874  44.114  1.00  0.00           C
ATOM   1266  HD1 PHE A 274      41.930  38.055  44.798  1.00  0.00           H
ATOM   1267  CE1 PHE A 274      39.761  38.054  44.510  1.00  0.00           C
ATOM   1268  HE1 PHE A 274      39.607  38.208  45.567  1.00  0.00           H
ATOM   1269  CZ  PHE A 274      38.750  37.933  43.567  1.00  0.00           C
ATOM   1270  HZ  PHE A 274      37.807  38.159  44.043  1.00  0.00           H
ATOM   1271  CD2 PHE A 274      40.393  37.453  41.881  1.00  0.00           C
ATOM   1272  HD2 PHE A 274      40.559  37.256  40.833  1.00  0.00           H
ATOM   1273  CE2 PHE A 274      39.036  37.597  42.282  1.00  0.00           C
ATOM   1274  HE2 PHE A 274      38.193  37.513  41.612  1.00  0.00           H
ATOM   1275  C   PHE A 274      45.083  38.732  42.767  1.00  0.00           C
ATOM   1276  O   PHE A 274      45.545  38.560  43.861  1.00  0.00           O
ATOM   1277  N   PHE A 275      45.934  38.858  41.781  1.00  0.00           N
ATOM   1278  HN  PHE A 275      45.616  38.791  40.839  1.00  0.00           H
ATOM   1279  CA  PHE A 275      47.403  39.168  42.049  1.00  0.00           C
ATOM   1280  HA  PHE A 275      47.739  38.400  42.730  1.00  0.00           H
ATOM   1281  CB  PHE A 275      48.122  39.208  40.702  1.00  0.00           C
ATOM   1282  HB1 PHE A 275      47.741  40.070  40.114  1.00  0.00           H
ATOM   1283  HB2 PHE A 275      47.919  38.269  40.144  1.00  0.00           H
ATOM   1284  CG  PHE A 275      49.614  39.155  40.882  1.00  0.00           C
ATOM   1285  CD1 PHE A 275      50.284  37.962  41.063  1.00  0.00           C
ATOM   1286  HD1 PHE A 275      49.712  37.046  41.058  1.00  0.00           H
ATOM   1287  CE1 PHE A 275      51.657  37.864  41.219  1.00  0.00           C
ATOM   1288  HE1 PHE A 275      52.121  36.936  41.520  1.00  0.00           H
ATOM   1289  CZ  PHE A 275      52.362  39.042  41.348  1.00  0.00           C
ATOM   1290  HZ  PHE A 275      53.411  38.966  41.596  1.00  0.00           H
ATOM   1291  CD2 PHE A 275      50.421  40.317  40.863  1.00  0.00           C
ATOM   1292  HD2 PHE A 275      49.854  41.232  40.776  1.00  0.00           H
ATOM   1293  CE2 PHE A 275      51.778  40.314  41.147  1.00  0.00           C
ATOM   1294  HE2 PHE A 275      52.422  41.179  41.212  1.00  0.00           H
ATOM   1295  C   PHE A 275      47.633  40.438  42.838  1.00  0.00           C
ATOM   1296  O   PHE A 275      48.311  40.436  43.868  1.00  0.00           O
ATOM   1297  N   VAL A 276      47.092  41.586  42.484  1.00  0.00           N
ATOM   1298  HN  VAL A 276      46.703  41.729  41.577  1.00  0.00           H
ATOM   1299  CA  VAL A 276      47.353  42.825  43.281  1.00  0.00           C
ATOM   1300  HA  VAL A 276      48.396  42.760  43.554  1.00  0.00           H
ATOM   1301  CB  VAL A 276      47.070  44.046  42.398  1.00  0.00           C
ATOM   1302  HB  VAL A 276      46.136  43.817  41.841  1.00  0.00           H
ATOM   1303  CG1 VAL A 276      47.202  45.288  43.212  1.00  0.00           C
ATOM   1304 1HG1 VAL A 276      47.049  46.154  42.533  1.00  0.00           H
ATOM   1305 2HG1 VAL A 276      48.099  45.420  43.854  1.00  0.00           H
ATOM   1306 3HG1 VAL A 276      46.378  45.416  43.946  1.00  0.00           H
ATOM   1307  CG2 VAL A 276      48.134  44.122  41.308  1.00  0.00           C
ATOM   1308 1HG2 VAL A 276      48.113  43.201  40.687  1.00  0.00           H
ATOM   1309 2HG2 VAL A 276      49.182  44.105  41.678  1.00  0.00           H
ATOM   1310 3HG2 VAL A 276      48.061  45.020  40.659  1.00  0.00           H
ATOM   1311  C   VAL A 276      46.737  42.841  44.584  1.00  0.00           C
ATOM   1312  O   VAL A 276      47.380  43.296  45.544  1.00  0.00           O
ATOM   1313  N   GLY A 277      45.487  42.298  44.722  1.00  0.00           N
ATOM   1314  HN  GLY A 277      45.043  41.897  43.925  1.00  0.00           H
ATOM   1315  CA  GLY A 277      44.857  42.002  45.968  1.00  0.00           C
ATOM   1316  HA1 GLY A 277      43.863  41.609  45.813  1.00  0.00           H
ATOM   1317  HA2 GLY A 277      44.741  42.910  46.541  1.00  0.00           H
ATOM   1318  C   GLY A 277      45.622  41.108  46.860  1.00  0.00           C
ATOM   1319  O   GLY A 277      45.790  41.380  48.007  1.00  0.00           O
ATOM   1320  N   SER A 278      46.211  39.998  46.377  1.00  0.00           N
ATOM   1321  HN  SER A 278      46.120  39.773  45.410  1.00  0.00           H
ATOM   1322  CA  SER A 278      47.142  39.130  47.159  1.00  0.00           C
ATOM   1323  HA  SER A 278      46.672  38.766  48.061  1.00  0.00           H
ATOM   1324  CB  SER A 278      47.673  37.897  46.371  1.00  0.00           C
ATOM   1325  HB1 SER A 278      48.455  37.313  46.900  1.00  0.00           H
ATOM   1326  HB2 SER A 278      48.303  38.160  45.494  1.00  0.00           H
ATOM   1327  OG  SER A 278      46.655  36.884  46.144  1.00  0.00           O
ATOM   1328  HG1 SER A 278      45.991  37.225  45.541  1.00  0.00           H
ATOM   1329  C   SER A 278      48.368  39.926  47.631  1.00  0.00           C
ATOM   1330  O   SER A 278      48.748  39.943  48.802  1.00  0.00           O
ATOM   1331  N   ILE A 279      49.032  40.749  46.793  1.00  0.00           N
ATOM   1332  HN  ILE A 279      48.836  40.697  45.817  1.00  0.00           H
ATOM   1333  CA  ILE A 279      50.155  41.583  47.320  1.00  0.00           C
ATOM   1334  HA  ILE A 279      50.816  40.883  47.809  1.00  0.00           H
ATOM   1335  CB  ILE A 279      50.978  42.151  46.165  1.00  0.00           C
ATOM   1336  HB  ILE A 279      50.372  42.924  45.644  1.00  0.00           H
ATOM   1337  CG2 ILE A 279      52.261  42.752  46.811  1.00  0.00           C
ATOM   1338 1HG2 ILE A 279      52.993  42.966  46.003  1.00  0.00           H
ATOM   1339 2HG2 ILE A 279      52.758  42.020  47.483  1.00  0.00           H
ATOM   1340 3HG2 ILE A 279      52.017  43.684  47.364  1.00  0.00           H
ATOM   1341  CG1 ILE A 279      51.300  41.104  45.030  1.00  0.00           C
ATOM   1342 1HG1 ILE A 279      51.800  41.673  44.217  1.00  0.00           H
ATOM   1343 2HG1 ILE A 279      50.391  40.795  44.470  1.00  0.00           H
ATOM   1344  CD  ILE A 279      52.063  39.879  45.572  1.00  0.00           C
ATOM   1345  HD1 ILE A 279      51.425  39.206  46.183  1.00  0.00           H
ATOM   1346  HD2 ILE A 279      52.957  40.188  46.155  1.00  0.00           H
ATOM   1347  HD3 ILE A 279      52.381  39.203  44.750  1.00  0.00           H
ATOM   1348  C   ILE A 279      49.748  42.682  48.248  1.00  0.00           C
ATOM   1349  O   ILE A 279      50.555  42.982  49.151  1.00  0.00           O
ATOM   1350  N   GLY A 280      48.472  43.146  48.180  1.00  0.00           N
ATOM   1351  HN  GLY A 280      47.800  43.068  47.448  1.00  0.00           H
ATOM   1352  CA  GLY A 280      47.990  43.983  49.268  1.00  0.00           C
ATOM   1353  HA1 GLY A 280      46.999  44.350  49.049  1.00  0.00           H
ATOM   1354  HA2 GLY A 280      48.686  44.808  49.299  1.00  0.00           H
ATOM   1355  C   GLY A 280      47.809  43.347  50.644  1.00  0.00           C
ATOM   1356  O   GLY A 280      47.985  43.941  51.646  1.00  0.00           O
ATOM   1357  N   TRP A 281      47.461  42.105  50.673  1.00  0.00           N
ATOM   1358  HN  TRP A 281      47.182  41.663  49.824  1.00  0.00           H
ATOM   1359  CA  TRP A 281      47.413  41.383  51.980  1.00  0.00           C
ATOM   1360  HA  TRP A 281      46.858  42.047  52.626  1.00  0.00           H
ATOM   1361  CB  TRP A 281      46.624  40.065  51.821  1.00  0.00           C
ATOM   1362  HB1 TRP A 281      46.983  39.312  52.554  1.00  0.00           H
ATOM   1363  HB2 TRP A 281      46.771  39.491  50.882  1.00  0.00           H
ATOM   1364  CG  TRP A 281      45.154  40.354  52.002  1.00  0.00           C
ATOM   1365  CD1 TRP A 281      44.342  40.888  51.056  1.00  0.00           C
ATOM   1366  HD1 TRP A 281      44.676  41.017  50.037  1.00  0.00           H
ATOM   1367  NE1 TRP A 281      43.036  40.927  51.481  1.00  0.00           N
ATOM   1368  HE1 TRP A 281      42.233  41.136  50.968  1.00  0.00           H
ATOM   1369  CE2 TRP A 281      43.051  40.605  52.762  1.00  0.00           C
ATOM   1370  CD2 TRP A 281      44.366  40.220  53.226  1.00  0.00           C
ATOM   1371  CE3 TRP A 281      44.568  39.778  54.542  1.00  0.00           C
ATOM   1372  HE3 TRP A 281      45.518  39.372  54.857  1.00  0.00           H
ATOM   1373  CZ3 TRP A 281      43.473  39.717  55.366  1.00  0.00           C
ATOM   1374  HZ3 TRP A 281      43.515  39.436  56.408  1.00  0.00           H
ATOM   1375  CZ2 TRP A 281      42.004  40.655  53.685  1.00  0.00           C
ATOM   1376  HZ2 TRP A 281      41.024  40.996  53.385  1.00  0.00           H
ATOM   1377  CH2 TRP A 281      42.238  40.267  55.001  1.00  0.00           C
ATOM   1378  HH2 TRP A 281      41.463  40.170  55.747  1.00  0.00           H
ATOM   1379  C   TRP A 281      48.797  41.059  52.540  1.00  0.00           C
ATOM   1380  O   TRP A 281      49.009  41.044  53.747  1.00  0.00           O
ATOM   1381  N   LEU A 282      49.818  40.808  51.643  1.00  0.00           N
ATOM   1382  HN  LEU A 282      49.636  40.590  50.687  1.00  0.00           H
ATOM   1383  CA  LEU A 282      51.146  40.432  52.008  1.00  0.00           C
ATOM   1384  HA  LEU A 282      50.988  39.969  52.971  1.00  0.00           H
ATOM   1385  CB  LEU A 282      51.830  39.535  50.914  1.00  0.00           C
ATOM   1386  HB1 LEU A 282      52.864  39.203  51.149  1.00  0.00           H
ATOM   1387  HB2 LEU A 282      51.952  40.132  49.985  1.00  0.00           H
ATOM   1388  CG  LEU A 282      51.032  38.223  50.497  1.00  0.00           C
ATOM   1389  HG  LEU A 282      49.958  38.441  50.314  1.00  0.00           H
ATOM   1390  CD1 LEU A 282      51.478  37.729  49.112  1.00  0.00           C
ATOM   1391 1HD1 LEU A 282      51.063  38.284  48.244  1.00  0.00           H
ATOM   1392 2HD1 LEU A 282      51.025  36.734  48.914  1.00  0.00           H
ATOM   1393 3HD1 LEU A 282      52.582  37.663  49.003  1.00  0.00           H
ATOM   1394  CD2 LEU A 282      51.209  37.097  51.562  1.00  0.00           C
ATOM   1395 1HD2 LEU A 282      50.732  36.179  51.156  1.00  0.00           H
ATOM   1396 2HD2 LEU A 282      50.918  37.417  52.585  1.00  0.00           H
ATOM   1397 3HD2 LEU A 282      52.279  36.818  51.676  1.00  0.00           H
ATOM   1398  C   LEU A 282      52.014  41.582  52.346  1.00  0.00           C
ATOM   1399  O   LEU A 282      53.150  41.397  52.717  1.00  0.00           O
ATOM   1400  N   ALA A 283      51.550  42.786  52.165  1.00  0.00           N
ATOM   1401  HN  ALA A 283      50.605  42.843  51.853  1.00  0.00           H
ATOM   1402  CA  ALA A 283      52.210  44.023  52.538  1.00  0.00           C
ATOM   1403  HA  ALA A 283      53.204  44.087  52.121  1.00  0.00           H
ATOM   1404  CB  ALA A 283      51.504  45.250  51.886  1.00  0.00           C
ATOM   1405  HB1 ALA A 283      50.485  45.534  52.226  1.00  0.00           H
ATOM   1406  HB2 ALA A 283      51.375  45.155  50.787  1.00  0.00           H
ATOM   1407  HB3 ALA A 283      52.149  46.141  52.039  1.00  0.00           H
ATOM   1408  C   ALA A 283      52.438  44.207  54.076  1.00  0.00           C
ATOM   1409  O   ALA A 283      53.311  44.915  54.526  1.00  0.00           O
ATOM   1410  N   GLN A 284      51.653  43.434  54.937  1.00  0.00           N
ATOM   1411  HN  GLN A 284      50.933  42.905  54.495  1.00  0.00           H
ATOM   1412  CA  GLN A 284      51.927  43.291  56.345  1.00  0.00           C
ATOM   1413  HA  GLN A 284      51.945  44.296  56.740  1.00  0.00           H
ATOM   1414  CB  GLN A 284      50.711  42.600  56.993  1.00  0.00           C
ATOM   1415  HB1 GLN A 284      49.800  43.091  56.588  1.00  0.00           H
ATOM   1416  HB2 GLN A 284      50.886  42.799  58.072  1.00  0.00           H
ATOM   1417  CG  GLN A 284      50.489  41.089  56.850  1.00  0.00           C
ATOM   1418  HG1 GLN A 284      51.302  40.636  57.458  1.00  0.00           H
ATOM   1419  HG2 GLN A 284      50.411  40.767  55.790  1.00  0.00           H
ATOM   1420  CD  GLN A 284      49.153  40.787  57.521  1.00  0.00           C
ATOM   1421  OE1 GLN A 284      49.138  40.338  58.693  1.00  0.00           O
ATOM   1422  NE2 GLN A 284      48.071  41.104  56.822  1.00  0.00           N
ATOM   1423 1HE2 GLN A 284      47.175  41.050  57.264  1.00  0.00           H
ATOM   1424 2HE2 GLN A 284      48.213  41.354  55.864  1.00  0.00           H
ATOM   1425  C   GLN A 284      53.275  42.539  56.648  1.00  0.00           C
ATOM   1426  O   GLN A 284      53.793  42.529  57.765  1.00  0.00           O
ATOM   1427  N   PHE A 285      53.891  41.898  55.686  1.00  0.00           N
ATOM   1428  HN  PHE A 285      53.492  41.881  54.773  1.00  0.00           H
ATOM   1429  CA  PHE A 285      55.042  41.007  55.997  1.00  0.00           C
ATOM   1430  HA  PHE A 285      55.021  40.705  57.033  1.00  0.00           H
ATOM   1431  CB  PHE A 285      55.018  39.659  55.160  1.00  0.00           C
ATOM   1432  HB1 PHE A 285      55.936  39.048  55.298  1.00  0.00           H
ATOM   1433  HB2 PHE A 285      54.912  39.900  54.080  1.00  0.00           H
ATOM   1434  CG  PHE A 285      53.877  38.877  55.611  1.00  0.00           C
ATOM   1435  CD1 PHE A 285      53.806  38.287  56.886  1.00  0.00           C
ATOM   1436  HD1 PHE A 285      54.627  38.229  57.584  1.00  0.00           H
ATOM   1437  CE1 PHE A 285      52.631  37.715  57.427  1.00  0.00           C
ATOM   1438  HE1 PHE A 285      52.587  37.405  58.461  1.00  0.00           H
ATOM   1439  CZ  PHE A 285      51.514  37.704  56.632  1.00  0.00           C
ATOM   1440  HZ  PHE A 285      50.558  37.307  56.940  1.00  0.00           H
ATOM   1441  CD2 PHE A 285      52.744  38.818  54.839  1.00  0.00           C
ATOM   1442  HD2 PHE A 285      52.822  39.210  53.835  1.00  0.00           H
ATOM   1443  CE2 PHE A 285      51.599  38.199  55.311  1.00  0.00           C
ATOM   1444  HE2 PHE A 285      50.858  38.104  54.531  1.00  0.00           H
ATOM   1445  C   PHE A 285      56.311  41.636  55.778  1.00  0.00           C
ATOM   1446  O   PHE A 285      57.352  41.025  56.051  1.00  0.00           O
ATOM   1447  N   MET A 286      56.352  42.926  55.387  1.00  0.00           N
ATOM   1448  HN  MET A 286      55.480  43.370  55.195  1.00  0.00           H
ATOM   1449  CA  MET A 286      57.621  43.679  55.377  1.00  0.00           C
ATOM   1450  HA  MET A 286      58.394  43.104  54.888  1.00  0.00           H
ATOM   1451  CB  MET A 286      57.507  44.965  54.495  1.00  0.00           C
ATOM   1452  HB1 MET A 286      58.417  45.602  54.447  1.00  0.00           H
ATOM   1453  HB2 MET A 286      56.742  45.521  55.078  1.00  0.00           H
ATOM   1454  CG  MET A 286      57.084  44.727  53.078  1.00  0.00           C
ATOM   1455  HG1 MET A 286      57.000  45.744  52.640  1.00  0.00           H
ATOM   1456  HG2 MET A 286      56.074  44.279  52.961  1.00  0.00           H
ATOM   1457  SD  MET A 286      58.235  43.534  52.215  1.00  0.00           S
ATOM   1458  CE  MET A 286      59.732  44.526  52.003  1.00  0.00           C
ATOM   1459  HE1 MET A 286      60.272  44.111  51.125  1.00  0.00           H
ATOM   1460  HE2 MET A 286      60.426  44.511  52.870  1.00  0.00           H
ATOM   1461  HE3 MET A 286      59.506  45.601  51.838  1.00  0.00           H
ATOM   1462  C   MET A 286      58.140  44.079  56.838  1.00  0.00           C
ATOM   1463  O   MET A 286      57.458  43.832  57.832  1.00  0.00           O
ATOM   1464  N   ASP A 287      59.411  44.578  56.983  1.00  0.00           N
ATOM   1465  HN  ASP A 287      60.036  44.706  56.217  1.00  0.00           H
ATOM   1466  CA  ASP A 287      60.080  44.792  58.203  1.00  0.00           C
ATOM   1467  HA  ASP A 287      59.879  43.902  58.780  1.00  0.00           H
ATOM   1468  CB  ASP A 287      61.661  44.890  57.959  1.00  0.00           C
ATOM   1469  HB1 ASP A 287      62.023  45.756  57.363  1.00  0.00           H
ATOM   1470  HB2 ASP A 287      62.105  43.997  57.471  1.00  0.00           H
ATOM   1471  CG  ASP A 287      62.379  44.974  59.333  1.00  0.00           C
ATOM   1472  OD1 ASP A 287      61.867  44.808  60.414  1.00  0.00           O
ATOM   1473  OD2 ASP A 287      63.650  45.264  59.239  1.00  0.00           O
ATOM   1474  C   ASP A 287      59.371  45.885  59.038  1.00  0.00           C
ATOM   1475  O   ASP A 287      59.513  47.019  58.793  1.00  0.00           O
ATOM   1476  N   GLY A 288      58.551  45.583  60.084  1.00  0.00           N
ATOM   1477  HN  GLY A 288      58.418  44.605  60.227  1.00  0.00           H
ATOM   1478  CA  GLY A 288      58.025  46.547  61.130  1.00  0.00           C
ATOM   1479  HA1 GLY A 288      58.870  47.170  61.385  1.00  0.00           H
ATOM   1480  HA2 GLY A 288      57.670  46.017  62.002  1.00  0.00           H
ATOM   1481  C   GLY A 288      56.778  47.235  60.666  1.00  0.00           C
ATOM   1482  O   GLY A 288      56.136  48.026  61.339  1.00  0.00           O
ATOM   1483  N   ALA A 289      56.359  46.939  59.422  1.00  0.00           N
ATOM   1484  HN  ALA A 289      56.941  46.350  58.866  1.00  0.00           H
ATOM   1485  CA  ALA A 289      55.205  47.548  58.765  1.00  0.00           C
ATOM   1486  HA  ALA A 289      55.325  48.609  58.932  1.00  0.00           H
ATOM   1487  CB  ALA A 289      55.243  46.946  57.336  1.00  0.00           C
ATOM   1488  HB1 ALA A 289      54.564  47.485  56.640  1.00  0.00           H
ATOM   1489  HB2 ALA A 289      55.121  45.843  57.366  1.00  0.00           H
ATOM   1490  HB3 ALA A 289      56.261  47.013  56.896  1.00  0.00           H
ATOM   1491  C   ALA A 289      53.802  47.325  59.362  1.00  0.00           C
ATOM   1492  O   ALA A 289      52.986  48.181  59.187  1.00  0.00           O
ATOM   1493  N   ARG A 290      53.456  46.153  59.954  1.00  0.00           N
ATOM   1494  HN  ARG A 290      54.052  45.378  60.151  1.00  0.00           H
ATOM   1495  CA  ARG A 290      52.118  45.833  60.415  1.00  0.00           C
ATOM   1496  HA  ARG A 290      51.391  46.025  59.641  1.00  0.00           H
ATOM   1497  CB  ARG A 290      51.944  44.330  60.795  1.00  0.00           C
ATOM   1498  HB1 ARG A 290      52.558  44.234  61.716  1.00  0.00           H
ATOM   1499  HB2 ARG A 290      52.312  43.634  60.011  1.00  0.00           H
ATOM   1500  CG  ARG A 290      50.487  43.853  60.978  1.00  0.00           C
ATOM   1501  HG1 ARG A 290      49.884  43.775  60.048  1.00  0.00           H
ATOM   1502  HG2 ARG A 290      50.042  44.710  61.527  1.00  0.00           H
ATOM   1503  CD  ARG A 290      50.127  42.655  61.941  1.00  0.00           C
ATOM   1504  HD1 ARG A 290      49.038  42.821  62.088  1.00  0.00           H
ATOM   1505  HD2 ARG A 290      50.637  42.763  62.922  1.00  0.00           H
ATOM   1506  NE  ARG A 290      50.380  41.310  61.382  1.00  0.00           N
ATOM   1507  HE  ARG A 290      49.661  40.846  60.864  1.00  0.00           H
ATOM   1508  CZ  ARG A 290      51.678  40.822  61.182  1.00  0.00           C
ATOM   1509  NH1 ARG A 290      52.782  41.194  61.818  1.00  0.00           N
ATOM   1510 1HH1 ARG A 290      52.650  41.819  62.587  1.00  0.00           H
ATOM   1511 2HH1 ARG A 290      53.643  40.716  61.643  1.00  0.00           H
ATOM   1512  NH2 ARG A 290      51.875  39.886  60.272  1.00  0.00           N
ATOM   1513 1HH2 ARG A 290      51.076  39.481  59.829  1.00  0.00           H
ATOM   1514 2HH2 ARG A 290      52.811  39.534  60.234  1.00  0.00           H
ATOM   1515  C   ARG A 290      51.711  46.677  61.604  1.00  0.00           C
ATOM   1516  O   ARG A 290      50.586  47.117  61.713  1.00  0.00           O
ATOM   1517  N   ARG A 291      52.695  47.038  62.447  1.00  0.00           N
ATOM   1518  HN  ARG A 291      53.634  46.703  62.451  1.00  0.00           H
ATOM   1519  CA  ARG A 291      52.445  48.095  63.359  1.00  0.00           C
ATOM   1520  HA  ARG A 291      51.474  47.872  63.776  1.00  0.00           H
ATOM   1521  CB  ARG A 291      53.517  48.280  64.484  1.00  0.00           C
ATOM   1522  HB1 ARG A 291      53.192  49.121  65.133  1.00  0.00           H
ATOM   1523  HB2 ARG A 291      54.430  48.627  63.954  1.00  0.00           H
ATOM   1524  CG  ARG A 291      53.905  46.892  65.112  1.00  0.00           C
ATOM   1525  HG1 ARG A 291      54.729  47.052  65.840  1.00  0.00           H
ATOM   1526  HG2 ARG A 291      54.309  46.183  64.358  1.00  0.00           H
ATOM   1527  CD  ARG A 291      52.665  46.088  65.679  1.00  0.00           C
ATOM   1528  HD1 ARG A 291      52.882  45.022  65.901  1.00  0.00           H
ATOM   1529  HD2 ARG A 291      51.731  46.133  65.079  1.00  0.00           H
ATOM   1530  NE  ARG A 291      52.357  46.734  67.025  1.00  0.00           N
ATOM   1531  HE  ARG A 291      52.729  47.647  67.187  1.00  0.00           H
ATOM   1532  CZ  ARG A 291      51.387  46.422  67.814  1.00  0.00           C
ATOM   1533  NH1 ARG A 291      50.570  45.392  67.767  1.00  0.00           N
ATOM   1534 1HH1 ARG A 291      50.672  44.771  66.990  1.00  0.00           H
ATOM   1535 2HH1 ARG A 291      49.859  45.280  68.461  1.00  0.00           H
ATOM   1536  NH2 ARG A 291      51.361  47.203  68.929  1.00  0.00           N
ATOM   1537 1HH2 ARG A 291      52.074  47.891  69.061  1.00  0.00           H
ATOM   1538 2HH2 ARG A 291      50.745  46.942  69.672  1.00  0.00           H
ATOM   1539  C   ARG A 291      52.207  49.404  62.674  1.00  0.00           C
ATOM   1540  O   ARG A 291      51.330  50.117  63.091  1.00  0.00           O
ATOM   1541  N   GLU A 292      52.929  49.672  61.560  1.00  0.00           N
ATOM   1542  HN  GLU A 292      53.669  49.060  61.291  1.00  0.00           H
ATOM   1543  CA  GLU A 292      52.790  50.880  60.792  1.00  0.00           C
ATOM   1544  HA  GLU A 292      52.648  51.664  61.520  1.00  0.00           H
ATOM   1545  CB  GLU A 292      54.028  51.113  59.924  1.00  0.00           C
ATOM   1546  HB1 GLU A 292      53.767  52.035  59.361  1.00  0.00           H
ATOM   1547  HB2 GLU A 292      54.176  50.354  59.126  1.00  0.00           H
ATOM   1548  CG  GLU A 292      55.319  51.427  60.710  1.00  0.00           C
ATOM   1549  HG1 GLU A 292      55.996  52.085  60.124  1.00  0.00           H
ATOM   1550  HG2 GLU A 292      55.776  50.552  61.220  1.00  0.00           H
ATOM   1551  CD  GLU A 292      55.014  52.326  61.903  1.00  0.00           C
ATOM   1552  OE1 GLU A 292      55.166  51.816  63.048  1.00  0.00           O
ATOM   1553  OE2 GLU A 292      54.691  53.514  61.678  1.00  0.00           O
ATOM   1554  C   GLU A 292      51.508  51.130  60.097  1.00  0.00           C
ATOM   1555  O   GLU A 292      50.947  52.220  60.178  1.00  0.00           O
ATOM   1556  N   ILE A 293      50.925  50.027  59.521  1.00  0.00           N
ATOM   1557  HN  ILE A 293      51.484  49.202  59.495  1.00  0.00           H
ATOM   1558  CA  ILE A 293      49.712  50.096  58.687  1.00  0.00           C
ATOM   1559  HA  ILE A 293      49.815  51.067  58.225  1.00  0.00           H
ATOM   1560  CB  ILE A 293      49.812  48.960  57.625  1.00  0.00           C
ATOM   1561  HB  ILE A 293      49.758  47.959  58.104  1.00  0.00           H
ATOM   1562  CG2 ILE A 293      48.606  49.066  56.618  1.00  0.00           C
ATOM   1563 1HG2 ILE A 293      48.504  48.076  56.124  1.00  0.00           H
ATOM   1564 2HG2 ILE A 293      48.718  49.893  55.885  1.00  0.00           H
ATOM   1565 3HG2 ILE A 293      47.589  49.136  57.059  1.00  0.00           H
ATOM   1566  CG1 ILE A 293      51.136  49.125  56.740  1.00  0.00           C
ATOM   1567 1HG1 ILE A 293      52.084  49.427  57.234  1.00  0.00           H
ATOM   1568 2HG1 ILE A 293      50.948  50.012  56.097  1.00  0.00           H
ATOM   1569  CD  ILE A 293      51.393  47.847  55.919  1.00  0.00           C
ATOM   1570  HD1 ILE A 293      50.485  47.209  55.953  1.00  0.00           H
ATOM   1571  HD2 ILE A 293      52.191  47.208  56.354  1.00  0.00           H
ATOM   1572  HD3 ILE A 293      51.737  48.062  54.885  1.00  0.00           H
ATOM   1573  C   ILE A 293      48.440  50.058  59.569  1.00  0.00           C
ATOM   1574  O   ILE A 293      47.398  50.568  59.259  1.00  0.00           O
ATOM   1575  N   VAL A 294      48.438  49.469  60.801  1.00  0.00           N
ATOM   1576  HN  VAL A 294      49.325  49.299  61.224  1.00  0.00           H
ATOM   1577  CA  VAL A 294      47.194  49.050  61.457  1.00  0.00           C
ATOM   1578  HA  VAL A 294      46.317  49.262  60.862  1.00  0.00           H
ATOM   1579  CB  VAL A 294      47.137  47.601  61.680  1.00  0.00           C
ATOM   1580  HB  VAL A 294      47.972  47.314  62.353  1.00  0.00           H
ATOM   1581  CG1 VAL A 294      45.898  47.191  62.585  1.00  0.00           C
ATOM   1582 1HG1 VAL A 294      45.710  46.100  62.680  1.00  0.00           H
ATOM   1583 2HG1 VAL A 294      45.030  47.628  62.046  1.00  0.00           H
ATOM   1584 3HG1 VAL A 294      45.954  47.627  63.605  1.00  0.00           H
ATOM   1585  CG2 VAL A 294      47.068  46.837  60.354  1.00  0.00           C
ATOM   1586 1HG2 VAL A 294      46.766  45.800  60.613  1.00  0.00           H
ATOM   1587 2HG2 VAL A 294      48.060  46.859  59.854  1.00  0.00           H
ATOM   1588 3HG2 VAL A 294      46.220  47.190  59.728  1.00  0.00           H
ATOM   1589  C   VAL A 294      47.133  49.813  62.825  1.00  0.00           C
ATOM   1590  O   VAL A 294      46.060  50.261  63.250  1.00  0.00           O
ATOM   1591  N   CYS A 295      48.245  50.109  63.458  1.00  0.00           N
ATOM   1592  HN  CYS A 295      49.011  49.731  62.945  1.00  0.00           H
ATOM   1593  CA  CYS A 295      48.283  50.912  64.721  1.00  0.00           C
ATOM   1594  HA  CYS A 295      47.315  50.830  65.192  1.00  0.00           H
ATOM   1595  CB  CYS A 295      49.335  50.393  65.762  1.00  0.00           C
ATOM   1596  HB1 CYS A 295      49.064  50.804  66.758  1.00  0.00           H
ATOM   1597  HB2 CYS A 295      50.342  50.764  65.474  1.00  0.00           H
ATOM   1598  SG  CYS A 295      49.272  48.602  65.796  1.00  0.00           S
ATOM   1599  C   CYS A 295      48.560  52.342  64.349  1.00  0.00           C
ATOM   1600  O   CYS A 295      49.088  52.622  63.302  1.00  0.00           O
ATOM   1601  N   ARG A 296      48.206  53.305  65.194  1.00  0.00           N
ATOM   1602  HN  ARG A 296      47.685  52.978  65.978  1.00  0.00           H
ATOM   1603  CA  ARG A 296      48.686  54.673  65.416  1.00  0.00           C
ATOM   1604  HA  ARG A 296      48.899  55.144  64.468  1.00  0.00           H
ATOM   1605  CB  ARG A 296      47.499  55.443  66.061  1.00  0.00           C
ATOM   1606  HB1 ARG A 296      47.851  56.424  66.447  1.00  0.00           H
ATOM   1607  HB2 ARG A 296      47.206  54.894  66.981  1.00  0.00           H
ATOM   1608  CG  ARG A 296      46.270  55.621  65.171  1.00  0.00           C
ATOM   1609  HG1 ARG A 296      45.930  54.579  64.993  1.00  0.00           H
ATOM   1610  HG2 ARG A 296      46.677  56.023  64.218  1.00  0.00           H
ATOM   1611  CD  ARG A 296      45.094  56.433  65.730  1.00  0.00           C
ATOM   1612  HD1 ARG A 296      44.685  55.989  66.662  1.00  0.00           H
ATOM   1613  HD2 ARG A 296      44.287  56.370  64.968  1.00  0.00           H
ATOM   1614  NE  ARG A 296      45.577  57.857  65.765  1.00  0.00           N
ATOM   1615  HE  ARG A 296      45.509  58.401  64.929  1.00  0.00           H
ATOM   1616  CZ  ARG A 296      45.775  58.566  66.875  1.00  0.00           C
ATOM   1617  NH1 ARG A 296      45.863  58.098  68.086  1.00  0.00           N
ATOM   1618 1HH1 ARG A 296      45.692  57.117  68.183  1.00  0.00           H
ATOM   1619 2HH1 ARG A 296      46.213  58.700  68.803  1.00  0.00           H
ATOM   1620  NH2 ARG A 296      45.824  59.881  66.647  1.00  0.00           N
ATOM   1621 1HH2 ARG A 296      46.148  60.249  65.776  1.00  0.00           H
ATOM   1622 2HH2 ARG A 296      45.888  60.444  67.471  1.00  0.00           H
ATOM   1623  C   ARG A 296      49.918  54.627  66.271  1.00  0.00           C
ATOM   1624  O   ARG A 296      50.227  53.607  66.902  1.00  0.00           O
ATOM   1625  N   ALA A 297      50.694  55.751  66.417  1.00  0.00           N
ATOM   1626  HN  ALA A 297      50.465  56.540  65.852  1.00  0.00           H
ATOM   1627  CA  ALA A 297      51.977  55.785  67.142  1.00  0.00           C
ATOM   1628  HA  ALA A 297      52.633  55.007  66.780  1.00  0.00           H
ATOM   1629  CB  ALA A 297      52.749  57.136  66.730  1.00  0.00           C
ATOM   1630  HB1 ALA A 297      52.952  57.173  65.639  1.00  0.00           H
ATOM   1631  HB2 ALA A 297      53.720  57.188  67.267  1.00  0.00           H
ATOM   1632  HB3 ALA A 297      52.150  58.002  67.085  1.00  0.00           H
ATOM   1633  C   ALA A 297      51.970  55.728  68.678  1.00  0.00           C
ATOM   1634  O   ALA A 297      52.981  55.380  69.294  1.00  0.00           O
ATOM   1635  N   ASP A 298      50.811  55.923  69.299  1.00  0.00           N
ATOM   1636  HN  ASP A 298      50.014  56.174  68.755  1.00  0.00           H
ATOM   1637  CA  ASP A 298      50.638  55.749  70.763  1.00  0.00           C
ATOM   1638  HA  ASP A 298      51.589  55.937  71.239  1.00  0.00           H
ATOM   1639  CB  ASP A 298      49.578  56.802  71.297  1.00  0.00           C
ATOM   1640  HB1 ASP A 298      49.858  57.831  70.985  1.00  0.00           H
ATOM   1641  HB2 ASP A 298      49.549  56.733  72.406  1.00  0.00           H
ATOM   1642  CG  ASP A 298      48.171  56.635  70.856  1.00  0.00           C
ATOM   1643  OD1 ASP A 298      47.842  55.971  69.895  1.00  0.00           O
ATOM   1644  OD2 ASP A 298      47.305  57.191  71.606  1.00  0.00           O
ATOM   1645  C   ASP A 298      50.048  54.269  71.042  1.00  0.00           C
ATOM   1646  O   ASP A 298      49.994  53.838  72.202  1.00  0.00           O
ATOM   1647  N   GLY A 299      49.789  53.518  69.950  1.00  0.00           N
ATOM   1648  HN  GLY A 299      49.687  54.002  69.084  1.00  0.00           H
ATOM   1649  CA  GLY A 299      49.360  52.149  70.012  1.00  0.00           C
ATOM   1650  HA1 GLY A 299      49.635  51.727  70.967  1.00  0.00           H
ATOM   1651  HA2 GLY A 299      49.716  51.467  69.255  1.00  0.00           H
ATOM   1652  C   GLY A 299      47.885  51.902  69.936  1.00  0.00           C
ATOM   1653  O   GLY A 299      47.452  50.822  70.138  1.00  0.00           O
ATOM   1654  N   THR A 300      47.112  52.955  69.804  1.00  0.00           N
ATOM   1655  HN  THR A 300      47.489  53.877  69.752  1.00  0.00           H
ATOM   1656  CA  THR A 300      45.694  52.982  69.336  1.00  0.00           C
ATOM   1657  HA  THR A 300      45.175  52.220  69.898  1.00  0.00           H
ATOM   1658  CB  THR A 300      44.936  54.315  69.463  1.00  0.00           C
ATOM   1659  HB  THR A 300      43.896  54.212  69.086  1.00  0.00           H
ATOM   1660  OG1 THR A 300      45.608  55.389  68.860  1.00  0.00           O
ATOM   1661  HG1 THR A 300      46.406  55.498  69.382  1.00  0.00           H
ATOM   1662  CG2 THR A 300      44.889  54.642  71.006  1.00  0.00           C
ATOM   1663 1HG2 THR A 300      45.888  55.005  71.330  1.00  0.00           H
ATOM   1664 2HG2 THR A 300      44.617  53.760  71.624  1.00  0.00           H
ATOM   1665 3HG2 THR A 300      44.169  55.449  71.262  1.00  0.00           H
ATOM   1666  C   THR A 300      45.539  52.421  67.972  1.00  0.00           C
ATOM   1667  O   THR A 300      46.410  52.532  67.117  1.00  0.00           O
ATOM   1668  N   MET A 301      44.356  51.794  67.720  1.00  0.00           N
ATOM   1669  HN  MET A 301      43.834  51.457  68.500  1.00  0.00           H
ATOM   1670  CA  MET A 301      43.864  51.436  66.376  1.00  0.00           C
ATOM   1671  HA  MET A 301      44.439  50.607  65.989  1.00  0.00           H
ATOM   1672  CB  MET A 301      42.675  50.493  66.538  1.00  0.00           C
ATOM   1673  HB1 MET A 301      41.786  51.024  66.940  1.00  0.00           H
ATOM   1674  HB2 MET A 301      42.953  49.604  67.144  1.00  0.00           H
ATOM   1675  CG  MET A 301      42.131  49.881  65.198  1.00  0.00           C
ATOM   1676  HG1 MET A 301      41.786  50.701  64.533  1.00  0.00           H
ATOM   1677  HG2 MET A 301      41.254  49.339  65.613  1.00  0.00           H
ATOM   1678  SD  MET A 301      43.148  48.880  64.175  1.00  0.00           S
ATOM   1679  CE  MET A 301      43.425  47.392  65.321  1.00  0.00           C
ATOM   1680  HE1 MET A 301      43.653  47.649  66.377  1.00  0.00           H
ATOM   1681  HE2 MET A 301      44.349  46.918  64.926  1.00  0.00           H
ATOM   1682  HE3 MET A 301      42.623  46.623  65.334  1.00  0.00           H
ATOM   1683  C   MET A 301      43.601  52.470  65.298  1.00  0.00           C
ATOM   1684  O   MET A 301      43.091  53.527  65.638  1.00  0.00           O
ATOM   1685  N   ARG A 302      43.937  52.241  64.065  1.00  0.00           N
ATOM   1686  HN  ARG A 302      44.535  51.451  63.958  1.00  0.00           H
ATOM   1687  CA  ARG A 302      43.632  53.094  62.954  1.00  0.00           C
ATOM   1688  HA  ARG A 302      43.846  54.137  63.139  1.00  0.00           H
ATOM   1689  CB  ARG A 302      44.454  52.539  61.696  1.00  0.00           C
ATOM   1690  HB1 ARG A 302      44.038  52.712  60.680  1.00  0.00           H
ATOM   1691  HB2 ARG A 302      44.328  51.440  61.805  1.00  0.00           H
ATOM   1692  CG  ARG A 302      45.941  52.952  61.689  1.00  0.00           C
ATOM   1693  HG1 ARG A 302      46.498  52.224  61.060  1.00  0.00           H
ATOM   1694  HG2 ARG A 302      46.474  52.803  62.652  1.00  0.00           H
ATOM   1695  CD  ARG A 302      46.201  54.330  61.063  1.00  0.00           C
ATOM   1696  HD1 ARG A 302      45.634  55.083  61.650  1.00  0.00           H
ATOM   1697  HD2 ARG A 302      45.905  54.342  59.992  1.00  0.00           H
ATOM   1698  NE  ARG A 302      47.640  54.603  61.267  1.00  0.00           N
ATOM   1699  HE  ARG A 302      48.255  53.824  61.392  1.00  0.00           H
ATOM   1700  CZ  ARG A 302      48.057  55.836  61.500  1.00  0.00           C
ATOM   1701  NH1 ARG A 302      47.332  56.892  61.239  1.00  0.00           N
ATOM   1702 1HH1 ARG A 302      46.542  56.690  60.660  1.00  0.00           H
ATOM   1703 2HH1 ARG A 302      47.747  57.760  61.509  1.00  0.00           H
ATOM   1704  NH2 ARG A 302      49.195  56.115  62.124  1.00  0.00           N
ATOM   1705 1HH2 ARG A 302      49.377  57.060  62.396  1.00  0.00           H
ATOM   1706 2HH2 ARG A 302      49.858  55.383  62.277  1.00  0.00           H
ATOM   1707  C   ARG A 302      42.272  52.932  62.586  1.00  0.00           C
ATOM   1708  O   ARG A 302      41.807  51.852  62.216  1.00  0.00           O
ATOM   1709  N   LEU A 303      41.470  54.001  62.730  1.00  0.00           N
ATOM   1710  HN  LEU A 303      41.866  54.875  63.001  1.00  0.00           H
ATOM   1711  CA  LEU A 303      39.940  53.987  62.531  1.00  0.00           C
ATOM   1712  HA  LEU A 303      39.649  53.175  61.881  1.00  0.00           H
ATOM   1713  CB  LEU A 303      39.082  53.889  63.853  1.00  0.00           C
ATOM   1714  HB1 LEU A 303      37.988  53.969  63.681  1.00  0.00           H
ATOM   1715  HB2 LEU A 303      39.318  54.820  64.410  1.00  0.00           H
ATOM   1716  CG  LEU A 303      39.345  52.530  64.640  1.00  0.00           C
ATOM   1717  HG  LEU A 303      40.385  52.239  64.376  1.00  0.00           H
ATOM   1718  CD1 LEU A 303      39.241  52.631  66.168  1.00  0.00           C
ATOM   1719 1HD1 LEU A 303      39.445  51.604  66.538  1.00  0.00           H
ATOM   1720 2HD1 LEU A 303      38.217  53.019  66.354  1.00  0.00           H
ATOM   1721 3HD1 LEU A 303      40.037  53.323  66.518  1.00  0.00           H
ATOM   1722  CD2 LEU A 303      38.374  51.482  63.996  1.00  0.00           C
ATOM   1723 1HD2 LEU A 303      38.345  51.633  62.896  1.00  0.00           H
ATOM   1724 2HD2 LEU A 303      37.301  51.593  64.264  1.00  0.00           H
ATOM   1725 3HD2 LEU A 303      38.826  50.488  64.204  1.00  0.00           H
ATOM   1726  C   LEU A 303      39.535  55.269  61.885  1.00  0.00           C
ATOM   1727  O   LEU A 303      39.969  56.259  62.376  1.00  0.00           O
ATOM   1728  N   GLY A 304      38.674  55.259  60.843  1.00  0.00           N
ATOM   1729  HN  GLY A 304      38.328  54.384  60.513  1.00  0.00           H
ATOM   1730  CA  GLY A 304      38.152  56.479  60.221  1.00  0.00           C
ATOM   1731  HA1 GLY A 304      37.579  57.080  60.912  1.00  0.00           H
ATOM   1732  HA2 GLY A 304      37.556  56.130  59.391  1.00  0.00           H
ATOM   1733  C   GLY A 304      39.183  57.394  59.626  1.00  0.00           C
ATOM   1734  O   GLY A 304      39.075  58.613  59.687  1.00  0.00           O
ATOM   1735  N   GLU A 305      40.182  56.731  58.972  1.00  0.00           N
ATOM   1736  HN  GLU A 305      40.206  55.735  58.984  1.00  0.00           H
ATOM   1737  CA  GLU A 305      41.150  57.390  58.074  1.00  0.00           C
ATOM   1738  HA  GLU A 305      41.396  58.364  58.471  1.00  0.00           H
ATOM   1739  CB  GLU A 305      42.445  56.516  57.931  1.00  0.00           C
ATOM   1740  HB1 GLU A 305      43.207  57.040  57.315  1.00  0.00           H
ATOM   1741  HB2 GLU A 305      42.112  55.657  57.309  1.00  0.00           H
ATOM   1742  CG  GLU A 305      43.127  55.944  59.115  1.00  0.00           C
ATOM   1743  HG1 GLU A 305      43.299  54.858  58.951  1.00  0.00           H
ATOM   1744  HG2 GLU A 305      42.555  55.930  60.068  1.00  0.00           H
ATOM   1745  CD  GLU A 305      44.460  56.540  59.613  1.00  0.00           C
ATOM   1746  OE1 GLU A 305      45.497  56.493  58.907  1.00  0.00           O
ATOM   1747  OE2 GLU A 305      44.416  57.091  60.747  1.00  0.00           O
ATOM   1748  C   GLU A 305      40.472  57.592  56.684  1.00  0.00           C
ATOM   1749  O   GLU A 305      39.410  57.092  56.529  1.00  0.00           O
ATOM   1750  N   PRO A 306      41.011  58.344  55.703  1.00  0.00           N
ATOM   1751  CD  PRO A 306      40.377  58.494  54.304  1.00  0.00           C
ATOM   1752  HD1 PRO A 306      39.626  59.313  54.309  1.00  0.00           H
ATOM   1753  HD2 PRO A 306      39.846  57.553  54.046  1.00  0.00           H
ATOM   1754  CA  PRO A 306      42.159  59.313  55.894  1.00  0.00           C
ATOM   1755  HA  PRO A 306      43.022  58.681  56.042  1.00  0.00           H
ATOM   1756  CB  PRO A 306      42.159  59.965  54.504  1.00  0.00           C
ATOM   1757  HB1 PRO A 306      43.164  60.362  54.247  1.00  0.00           H
ATOM   1758  HB2 PRO A 306      41.493  60.851  54.435  1.00  0.00           H
ATOM   1759  CG  PRO A 306      41.521  59.011  53.482  1.00  0.00           C
ATOM   1760  HG1 PRO A 306      41.086  59.562  52.621  1.00  0.00           H
ATOM   1761  HG2 PRO A 306      42.226  58.246  53.092  1.00  0.00           H
ATOM   1762  C   PRO A 306      42.191  60.328  57.057  1.00  0.00           C
ATOM   1763  O   PRO A 306      41.188  61.048  57.130  1.00  0.00           O
ATOM   1764  N   THR A 307      43.299  60.406  57.840  1.00  0.00           N
ATOM   1765  HN  THR A 307      44.094  59.871  57.564  1.00  0.00           H
ATOM   1766  CA  THR A 307      43.456  61.404  58.952  1.00  0.00           C
ATOM   1767  HA  THR A 307      42.454  61.698  59.227  1.00  0.00           H
ATOM   1768  CB  THR A 307      44.163  60.828  60.192  1.00  0.00           C
ATOM   1769  HB  THR A 307      45.145  60.378  59.931  1.00  0.00           H
ATOM   1770  OG1 THR A 307      43.499  59.705  60.791  1.00  0.00           O
ATOM   1771  HG1 THR A 307      43.953  58.883  60.592  1.00  0.00           H
ATOM   1772  CG2 THR A 307      44.448  61.846  61.433  1.00  0.00           C
ATOM   1773 1HG2 THR A 307      43.513  62.264  61.864  1.00  0.00           H
ATOM   1774 2HG2 THR A 307      45.144  62.672  61.171  1.00  0.00           H
ATOM   1775 3HG2 THR A 307      44.993  61.233  62.181  1.00  0.00           H
ATOM   1776  C   THR A 307      44.248  62.651  58.439  1.00  0.00           C
ATOM   1777  O   THR A 307      45.279  62.480  57.809  1.00  0.00           O
ATOM   1778  N   SER A 308      43.817  63.870  58.835  1.00  0.00           N
ATOM   1779  HN  SER A 308      43.033  63.910  59.450  1.00  0.00           H
ATOM   1780  CA  SER A 308      44.565  65.045  58.448  1.00  0.00           C
ATOM   1781  HA  SER A 308      44.819  65.057  57.399  1.00  0.00           H
ATOM   1782  CB  SER A 308      43.746  66.390  58.589  1.00  0.00           C
ATOM   1783  HB1 SER A 308      43.348  66.509  59.619  1.00  0.00           H
ATOM   1784  HB2 SER A 308      42.918  66.271  57.857  1.00  0.00           H
ATOM   1785  OG  SER A 308      44.427  67.555  58.143  1.00  0.00           O
ATOM   1786  HG1 SER A 308      44.511  67.523  57.187  1.00  0.00           H
ATOM   1787  C   SER A 308      45.992  65.275  59.076  1.00  0.00           C
ATOM   1788  O   SER A 308      46.219  65.076  60.251  1.00  0.00           O
ATOM   1789  N   ASN A 309      47.010  65.711  58.289  1.00  0.00           N
ATOM   1790  HN  ASN A 309      46.746  65.892  57.344  1.00  0.00           H
ATOM   1791  CA  ASN A 309      48.473  65.921  58.610  1.00  0.00           C
ATOM   1792  HA  ASN A 309      49.016  66.219  57.725  1.00  0.00           H
ATOM   1793  CB  ASN A 309      48.647  67.024  59.691  1.00  0.00           C
ATOM   1794  HB1 ASN A 309      49.723  67.223  59.887  1.00  0.00           H
ATOM   1795  HB2 ASN A 309      48.114  66.711  60.615  1.00  0.00           H
ATOM   1796  CG  ASN A 309      47.992  68.314  59.332  1.00  0.00           C
ATOM   1797  OD1 ASN A 309      47.442  68.928  60.240  1.00  0.00           O
ATOM   1798  ND2 ASN A 309      48.082  68.651  58.010  1.00  0.00           N
ATOM   1799 1HD2 ASN A 309      48.028  69.628  57.803  1.00  0.00           H
ATOM   1800 2HD2 ASN A 309      48.287  67.964  57.314  1.00  0.00           H
ATOM   1801  C   ASN A 309      49.306  64.730  59.112  1.00  0.00           C
ATOM   1802  O   ASN A 309      50.147  64.792  60.019  1.00  0.00           O
ATOM   1803  N   GLU A 310      48.978  63.528  58.619  1.00  0.00           N
ATOM   1804  HN  GLU A 310      48.422  63.541  57.792  1.00  0.00           H
ATOM   1805  CA  GLU A 310      49.271  62.186  59.027  1.00  0.00           C
ATOM   1806  HA  GLU A 310      50.183  62.192  59.605  1.00  0.00           H
ATOM   1807  CB  GLU A 310      48.085  61.646  59.867  1.00  0.00           C
ATOM   1808  HB1 GLU A 310      47.164  61.765  59.257  1.00  0.00           H
ATOM   1809  HB2 GLU A 310      47.876  62.223  60.793  1.00  0.00           H
ATOM   1810  CG  GLU A 310      48.028  60.176  60.258  1.00  0.00           C
ATOM   1811  HG1 GLU A 310      48.103  59.579  59.324  1.00  0.00           H
ATOM   1812  HG2 GLU A 310      47.048  59.943  60.727  1.00  0.00           H
ATOM   1813  CD  GLU A 310      49.054  59.691  61.232  1.00  0.00           C
ATOM   1814  OE1 GLU A 310      48.672  59.213  62.319  1.00  0.00           O
ATOM   1815  OE2 GLU A 310      50.264  59.812  60.899  1.00  0.00           O
ATOM   1816  C   GLU A 310      49.542  61.401  57.855  1.00  0.00           C
ATOM   1817  O   GLU A 310      49.174  61.766  56.788  1.00  0.00           O
ATOM   1818  N   THR A 311      50.276  60.289  58.014  1.00  0.00           N
ATOM   1819  HN  THR A 311      50.537  60.105  58.959  1.00  0.00           H
ATOM   1820  CA  THR A 311      50.581  59.390  56.942  1.00  0.00           C
ATOM   1821  HA  THR A 311      51.100  59.991  56.210  1.00  0.00           H
ATOM   1822  CB  THR A 311      51.525  58.303  57.402  1.00  0.00           C
ATOM   1823  HB  THR A 311      52.447  58.808  57.760  1.00  0.00           H
ATOM   1824  OG1 THR A 311      52.103  57.389  56.385  1.00  0.00           O
ATOM   1825  HG1 THR A 311      52.707  57.998  55.954  1.00  0.00           H
ATOM   1826  CG2 THR A 311      50.908  57.278  58.439  1.00  0.00           C
ATOM   1827 1HG2 THR A 311      51.665  56.623  58.921  1.00  0.00           H
ATOM   1828 2HG2 THR A 311      50.177  56.644  57.892  1.00  0.00           H
ATOM   1829 3HG2 THR A 311      50.516  57.887  59.282  1.00  0.00           H
ATOM   1830  C   THR A 311      49.311  58.758  56.350  1.00  0.00           C
ATOM   1831  O   THR A 311      48.281  58.546  56.976  1.00  0.00           O
ATOM   1832  N   LEU A 312      49.317  58.419  55.040  1.00  0.00           N
ATOM   1833  HN  LEU A 312      50.094  58.638  54.455  1.00  0.00           H
ATOM   1834  CA  LEU A 312      48.312  57.667  54.299  1.00  0.00           C
ATOM   1835  HA  LEU A 312      47.425  57.602  54.912  1.00  0.00           H
ATOM   1836  CB  LEU A 312      47.934  58.291  52.909  1.00  0.00           C
ATOM   1837  HB1 LEU A 312      47.049  57.719  52.556  1.00  0.00           H
ATOM   1838  HB2 LEU A 312      48.795  58.227  52.210  1.00  0.00           H
ATOM   1839  CG  LEU A 312      47.438  59.742  52.942  1.00  0.00           C
ATOM   1840  HG  LEU A 312      48.332  60.389  53.070  1.00  0.00           H
ATOM   1841  CD1 LEU A 312      46.760  60.149  51.576  1.00  0.00           C
ATOM   1842 1HD1 LEU A 312      45.780  59.626  51.543  1.00  0.00           H
ATOM   1843 2HD1 LEU A 312      47.473  59.733  50.831  1.00  0.00           H
ATOM   1844 3HD1 LEU A 312      46.774  61.237  51.353  1.00  0.00           H
ATOM   1845  CD2 LEU A 312      46.428  59.966  54.065  1.00  0.00           C
ATOM   1846 1HD2 LEU A 312      45.911  60.926  53.851  1.00  0.00           H
ATOM   1847 2HD2 LEU A 312      46.819  59.857  55.099  1.00  0.00           H
ATOM   1848 3HD2 LEU A 312      45.733  59.118  53.888  1.00  0.00           H
ATOM   1849  C   LEU A 312      48.712  56.281  54.105  1.00  0.00           C
ATOM   1850  O   LEU A 312      48.044  55.581  53.344  1.00  0.00           O
ATOM   1851  N   SER A 313      49.739  55.742  54.845  1.00  0.00           N
ATOM   1852  HN  SER A 313      50.159  56.301  55.555  1.00  0.00           H
ATOM   1853  CA  SER A 313      50.168  54.375  54.772  1.00  0.00           C
ATOM   1854  HA  SER A 313      50.547  54.198  53.776  1.00  0.00           H
ATOM   1855  CB  SER A 313      51.254  53.922  55.776  1.00  0.00           C
ATOM   1856  HB1 SER A 313      51.568  52.894  55.493  1.00  0.00           H
ATOM   1857  HB2 SER A 313      50.942  53.946  56.842  1.00  0.00           H
ATOM   1858  OG  SER A 313      52.440  54.701  55.580  1.00  0.00           O
ATOM   1859  HG1 SER A 313      52.167  55.621  55.608  1.00  0.00           H
ATOM   1860  C   SER A 313      49.088  53.305  54.945  1.00  0.00           C
ATOM   1861  O   SER A 313      49.075  52.288  54.231  1.00  0.00           O
ATOM   1862  N   CYS A 314      48.094  53.439  55.876  1.00  0.00           N
ATOM   1863  HN  CYS A 314      48.133  54.199  56.519  1.00  0.00           H
ATOM   1864  CA  CYS A 314      46.946  52.510  56.108  1.00  0.00           C
ATOM   1865  HA  CYS A 314      47.402  51.533  56.164  1.00  0.00           H
ATOM   1866  CB  CYS A 314      46.115  52.903  57.317  1.00  0.00           C
ATOM   1867  HB1 CYS A 314      46.154  54.012  57.377  1.00  0.00           H
ATOM   1868  HB2 CYS A 314      46.677  52.538  58.203  1.00  0.00           H
ATOM   1869  SG  CYS A 314      44.465  52.312  57.513  1.00  0.00           S
ATOM   1870  C   CYS A 314      46.066  52.610  54.846  1.00  0.00           C
ATOM   1871  O   CYS A 314      45.663  51.600  54.298  1.00  0.00           O
ATOM   1872  N   VAL A 315      45.748  53.863  54.341  1.00  0.00           N
ATOM   1873  HN  VAL A 315      46.388  54.560  54.657  1.00  0.00           H
ATOM   1874  CA  VAL A 315      44.759  54.230  53.252  1.00  0.00           C
ATOM   1875  HA  VAL A 315      43.864  53.698  53.539  1.00  0.00           H
ATOM   1876  CB  VAL A 315      44.681  55.824  53.215  1.00  0.00           C
ATOM   1877  HB  VAL A 315      45.695  56.242  53.036  1.00  0.00           H
ATOM   1878  CG1 VAL A 315      44.067  56.266  51.935  1.00  0.00           C
ATOM   1879 1HG1 VAL A 315      44.007  57.358  52.131  1.00  0.00           H
ATOM   1880 2HG1 VAL A 315      43.045  55.888  51.719  1.00  0.00           H
ATOM   1881 3HG1 VAL A 315      44.623  55.946  51.028  1.00  0.00           H
ATOM   1882  CG2 VAL A 315      44.057  56.497  54.410  1.00  0.00           C
ATOM   1883 1HG2 VAL A 315      44.253  57.585  54.303  1.00  0.00           H
ATOM   1884 2HG2 VAL A 315      44.702  56.194  55.262  1.00  0.00           H
ATOM   1885 3HG2 VAL A 315      42.994  56.219  54.574  1.00  0.00           H
ATOM   1886  C   VAL A 315      45.166  53.613  51.936  1.00  0.00           C
ATOM   1887  O   VAL A 315      44.381  53.021  51.256  1.00  0.00           O
ATOM   1888  N   ILE A 316      46.465  53.756  51.709  1.00  0.00           N
ATOM   1889  HN  ILE A 316      47.055  54.201  52.378  1.00  0.00           H
ATOM   1890  CA  ILE A 316      47.081  53.329  50.453  1.00  0.00           C
ATOM   1891  HA  ILE A 316      46.565  53.855  49.664  1.00  0.00           H
ATOM   1892  CB  ILE A 316      48.537  53.803  50.338  1.00  0.00           C
ATOM   1893  HB  ILE A 316      49.120  53.527  51.243  1.00  0.00           H
ATOM   1894  CG2 ILE A 316      49.247  53.012  49.173  1.00  0.00           C
ATOM   1895 1HG2 ILE A 316      49.297  51.948  49.488  1.00  0.00           H
ATOM   1896 2HG2 ILE A 316      50.243  53.465  48.979  1.00  0.00           H
ATOM   1897 3HG2 ILE A 316      48.817  53.127  48.155  1.00  0.00           H
ATOM   1898  CG1 ILE A 316      48.664  55.315  50.026  1.00  0.00           C
ATOM   1899 1HG1 ILE A 316      47.964  55.874  50.684  1.00  0.00           H
ATOM   1900 2HG1 ILE A 316      48.453  55.455  48.944  1.00  0.00           H
ATOM   1901  CD  ILE A 316      50.106  55.868  50.282  1.00  0.00           C
ATOM   1902  HD1 ILE A 316      50.813  55.166  49.791  1.00  0.00           H
ATOM   1903  HD2 ILE A 316      50.225  55.885  51.387  1.00  0.00           H
ATOM   1904  HD3 ILE A 316      50.196  56.868  49.808  1.00  0.00           H
ATOM   1905  C   ILE A 316      46.910  51.832  50.312  1.00  0.00           C
ATOM   1906  O   ILE A 316      46.547  51.293  49.285  1.00  0.00           O
ATOM   1907  N   ILE A 317      47.218  51.061  51.382  1.00  0.00           N
ATOM   1908  HN  ILE A 317      47.518  51.458  52.246  1.00  0.00           H
ATOM   1909  CA  ILE A 317      47.006  49.598  51.384  1.00  0.00           C
ATOM   1910  HA  ILE A 317      47.449  49.146  50.508  1.00  0.00           H
ATOM   1911  CB  ILE A 317      47.751  48.965  52.651  1.00  0.00           C
ATOM   1912  HB  ILE A 317      47.236  49.386  53.541  1.00  0.00           H
ATOM   1913  CG2 ILE A 317      47.556  47.460  52.847  1.00  0.00           C
ATOM   1914 1HG2 ILE A 317      46.533  47.084  53.060  1.00  0.00           H
ATOM   1915 2HG2 ILE A 317      48.098  47.183  53.777  1.00  0.00           H
ATOM   1916 3HG2 ILE A 317      47.978  46.871  52.004  1.00  0.00           H
ATOM   1917  CG1 ILE A 317      49.239  49.354  52.680  1.00  0.00           C
ATOM   1918 1HG1 ILE A 317      49.758  48.927  53.565  1.00  0.00           H
ATOM   1919 2HG1 ILE A 317      49.244  50.452  52.854  1.00  0.00           H
ATOM   1920  CD  ILE A 317      50.045  49.022  51.420  1.00  0.00           C
ATOM   1921  HD1 ILE A 317      49.615  49.592  50.569  1.00  0.00           H
ATOM   1922  HD2 ILE A 317      49.995  47.921  51.283  1.00  0.00           H
ATOM   1923  HD3 ILE A 317      51.134  49.239  51.436  1.00  0.00           H
ATOM   1924  C   ILE A 317      45.560  49.094  51.433  1.00  0.00           C
ATOM   1925  O   ILE A 317      45.260  48.000  50.909  1.00  0.00           O
ATOM   1926  N   PHE A 318      44.661  49.926  51.922  1.00  0.00           N
ATOM   1927  HN  PHE A 318      44.952  50.774  52.359  1.00  0.00           H
ATOM   1928  CA  PHE A 318      43.208  49.799  51.687  1.00  0.00           C
ATOM   1929  HA  PHE A 318      42.922  48.820  52.042  1.00  0.00           H
ATOM   1930  CB  PHE A 318      42.412  50.813  52.515  1.00  0.00           C
ATOM   1931  HB1 PHE A 318      42.868  51.819  52.394  1.00  0.00           H
ATOM   1932  HB2 PHE A 318      42.493  50.387  53.537  1.00  0.00           H
ATOM   1933  CG  PHE A 318      40.909  50.939  52.311  1.00  0.00           C
ATOM   1934  CD1 PHE A 318      40.050  49.872  52.685  1.00  0.00           C
ATOM   1935  HD1 PHE A 318      40.505  49.024  53.174  1.00  0.00           H
ATOM   1936  CE1 PHE A 318      38.674  50.005  52.529  1.00  0.00           C
ATOM   1937  HE1 PHE A 318      37.989  49.252  52.891  1.00  0.00           H
ATOM   1938  CZ  PHE A 318      38.112  51.105  52.047  1.00  0.00           C
ATOM   1939  HZ  PHE A 318      37.035  51.121  51.971  1.00  0.00           H
ATOM   1940  CD2 PHE A 318      40.239  52.095  51.841  1.00  0.00           C
ATOM   1941  HD2 PHE A 318      40.827  52.926  51.481  1.00  0.00           H
ATOM   1942  CE2 PHE A 318      38.839  52.166  51.619  1.00  0.00           C
ATOM   1943  HE2 PHE A 318      38.471  52.986  51.020  1.00  0.00           H
ATOM   1944  C   PHE A 318      42.744  49.757  50.240  1.00  0.00           C
ATOM   1945  O   PHE A 318      41.899  48.918  49.957  1.00  0.00           O
ATOM   1946  N   VAL A 319      43.239  50.598  49.389  1.00  0.00           N
ATOM   1947  HN  VAL A 319      43.743  51.396  49.709  1.00  0.00           H
ATOM   1948  CA  VAL A 319      42.868  50.701  47.956  1.00  0.00           C
ATOM   1949  HA  VAL A 319      41.824  50.495  47.775  1.00  0.00           H
ATOM   1950  CB  VAL A 319      43.061  52.120  47.431  1.00  0.00           C
ATOM   1951  HB  VAL A 319      44.141  52.376  47.477  1.00  0.00           H
ATOM   1952  CG1 VAL A 319      42.602  52.223  45.951  1.00  0.00           C
ATOM   1953 1HG1 VAL A 319      43.102  53.143  45.579  1.00  0.00           H
ATOM   1954 2HG1 VAL A 319      41.502  52.346  45.849  1.00  0.00           H
ATOM   1955 3HG1 VAL A 319      42.990  51.442  45.263  1.00  0.00           H
ATOM   1956  CG2 VAL A 319      42.415  53.078  48.376  1.00  0.00           C
ATOM   1957 1HG2 VAL A 319      42.945  53.052  49.352  1.00  0.00           H
ATOM   1958 2HG2 VAL A 319      41.325  52.919  48.522  1.00  0.00           H
ATOM   1959 3HG2 VAL A 319      42.552  54.118  48.012  1.00  0.00           H
ATOM   1960  C   VAL A 319      43.499  49.525  47.196  1.00  0.00           C
ATOM   1961  O   VAL A 319      42.809  48.927  46.386  1.00  0.00           O
ATOM   1962  N   ILE A 320      44.729  49.105  47.534  1.00  0.00           N
ATOM   1963  HN  ILE A 320      45.252  49.629  48.202  1.00  0.00           H
ATOM   1964  CA  ILE A 320      45.232  47.783  47.094  1.00  0.00           C
ATOM   1965  HA  ILE A 320      45.169  47.838  46.017  1.00  0.00           H
ATOM   1966  CB  ILE A 320      46.606  47.554  47.523  1.00  0.00           C
ATOM   1967  HB  ILE A 320      46.544  47.479  48.629  1.00  0.00           H
ATOM   1968  CG2 ILE A 320      47.093  46.228  46.935  1.00  0.00           C
ATOM   1969 1HG2 ILE A 320      47.145  46.221  45.825  1.00  0.00           H
ATOM   1970 2HG2 ILE A 320      46.502  45.362  47.302  1.00  0.00           H
ATOM   1971 3HG2 ILE A 320      48.130  46.231  47.334  1.00  0.00           H
ATOM   1972  CG1 ILE A 320      47.571  48.689  47.133  1.00  0.00           C
ATOM   1973 1HG1 ILE A 320      48.517  48.224  47.484  1.00  0.00           H
ATOM   1974 2HG1 ILE A 320      47.343  49.560  47.784  1.00  0.00           H
ATOM   1975  CD  ILE A 320      47.673  49.035  45.595  1.00  0.00           C
ATOM   1976  HD1 ILE A 320      47.673  48.112  44.976  1.00  0.00           H
ATOM   1977  HD2 ILE A 320      48.677  49.468  45.400  1.00  0.00           H
ATOM   1978  HD3 ILE A 320      46.834  49.729  45.371  1.00  0.00           H
ATOM   1979  C   ILE A 320      44.342  46.548  47.520  1.00  0.00           C
ATOM   1980  O   ILE A 320      44.100  45.663  46.700  1.00  0.00           O
ATOM   1981  N   VAL A 321      43.902  46.433  48.758  1.00  0.00           N
ATOM   1982  HN  VAL A 321      44.353  47.009  49.436  1.00  0.00           H
ATOM   1983  CA  VAL A 321      42.978  45.381  49.226  1.00  0.00           C
ATOM   1984  HA  VAL A 321      43.323  44.435  48.836  1.00  0.00           H
ATOM   1985  CB  VAL A 321      42.989  45.258  50.733  1.00  0.00           C
ATOM   1986  HB  VAL A 321      42.856  46.282  51.144  1.00  0.00           H
ATOM   1987  CG1 VAL A 321      41.882  44.336  51.163  1.00  0.00           C
ATOM   1988 1HG1 VAL A 321      41.989  44.036  52.227  1.00  0.00           H
ATOM   1989 2HG1 VAL A 321      41.844  43.407  50.555  1.00  0.00           H
ATOM   1990 3HG1 VAL A 321      40.834  44.704  51.129  1.00  0.00           H
ATOM   1991  CG2 VAL A 321      44.328  44.741  51.149  1.00  0.00           C
ATOM   1992 1HG2 VAL A 321      45.054  45.575  51.254  1.00  0.00           H
ATOM   1993 2HG2 VAL A 321      44.705  43.959  50.455  1.00  0.00           H
ATOM   1994 3HG2 VAL A 321      44.264  44.277  52.156  1.00  0.00           H
ATOM   1995  C   VAL A 321      41.597  45.509  48.641  1.00  0.00           C
ATOM   1996  O   VAL A 321      41.140  44.634  47.895  1.00  0.00           O
ATOM   1997  N   TYR A 322      40.856  46.566  48.952  1.00  0.00           N
ATOM   1998  HN  TYR A 322      41.253  47.346  49.429  1.00  0.00           H
ATOM   1999  CA  TYR A 322      39.423  46.781  48.749  1.00  0.00           C
ATOM   2000  HA  TYR A 322      38.911  45.922  49.158  1.00  0.00           H
ATOM   2001  CB  TYR A 322      38.894  47.927  49.653  1.00  0.00           C
ATOM   2002  HB1 TYR A 322      39.305  48.927  49.399  1.00  0.00           H
ATOM   2003  HB2 TYR A 322      39.159  47.690  50.706  1.00  0.00           H
ATOM   2004  CG  TYR A 322      37.377  48.110  49.686  1.00  0.00           C
ATOM   2005  CD1 TYR A 322      36.510  47.347  50.529  1.00  0.00           C
ATOM   2006  HD1 TYR A 322      36.838  46.679  51.312  1.00  0.00           H
ATOM   2007  CE1 TYR A 322      35.149  47.485  50.391  1.00  0.00           C
ATOM   2008  HE1 TYR A 322      34.442  47.031  51.070  1.00  0.00           H
ATOM   2009  CZ  TYR A 322      34.578  48.402  49.443  1.00  0.00           C
ATOM   2010  OH  TYR A 322      33.201  48.648  49.325  1.00  0.00           O
ATOM   2011  HH  TYR A 322      32.702  47.887  49.629  1.00  0.00           H
ATOM   2012  CD2 TYR A 322      36.835  48.944  48.696  1.00  0.00           C
ATOM   2013  HD2 TYR A 322      37.454  49.373  47.923  1.00  0.00           H
ATOM   2014  CE2 TYR A 322      35.502  49.132  48.600  1.00  0.00           C
ATOM   2015  HE2 TYR A 322      35.074  49.710  47.794  1.00  0.00           H
ATOM   2016  C   TYR A 322      39.104  46.984  47.272  1.00  0.00           C
ATOM   2017  O   TYR A 322      38.275  46.268  46.704  1.00  0.00           O
ATOM   2018  N   TYR A 323      39.771  47.851  46.437  1.00  0.00           N
ATOM   2019  HN  TYR A 323      40.513  48.462  46.703  1.00  0.00           H
ATOM   2020  CA  TYR A 323      39.416  48.069  45.023  1.00  0.00           C
ATOM   2021  HA  TYR A 323      38.360  48.275  45.116  1.00  0.00           H
ATOM   2022  CB  TYR A 323      40.119  49.418  44.474  1.00  0.00           C
ATOM   2023  HB1 TYR A 323      41.187  49.328  44.765  1.00  0.00           H
ATOM   2024  HB2 TYR A 323      39.694  50.324  44.958  1.00  0.00           H
ATOM   2025  CG  TYR A 323      40.012  49.498  42.980  1.00  0.00           C
ATOM   2026  CD1 TYR A 323      39.076  50.376  42.528  1.00  0.00           C
ATOM   2027  HD1 TYR A 323      38.344  50.841  43.172  1.00  0.00           H
ATOM   2028  CE1 TYR A 323      38.822  50.493  41.173  1.00  0.00           C
ATOM   2029  HE1 TYR A 323      38.146  51.272  40.852  1.00  0.00           H
ATOM   2030  CZ  TYR A 323      39.608  49.901  40.227  1.00  0.00           C
ATOM   2031  OH  TYR A 323      39.443  50.216  38.898  1.00  0.00           O
ATOM   2032  HH  TYR A 323      38.629  50.718  38.806  1.00  0.00           H
ATOM   2033  CD2 TYR A 323      40.806  48.818  42.034  1.00  0.00           C
ATOM   2034  HD2 TYR A 323      41.576  48.136  42.366  1.00  0.00           H
ATOM   2035  CE2 TYR A 323      40.610  49.049  40.635  1.00  0.00           C
ATOM   2036  HE2 TYR A 323      41.227  48.527  39.919  1.00  0.00           H
ATOM   2037  C   TYR A 323      39.541  46.836  44.184  1.00  0.00           C
ATOM   2038  O   TYR A 323      38.713  46.573  43.348  1.00  0.00           O
ATOM   2039  N   ALA A 324      40.599  45.995  44.411  1.00  0.00           N
ATOM   2040  HN  ALA A 324      41.259  46.200  45.130  1.00  0.00           H
ATOM   2041  CA  ALA A 324      41.040  44.862  43.584  1.00  0.00           C
ATOM   2042  HA  ALA A 324      40.939  45.120  42.540  1.00  0.00           H
ATOM   2043  CB  ALA A 324      42.473  44.400  44.099  1.00  0.00           C
ATOM   2044  HB1 ALA A 324      43.232  45.154  43.799  1.00  0.00           H
ATOM   2045  HB2 ALA A 324      42.817  43.446  43.645  1.00  0.00           H
ATOM   2046  HB3 ALA A 324      42.607  44.434  45.201  1.00  0.00           H
ATOM   2047  C   ALA A 324      39.981  43.804  43.758  1.00  0.00           C
ATOM   2048  O   ALA A 324      39.437  43.166  42.853  1.00  0.00           O
ATOM   2049  N   LEU A 325      39.604  43.684  45.051  1.00  0.00           N
ATOM   2050  HN  LEU A 325      40.005  44.258  45.761  1.00  0.00           H
ATOM   2051  CA  LEU A 325      38.505  42.901  45.440  1.00  0.00           C
ATOM   2052  HA  LEU A 325      38.705  41.894  45.105  1.00  0.00           H
ATOM   2053  CB  LEU A 325      38.341  42.860  47.005  1.00  0.00           C
ATOM   2054  HB1 LEU A 325      38.205  43.899  47.373  1.00  0.00           H
ATOM   2055  HB2 LEU A 325      39.345  42.557  47.371  1.00  0.00           H
ATOM   2056  CG  LEU A 325      37.337  41.881  47.753  1.00  0.00           C
ATOM   2057  HG  LEU A 325      36.343  42.082  47.299  1.00  0.00           H
ATOM   2058  CD1 LEU A 325      37.605  40.364  47.355  1.00  0.00           C
ATOM   2059 1HD1 LEU A 325      38.682  40.172  47.546  1.00  0.00           H
ATOM   2060 2HD1 LEU A 325      37.308  40.376  46.284  1.00  0.00           H
ATOM   2061 3HD1 LEU A 325      36.990  39.694  47.994  1.00  0.00           H
ATOM   2062  CD2 LEU A 325      37.390  42.130  49.273  1.00  0.00           C
ATOM   2063 1HD2 LEU A 325      36.694  41.483  49.850  1.00  0.00           H
ATOM   2064 2HD2 LEU A 325      37.050  43.163  49.500  1.00  0.00           H
ATOM   2065 3HD2 LEU A 325      38.387  41.913  49.715  1.00  0.00           H
ATOM   2066  C   LEU A 325      37.170  43.251  44.790  1.00  0.00           C
ATOM   2067  O   LEU A 325      36.475  42.361  44.253  1.00  0.00           O
ATOM   2068  N   MET A 326      36.781  44.562  44.865  1.00  0.00           N
ATOM   2069  HN  MET A 326      37.390  45.231  45.284  1.00  0.00           H
ATOM   2070  CA  MET A 326      35.513  44.948  44.352  1.00  0.00           C
ATOM   2071  HA  MET A 326      34.693  44.265  44.515  1.00  0.00           H
ATOM   2072  CB  MET A 326      35.028  46.358  44.874  1.00  0.00           C
ATOM   2073  HB1 MET A 326      34.079  46.560  44.332  1.00  0.00           H
ATOM   2074  HB2 MET A 326      35.712  47.183  44.583  1.00  0.00           H
ATOM   2075  CG  MET A 326      34.612  46.258  46.376  1.00  0.00           C
ATOM   2076  HG1 MET A 326      34.410  47.294  46.724  1.00  0.00           H
ATOM   2077  HG2 MET A 326      35.422  45.886  47.038  1.00  0.00           H
ATOM   2078  SD  MET A 326      32.997  45.295  46.571  1.00  0.00           S
ATOM   2079  CE  MET A 326      32.946  45.059  48.402  1.00  0.00           C
ATOM   2080  HE1 MET A 326      33.043  43.984  48.665  1.00  0.00           H
ATOM   2081  HE2 MET A 326      31.940  45.398  48.729  1.00  0.00           H
ATOM   2082  HE3 MET A 326      33.728  45.667  48.905  1.00  0.00           H
ATOM   2083  C   MET A 326      35.518  44.955  42.786  1.00  0.00           C
ATOM   2084  O   MET A 326      34.494  44.718  42.127  1.00  0.00           O
ATOM   2085  N   ALA A 327      36.641  45.336  42.145  1.00  0.00           N
ATOM   2086  HN  ALA A 327      37.428  45.507  42.732  1.00  0.00           H
ATOM   2087  CA  ALA A 327      36.819  45.163  40.722  1.00  0.00           C
ATOM   2088  HA  ALA A 327      35.992  45.609  40.190  1.00  0.00           H
ATOM   2089  CB  ALA A 327      38.193  45.865  40.352  1.00  0.00           C
ATOM   2090  HB1 ALA A 327      39.002  45.351  40.915  1.00  0.00           H
ATOM   2091  HB2 ALA A 327      38.266  46.930  40.660  1.00  0.00           H
ATOM   2092  HB3 ALA A 327      38.358  45.669  39.271  1.00  0.00           H
ATOM   2093  C   ALA A 327      36.832  43.721  40.184  1.00  0.00           C
ATOM   2094  O   ALA A 327      36.219  43.442  39.147  1.00  0.00           O
ATOM   2095  N   GLY A 328      37.402  42.767  41.001  1.00  0.00           N
ATOM   2096  HN  GLY A 328      38.018  42.997  41.750  1.00  0.00           H
ATOM   2097  CA  GLY A 328      37.334  41.297  40.879  1.00  0.00           C
ATOM   2098  HA1 GLY A 328      37.588  40.917  41.857  1.00  0.00           H
ATOM   2099  HA2 GLY A 328      38.029  41.044  40.092  1.00  0.00           H
ATOM   2100  C   GLY A 328      35.886  40.744  40.576  1.00  0.00           C
ATOM   2101  O   GLY A 328      35.621  40.125  39.559  1.00  0.00           O
ATOM   2102  N   VAL A 329      34.965  40.973  41.552  1.00  0.00           N
ATOM   2103  HN  VAL A 329      35.144  41.331  42.465  1.00  0.00           H
ATOM   2104  CA  VAL A 329      33.519  40.549  41.558  1.00  0.00           C
ATOM   2105  HA  VAL A 329      33.514  39.476  41.429  1.00  0.00           H
ATOM   2106  CB  VAL A 329      32.764  40.821  42.849  1.00  0.00           C
ATOM   2107  HB  VAL A 329      31.760  40.362  42.719  1.00  0.00           H
ATOM   2108  CG1 VAL A 329      33.610  40.108  43.891  1.00  0.00           C
ATOM   2109 1HG1 VAL A 329      33.784  39.062  43.558  1.00  0.00           H
ATOM   2110 2HG1 VAL A 329      33.156  39.944  44.891  1.00  0.00           H
ATOM   2111 3HG1 VAL A 329      34.623  40.555  43.985  1.00  0.00           H
ATOM   2112  CG2 VAL A 329      32.685  42.229  43.354  1.00  0.00           C
ATOM   2113 1HG2 VAL A 329      32.300  42.924  42.578  1.00  0.00           H
ATOM   2114 2HG2 VAL A 329      33.732  42.549  43.545  1.00  0.00           H
ATOM   2115 3HG2 VAL A 329      32.018  42.330  44.237  1.00  0.00           H
ATOM   2116  C   VAL A 329      32.760  41.274  40.443  1.00  0.00           C
ATOM   2117  O   VAL A 329      31.915  40.614  39.808  1.00  0.00           O
ATOM   2118  N   VAL A 330      33.065  42.570  40.119  1.00  0.00           N
ATOM   2119  HN  VAL A 330      33.697  43.025  40.742  1.00  0.00           H
ATOM   2120  CA  VAL A 330      32.571  43.418  39.009  1.00  0.00           C
ATOM   2121  HA  VAL A 330      31.498  43.320  39.083  1.00  0.00           H
ATOM   2122  CB  VAL A 330      33.018  44.911  39.126  1.00  0.00           C
ATOM   2123  HB  VAL A 330      33.934  44.990  39.749  1.00  0.00           H
ATOM   2124  CG1 VAL A 330      33.249  45.627  37.857  1.00  0.00           C
ATOM   2125 1HG1 VAL A 330      32.370  45.681  37.179  1.00  0.00           H
ATOM   2126 2HG1 VAL A 330      34.064  45.134  37.285  1.00  0.00           H
ATOM   2127 3HG1 VAL A 330      33.568  46.657  38.123  1.00  0.00           H
ATOM   2128  CG2 VAL A 330      31.749  45.486  39.876  1.00  0.00           C
ATOM   2129 1HG2 VAL A 330      31.930  46.578  39.970  1.00  0.00           H
ATOM   2130 2HG2 VAL A 330      31.664  44.960  40.851  1.00  0.00           H
ATOM   2131 3HG2 VAL A 330      30.792  45.361  39.327  1.00  0.00           H
ATOM   2132  C   VAL A 330      32.957  42.827  37.727  1.00  0.00           C
ATOM   2133  O   VAL A 330      32.197  42.864  36.718  1.00  0.00           O
ATOM   2134  N   TRP A 331      34.154  42.209  37.630  1.00  0.00           N
ATOM   2135  HN  TRP A 331      34.775  42.297  38.405  1.00  0.00           H
ATOM   2136  CA  TRP A 331      34.712  41.617  36.432  1.00  0.00           C
ATOM   2137  HA  TRP A 331      34.423  42.223  35.586  1.00  0.00           H
ATOM   2138  CB  TRP A 331      36.259  41.472  36.476  1.00  0.00           C
ATOM   2139  HB1 TRP A 331      36.566  40.503  36.029  1.00  0.00           H
ATOM   2140  HB2 TRP A 331      36.418  41.483  37.575  1.00  0.00           H
ATOM   2141  CG  TRP A 331      36.975  42.694  35.933  1.00  0.00           C
ATOM   2142  CD1 TRP A 331      37.885  43.553  36.584  1.00  0.00           C
ATOM   2143  HD1 TRP A 331      38.284  43.280  37.550  1.00  0.00           H
ATOM   2144  NE1 TRP A 331      38.174  44.654  35.781  1.00  0.00           N
ATOM   2145  HE1 TRP A 331      38.828  45.327  36.048  1.00  0.00           H
ATOM   2146  CE2 TRP A 331      37.591  44.500  34.524  1.00  0.00           C
ATOM   2147  CD2 TRP A 331      36.838  43.281  34.620  1.00  0.00           C
ATOM   2148  CE3 TRP A 331      35.989  42.885  33.596  1.00  0.00           C
ATOM   2149  HE3 TRP A 331      35.418  41.975  33.711  1.00  0.00           H
ATOM   2150  CZ3 TRP A 331      36.009  43.648  32.383  1.00  0.00           C
ATOM   2151  HZ3 TRP A 331      35.531  43.294  31.482  1.00  0.00           H
ATOM   2152  CZ2 TRP A 331      37.455  45.316  33.441  1.00  0.00           C
ATOM   2153  HZ2 TRP A 331      38.048  46.219  33.452  1.00  0.00           H
ATOM   2154  CH2 TRP A 331      36.805  44.790  32.288  1.00  0.00           C
ATOM   2155  HH2 TRP A 331      36.887  45.291  31.335  1.00  0.00           H
ATOM   2156  C   TRP A 331      34.049  40.275  36.133  1.00  0.00           C
ATOM   2157  O   TRP A 331      33.967  39.869  34.987  1.00  0.00           O
ATOM   2158  N   PHE A 332      33.576  39.471  37.167  1.00  0.00           N
ATOM   2159  HN  PHE A 332      33.825  39.644  38.117  1.00  0.00           H
ATOM   2160  CA  PHE A 332      32.751  38.305  36.966  1.00  0.00           C
ATOM   2161  HA  PHE A 332      33.251  37.737  36.195  1.00  0.00           H
ATOM   2162  CB  PHE A 332      32.881  37.579  38.377  1.00  0.00           C
ATOM   2163  HB1 PHE A 332      32.617  38.217  39.247  1.00  0.00           H
ATOM   2164  HB2 PHE A 332      33.937  37.268  38.521  1.00  0.00           H
ATOM   2165  CG  PHE A 332      32.022  36.349  38.519  1.00  0.00           C
ATOM   2166  CD1 PHE A 332      32.253  35.299  37.636  1.00  0.00           C
ATOM   2167  HD1 PHE A 332      33.039  35.448  36.911  1.00  0.00           H
ATOM   2168  CE1 PHE A 332      31.409  34.166  37.607  1.00  0.00           C
ATOM   2169  HE1 PHE A 332      31.645  33.311  36.990  1.00  0.00           H
ATOM   2170  CZ  PHE A 332      30.321  34.093  38.472  1.00  0.00           C
ATOM   2171  HZ  PHE A 332      29.668  33.234  38.489  1.00  0.00           H
ATOM   2172  CD2 PHE A 332      30.861  36.265  39.330  1.00  0.00           C
ATOM   2173  HD2 PHE A 332      30.561  37.168  39.840  1.00  0.00           H
ATOM   2174  CE2 PHE A 332      30.030  35.163  39.339  1.00  0.00           C
ATOM   2175  HE2 PHE A 332      29.170  35.114  39.990  1.00  0.00           H
ATOM   2176  C   PHE A 332      31.327  38.605  36.547  1.00  0.00           C
ATOM   2177  O   PHE A 332      30.677  37.816  35.879  1.00  0.00           O
ATOM   2178  N   VAL A 333      30.703  39.781  36.822  1.00  0.00           N
ATOM   2179  HN  VAL A 333      31.258  40.362  37.412  1.00  0.00           H
ATOM   2180  CA  VAL A 333      29.458  40.252  36.227  1.00  0.00           C
ATOM   2181  HA  VAL A 333      28.763  39.456  36.451  1.00  0.00           H
ATOM   2182  CB  VAL A 333      28.844  41.525  36.922  1.00  0.00           C
ATOM   2183  HB  VAL A 333      29.463  42.410  36.664  1.00  0.00           H
ATOM   2184  CG1 VAL A 333      27.394  41.711  36.389  1.00  0.00           C
ATOM   2185 1HG1 VAL A 333      26.750  40.827  36.580  1.00  0.00           H
ATOM   2186 2HG1 VAL A 333      27.548  41.949  35.314  1.00  0.00           H
ATOM   2187 3HG1 VAL A 333      26.965  42.622  36.859  1.00  0.00           H
ATOM   2188  CG2 VAL A 333      28.669  41.359  38.469  1.00  0.00           C
ATOM   2189 1HG2 VAL A 333      28.252  40.336  38.588  1.00  0.00           H
ATOM   2190 2HG2 VAL A 333      28.069  42.211  38.857  1.00  0.00           H
ATOM   2191 3HG2 VAL A 333      29.649  41.355  38.993  1.00  0.00           H
ATOM   2192  C   VAL A 333      29.651  40.436  34.728  1.00  0.00           C
ATOM   2193  O   VAL A 333      28.788  40.042  33.945  1.00  0.00           O
ATOM   2194  N   VAL A 334      30.754  41.056  34.314  1.00  0.00           N
ATOM   2195  HN  VAL A 334      31.392  41.402  34.998  1.00  0.00           H
ATOM   2196  CA  VAL A 334      31.026  41.104  32.906  1.00  0.00           C
ATOM   2197  HA  VAL A 334      30.167  41.543  32.420  1.00  0.00           H
ATOM   2198  CB  VAL A 334      32.241  41.964  32.693  1.00  0.00           C
ATOM   2199  HB  VAL A 334      33.068  41.494  33.266  1.00  0.00           H
ATOM   2200  CG1 VAL A 334      32.633  42.075  31.229  1.00  0.00           C
ATOM   2201 1HG1 VAL A 334      33.402  41.280  31.125  1.00  0.00           H
ATOM   2202 2HG1 VAL A 334      33.238  42.992  31.065  1.00  0.00           H
ATOM   2203 3HG1 VAL A 334      31.859  42.014  30.434  1.00  0.00           H
ATOM   2204  CG2 VAL A 334      32.029  43.351  33.266  1.00  0.00           C
ATOM   2205 1HG2 VAL A 334      31.156  44.009  33.065  1.00  0.00           H
ATOM   2206 2HG2 VAL A 334      32.928  43.978  33.085  1.00  0.00           H
ATOM   2207 3HG2 VAL A 334      31.972  43.348  34.376  1.00  0.00           H
ATOM   2208  C   VAL A 334      31.337  39.732  32.336  1.00  0.00           C
ATOM   2209  O   VAL A 334      30.722  39.411  31.303  1.00  0.00           O
ATOM   2210  N   LEU A 335      32.181  38.805  32.935  1.00  0.00           N
ATOM   2211  HN  LEU A 335      32.861  39.098  33.603  1.00  0.00           H
ATOM   2212  CA  LEU A 335      32.414  37.427  32.412  1.00  0.00           C
ATOM   2213  HA  LEU A 335      32.666  37.621  31.380  1.00  0.00           H
ATOM   2214  CB  LEU A 335      33.539  36.749  33.202  1.00  0.00           C
ATOM   2215  HB1 LEU A 335      33.048  36.426  34.145  1.00  0.00           H
ATOM   2216  HB2 LEU A 335      34.303  37.549  33.305  1.00  0.00           H
ATOM   2217  CG  LEU A 335      34.163  35.486  32.635  1.00  0.00           C
ATOM   2218  HG  LEU A 335      33.359  34.734  32.790  1.00  0.00           H
ATOM   2219  CD1 LEU A 335      34.540  35.558  31.160  1.00  0.00           C
ATOM   2220 1HD1 LEU A 335      35.249  36.413  31.152  1.00  0.00           H
ATOM   2221 2HD1 LEU A 335      33.612  35.493  30.553  1.00  0.00           H
ATOM   2222 3HD1 LEU A 335      35.166  34.663  30.962  1.00  0.00           H
ATOM   2223  CD2 LEU A 335      35.482  35.241  33.428  1.00  0.00           C
ATOM   2224 1HD2 LEU A 335      35.311  35.114  34.518  1.00  0.00           H
ATOM   2225 2HD2 LEU A 335      36.165  36.115  33.366  1.00  0.00           H
ATOM   2226 3HD2 LEU A 335      36.064  34.330  33.169  1.00  0.00           H
ATOM   2227  C   LEU A 335      31.184  36.602  32.296  1.00  0.00           C
ATOM   2228  O   LEU A 335      31.048  35.837  31.363  1.00  0.00           O
ATOM   2229  N   THR A 336      30.235  36.681  33.274  1.00  0.00           N
ATOM   2230  HN  THR A 336      30.303  37.375  33.986  1.00  0.00           H
ATOM   2231  CA  THR A 336      28.931  35.905  33.179  1.00  0.00           C
ATOM   2232  HA  THR A 336      29.156  34.933  32.766  1.00  0.00           H
ATOM   2233  CB  THR A 336      28.025  35.830  34.432  1.00  0.00           C
ATOM   2234  HB  THR A 336      26.989  35.497  34.208  1.00  0.00           H
ATOM   2235  OG1 THR A 336      27.973  37.095  35.100  1.00  0.00           O
ATOM   2236  HG1 THR A 336      28.877  37.229  35.392  1.00  0.00           H
ATOM   2237  CG2 THR A 336      28.592  34.900  35.500  1.00  0.00           C
ATOM   2238 1HG2 THR A 336      29.695  35.014  35.576  1.00  0.00           H
ATOM   2239 2HG2 THR A 336      28.340  33.893  35.106  1.00  0.00           H
ATOM   2240 3HG2 THR A 336      28.188  34.899  36.535  1.00  0.00           H
ATOM   2241  C   THR A 336      27.977  36.500  32.094  1.00  0.00           C
ATOM   2242  O   THR A 336      27.333  35.766  31.313  1.00  0.00           O
ATOM   2243  N   TYR A 337      27.948  37.927  31.982  1.00  0.00           N
ATOM   2244  HN  TYR A 337      28.317  38.536  32.680  1.00  0.00           H
ATOM   2245  CA  TYR A 337      27.338  38.629  30.876  1.00  0.00           C
ATOM   2246  HA  TYR A 337      26.288  38.381  30.829  1.00  0.00           H
ATOM   2247  CB  TYR A 337      27.395  40.198  31.147  1.00  0.00           C
ATOM   2248  HB1 TYR A 337      28.374  40.587  31.500  1.00  0.00           H
ATOM   2249  HB2 TYR A 337      26.657  40.444  31.940  1.00  0.00           H
ATOM   2250  CG  TYR A 337      27.097  41.104  29.979  1.00  0.00           C
ATOM   2251  CD1 TYR A 337      25.739  41.361  29.607  1.00  0.00           C
ATOM   2252  HD1 TYR A 337      24.959  40.937  30.222  1.00  0.00           H
ATOM   2253  CE1 TYR A 337      25.441  41.925  28.329  1.00  0.00           C
ATOM   2254  HE1 TYR A 337      24.429  41.982  27.956  1.00  0.00           H
ATOM   2255  CZ  TYR A 337      26.497  42.434  27.562  1.00  0.00           C
ATOM   2256  OH  TYR A 337      26.375  43.106  26.322  1.00  0.00           O
ATOM   2257  HH  TYR A 337      25.454  43.359  26.217  1.00  0.00           H
ATOM   2258  CD2 TYR A 337      28.165  41.540  29.120  1.00  0.00           C
ATOM   2259  HD2 TYR A 337      29.149  41.320  29.508  1.00  0.00           H
ATOM   2260  CE2 TYR A 337      27.818  42.285  27.942  1.00  0.00           C
ATOM   2261  HE2 TYR A 337      28.591  42.628  27.270  1.00  0.00           H
ATOM   2262  C   TYR A 337      27.973  38.281  29.475  1.00  0.00           C
ATOM   2263  O   TYR A 337      27.332  37.986  28.497  1.00  0.00           O
ATOM   2264  N   ALA A 338      29.316  38.218  29.428  1.00  0.00           N
ATOM   2265  HN  ALA A 338      29.936  38.512  30.151  1.00  0.00           H
ATOM   2266  CA  ALA A 338      29.989  37.755  28.179  1.00  0.00           C
ATOM   2267  HA  ALA A 338      29.525  38.175  27.299  1.00  0.00           H
ATOM   2268  CB  ALA A 338      31.520  38.003  28.284  1.00  0.00           C
ATOM   2269  HB1 ALA A 338      31.847  37.952  29.345  1.00  0.00           H
ATOM   2270  HB2 ALA A 338      31.785  38.972  27.810  1.00  0.00           H
ATOM   2271  HB3 ALA A 338      32.051  37.177  27.763  1.00  0.00           H
ATOM   2272  C   ALA A 338      29.740  36.218  27.993  1.00  0.00           C
ATOM   2273  O   ALA A 338      29.587  35.797  26.923  1.00  0.00           O
ATOM   2274  N   TRP A 339      29.535  35.433  29.019  1.00  0.00           N
ATOM   2275  HN  TRP A 339      29.540  35.853  29.923  1.00  0.00           H
ATOM   2276  CA  TRP A 339      29.077  34.126  28.869  1.00  0.00           C
ATOM   2277  HA  TRP A 339      29.720  33.575  28.198  1.00  0.00           H
ATOM   2278  CB  TRP A 339      29.210  33.316  30.177  1.00  0.00           C
ATOM   2279  HB1 TRP A 339      28.415  33.631  30.886  1.00  0.00           H
ATOM   2280  HB2 TRP A 339      30.146  33.673  30.658  1.00  0.00           H
ATOM   2281  CG  TRP A 339      29.242  31.821  30.016  1.00  0.00           C
ATOM   2282  CD1 TRP A 339      30.279  31.160  29.322  1.00  0.00           C
ATOM   2283  HD1 TRP A 339      30.990  31.693  28.709  1.00  0.00           H
ATOM   2284  NE1 TRP A 339      30.014  29.812  29.368  1.00  0.00           N
ATOM   2285  HE1 TRP A 339      30.643  29.077  29.247  1.00  0.00           H
ATOM   2286  CE2 TRP A 339      28.997  29.557  30.168  1.00  0.00           C
ATOM   2287  CD2 TRP A 339      28.411  30.800  30.579  1.00  0.00           C
ATOM   2288  CE3 TRP A 339      27.292  30.837  31.304  1.00  0.00           C
ATOM   2289  HE3 TRP A 339      26.868  31.755  31.683  1.00  0.00           H
ATOM   2290  CZ3 TRP A 339      26.649  29.637  31.550  1.00  0.00           C
ATOM   2291  HZ3 TRP A 339      25.787  29.815  32.176  1.00  0.00           H
ATOM   2292  CZ2 TRP A 339      28.310  28.364  30.380  1.00  0.00           C
ATOM   2293  HZ2 TRP A 339      28.717  27.435  30.011  1.00  0.00           H
ATOM   2294  CH2 TRP A 339      27.081  28.388  31.068  1.00  0.00           C
ATOM   2295  HH2 TRP A 339      26.463  27.520  31.237  1.00  0.00           H
ATOM   2296  C   TRP A 339      27.721  33.970  28.213  1.00  0.00           C
ATOM   2297  O   TRP A 339      27.493  33.288  27.226  1.00  0.00           O
ATOM   2298  N   HSD A 340      26.704  34.793  28.646  1.00  0.00           N
ATOM   2299  HN  HSD A 340      26.793  35.313  29.491  1.00  0.00           H
ATOM   2300  CA  HSD A 340      25.453  35.046  27.987  1.00  0.00           C
ATOM   2301  HA  HSD A 340      24.867  34.145  28.093  1.00  0.00           H
ATOM   2302  CB  HSD A 340      24.544  36.061  28.731  1.00  0.00           C
ATOM   2303  HB1 HSD A 340      24.986  36.981  29.168  1.00  0.00           H
ATOM   2304  HB2 HSD A 340      24.076  35.504  29.571  1.00  0.00           H
ATOM   2305  ND1 HSD A 340      22.376  35.554  27.393  1.00  0.00           N
ATOM   2306  HD1 HSD A 340      22.393  34.574  27.193  1.00  0.00           H
ATOM   2307  CG  HSD A 340      23.259  36.442  28.005  1.00  0.00           C
ATOM   2308  CE1 HSD A 340      21.445  36.380  26.858  1.00  0.00           C
ATOM   2309  HE1 HSD A 340      20.576  35.966  26.346  1.00  0.00           H
ATOM   2310  NE2 HSD A 340      21.657  37.658  27.026  1.00  0.00           N
ATOM   2311  CD2 HSD A 340      22.833  37.673  27.809  1.00  0.00           C
ATOM   2312  HD2 HSD A 340      23.311  38.577  28.166  1.00  0.00           H
ATOM   2313  C   HSD A 340      25.563  35.519  26.496  1.00  0.00           C
ATOM   2314  O   HSD A 340      25.006  34.924  25.593  1.00  0.00           O
ATOM   2315  N   THR A 341      26.326  36.559  26.313  1.00  0.00           N
ATOM   2316  HN  THR A 341      26.866  36.879  27.087  1.00  0.00           H
ATOM   2317  CA  THR A 341      26.507  37.265  25.059  1.00  0.00           C
ATOM   2318  HA  THR A 341      25.460  37.409  24.839  1.00  0.00           H
ATOM   2319  CB  THR A 341      27.287  38.484  25.161  1.00  0.00           C
ATOM   2320  HB  THR A 341      28.339  38.349  25.492  1.00  0.00           H
ATOM   2321  OG1 THR A 341      26.662  39.316  26.107  1.00  0.00           O
ATOM   2322  HG1 THR A 341      26.845  39.163  27.037  1.00  0.00           H
ATOM   2323  CG2 THR A 341      27.266  39.365  23.906  1.00  0.00           C
ATOM   2324 1HG2 THR A 341      27.858  39.034  23.026  1.00  0.00           H
ATOM   2325 2HG2 THR A 341      27.654  40.378  24.145  1.00  0.00           H
ATOM   2326 3HG2 THR A 341      26.219  39.494  23.558  1.00  0.00           H
ATOM   2327  C   THR A 341      27.156  36.422  24.044  1.00  0.00           C
ATOM   2328  O   THR A 341      26.772  36.318  22.909  1.00  0.00           O
ATOM   2329  N   SER A 342      28.120  35.650  24.511  1.00  0.00           N
ATOM   2330  HN  SER A 342      28.577  35.647  25.397  1.00  0.00           H
ATOM   2331  CA  SER A 342      28.874  34.708  23.636  1.00  0.00           C
ATOM   2332  HA  SER A 342      29.264  35.347  22.857  1.00  0.00           H
ATOM   2333  CB  SER A 342      29.954  33.908  24.415  1.00  0.00           C
ATOM   2334  HB1 SER A 342      30.468  33.192  23.738  1.00  0.00           H
ATOM   2335  HB2 SER A 342      29.409  33.293  25.163  1.00  0.00           H
ATOM   2336  OG  SER A 342      31.004  34.666  24.912  1.00  0.00           O
ATOM   2337  HG1 SER A 342      30.726  34.986  25.774  1.00  0.00           H
ATOM   2338  C   SER A 342      28.051  33.694  22.785  1.00  0.00           C
ATOM   2339  O   SER A 342      28.160  33.603  21.537  1.00  0.00           O
ATOM   2340  N   PHE A 343      27.227  32.849  23.418  1.00  0.00           N
ATOM   2341  HN  PHE A 343      27.101  32.824  24.407  1.00  0.00           H
ATOM   2342  CA  PHE A 343      26.285  31.892  22.826  1.00  0.00           C
ATOM   2343  HA  PHE A 343      26.702  31.108  22.211  1.00  0.00           H
ATOM   2344  CB  PHE A 343      25.416  31.176  24.003  1.00  0.00           C
ATOM   2345  HB1 PHE A 343      24.734  30.431  23.538  1.00  0.00           H
ATOM   2346  HB2 PHE A 343      24.859  31.874  24.664  1.00  0.00           H
ATOM   2347  CG  PHE A 343      26.347  30.340  24.879  1.00  0.00           C
ATOM   2348  CD1 PHE A 343      27.176  29.270  24.450  1.00  0.00           C
ATOM   2349  HD1 PHE A 343      27.211  29.075  23.389  1.00  0.00           H
ATOM   2350  CE1 PHE A 343      28.125  28.661  25.203  1.00  0.00           C
ATOM   2351  HE1 PHE A 343      28.783  27.928  24.761  1.00  0.00           H
ATOM   2352  CZ  PHE A 343      28.091  28.984  26.598  1.00  0.00           C
ATOM   2353  HZ  PHE A 343      28.832  28.562  27.260  1.00  0.00           H
ATOM   2354  CD2 PHE A 343      26.290  30.524  26.307  1.00  0.00           C
ATOM   2355  HD2 PHE A 343      25.717  31.349  26.703  1.00  0.00           H
ATOM   2356  CE2 PHE A 343      27.119  29.813  27.182  1.00  0.00           C
ATOM   2357  HE2 PHE A 343      27.162  30.101  28.222  1.00  0.00           H
ATOM   2358  C   PHE A 343      25.329  32.587  21.842  1.00  0.00           C
ATOM   2359  O   PHE A 343      24.976  32.149  20.760  1.00  0.00           O
ATOM   2360  N   LYS A 344      24.762  33.787  22.258  1.00  0.00           N
ATOM   2361  HN  LYS A 344      24.932  34.058  23.202  1.00  0.00           H
ATOM   2362  CA  LYS A 344      24.018  34.692  21.406  1.00  0.00           C
ATOM   2363  HA  LYS A 344      23.096  34.242  21.067  1.00  0.00           H
ATOM   2364  CB  LYS A 344      23.566  35.789  22.345  1.00  0.00           C
ATOM   2365  HB1 LYS A 344      24.436  36.092  22.966  1.00  0.00           H
ATOM   2366  HB2 LYS A 344      22.817  35.372  23.051  1.00  0.00           H
ATOM   2367  CG  LYS A 344      23.026  37.094  21.809  1.00  0.00           C
ATOM   2368  HG1 LYS A 344      22.147  36.873  21.167  1.00  0.00           H
ATOM   2369  HG2 LYS A 344      23.843  37.598  21.250  1.00  0.00           H
ATOM   2370  CD  LYS A 344      22.642  38.008  23.062  1.00  0.00           C
ATOM   2371  HD1 LYS A 344      23.493  38.126  23.767  1.00  0.00           H
ATOM   2372  HD2 LYS A 344      21.886  37.385  23.587  1.00  0.00           H
ATOM   2373  CE  LYS A 344      22.057  39.347  22.672  1.00  0.00           C
ATOM   2374  HE1 LYS A 344      21.573  39.867  23.527  1.00  0.00           H
ATOM   2375  HE2 LYS A 344      21.442  39.225  21.755  1.00  0.00           H
ATOM   2376  NZ  LYS A 344      23.154  40.165  22.281  1.00  0.00           N
ATOM   2377  HZ1 LYS A 344      22.960  41.061  21.790  1.00  0.00           H
ATOM   2378  HZ2 LYS A 344      23.674  39.594  21.584  1.00  0.00           H
ATOM   2379  HZ3 LYS A 344      23.708  40.372  23.136  1.00  0.00           H
ATOM   2380  C   LYS A 344      24.730  35.154  20.185  1.00  0.00           C
ATOM   2381  O   LYS A 344      24.225  35.381  19.065  1.00  0.00           O
ATOM   2382  N   ALA A 345      26.041  35.438  20.220  1.00  0.00           N
ATOM   2383  HN  ALA A 345      26.588  35.480  21.053  1.00  0.00           H
ATOM   2384  CA  ALA A 345      26.847  35.907  19.075  1.00  0.00           C
ATOM   2385  HA  ALA A 345      26.271  36.644  18.536  1.00  0.00           H
ATOM   2386  CB  ALA A 345      28.051  36.663  19.627  1.00  0.00           C
ATOM   2387  HB1 ALA A 345      28.492  36.113  20.486  1.00  0.00           H
ATOM   2388  HB2 ALA A 345      27.715  37.662  19.979  1.00  0.00           H
ATOM   2389  HB3 ALA A 345      28.835  36.897  18.875  1.00  0.00           H
ATOM   2390  C   ALA A 345      27.142  34.742  18.129  1.00  0.00           C
ATOM   2391  O   ALA A 345      27.180  34.883  16.902  1.00  0.00           O
ATOM   2392  N   LEU A 346      27.324  33.519  18.691  1.00  0.00           N
ATOM   2393  HN  LEU A 346      27.425  33.519  19.683  1.00  0.00           H
ATOM   2394  CA  LEU A 346      27.640  32.275  18.082  1.00  0.00           C
ATOM   2395  HA  LEU A 346      28.448  32.534  17.413  1.00  0.00           H
ATOM   2396  CB  LEU A 346      28.178  31.250  19.148  1.00  0.00           C
ATOM   2397  HB1 LEU A 346      27.435  31.004  19.937  1.00  0.00           H
ATOM   2398  HB2 LEU A 346      28.960  31.859  19.649  1.00  0.00           H
ATOM   2399  CG  LEU A 346      29.023  30.028  18.723  1.00  0.00           C
ATOM   2400  HG  LEU A 346      28.324  29.348  18.190  1.00  0.00           H
ATOM   2401  CD1 LEU A 346      29.540  29.482  20.070  1.00  0.00           C
ATOM   2402 1HD1 LEU A 346      30.162  30.154  20.699  1.00  0.00           H
ATOM   2403 2HD1 LEU A 346      30.189  28.594  19.918  1.00  0.00           H
ATOM   2404 3HD1 LEU A 346      28.693  29.289  20.763  1.00  0.00           H
ATOM   2405  CD2 LEU A 346      30.171  30.382  17.803  1.00  0.00           C
ATOM   2406 1HD2 LEU A 346      30.742  31.148  18.372  1.00  0.00           H
ATOM   2407 2HD2 LEU A 346      29.845  30.771  16.815  1.00  0.00           H
ATOM   2408 3HD2 LEU A 346      30.935  29.621  17.536  1.00  0.00           H
ATOM   2409  C   LEU A 346      26.441  31.620  17.345  1.00  0.00           C
ATOM   2410  O   LEU A 346      26.666  31.061  16.289  1.00  0.00           O
ATOM   2411  N   GLY A 347      25.178  31.892  17.783  1.00  0.00           N
ATOM   2412  HN  GLY A 347      25.134  32.393  18.644  1.00  0.00           H
ATOM   2413  CA  GLY A 347      23.940  31.641  17.047  1.00  0.00           C
ATOM   2414  HA1 GLY A 347      23.133  32.112  17.589  1.00  0.00           H
ATOM   2415  HA2 GLY A 347      23.700  30.594  16.934  1.00  0.00           H
ATOM   2416  C   GLY A 347      23.904  32.260  15.694  1.00  0.00           C
ATOM   2417  O   GLY A 347      24.585  33.252  15.428  1.00  0.00           O
ATOM   2418  N   THR A 348      23.094  31.703  14.760  1.00  0.00           N
ATOM   2419  HN  THR A 348      22.472  30.949  14.952  1.00  0.00           H
ATOM   2420  CA  THR A 348      23.186  32.194  13.397  1.00  0.00           C
ATOM   2421  HA  THR A 348      24.228  32.245  13.121  1.00  0.00           H
ATOM   2422  CB  THR A 348      22.422  31.308  12.384  1.00  0.00           C
ATOM   2423  HB  THR A 348      22.580  31.858  11.432  1.00  0.00           H
ATOM   2424  OG1 THR A 348      21.106  30.969  12.714  1.00  0.00           O
ATOM   2425  HG1 THR A 348      20.563  31.407  12.054  1.00  0.00           H
ATOM   2426  CG2 THR A 348      23.223  29.981  12.274  1.00  0.00           C
ATOM   2427 1HG2 THR A 348      22.884  29.332  11.438  1.00  0.00           H
ATOM   2428 2HG2 THR A 348      23.461  29.407  13.195  1.00  0.00           H
ATOM   2429 3HG2 THR A 348      24.260  30.228  11.959  1.00  0.00           H
ATOM   2430  C   THR A 348      22.570  33.560  13.152  1.00  0.00           C
ATOM   2431  O   THR A 348      23.026  34.361  12.395  1.00  0.00           O
ATOM   2432  N   THR A 349      21.524  33.909  13.953  1.00  0.00           N
ATOM   2433  HN  THR A 349      21.085  33.334  14.640  1.00  0.00           H
ATOM   2434  CA  THR A 349      20.930  35.243  14.043  1.00  0.00           C
ATOM   2435  HA  THR A 349      20.804  35.433  12.988  1.00  0.00           H
ATOM   2436  CB  THR A 349      19.652  35.371  14.778  1.00  0.00           C
ATOM   2437  HB  THR A 349      19.242  36.400  14.868  1.00  0.00           H
ATOM   2438  OG1 THR A 349      19.620  34.717  16.058  1.00  0.00           O
ATOM   2439  HG1 THR A 349      20.430  34.850  16.557  1.00  0.00           H
ATOM   2440  CG2 THR A 349      18.573  34.678  13.898  1.00  0.00           C
ATOM   2441 1HG2 THR A 349      17.580  35.026  14.255  1.00  0.00           H
ATOM   2442 2HG2 THR A 349      18.680  33.572  13.916  1.00  0.00           H
ATOM   2443 3HG2 THR A 349      18.713  34.848  12.810  1.00  0.00           H
ATOM   2444  C   THR A 349      21.794  36.435  14.263  1.00  0.00           C
ATOM   2445  O   THR A 349      22.775  36.445  15.037  1.00  0.00           O
ATOM   2446  N   TYR A 350      21.516  37.533  13.476  1.00  0.00           N
ATOM   2447  HN  TYR A 350      20.715  37.569  12.883  1.00  0.00           H
ATOM   2448  CA  TYR A 350      22.281  38.786  13.339  1.00  0.00           C
ATOM   2449  HA  TYR A 350      23.245  38.459  12.979  1.00  0.00           H
ATOM   2450  CB  TYR A 350      21.666  39.622  12.207  1.00  0.00           C
ATOM   2451  HB1 TYR A 350      20.637  39.896  12.524  1.00  0.00           H
ATOM   2452  HB2 TYR A 350      21.651  39.039  11.261  1.00  0.00           H
ATOM   2453  CG  TYR A 350      22.336  40.995  12.010  1.00  0.00           C
ATOM   2454  CD1 TYR A 350      23.426  41.131  11.153  1.00  0.00           C
ATOM   2455  HD1 TYR A 350      23.748  40.323  10.513  1.00  0.00           H
ATOM   2456  CE1 TYR A 350      24.042  42.320  10.906  1.00  0.00           C
ATOM   2457  HE1 TYR A 350      24.874  42.542  10.254  1.00  0.00           H
ATOM   2458  CZ  TYR A 350      23.667  43.445  11.684  1.00  0.00           C
ATOM   2459  OH  TYR A 350      24.261  44.669  11.381  1.00  0.00           O
ATOM   2460  HH  TYR A 350      23.909  45.312  12.001  1.00  0.00           H
ATOM   2461  CD2 TYR A 350      21.849  42.141  12.711  1.00  0.00           C
ATOM   2462  HD2 TYR A 350      21.141  42.009  13.516  1.00  0.00           H
ATOM   2463  CE2 TYR A 350      22.590  43.304  12.605  1.00  0.00           C
ATOM   2464  HE2 TYR A 350      22.188  44.061  13.262  1.00  0.00           H
ATOM   2465  C   TYR A 350      22.275  39.534  14.727  1.00  0.00           C
ATOM   2466  O   TYR A 350      21.271  39.673  15.492  1.00  0.00           O
ATOM   2467  N   GLN A 351      23.479  40.023  15.132  1.00  0.00           N
ATOM   2468  HN  GLN A 351      24.249  39.894  14.513  1.00  0.00           H
ATOM   2469  CA  GLN A 351      23.623  40.833  16.365  1.00  0.00           C
ATOM   2470  HA  GLN A 351      22.726  40.894  16.964  1.00  0.00           H
ATOM   2471  CB  GLN A 351      24.624  40.208  17.295  1.00  0.00           C
ATOM   2472  HB1 GLN A 351      24.763  40.806  18.221  1.00  0.00           H
ATOM   2473  HB2 GLN A 351      25.600  40.091  16.777  1.00  0.00           H
ATOM   2474  CG  GLN A 351      24.328  38.763  17.804  1.00  0.00           C
ATOM   2475  HG1 GLN A 351      25.125  38.380  18.477  1.00  0.00           H
ATOM   2476  HG2 GLN A 351      24.321  38.096  16.916  1.00  0.00           H
ATOM   2477  CD  GLN A 351      22.976  38.642  18.468  1.00  0.00           C
ATOM   2478  OE1 GLN A 351      22.858  39.083  19.597  1.00  0.00           O
ATOM   2479  NE2 GLN A 351      21.947  38.134  17.769  1.00  0.00           N
ATOM   2480 1HE2 GLN A 351      21.005  38.332  18.040  1.00  0.00           H
ATOM   2481 2HE2 GLN A 351      22.161  37.627  16.934  1.00  0.00           H
ATOM   2482  C   GLN A 351      24.086  42.256  15.993  1.00  0.00           C
ATOM   2483  O   GLN A 351      25.000  42.354  15.103  1.00  0.00           O
ATOM   2484  N   PRO A 352      23.535  43.347  16.595  1.00  0.00           N
ATOM   2485  CD  PRO A 352      22.482  43.377  17.630  1.00  0.00           C
ATOM   2486  HD1 PRO A 352      22.864  43.016  18.609  1.00  0.00           H
ATOM   2487  HD2 PRO A 352      21.618  42.766  17.292  1.00  0.00           H
ATOM   2488  CA  PRO A 352      23.792  44.619  16.043  1.00  0.00           C
ATOM   2489  HA  PRO A 352      24.007  44.574  14.986  1.00  0.00           H
ATOM   2490  CB  PRO A 352      22.536  45.464  16.302  1.00  0.00           C
ATOM   2491  HB1 PRO A 352      21.993  45.289  15.348  1.00  0.00           H
ATOM   2492  HB2 PRO A 352      22.722  46.556  16.379  1.00  0.00           H
ATOM   2493  CG  PRO A 352      22.078  44.896  17.664  1.00  0.00           C
ATOM   2494  HG1 PRO A 352      22.702  45.442  18.404  1.00  0.00           H
ATOM   2495  HG2 PRO A 352      20.977  44.939  17.808  1.00  0.00           H
ATOM   2496  C   PRO A 352      24.938  45.154  16.829  1.00  0.00           C
ATOM   2497  O   PRO A 352      25.401  46.195  16.355  1.00  0.00           O
ATOM   2498  N   LEU A 353      25.372  44.586  17.953  1.00  0.00           N
ATOM   2499  HN  LEU A 353      24.874  43.799  18.309  1.00  0.00           H
ATOM   2500  CA  LEU A 353      26.455  45.074  18.812  1.00  0.00           C
ATOM   2501  HA  LEU A 353      26.173  46.071  19.115  1.00  0.00           H
ATOM   2502  CB  LEU A 353      26.742  44.061  19.930  1.00  0.00           C
ATOM   2503  HB1 LEU A 353      27.562  44.409  20.594  1.00  0.00           H
ATOM   2504  HB2 LEU A 353      27.127  43.072  19.600  1.00  0.00           H
ATOM   2505  CG  LEU A 353      25.440  43.864  20.815  1.00  0.00           C
ATOM   2506  HG  LEU A 353      24.575  43.519  20.210  1.00  0.00           H
ATOM   2507  CD1 LEU A 353      25.772  42.916  22.015  1.00  0.00           C
ATOM   2508 1HD1 LEU A 353      26.342  42.051  21.612  1.00  0.00           H
ATOM   2509 2HD1 LEU A 353      24.864  42.681  22.611  1.00  0.00           H
ATOM   2510 3HD1 LEU A 353      26.557  43.486  22.555  1.00  0.00           H
ATOM   2511  CD2 LEU A 353      25.023  45.178  21.526  1.00  0.00           C
ATOM   2512 1HD2 LEU A 353      25.827  45.705  22.083  1.00  0.00           H
ATOM   2513 2HD2 LEU A 353      24.314  44.912  22.338  1.00  0.00           H
ATOM   2514 3HD2 LEU A 353      24.585  45.899  20.803  1.00  0.00           H
ATOM   2515  C   LEU A 353      27.784  45.380  18.205  1.00  0.00           C
ATOM   2516  O   LEU A 353      28.503  44.626  17.579  1.00  0.00           O
ATOM   2517  N   SER A 354      28.324  46.609  18.433  1.00  0.00           N
ATOM   2518  HN  SER A 354      27.808  47.212  19.035  1.00  0.00           H
ATOM   2519  CA  SER A 354      29.561  47.047  17.942  1.00  0.00           C
ATOM   2520  HA  SER A 354      30.298  46.337  18.289  1.00  0.00           H
ATOM   2521  CB  SER A 354      29.426  47.166  16.350  1.00  0.00           C
ATOM   2522  HB1 SER A 354      29.365  46.154  15.896  1.00  0.00           H
ATOM   2523  HB2 SER A 354      30.301  47.613  15.832  1.00  0.00           H
ATOM   2524  OG  SER A 354      28.142  47.679  15.936  1.00  0.00           O
ATOM   2525  HG1 SER A 354      27.513  47.320  16.566  1.00  0.00           H
ATOM   2526  C   SER A 354      30.014  48.419  18.440  1.00  0.00           C
ATOM   2527  O   SER A 354      30.776  49.066  17.713  1.00  0.00           O
ATOM   2528  N   GLY A 355      29.652  48.853  19.654  1.00  0.00           N
ATOM   2529  HN  GLY A 355      28.972  48.288  20.113  1.00  0.00           H
ATOM   2530  CA  GLY A 355      30.067  50.098  20.376  1.00  0.00           C
ATOM   2531  HA1 GLY A 355      29.518  50.132  21.305  1.00  0.00           H
ATOM   2532  HA2 GLY A 355      29.850  50.907  19.694  1.00  0.00           H
ATOM   2533  C   GLY A 355      31.523  50.077  20.784  1.00  0.00           C
ATOM   2534  O   GLY A 355      32.131  49.029  20.708  1.00  0.00           O
ATOM   2535  N   LYS A 356      32.006  51.166  21.350  1.00  0.00           N
ATOM   2536  HN  LYS A 356      31.572  52.051  21.201  1.00  0.00           H
ATOM   2537  CA  LYS A 356      33.311  51.287  21.854  1.00  0.00           C
ATOM   2538  HA  LYS A 356      34.014  51.021  21.078  1.00  0.00           H
ATOM   2539  CB  LYS A 356      33.587  52.791  22.188  1.00  0.00           C
ATOM   2540  HB1 LYS A 356      34.584  52.959  22.649  1.00  0.00           H
ATOM   2541  HB2 LYS A 356      32.751  53.027  22.879  1.00  0.00           H
ATOM   2542  CG  LYS A 356      33.429  53.724  21.006  1.00  0.00           C
ATOM   2543  HG1 LYS A 356      32.800  54.568  21.360  1.00  0.00           H
ATOM   2544  HG2 LYS A 356      32.908  53.371  20.090  1.00  0.00           H
ATOM   2545  CD  LYS A 356      34.781  54.346  20.567  1.00  0.00           C
ATOM   2546  HD1 LYS A 356      35.319  53.472  20.143  1.00  0.00           H
ATOM   2547  HD2 LYS A 356      35.425  54.712  21.395  1.00  0.00           H
ATOM   2548  CE  LYS A 356      34.666  55.410  19.480  1.00  0.00           C
ATOM   2549  HE1 LYS A 356      34.159  56.263  19.980  1.00  0.00           H
ATOM   2550  HE2 LYS A 356      34.052  54.949  18.677  1.00  0.00           H
ATOM   2551  NZ  LYS A 356      36.028  55.827  19.046  1.00  0.00           N
ATOM   2552  HZ1 LYS A 356      36.642  55.990  19.870  1.00  0.00           H
ATOM   2553  HZ2 LYS A 356      35.969  56.665  18.434  1.00  0.00           H
ATOM   2554  HZ3 LYS A 356      36.399  55.019  18.506  1.00  0.00           H
ATOM   2555  C   LYS A 356      33.547  50.473  23.101  1.00  0.00           C
ATOM   2556  O   LYS A 356      33.164  50.848  24.215  1.00  0.00           O
ATOM   2557  N   THR A 357      34.295  49.392  22.955  1.00  0.00           N
ATOM   2558  HN  THR A 357      34.547  49.148  22.022  1.00  0.00           H
ATOM   2559  CA  THR A 357      34.697  48.393  23.904  1.00  0.00           C
ATOM   2560  HA  THR A 357      33.819  48.007  24.401  1.00  0.00           H
ATOM   2561  CB  THR A 357      35.472  47.194  23.385  1.00  0.00           C
ATOM   2562  HB  THR A 357      35.873  46.549  24.196  1.00  0.00           H
ATOM   2563  OG1 THR A 357      36.440  47.541  22.371  1.00  0.00           O
ATOM   2564  HG1 THR A 357      37.327  47.235  22.573  1.00  0.00           H
ATOM   2565  CG2 THR A 357      34.481  46.293  22.582  1.00  0.00           C
ATOM   2566 1HG2 THR A 357      33.656  45.915  23.223  1.00  0.00           H
ATOM   2567 2HG2 THR A 357      35.030  45.383  22.257  1.00  0.00           H
ATOM   2568 3HG2 THR A 357      34.012  46.845  21.740  1.00  0.00           H
ATOM   2569  C   THR A 357      35.594  48.996  25.034  1.00  0.00           C
ATOM   2570  O   THR A 357      35.508  48.648  26.204  1.00  0.00           O
ATOM   2571  N   SER A 358      36.456  49.958  24.644  1.00  0.00           N
ATOM   2572  HN  SER A 358      36.537  50.134  23.666  1.00  0.00           H
ATOM   2573  CA  SER A 358      37.197  50.854  25.519  1.00  0.00           C
ATOM   2574  HA  SER A 358      37.923  50.269  26.063  1.00  0.00           H
ATOM   2575  CB  SER A 358      38.106  51.865  24.821  1.00  0.00           C
ATOM   2576  HB1 SER A 358      38.867  51.292  24.250  1.00  0.00           H
ATOM   2577  HB2 SER A 358      38.597  52.592  25.503  1.00  0.00           H
ATOM   2578  OG  SER A 358      37.332  52.653  23.974  1.00  0.00           O
ATOM   2579  HG1 SER A 358      37.199  52.215  23.130  1.00  0.00           H
ATOM   2580  C   SER A 358      36.458  51.541  26.667  1.00  0.00           C
ATOM   2581  O   SER A 358      36.833  51.383  27.803  1.00  0.00           O
ATOM   2582  N   TYR A 359      35.296  52.104  26.316  1.00  0.00           N
ATOM   2583  HN  TYR A 359      35.020  52.251  25.370  1.00  0.00           H
ATOM   2584  CA  TYR A 359      34.492  52.818  27.259  1.00  0.00           C
ATOM   2585  HA  TYR A 359      35.020  53.527  27.878  1.00  0.00           H
ATOM   2586  CB  TYR A 359      33.322  53.568  26.400  1.00  0.00           C
ATOM   2587  HB1 TYR A 359      32.498  53.980  27.021  1.00  0.00           H
ATOM   2588  HB2 TYR A 359      32.897  52.910  25.611  1.00  0.00           H
ATOM   2589  CG  TYR A 359      33.834  54.663  25.434  1.00  0.00           C
ATOM   2590  CD1 TYR A 359      35.268  55.041  25.208  1.00  0.00           C
ATOM   2591  HD1 TYR A 359      36.087  54.563  25.725  1.00  0.00           H
ATOM   2592  CE1 TYR A 359      35.520  55.997  24.319  1.00  0.00           C
ATOM   2593  HE1 TYR A 359      36.522  56.365  24.149  1.00  0.00           H
ATOM   2594  CZ  TYR A 359      34.464  56.555  23.605  1.00  0.00           C
ATOM   2595  OH  TYR A 359      34.748  57.470  22.529  1.00  0.00           O
ATOM   2596  HH  TYR A 359      35.701  57.502  22.421  1.00  0.00           H
ATOM   2597  CD2 TYR A 359      32.782  55.150  24.589  1.00  0.00           C
ATOM   2598  HD2 TYR A 359      31.764  54.826  24.746  1.00  0.00           H
ATOM   2599  CE2 TYR A 359      33.125  56.138  23.704  1.00  0.00           C
ATOM   2600  HE2 TYR A 359      32.399  56.565  23.028  1.00  0.00           H
ATOM   2601  C   TYR A 359      33.775  51.913  28.233  1.00  0.00           C
ATOM   2602  O   TYR A 359      33.792  52.223  29.424  1.00  0.00           O
ATOM   2603  N   PHE A 360      33.332  50.794  27.737  1.00  0.00           N
ATOM   2604  HN  PHE A 360      33.493  50.533  26.788  1.00  0.00           H
ATOM   2605  CA  PHE A 360      32.757  49.732  28.556  1.00  0.00           C
ATOM   2606  HA  PHE A 360      31.968  50.202  29.124  1.00  0.00           H
ATOM   2607  CB  PHE A 360      32.266  48.627  27.531  1.00  0.00           C
ATOM   2608  HB1 PHE A 360      33.111  48.431  26.836  1.00  0.00           H
ATOM   2609  HB2 PHE A 360      31.371  49.052  27.028  1.00  0.00           H
ATOM   2610  CG  PHE A 360      31.761  47.338  27.993  1.00  0.00           C
ATOM   2611  CD1 PHE A 360      32.520  46.160  27.774  1.00  0.00           C
ATOM   2612  HD1 PHE A 360      33.491  46.119  27.303  1.00  0.00           H
ATOM   2613  CE1 PHE A 360      31.981  44.950  28.291  1.00  0.00           C
ATOM   2614  HE1 PHE A 360      32.609  44.072  28.269  1.00  0.00           H
ATOM   2615  CZ  PHE A 360      30.815  44.863  28.962  1.00  0.00           C
ATOM   2616  HZ  PHE A 360      30.680  43.942  29.510  1.00  0.00           H
ATOM   2617  CD2 PHE A 360      30.420  47.224  28.504  1.00  0.00           C
ATOM   2618  HD2 PHE A 360      29.750  48.065  28.602  1.00  0.00           H
ATOM   2619  CE2 PHE A 360      29.943  45.965  29.020  1.00  0.00           C
ATOM   2620  HE2 PHE A 360      28.932  45.943  29.400  1.00  0.00           H
ATOM   2621  C   PHE A 360      33.747  49.164  29.592  1.00  0.00           C
ATOM   2622  O   PHE A 360      33.442  48.911  30.776  1.00  0.00           O
ATOM   2623  N   HSD A 361      35.066  48.979  29.213  1.00  0.00           N
ATOM   2624  HN  HSD A 361      35.463  49.224  28.332  1.00  0.00           H
ATOM   2625  CA  HSD A 361      36.074  48.428  30.117  1.00  0.00           C
ATOM   2626  HA  HSD A 361      35.735  47.536  30.624  1.00  0.00           H
ATOM   2627  CB  HSD A 361      37.285  48.032  29.323  1.00  0.00           C
ATOM   2628  HB1 HSD A 361      38.000  47.481  29.970  1.00  0.00           H
ATOM   2629  HB2 HSD A 361      37.840  48.895  28.896  1.00  0.00           H
ATOM   2630  ND1 HSD A 361      36.109  45.952  28.247  1.00  0.00           N
ATOM   2631  HD1 HSD A 361      35.549  45.613  29.002  1.00  0.00           H
ATOM   2632  CG  HSD A 361      37.041  47.014  28.263  1.00  0.00           C
ATOM   2633  CE1 HSD A 361      36.287  45.294  27.061  1.00  0.00           C
ATOM   2634  HE1 HSD A 361      35.623  44.542  26.635  1.00  0.00           H
ATOM   2635  NE2 HSD A 361      37.287  45.749  26.342  1.00  0.00           N
ATOM   2636  CD2 HSD A 361      37.780  46.842  27.116  1.00  0.00           C
ATOM   2637  HD2 HSD A 361      38.504  47.538  26.711  1.00  0.00           H
ATOM   2638  C   HSD A 361      36.453  49.443  31.157  1.00  0.00           C
ATOM   2639  O   HSD A 361      36.582  49.223  32.308  1.00  0.00           O
ATOM   2640  N   LEU A 362      36.517  50.730  30.645  1.00  0.00           N
ATOM   2641  HN  LEU A 362      36.513  50.856  29.656  1.00  0.00           H
ATOM   2642  CA  LEU A 362      36.517  51.950  31.430  1.00  0.00           C
ATOM   2643  HA  LEU A 362      37.361  51.865  32.098  1.00  0.00           H
ATOM   2644  CB  LEU A 362      36.904  53.262  30.627  1.00  0.00           C
ATOM   2645  HB1 LEU A 362      36.345  53.218  29.668  1.00  0.00           H
ATOM   2646  HB2 LEU A 362      37.979  53.284  30.346  1.00  0.00           H
ATOM   2647  CG  LEU A 362      36.495  54.627  31.254  1.00  0.00           C
ATOM   2648  HG  LEU A 362      35.433  54.683  31.577  1.00  0.00           H
ATOM   2649  CD1 LEU A 362      37.452  54.897  32.383  1.00  0.00           C
ATOM   2650 1HD1 LEU A 362      38.501  55.013  32.037  1.00  0.00           H
ATOM   2651 2HD1 LEU A 362      37.460  54.014  33.057  1.00  0.00           H
ATOM   2652 3HD1 LEU A 362      37.148  55.742  33.038  1.00  0.00           H
ATOM   2653  CD2 LEU A 362      36.611  55.724  30.158  1.00  0.00           C
ATOM   2654 1HD2 LEU A 362      35.992  55.441  29.279  1.00  0.00           H
ATOM   2655 2HD2 LEU A 362      37.651  55.916  29.818  1.00  0.00           H
ATOM   2656 3HD2 LEU A 362      36.139  56.703  30.388  1.00  0.00           H
ATOM   2657  C   LEU A 362      35.407  52.114  32.438  1.00  0.00           C
ATOM   2658  O   LEU A 362      35.709  52.490  33.586  1.00  0.00           O
ATOM   2659  N   LEU A 363      34.084  51.846  32.083  1.00  0.00           N
ATOM   2660  HN  LEU A 363      33.777  51.906  31.136  1.00  0.00           H
ATOM   2661  CA  LEU A 363      32.999  51.703  33.020  1.00  0.00           C
ATOM   2662  HA  LEU A 363      32.996  52.643  33.551  1.00  0.00           H
ATOM   2663  CB  LEU A 363      31.563  51.588  32.300  1.00  0.00           C
ATOM   2664  HB1 LEU A 363      30.830  51.081  32.964  1.00  0.00           H
ATOM   2665  HB2 LEU A 363      31.708  50.900  31.440  1.00  0.00           H
ATOM   2666  CG  LEU A 363      31.111  52.982  31.690  1.00  0.00           C
ATOM   2667  HG  LEU A 363      32.007  53.466  31.244  1.00  0.00           H
ATOM   2668  CD1 LEU A 363      30.037  52.797  30.488  1.00  0.00           C
ATOM   2669 1HD1 LEU A 363      30.441  52.219  29.630  1.00  0.00           H
ATOM   2670 2HD1 LEU A 363      29.637  53.802  30.235  1.00  0.00           H
ATOM   2671 3HD1 LEU A 363      29.149  52.278  30.909  1.00  0.00           H
ATOM   2672  CD2 LEU A 363      30.617  53.888  32.836  1.00  0.00           C
ATOM   2673 1HD2 LEU A 363      31.357  54.157  33.620  1.00  0.00           H
ATOM   2674 2HD2 LEU A 363      29.832  53.329  33.390  1.00  0.00           H
ATOM   2675 3HD2 LEU A 363      30.248  54.871  32.475  1.00  0.00           H
ATOM   2676  C   LEU A 363      33.118  50.608  34.020  1.00  0.00           C
ATOM   2677  O   LEU A 363      32.880  50.782  35.235  1.00  0.00           O
ATOM   2678  N   THR A 364      33.568  49.466  33.527  1.00  0.00           N
ATOM   2679  HN  THR A 364      33.754  49.398  32.550  1.00  0.00           H
ATOM   2680  CA  THR A 364      33.901  48.354  34.410  1.00  0.00           C
ATOM   2681  HA  THR A 364      33.017  47.989  34.911  1.00  0.00           H
ATOM   2682  CB  THR A 364      34.335  47.123  33.716  1.00  0.00           C
ATOM   2683  HB  THR A 364      35.357  47.141  33.279  1.00  0.00           H
ATOM   2684  OG1 THR A 364      33.342  46.823  32.702  1.00  0.00           O
ATOM   2685  HG1 THR A 364      33.396  47.584  32.119  1.00  0.00           H
ATOM   2686  CG2 THR A 364      34.220  45.902  34.594  1.00  0.00           C
ATOM   2687 1HG2 THR A 364      34.985  45.896  35.400  1.00  0.00           H
ATOM   2688 2HG2 THR A 364      34.285  44.933  34.054  1.00  0.00           H
ATOM   2689 3HG2 THR A 364      33.201  46.038  35.016  1.00  0.00           H
ATOM   2690  C   THR A 364      34.937  48.761  35.482  1.00  0.00           C
ATOM   2691  O   THR A 364      34.772  48.439  36.664  1.00  0.00           O
ATOM   2692  N   TRP A 365      36.020  49.361  35.084  1.00  0.00           N
ATOM   2693  HN  TRP A 365      36.194  49.577  34.127  1.00  0.00           H
ATOM   2694  CA  TRP A 365      37.035  49.960  35.995  1.00  0.00           C
ATOM   2695  HA  TRP A 365      37.307  49.203  36.715  1.00  0.00           H
ATOM   2696  CB  TRP A 365      38.248  50.533  35.217  1.00  0.00           C
ATOM   2697  HB1 TRP A 365      38.903  51.048  35.951  1.00  0.00           H
ATOM   2698  HB2 TRP A 365      37.808  51.278  34.520  1.00  0.00           H
ATOM   2699  CG  TRP A 365      39.139  49.490  34.554  1.00  0.00           C
ATOM   2700  CD1 TRP A 365      39.313  49.425  33.190  1.00  0.00           C
ATOM   2701  HD1 TRP A 365      39.025  50.261  32.571  1.00  0.00           H
ATOM   2702  NE1 TRP A 365      40.060  48.337  32.901  1.00  0.00           N
ATOM   2703  HE1 TRP A 365      40.207  47.907  32.037  1.00  0.00           H
ATOM   2704  CE2 TRP A 365      40.346  47.677  34.001  1.00  0.00           C
ATOM   2705  CD2 TRP A 365      39.688  48.360  35.122  1.00  0.00           C
ATOM   2706  CE3 TRP A 365      39.746  47.804  36.429  1.00  0.00           C
ATOM   2707  HE3 TRP A 365      39.169  48.147  37.276  1.00  0.00           H
ATOM   2708  CZ3 TRP A 365      40.392  46.580  36.595  1.00  0.00           C
ATOM   2709  HZ3 TRP A 365      40.411  46.090  37.557  1.00  0.00           H
ATOM   2710  CZ2 TRP A 365      40.934  46.464  34.166  1.00  0.00           C
ATOM   2711  HZ2 TRP A 365      41.080  45.900  33.256  1.00  0.00           H
ATOM   2712  CH2 TRP A 365      40.961  45.974  35.513  1.00  0.00           C
ATOM   2713  HH2 TRP A 365      41.401  45.001  35.676  1.00  0.00           H
ATOM   2714  C   TRP A 365      36.510  51.098  36.797  1.00  0.00           C
ATOM   2715  O   TRP A 365      36.877  51.202  37.947  1.00  0.00           O
ATOM   2716  N   SER A 366      35.681  51.967  36.328  1.00  0.00           N
ATOM   2717  HN  SER A 366      35.484  52.038  35.354  1.00  0.00           H
ATOM   2718  CA  SER A 366      35.148  53.117  37.183  1.00  0.00           C
ATOM   2719  HA  SER A 366      36.035  53.645  37.502  1.00  0.00           H
ATOM   2720  CB  SER A 366      34.419  54.152  36.267  1.00  0.00           C
ATOM   2721  HB1 SER A 366      34.113  55.020  36.890  1.00  0.00           H
ATOM   2722  HB2 SER A 366      33.570  53.619  35.788  1.00  0.00           H
ATOM   2723  OG  SER A 366      35.307  54.637  35.194  1.00  0.00           O
ATOM   2724  HG1 SER A 366      35.596  53.914  34.632  1.00  0.00           H
ATOM   2725  C   SER A 366      34.243  52.801  38.347  1.00  0.00           C
ATOM   2726  O   SER A 366      34.348  53.517  39.320  1.00  0.00           O
ATOM   2727  N   LEU A 367      33.394  51.734  38.267  1.00  0.00           N
ATOM   2728  HN  LEU A 367      33.371  51.127  37.477  1.00  0.00           H
ATOM   2729  CA  LEU A 367      32.459  51.474  39.371  1.00  0.00           C
ATOM   2730  HA  LEU A 367      32.075  52.415  39.737  1.00  0.00           H
ATOM   2731  CB  LEU A 367      31.301  50.575  38.967  1.00  0.00           C
ATOM   2732  HB1 LEU A 367      30.764  49.988  39.742  1.00  0.00           H
ATOM   2733  HB2 LEU A 367      31.629  49.726  38.330  1.00  0.00           H
ATOM   2734  CG  LEU A 367      30.284  51.265  38.063  1.00  0.00           C
ATOM   2735  HG  LEU A 367      30.720  52.142  37.539  1.00  0.00           H
ATOM   2736  CD1 LEU A 367      29.603  50.336  37.029  1.00  0.00           C
ATOM   2737 1HD1 LEU A 367      29.507  49.332  37.495  1.00  0.00           H
ATOM   2738 2HD1 LEU A 367      30.130  50.241  36.056  1.00  0.00           H
ATOM   2739 3HD1 LEU A 367      28.539  50.562  36.805  1.00  0.00           H
ATOM   2740  CD2 LEU A 367      29.186  51.900  39.044  1.00  0.00           C
ATOM   2741 1HD2 LEU A 367      28.536  51.140  39.528  1.00  0.00           H
ATOM   2742 2HD2 LEU A 367      28.660  52.641  38.405  1.00  0.00           H
ATOM   2743 3HD2 LEU A 367      29.609  52.496  39.881  1.00  0.00           H
ATOM   2744  C   LEU A 367      33.099  51.037  40.778  1.00  0.00           C
ATOM   2745  O   LEU A 367      32.739  51.644  41.807  1.00  0.00           O
ATOM   2746  N   PRO A 368      34.078  50.147  40.931  1.00  0.00           N
ATOM   2747  CD  PRO A 368      34.213  49.021  40.012  1.00  0.00           C
ATOM   2748  HD1 PRO A 368      34.143  49.331  38.948  1.00  0.00           H
ATOM   2749  HD2 PRO A 368      33.402  48.270  40.130  1.00  0.00           H
ATOM   2750  CA  PRO A 368      34.801  49.885  42.192  1.00  0.00           C
ATOM   2751  HA  PRO A 368      34.041  49.564  42.888  1.00  0.00           H
ATOM   2752  CB  PRO A 368      35.720  48.775  41.878  1.00  0.00           C
ATOM   2753  HB1 PRO A 368      35.292  47.866  42.352  1.00  0.00           H
ATOM   2754  HB2 PRO A 368      36.775  48.900  42.202  1.00  0.00           H
ATOM   2755  CG  PRO A 368      35.579  48.605  40.346  1.00  0.00           C
ATOM   2756  HG1 PRO A 368      36.258  49.231  39.729  1.00  0.00           H
ATOM   2757  HG2 PRO A 368      35.825  47.547  40.113  1.00  0.00           H
ATOM   2758  C   PRO A 368      35.484  51.169  42.692  1.00  0.00           C
ATOM   2759  O   PRO A 368      35.538  51.411  43.866  1.00  0.00           O
ATOM   2760  N   PHE A 369      35.973  52.007  41.709  1.00  0.00           N
ATOM   2761  HN  PHE A 369      35.854  51.764  40.749  1.00  0.00           H
ATOM   2762  CA  PHE A 369      36.442  53.397  42.007  1.00  0.00           C
ATOM   2763  HA  PHE A 369      37.186  53.251  42.776  1.00  0.00           H
ATOM   2764  CB  PHE A 369      37.182  54.052  40.802  1.00  0.00           C
ATOM   2765  HB1 PHE A 369      36.762  53.892  39.786  1.00  0.00           H
ATOM   2766  HB2 PHE A 369      38.099  53.430  40.724  1.00  0.00           H
ATOM   2767  CG  PHE A 369      37.483  55.547  40.863  1.00  0.00           C
ATOM   2768  CD1 PHE A 369      36.547  56.504  40.403  1.00  0.00           C
ATOM   2769  HD1 PHE A 369      35.608  56.104  40.049  1.00  0.00           H
ATOM   2770  CE1 PHE A 369      36.827  57.898  40.448  1.00  0.00           C
ATOM   2771  HE1 PHE A 369      36.152  58.560  39.926  1.00  0.00           H
ATOM   2772  CZ  PHE A 369      38.020  58.298  41.104  1.00  0.00           C
ATOM   2773  HZ  PHE A 369      38.378  59.316  41.057  1.00  0.00           H
ATOM   2774  CD2 PHE A 369      38.679  56.004  41.437  1.00  0.00           C
ATOM   2775  HD2 PHE A 369      39.483  55.311  41.637  1.00  0.00           H
ATOM   2776  CE2 PHE A 369      38.930  57.388  41.598  1.00  0.00           C
ATOM   2777  HE2 PHE A 369      39.917  57.639  41.956  1.00  0.00           H
ATOM   2778  C   PHE A 369      35.502  54.298  42.780  1.00  0.00           C
ATOM   2779  O   PHE A 369      35.701  54.607  43.995  1.00  0.00           O
ATOM   2780  N   VAL A 370      34.309  54.646  42.202  1.00  0.00           N
ATOM   2781  HN  VAL A 370      34.137  54.443  41.241  1.00  0.00           H
ATOM   2782  CA  VAL A 370      33.263  55.419  42.954  1.00  0.00           C
ATOM   2783  HA  VAL A 370      33.668  56.332  43.366  1.00  0.00           H
ATOM   2784  CB  VAL A 370      32.120  55.859  42.020  1.00  0.00           C
ATOM   2785  HB  VAL A 370      31.625  54.940  41.638  1.00  0.00           H
ATOM   2786  CG1 VAL A 370      31.111  56.764  42.679  1.00  0.00           C
ATOM   2787 1HG1 VAL A 370      30.481  56.177  43.381  1.00  0.00           H
ATOM   2788 2HG1 VAL A 370      30.446  57.208  41.907  1.00  0.00           H
ATOM   2789 3HG1 VAL A 370      31.621  57.486  43.351  1.00  0.00           H
ATOM   2790  CG2 VAL A 370      32.818  56.533  40.910  1.00  0.00           C
ATOM   2791 1HG2 VAL A 370      33.436  55.960  40.186  1.00  0.00           H
ATOM   2792 2HG2 VAL A 370      33.446  57.356  41.312  1.00  0.00           H
ATOM   2793 3HG2 VAL A 370      32.119  56.935  40.146  1.00  0.00           H
ATOM   2794  C   VAL A 370      32.728  54.824  44.209  1.00  0.00           C
ATOM   2795  O   VAL A 370      32.498  55.535  45.139  1.00  0.00           O
ATOM   2796  N   LEU A 371      32.628  53.433  44.289  1.00  0.00           N
ATOM   2797  HN  LEU A 371      32.659  52.883  43.459  1.00  0.00           H
ATOM   2798  CA  LEU A 371      32.432  52.754  45.539  1.00  0.00           C
ATOM   2799  HA  LEU A 371      31.454  53.028  45.906  1.00  0.00           H
ATOM   2800  CB  LEU A 371      32.346  51.205  45.353  1.00  0.00           C
ATOM   2801  HB1 LEU A 371      33.370  50.792  45.225  1.00  0.00           H
ATOM   2802  HB2 LEU A 371      31.683  50.894  44.518  1.00  0.00           H
ATOM   2803  CG  LEU A 371      31.767  50.558  46.602  1.00  0.00           C
ATOM   2804  HG  LEU A 371      32.356  50.760  47.523  1.00  0.00           H
ATOM   2805  CD1 LEU A 371      30.313  50.963  46.876  1.00  0.00           C
ATOM   2806 1HD1 LEU A 371      29.647  50.926  45.987  1.00  0.00           H
ATOM   2807 2HD1 LEU A 371      30.174  52.022  47.182  1.00  0.00           H
ATOM   2808 3HD1 LEU A 371      29.930  50.329  47.704  1.00  0.00           H
ATOM   2809  CD2 LEU A 371      31.699  49.002  46.367  1.00  0.00           C
ATOM   2810 1HD2 LEU A 371      32.694  48.561  46.587  1.00  0.00           H
ATOM   2811 2HD2 LEU A 371      31.353  48.849  45.323  1.00  0.00           H
ATOM   2812 3HD2 LEU A 371      30.938  48.521  47.019  1.00  0.00           H
ATOM   2813  C   LEU A 371      33.489  53.012  46.622  1.00  0.00           C
ATOM   2814  O   LEU A 371      33.198  53.320  47.809  1.00  0.00           O
ATOM   2815  N   THR A 372      34.820  52.919  46.222  1.00  0.00           N
ATOM   2816  HN  THR A 372      34.986  52.404  45.384  1.00  0.00           H
ATOM   2817  CA  THR A 372      35.905  53.318  47.096  1.00  0.00           C
ATOM   2818  HA  THR A 372      35.739  52.806  48.033  1.00  0.00           H
ATOM   2819  CB  THR A 372      37.299  52.969  46.572  1.00  0.00           C
ATOM   2820  HB  THR A 372      37.531  53.613  45.697  1.00  0.00           H
ATOM   2821  OG1 THR A 372      37.289  51.632  46.071  1.00  0.00           O
ATOM   2822  HG1 THR A 372      36.671  51.431  45.364  1.00  0.00           H
ATOM   2823  CG2 THR A 372      38.405  52.919  47.641  1.00  0.00           C
ATOM   2824 1HG2 THR A 372      38.092  52.281  48.496  1.00  0.00           H
ATOM   2825 2HG2 THR A 372      38.758  53.939  47.903  1.00  0.00           H
ATOM   2826 3HG2 THR A 372      39.275  52.490  47.099  1.00  0.00           H
ATOM   2827  C   THR A 372      35.980  54.755  47.499  1.00  0.00           C
ATOM   2828  O   THR A 372      36.185  55.079  48.703  1.00  0.00           O
ATOM   2829  N   VAL A 373      35.861  55.643  46.565  1.00  0.00           N
ATOM   2830  HN  VAL A 373      35.619  55.303  45.660  1.00  0.00           H
ATOM   2831  CA  VAL A 373      35.969  57.017  46.864  1.00  0.00           C
ATOM   2832  HA  VAL A 373      36.837  57.175  47.488  1.00  0.00           H
ATOM   2833  CB  VAL A 373      36.163  57.723  45.540  1.00  0.00           C
ATOM   2834  HB  VAL A 373      35.459  57.383  44.751  1.00  0.00           H
ATOM   2835  CG1 VAL A 373      36.056  59.248  45.623  1.00  0.00           C
ATOM   2836 1HG1 VAL A 373      36.596  59.615  46.522  1.00  0.00           H
ATOM   2837 2HG1 VAL A 373      34.968  59.426  45.764  1.00  0.00           H
ATOM   2838 3HG1 VAL A 373      36.422  59.803  44.733  1.00  0.00           H
ATOM   2839  CG2 VAL A 373      37.496  57.312  44.908  1.00  0.00           C
ATOM   2840 1HG2 VAL A 373      37.684  57.670  43.873  1.00  0.00           H
ATOM   2841 2HG2 VAL A 373      37.624  56.208  44.907  1.00  0.00           H
ATOM   2842 3HG2 VAL A 373      38.276  57.827  45.509  1.00  0.00           H
ATOM   2843  C   VAL A 373      34.781  57.598  47.739  1.00  0.00           C
ATOM   2844  O   VAL A 373      35.014  58.489  48.556  1.00  0.00           O
ATOM   2845  N   ALA A 374      33.598  56.963  47.584  1.00  0.00           N
ATOM   2846  HN  ALA A 374      33.462  56.266  46.884  1.00  0.00           H
ATOM   2847  CA  ALA A 374      32.490  57.142  48.512  1.00  0.00           C
ATOM   2848  HA  ALA A 374      32.216  58.185  48.570  1.00  0.00           H
ATOM   2849  CB  ALA A 374      31.446  56.133  48.116  1.00  0.00           C
ATOM   2850  HB1 ALA A 374      31.694  55.066  48.306  1.00  0.00           H
ATOM   2851  HB2 ALA A 374      31.180  56.277  47.047  1.00  0.00           H
ATOM   2852  HB3 ALA A 374      30.484  56.127  48.671  1.00  0.00           H
ATOM   2853  C   ALA A 374      32.921  56.845  49.946  1.00  0.00           C
ATOM   2854  O   ALA A 374      32.371  57.476  50.876  1.00  0.00           O
ATOM   2855  N   ILE A 375      33.872  55.934  50.175  1.00  0.00           N
ATOM   2856  HN  ILE A 375      34.225  55.337  49.458  1.00  0.00           H
ATOM   2857  CA  ILE A 375      34.343  55.495  51.509  1.00  0.00           C
ATOM   2858  HA  ILE A 375      33.556  55.677  52.226  1.00  0.00           H
ATOM   2859  CB  ILE A 375      34.824  54.065  51.592  1.00  0.00           C
ATOM   2860  HB  ILE A 375      35.597  53.884  50.816  1.00  0.00           H
ATOM   2861  CG2 ILE A 375      35.367  53.800  52.971  1.00  0.00           C
ATOM   2862 1HG2 ILE A 375      35.463  52.703  53.117  1.00  0.00           H
ATOM   2863 2HG2 ILE A 375      34.687  54.166  53.770  1.00  0.00           H
ATOM   2864 3HG2 ILE A 375      36.375  54.222  53.172  1.00  0.00           H
ATOM   2865  CG1 ILE A 375      33.685  53.082  51.333  1.00  0.00           C
ATOM   2866 1HG1 ILE A 375      33.372  53.424  50.324  1.00  0.00           H
ATOM   2867 2HG1 ILE A 375      32.942  53.117  52.159  1.00  0.00           H
ATOM   2868  CD  ILE A 375      34.158  51.637  51.051  1.00  0.00           C
ATOM   2869  HD1 ILE A 375      34.548  51.154  51.972  1.00  0.00           H
ATOM   2870  HD2 ILE A 375      35.014  51.575  50.345  1.00  0.00           H
ATOM   2871  HD3 ILE A 375      33.350  51.035  50.583  1.00  0.00           H
ATOM   2872  C   ILE A 375      35.419  56.473  51.974  1.00  0.00           C
ATOM   2873  O   ILE A 375      35.509  56.977  53.104  1.00  0.00           O
ATOM   2874  N   LEU A 376      36.306  56.909  51.113  1.00  0.00           N
ATOM   2875  HN  LEU A 376      36.226  56.548  50.188  1.00  0.00           H
ATOM   2876  CA  LEU A 376      37.280  57.906  51.319  1.00  0.00           C
ATOM   2877  HA  LEU A 376      37.818  57.638  52.216  1.00  0.00           H
ATOM   2878  CB  LEU A 376      38.286  58.135  50.110  1.00  0.00           C
ATOM   2879  HB1 LEU A 376      39.111  58.841  50.345  1.00  0.00           H
ATOM   2880  HB2 LEU A 376      37.708  58.434  49.209  1.00  0.00           H
ATOM   2881  CG  LEU A 376      39.001  56.843  49.713  1.00  0.00           C
ATOM   2882  HG  LEU A 376      38.312  55.983  49.573  1.00  0.00           H
ATOM   2883  CD1 LEU A 376      39.706  57.151  48.309  1.00  0.00           C
ATOM   2884 1HD1 LEU A 376      40.275  56.247  48.003  1.00  0.00           H
ATOM   2885 2HD1 LEU A 376      40.400  58.018  48.344  1.00  0.00           H
ATOM   2886 3HD1 LEU A 376      38.975  57.306  47.487  1.00  0.00           H
ATOM   2887  CD2 LEU A 376      40.142  56.448  50.664  1.00  0.00           C
ATOM   2888 1HD2 LEU A 376      39.664  56.161  51.625  1.00  0.00           H
ATOM   2889 2HD2 LEU A 376      40.913  57.221  50.866  1.00  0.00           H
ATOM   2890 3HD2 LEU A 376      40.644  55.522  50.311  1.00  0.00           H
ATOM   2891  C   LEU A 376      36.745  59.295  51.617  1.00  0.00           C
ATOM   2892  O   LEU A 376      37.342  59.922  52.499  1.00  0.00           O
ATOM   2893  N   ALA A 377      35.605  59.803  51.023  1.00  0.00           N
ATOM   2894  HN  ALA A 377      35.222  59.340  50.228  1.00  0.00           H
ATOM   2895  CA  ALA A 377      34.914  61.013  51.297  1.00  0.00           C
ATOM   2896  HA  ALA A 377      35.711  61.740  51.359  1.00  0.00           H
ATOM   2897  CB  ALA A 377      34.026  61.638  50.241  1.00  0.00           C
ATOM   2898  HB1 ALA A 377      34.792  61.797  49.452  1.00  0.00           H
ATOM   2899  HB2 ALA A 377      33.617  62.598  50.624  1.00  0.00           H
ATOM   2900  HB3 ALA A 377      33.218  60.941  49.934  1.00  0.00           H
ATOM   2901  C   ALA A 377      34.344  61.094  52.706  1.00  0.00           C
ATOM   2902  O   ALA A 377      34.451  62.146  53.349  1.00  0.00           O
ATOM   2903  N   VAL A 378      33.740  60.043  53.275  1.00  0.00           N
ATOM   2904  HN  VAL A 378      33.507  59.241  52.731  1.00  0.00           H
ATOM   2905  CA  VAL A 378      33.343  59.966  54.687  1.00  0.00           C
ATOM   2906  HA  VAL A 378      32.721  60.835  54.844  1.00  0.00           H
ATOM   2907  CB  VAL A 378      32.345  58.823  55.034  1.00  0.00           C
ATOM   2908  HB  VAL A 378      32.235  58.783  56.139  1.00  0.00           H
ATOM   2909  CG1 VAL A 378      30.957  59.215  54.501  1.00  0.00           C
ATOM   2910 1HG1 VAL A 378      30.694  60.230  54.870  1.00  0.00           H
ATOM   2911 2HG1 VAL A 378      30.175  58.489  54.811  1.00  0.00           H
ATOM   2912 3HG1 VAL A 378      30.912  59.246  53.391  1.00  0.00           H
ATOM   2913  CG2 VAL A 378      32.783  57.334  54.540  1.00  0.00           C
ATOM   2914 1HG2 VAL A 378      33.773  57.035  54.946  1.00  0.00           H
ATOM   2915 2HG2 VAL A 378      32.947  57.299  53.441  1.00  0.00           H
ATOM   2916 3HG2 VAL A 378      32.035  56.627  54.957  1.00  0.00           H
ATOM   2917  C   VAL A 378      34.522  59.826  55.632  1.00  0.00           C
ATOM   2918  O   VAL A 378      34.419  60.014  56.845  1.00  0.00           O
ATOM   2919  N   ALA A 379      35.698  59.450  55.095  1.00  0.00           N
ATOM   2920  HN  ALA A 379      35.767  59.255  54.120  1.00  0.00           H
ATOM   2921  CA  ALA A 379      36.848  58.837  55.780  1.00  0.00           C
ATOM   2922  HA  ALA A 379      37.543  58.353  55.110  1.00  0.00           H
ATOM   2923  CB  ALA A 379      37.572  59.942  56.528  1.00  0.00           C
ATOM   2924  HB1 ALA A 379      38.387  59.435  57.089  1.00  0.00           H
ATOM   2925  HB2 ALA A 379      36.905  60.436  57.266  1.00  0.00           H
ATOM   2926  HB3 ALA A 379      38.093  60.721  55.931  1.00  0.00           H
ATOM   2927  C   ALA A 379      36.433  57.800  56.777  1.00  0.00           C
ATOM   2928  O   ALA A 379      36.260  58.010  58.004  1.00  0.00           O
ATOM   2929  N   GLN A 380      36.271  56.586  56.274  1.00  0.00           N
ATOM   2930  HN  GLN A 380      36.389  56.478  55.290  1.00  0.00           H
ATOM   2931  CA  GLN A 380      35.925  55.438  57.062  1.00  0.00           C
ATOM   2932  HA  GLN A 380      36.112  55.555  58.120  1.00  0.00           H
ATOM   2933  CB  GLN A 380      34.430  55.177  57.171  1.00  0.00           C
ATOM   2934  HB1 GLN A 380      34.269  54.177  57.627  1.00  0.00           H
ATOM   2935  HB2 GLN A 380      34.110  55.178  56.107  1.00  0.00           H
ATOM   2936  CG  GLN A 380      33.557  56.215  57.933  1.00  0.00           C
ATOM   2937  HG1 GLN A 380      32.494  55.999  57.693  1.00  0.00           H
ATOM   2938  HG2 GLN A 380      33.760  57.274  57.663  1.00  0.00           H
ATOM   2939  CD  GLN A 380      33.662  55.931  59.388  1.00  0.00           C
ATOM   2940  OE1 GLN A 380      32.998  55.058  59.919  1.00  0.00           O
ATOM   2941  NE2 GLN A 380      34.485  56.672  60.129  1.00  0.00           N
ATOM   2942 1HE2 GLN A 380      34.965  57.400  59.639  1.00  0.00           H
ATOM   2943 2HE2 GLN A 380      34.348  56.714  61.118  1.00  0.00           H
ATOM   2944  C   GLN A 380      36.866  54.317  56.627  1.00  0.00           C
ATOM   2945  O   GLN A 380      36.360  53.309  56.160  1.00  0.00           O
ATOM   2946  N   VAL A 381      38.151  54.531  56.791  1.00  0.00           N
ATOM   2947  HN  VAL A 381      38.543  55.445  56.856  1.00  0.00           H
ATOM   2948  CA  VAL A 381      39.113  53.437  56.473  1.00  0.00           C
ATOM   2949  HA  VAL A 381      38.819  52.548  55.935  1.00  0.00           H
ATOM   2950  CB  VAL A 381      40.180  54.012  55.530  1.00  0.00           C
ATOM   2951  HB  VAL A 381      40.743  54.867  55.961  1.00  0.00           H
ATOM   2952  CG1 VAL A 381      41.324  53.025  55.275  1.00  0.00           C
ATOM   2953 1HG1 VAL A 381      42.029  53.351  54.481  1.00  0.00           H
ATOM   2954 2HG1 VAL A 381      40.829  52.122  54.858  1.00  0.00           H
ATOM   2955 3HG1 VAL A 381      41.928  52.717  56.155  1.00  0.00           H
ATOM   2956  CG2 VAL A 381      39.572  54.573  54.248  1.00  0.00           C
ATOM   2957 1HG2 VAL A 381      40.355  54.968  53.567  1.00  0.00           H
ATOM   2958 2HG2 VAL A 381      38.918  55.436  54.495  1.00  0.00           H
ATOM   2959 3HG2 VAL A 381      38.938  53.822  53.729  1.00  0.00           H
ATOM   2960  C   VAL A 381      39.764  52.918  57.816  1.00  0.00           C
ATOM   2961  O   VAL A 381      40.310  53.642  58.693  1.00  0.00           O
ATOM   2962  N   ASP A 382      39.524  51.610  58.020  1.00  0.00           N
ATOM   2963  HN  ASP A 382      39.325  51.007  57.251  1.00  0.00           H
ATOM   2964  CA  ASP A 382      39.652  51.050  59.361  1.00  0.00           C
ATOM   2965  HA  ASP A 382      40.110  51.730  60.065  1.00  0.00           H
ATOM   2966  CB  ASP A 382      38.313  50.568  59.984  1.00  0.00           C
ATOM   2967  HB1 ASP A 382      38.565  50.060  60.940  1.00  0.00           H
ATOM   2968  HB2 ASP A 382      37.896  49.817  59.280  1.00  0.00           H
ATOM   2969  CG  ASP A 382      37.274  51.545  60.296  1.00  0.00           C
ATOM   2970  OD1 ASP A 382      36.165  51.071  60.787  1.00  0.00           O
ATOM   2971  OD2 ASP A 382      37.423  52.831  60.204  1.00  0.00           O
ATOM   2972  C   ASP A 382      40.538  49.870  59.343  1.00  0.00           C
ATOM   2973  O   ASP A 382      40.459  48.972  58.574  1.00  0.00           O
ATOM   2974  N   GLY A 383      41.506  49.858  60.204  1.00  0.00           N
ATOM   2975  HN  GLY A 383      41.577  50.614  60.850  1.00  0.00           H
ATOM   2976  CA  GLY A 383      42.446  48.749  60.539  1.00  0.00           C
ATOM   2977  HA1 GLY A 383      43.274  49.174  61.088  1.00  0.00           H
ATOM   2978  HA2 GLY A 383      42.811  48.381  59.591  1.00  0.00           H
ATOM   2979  C   GLY A 383      41.858  47.507  61.126  1.00  0.00           C
ATOM   2980  O   GLY A 383      40.761  47.462  61.637  1.00  0.00           O
ATOM   2981  N   ASP A 384      42.562  46.346  61.048  1.00  0.00           N
ATOM   2982  HN  ASP A 384      43.324  46.332  60.406  1.00  0.00           H
ATOM   2983  CA  ASP A 384      42.294  45.137  61.805  1.00  0.00           C
ATOM   2984  HA  ASP A 384      41.994  45.482  62.784  1.00  0.00           H
ATOM   2985  CB  ASP A 384      41.285  44.345  60.941  1.00  0.00           C
ATOM   2986  HB1 ASP A 384      41.657  44.360  59.894  1.00  0.00           H
ATOM   2987  HB2 ASP A 384      40.354  44.941  61.057  1.00  0.00           H
ATOM   2988  CG  ASP A 384      40.973  42.897  61.237  1.00  0.00           C
ATOM   2989  OD1 ASP A 384      40.074  42.405  60.517  1.00  0.00           O
ATOM   2990  OD2 ASP A 384      41.615  42.242  62.137  1.00  0.00           O
ATOM   2991  C   ASP A 384      43.621  44.410  62.123  1.00  0.00           C
ATOM   2992  O   ASP A 384      44.590  44.403  61.384  1.00  0.00           O
ATOM   2993  N   SER A 385      43.631  43.806  63.329  1.00  0.00           N
ATOM   2994  HN  SER A 385      42.773  43.675  63.819  1.00  0.00           H
ATOM   2995  CA  SER A 385      44.884  43.240  63.906  1.00  0.00           C
ATOM   2996  HA  SER A 385      45.715  43.810  63.517  1.00  0.00           H
ATOM   2997  CB  SER A 385      44.924  43.395  65.467  1.00  0.00           C
ATOM   2998  HB1 SER A 385      44.275  42.618  65.925  1.00  0.00           H
ATOM   2999  HB2 SER A 385      44.354  44.325  65.676  1.00  0.00           H
ATOM   3000  OG  SER A 385      46.213  43.364  66.008  1.00  0.00           O
ATOM   3001  HG1 SER A 385      46.226  44.087  66.639  1.00  0.00           H
ATOM   3002  C   SER A 385      44.987  41.693  63.627  1.00  0.00           C
ATOM   3003  O   SER A 385      46.053  41.118  63.657  1.00  0.00           O
ATOM   3004  N   VAL A 386      43.880  41.058  63.173  1.00  0.00           N
ATOM   3005  HN  VAL A 386      43.048  41.584  63.015  1.00  0.00           H
ATOM   3006  CA  VAL A 386      43.733  39.651  62.806  1.00  0.00           C
ATOM   3007  HA  VAL A 386      44.553  39.069  63.201  1.00  0.00           H
ATOM   3008  CB  VAL A 386      42.343  39.111  63.257  1.00  0.00           C
ATOM   3009  HB  VAL A 386      41.540  39.781  62.883  1.00  0.00           H
ATOM   3010  CG1 VAL A 386      42.094  37.770  62.472  1.00  0.00           C
ATOM   3011 1HG1 VAL A 386      42.037  37.748  61.363  1.00  0.00           H
ATOM   3012 2HG1 VAL A 386      41.183  37.255  62.846  1.00  0.00           H
ATOM   3013 3HG1 VAL A 386      42.907  37.034  62.651  1.00  0.00           H
ATOM   3014  CG2 VAL A 386      42.272  39.061  64.757  1.00  0.00           C
ATOM   3015 1HG2 VAL A 386      41.421  38.440  65.111  1.00  0.00           H
ATOM   3016 2HG2 VAL A 386      42.089  40.093  65.125  1.00  0.00           H
ATOM   3017 3HG2 VAL A 386      43.128  38.573  65.271  1.00  0.00           H
ATOM   3018  C   VAL A 386      43.828  39.580  61.292  1.00  0.00           C
ATOM   3019  O   VAL A 386      44.411  38.682  60.671  1.00  0.00           O
ATOM   3020  N   SER A 387      43.218  40.561  60.569  1.00  0.00           N
ATOM   3021  HN  SER A 387      42.663  41.194  61.102  1.00  0.00           H
ATOM   3022  CA  SER A 387      43.433  40.848  59.108  1.00  0.00           C
ATOM   3023  HA  SER A 387      43.424  39.874  58.642  1.00  0.00           H
ATOM   3024  CB  SER A 387      42.369  41.745  58.325  1.00  0.00           C
ATOM   3025  HB1 SER A 387      42.601  41.920  57.253  1.00  0.00           H
ATOM   3026  HB2 SER A 387      42.285  42.728  58.837  1.00  0.00           H
ATOM   3027  OG  SER A 387      41.013  41.281  58.263  1.00  0.00           O
ATOM   3028  HG1 SER A 387      40.558  41.578  59.054  1.00  0.00           H
ATOM   3029  C   SER A 387      44.867  41.424  58.815  1.00  0.00           C
ATOM   3030  O   SER A 387      45.466  40.995  57.909  1.00  0.00           O
ATOM   3031  N   GLY A 388      45.341  42.436  59.590  1.00  0.00           N
ATOM   3032  HN  GLY A 388      44.895  42.900  60.352  1.00  0.00           H
ATOM   3033  CA  GLY A 388      46.684  42.978  59.528  1.00  0.00           C
ATOM   3034  HA1 GLY A 388      47.301  42.126  59.281  1.00  0.00           H
ATOM   3035  HA2 GLY A 388      46.941  43.462  60.459  1.00  0.00           H
ATOM   3036  C   GLY A 388      46.948  43.847  58.431  1.00  0.00           C
ATOM   3037  O   GLY A 388      48.085  43.979  58.073  1.00  0.00           O
ATOM   3038  N   ILE A 389      45.901  44.612  57.912  1.00  0.00           N
ATOM   3039  HN  ILE A 389      45.077  44.580  58.472  1.00  0.00           H
ATOM   3040  CA  ILE A 389      45.854  45.543  56.793  1.00  0.00           C
ATOM   3041  HA  ILE A 389      46.777  46.103  56.816  1.00  0.00           H
ATOM   3042  CB  ILE A 389      45.821  44.926  55.416  1.00  0.00           C
ATOM   3043  HB  ILE A 389      45.472  45.691  54.691  1.00  0.00           H
ATOM   3044  CG2 ILE A 389      47.213  44.489  54.897  1.00  0.00           C
ATOM   3045 1HG2 ILE A 389      47.327  44.504  53.792  1.00  0.00           H
ATOM   3046 2HG2 ILE A 389      47.612  43.563  55.365  1.00  0.00           H
ATOM   3047 3HG2 ILE A 389      47.894  45.244  55.346  1.00  0.00           H
ATOM   3048  CG1 ILE A 389      44.845  43.773  55.275  1.00  0.00           C
ATOM   3049 1HG1 ILE A 389      45.113  42.900  55.908  1.00  0.00           H
ATOM   3050 2HG1 ILE A 389      44.975  43.388  54.241  1.00  0.00           H
ATOM   3051  CD  ILE A 389      43.269  44.021  55.275  1.00  0.00           C
ATOM   3052  HD1 ILE A 389      42.775  44.176  56.258  1.00  0.00           H
ATOM   3053  HD2 ILE A 389      42.776  43.239  54.658  1.00  0.00           H
ATOM   3054  HD3 ILE A 389      43.149  45.037  54.841  1.00  0.00           H
ATOM   3055  C   ILE A 389      44.643  46.351  57.079  1.00  0.00           C
ATOM   3056  O   ILE A 389      44.094  46.097  58.122  1.00  0.00           O
ATOM   3057  N   CYS A 390      44.258  47.367  56.292  1.00  0.00           N
ATOM   3058  HN  CYS A 390      44.831  47.545  55.496  1.00  0.00           H
ATOM   3059  CA  CYS A 390      43.097  48.225  56.598  1.00  0.00           C
ATOM   3060  HA  CYS A 390      42.743  47.965  57.585  1.00  0.00           H
ATOM   3061  CB  CYS A 390      43.380  49.753  56.577  1.00  0.00           C
ATOM   3062  HB1 CYS A 390      42.474  50.268  56.962  1.00  0.00           H
ATOM   3063  HB2 CYS A 390      43.665  50.129  55.571  1.00  0.00           H
ATOM   3064  SG  CYS A 390      44.583  50.262  57.760  1.00  0.00           S
ATOM   3065  C   CYS A 390      41.992  47.923  55.641  1.00  0.00           C
ATOM   3066  O   CYS A 390      42.296  47.400  54.522  1.00  0.00           O
ATOM   3067  N   PHE A 391      40.722  47.993  56.091  1.00  0.00           N
ATOM   3068  HN  PHE A 391      40.639  48.442  56.978  1.00  0.00           H
ATOM   3069  CA  PHE A 391      39.491  47.600  55.486  1.00  0.00           C
ATOM   3070  HA  PHE A 391      39.693  47.583  54.426  1.00  0.00           H
ATOM   3071  CB  PHE A 391      38.958  46.113  55.791  1.00  0.00           C
ATOM   3072  HB1 PHE A 391      38.403  46.108  56.753  1.00  0.00           H
ATOM   3073  HB2 PHE A 391      39.952  45.624  55.871  1.00  0.00           H
ATOM   3074  CG  PHE A 391      38.216  45.355  54.784  1.00  0.00           C
ATOM   3075  CD1 PHE A 391      37.042  44.675  55.166  1.00  0.00           C
ATOM   3076  HD1 PHE A 391      36.730  44.846  56.186  1.00  0.00           H
ATOM   3077  CE1 PHE A 391      36.257  43.943  54.271  1.00  0.00           C
ATOM   3078  HE1 PHE A 391      35.391  43.410  54.635  1.00  0.00           H
ATOM   3079  CZ  PHE A 391      36.704  43.802  52.966  1.00  0.00           C
ATOM   3080  HZ  PHE A 391      36.129  43.198  52.279  1.00  0.00           H
ATOM   3081  CD2 PHE A 391      38.682  45.099  53.471  1.00  0.00           C
ATOM   3082  HD2 PHE A 391      39.606  45.503  53.084  1.00  0.00           H
ATOM   3083  CE2 PHE A 391      37.907  44.314  52.589  1.00  0.00           C
ATOM   3084  HE2 PHE A 391      38.247  44.075  51.592  1.00  0.00           H
ATOM   3085  C   PHE A 391      38.473  48.685  55.758  1.00  0.00           C
ATOM   3086  O   PHE A 391      38.841  49.827  56.138  1.00  0.00           O
ATOM   3087  N   VAL A 392      37.187  48.324  55.687  1.00  0.00           N
ATOM   3088  HN  VAL A 392      37.032  47.362  55.476  1.00  0.00           H
ATOM   3089  CA  VAL A 392      36.085  49.249  55.949  1.00  0.00           C
ATOM   3090  HA  VAL A 392      36.393  50.155  56.450  1.00  0.00           H
ATOM   3091  CB  VAL A 392      35.370  49.673  54.603  1.00  0.00           C
ATOM   3092  HB  VAL A 392      36.197  49.993  53.935  1.00  0.00           H
ATOM   3093  CG1 VAL A 392      34.689  48.617  53.710  1.00  0.00           C
ATOM   3094 1HG1 VAL A 392      33.736  48.325  54.202  1.00  0.00           H
ATOM   3095 2HG1 VAL A 392      35.400  47.764  53.677  1.00  0.00           H
ATOM   3096 3HG1 VAL A 392      34.463  48.996  52.690  1.00  0.00           H
ATOM   3097  CG2 VAL A 392      34.337  50.818  54.882  1.00  0.00           C
ATOM   3098 1HG2 VAL A 392      34.693  51.795  55.272  1.00  0.00           H
ATOM   3099 2HG2 VAL A 392      33.460  50.507  55.488  1.00  0.00           H
ATOM   3100 3HG2 VAL A 392      33.813  50.980  53.916  1.00  0.00           H
ATOM   3101  C   VAL A 392      35.101  48.665  56.962  1.00  0.00           C
ATOM   3102  O   VAL A 392      34.937  47.444  56.930  1.00  0.00           O
ATOM   3103  N   GLY A 393      34.370  49.479  57.762  1.00  0.00           N
ATOM   3104  HN  GLY A 393      34.471  50.470  57.707  1.00  0.00           H
ATOM   3105  CA  GLY A 393      33.371  49.002  58.686  1.00  0.00           C
ATOM   3106  HA1 GLY A 393      32.744  48.289  58.170  1.00  0.00           H
ATOM   3107  HA2 GLY A 393      32.810  49.809  59.133  1.00  0.00           H
ATOM   3108  C   GLY A 393      33.792  48.174  59.871  1.00  0.00           C
ATOM   3109  O   GLY A 393      33.107  47.289  60.329  1.00  0.00           O
ATOM   3110  N   TYR A 394      34.975  48.373  60.454  1.00  0.00           N
ATOM   3111  HN  TYR A 394      35.559  49.122  60.151  1.00  0.00           H
ATOM   3112  CA  TYR A 394      35.584  47.576  61.479  1.00  0.00           C
ATOM   3113  HA  TYR A 394      35.536  46.529  61.217  1.00  0.00           H
ATOM   3114  CB  TYR A 394      37.050  47.934  61.769  1.00  0.00           C
ATOM   3115  HB1 TYR A 394      37.159  48.973  62.149  1.00  0.00           H
ATOM   3116  HB2 TYR A 394      37.683  47.704  60.886  1.00  0.00           H
ATOM   3117  CG  TYR A 394      37.690  47.088  62.914  1.00  0.00           C
ATOM   3118  CD1 TYR A 394      38.315  45.828  62.635  1.00  0.00           C
ATOM   3119  HD1 TYR A 394      38.182  45.326  61.688  1.00  0.00           H
ATOM   3120  CE1 TYR A 394      38.969  45.130  63.677  1.00  0.00           C
ATOM   3121  HE1 TYR A 394      39.425  44.160  63.546  1.00  0.00           H
ATOM   3122  CZ  TYR A 394      39.206  45.771  64.966  1.00  0.00           C
ATOM   3123  OH  TYR A 394      39.967  45.079  65.920  1.00  0.00           O
ATOM   3124  HH  TYR A 394      40.032  45.697  66.651  1.00  0.00           H
ATOM   3125  CD2 TYR A 394      37.892  47.712  64.161  1.00  0.00           C
ATOM   3126  HD2 TYR A 394      37.536  48.701  64.407  1.00  0.00           H
ATOM   3127  CE2 TYR A 394      38.626  46.998  65.170  1.00  0.00           C
ATOM   3128  HE2 TYR A 394      38.823  47.538  66.085  1.00  0.00           H
ATOM   3129  C   TYR A 394      34.797  47.470  62.790  1.00  0.00           C
ATOM   3130  O   TYR A 394      34.494  46.394  63.290  1.00  0.00           O
ATOM   3131  N   LYS A 395      34.304  48.602  63.385  1.00  0.00           N
ATOM   3132  HN  LYS A 395      34.344  49.502  62.958  1.00  0.00           H
ATOM   3133  CA  LYS A 395      33.506  48.533  64.601  1.00  0.00           C
ATOM   3134  HA  LYS A 395      33.515  47.526  64.990  1.00  0.00           H
ATOM   3135  CB  LYS A 395      34.176  49.330  65.707  1.00  0.00           C
ATOM   3136  HB1 LYS A 395      35.039  48.650  65.868  1.00  0.00           H
ATOM   3137  HB2 LYS A 395      33.662  49.360  66.691  1.00  0.00           H
ATOM   3138  CG  LYS A 395      34.828  50.700  65.304  1.00  0.00           C
ATOM   3139  HG1 LYS A 395      35.492  50.673  64.413  1.00  0.00           H
ATOM   3140  HG2 LYS A 395      35.563  50.880  66.117  1.00  0.00           H
ATOM   3141  CD  LYS A 395      33.778  51.781  65.348  1.00  0.00           C
ATOM   3142  HD1 LYS A 395      33.244  51.631  66.311  1.00  0.00           H
ATOM   3143  HD2 LYS A 395      33.134  51.684  64.447  1.00  0.00           H
ATOM   3144  CE  LYS A 395      34.368  53.211  65.115  1.00  0.00           C
ATOM   3145  HE1 LYS A 395      35.007  53.235  64.206  1.00  0.00           H
ATOM   3146  HE2 LYS A 395      34.990  53.632  65.934  1.00  0.00           H
ATOM   3147  NZ  LYS A 395      33.217  54.173  64.884  1.00  0.00           N
ATOM   3148  HZ1 LYS A 395      32.414  53.823  64.324  1.00  0.00           H
ATOM   3149  HZ2 LYS A 395      33.684  55.005  64.470  1.00  0.00           H
ATOM   3150  HZ3 LYS A 395      32.852  54.425  65.825  1.00  0.00           H
ATOM   3151  C   LYS A 395      32.091  48.919  64.407  1.00  0.00           C
ATOM   3152  O   LYS A 395      31.287  48.757  65.296  1.00  0.00           O
ATOM   3153  N   ASN A 396      31.777  49.399  63.247  1.00  0.00           N
ATOM   3154  HN  ASN A 396      32.539  49.541  62.620  1.00  0.00           H
ATOM   3155  CA  ASN A 396      30.382  49.720  62.872  1.00  0.00           C
ATOM   3156  HA  ASN A 396      29.658  49.649  63.671  1.00  0.00           H
ATOM   3157  CB  ASN A 396      30.294  51.147  62.316  1.00  0.00           C
ATOM   3158  HB1 ASN A 396      29.312  51.426  61.875  1.00  0.00           H
ATOM   3159  HB2 ASN A 396      31.111  51.378  61.599  1.00  0.00           H
ATOM   3160  CG  ASN A 396      30.554  52.176  63.421  1.00  0.00           C
ATOM   3161  OD1 ASN A 396      31.504  52.981  63.259  1.00  0.00           O
ATOM   3162  ND2 ASN A 396      29.818  52.131  64.524  1.00  0.00           N
ATOM   3163 1HD2 ASN A 396      29.207  51.408  64.848  1.00  0.00           H
ATOM   3164 2HD2 ASN A 396      30.014  52.888  65.148  1.00  0.00           H
ATOM   3165  C   ASN A 396      30.047  48.702  61.787  1.00  0.00           C
ATOM   3166  O   ASN A 396      30.370  48.824  60.601  1.00  0.00           O
ATOM   3167  N   TYR A 397      29.206  47.731  62.195  1.00  0.00           N
ATOM   3168  HN  TYR A 397      28.727  47.720  63.070  1.00  0.00           H
ATOM   3169  CA  TYR A 397      28.667  46.738  61.284  1.00  0.00           C
ATOM   3170  HA  TYR A 397      29.523  46.491  60.673  1.00  0.00           H
ATOM   3171  CB  TYR A 397      28.073  45.600  62.118  1.00  0.00           C
ATOM   3172  HB1 TYR A 397      28.808  45.375  62.920  1.00  0.00           H
ATOM   3173  HB2 TYR A 397      28.140  44.739  61.420  1.00  0.00           H
ATOM   3174  CG  TYR A 397      26.659  45.701  62.504  1.00  0.00           C
ATOM   3175  CD1 TYR A 397      25.835  44.597  62.083  1.00  0.00           C
ATOM   3176  HD1 TYR A 397      26.334  43.783  61.579  1.00  0.00           H
ATOM   3177  CE1 TYR A 397      24.400  44.661  62.280  1.00  0.00           C
ATOM   3178  HE1 TYR A 397      23.732  43.882  61.946  1.00  0.00           H
ATOM   3179  CZ  TYR A 397      23.853  45.712  62.999  1.00  0.00           C
ATOM   3180  OH  TYR A 397      22.443  45.839  63.222  1.00  0.00           O
ATOM   3181  HH  TYR A 397      22.228  46.670  63.652  1.00  0.00           H
ATOM   3182  CD2 TYR A 397      26.107  46.631  63.344  1.00  0.00           C
ATOM   3183  HD2 TYR A 397      26.694  47.494  63.622  1.00  0.00           H
ATOM   3184  CE2 TYR A 397      24.719  46.725  63.504  1.00  0.00           C
ATOM   3185  HE2 TYR A 397      24.365  47.616  64.002  1.00  0.00           H
ATOM   3186  C   TYR A 397      27.724  47.268  60.199  1.00  0.00           C
ATOM   3187  O   TYR A 397      27.748  46.778  59.129  1.00  0.00           O
ATOM   3188  N   ARG A 398      26.980  48.345  60.347  1.00  0.00           N
ATOM   3189  HN  ARG A 398      26.934  48.831  61.216  1.00  0.00           H
ATOM   3190  CA  ARG A 398      26.261  48.988  59.294  1.00  0.00           C
ATOM   3191  HA  ARG A 398      25.441  48.375  58.950  1.00  0.00           H
ATOM   3192  CB  ARG A 398      25.677  50.279  59.759  1.00  0.00           C
ATOM   3193  HB1 ARG A 398      25.010  49.991  60.600  1.00  0.00           H
ATOM   3194  HB2 ARG A 398      25.007  50.836  59.070  1.00  0.00           H
ATOM   3195  CG  ARG A 398      26.521  51.361  60.304  1.00  0.00           C
ATOM   3196  HG1 ARG A 398      26.996  51.933  59.478  1.00  0.00           H
ATOM   3197  HG2 ARG A 398      27.355  51.034  60.960  1.00  0.00           H
ATOM   3198  CD  ARG A 398      25.648  52.388  61.096  1.00  0.00           C
ATOM   3199  HD1 ARG A 398      25.052  51.740  61.774  1.00  0.00           H
ATOM   3200  HD2 ARG A 398      24.918  53.014  60.540  1.00  0.00           H
ATOM   3201  NE  ARG A 398      26.528  53.284  61.882  1.00  0.00           N
ATOM   3202  HE  ARG A 398      27.457  53.509  61.586  1.00  0.00           H
ATOM   3203  CZ  ARG A 398      26.135  53.795  63.110  1.00  0.00           C
ATOM   3204  NH1 ARG A 398      24.828  53.671  63.476  1.00  0.00           N
ATOM   3205 1HH1 ARG A 398      24.223  53.798  62.690  1.00  0.00           H
ATOM   3206 2HH1 ARG A 398      24.509  54.161  64.287  1.00  0.00           H
ATOM   3207  NH2 ARG A 398      27.018  54.362  63.839  1.00  0.00           N
ATOM   3208 1HH2 ARG A 398      27.953  54.400  63.488  1.00  0.00           H
ATOM   3209 2HH2 ARG A 398      26.911  54.615  64.801  1.00  0.00           H
ATOM   3210  C   ARG A 398      27.073  49.482  58.058  1.00  0.00           C
ATOM   3211  O   ARG A 398      26.577  49.493  56.927  1.00  0.00           O
ATOM   3212  N   TYR A 399      28.306  50.017  58.301  1.00  0.00           N
ATOM   3213  HN  TYR A 399      28.649  50.155  59.227  1.00  0.00           H
ATOM   3214  CA  TYR A 399      29.248  50.330  57.218  1.00  0.00           C
ATOM   3215  HA  TYR A 399      28.656  50.841  56.473  1.00  0.00           H
ATOM   3216  CB  TYR A 399      30.434  51.227  57.690  1.00  0.00           C
ATOM   3217  HB1 TYR A 399      31.355  51.139  57.074  1.00  0.00           H
ATOM   3218  HB2 TYR A 399      30.727  51.172  58.760  1.00  0.00           H
ATOM   3219  CG  TYR A 399      29.931  52.606  57.532  1.00  0.00           C
ATOM   3220  CD1 TYR A 399      30.166  53.365  56.377  1.00  0.00           C
ATOM   3221  HD1 TYR A 399      30.877  52.948  55.679  1.00  0.00           H
ATOM   3222  CE1 TYR A 399      29.781  54.695  56.352  1.00  0.00           C
ATOM   3223  HE1 TYR A 399      30.015  55.267  55.466  1.00  0.00           H
ATOM   3224  CZ  TYR A 399      29.035  55.255  57.383  1.00  0.00           C
ATOM   3225  OH  TYR A 399      28.569  56.503  57.367  1.00  0.00           O
ATOM   3226  HH  TYR A 399      27.893  56.589  58.044  1.00  0.00           H
ATOM   3227  CD2 TYR A 399      29.077  53.158  58.529  1.00  0.00           C
ATOM   3228  HD2 TYR A 399      28.896  52.532  59.391  1.00  0.00           H
ATOM   3229  CE2 TYR A 399      28.596  54.424  58.451  1.00  0.00           C
ATOM   3230  HE2 TYR A 399      28.026  54.877  59.249  1.00  0.00           H
ATOM   3231  C   TYR A 399      29.710  49.136  56.394  1.00  0.00           C
ATOM   3232  O   TYR A 399      29.483  49.138  55.177  1.00  0.00           O
ATOM   3233  N   ARG A 400      30.284  47.957  56.982  1.00  0.00           N
ATOM   3234  HN  ARG A 400      30.365  47.792  57.962  1.00  0.00           H
ATOM   3235  CA  ARG A 400      30.447  46.814  56.134  1.00  0.00           C
ATOM   3236  HA  ARG A 400      31.044  47.130  55.292  1.00  0.00           H
ATOM   3237  CB  ARG A 400      31.252  45.778  56.892  1.00  0.00           C
ATOM   3238  HB1 ARG A 400      32.217  46.276  57.128  1.00  0.00           H
ATOM   3239  HB2 ARG A 400      31.374  44.896  56.229  1.00  0.00           H
ATOM   3240  CG  ARG A 400      30.772  45.480  58.386  1.00  0.00           C
ATOM   3241  HG1 ARG A 400      29.731  45.098  58.307  1.00  0.00           H
ATOM   3242  HG2 ARG A 400      30.645  46.396  59.001  1.00  0.00           H
ATOM   3243  CD  ARG A 400      31.755  44.458  59.054  1.00  0.00           C
ATOM   3244  HD1 ARG A 400      32.682  45.024  59.286  1.00  0.00           H
ATOM   3245  HD2 ARG A 400      31.943  43.673  58.290  1.00  0.00           H
ATOM   3246  NE  ARG A 400      31.168  43.790  60.308  1.00  0.00           N
ATOM   3247  HE  ARG A 400      30.716  42.915  60.135  1.00  0.00           H
ATOM   3248  CZ  ARG A 400      31.352  44.117  61.553  1.00  0.00           C
ATOM   3249  NH1 ARG A 400      31.932  45.248  61.840  1.00  0.00           N
ATOM   3250 1HH1 ARG A 400      32.397  45.804  61.152  1.00  0.00           H
ATOM   3251 2HH1 ARG A 400      31.935  45.535  62.797  1.00  0.00           H
ATOM   3252  NH2 ARG A 400      30.805  43.394  62.520  1.00  0.00           N
ATOM   3253 1HH2 ARG A 400      30.509  42.510  62.159  1.00  0.00           H
ATOM   3254 2HH2 ARG A 400      30.880  43.782  63.438  1.00  0.00           H
ATOM   3255  C   ARG A 400      29.186  46.202  55.465  1.00  0.00           C
ATOM   3256  O   ARG A 400      29.106  45.634  54.412  1.00  0.00           O
ATOM   3257  N   ALA A 401      28.030  46.335  56.166  1.00  0.00           N
ATOM   3258  HN  ALA A 401      28.076  46.643  57.113  1.00  0.00           H
ATOM   3259  CA  ALA A 401      26.753  45.906  55.601  1.00  0.00           C
ATOM   3260  HA  ALA A 401      26.731  44.830  55.518  1.00  0.00           H
ATOM   3261  CB  ALA A 401      25.595  46.263  56.623  1.00  0.00           C
ATOM   3262  HB1 ALA A 401      25.314  47.333  56.730  1.00  0.00           H
ATOM   3263  HB2 ALA A 401      25.938  45.862  57.601  1.00  0.00           H
ATOM   3264  HB3 ALA A 401      24.700  45.679  56.320  1.00  0.00           H
ATOM   3265  C   ALA A 401      26.337  46.450  54.233  1.00  0.00           C
ATOM   3266  O   ALA A 401      25.878  45.778  53.303  1.00  0.00           O
ATOM   3267  N   GLY A 402      26.458  47.793  54.127  1.00  0.00           N
ATOM   3268  HN  GLY A 402      26.548  48.206  55.030  1.00  0.00           H
ATOM   3269  CA  GLY A 402      26.229  48.645  52.933  1.00  0.00           C
ATOM   3270  HA1 GLY A 402      26.045  49.612  53.377  1.00  0.00           H
ATOM   3271  HA2 GLY A 402      25.374  48.285  52.381  1.00  0.00           H
ATOM   3272  C   GLY A 402      27.369  48.498  51.999  1.00  0.00           C
ATOM   3273  O   GLY A 402      27.138  48.464  50.793  1.00  0.00           O
ATOM   3274  N   PHE A 403      28.628  48.488  52.548  1.00  0.00           N
ATOM   3275  HN  PHE A 403      28.844  48.716  53.494  1.00  0.00           H
ATOM   3276  CA  PHE A 403      29.809  48.582  51.658  1.00  0.00           C
ATOM   3277  HA  PHE A 403      29.556  48.785  50.628  1.00  0.00           H
ATOM   3278  CB  PHE A 403      30.758  49.702  52.204  1.00  0.00           C
ATOM   3279  HB1 PHE A 403      31.764  49.789  51.740  1.00  0.00           H
ATOM   3280  HB2 PHE A 403      30.861  49.630  53.308  1.00  0.00           H
ATOM   3281  CG  PHE A 403      30.136  51.002  51.869  1.00  0.00           C
ATOM   3282  CD1 PHE A 403      30.175  51.623  50.661  1.00  0.00           C
ATOM   3283  HD1 PHE A 403      30.470  51.100  49.764  1.00  0.00           H
ATOM   3284  CE1 PHE A 403      29.810  52.985  50.462  1.00  0.00           C
ATOM   3285  HE1 PHE A 403      29.927  53.485  49.513  1.00  0.00           H
ATOM   3286  CZ  PHE A 403      29.249  53.685  51.525  1.00  0.00           C
ATOM   3287  HZ  PHE A 403      28.972  54.719  51.377  1.00  0.00           H
ATOM   3288  CD2 PHE A 403      29.557  51.759  52.899  1.00  0.00           C
ATOM   3289  HD2 PHE A 403      29.434  51.261  53.849  1.00  0.00           H
ATOM   3290  CE2 PHE A 403      29.070  53.028  52.750  1.00  0.00           C
ATOM   3291  HE2 PHE A 403      28.492  53.555  53.493  1.00  0.00           H
ATOM   3292  C   PHE A 403      30.534  47.233  51.324  1.00  0.00           C
ATOM   3293  O   PHE A 403      31.419  47.196  50.552  1.00  0.00           O
ATOM   3294  N   VAL A 404      30.073  46.095  51.847  1.00  0.00           N
ATOM   3295  HN  VAL A 404      29.337  46.094  52.520  1.00  0.00           H
ATOM   3296  CA  VAL A 404      30.602  44.785  51.460  1.00  0.00           C
ATOM   3297  HA  VAL A 404      31.109  44.941  50.519  1.00  0.00           H
ATOM   3298  CB  VAL A 404      31.649  44.143  52.411  1.00  0.00           C
ATOM   3299  HB  VAL A 404      31.106  44.080  53.379  1.00  0.00           H
ATOM   3300  CG1 VAL A 404      32.155  42.799  51.967  1.00  0.00           C
ATOM   3301 1HG1 VAL A 404      32.624  42.922  50.968  1.00  0.00           H
ATOM   3302 2HG1 VAL A 404      31.250  42.156  51.932  1.00  0.00           H
ATOM   3303 3HG1 VAL A 404      32.917  42.312  52.613  1.00  0.00           H
ATOM   3304  CG2 VAL A 404      32.868  45.006  52.627  1.00  0.00           C
ATOM   3305 1HG2 VAL A 404      33.559  44.927  51.761  1.00  0.00           H
ATOM   3306 2HG2 VAL A 404      33.335  44.538  53.520  1.00  0.00           H
ATOM   3307 3HG2 VAL A 404      32.641  46.056  52.909  1.00  0.00           H
ATOM   3308  C   VAL A 404      29.421  43.909  51.189  1.00  0.00           C
ATOM   3309  O   VAL A 404      29.123  43.525  50.062  1.00  0.00           O
ATOM   3310  N   LEU A 405      28.587  43.608  52.182  1.00  0.00           N
ATOM   3311  HN  LEU A 405      28.779  43.946  53.101  1.00  0.00           H
ATOM   3312  CA  LEU A 405      27.500  42.686  52.032  1.00  0.00           C
ATOM   3313  HA  LEU A 405      27.925  41.733  51.753  1.00  0.00           H
ATOM   3314  CB  LEU A 405      26.861  42.565  53.488  1.00  0.00           C
ATOM   3315  HB1 LEU A 405      26.496  43.547  53.856  1.00  0.00           H
ATOM   3316  HB2 LEU A 405      27.616  42.280  54.253  1.00  0.00           H
ATOM   3317  CG  LEU A 405      25.689  41.543  53.499  1.00  0.00           C
ATOM   3318  HG  LEU A 405      24.896  41.827  52.774  1.00  0.00           H
ATOM   3319  CD1 LEU A 405      26.120  40.114  53.077  1.00  0.00           C
ATOM   3320 1HD1 LEU A 405      25.300  39.365  53.066  1.00  0.00           H
ATOM   3321 2HD1 LEU A 405      26.958  39.752  53.711  1.00  0.00           H
ATOM   3322 3HD1 LEU A 405      26.471  40.022  52.027  1.00  0.00           H
ATOM   3323  CD2 LEU A 405      25.133  41.553  54.907  1.00  0.00           C
ATOM   3324 1HD2 LEU A 405      24.193  40.963  54.872  1.00  0.00           H
ATOM   3325 2HD2 LEU A 405      24.859  42.604  55.142  1.00  0.00           H
ATOM   3326 3HD2 LEU A 405      25.872  41.193  55.655  1.00  0.00           H
ATOM   3327  C   LEU A 405      26.377  43.025  51.069  1.00  0.00           C
ATOM   3328  O   LEU A 405      25.891  42.150  50.308  1.00  0.00           O
ATOM   3329  N   ALA A 406      25.895  44.270  50.952  1.00  0.00           N
ATOM   3330  HN  ALA A 406      26.188  44.955  51.616  1.00  0.00           H
ATOM   3331  CA  ALA A 406      24.985  44.657  49.934  1.00  0.00           C
ATOM   3332  HA  ALA A 406      24.185  43.932  49.898  1.00  0.00           H
ATOM   3333  CB  ALA A 406      24.401  46.099  50.292  1.00  0.00           C
ATOM   3334  HB1 ALA A 406      25.174  46.856  50.542  1.00  0.00           H
ATOM   3335  HB2 ALA A 406      23.694  46.071  51.149  1.00  0.00           H
ATOM   3336  HB3 ALA A 406      23.793  46.432  49.424  1.00  0.00           H
ATOM   3337  C   ALA A 406      25.522  44.640  48.475  1.00  0.00           C
ATOM   3338  O   ALA A 406      24.765  44.108  47.642  1.00  0.00           O
ATOM   3339  N   PRO A 407      26.738  45.120  48.089  1.00  0.00           N
ATOM   3340  CD  PRO A 407      27.392  46.207  48.825  1.00  0.00           C
ATOM   3341  HD1 PRO A 407      27.412  46.062  49.927  1.00  0.00           H
ATOM   3342  HD2 PRO A 407      26.856  47.143  48.558  1.00  0.00           H
ATOM   3343  CA  PRO A 407      27.298  45.069  46.757  1.00  0.00           C
ATOM   3344  HA  PRO A 407      26.500  45.324  46.075  1.00  0.00           H
ATOM   3345  CB  PRO A 407      28.562  45.919  46.764  1.00  0.00           C
ATOM   3346  HB1 PRO A 407      28.317  46.947  46.422  1.00  0.00           H
ATOM   3347  HB2 PRO A 407      29.424  45.485  46.213  1.00  0.00           H
ATOM   3348  CG  PRO A 407      28.808  46.365  48.202  1.00  0.00           C
ATOM   3349  HG1 PRO A 407      29.431  45.540  48.609  1.00  0.00           H
ATOM   3350  HG2 PRO A 407      29.200  47.402  48.284  1.00  0.00           H
ATOM   3351  C   PRO A 407      27.642  43.630  46.348  1.00  0.00           C
ATOM   3352  O   PRO A 407      27.470  43.272  45.172  1.00  0.00           O
ATOM   3353  N   ILE A 408      28.178  42.810  47.295  1.00  0.00           N
ATOM   3354  HN  ILE A 408      28.452  43.174  48.182  1.00  0.00           H
ATOM   3355  CA  ILE A 408      28.361  41.393  47.040  1.00  0.00           C
ATOM   3356  HA  ILE A 408      28.789  41.370  46.049  1.00  0.00           H
ATOM   3357  CB  ILE A 408      29.316  40.769  48.068  1.00  0.00           C
ATOM   3358  HB  ILE A 408      28.830  41.073  49.019  1.00  0.00           H
ATOM   3359  CG2 ILE A 408      29.298  39.148  47.965  1.00  0.00           C
ATOM   3360 1HG2 ILE A 408      29.953  38.921  48.833  1.00  0.00           H
ATOM   3361 2HG2 ILE A 408      29.796  38.707  47.076  1.00  0.00           H
ATOM   3362 3HG2 ILE A 408      28.267  38.786  48.168  1.00  0.00           H
ATOM   3363  CG1 ILE A 408      30.733  41.359  48.080  1.00  0.00           C
ATOM   3364 1HG1 ILE A 408      31.299  40.846  48.887  1.00  0.00           H
ATOM   3365 2HG1 ILE A 408      30.628  42.454  48.237  1.00  0.00           H
ATOM   3366  CD  ILE A 408      31.549  41.110  46.840  1.00  0.00           C
ATOM   3367  HD1 ILE A 408      32.548  41.567  47.003  1.00  0.00           H
ATOM   3368  HD2 ILE A 408      31.083  41.724  46.039  1.00  0.00           H
ATOM   3369  HD3 ILE A 408      31.667  40.070  46.468  1.00  0.00           H
ATOM   3370  C   ILE A 408      27.012  40.632  46.873  1.00  0.00           C
ATOM   3371  O   ILE A 408      26.873  39.780  45.966  1.00  0.00           O
ATOM   3372  N   GLY A 409      25.957  41.003  47.706  1.00  0.00           N
ATOM   3373  HN  GLY A 409      26.045  41.605  48.497  1.00  0.00           H
ATOM   3374  CA  GLY A 409      24.595  40.656  47.438  1.00  0.00           C
ATOM   3375  HA1 GLY A 409      24.104  41.220  48.217  1.00  0.00           H
ATOM   3376  HA2 GLY A 409      24.428  39.599  47.587  1.00  0.00           H
ATOM   3377  C   GLY A 409      24.017  41.066  46.126  1.00  0.00           C
ATOM   3378  O   GLY A 409      23.196  40.385  45.516  1.00  0.00           O
ATOM   3379  N   LEU A 410      24.260  42.271  45.708  1.00  0.00           N
ATOM   3380  HN  LEU A 410      24.697  42.877  46.368  1.00  0.00           H
ATOM   3381  CA  LEU A 410      23.875  42.783  44.386  1.00  0.00           C
ATOM   3382  HA  LEU A 410      22.810  42.626  44.298  1.00  0.00           H
ATOM   3383  CB  LEU A 410      24.069  44.315  44.261  1.00  0.00           C
ATOM   3384  HB1 LEU A 410      25.150  44.497  44.441  1.00  0.00           H
ATOM   3385  HB2 LEU A 410      23.511  44.876  45.042  1.00  0.00           H
ATOM   3386  CG  LEU A 410      23.592  44.973  42.933  1.00  0.00           C
ATOM   3387  HG  LEU A 410      24.196  44.583  42.085  1.00  0.00           H
ATOM   3388  CD1 LEU A 410      22.054  44.687  42.711  1.00  0.00           C
ATOM   3389 1HD1 LEU A 410      21.847  45.181  41.738  1.00  0.00           H
ATOM   3390 2HD1 LEU A 410      21.375  45.083  43.496  1.00  0.00           H
ATOM   3391 3HD1 LEU A 410      21.917  43.612  42.464  1.00  0.00           H
ATOM   3392  CD2 LEU A 410      23.797  46.473  42.917  1.00  0.00           C
ATOM   3393 1HD2 LEU A 410      23.448  46.919  41.961  1.00  0.00           H
ATOM   3394 2HD2 LEU A 410      24.763  46.877  43.288  1.00  0.00           H
ATOM   3395 3HD2 LEU A 410      23.034  47.030  43.502  1.00  0.00           H
ATOM   3396  C   LEU A 410      24.552  42.032  43.243  1.00  0.00           C
ATOM   3397  O   LEU A 410      23.886  41.694  42.286  1.00  0.00           O
ATOM   3398  N   VAL A 411      25.831  41.711  43.341  1.00  0.00           N
ATOM   3399  HN  VAL A 411      26.448  42.202  43.950  1.00  0.00           H
ATOM   3400  CA  VAL A 411      26.575  40.881  42.454  1.00  0.00           C
ATOM   3401  HA  VAL A 411      26.386  41.209  41.443  1.00  0.00           H
ATOM   3402  CB  VAL A 411      28.051  40.798  42.804  1.00  0.00           C
ATOM   3403  HB  VAL A 411      28.187  40.733  43.905  1.00  0.00           H
ATOM   3404  CG1 VAL A 411      28.718  39.576  42.062  1.00  0.00           C
ATOM   3405 1HG1 VAL A 411      28.366  38.570  42.374  1.00  0.00           H
ATOM   3406 2HG1 VAL A 411      29.774  39.651  42.399  1.00  0.00           H
ATOM   3407 3HG1 VAL A 411      28.598  39.696  40.964  1.00  0.00           H
ATOM   3408  CG2 VAL A 411      28.779  42.077  42.409  1.00  0.00           C
ATOM   3409 1HG2 VAL A 411      28.300  42.940  42.918  1.00  0.00           H
ATOM   3410 2HG2 VAL A 411      28.695  42.183  41.306  1.00  0.00           H
ATOM   3411 3HG2 VAL A 411      29.812  42.089  42.817  1.00  0.00           H
ATOM   3412  C   VAL A 411      25.961  39.497  42.334  1.00  0.00           C
ATOM   3413  O   VAL A 411      25.758  39.024  41.227  1.00  0.00           O
ATOM   3414  N   LEU A 412      25.635  38.899  43.489  1.00  0.00           N
ATOM   3415  HN  LEU A 412      25.848  39.313  44.371  1.00  0.00           H
ATOM   3416  CA  LEU A 412      25.023  37.555  43.610  1.00  0.00           C
ATOM   3417  HA  LEU A 412      25.767  36.859  43.252  1.00  0.00           H
ATOM   3418  CB  LEU A 412      24.804  37.120  45.020  1.00  0.00           C
ATOM   3419  HB1 LEU A 412      24.122  37.875  45.467  1.00  0.00           H
ATOM   3420  HB2 LEU A 412      25.746  37.192  45.605  1.00  0.00           H
ATOM   3421  CG  LEU A 412      24.286  35.661  45.244  1.00  0.00           C
ATOM   3422  HG  LEU A 412      23.396  35.626  44.580  1.00  0.00           H
ATOM   3423  CD1 LEU A 412      25.248  34.628  44.711  1.00  0.00           C
ATOM   3424 1HD1 LEU A 412      25.273  34.778  43.610  1.00  0.00           H
ATOM   3425 2HD1 LEU A 412      24.853  33.605  44.887  1.00  0.00           H
ATOM   3426 3HD1 LEU A 412      26.310  34.610  45.039  1.00  0.00           H
ATOM   3427  CD2 LEU A 412      23.810  35.419  46.591  1.00  0.00           C
ATOM   3428 1HD2 LEU A 412      24.713  35.424  47.238  1.00  0.00           H
ATOM   3429 2HD2 LEU A 412      23.309  34.428  46.630  1.00  0.00           H
ATOM   3430 3HD2 LEU A 412      23.123  36.141  47.082  1.00  0.00           H
ATOM   3431  C   LEU A 412      23.786  37.286  42.634  1.00  0.00           C
ATOM   3432  O   LEU A 412      23.912  36.639  41.599  1.00  0.00           O
ATOM   3433  N   ILE A 413      22.714  38.090  42.892  1.00  0.00           N
ATOM   3434  HN  ILE A 413      22.576  38.658  43.699  1.00  0.00           H
ATOM   3435  CA  ILE A 413      21.603  37.985  41.909  1.00  0.00           C
ATOM   3436  HA  ILE A 413      21.282  36.958  41.814  1.00  0.00           H
ATOM   3437  CB  ILE A 413      20.397  38.866  42.447  1.00  0.00           C
ATOM   3438  HB  ILE A 413      19.661  39.037  41.632  1.00  0.00           H
ATOM   3439  CG2 ILE A 413      19.643  38.020  43.492  1.00  0.00           C
ATOM   3440 1HG2 ILE A 413      20.294  37.997  44.392  1.00  0.00           H
ATOM   3441 2HG2 ILE A 413      19.426  36.968  43.207  1.00  0.00           H
ATOM   3442 3HG2 ILE A 413      18.663  38.508  43.685  1.00  0.00           H
ATOM   3443  CG1 ILE A 413      20.807  40.268  42.943  1.00  0.00           C
ATOM   3444 1HG1 ILE A 413      21.407  40.761  42.148  1.00  0.00           H
ATOM   3445 2HG1 ILE A 413      21.465  40.054  43.812  1.00  0.00           H
ATOM   3446  CD  ILE A 413      19.605  41.134  43.457  1.00  0.00           C
ATOM   3447  HD1 ILE A 413      19.084  40.550  44.246  1.00  0.00           H
ATOM   3448  HD2 ILE A 413      18.876  41.478  42.693  1.00  0.00           H
ATOM   3449  HD3 ILE A 413      20.106  41.962  44.003  1.00  0.00           H
ATOM   3450  C   ILE A 413      21.944  38.383  40.455  1.00  0.00           C
ATOM   3451  O   ILE A 413      21.494  37.779  39.504  1.00  0.00           O
ATOM   3452  N   VAL A 414      22.721  39.495  40.236  1.00  0.00           N
ATOM   3453  HN  VAL A 414      22.999  40.172  40.912  1.00  0.00           H
ATOM   3454  CA  VAL A 414      22.994  39.939  38.877  1.00  0.00           C
ATOM   3455  HA  VAL A 414      22.057  39.840  38.350  1.00  0.00           H
ATOM   3456  CB  VAL A 414      23.262  41.467  38.934  1.00  0.00           C
ATOM   3457  HB  VAL A 414      24.158  41.539  39.587  1.00  0.00           H
ATOM   3458  CG1 VAL A 414      23.709  42.005  37.588  1.00  0.00           C
ATOM   3459 1HG1 VAL A 414      24.033  43.066  37.636  1.00  0.00           H
ATOM   3460 2HG1 VAL A 414      22.852  41.972  36.882  1.00  0.00           H
ATOM   3461 3HG1 VAL A 414      24.601  41.516  37.142  1.00  0.00           H
ATOM   3462  CG2 VAL A 414      22.145  42.350  39.544  1.00  0.00           C
ATOM   3463 1HG2 VAL A 414      21.375  42.712  38.830  1.00  0.00           H
ATOM   3464 2HG2 VAL A 414      22.560  43.316  39.903  1.00  0.00           H
ATOM   3465 3HG2 VAL A 414      21.834  41.827  40.473  1.00  0.00           H
ATOM   3466  C   VAL A 414      23.910  39.060  38.064  1.00  0.00           C
ATOM   3467  O   VAL A 414      23.667  38.754  36.901  1.00  0.00           O
ATOM   3468  N   GLY A 415      25.048  38.593  38.620  1.00  0.00           N
ATOM   3469  HN  GLY A 415      25.278  38.821  39.563  1.00  0.00           H
ATOM   3470  CA  GLY A 415      26.023  37.693  38.032  1.00  0.00           C
ATOM   3471  HA1 GLY A 415      26.858  37.668  38.717  1.00  0.00           H
ATOM   3472  HA2 GLY A 415      26.409  37.981  37.065  1.00  0.00           H
ATOM   3473  C   GLY A 415      25.459  36.244  37.921  1.00  0.00           C
ATOM   3474  O   GLY A 415      25.962  35.415  37.157  1.00  0.00           O
ATOM   3475  N   GLY A 416      24.470  35.971  38.796  1.00  0.00           N
ATOM   3476  HN  GLY A 416      24.220  36.725  39.398  1.00  0.00           H
ATOM   3477  CA  GLY A 416      23.697  34.732  38.761  1.00  0.00           C
ATOM   3478  HA1 GLY A 416      23.264  34.557  39.734  1.00  0.00           H
ATOM   3479  HA2 GLY A 416      24.360  33.910  38.533  1.00  0.00           H
ATOM   3480  C   GLY A 416      22.637  34.775  37.738  1.00  0.00           C
ATOM   3481  O   GLY A 416      22.294  33.802  37.078  1.00  0.00           O
ATOM   3482  N   TYR A 417      21.987  35.965  37.523  1.00  0.00           N
ATOM   3483  HN  TYR A 417      22.176  36.543  38.312  1.00  0.00           H
ATOM   3484  CA  TYR A 417      21.017  36.279  36.463  1.00  0.00           C
ATOM   3485  HA  TYR A 417      20.219  35.551  36.444  1.00  0.00           H
ATOM   3486  CB  TYR A 417      20.276  37.692  36.612  1.00  0.00           C
ATOM   3487  HB1 TYR A 417      21.052  38.485  36.676  1.00  0.00           H
ATOM   3488  HB2 TYR A 417      19.739  37.823  37.575  1.00  0.00           H
ATOM   3489  CG  TYR A 417      19.425  38.035  35.447  1.00  0.00           C
ATOM   3490  CD1 TYR A 417      18.102  37.683  35.451  1.00  0.00           C
ATOM   3491  HD1 TYR A 417      17.659  37.270  36.345  1.00  0.00           H
ATOM   3492  CE1 TYR A 417      17.345  38.002  34.417  1.00  0.00           C
ATOM   3493  HE1 TYR A 417      16.292  37.765  34.455  1.00  0.00           H
ATOM   3494  CZ  TYR A 417      17.837  38.683  33.238  1.00  0.00           C
ATOM   3495  OH  TYR A 417      16.945  38.781  32.186  1.00  0.00           O
ATOM   3496  HH  TYR A 417      17.295  39.275  31.441  1.00  0.00           H
ATOM   3497  CD2 TYR A 417      20.040  38.618  34.300  1.00  0.00           C
ATOM   3498  HD2 TYR A 417      21.108  38.772  34.334  1.00  0.00           H
ATOM   3499  CE2 TYR A 417      19.194  38.990  33.202  1.00  0.00           C
ATOM   3500  HE2 TYR A 417      19.661  39.477  32.359  1.00  0.00           H
ATOM   3501  C   TYR A 417      21.624  36.017  35.091  1.00  0.00           C
ATOM   3502  O   TYR A 417      21.169  35.326  34.236  1.00  0.00           O
ATOM   3503  N   PHE A 418      22.805  36.639  34.900  1.00  0.00           N
ATOM   3504  HN  PHE A 418      23.056  37.344  35.559  1.00  0.00           H
ATOM   3505  CA  PHE A 418      23.653  36.455  33.713  1.00  0.00           C
ATOM   3506  HA  PHE A 418      23.029  36.643  32.851  1.00  0.00           H
ATOM   3507  CB  PHE A 418      24.875  37.381  33.535  1.00  0.00           C
ATOM   3508  HB1 PHE A 418      25.654  37.252  32.753  1.00  0.00           H
ATOM   3509  HB2 PHE A 418      25.419  37.308  34.501  1.00  0.00           H
ATOM   3510  CG  PHE A 418      24.403  38.853  33.394  1.00  0.00           C
ATOM   3511  CD1 PHE A 418      23.562  39.175  32.299  1.00  0.00           C
ATOM   3512  HD1 PHE A 418      23.177  38.391  31.663  1.00  0.00           H
ATOM   3513  CE1 PHE A 418      23.103  40.516  32.187  1.00  0.00           C
ATOM   3514  HE1 PHE A 418      22.522  40.918  31.370  1.00  0.00           H
ATOM   3515  CZ  PHE A 418      23.570  41.503  33.032  1.00  0.00           C
ATOM   3516  HZ  PHE A 418      23.381  42.552  32.861  1.00  0.00           H
ATOM   3517  CD2 PHE A 418      24.873  39.893  34.171  1.00  0.00           C
ATOM   3518  HD2 PHE A 418      25.499  39.547  34.981  1.00  0.00           H
ATOM   3519  CE2 PHE A 418      24.455  41.211  34.060  1.00  0.00           C
ATOM   3520  HE2 PHE A 418      24.940  41.965  34.663  1.00  0.00           H
ATOM   3521  C   PHE A 418      24.097  34.969  33.464  1.00  0.00           C
ATOM   3522  O   PHE A 418      24.177  34.375  32.397  1.00  0.00           O
ATOM   3523  N   LEU A 419      24.491  34.209  34.513  1.00  0.00           N
ATOM   3524  HN  LEU A 419      24.556  34.702  35.377  1.00  0.00           H
ATOM   3525  CA  LEU A 419      24.892  32.784  34.372  1.00  0.00           C
ATOM   3526  HA  LEU A 419      25.628  32.748  33.583  1.00  0.00           H
ATOM   3527  CB  LEU A 419      25.508  32.259  35.667  1.00  0.00           C
ATOM   3528  HB1 LEU A 419      24.673  32.104  36.383  1.00  0.00           H
ATOM   3529  HB2 LEU A 419      26.244  33.020  36.004  1.00  0.00           H
ATOM   3530  CG  LEU A 419      26.261  30.926  35.611  1.00  0.00           C
ATOM   3531  HG  LEU A 419      25.722  30.262  34.902  1.00  0.00           H
ATOM   3532  CD1 LEU A 419      27.725  31.133  35.220  1.00  0.00           C
ATOM   3533 1HD1 LEU A 419      27.806  31.507  34.176  1.00  0.00           H
ATOM   3534 2HD1 LEU A 419      28.293  30.179  35.228  1.00  0.00           H
ATOM   3535 3HD1 LEU A 419      28.201  31.753  36.009  1.00  0.00           H
ATOM   3536  CD2 LEU A 419      26.372  30.310  36.995  1.00  0.00           C
ATOM   3537 1HD2 LEU A 419      25.389  30.377  37.509  1.00  0.00           H
ATOM   3538 2HD2 LEU A 419      26.982  30.816  37.774  1.00  0.00           H
ATOM   3539 3HD2 LEU A 419      26.736  29.270  37.134  1.00  0.00           H
ATOM   3540  C   LEU A 419      23.743  31.889  33.940  1.00  0.00           C
ATOM   3541  O   LEU A 419      23.793  30.979  33.111  1.00  0.00           O
ATOM   3542  N   ILE A 420      22.548  32.124  34.544  1.00  0.00           N
ATOM   3543  HN  ILE A 420      22.526  32.822  35.256  1.00  0.00           H
ATOM   3544  CA  ILE A 420      21.295  31.445  34.220  1.00  0.00           C
ATOM   3545  HA  ILE A 420      21.445  30.376  34.223  1.00  0.00           H
ATOM   3546  CB  ILE A 420      20.202  31.790  35.292  1.00  0.00           C
ATOM   3547  HB  ILE A 420      20.156  32.883  35.486  1.00  0.00           H
ATOM   3548  CG2 ILE A 420      18.821  31.411  34.753  1.00  0.00           C
ATOM   3549 1HG2 ILE A 420      18.578  32.181  33.990  1.00  0.00           H
ATOM   3550 2HG2 ILE A 420      18.031  31.468  35.532  1.00  0.00           H
ATOM   3551 3HG2 ILE A 420      18.986  30.336  34.527  1.00  0.00           H
ATOM   3552  CG1 ILE A 420      20.435  31.025  36.604  1.00  0.00           C
ATOM   3553 1HG1 ILE A 420      21.539  30.912  36.639  1.00  0.00           H
ATOM   3554 2HG1 ILE A 420      20.090  29.969  36.566  1.00  0.00           H
ATOM   3555  CD  ILE A 420      19.826  31.730  37.759  1.00  0.00           C
ATOM   3556  HD1 ILE A 420      18.749  31.821  37.502  1.00  0.00           H
ATOM   3557  HD2 ILE A 420      20.073  32.791  37.975  1.00  0.00           H
ATOM   3558  HD3 ILE A 420      19.970  31.214  38.732  1.00  0.00           H
ATOM   3559  C   ILE A 420      20.876  31.634  32.784  1.00  0.00           C
ATOM   3560  O   ILE A 420      20.658  30.642  32.062  1.00  0.00           O
ATOM   3561  N   ARG A 421      20.889  32.884  32.292  1.00  0.00           N
ATOM   3562  HN  ARG A 421      20.917  33.657  32.920  1.00  0.00           H
ATOM   3563  CA  ARG A 421      20.649  33.304  30.938  1.00  0.00           C
ATOM   3564  HA  ARG A 421      19.783  32.759  30.591  1.00  0.00           H
ATOM   3565  CB  ARG A 421      20.588  34.826  30.641  1.00  0.00           C
ATOM   3566  HB1 ARG A 421      20.410  35.063  29.570  1.00  0.00           H
ATOM   3567  HB2 ARG A 421      21.550  35.298  30.937  1.00  0.00           H
ATOM   3568  CG  ARG A 421      19.433  35.567  31.418  1.00  0.00           C
ATOM   3569  HG1 ARG A 421      19.500  36.638  31.132  1.00  0.00           H
ATOM   3570  HG2 ARG A 421      19.521  35.695  32.518  1.00  0.00           H
ATOM   3571  CD  ARG A 421      17.942  35.137  31.197  1.00  0.00           C
ATOM   3572  HD1 ARG A 421      17.267  35.960  31.517  1.00  0.00           H
ATOM   3573  HD2 ARG A 421      17.640  34.182  31.677  1.00  0.00           H
ATOM   3574  NE  ARG A 421      17.708  35.146  29.739  1.00  0.00           N
ATOM   3575  HE  ARG A 421      18.041  35.841  29.101  1.00  0.00           H
ATOM   3576  CZ  ARG A 421      17.380  34.062  29.064  1.00  0.00           C
ATOM   3577  NH1 ARG A 421      16.894  32.913  29.567  1.00  0.00           N
ATOM   3578 1HH1 ARG A 421      16.646  32.864  30.534  1.00  0.00           H
ATOM   3579 2HH1 ARG A 421      16.282  32.478  28.906  1.00  0.00           H
ATOM   3580  NH2 ARG A 421      17.230  34.140  27.736  1.00  0.00           N
ATOM   3581 1HH2 ARG A 421      17.438  34.932  27.163  1.00  0.00           H
ATOM   3582 2HH2 ARG A 421      17.224  33.316  27.170  1.00  0.00           H
ATOM   3583  C   ARG A 421      21.723  32.700  30.039  1.00  0.00           C
ATOM   3584  O   ARG A 421      21.359  32.153  29.005  1.00  0.00           O
ATOM   3585  N   GLY A 422      22.997  32.673  30.450  1.00  0.00           N
ATOM   3586  HN  GLY A 422      23.318  32.965  31.348  1.00  0.00           H
ATOM   3587  CA  GLY A 422      23.988  31.934  29.704  1.00  0.00           C
ATOM   3588  HA1 GLY A 422      24.908  31.838  30.262  1.00  0.00           H
ATOM   3589  HA2 GLY A 422      24.179  32.329  28.717  1.00  0.00           H
ATOM   3590  C   GLY A 422      23.599  30.519  29.438  1.00  0.00           C
ATOM   3591  O   GLY A 422      23.833  30.140  28.285  1.00  0.00           O
ATOM   3592  N   VAL A 423      23.115  29.731  30.456  1.00  0.00           N
ATOM   3593  HN  VAL A 423      22.884  30.041  31.375  1.00  0.00           H
ATOM   3594  CA  VAL A 423      23.006  28.318  30.214  1.00  0.00           C
ATOM   3595  HA  VAL A 423      23.795  28.019  29.540  1.00  0.00           H
ATOM   3596  CB  VAL A 423      23.346  27.613  31.634  1.00  0.00           C
ATOM   3597  HB  VAL A 423      24.359  27.922  31.968  1.00  0.00           H
ATOM   3598  CG1 VAL A 423      22.329  27.933  32.687  1.00  0.00           C
ATOM   3599 1HG1 VAL A 423      22.389  27.243  33.556  1.00  0.00           H
ATOM   3600 2HG1 VAL A 423      21.356  27.705  32.201  1.00  0.00           H
ATOM   3601 3HG1 VAL A 423      22.469  28.969  33.062  1.00  0.00           H
ATOM   3602  CG2 VAL A 423      23.358  26.051  31.204  1.00  0.00           C
ATOM   3603 1HG2 VAL A 423      23.835  25.448  32.005  1.00  0.00           H
ATOM   3604 2HG2 VAL A 423      23.917  26.073  30.244  1.00  0.00           H
ATOM   3605 3HG2 VAL A 423      22.302  25.762  31.014  1.00  0.00           H
ATOM   3606  C   VAL A 423      21.686  27.964  29.432  1.00  0.00           C
ATOM   3607  O   VAL A 423      21.671  27.090  28.554  1.00  0.00           O
ATOM   3608  N   MET A 424      20.611  28.736  29.645  1.00  0.00           N
ATOM   3609  HN  MET A 424      20.562  29.311  30.458  1.00  0.00           H
ATOM   3610  CA  MET A 424      19.443  28.671  28.794  1.00  0.00           C
ATOM   3611  HA  MET A 424      18.993  27.698  28.922  1.00  0.00           H
ATOM   3612  CB  MET A 424      18.573  29.797  29.378  1.00  0.00           C
ATOM   3613  HB1 MET A 424      17.695  30.016  28.733  1.00  0.00           H
ATOM   3614  HB2 MET A 424      19.119  30.764  29.388  1.00  0.00           H
ATOM   3615  CG  MET A 424      18.068  29.448  30.793  1.00  0.00           C
ATOM   3616  HG1 MET A 424      17.948  30.442  31.275  1.00  0.00           H
ATOM   3617  HG2 MET A 424      18.858  28.888  31.337  1.00  0.00           H
ATOM   3618  SD  MET A 424      16.590  28.374  30.827  1.00  0.00           S
ATOM   3619  CE  MET A 424      16.583  28.414  32.680  1.00  0.00           C
ATOM   3620  HE1 MET A 424      15.882  27.650  33.080  1.00  0.00           H
ATOM   3621  HE2 MET A 424      16.327  29.448  32.995  1.00  0.00           H
ATOM   3622  HE3 MET A 424      17.592  28.144  33.058  1.00  0.00           H
ATOM   3623  C   MET A 424      19.723  28.913  27.343  1.00  0.00           C
ATOM   3624  O   MET A 424      19.078  28.410  26.469  1.00  0.00           O
ATOM   3625  N   THR A 425      20.746  29.833  27.108  1.00  0.00           N
ATOM   3626  HN  THR A 425      21.090  30.405  27.850  1.00  0.00           H
ATOM   3627  CA  THR A 425      21.126  30.168  25.718  1.00  0.00           C
ATOM   3628  HA  THR A 425      20.193  30.097  25.177  1.00  0.00           H
ATOM   3629  CB  THR A 425      21.728  31.548  25.659  1.00  0.00           C
ATOM   3630  HB  THR A 425      22.680  31.594  26.229  1.00  0.00           H
ATOM   3631  OG1 THR A 425      20.945  32.552  26.190  1.00  0.00           O
ATOM   3632  HG1 THR A 425      20.916  32.481  27.147  1.00  0.00           H
ATOM   3633  CG2 THR A 425      21.842  31.933  24.162  1.00  0.00           C
ATOM   3634 1HG2 THR A 425      22.153  32.989  24.009  1.00  0.00           H
ATOM   3635 2HG2 THR A 425      20.905  31.774  23.588  1.00  0.00           H
ATOM   3636 3HG2 THR A 425      22.591  31.254  23.701  1.00  0.00           H
ATOM   3637  C   THR A 425      22.021  29.111  25.111  1.00  0.00           C
ATOM   3638  O   THR A 425      21.856  28.817  23.911  1.00  0.00           O
ATOM   3639  N   LEU A 426      23.008  28.546  25.822  1.00  0.00           N
ATOM   3640  HN  LEU A 426      23.159  28.846  26.761  1.00  0.00           H
ATOM   3641  CA  LEU A 426      23.773  27.388  25.327  1.00  0.00           C
ATOM   3642  HA  LEU A 426      24.368  27.596  24.450  1.00  0.00           H
ATOM   3643  CB  LEU A 426      24.664  27.092  26.570  1.00  0.00           C
ATOM   3644  HB1 LEU A 426      24.160  27.340  27.529  1.00  0.00           H
ATOM   3645  HB2 LEU A 426      25.518  27.798  26.489  1.00  0.00           H
ATOM   3646  CG  LEU A 426      25.310  25.657  26.625  1.00  0.00           C
ATOM   3647  HG  LEU A 426      24.573  24.828  26.559  1.00  0.00           H
ATOM   3648  CD1 LEU A 426      26.266  25.272  25.408  1.00  0.00           C
ATOM   3649 1HD1 LEU A 426      26.914  24.420  25.704  1.00  0.00           H
ATOM   3650 2HD1 LEU A 426      26.954  26.122  25.215  1.00  0.00           H
ATOM   3651 3HD1 LEU A 426      25.701  24.935  24.512  1.00  0.00           H
ATOM   3652  CD2 LEU A 426      26.006  25.431  28.012  1.00  0.00           C
ATOM   3653 1HD2 LEU A 426      26.703  26.270  28.218  1.00  0.00           H
ATOM   3654 2HD2 LEU A 426      26.614  24.501  28.019  1.00  0.00           H
ATOM   3655 3HD2 LEU A 426      25.230  25.366  28.806  1.00  0.00           H
ATOM   3656  C   LEU A 426      22.939  26.167  24.894  1.00  0.00           C
ATOM   3657  O   LEU A 426      23.030  25.564  23.788  1.00  0.00           O
ATOM   3658  N   PHE A 427      21.933  25.836  25.746  1.00  0.00           N
ATOM   3659  HN  PHE A 427      21.977  26.238  26.657  1.00  0.00           H
ATOM   3660  CA  PHE A 427      20.887  24.838  25.448  1.00  0.00           C
ATOM   3661  HA  PHE A 427      21.407  23.959  25.096  1.00  0.00           H
ATOM   3662  CB  PHE A 427      20.085  24.440  26.687  1.00  0.00           C
ATOM   3663  HB1 PHE A 427      19.910  25.292  27.379  1.00  0.00           H
ATOM   3664  HB2 PHE A 427      20.843  23.887  27.283  1.00  0.00           H
ATOM   3665  CG  PHE A 427      18.834  23.617  26.529  1.00  0.00           C
ATOM   3666  CD1 PHE A 427      18.907  22.212  26.728  1.00  0.00           C
ATOM   3667  HD1 PHE A 427      19.899  21.784  26.750  1.00  0.00           H
ATOM   3668  CE1 PHE A 427      17.718  21.430  26.618  1.00  0.00           C
ATOM   3669  HE1 PHE A 427      17.749  20.353  26.556  1.00  0.00           H
ATOM   3670  CZ  PHE A 427      16.554  22.081  26.284  1.00  0.00           C
ATOM   3671  HZ  PHE A 427      15.615  21.553  26.204  1.00  0.00           H
ATOM   3672  CD2 PHE A 427      17.670  24.237  26.208  1.00  0.00           C
ATOM   3673  HD2 PHE A 427      17.764  25.308  26.109  1.00  0.00           H
ATOM   3674  CE2 PHE A 427      16.509  23.436  26.098  1.00  0.00           C
ATOM   3675  HE2 PHE A 427      15.553  23.880  25.861  1.00  0.00           H
ATOM   3676  C   PHE A 427      20.062  25.220  24.268  1.00  0.00           C
ATOM   3677  O   PHE A 427      19.886  24.400  23.331  1.00  0.00           O
ATOM   3678  N   SER A 428      19.496  26.431  24.155  1.00  0.00           N
ATOM   3679  HN  SER A 428      19.642  27.112  24.868  1.00  0.00           H
ATOM   3680  CA  SER A 428      18.857  27.057  22.965  1.00  0.00           C
ATOM   3681  HA  SER A 428      17.976  26.478  22.732  1.00  0.00           H
ATOM   3682  CB  SER A 428      18.481  28.540  23.194  1.00  0.00           C
ATOM   3683  HB1 SER A 428      19.411  29.146  23.258  1.00  0.00           H
ATOM   3684  HB2 SER A 428      17.906  28.623  24.141  1.00  0.00           H
ATOM   3685  OG  SER A 428      17.653  28.996  22.129  1.00  0.00           O
ATOM   3686  HG1 SER A 428      18.172  29.555  21.546  1.00  0.00           H
ATOM   3687  C   SER A 428      19.705  26.843  21.702  1.00  0.00           C
ATOM   3688  O   SER A 428      19.223  26.142  20.803  1.00  0.00           O
ATOM   3689  N   ILE A 429      20.927  27.385  21.631  1.00  0.00           N
ATOM   3690  HN  ILE A 429      21.339  27.850  22.410  1.00  0.00           H
ATOM   3691  CA  ILE A 429      21.729  27.442  20.415  1.00  0.00           C
ATOM   3692  HA  ILE A 429      21.082  27.850  19.652  1.00  0.00           H
ATOM   3693  CB  ILE A 429      22.858  28.532  20.387  1.00  0.00           C
ATOM   3694  HB  ILE A 429      23.289  28.506  19.364  1.00  0.00           H
ATOM   3695  CG2 ILE A 429      22.223  29.982  20.549  1.00  0.00           C
ATOM   3696 1HG2 ILE A 429      23.037  30.679  20.255  1.00  0.00           H
ATOM   3697 2HG2 ILE A 429      21.998  30.180  21.619  1.00  0.00           H
ATOM   3698 3HG2 ILE A 429      21.418  30.068  19.787  1.00  0.00           H
ATOM   3699  CG1 ILE A 429      24.013  28.243  21.388  1.00  0.00           C
ATOM   3700 1HG1 ILE A 429      23.849  27.222  21.794  1.00  0.00           H
ATOM   3701 2HG1 ILE A 429      23.865  28.812  22.331  1.00  0.00           H
ATOM   3702  CD  ILE A 429      25.423  28.500  20.978  1.00  0.00           C
ATOM   3703  HD1 ILE A 429      25.536  29.604  20.919  1.00  0.00           H
ATOM   3704  HD2 ILE A 429      25.669  28.102  19.971  1.00  0.00           H
ATOM   3705  HD3 ILE A 429      25.982  28.065  21.834  1.00  0.00           H
ATOM   3706  C   ILE A 429      22.055  26.066  19.896  1.00  0.00           C
ATOM   3707  O   ILE A 429      21.937  25.762  18.712  1.00  0.00           O
ATOM   3708  N   LYS A 430      22.480  25.162  20.743  1.00  0.00           N
ATOM   3709  HN  LYS A 430      22.643  25.438  21.687  1.00  0.00           H
ATOM   3710  CA  LYS A 430      22.844  23.822  20.449  1.00  0.00           C
ATOM   3711  HA  LYS A 430      23.462  23.855  19.564  1.00  0.00           H
ATOM   3712  CB  LYS A 430      23.717  23.195  21.526  1.00  0.00           C
ATOM   3713  HB1 LYS A 430      23.514  23.479  22.580  1.00  0.00           H
ATOM   3714  HB2 LYS A 430      24.723  23.655  21.423  1.00  0.00           H
ATOM   3715  CG  LYS A 430      23.767  21.696  21.477  1.00  0.00           C
ATOM   3716  HG1 LYS A 430      22.749  21.253  21.521  1.00  0.00           H
ATOM   3717  HG2 LYS A 430      24.399  21.270  22.286  1.00  0.00           H
ATOM   3718  CD  LYS A 430      24.401  21.166  20.196  1.00  0.00           C
ATOM   3719  HD1 LYS A 430      25.427  21.587  20.130  1.00  0.00           H
ATOM   3720  HD2 LYS A 430      23.898  21.521  19.272  1.00  0.00           H
ATOM   3721  CE  LYS A 430      24.658  19.676  20.116  1.00  0.00           C
ATOM   3722  HE1 LYS A 430      25.172  19.533  19.142  1.00  0.00           H
ATOM   3723  HE2 LYS A 430      23.695  19.122  20.116  1.00  0.00           H
ATOM   3724  NZ  LYS A 430      25.435  19.228  21.198  1.00  0.00           N
ATOM   3725  HZ1 LYS A 430      26.163  19.892  21.532  1.00  0.00           H
ATOM   3726  HZ2 LYS A 430      25.839  18.308  20.930  1.00  0.00           H
ATOM   3727  HZ3 LYS A 430      24.687  19.102  21.910  1.00  0.00           H
ATOM   3728  C   LYS A 430      21.602  22.998  19.999  1.00  0.00           C
ATOM   3729  O   LYS A 430      21.678  22.172  19.066  1.00  0.00           O
ATOM   3730  N   SER A 431      20.473  23.204  20.600  1.00  0.00           N
ATOM   3731  HN  SER A 431      20.391  23.715  21.451  1.00  0.00           H
ATOM   3732  CA  SER A 431      19.258  22.640  19.951  1.00  0.00           C
ATOM   3733  HA  SER A 431      19.484  21.597  19.784  1.00  0.00           H
ATOM   3734  CB  SER A 431      18.039  22.488  20.973  1.00  0.00           C
ATOM   3735  HB1 SER A 431      18.461  21.889  21.808  1.00  0.00           H
ATOM   3736  HB2 SER A 431      17.142  22.063  20.473  1.00  0.00           H
ATOM   3737  OG  SER A 431      17.606  23.717  21.538  1.00  0.00           O
ATOM   3738  HG1 SER A 431      18.304  23.968  22.147  1.00  0.00           H
ATOM   3739  C   SER A 431      18.831  23.290  18.635  1.00  0.00           C
ATOM   3740  O   SER A 431      18.362  22.585  17.704  1.00  0.00           O
ATOM   3741  N   ASN A 432      18.963  24.603  18.486  1.00  0.00           N
ATOM   3742  HN  ASN A 432      19.420  25.151  19.183  1.00  0.00           H
ATOM   3743  CA  ASN A 432      18.771  25.320  17.145  1.00  0.00           C
ATOM   3744  HA  ASN A 432      17.756  25.288  16.779  1.00  0.00           H
ATOM   3745  CB  ASN A 432      19.075  26.861  17.354  1.00  0.00           C
ATOM   3746  HB1 ASN A 432      19.147  27.320  16.345  1.00  0.00           H
ATOM   3747  HB2 ASN A 432      20.045  26.984  17.881  1.00  0.00           H
ATOM   3748  CG  ASN A 432      17.965  27.436  18.214  1.00  0.00           C
ATOM   3749  OD1 ASN A 432      16.897  26.806  18.254  1.00  0.00           O
ATOM   3750  ND2 ASN A 432      18.185  28.671  18.699  1.00  0.00           N
ATOM   3751 1HD2 ASN A 432      18.893  29.270  18.325  1.00  0.00           H
ATOM   3752 2HD2 ASN A 432      17.555  29.058  19.373  1.00  0.00           H
ATOM   3753  C   ASN A 432      19.819  24.868  16.059  1.00  0.00           C
ATOM   3754  O   ASN A 432      19.490  24.722  14.858  1.00  0.00           O
ATOM   3755  N   HSD A 433      21.079  24.767  16.403  1.00  0.00           N
ATOM   3756  HN  HSD A 433      21.370  24.898  17.348  1.00  0.00           H
ATOM   3757  CA  HSD A 433      22.175  24.597  15.460  1.00  0.00           C
ATOM   3758  HA  HSD A 433      21.772  24.551  14.459  1.00  0.00           H
ATOM   3759  CB  HSD A 433      23.151  25.799  15.575  1.00  0.00           C
ATOM   3760  HB1 HSD A 433      23.895  25.818  14.750  1.00  0.00           H
ATOM   3761  HB2 HSD A 433      23.748  25.752  16.510  1.00  0.00           H
ATOM   3762  ND1 HSD A 433      21.595  27.450  14.452  1.00  0.00           N
ATOM   3763  HD1 HSD A 433      21.273  26.866  13.707  1.00  0.00           H
ATOM   3764  CG  HSD A 433      22.376  27.092  15.544  1.00  0.00           C
ATOM   3765  CE1 HSD A 433      21.000  28.697  14.770  1.00  0.00           C
ATOM   3766  HE1 HSD A 433      20.369  29.242  14.067  1.00  0.00           H
ATOM   3767  NE2 HSD A 433      21.448  29.134  15.914  1.00  0.00           N
ATOM   3768  CD2 HSD A 433      22.306  28.136  16.413  1.00  0.00           C
ATOM   3769  HD2 HSD A 433      22.776  28.241  17.383  1.00  0.00           H
ATOM   3770  C   HSD A 433      22.967  23.279  15.702  1.00  0.00           C
ATOM   3771  O   HSD A 433      24.190  23.502  15.690  1.00  0.00           O
ATOM   3772  N   PRO A 434      22.522  21.994  15.854  1.00  0.00           N
ATOM   3773  CD  PRO A 434      21.103  21.688  15.762  1.00  0.00           C
ATOM   3774  HD1 PRO A 434      20.768  21.940  14.733  1.00  0.00           H
ATOM   3775  HD2 PRO A 434      20.513  22.188  16.560  1.00  0.00           H
ATOM   3776  CA  PRO A 434      23.293  20.837  16.306  1.00  0.00           C
ATOM   3777  HA  PRO A 434      23.882  21.249  17.112  1.00  0.00           H
ATOM   3778  CB  PRO A 434      22.201  19.821  16.696  1.00  0.00           C
ATOM   3779  HB1 PRO A 434      22.016  20.117  17.751  1.00  0.00           H
ATOM   3780  HB2 PRO A 434      22.522  18.758  16.684  1.00  0.00           H
ATOM   3781  CG  PRO A 434      20.973  20.221  15.964  1.00  0.00           C
ATOM   3782  HG1 PRO A 434      20.993  19.804  14.934  1.00  0.00           H
ATOM   3783  HG2 PRO A 434      20.015  19.861  16.398  1.00  0.00           H
ATOM   3784  C   PRO A 434      24.140  20.310  15.222  1.00  0.00           C
ATOM   3785  O   PRO A 434      24.942  19.398  15.525  1.00  0.00           O
ATOM   3786  N   GLY A 435      24.122  20.917  13.988  1.00  0.00           N
ATOM   3787  HN  GLY A 435      23.644  21.783  13.862  1.00  0.00           H
ATOM   3788  CA  GLY A 435      24.839  20.525  12.769  1.00  0.00           C
ATOM   3789  HA1 GLY A 435      24.202  20.402  11.905  1.00  0.00           H
ATOM   3790  HA2 GLY A 435      25.303  19.568  12.956  1.00  0.00           H
ATOM   3791  C   GLY A 435      25.994  21.441  12.451  1.00  0.00           C
ATOM   3792  O   GLY A 435      27.194  21.083  12.204  1.00  0.00           O
ATOM   3793  N   LEU A 436      25.742  22.795  12.568  1.00  0.00           N
ATOM   3794  HN  LEU A 436      24.827  23.169  12.695  1.00  0.00           H
ATOM   3795  CA  LEU A 436      26.722  23.787  12.379  1.00  0.00           C
ATOM   3796  HA  LEU A 436      27.355  23.499  11.552  1.00  0.00           H
ATOM   3797  CB  LEU A 436      26.036  25.127  12.031  1.00  0.00           C
ATOM   3798  HB1 LEU A 436      25.322  25.284  12.867  1.00  0.00           H
ATOM   3799  HB2 LEU A 436      25.435  24.971  11.110  1.00  0.00           H
ATOM   3800  CG  LEU A 436      26.863  26.380  12.058  1.00  0.00           C
ATOM   3801  HG  LEU A 436      27.257  26.528  13.086  1.00  0.00           H
ATOM   3802  CD1 LEU A 436      28.072  26.493  11.103  1.00  0.00           C
ATOM   3803 1HD1 LEU A 436      28.864  25.792  11.446  1.00  0.00           H
ATOM   3804 2HD1 LEU A 436      28.503  27.500  10.918  1.00  0.00           H
ATOM   3805 3HD1 LEU A 436      27.770  26.021  10.143  1.00  0.00           H
ATOM   3806  CD2 LEU A 436      25.980  27.630  11.860  1.00  0.00           C
ATOM   3807 1HD2 LEU A 436      25.511  27.618  10.852  1.00  0.00           H
ATOM   3808 2HD2 LEU A 436      26.624  28.531  11.765  1.00  0.00           H
ATOM   3809 3HD2 LEU A 436      25.290  27.753  12.722  1.00  0.00           H
ATOM   3810  C   LEU A 436      27.646  23.783  13.580  1.00  0.00           C
ATOM   3811  O   LEU A 436      28.796  24.111  13.401  1.00  0.00           O
ATOM   3812  N   LEU A 437      27.171  23.454  14.771  1.00  0.00           N
ATOM   3813  HN  LEU A 437      26.206  23.372  15.010  1.00  0.00           H
ATOM   3814  CA  LEU A 437      28.008  23.468  15.974  1.00  0.00           C
ATOM   3815  HA  LEU A 437      28.769  24.223  15.847  1.00  0.00           H
ATOM   3816  CB  LEU A 437      27.236  23.689  17.215  1.00  0.00           C
ATOM   3817  HB1 LEU A 437      27.872  23.611  18.122  1.00  0.00           H
ATOM   3818  HB2 LEU A 437      26.489  22.882  17.376  1.00  0.00           H
ATOM   3819  CG  LEU A 437      26.554  25.162  17.434  1.00  0.00           C
ATOM   3820  HG  LEU A 437      25.967  25.256  16.495  1.00  0.00           H
ATOM   3821  CD1 LEU A 437      25.530  25.162  18.547  1.00  0.00           C
ATOM   3822 1HD1 LEU A 437      25.982  25.293  19.554  1.00  0.00           H
ATOM   3823 2HD1 LEU A 437      25.067  24.160  18.426  1.00  0.00           H
ATOM   3824 3HD1 LEU A 437      24.789  25.989  18.500  1.00  0.00           H
ATOM   3825  CD2 LEU A 437      27.520  26.350  17.482  1.00  0.00           C
ATOM   3826 1HD2 LEU A 437      28.160  26.437  18.386  1.00  0.00           H
ATOM   3827 2HD2 LEU A 437      26.983  27.305  17.301  1.00  0.00           H
ATOM   3828 3HD2 LEU A 437      28.167  26.233  16.586  1.00  0.00           H
ATOM   3829  C   LEU A 437      28.702  22.078  16.163  1.00  0.00           C
ATOM   3830  O   LEU A 437      29.443  21.827  17.071  1.00  0.00           O
ATOM   3831  N   SER A 438      28.520  21.159  15.265  1.00  0.00           N
ATOM   3832  HN  SER A 438      27.845  21.205  14.533  1.00  0.00           H
ATOM   3833  CA  SER A 438      29.220  19.914  15.207  1.00  0.00           C
ATOM   3834  HA  SER A 438      29.329  19.522  16.208  1.00  0.00           H
ATOM   3835  CB  SER A 438      28.339  18.893  14.421  1.00  0.00           C
ATOM   3836  HB1 SER A 438      28.256  19.120  13.337  1.00  0.00           H
ATOM   3837  HB2 SER A 438      27.334  19.009  14.880  1.00  0.00           H
ATOM   3838  OG  SER A 438      28.866  17.573  14.529  1.00  0.00           O
ATOM   3839  HG1 SER A 438      28.605  17.162  15.357  1.00  0.00           H
ATOM   3840  C   SER A 438      30.629  20.136  14.521  1.00  0.00           C
ATOM   3841  O   SER A 438      30.785  20.821  13.525  1.00  0.00           O
ATOM   3842  N   GLU A 439      31.684  19.544  15.143  1.00  0.00           N
ATOM   3843  HN  GLU A 439      31.552  19.033  15.989  1.00  0.00           H
ATOM   3844  CA  GLU A 439      33.144  19.644  14.824  1.00  0.00           C
ATOM   3845  HA  GLU A 439      33.713  19.221  15.640  1.00  0.00           H
ATOM   3846  CB  GLU A 439      33.315  18.800  13.499  1.00  0.00           C
ATOM   3847  HB1 GLU A 439      34.349  18.692  13.108  1.00  0.00           H
ATOM   3848  HB2 GLU A 439      32.655  19.149  12.675  1.00  0.00           H
ATOM   3849  CG  GLU A 439      32.970  17.316  13.859  1.00  0.00           C
ATOM   3850  HG1 GLU A 439      31.887  17.326  14.107  1.00  0.00           H
ATOM   3851  HG2 GLU A 439      33.515  16.872  14.720  1.00  0.00           H
ATOM   3852  CD  GLU A 439      33.000  16.482  12.648  1.00  0.00           C
ATOM   3853  OE1 GLU A 439      32.419  16.806  11.545  1.00  0.00           O
ATOM   3854  OE2 GLU A 439      33.428  15.293  12.805  1.00  0.00           O
ATOM   3855  C   GLU A 439      33.700  20.997  14.498  1.00  0.00           C
ATOM   3856  O   GLU A 439      33.141  22.050  14.943  1.00  0.00           O
ATOM   3857  N   LYS A 440      34.879  21.046  13.815  1.00  0.00           N
ATOM   3858  HN  LYS A 440      35.319  20.191  13.552  1.00  0.00           H
ATOM   3859  CA  LYS A 440      35.684  22.257  13.472  1.00  0.00           C
ATOM   3860  HA  LYS A 440      36.714  22.025  13.242  1.00  0.00           H
ATOM   3861  CB  LYS A 440      35.051  22.883  12.216  1.00  0.00           C
ATOM   3862  HB1 LYS A 440      35.714  23.609  11.700  1.00  0.00           H
ATOM   3863  HB2 LYS A 440      34.065  23.330  12.466  1.00  0.00           H
ATOM   3864  CG  LYS A 440      34.668  21.958  11.039  1.00  0.00           C
ATOM   3865  HG1 LYS A 440      34.246  22.519  10.177  1.00  0.00           H
ATOM   3866  HG2 LYS A 440      33.902  21.193  11.287  1.00  0.00           H
ATOM   3867  CD  LYS A 440      35.958  21.179  10.501  1.00  0.00           C
ATOM   3868  HD1 LYS A 440      35.696  20.416   9.738  1.00  0.00           H
ATOM   3869  HD2 LYS A 440      36.325  20.544  11.335  1.00  0.00           H
ATOM   3870  CE  LYS A 440      37.144  22.061  10.064  1.00  0.00           C
ATOM   3871  HE1 LYS A 440      37.492  22.682  10.918  1.00  0.00           H
ATOM   3872  HE2 LYS A 440      36.775  22.704   9.237  1.00  0.00           H
ATOM   3873  NZ  LYS A 440      38.216  21.208   9.543  1.00  0.00           N
ATOM   3874  HZ1 LYS A 440      38.829  21.752   8.903  1.00  0.00           H
ATOM   3875  HZ2 LYS A 440      37.858  20.467   8.906  1.00  0.00           H
ATOM   3876  HZ3 LYS A 440      38.815  20.860  10.319  1.00  0.00           H
ATOM   3877  C   LYS A 440      35.876  23.258  14.672  1.00  0.00           C
ATOM   3878  O   LYS A 440      35.927  22.892  15.825  1.00  0.00           O
ATOM   3879  N   ALA A 441      36.036  24.535  14.380  1.00  0.00           N
ATOM   3880  HN  ALA A 441      36.066  24.718  13.400  1.00  0.00           H
ATOM   3881  CA  ALA A 441      36.173  25.656  15.288  1.00  0.00           C
ATOM   3882  HA  ALA A 441      36.948  25.426  16.004  1.00  0.00           H
ATOM   3883  CB  ALA A 441      36.747  26.897  14.563  1.00  0.00           C
ATOM   3884  HB1 ALA A 441      37.725  26.706  14.073  1.00  0.00           H
ATOM   3885  HB2 ALA A 441      36.991  27.697  15.295  1.00  0.00           H
ATOM   3886  HB3 ALA A 441      36.032  27.359  13.850  1.00  0.00           H
ATOM   3887  C   ALA A 441      34.952  26.045  16.013  1.00  0.00           C
ATOM   3888  O   ALA A 441      34.989  26.401  17.161  1.00  0.00           O
ATOM   3889  N   ALA A 442      33.712  25.922  15.440  1.00  0.00           N
ATOM   3890  HN  ALA A 442      33.616  25.880  14.449  1.00  0.00           H
ATOM   3891  CA  ALA A 442      32.471  26.130  16.138  1.00  0.00           C
ATOM   3892  HA  ALA A 442      32.452  27.173  16.421  1.00  0.00           H
ATOM   3893  CB  ALA A 442      31.433  25.954  15.096  1.00  0.00           C
ATOM   3894  HB1 ALA A 442      31.653  26.561  14.192  1.00  0.00           H
ATOM   3895  HB2 ALA A 442      30.460  26.304  15.504  1.00  0.00           H
ATOM   3896  HB3 ALA A 442      31.432  24.874  14.838  1.00  0.00           H
ATOM   3897  C   ALA A 442      32.191  25.384  17.380  1.00  0.00           C
ATOM   3898  O   ALA A 442      31.659  25.800  18.405  1.00  0.00           O
ATOM   3899  N   SER A 443      32.538  24.070  17.264  1.00  0.00           N
ATOM   3900  HN  SER A 443      32.992  23.776  16.426  1.00  0.00           H
ATOM   3901  CA  SER A 443      32.521  23.102  18.387  1.00  0.00           C
ATOM   3902  HA  SER A 443      31.567  23.192  18.886  1.00  0.00           H
ATOM   3903  CB  SER A 443      32.742  21.641  18.010  1.00  0.00           C
ATOM   3904  HB1 SER A 443      33.605  21.541  17.316  1.00  0.00           H
ATOM   3905  HB2 SER A 443      31.856  21.355  17.404  1.00  0.00           H
ATOM   3906  OG  SER A 443      32.828  20.750  19.206  1.00  0.00           O
ATOM   3907  HG1 SER A 443      33.740  20.774  19.507  1.00  0.00           H
ATOM   3908  C   SER A 443      33.645  23.469  19.468  1.00  0.00           C
ATOM   3909  O   SER A 443      33.313  23.595  20.680  1.00  0.00           O
ATOM   3910  N   LYS A 444      34.830  23.880  19.050  1.00  0.00           N
ATOM   3911  HN  LYS A 444      35.107  23.974  18.097  1.00  0.00           H
ATOM   3912  CA  LYS A 444      35.959  24.195  19.895  1.00  0.00           C
ATOM   3913  HA  LYS A 444      36.009  23.367  20.587  1.00  0.00           H
ATOM   3914  CB  LYS A 444      37.231  24.280  18.995  1.00  0.00           C
ATOM   3915  HB1 LYS A 444      38.073  24.728  19.564  1.00  0.00           H
ATOM   3916  HB2 LYS A 444      36.982  24.896  18.105  1.00  0.00           H
ATOM   3917  CG  LYS A 444      37.765  22.949  18.541  1.00  0.00           C
ATOM   3918  HG1 LYS A 444      38.570  23.090  17.789  1.00  0.00           H
ATOM   3919  HG2 LYS A 444      37.083  22.330  17.919  1.00  0.00           H
ATOM   3920  CD  LYS A 444      38.381  22.114  19.715  1.00  0.00           C
ATOM   3921  HD1 LYS A 444      37.777  22.171  20.645  1.00  0.00           H
ATOM   3922  HD2 LYS A 444      39.291  22.570  20.161  1.00  0.00           H
ATOM   3923  CE  LYS A 444      38.741  20.645  19.400  1.00  0.00           C
ATOM   3924  HE1 LYS A 444      39.405  20.298  20.221  1.00  0.00           H
ATOM   3925  HE2 LYS A 444      39.148  20.544  18.371  1.00  0.00           H
ATOM   3926  NZ  LYS A 444      37.514  19.779  19.384  1.00  0.00           N
ATOM   3927  HZ1 LYS A 444      36.798  20.295  19.934  1.00  0.00           H
ATOM   3928  HZ2 LYS A 444      37.582  18.829  19.801  1.00  0.00           H
ATOM   3929  HZ3 LYS A 444      37.149  19.698  18.413  1.00  0.00           H
ATOM   3930  C   LYS A 444      35.770  25.447  20.785  1.00  0.00           C
ATOM   3931  O   LYS A 444      36.133  25.450  21.971  1.00  0.00           O
ATOM   3932  N   ILE A 445      35.159  26.538  20.284  1.00  0.00           N
ATOM   3933  HN  ILE A 445      34.826  26.499  19.345  1.00  0.00           H
ATOM   3934  CA  ILE A 445      34.703  27.652  21.147  1.00  0.00           C
ATOM   3935  HA  ILE A 445      35.498  27.894  21.836  1.00  0.00           H
ATOM   3936  CB  ILE A 445      34.330  28.924  20.334  1.00  0.00           C
ATOM   3937  HB  ILE A 445      35.274  29.206  19.821  1.00  0.00           H
ATOM   3938  CG2 ILE A 445      33.327  28.549  19.234  1.00  0.00           C
ATOM   3939 1HG2 ILE A 445      33.592  27.704  18.563  1.00  0.00           H
ATOM   3940 2HG2 ILE A 445      33.196  29.371  18.498  1.00  0.00           H
ATOM   3941 3HG2 ILE A 445      32.317  28.311  19.630  1.00  0.00           H
ATOM   3942  CG1 ILE A 445      33.932  30.147  21.276  1.00  0.00           C
ATOM   3943 1HG1 ILE A 445      34.728  30.120  22.051  1.00  0.00           H
ATOM   3944 2HG1 ILE A 445      32.970  30.054  21.824  1.00  0.00           H
ATOM   3945  CD  ILE A 445      33.993  31.483  20.608  1.00  0.00           C
ATOM   3946  HD1 ILE A 445      35.040  31.731  20.331  1.00  0.00           H
ATOM   3947  HD2 ILE A 445      33.829  32.236  21.408  1.00  0.00           H
ATOM   3948  HD3 ILE A 445      33.252  31.768  19.831  1.00  0.00           H
ATOM   3949  C   ILE A 445      33.585  27.299  22.033  1.00  0.00           C
ATOM   3950  O   ILE A 445      33.474  27.688  23.227  1.00  0.00           O
ATOM   3951  N   ASN A 446      32.632  26.485  21.553  1.00  0.00           N
ATOM   3952  HN  ASN A 446      32.721  26.117  20.631  1.00  0.00           H
ATOM   3953  CA  ASN A 446      31.486  26.010  22.319  1.00  0.00           C
ATOM   3954  HA  ASN A 446      31.030  26.868  22.791  1.00  0.00           H
ATOM   3955  CB  ASN A 446      30.573  25.239  21.468  1.00  0.00           C
ATOM   3956  HB1 ASN A 446      30.881  24.233  21.110  1.00  0.00           H
ATOM   3957  HB2 ASN A 446      30.203  25.866  20.629  1.00  0.00           H
ATOM   3958  CG  ASN A 446      29.228  25.000  22.238  1.00  0.00           C
ATOM   3959  OD1 ASN A 446      28.863  25.770  23.077  1.00  0.00           O
ATOM   3960  ND2 ASN A 446      28.476  23.931  21.878  1.00  0.00           N
ATOM   3961 1HD2 ASN A 446      27.600  23.863  22.355  1.00  0.00           H
ATOM   3962 2HD2 ASN A 446      28.757  23.340  21.122  1.00  0.00           H
ATOM   3963  C   ASN A 446      31.999  25.147  23.512  1.00  0.00           C
ATOM   3964  O   ASN A 446      31.652  25.414  24.648  1.00  0.00           O
ATOM   3965  N   GLU A 447      33.006  24.261  23.307  1.00  0.00           N
ATOM   3966  HN  GLU A 447      33.166  24.138  22.331  1.00  0.00           H
ATOM   3967  CA  GLU A 447      33.657  23.454  24.310  1.00  0.00           C
ATOM   3968  HA  GLU A 447      32.886  22.975  24.895  1.00  0.00           H
ATOM   3969  CB  GLU A 447      34.636  22.541  23.475  1.00  0.00           C
ATOM   3970  HB1 GLU A 447      35.422  22.189  24.177  1.00  0.00           H
ATOM   3971  HB2 GLU A 447      35.185  23.219  22.787  1.00  0.00           H
ATOM   3972  CG  GLU A 447      34.020  21.341  22.727  1.00  0.00           C
ATOM   3973  HG1 GLU A 447      33.198  21.605  22.028  1.00  0.00           H
ATOM   3974  HG2 GLU A 447      33.588  20.662  23.493  1.00  0.00           H
ATOM   3975  CD  GLU A 447      35.000  20.428  21.997  1.00  0.00           C
ATOM   3976  OE1 GLU A 447      35.347  19.363  22.566  1.00  0.00           O
ATOM   3977  OE2 GLU A 447      35.377  20.617  20.797  1.00  0.00           O
ATOM   3978  C   GLU A 447      34.275  24.274  25.280  1.00  0.00           C
ATOM   3979  O   GLU A 447      34.230  24.096  26.499  1.00  0.00           O
ATOM   3980  N   THR A 448      35.021  25.348  24.777  1.00  0.00           N
ATOM   3981  HN  THR A 448      35.040  25.571  23.806  1.00  0.00           H
ATOM   3982  CA  THR A 448      35.654  26.389  25.663  1.00  0.00           C
ATOM   3983  HA  THR A 448      36.315  25.791  26.274  1.00  0.00           H
ATOM   3984  CB  THR A 448      36.474  27.404  24.825  1.00  0.00           C
ATOM   3985  HB  THR A 448      35.831  27.863  24.043  1.00  0.00           H
ATOM   3986  OG1 THR A 448      37.626  26.827  24.147  1.00  0.00           O
ATOM   3987  HG1 THR A 448      37.860  27.311  23.352  1.00  0.00           H
ATOM   3988  CG2 THR A 448      37.064  28.568  25.714  1.00  0.00           C
ATOM   3989 1HG2 THR A 448      37.828  28.261  26.460  1.00  0.00           H
ATOM   3990 2HG2 THR A 448      36.248  29.012  26.324  1.00  0.00           H
ATOM   3991 3HG2 THR A 448      37.599  29.305  25.077  1.00  0.00           H
ATOM   3992  C   THR A 448      34.700  27.077  26.602  1.00  0.00           C
ATOM   3993  O   THR A 448      34.933  27.167  27.777  1.00  0.00           O
ATOM   3994  N   MET A 449      33.577  27.592  26.094  1.00  0.00           N
ATOM   3995  HN  MET A 449      33.449  27.554  25.106  1.00  0.00           H
ATOM   3996  CA  MET A 449      32.615  28.276  26.950  1.00  0.00           C
ATOM   3997  HA  MET A 449      33.190  28.942  27.575  1.00  0.00           H
ATOM   3998  CB  MET A 449      31.638  29.137  26.125  1.00  0.00           C
ATOM   3999  HB1 MET A 449      30.867  29.644  26.743  1.00  0.00           H
ATOM   4000  HB2 MET A 449      31.074  28.473  25.437  1.00  0.00           H
ATOM   4001  CG  MET A 449      32.101  30.305  25.273  1.00  0.00           C
ATOM   4002  HG1 MET A 449      31.238  30.840  24.821  1.00  0.00           H
ATOM   4003  HG2 MET A 449      32.718  29.782  24.511  1.00  0.00           H
ATOM   4004  SD  MET A 449      33.087  31.389  26.405  1.00  0.00           S
ATOM   4005  CE  MET A 449      33.721  32.371  25.043  1.00  0.00           C
ATOM   4006  HE1 MET A 449      32.919  32.797  24.403  1.00  0.00           H
ATOM   4007  HE2 MET A 449      34.525  31.830  24.499  1.00  0.00           H
ATOM   4008  HE3 MET A 449      34.148  33.287  25.504  1.00  0.00           H
ATOM   4009  C   MET A 449      31.941  27.304  27.890  1.00  0.00           C
ATOM   4010  O   MET A 449      31.741  27.584  29.046  1.00  0.00           O
ATOM   4011  N   LEU A 450      31.525  26.072  27.436  1.00  0.00           N
ATOM   4012  HN  LEU A 450      31.703  25.845  26.481  1.00  0.00           H
ATOM   4013  CA  LEU A 450      30.834  25.050  28.271  1.00  0.00           C
ATOM   4014  HA  LEU A 450      29.954  25.433  28.766  1.00  0.00           H
ATOM   4015  CB  LEU A 450      30.465  23.839  27.376  1.00  0.00           C
ATOM   4016  HB1 LEU A 450      31.292  23.568  26.685  1.00  0.00           H
ATOM   4017  HB2 LEU A 450      29.709  24.169  26.631  1.00  0.00           H
ATOM   4018  CG  LEU A 450      30.037  22.485  27.985  1.00  0.00           C
ATOM   4019  HG  LEU A 450      30.899  22.052  28.536  1.00  0.00           H
ATOM   4020  CD1 LEU A 450      28.864  22.580  28.960  1.00  0.00           C
ATOM   4021 1HD1 LEU A 450      27.935  22.846  28.412  1.00  0.00           H
ATOM   4022 2HD1 LEU A 450      29.105  23.311  29.760  1.00  0.00           H
ATOM   4023 3HD1 LEU A 450      28.529  21.647  29.463  1.00  0.00           H
ATOM   4024  CD2 LEU A 450      29.718  21.562  26.773  1.00  0.00           C
ATOM   4025 1HD2 LEU A 450      29.713  20.542  27.215  1.00  0.00           H
ATOM   4026 2HD2 LEU A 450      30.546  21.616  26.034  1.00  0.00           H
ATOM   4027 3HD2 LEU A 450      28.795  21.794  26.201  1.00  0.00           H
ATOM   4028  C   LEU A 450      31.644  24.560  29.483  1.00  0.00           C
ATOM   4029  O   LEU A 450      31.267  24.504  30.652  1.00  0.00           O
ATOM   4030  N   ARG A 451      32.929  24.269  29.248  1.00  0.00           N
ATOM   4031  HN  ARG A 451      33.234  24.397  28.308  1.00  0.00           H
ATOM   4032  CA  ARG A 451      33.955  24.166  30.271  1.00  0.00           C
ATOM   4033  HA  ARG A 451      33.743  23.295  30.874  1.00  0.00           H
ATOM   4034  CB  ARG A 451      35.328  23.813  29.539  1.00  0.00           C
ATOM   4035  HB1 ARG A 451      35.382  24.534  28.696  1.00  0.00           H
ATOM   4036  HB2 ARG A 451      35.361  22.854  28.978  1.00  0.00           H
ATOM   4037  CG  ARG A 451      36.670  23.768  30.398  1.00  0.00           C
ATOM   4038  HG1 ARG A 451      36.450  22.956  31.123  1.00  0.00           H
ATOM   4039  HG2 ARG A 451      36.809  24.702  30.984  1.00  0.00           H
ATOM   4040  CD  ARG A 451      37.869  23.374  29.649  1.00  0.00           C
ATOM   4041  HD1 ARG A 451      37.918  23.993  28.727  1.00  0.00           H
ATOM   4042  HD2 ARG A 451      37.909  22.291  29.406  1.00  0.00           H
ATOM   4043  NE  ARG A 451      39.057  23.595  30.522  1.00  0.00           N
ATOM   4044  HE  ARG A 451      39.574  24.451  30.526  1.00  0.00           H
ATOM   4045  CZ  ARG A 451      39.196  22.894  31.637  1.00  0.00           C
ATOM   4046  NH1 ARG A 451      38.545  21.789  31.892  1.00  0.00           N
ATOM   4047 1HH1 ARG A 451      38.642  21.478  32.837  1.00  0.00           H
ATOM   4048 2HH1 ARG A 451      37.855  21.358  31.310  1.00  0.00           H
ATOM   4049  NH2 ARG A 451      40.195  23.331  32.382  1.00  0.00           N
ATOM   4050 1HH2 ARG A 451      40.635  24.185  32.106  1.00  0.00           H
ATOM   4051 2HH2 ARG A 451      40.400  23.028  33.313  1.00  0.00           H
ATOM   4052  C   ARG A 451      34.157  25.329  31.245  1.00  0.00           C
ATOM   4053  O   ARG A 451      34.158  25.121  32.430  1.00  0.00           O
ATOM   4054  N   LEU A 452      34.320  26.585  30.714  1.00  0.00           N
ATOM   4055  HN  LEU A 452      34.427  26.670  29.726  1.00  0.00           H
ATOM   4056  CA  LEU A 452      34.425  27.742  31.518  1.00  0.00           C
ATOM   4057  HA  LEU A 452      35.250  27.470  32.159  1.00  0.00           H
ATOM   4058  CB  LEU A 452      34.611  28.962  30.509  1.00  0.00           C
ATOM   4059  HB1 LEU A 452      33.735  28.983  29.827  1.00  0.00           H
ATOM   4060  HB2 LEU A 452      35.547  28.622  30.018  1.00  0.00           H
ATOM   4061  CG  LEU A 452      34.774  30.368  31.066  1.00  0.00           C
ATOM   4062  HG  LEU A 452      33.871  30.725  31.606  1.00  0.00           H
ATOM   4063  CD1 LEU A 452      35.965  30.491  32.061  1.00  0.00           C
ATOM   4064 1HD1 LEU A 452      35.934  31.472  32.580  1.00  0.00           H
ATOM   4065 2HD1 LEU A 452      36.943  30.282  31.576  1.00  0.00           H
ATOM   4066 3HD1 LEU A 452      35.791  29.698  32.819  1.00  0.00           H
ATOM   4067  CD2 LEU A 452      35.088  31.460  30.014  1.00  0.00           C
ATOM   4068 1HD2 LEU A 452      34.241  31.835  29.400  1.00  0.00           H
ATOM   4069 2HD2 LEU A 452      35.950  31.099  29.413  1.00  0.00           H
ATOM   4070 3HD2 LEU A 452      35.623  32.332  30.448  1.00  0.00           H
ATOM   4071  C   LEU A 452      33.141  27.929  32.355  1.00  0.00           C
ATOM   4072  O   LEU A 452      33.276  28.458  33.467  1.00  0.00           O
ATOM   4073  N   GLY A 453      31.942  27.573  31.879  1.00  0.00           N
ATOM   4074  HN  GLY A 453      31.997  27.201  30.955  1.00  0.00           H
ATOM   4075  CA  GLY A 453      30.681  27.728  32.561  1.00  0.00           C
ATOM   4076  HA1 GLY A 453      29.963  27.188  31.962  1.00  0.00           H
ATOM   4077  HA2 GLY A 453      30.524  28.794  32.633  1.00  0.00           H
ATOM   4078  C   GLY A 453      30.545  27.148  33.871  1.00  0.00           C
ATOM   4079  O   GLY A 453      29.929  27.708  34.773  1.00  0.00           O
ATOM   4080  N   ILE A 454      31.163  25.941  34.108  1.00  0.00           N
ATOM   4081  HN  ILE A 454      31.461  25.520  33.255  1.00  0.00           H
ATOM   4082  CA  ILE A 454      31.298  25.245  35.365  1.00  0.00           C
ATOM   4083  HA  ILE A 454      30.363  25.172  35.901  1.00  0.00           H
ATOM   4084  CB  ILE A 454      31.831  23.814  35.044  1.00  0.00           C
ATOM   4085  HB  ILE A 454      32.905  23.857  34.761  1.00  0.00           H
ATOM   4086  CG2 ILE A 454      31.524  22.962  36.400  1.00  0.00           C
ATOM   4087 1HG2 ILE A 454      32.021  23.364  37.309  1.00  0.00           H
ATOM   4088 2HG2 ILE A 454      31.702  21.890  36.169  1.00  0.00           H
ATOM   4089 3HG2 ILE A 454      30.420  22.891  36.500  1.00  0.00           H
ATOM   4090  CG1 ILE A 454      30.980  23.177  33.937  1.00  0.00           C
ATOM   4091 1HG1 ILE A 454      31.358  22.133  33.991  1.00  0.00           H
ATOM   4092 2HG1 ILE A 454      31.301  23.519  32.930  1.00  0.00           H
ATOM   4093  CD  ILE A 454      29.448  23.121  34.021  1.00  0.00           C
ATOM   4094  HD1 ILE A 454      28.898  24.063  34.235  1.00  0.00           H
ATOM   4095  HD2 ILE A 454      29.096  22.496  34.868  1.00  0.00           H
ATOM   4096  HD3 ILE A 454      29.084  22.577  33.123  1.00  0.00           H
ATOM   4097  C   ILE A 454      32.323  25.942  36.373  1.00  0.00           C
ATOM   4098  O   ILE A 454      32.174  25.867  37.591  1.00  0.00           O
ATOM   4099  N   PHE A 455      33.440  26.652  35.918  1.00  0.00           N
ATOM   4100  HN  PHE A 455      33.608  26.779  34.944  1.00  0.00           H
ATOM   4101  CA  PHE A 455      34.253  27.407  36.900  1.00  0.00           C
ATOM   4102  HA  PHE A 455      34.402  26.859  37.819  1.00  0.00           H
ATOM   4103  CB  PHE A 455      35.607  27.802  36.231  1.00  0.00           C
ATOM   4104  HB1 PHE A 455      36.191  28.539  36.822  1.00  0.00           H
ATOM   4105  HB2 PHE A 455      35.459  28.269  35.234  1.00  0.00           H
ATOM   4106  CG  PHE A 455      36.396  26.391  36.146  1.00  0.00           C
ATOM   4107  CD1 PHE A 455      36.810  25.657  37.203  1.00  0.00           C
ATOM   4108  HD1 PHE A 455      36.477  25.853  38.211  1.00  0.00           H
ATOM   4109  CE1 PHE A 455      37.498  24.500  36.958  1.00  0.00           C
ATOM   4110  HE1 PHE A 455      37.674  23.687  37.646  1.00  0.00           H
ATOM   4111  CZ  PHE A 455      37.747  24.051  35.666  1.00  0.00           C
ATOM   4112  HZ  PHE A 455      38.120  23.058  35.461  1.00  0.00           H
ATOM   4113  CD2 PHE A 455      36.859  26.066  34.882  1.00  0.00           C
ATOM   4114  HD2 PHE A 455      36.609  26.770  34.102  1.00  0.00           H
ATOM   4115  CE2 PHE A 455      37.426  24.823  34.584  1.00  0.00           C
ATOM   4116  HE2 PHE A 455      37.650  24.453  33.595  1.00  0.00           H
ATOM   4117  C   PHE A 455      33.512  28.661  37.202  1.00  0.00           C
ATOM   4118  O   PHE A 455      33.573  29.194  38.325  1.00  0.00           O
ATOM   4119  N   GLY A 456      32.660  29.171  36.234  1.00  0.00           N
ATOM   4120  HN  GLY A 456      32.451  28.670  35.398  1.00  0.00           H
ATOM   4121  CA  GLY A 456      31.855  30.335  36.508  1.00  0.00           C
ATOM   4122  HA1 GLY A 456      31.426  30.585  35.549  1.00  0.00           H
ATOM   4123  HA2 GLY A 456      32.376  31.233  36.805  1.00  0.00           H
ATOM   4124  C   GLY A 456      30.744  30.112  37.453  1.00  0.00           C
ATOM   4125  O   GLY A 456      30.369  30.953  38.221  1.00  0.00           O
ATOM   4126  N   PHE A 457      30.197  28.870  37.437  1.00  0.00           N
ATOM   4127  HN  PHE A 457      30.259  28.252  36.657  1.00  0.00           H
ATOM   4128  CA  PHE A 457      29.355  28.343  38.442  1.00  0.00           C
ATOM   4129  HA  PHE A 457      28.559  29.064  38.553  1.00  0.00           H
ATOM   4130  CB  PHE A 457      28.662  27.018  37.914  1.00  0.00           C
ATOM   4131  HB1 PHE A 457      29.494  26.312  37.704  1.00  0.00           H
ATOM   4132  HB2 PHE A 457      28.001  27.273  37.059  1.00  0.00           H
ATOM   4133  CG  PHE A 457      27.863  26.242  38.830  1.00  0.00           C
ATOM   4134  CD1 PHE A 457      27.911  24.886  38.921  1.00  0.00           C
ATOM   4135  HD1 PHE A 457      28.633  24.321  38.351  1.00  0.00           H
ATOM   4136  CE1 PHE A 457      27.042  24.198  39.760  1.00  0.00           C
ATOM   4137  HE1 PHE A 457      27.140  23.137  39.939  1.00  0.00           H
ATOM   4138  CZ  PHE A 457      25.962  24.957  40.320  1.00  0.00           C
ATOM   4139  HZ  PHE A 457      25.176  24.559  40.945  1.00  0.00           H
ATOM   4140  CD2 PHE A 457      26.811  26.954  39.473  1.00  0.00           C
ATOM   4141  HD2 PHE A 457      26.803  28.018  39.286  1.00  0.00           H
ATOM   4142  CE2 PHE A 457      25.840  26.334  40.210  1.00  0.00           C
ATOM   4143  HE2 PHE A 457      25.060  26.857  40.744  1.00  0.00           H
ATOM   4144  C   PHE A 457      29.978  28.184  39.889  1.00  0.00           C
ATOM   4145  O   PHE A 457      29.408  28.515  40.905  1.00  0.00           O
ATOM   4146  N   LEU A 458      31.166  27.694  39.866  1.00  0.00           N
ATOM   4147  HN  LEU A 458      31.510  27.447  38.964  1.00  0.00           H
ATOM   4148  CA  LEU A 458      31.988  27.607  41.009  1.00  0.00           C
ATOM   4149  HA  LEU A 458      31.370  27.088  41.727  1.00  0.00           H
ATOM   4150  CB  LEU A 458      33.361  26.909  40.638  1.00  0.00           C
ATOM   4151  HB1 LEU A 458      33.762  27.470  39.766  1.00  0.00           H
ATOM   4152  HB2 LEU A 458      33.126  25.944  40.140  1.00  0.00           H
ATOM   4153  CG  LEU A 458      34.406  26.554  41.745  1.00  0.00           C
ATOM   4154  HG  LEU A 458      34.819  27.507  42.139  1.00  0.00           H
ATOM   4155  CD1 LEU A 458      33.924  25.720  42.995  1.00  0.00           C
ATOM   4156 1HD1 LEU A 458      33.490  24.786  42.579  1.00  0.00           H
ATOM   4157 2HD1 LEU A 458      33.178  26.303  43.576  1.00  0.00           H
ATOM   4158 3HD1 LEU A 458      34.792  25.462  43.640  1.00  0.00           H
ATOM   4159  CD2 LEU A 458      35.546  25.825  41.098  1.00  0.00           C
ATOM   4160 1HD2 LEU A 458      36.321  25.634  41.870  1.00  0.00           H
ATOM   4161 2HD2 LEU A 458      35.841  26.371  40.177  1.00  0.00           H
ATOM   4162 3HD2 LEU A 458      35.135  24.864  40.719  1.00  0.00           H
ATOM   4163  C   LEU A 458      32.307  28.967  41.676  1.00  0.00           C
ATOM   4164  O   LEU A 458      32.280  29.226  42.890  1.00  0.00           O
ATOM   4165  N   ALA A 459      32.597  29.986  40.847  1.00  0.00           N
ATOM   4166  HN  ALA A 459      32.652  29.836  39.863  1.00  0.00           H
ATOM   4167  CA  ALA A 459      32.804  31.322  41.285  1.00  0.00           C
ATOM   4168  HA  ALA A 459      33.587  31.403  42.024  1.00  0.00           H
ATOM   4169  CB  ALA A 459      33.204  32.107  40.072  1.00  0.00           C
ATOM   4170  HB1 ALA A 459      34.021  31.631  39.489  1.00  0.00           H
ATOM   4171  HB2 ALA A 459      33.429  33.166  40.320  1.00  0.00           H
ATOM   4172  HB3 ALA A 459      32.458  32.062  39.249  1.00  0.00           H
ATOM   4173  C   ALA A 459      31.612  31.884  41.939  1.00  0.00           C
ATOM   4174  O   ALA A 459      31.666  32.541  42.971  1.00  0.00           O
ATOM   4175  N   PHE A 460      30.447  31.637  41.305  1.00  0.00           N
ATOM   4176  HN  PHE A 460      30.601  31.126  40.463  1.00  0.00           H
ATOM   4177  CA  PHE A 460      29.121  31.994  41.781  1.00  0.00           C
ATOM   4178  HA  PHE A 460      29.108  33.065  41.925  1.00  0.00           H
ATOM   4179  CB  PHE A 460      28.054  31.704  40.712  1.00  0.00           C
ATOM   4180  HB1 PHE A 460      28.096  30.684  40.274  1.00  0.00           H
ATOM   4181  HB2 PHE A 460      28.185  32.398  39.854  1.00  0.00           H
ATOM   4182  CG  PHE A 460      26.566  31.703  41.161  1.00  0.00           C
ATOM   4183  CD1 PHE A 460      25.802  32.909  41.149  1.00  0.00           C
ATOM   4184  HD1 PHE A 460      26.171  33.869  40.819  1.00  0.00           H
ATOM   4185  CE1 PHE A 460      24.453  32.940  41.529  1.00  0.00           C
ATOM   4186  HE1 PHE A 460      23.915  33.874  41.593  1.00  0.00           H
ATOM   4187  CZ  PHE A 460      23.912  31.860  42.114  1.00  0.00           C
ATOM   4188  HZ  PHE A 460      22.904  31.954  42.489  1.00  0.00           H
ATOM   4189  CD2 PHE A 460      25.912  30.551  41.650  1.00  0.00           C
ATOM   4190  HD2 PHE A 460      26.478  29.634  41.709  1.00  0.00           H
ATOM   4191  CE2 PHE A 460      24.561  30.618  42.126  1.00  0.00           C
ATOM   4192  HE2 PHE A 460      24.117  29.687  42.446  1.00  0.00           H
ATOM   4193  C   PHE A 460      28.782  31.302  43.151  1.00  0.00           C
ATOM   4194  O   PHE A 460      28.217  32.005  43.983  1.00  0.00           O
ATOM   4195  N   GLY A 461      29.210  29.985  43.336  1.00  0.00           N
ATOM   4196  HN  GLY A 461      29.500  29.375  42.603  1.00  0.00           H
ATOM   4197  CA  GLY A 461      29.207  29.251  44.597  1.00  0.00           C
ATOM   4198  HA1 GLY A 461      29.870  28.418  44.412  1.00  0.00           H
ATOM   4199  HA2 GLY A 461      28.206  28.978  44.897  1.00  0.00           H
ATOM   4200  C   GLY A 461      29.910  30.044  45.723  1.00  0.00           C
ATOM   4201  O   GLY A 461      29.386  30.360  46.760  1.00  0.00           O
ATOM   4202  N   PHE A 462      31.182  30.470  45.404  1.00  0.00           N
ATOM   4203  HN  PHE A 462      31.493  30.257  44.481  1.00  0.00           H
ATOM   4204  CA  PHE A 462      32.032  31.293  46.251  1.00  0.00           C
ATOM   4205  HA  PHE A 462      31.999  30.689  47.146  1.00  0.00           H
ATOM   4206  CB  PHE A 462      33.409  31.520  45.644  1.00  0.00           C
ATOM   4207  HB1 PHE A 462      33.856  32.444  46.069  1.00  0.00           H
ATOM   4208  HB2 PHE A 462      33.328  31.863  44.590  1.00  0.00           H
ATOM   4209  CG  PHE A 462      34.460  30.464  45.901  1.00  0.00           C
ATOM   4210  CD1 PHE A 462      35.057  29.834  44.894  1.00  0.00           C
ATOM   4211  HD1 PHE A 462      34.726  30.166  43.922  1.00  0.00           H
ATOM   4212  CE1 PHE A 462      35.956  28.771  45.034  1.00  0.00           C
ATOM   4213  HE1 PHE A 462      36.401  28.159  44.263  1.00  0.00           H
ATOM   4214  CZ  PHE A 462      36.149  28.294  46.380  1.00  0.00           C
ATOM   4215  HZ  PHE A 462      36.691  27.378  46.565  1.00  0.00           H
ATOM   4216  CD2 PHE A 462      34.620  29.985  47.204  1.00  0.00           C
ATOM   4217  HD2 PHE A 462      33.999  30.454  47.953  1.00  0.00           H
ATOM   4218  CE2 PHE A 462      35.491  28.905  47.417  1.00  0.00           C
ATOM   4219  HE2 PHE A 462      35.561  28.520  48.424  1.00  0.00           H
ATOM   4220  C   PHE A 462      31.474  32.687  46.601  1.00  0.00           C
ATOM   4221  O   PHE A 462      31.756  33.186  47.705  1.00  0.00           O
ATOM   4222  N   VAL A 463      30.704  33.346  45.701  1.00  0.00           N
ATOM   4223  HN  VAL A 463      30.514  33.023  44.777  1.00  0.00           H
ATOM   4224  CA  VAL A 463      29.988  34.556  45.985  1.00  0.00           C
ATOM   4225  HA  VAL A 463      30.602  35.311  46.453  1.00  0.00           H
ATOM   4226  CB  VAL A 463      29.292  35.216  44.744  1.00  0.00           C
ATOM   4227  HB  VAL A 463      28.551  34.490  44.344  1.00  0.00           H
ATOM   4228  CG1 VAL A 463      28.681  36.582  45.130  1.00  0.00           C
ATOM   4229 1HG1 VAL A 463      29.302  37.378  45.595  1.00  0.00           H
ATOM   4230 2HG1 VAL A 463      27.737  36.459  45.702  1.00  0.00           H
ATOM   4231 3HG1 VAL A 463      28.361  37.000  44.152  1.00  0.00           H
ATOM   4232  CG2 VAL A 463      30.340  35.536  43.612  1.00  0.00           C
ATOM   4233 1HG2 VAL A 463      30.724  34.597  43.159  1.00  0.00           H
ATOM   4234 2HG2 VAL A 463      31.151  36.171  44.029  1.00  0.00           H
ATOM   4235 3HG2 VAL A 463      29.926  36.074  42.733  1.00  0.00           H
ATOM   4236  C   VAL A 463      28.886  34.375  47.066  1.00  0.00           C
ATOM   4237  O   VAL A 463      28.693  35.143  48.006  1.00  0.00           O
ATOM   4238  N   LEU A 464      28.156  33.218  46.997  1.00  0.00           N
ATOM   4239  HN  LEU A 464      28.221  32.596  46.220  1.00  0.00           H
ATOM   4240  CA  LEU A 464      27.224  32.796  48.007  1.00  0.00           C
ATOM   4241  HA  LEU A 464      26.527  33.593  48.216  1.00  0.00           H
ATOM   4242  CB  LEU A 464      26.506  31.604  47.448  1.00  0.00           C
ATOM   4243  HB1 LEU A 464      26.941  30.650  47.815  1.00  0.00           H
ATOM   4244  HB2 LEU A 464      26.618  31.519  46.346  1.00  0.00           H
ATOM   4245  CG  LEU A 464      24.972  31.676  47.581  1.00  0.00           C
ATOM   4246  HG  LEU A 464      24.589  32.647  47.200  1.00  0.00           H
ATOM   4247  CD1 LEU A 464      24.333  30.572  46.610  1.00  0.00           C
ATOM   4248 1HD1 LEU A 464      24.702  30.737  45.575  1.00  0.00           H
ATOM   4249 2HD1 LEU A 464      23.222  30.549  46.623  1.00  0.00           H
ATOM   4250 3HD1 LEU A 464      24.737  29.585  46.921  1.00  0.00           H
ATOM   4251  CD2 LEU A 464      24.368  31.431  48.943  1.00  0.00           C
ATOM   4252 1HD2 LEU A 464      24.470  32.343  49.570  1.00  0.00           H
ATOM   4253 2HD2 LEU A 464      24.879  30.658  49.556  1.00  0.00           H
ATOM   4254 3HD2 LEU A 464      23.283  31.200  48.886  1.00  0.00           H
ATOM   4255  C   LEU A 464      27.830  32.536  49.358  1.00  0.00           C
ATOM   4256  O   LEU A 464      27.163  32.771  50.377  1.00  0.00           O
ATOM   4257  N   ILE A 465      28.996  31.872  49.357  1.00  0.00           N
ATOM   4258  HN  ILE A 465      29.257  31.656  48.420  1.00  0.00           H
ATOM   4259  CA  ILE A 465      29.769  31.626  50.634  1.00  0.00           C
ATOM   4260  HA  ILE A 465      29.015  31.175  51.263  1.00  0.00           H
ATOM   4261  CB  ILE A 465      30.950  30.709  50.528  1.00  0.00           C
ATOM   4262  HB  ILE A 465      31.730  31.041  49.810  1.00  0.00           H
ATOM   4263  CG2 ILE A 465      31.578  30.569  51.901  1.00  0.00           C
ATOM   4264 1HG2 ILE A 465      30.903  30.508  52.782  1.00  0.00           H
ATOM   4265 2HG2 ILE A 465      32.256  31.375  52.253  1.00  0.00           H
ATOM   4266 3HG2 ILE A 465      32.151  29.618  51.858  1.00  0.00           H
ATOM   4267  CG1 ILE A 465      30.576  29.296  50.040  1.00  0.00           C
ATOM   4268 1HG1 ILE A 465      31.465  28.814  49.582  1.00  0.00           H
ATOM   4269 2HG1 ILE A 465      30.054  29.488  49.079  1.00  0.00           H
ATOM   4270  CD  ILE A 465      29.747  28.379  50.965  1.00  0.00           C
ATOM   4271  HD1 ILE A 465      29.670  27.374  50.497  1.00  0.00           H
ATOM   4272  HD2 ILE A 465      28.707  28.742  51.112  1.00  0.00           H
ATOM   4273  HD3 ILE A 465      30.264  28.221  51.936  1.00  0.00           H
ATOM   4274  C   ILE A 465      30.181  32.925  51.419  1.00  0.00           C
ATOM   4275  O   ILE A 465      29.958  33.113  52.638  1.00  0.00           O
ATOM   4276  N   THR A 466      30.759  33.914  50.724  1.00  0.00           N
ATOM   4277  HN  THR A 466      30.952  33.847  49.748  1.00  0.00           H
ATOM   4278  CA  THR A 466      31.239  35.079  51.436  1.00  0.00           C
ATOM   4279  HA  THR A 466      31.701  34.800  52.372  1.00  0.00           H
ATOM   4280  CB  THR A 466      32.271  35.910  50.712  1.00  0.00           C
ATOM   4281  HB  THR A 466      33.250  35.385  50.732  1.00  0.00           H
ATOM   4282  OG1 THR A 466      32.513  37.169  51.314  1.00  0.00           O
ATOM   4283  HG1 THR A 466      33.170  37.042  52.003  1.00  0.00           H
ATOM   4284  CG2 THR A 466      31.729  36.214  49.346  1.00  0.00           C
ATOM   4285 1HG2 THR A 466      32.570  36.630  48.750  1.00  0.00           H
ATOM   4286 2HG2 THR A 466      30.930  36.983  49.406  1.00  0.00           H
ATOM   4287 3HG2 THR A 466      31.433  35.371  48.685  1.00  0.00           H
ATOM   4288  C   THR A 466      30.053  35.964  51.861  1.00  0.00           C
ATOM   4289  O   THR A 466      30.033  36.595  52.942  1.00  0.00           O
ATOM   4290  N   PHE A 467      28.940  35.989  51.041  1.00  0.00           N
ATOM   4291  HN  PHE A 467      28.951  35.400  50.237  1.00  0.00           H
ATOM   4292  CA  PHE A 467      27.659  36.636  51.462  1.00  0.00           C
ATOM   4293  HA  PHE A 467      27.807  37.703  51.539  1.00  0.00           H
ATOM   4294  CB  PHE A 467      26.623  36.470  50.375  1.00  0.00           C
ATOM   4295  HB1 PHE A 467      26.512  35.420  50.030  1.00  0.00           H
ATOM   4296  HB2 PHE A 467      26.998  37.006  49.477  1.00  0.00           H
ATOM   4297  CG  PHE A 467      25.234  37.020  50.638  1.00  0.00           C
ATOM   4298  CD1 PHE A 467      24.208  36.334  51.270  1.00  0.00           C
ATOM   4299  HD1 PHE A 467      24.328  35.341  51.678  1.00  0.00           H
ATOM   4300  CE1 PHE A 467      23.008  36.936  51.568  1.00  0.00           C
ATOM   4301  HE1 PHE A 467      22.296  36.304  52.080  1.00  0.00           H
ATOM   4302  CZ  PHE A 467      22.799  38.285  51.171  1.00  0.00           C
ATOM   4303  HZ  PHE A 467      21.831  38.728  51.353  1.00  0.00           H
ATOM   4304  CD2 PHE A 467      25.001  38.360  50.213  1.00  0.00           C
ATOM   4305  HD2 PHE A 467      25.818  38.858  49.712  1.00  0.00           H
ATOM   4306  CE2 PHE A 467      23.803  39.040  50.448  1.00  0.00           C
ATOM   4307  HE2 PHE A 467      23.663  40.051  50.095  1.00  0.00           H
ATOM   4308  C   PHE A 467      27.116  36.029  52.662  1.00  0.00           C
ATOM   4309  O   PHE A 467      26.676  36.672  53.574  1.00  0.00           O
ATOM   4310  N   SER A 468      27.236  34.712  52.797  1.00  0.00           N
ATOM   4311  HN  SER A 468      27.794  34.260  52.106  1.00  0.00           H
ATOM   4312  CA  SER A 468      26.855  33.936  53.957  1.00  0.00           C
ATOM   4313  HA  SER A 468      25.815  34.104  54.194  1.00  0.00           H
ATOM   4314  CB  SER A 468      26.942  32.505  53.600  1.00  0.00           C
ATOM   4315  HB1 SER A 468      26.781  31.966  54.559  1.00  0.00           H
ATOM   4316  HB2 SER A 468      27.929  32.138  53.246  1.00  0.00           H
ATOM   4317  OG  SER A 468      25.913  32.196  52.646  1.00  0.00           O
ATOM   4318  HG1 SER A 468      26.358  32.358  51.811  1.00  0.00           H
ATOM   4319  C   SER A 468      27.647  34.278  55.186  1.00  0.00           C
ATOM   4320  O   SER A 468      27.045  34.580  56.246  1.00  0.00           O
ATOM   4321  N   CYS A 469      28.968  34.348  55.135  1.00  0.00           N
ATOM   4322  HN  CYS A 469      29.520  33.991  54.386  1.00  0.00           H
ATOM   4323  CA  CYS A 469      29.807  34.817  56.268  1.00  0.00           C
ATOM   4324  HA  CYS A 469      29.540  34.229  57.133  1.00  0.00           H
ATOM   4325  CB  CYS A 469      31.364  34.605  55.985  1.00  0.00           C
ATOM   4326  HB1 CYS A 469      31.913  34.906  56.903  1.00  0.00           H
ATOM   4327  HB2 CYS A 469      31.549  35.196  55.062  1.00  0.00           H
ATOM   4328  SG  CYS A 469      31.830  32.869  55.746  1.00  0.00           S
ATOM   4329  HG1 CYS A 469      31.396  32.504  54.549  1.00  0.00           H
ATOM   4330  C   CYS A 469      29.602  36.212  56.754  1.00  0.00           C
ATOM   4331  O   CYS A 469      29.464  36.482  57.955  1.00  0.00           O
ATOM   4332  N   HSD A 470      29.379  37.158  55.792  1.00  0.00           N
ATOM   4333  HN  HSD A 470      29.415  36.967  54.815  1.00  0.00           H
ATOM   4334  CA  HSD A 470      29.110  38.543  56.154  1.00  0.00           C
ATOM   4335  HA  HSD A 470      29.724  38.773  57.012  1.00  0.00           H
ATOM   4336  CB  HSD A 470      29.440  39.529  54.977  1.00  0.00           C
ATOM   4337  HB1 HSD A 470      28.986  40.536  55.095  1.00  0.00           H
ATOM   4338  HB2 HSD A 470      29.043  39.140  54.015  1.00  0.00           H
ATOM   4339  ND1 HSD A 470      31.543  38.785  54.016  1.00  0.00           N
ATOM   4340  HD1 HSD A 470      31.222  37.893  53.699  1.00  0.00           H
ATOM   4341  CG  HSD A 470      30.807  39.657  54.809  1.00  0.00           C
ATOM   4342  CE1 HSD A 470      32.800  39.229  53.923  1.00  0.00           C
ATOM   4343  HE1 HSD A 470      33.624  38.731  53.412  1.00  0.00           H
ATOM   4344  NE2 HSD A 470      32.976  40.353  54.641  1.00  0.00           N
ATOM   4345  CD2 HSD A 470      31.737  40.643  55.182  1.00  0.00           C
ATOM   4346  HD2 HSD A 470      31.589  41.506  55.819  1.00  0.00           H
ATOM   4347  C   HSD A 470      27.617  38.587  56.677  1.00  0.00           C
ATOM   4348  O   HSD A 470      27.382  39.325  57.649  1.00  0.00           O
ATOM   4349  N   PHE A 471      26.599  37.955  56.052  1.00  0.00           N
ATOM   4350  HN  PHE A 471      26.717  37.391  55.238  1.00  0.00           H
ATOM   4351  CA  PHE A 471      25.247  37.961  56.622  1.00  0.00           C
ATOM   4352  HA  PHE A 471      24.840  38.956  56.728  1.00  0.00           H
ATOM   4353  CB  PHE A 471      24.222  37.198  55.689  1.00  0.00           C
ATOM   4354  HB1 PHE A 471      24.468  36.115  55.730  1.00  0.00           H
ATOM   4355  HB2 PHE A 471      24.299  37.531  54.631  1.00  0.00           H
ATOM   4356  CG  PHE A 471      22.831  37.509  56.177  1.00  0.00           C
ATOM   4357  CD1 PHE A 471      22.245  38.772  56.067  1.00  0.00           C
ATOM   4358  HD1 PHE A 471      22.806  39.570  55.603  1.00  0.00           H
ATOM   4359  CE1 PHE A 471      20.848  38.960  56.513  1.00  0.00           C
ATOM   4360  HE1 PHE A 471      20.430  39.947  56.389  1.00  0.00           H
ATOM   4361  CZ  PHE A 471      20.123  37.815  56.823  1.00  0.00           C
ATOM   4362  HZ  PHE A 471      19.049  37.894  56.902  1.00  0.00           H
ATOM   4363  CD2 PHE A 471      22.079  36.403  56.508  1.00  0.00           C
ATOM   4364  HD2 PHE A 471      22.518  35.430  56.669  1.00  0.00           H
ATOM   4365  CE2 PHE A 471      20.713  36.550  56.858  1.00  0.00           C
ATOM   4366  HE2 PHE A 471      20.159  35.628  56.952  1.00  0.00           H
ATOM   4367  C   PHE A 471      25.163  37.365  58.017  1.00  0.00           C
ATOM   4368  O   PHE A 471      24.374  37.879  58.809  1.00  0.00           O
ATOM   4369  N   TYR A 472      25.988  36.359  58.357  1.00  0.00           N
ATOM   4370  HN  TYR A 472      26.502  36.058  57.557  1.00  0.00           H
ATOM   4371  CA  TYR A 472      26.139  35.666  59.605  1.00  0.00           C
ATOM   4372  HA  TYR A 472      25.214  35.300  60.028  1.00  0.00           H
ATOM   4373  CB  TYR A 472      27.136  34.484  59.511  1.00  0.00           C
ATOM   4374  HB1 TYR A 472      28.193  34.763  59.314  1.00  0.00           H
ATOM   4375  HB2 TYR A 472      26.789  33.924  58.616  1.00  0.00           H
ATOM   4376  CG  TYR A 472      27.016  33.607  60.695  1.00  0.00           C
ATOM   4377  CD1 TYR A 472      25.961  32.717  60.734  1.00  0.00           C
ATOM   4378  HD1 TYR A 472      25.196  32.770  59.973  1.00  0.00           H
ATOM   4379  CE1 TYR A 472      26.001  31.753  61.696  1.00  0.00           C
ATOM   4380  HE1 TYR A 472      25.337  30.909  61.585  1.00  0.00           H
ATOM   4381  CZ  TYR A 472      27.004  31.629  62.727  1.00  0.00           C
ATOM   4382  OH  TYR A 472      27.083  30.527  63.601  1.00  0.00           O
ATOM   4383  HH  TYR A 472      26.375  29.937  63.331  1.00  0.00           H
ATOM   4384  CD2 TYR A 472      27.995  33.580  61.736  1.00  0.00           C
ATOM   4385  HD2 TYR A 472      28.782  34.317  61.668  1.00  0.00           H
ATOM   4386  CE2 TYR A 472      27.991  32.575  62.708  1.00  0.00           C
ATOM   4387  HE2 TYR A 472      28.785  32.612  63.439  1.00  0.00           H
ATOM   4388  C   TYR A 472      26.531  36.708  60.667  1.00  0.00           C
ATOM   4389  O   TYR A 472      26.021  36.806  61.755  1.00  0.00           O
ATOM   4390  N   ASP A 473      27.438  37.524  60.295  1.00  0.00           N
ATOM   4391  HN  ASP A 473      27.810  37.431  59.375  1.00  0.00           H
ATOM   4392  CA  ASP A 473      27.900  38.664  61.018  1.00  0.00           C
ATOM   4393  HA  ASP A 473      28.098  38.428  62.053  1.00  0.00           H
ATOM   4394  CB  ASP A 473      29.219  39.104  60.332  1.00  0.00           C
ATOM   4395  HB1 ASP A 473      29.129  39.194  59.229  1.00  0.00           H
ATOM   4396  HB2 ASP A 473      30.001  38.330  60.489  1.00  0.00           H
ATOM   4397  CG  ASP A 473      29.778  40.387  60.821  1.00  0.00           C
ATOM   4398  OD1 ASP A 473      30.258  41.326  60.076  1.00  0.00           O
ATOM   4399  OD2 ASP A 473      30.031  40.450  62.093  1.00  0.00           O
ATOM   4400  C   ASP A 473      26.825  39.769  61.240  1.00  0.00           C
ATOM   4401  O   ASP A 473      26.676  40.289  62.382  1.00  0.00           O
ATOM   4402  N   PHE A 474      26.092  40.216  60.176  1.00  0.00           N
ATOM   4403  HN  PHE A 474      26.334  39.808  59.299  1.00  0.00           H
ATOM   4404  CA  PHE A 474      24.933  41.089  60.187  1.00  0.00           C
ATOM   4405  HA  PHE A 474      25.219  41.934  60.797  1.00  0.00           H
ATOM   4406  CB  PHE A 474      24.681  41.669  58.731  1.00  0.00           C
ATOM   4407  HB1 PHE A 474      24.723  40.845  57.988  1.00  0.00           H
ATOM   4408  HB2 PHE A 474      25.621  42.245  58.594  1.00  0.00           H
ATOM   4409  CG  PHE A 474      23.626  42.683  58.506  1.00  0.00           C
ATOM   4410  CD1 PHE A 474      22.401  42.170  58.038  1.00  0.00           C
ATOM   4411  HD1 PHE A 474      22.247  41.117  57.859  1.00  0.00           H
ATOM   4412  CE1 PHE A 474      21.355  43.049  57.871  1.00  0.00           C
ATOM   4413  HE1 PHE A 474      20.455  42.601  57.476  1.00  0.00           H
ATOM   4414  CZ  PHE A 474      21.412  44.391  58.265  1.00  0.00           C
ATOM   4415  HZ  PHE A 474      20.660  45.096  57.943  1.00  0.00           H
ATOM   4416  CD2 PHE A 474      23.730  44.060  58.780  1.00  0.00           C
ATOM   4417  HD2 PHE A 474      24.644  44.452  59.200  1.00  0.00           H
ATOM   4418  CE2 PHE A 474      22.596  44.875  58.802  1.00  0.00           C
ATOM   4419  HE2 PHE A 474      22.787  45.930  58.936  1.00  0.00           H
ATOM   4420  C   PHE A 474      23.698  40.579  60.920  1.00  0.00           C
ATOM   4421  O   PHE A 474      22.970  41.361  61.564  1.00  0.00           O
ATOM   4422  N   PHE A 475      23.381  39.248  60.869  1.00  0.00           N
ATOM   4423  HN  PHE A 475      23.945  38.570  60.403  1.00  0.00           H
ATOM   4424  CA  PHE A 475      22.287  38.720  61.649  1.00  0.00           C
ATOM   4425  HA  PHE A 475      21.457  39.393  61.488  1.00  0.00           H
ATOM   4426  CB  PHE A 475      22.003  37.367  60.962  1.00  0.00           C
ATOM   4427  HB1 PHE A 475      23.014  36.922  60.841  1.00  0.00           H
ATOM   4428  HB2 PHE A 475      21.598  37.637  59.963  1.00  0.00           H
ATOM   4429  CG  PHE A 475      20.887  36.441  61.544  1.00  0.00           C
ATOM   4430  CD1 PHE A 475      19.671  36.216  60.794  1.00  0.00           C
ATOM   4431  HD1 PHE A 475      19.661  36.505  59.753  1.00  0.00           H
ATOM   4432  CE1 PHE A 475      18.572  35.497  61.315  1.00  0.00           C
ATOM   4433  HE1 PHE A 475      17.739  35.289  60.659  1.00  0.00           H
ATOM   4434  CZ  PHE A 475      18.670  34.876  62.575  1.00  0.00           C
ATOM   4435  HZ  PHE A 475      17.853  34.279  62.953  1.00  0.00           H
ATOM   4436  CD2 PHE A 475      20.900  35.783  62.820  1.00  0.00           C
ATOM   4437  HD2 PHE A 475      21.783  35.952  63.420  1.00  0.00           H
ATOM   4438  CE2 PHE A 475      19.845  35.044  63.389  1.00  0.00           C
ATOM   4439  HE2 PHE A 475      19.949  34.480  64.304  1.00  0.00           H
ATOM   4440  C   PHE A 475      22.582  38.617  63.137  1.00  0.00           C
ATOM   4441  O   PHE A 475      21.662  38.811  63.948  1.00  0.00           O
ATOM   4442  N   ASN A 476      23.850  38.383  63.546  1.00  0.00           N
ATOM   4443  HN  ASN A 476      24.542  38.320  62.832  1.00  0.00           H
ATOM   4444  CA  ASN A 476      24.207  37.912  64.887  1.00  0.00           C
ATOM   4445  HA  ASN A 476      23.321  37.594  65.416  1.00  0.00           H
ATOM   4446  CB  ASN A 476      25.429  36.909  64.894  1.00  0.00           C
ATOM   4447  HB1 ASN A 476      25.956  36.868  65.872  1.00  0.00           H
ATOM   4448  HB2 ASN A 476      26.108  37.239  64.079  1.00  0.00           H
ATOM   4449  CG  ASN A 476      24.850  35.535  64.565  1.00  0.00           C
ATOM   4450  OD1 ASN A 476      23.672  35.289  64.803  1.00  0.00           O
ATOM   4451  ND2 ASN A 476      25.726  34.661  64.054  1.00  0.00           N
ATOM   4452 1HD2 ASN A 476      26.564  35.015  63.639  1.00  0.00           H
ATOM   4453 2HD2 ASN A 476      25.336  33.777  63.797  1.00  0.00           H
ATOM   4454  C   ASN A 476      24.698  39.037  65.734  1.00  0.00           C
ATOM   4455  O   ASN A 476      25.188  38.736  66.839  1.00  0.00           O
ATOM   4456  N   GLN A 477      24.723  40.334  65.288  1.00  0.00           N
ATOM   4457  HN  GLN A 477      24.213  40.589  64.470  1.00  0.00           H
ATOM   4458  CA  GLN A 477      25.468  41.320  65.997  1.00  0.00           C
ATOM   4459  HA  GLN A 477      26.494  41.002  66.107  1.00  0.00           H
ATOM   4460  CB  GLN A 477      25.514  42.632  65.141  1.00  0.00           C
ATOM   4461  HB1 GLN A 477      24.604  43.268  65.191  1.00  0.00           H
ATOM   4462  HB2 GLN A 477      25.573  42.385  64.060  1.00  0.00           H
ATOM   4463  CG  GLN A 477      26.877  43.472  65.245  1.00  0.00           C
ATOM   4464  HG1 GLN A 477      26.833  44.096  66.163  1.00  0.00           H
ATOM   4465  HG2 GLN A 477      27.027  44.248  64.464  1.00  0.00           H
ATOM   4466  CD  GLN A 477      28.138  42.629  65.299  1.00  0.00           C
ATOM   4467  OE1 GLN A 477      28.898  42.669  66.253  1.00  0.00           O
ATOM   4468  NE2 GLN A 477      28.410  41.917  64.153  1.00  0.00           N
ATOM   4469 1HE2 GLN A 477      29.375  41.761  63.943  1.00  0.00           H
ATOM   4470 2HE2 GLN A 477      27.764  41.560  63.479  1.00  0.00           H
ATOM   4471  C   GLN A 477      24.871  41.607  67.390  1.00  0.00           C
ATOM   4472  O   GLN A 477      25.553  41.723  68.388  1.00  0.00           O
ATOM   4473  N   ALA A 478      23.470  41.581  67.535  1.00  0.00           N
ATOM   4474  HN  ALA A 478      22.843  41.403  66.781  1.00  0.00           H
ATOM   4475  CA  ALA A 478      22.755  41.736  68.738  1.00  0.00           C
ATOM   4476  HA  ALA A 478      23.213  42.585  69.223  1.00  0.00           H
ATOM   4477  CB  ALA A 478      21.227  41.896  68.463  1.00  0.00           C
ATOM   4478  HB1 ALA A 478      20.641  41.934  69.406  1.00  0.00           H
ATOM   4479  HB2 ALA A 478      20.821  41.102  67.801  1.00  0.00           H
ATOM   4480  HB3 ALA A 478      21.207  42.896  67.980  1.00  0.00           H
ATOM   4481  C   ALA A 478      22.989  40.538  69.631  1.00  0.00           C
ATOM   4482  O   ALA A 478      23.067  40.708  70.867  1.00  0.00           O
ATOM   4483  N   GLU A 479      23.217  39.349  69.129  1.00  0.00           N
ATOM   4484  HN  GLU A 479      23.364  39.038  68.193  1.00  0.00           H
ATOM   4485  CA  GLU A 479      23.559  38.235  70.029  1.00  0.00           C
ATOM   4486  HA  GLU A 479      22.748  38.147  70.737  1.00  0.00           H
ATOM   4487  CB  GLU A 479      23.355  36.880  69.336  1.00  0.00           C
ATOM   4488  HB1 GLU A 479      23.154  35.946  69.902  1.00  0.00           H
ATOM   4489  HB2 GLU A 479      24.170  36.618  68.628  1.00  0.00           H
ATOM   4490  CG  GLU A 479      22.090  36.794  68.474  1.00  0.00           C
ATOM   4491  HG1 GLU A 479      21.890  35.763  68.111  1.00  0.00           H
ATOM   4492  HG2 GLU A 479      22.050  37.514  67.629  1.00  0.00           H
ATOM   4493  CD  GLU A 479      20.817  37.153  69.180  1.00  0.00           C
ATOM   4494  OE1 GLU A 479      19.843  37.495  68.474  1.00  0.00           O
ATOM   4495  OE2 GLU A 479      20.670  37.181  70.456  1.00  0.00           O
ATOM   4496  C   GLU A 479      24.914  38.256  70.679  1.00  0.00           C
ATOM   4497  O   GLU A 479      25.137  37.815  71.786  1.00  0.00           O
ATOM   4498  N   TRP A 480      25.900  38.697  69.898  1.00  0.00           N
ATOM   4499  HN  TRP A 480      25.631  38.934  68.968  1.00  0.00           H
ATOM   4500  CA  TRP A 480      27.223  39.006  70.370  1.00  0.00           C
ATOM   4501  HA  TRP A 480      27.582  38.135  70.899  1.00  0.00           H
ATOM   4502  CB  TRP A 480      28.107  39.115  69.072  1.00  0.00           C
ATOM   4503  HB1 TRP A 480      29.078  39.605  69.298  1.00  0.00           H
ATOM   4504  HB2 TRP A 480      27.621  39.804  68.348  1.00  0.00           H
ATOM   4505  CG  TRP A 480      28.420  37.800  68.382  1.00  0.00           C
ATOM   4506  CD1 TRP A 480      28.354  36.516  68.906  1.00  0.00           C
ATOM   4507  HD1 TRP A 480      28.070  36.321  69.930  1.00  0.00           H
ATOM   4508  NE1 TRP A 480      28.428  35.573  67.954  1.00  0.00           N
ATOM   4509  HE1 TRP A 480      27.924  34.749  68.097  1.00  0.00           H
ATOM   4510  CE2 TRP A 480      28.616  36.149  66.750  1.00  0.00           C
ATOM   4511  CD2 TRP A 480      28.661  37.560  66.973  1.00  0.00           C
ATOM   4512  CE3 TRP A 480      28.818  38.451  65.966  1.00  0.00           C
ATOM   4513  HE3 TRP A 480      28.837  39.503  66.210  1.00  0.00           H
ATOM   4514  CZ3 TRP A 480      29.070  37.910  64.746  1.00  0.00           C
ATOM   4515  HZ3 TRP A 480      29.128  38.588  63.907  1.00  0.00           H
ATOM   4516  CZ2 TRP A 480      28.762  35.577  65.488  1.00  0.00           C
ATOM   4517  HZ2 TRP A 480      28.688  34.538  65.202  1.00  0.00           H
ATOM   4518  CH2 TRP A 480      28.938  36.481  64.471  1.00  0.00           C
ATOM   4519  HH2 TRP A 480      29.158  36.155  63.465  1.00  0.00           H
ATOM   4520  C   TRP A 480      27.315  40.164  71.333  1.00  0.00           C
ATOM   4521  O   TRP A 480      27.982  40.245  72.393  1.00  0.00           O
ATOM   4522  N   GLU A 481      26.509  41.206  71.072  1.00  0.00           N
ATOM   4523  HN  GLU A 481      25.888  41.161  70.293  1.00  0.00           H
ATOM   4524  CA  GLU A 481      26.360  42.310  72.068  1.00  0.00           C
ATOM   4525  HA  GLU A 481      27.399  42.495  72.298  1.00  0.00           H
ATOM   4526  CB  GLU A 481      25.744  43.577  71.408  1.00  0.00           C
ATOM   4527  HB1 GLU A 481      25.053  43.240  70.606  1.00  0.00           H
ATOM   4528  HB2 GLU A 481      26.567  43.996  70.790  1.00  0.00           H
ATOM   4529  CG  GLU A 481      25.090  44.741  72.293  1.00  0.00           C
ATOM   4530  HG1 GLU A 481      25.760  45.122  73.094  1.00  0.00           H
ATOM   4531  HG2 GLU A 481      24.176  44.379  72.809  1.00  0.00           H
ATOM   4532  CD  GLU A 481      24.510  45.890  71.505  1.00  0.00           C
ATOM   4533  OE1 GLU A 481      24.791  47.056  71.884  1.00  0.00           O
ATOM   4534  OE2 GLU A 481      23.799  45.710  70.504  1.00  0.00           O
ATOM   4535  C   GLU A 481      25.733  41.928  73.444  1.00  0.00           C
ATOM   4536  O   GLU A 481      26.372  42.181  74.473  1.00  0.00           O
ATOM   4537  N   ARG A 482      24.671  41.139  73.422  1.00  0.00           N
ATOM   4538  HN  ARG A 482      24.385  40.768  72.542  1.00  0.00           H
ATOM   4539  CA  ARG A 482      24.190  40.599  74.651  1.00  0.00           C
ATOM   4540  HA  ARG A 482      23.981  41.463  75.265  1.00  0.00           H
ATOM   4541  CB  ARG A 482      22.896  39.748  74.330  1.00  0.00           C
ATOM   4542  HB1 ARG A 482      22.514  39.056  75.110  1.00  0.00           H
ATOM   4543  HB2 ARG A 482      23.275  39.221  73.428  1.00  0.00           H
ATOM   4544  CG  ARG A 482      21.719  40.671  73.906  1.00  0.00           C
ATOM   4545  HG1 ARG A 482      22.114  41.417  73.183  1.00  0.00           H
ATOM   4546  HG2 ARG A 482      21.419  41.296  74.774  1.00  0.00           H
ATOM   4547  CD  ARG A 482      20.528  39.839  73.273  1.00  0.00           C
ATOM   4548  HD1 ARG A 482      20.100  39.168  74.048  1.00  0.00           H
ATOM   4549  HD2 ARG A 482      20.844  39.367  72.319  1.00  0.00           H
ATOM   4550  NE  ARG A 482      19.562  40.843  72.886  1.00  0.00           N
ATOM   4551  HE  ARG A 482      19.924  41.632  72.390  1.00  0.00           H
ATOM   4552  CZ  ARG A 482      18.385  40.980  73.354  1.00  0.00           C
ATOM   4553  NH1 ARG A 482      17.771  40.248  74.186  1.00  0.00           N
ATOM   4554 1HH1 ARG A 482      18.228  39.442  74.563  1.00  0.00           H
ATOM   4555 2HH1 ARG A 482      16.858  40.517  74.494  1.00  0.00           H
ATOM   4556  NH2 ARG A 482      17.651  41.944  72.832  1.00  0.00           N
ATOM   4557 1HH2 ARG A 482      18.007  42.350  71.990  1.00  0.00           H
ATOM   4558 2HH2 ARG A 482      16.675  42.017  73.036  1.00  0.00           H
ATOM   4559  C   ARG A 482      25.188  39.808  75.495  1.00  0.00           C
ATOM   4560  O   ARG A 482      25.345  40.025  76.653  1.00  0.00           O
ATOM   4561  N   SER A 483      25.897  38.818  74.875  1.00  0.00           N
ATOM   4562  HN  SER A 483      25.876  38.821  73.878  1.00  0.00           H
ATOM   4563  CA  SER A 483      26.814  37.840  75.473  1.00  0.00           C
ATOM   4564  HA  SER A 483      26.476  37.387  76.393  1.00  0.00           H
ATOM   4565  CB  SER A 483      27.284  36.802  74.442  1.00  0.00           C
ATOM   4566  HB1 SER A 483      27.987  37.297  73.739  1.00  0.00           H
ATOM   4567  HB2 SER A 483      26.460  36.365  73.837  1.00  0.00           H
ATOM   4568  OG  SER A 483      28.028  35.804  75.083  1.00  0.00           O
ATOM   4569  HG1 SER A 483      27.399  35.091  75.214  1.00  0.00           H
ATOM   4570  C   SER A 483      27.991  38.621  76.039  1.00  0.00           C
ATOM   4571  O   SER A 483      28.568  38.319  77.085  1.00  0.00           O
ATOM   4572  N   PHE A 484      28.404  39.789  75.334  1.00  0.00           N
ATOM   4573  HN  PHE A 484      28.106  40.043  74.417  1.00  0.00           H
ATOM   4574  CA  PHE A 484      29.393  40.626  75.857  1.00  0.00           C
ATOM   4575  HA  PHE A 484      30.226  40.006  76.154  1.00  0.00           H
ATOM   4576  CB  PHE A 484      29.832  41.578  74.821  1.00  0.00           C
ATOM   4577  HB1 PHE A 484      28.984  42.173  74.418  1.00  0.00           H
ATOM   4578  HB2 PHE A 484      30.106  40.856  74.023  1.00  0.00           H
ATOM   4579  CG  PHE A 484      30.919  42.543  75.214  1.00  0.00           C
ATOM   4580  CD1 PHE A 484      30.752  43.963  75.305  1.00  0.00           C
ATOM   4581  HD1 PHE A 484      29.775  44.385  75.115  1.00  0.00           H
ATOM   4582  CE1 PHE A 484      31.918  44.725  75.437  1.00  0.00           C
ATOM   4583  HE1 PHE A 484      31.943  45.803  75.498  1.00  0.00           H
ATOM   4584  CZ  PHE A 484      33.169  44.072  75.596  1.00  0.00           C
ATOM   4585  HZ  PHE A 484      33.971  44.743  75.866  1.00  0.00           H
ATOM   4586  CD2 PHE A 484      32.226  41.921  75.421  1.00  0.00           C
ATOM   4587  HD2 PHE A 484      32.361  40.851  75.482  1.00  0.00           H
ATOM   4588  CE2 PHE A 484      33.357  42.702  75.692  1.00  0.00           C
ATOM   4589  HE2 PHE A 484      34.318  42.247  75.884  1.00  0.00           H
ATOM   4590  C   PHE A 484      28.980  41.295  77.186  1.00  0.00           C
ATOM   4591  O   PHE A 484      29.816  41.325  78.159  1.00  0.00           O
ATOM   4592  N   ARG A 485      27.740  41.774  77.365  1.00  0.00           N
ATOM   4593  HN  ARG A 485      27.103  41.547  76.633  1.00  0.00           H
ATOM   4594  CA  ARG A 485      27.206  42.452  78.581  1.00  0.00           C
ATOM   4595  HA  ARG A 485      27.893  43.273  78.724  1.00  0.00           H
ATOM   4596  CB  ARG A 485      25.823  43.054  78.429  1.00  0.00           C
ATOM   4597  HB1 ARG A 485      25.612  43.825  79.200  1.00  0.00           H
ATOM   4598  HB2 ARG A 485      25.063  42.263  78.601  1.00  0.00           H
ATOM   4599  CG  ARG A 485      25.480  43.713  77.073  1.00  0.00           C
ATOM   4600  HG1 ARG A 485      24.566  44.315  77.266  1.00  0.00           H
ATOM   4601  HG2 ARG A 485      25.246  42.989  76.263  1.00  0.00           H
ATOM   4602  CD  ARG A 485      26.547  44.753  76.511  1.00  0.00           C
ATOM   4603  HD1 ARG A 485      26.231  45.264  75.577  1.00  0.00           H
ATOM   4604  HD2 ARG A 485      27.505  44.234  76.294  1.00  0.00           H
ATOM   4605  NE  ARG A 485      26.706  45.813  77.548  1.00  0.00           N
ATOM   4606  HE  ARG A 485      26.119  45.910  78.352  1.00  0.00           H
ATOM   4607  CZ  ARG A 485      27.569  46.831  77.534  1.00  0.00           C
ATOM   4608  NH1 ARG A 485      28.406  47.156  76.608  1.00  0.00           N
ATOM   4609 1HH1 ARG A 485      28.225  46.764  75.706  1.00  0.00           H
ATOM   4610 2HH1 ARG A 485      28.921  48.011  76.661  1.00  0.00           H
ATOM   4611  NH2 ARG A 485      27.549  47.668  78.568  1.00  0.00           N
ATOM   4612 1HH2 ARG A 485      28.382  48.191  78.744  1.00  0.00           H
ATOM   4613 2HH2 ARG A 485      26.701  47.625  79.097  1.00  0.00           H
ATOM   4614  C   ARG A 485      27.350  41.461  79.782  1.00  0.00           C
ATOM   4615  O   ARG A 485      27.702  41.809  80.936  1.00  0.00           O
ATOM   4616  N   ASP A 486      26.873  40.189  79.519  1.00  0.00           N
ATOM   4617  HN  ASP A 486      26.409  39.952  78.669  1.00  0.00           H
ATOM   4618  CA  ASP A 486      26.905  39.151  80.551  1.00  0.00           C
ATOM   4619  HA  ASP A 486      26.477  39.453  81.496  1.00  0.00           H
ATOM   4620  CB  ASP A 486      26.068  37.964  80.004  1.00  0.00           C
ATOM   4621  HB1 ASP A 486      26.088  37.088  80.687  1.00  0.00           H
ATOM   4622  HB2 ASP A 486      26.358  37.658  78.976  1.00  0.00           H
ATOM   4623  CG  ASP A 486      24.653  38.331  79.902  1.00  0.00           C
ATOM   4624  OD1 ASP A 486      23.974  37.569  79.164  1.00  0.00           O
ATOM   4625  OD2 ASP A 486      24.084  39.342  80.400  1.00  0.00           O
ATOM   4626  C   ASP A 486      28.355  38.678  80.859  1.00  0.00           C
ATOM   4627  O   ASP A 486      28.663  38.262  81.960  1.00  0.00           O
ATOM   4628  N   TYR A 487      29.338  38.804  79.947  1.00  0.00           N
ATOM   4629  HN  TYR A 487      29.112  39.027  79.002  1.00  0.00           H
ATOM   4630  CA  TYR A 487      30.775  38.795  80.330  1.00  0.00           C
ATOM   4631  HA  TYR A 487      30.987  37.916  80.921  1.00  0.00           H
ATOM   4632  CB  TYR A 487      31.583  38.557  78.973  1.00  0.00           C
ATOM   4633  HB1 TYR A 487      31.152  39.188  78.166  1.00  0.00           H
ATOM   4634  HB2 TYR A 487      31.426  37.521  78.604  1.00  0.00           H
ATOM   4635  CG  TYR A 487      33.094  38.870  79.067  1.00  0.00           C
ATOM   4636  CD1 TYR A 487      33.940  38.215  79.974  1.00  0.00           C
ATOM   4637  HD1 TYR A 487      33.642  37.431  80.655  1.00  0.00           H
ATOM   4638  CE1 TYR A 487      35.298  38.491  79.995  1.00  0.00           C
ATOM   4639  HE1 TYR A 487      35.978  37.987  80.666  1.00  0.00           H
ATOM   4640  CZ  TYR A 487      35.764  39.507  79.207  1.00  0.00           C
ATOM   4641  OH  TYR A 487      37.102  39.811  79.152  1.00  0.00           O
ATOM   4642  HH  TYR A 487      37.492  39.177  79.757  1.00  0.00           H
ATOM   4643  CD2 TYR A 487      33.667  39.864  78.231  1.00  0.00           C
ATOM   4644  HD2 TYR A 487      32.948  40.386  77.616  1.00  0.00           H
ATOM   4645  CE2 TYR A 487      34.984  40.199  78.325  1.00  0.00           C
ATOM   4646  HE2 TYR A 487      35.308  41.052  77.747  1.00  0.00           H
ATOM   4647  C   TYR A 487      31.149  40.020  81.187  1.00  0.00           C
ATOM   4648  O   TYR A 487      31.720  39.899  82.252  1.00  0.00           O
ATOM   4649  N   VAL A 488      30.714  41.264  80.826  1.00  0.00           N
ATOM   4650  HN  VAL A 488      30.250  41.248  79.944  1.00  0.00           H
ATOM   4651  CA  VAL A 488      31.069  42.538  81.482  1.00  0.00           C
ATOM   4652  HA  VAL A 488      32.149  42.538  81.472  1.00  0.00           H
ATOM   4653  CB  VAL A 488      30.733  43.750  80.518  1.00  0.00           C
ATOM   4654  HB  VAL A 488      29.693  43.577  80.169  1.00  0.00           H
ATOM   4655  CG1 VAL A 488      30.560  45.154  81.045  1.00  0.00           C
ATOM   4656 1HG1 VAL A 488      31.450  45.674  81.459  1.00  0.00           H
ATOM   4657 2HG1 VAL A 488      29.659  45.258  81.687  1.00  0.00           H
ATOM   4658 3HG1 VAL A 488      30.359  45.914  80.259  1.00  0.00           H
ATOM   4659  CG2 VAL A 488      31.802  43.660  79.426  1.00  0.00           C
ATOM   4660 1HG2 VAL A 488      31.824  44.581  78.806  1.00  0.00           H
ATOM   4661 2HG2 VAL A 488      31.547  42.795  78.777  1.00  0.00           H
ATOM   4662 3HG2 VAL A 488      32.831  43.462  79.794  1.00  0.00           H
ATOM   4663  C   VAL A 488      30.587  42.708  82.911  1.00  0.00           C
ATOM   4664  O   VAL A 488      31.201  43.196  83.841  1.00  0.00           O
ATOM   4665  N   LEU A 489      29.384  42.248  83.150  1.00  0.00           N
ATOM   4666  HN  LEU A 489      28.853  42.088  82.321  1.00  0.00           H
ATOM   4667  CA  LEU A 489      28.711  42.141  84.443  1.00  0.00           C
ATOM   4668  HA  LEU A 489      28.666  43.017  85.072  1.00  0.00           H
ATOM   4669  CB  LEU A 489      27.187  41.870  84.319  1.00  0.00           C
ATOM   4670  HB1 LEU A 489      27.109  40.901  83.781  1.00  0.00           H
ATOM   4671  HB2 LEU A 489      26.795  42.642  83.623  1.00  0.00           H
ATOM   4672  CG  LEU A 489      26.392  41.746  85.630  1.00  0.00           C
ATOM   4673  HG  LEU A 489      26.893  40.943  86.211  1.00  0.00           H
ATOM   4674  CD1 LEU A 489      26.436  42.918  86.594  1.00  0.00           C
ATOM   4675 1HD1 LEU A 489      25.837  42.853  87.528  1.00  0.00           H
ATOM   4676 2HD1 LEU A 489      26.212  43.882  86.090  1.00  0.00           H
ATOM   4677 3HD1 LEU A 489      27.489  42.987  86.940  1.00  0.00           H
ATOM   4678  CD2 LEU A 489      24.986  41.398  85.246  1.00  0.00           C
ATOM   4679 1HD2 LEU A 489      24.356  41.260  86.151  1.00  0.00           H
ATOM   4680 2HD2 LEU A 489      24.829  40.459  84.674  1.00  0.00           H
ATOM   4681 3HD2 LEU A 489      24.556  42.212  84.625  1.00  0.00           H
ATOM   4682  C   LEU A 489      29.500  41.153  85.394  1.00  0.00           C
ATOM   4683  O   LEU A 489      29.824  41.478  86.501  1.00  0.00           O
ATOM   4684  N   CYS A 490      29.904  39.996  84.824  1.00  0.00           N
ATOM   4685  HN  CYS A 490      29.714  39.754  83.876  1.00  0.00           H
ATOM   4686  CA  CYS A 490      30.576  38.949  85.562  1.00  0.00           C
ATOM   4687  HA  CYS A 490      30.068  38.648  86.466  1.00  0.00           H
ATOM   4688  CB  CYS A 490      30.608  37.633  84.715  1.00  0.00           C
ATOM   4689  HB1 CYS A 490      31.119  37.742  83.735  1.00  0.00           H
ATOM   4690  HB2 CYS A 490      29.525  37.479  84.522  1.00  0.00           H
ATOM   4691  SG  CYS A 490      31.386  36.108  85.449  1.00  0.00           S
ATOM   4692  C   CYS A 490      32.021  39.501  85.953  1.00  0.00           C
ATOM   4693  O   CYS A 490      32.490  39.382  87.061  1.00  0.00           O
ATOM   4694  N   GLN A 491      32.632  40.197  84.976  1.00  0.00           N
ATOM   4695  HN  GLN A 491      32.213  40.243  84.073  1.00  0.00           H
ATOM   4696  CA  GLN A 491      33.921  40.981  85.155  1.00  0.00           C
ATOM   4697  HA  GLN A 491      34.634  40.271  85.548  1.00  0.00           H
ATOM   4698  CB  GLN A 491      34.543  41.679  83.854  1.00  0.00           C
ATOM   4699  HB1 GLN A 491      35.211  42.555  83.994  1.00  0.00           H
ATOM   4700  HB2 GLN A 491      33.603  42.074  83.413  1.00  0.00           H
ATOM   4701  CG  GLN A 491      35.129  40.687  82.799  1.00  0.00           C
ATOM   4702  HG1 GLN A 491      35.605  41.235  81.958  1.00  0.00           H
ATOM   4703  HG2 GLN A 491      34.376  39.923  82.508  1.00  0.00           H
ATOM   4704  CD  GLN A 491      36.115  39.679  83.415  1.00  0.00           C
ATOM   4705  OE1 GLN A 491      35.909  38.604  83.990  1.00  0.00           O
ATOM   4706  NE2 GLN A 491      37.395  40.067  83.327  1.00  0.00           N
ATOM   4707 1HE2 GLN A 491      37.608  40.972  82.961  1.00  0.00           H
ATOM   4708 2HE2 GLN A 491      38.084  39.480  83.752  1.00  0.00           H
ATOM   4709  C   GLN A 491      33.748  42.111  86.290  1.00  0.00           C
ATOM   4710  O   GLN A 491      34.661  42.446  87.052  1.00  0.00           O
ATOM   4711  N   ALA A 492      32.482  42.545  86.452  1.00  0.00           N
ATOM   4712  HN  ALA A 492      31.719  42.321  85.850  1.00  0.00           H
ATOM   4713  CA  ALA A 492      32.100  43.659  87.376  1.00  0.00           C
ATOM   4714  HA  ALA A 492      32.915  44.367  87.399  1.00  0.00           H
ATOM   4715  CB  ALA A 492      30.960  44.533  86.710  1.00  0.00           C
ATOM   4716  HB1 ALA A 492      30.864  45.512  87.226  1.00  0.00           H
ATOM   4717  HB2 ALA A 492      29.948  44.074  86.725  1.00  0.00           H
ATOM   4718  HB3 ALA A 492      31.289  44.629  85.653  1.00  0.00           H
ATOM   4719  C   ALA A 492      31.732  43.081  88.740  1.00  0.00           C
ATOM   4720  O   ALA A 492      31.636  43.833  89.743  1.00  0.00           O
ATOM   4721  N   ASN A 493      31.556  41.721  88.860  1.00  0.00           N
ATOM   4722  HN  ASN A 493      31.589  41.073  88.103  1.00  0.00           H
ATOM   4723  CA  ASN A 493      31.341  41.294  90.218  1.00  0.00           C
ATOM   4724  HA  ASN A 493      31.897  41.899  90.919  1.00  0.00           H
ATOM   4725  CB  ASN A 493      29.809  41.290  90.613  1.00  0.00           C
ATOM   4726  HB1 ASN A 493      29.411  42.327  90.634  1.00  0.00           H
ATOM   4727  HB2 ASN A 493      29.694  40.971  91.671  1.00  0.00           H
ATOM   4728  CG  ASN A 493      28.750  40.394  89.913  1.00  0.00           C
ATOM   4729  OD1 ASN A 493      27.878  39.837  90.624  1.00  0.00           O
ATOM   4730  ND2 ASN A 493      28.892  40.210  88.619  1.00  0.00           N
ATOM   4731 1HD2 ASN A 493      28.297  39.626  88.067  1.00  0.00           H
ATOM   4732 2HD2 ASN A 493      29.597  40.644  88.058  1.00  0.00           H
ATOM   4733  C   ASN A 493      31.904  39.901  90.457  1.00  0.00           C
ATOM   4734  O   ASN A 493      31.832  39.063  89.572  1.00  0.00           O
ATOM   4735  N   VAL A 494      32.470  39.558  91.655  1.00  0.00           N
ATOM   4736  HN  VAL A 494      32.599  40.208  92.400  1.00  0.00           H
ATOM   4737  CA  VAL A 494      33.091  38.260  91.900  1.00  0.00           C
ATOM   4738  HA  VAL A 494      33.959  38.234  91.258  1.00  0.00           H
ATOM   4739  CB  VAL A 494      33.715  38.459  93.275  1.00  0.00           C
ATOM   4740  HB  VAL A 494      34.331  39.370  93.118  1.00  0.00           H
ATOM   4741  CG1 VAL A 494      32.603  39.002  94.266  1.00  0.00           C
ATOM   4742 1HG1 VAL A 494      33.248  39.414  95.071  1.00  0.00           H
ATOM   4743 2HG1 VAL A 494      32.047  38.119  94.647  1.00  0.00           H
ATOM   4744 3HG1 VAL A 494      31.845  39.779  94.027  1.00  0.00           H
ATOM   4745  CG2 VAL A 494      34.467  37.272  93.916  1.00  0.00           C
ATOM   4746 1HG2 VAL A 494      35.203  37.382  94.741  1.00  0.00           H
ATOM   4747 2HG2 VAL A 494      35.106  36.732  93.186  1.00  0.00           H
ATOM   4748 3HG2 VAL A 494      33.688  36.548  94.236  1.00  0.00           H
ATOM   4749  C   VAL A 494      32.310  36.919  91.847  1.00  0.00           C
ATOM   4750  O   VAL A 494      31.194  36.728  92.355  1.00  0.00           O
ATOM   4751  N   THR A 495      32.797  36.011  90.930  1.00  0.00           N
ATOM   4752  HN  THR A 495      33.511  36.274  90.286  1.00  0.00           H
ATOM   4753  CA  THR A 495      32.190  34.663  90.697  1.00  0.00           C
ATOM   4754  HA  THR A 495      31.276  35.069  90.290  1.00  0.00           H
ATOM   4755  CB  THR A 495      32.954  33.818  89.622  1.00  0.00           C
ATOM   4756  HB  THR A 495      33.187  34.467  88.751  1.00  0.00           H
ATOM   4757  OG1 THR A 495      32.204  32.782  89.013  1.00  0.00           O
ATOM   4758  HG1 THR A 495      31.408  33.190  88.662  1.00  0.00           H
ATOM   4759  CG2 THR A 495      34.273  33.171  90.221  1.00  0.00           C
ATOM   4760 1HG2 THR A 495      34.831  32.658  89.409  1.00  0.00           H
ATOM   4761 2HG2 THR A 495      33.932  32.445  90.990  1.00  0.00           H
ATOM   4762 3HG2 THR A 495      34.863  33.994  90.679  1.00  0.00           H
ATOM   4763  C   THR A 495      31.562  33.912  91.870  1.00  0.00           C
ATOM   4764  O   THR A 495      32.014  33.854  93.031  1.00  0.00           O
ATOM   4765  N   ILE A 496      30.394  33.318  91.692  1.00  0.00           N
ATOM   4766  HN  ILE A 496      29.807  33.281  90.887  1.00  0.00           H
ATOM   4767  CA  ILE A 496      29.633  32.569  92.640  1.00  0.00           C
ATOM   4768  HA  ILE A 496      29.666  33.227  93.496  1.00  0.00           H
ATOM   4769  CB  ILE A 496      28.135  32.330  92.239  1.00  0.00           C
ATOM   4770  HB  ILE A 496      28.089  31.517  91.483  1.00  0.00           H
ATOM   4771  CG2 ILE A 496      27.362  31.855  93.500  1.00  0.00           C
ATOM   4772 1HG2 ILE A 496      26.279  31.930  93.262  1.00  0.00           H
ATOM   4773 2HG2 ILE A 496      27.512  32.482  94.405  1.00  0.00           H
ATOM   4774 3HG2 ILE A 496      27.606  30.843  93.888  1.00  0.00           H
ATOM   4775  CG1 ILE A 496      27.599  33.616  91.579  1.00  0.00           C
ATOM   4776 1HG1 ILE A 496      26.572  33.363  91.239  1.00  0.00           H
ATOM   4777 2HG1 ILE A 496      28.034  33.778  90.569  1.00  0.00           H
ATOM   4778  CD  ILE A 496      27.683  34.866  92.442  1.00  0.00           C
ATOM   4779  HD1 ILE A 496      28.696  35.040  92.863  1.00  0.00           H
ATOM   4780  HD2 ILE A 496      27.050  34.656  93.330  1.00  0.00           H
ATOM   4781  HD3 ILE A 496      27.204  35.726  91.927  1.00  0.00           H
ATOM   4782  C   ILE A 496      30.324  31.255  93.003  1.00  0.00           C
ATOM   4783  O   ILE A 496      30.742  30.457  92.089  1.00  0.00           O
ATOM   4784  N   GLY A 497      30.354  30.933  94.299  1.00  0.00           N
ATOM   4785  HN  GLY A 497      29.967  31.553  94.978  1.00  0.00           H
ATOM   4786  CA  GLY A 497      30.997  29.711  94.807  1.00  0.00           C
ATOM   4787  HA1 GLY A 497      30.784  28.969  94.052  1.00  0.00           H
ATOM   4788  HA2 GLY A 497      30.497  29.501  95.741  1.00  0.00           H
ATOM   4789  C   GLY A 497      32.422  29.695  94.990  1.00  0.00           C
ATOM   4790  O   GLY A 497      32.984  28.638  95.346  1.00  0.00           O
ATOM   4791  N   LEU A 498      33.135  30.829  94.852  1.00  0.00           N
ATOM   4792  HN  LEU A 498      32.635  31.632  94.538  1.00  0.00           H
ATOM   4793  CA  LEU A 498      34.469  31.012  95.217  1.00  0.00           C
ATOM   4794  HA  LEU A 498      35.136  30.260  94.822  1.00  0.00           H
ATOM   4795  CB  LEU A 498      34.927  32.185  94.440  1.00  0.00           C
ATOM   4796  HB1 LEU A 498      34.295  33.075  94.646  1.00  0.00           H
ATOM   4797  HB2 LEU A 498      34.850  31.877  93.375  1.00  0.00           H
ATOM   4798  CG  LEU A 498      36.441  32.659  94.556  1.00  0.00           C
ATOM   4799  HG  LEU A 498      36.646  32.808  95.637  1.00  0.00           H
ATOM   4800  CD1 LEU A 498      37.489  31.618  94.071  1.00  0.00           C
ATOM   4801 1HD1 LEU A 498      38.519  31.848  94.417  1.00  0.00           H
ATOM   4802 2HD1 LEU A 498      37.486  31.727  92.966  1.00  0.00           H
ATOM   4803 3HD1 LEU A 498      37.079  30.611  94.299  1.00  0.00           H
ATOM   4804  CD2 LEU A 498      36.577  33.891  93.766  1.00  0.00           C
ATOM   4805 1HD2 LEU A 498      35.959  33.934  92.844  1.00  0.00           H
ATOM   4806 2HD2 LEU A 498      37.611  34.071  93.403  1.00  0.00           H
ATOM   4807 3HD2 LEU A 498      36.155  34.755  94.323  1.00  0.00           H
ATOM   4808  C   LEU A 498      34.654  31.333  96.658  1.00  0.00           C
ATOM   4809  O   LEU A 498      34.043  32.277  97.165  1.00  0.00           O
ATOM   4810  N   PRO A 499      35.467  30.663  97.468  1.00  0.00           N
ATOM   4811  CD  PRO A 499      35.830  29.202  97.172  1.00  0.00           C
ATOM   4812  HD1 PRO A 499      36.714  29.179  96.500  1.00  0.00           H
ATOM   4813  HD2 PRO A 499      34.959  28.604  96.829  1.00  0.00           H
ATOM   4814  CA  PRO A 499      35.927  31.082  98.815  1.00  0.00           C
ATOM   4815  HA  PRO A 499      35.090  31.008  99.492  1.00  0.00           H
ATOM   4816  CB  PRO A 499      37.083  30.176  99.065  1.00  0.00           C
ATOM   4817  HB1 PRO A 499      37.170  30.025 100.163  1.00  0.00           H
ATOM   4818  HB2 PRO A 499      38.061  30.459  98.621  1.00  0.00           H
ATOM   4819  CG  PRO A 499      36.596  28.745  98.499  1.00  0.00           C
ATOM   4820  HG1 PRO A 499      37.430  28.032  98.326  1.00  0.00           H
ATOM   4821  HG2 PRO A 499      35.836  28.351  99.207  1.00  0.00           H
ATOM   4822  C   PRO A 499      36.443  32.472  98.987  1.00  0.00           C
ATOM   4823  O   PRO A 499      37.110  33.061  98.162  1.00  0.00           O
ATOM   4824  N   THR A 500      36.069  33.028 100.168  1.00  0.00           N
ATOM   4825  HN  THR A 500      35.740  32.445 100.906  1.00  0.00           H
ATOM   4826  CA  THR A 500      36.329  34.349 100.622  1.00  0.00           C
ATOM   4827  HA  THR A 500      35.922  34.958  99.829  1.00  0.00           H
ATOM   4828  CB  THR A 500      35.945  34.747 102.071  1.00  0.00           C
ATOM   4829  HB  THR A 500      36.773  34.647 102.806  1.00  0.00           H
ATOM   4830  OG1 THR A 500      34.876  33.959 102.546  1.00  0.00           O
ATOM   4831  HG1 THR A 500      35.261  33.098 102.725  1.00  0.00           H
ATOM   4832  CG2 THR A 500      35.423  36.224 102.164  1.00  0.00           C
ATOM   4833 1HG2 THR A 500      34.473  36.364 101.605  1.00  0.00           H
ATOM   4834 2HG2 THR A 500      36.163  36.966 101.795  1.00  0.00           H
ATOM   4835 3HG2 THR A 500      35.196  36.432 103.231  1.00  0.00           H
ATOM   4836  C   THR A 500      37.768  34.731 100.654  1.00  0.00           C
ATOM   4837  O   THR A 500      38.595  33.886 101.020  1.00  0.00           O
ATOM   4838  N   LYS A 501      38.167  35.973 100.303  1.00  0.00           N
ATOM   4839  HN  LYS A 501      37.493  36.684 100.117  1.00  0.00           H
ATOM   4840  CA  LYS A 501      39.507  36.496 100.448  1.00  0.00           C
ATOM   4841  HA  LYS A 501      39.357  37.563 100.376  1.00  0.00           H
ATOM   4842  CB  LYS A 501      40.037  36.388 101.951  1.00  0.00           C
ATOM   4843  HB1 LYS A 501      41.097  36.718 101.961  1.00  0.00           H
ATOM   4844  HB2 LYS A 501      40.011  35.335 102.304  1.00  0.00           H
ATOM   4845  CG  LYS A 501      39.052  37.203 102.977  1.00  0.00           C
ATOM   4846  HG1 LYS A 501      38.061  36.749 103.193  1.00  0.00           H
ATOM   4847  HG2 LYS A 501      38.914  38.213 102.537  1.00  0.00           H
ATOM   4848  CD  LYS A 501      39.837  37.325 104.366  1.00  0.00           C
ATOM   4849  HD1 LYS A 501      39.938  36.296 104.773  1.00  0.00           H
ATOM   4850  HD2 LYS A 501      39.139  37.758 105.114  1.00  0.00           H
ATOM   4851  CE  LYS A 501      41.121  38.095 104.364  1.00  0.00           C
ATOM   4852  HE1 LYS A 501      41.083  39.106 103.906  1.00  0.00           H
ATOM   4853  HE2 LYS A 501      41.923  37.433 103.975  1.00  0.00           H
ATOM   4854  NZ  LYS A 501      41.568  38.421 105.710  1.00  0.00           N
ATOM   4855  HZ1 LYS A 501      42.584  38.639 105.760  1.00  0.00           H
ATOM   4856  HZ2 LYS A 501      41.431  37.583 106.309  1.00  0.00           H
ATOM   4857  HZ3 LYS A 501      41.006  39.233 106.037  1.00  0.00           H
ATOM   4858  C   LYS A 501      40.517  36.063  99.372  1.00  0.00           C
ATOM   4859  O   LYS A 501      41.739  36.241  99.511  1.00  0.00           O
ATOM   4860  N   GLN A 502      40.009  35.420  98.324  1.00  0.00           N
ATOM   4861  HN  GLN A 502      39.037  35.198  98.301  1.00  0.00           H
ATOM   4862  CA  GLN A 502      40.892  34.777  97.349  1.00  0.00           C
ATOM   4863  HA  GLN A 502      41.866  34.602  97.782  1.00  0.00           H
ATOM   4864  CB  GLN A 502      40.438  33.328  97.029  1.00  0.00           C
ATOM   4865  HB1 GLN A 502      41.116  33.009  96.208  1.00  0.00           H
ATOM   4866  HB2 GLN A 502      39.367  33.465  96.768  1.00  0.00           H
ATOM   4867  CG  GLN A 502      40.488  32.315  98.190  1.00  0.00           C
ATOM   4868  HG1 GLN A 502      40.321  31.342  97.681  1.00  0.00           H
ATOM   4869  HG2 GLN A 502      39.707  32.530  98.951  1.00  0.00           H
ATOM   4870  CD  GLN A 502      41.834  32.326  98.880  1.00  0.00           C
ATOM   4871  OE1 GLN A 502      42.870  32.096  98.318  1.00  0.00           O
ATOM   4872  NE2 GLN A 502      41.642  32.812 100.175  1.00  0.00           N
ATOM   4873 1HE2 GLN A 502      42.472  32.901 100.725  1.00  0.00           H
ATOM   4874 2HE2 GLN A 502      40.727  32.703 100.563  1.00  0.00           H
ATOM   4875  C   GLN A 502      40.875  35.544  96.021  1.00  0.00           C
ATOM   4876  O   GLN A 502      39.772  35.781  95.571  1.00  0.00           O
ATOM   4877  N   PRO A 503      42.034  35.846  95.323  1.00  0.00           N
ATOM   4878  CD  PRO A 503      43.272  35.244  95.684  1.00  0.00           C
ATOM   4879  HD1 PRO A 503      43.168  34.151  95.513  1.00  0.00           H
ATOM   4880  HD2 PRO A 503      43.609  35.403  96.730  1.00  0.00           H
ATOM   4881  CA  PRO A 503      42.081  36.380  93.885  1.00  0.00           C
ATOM   4882  HA  PRO A 503      42.170  37.453  93.972  1.00  0.00           H
ATOM   4883  CB  PRO A 503      43.487  35.976  93.386  1.00  0.00           C
ATOM   4884  HB1 PRO A 503      43.811  36.839  92.767  1.00  0.00           H
ATOM   4885  HB2 PRO A 503      43.451  35.024  92.813  1.00  0.00           H
ATOM   4886  CG  PRO A 503      44.204  35.923  94.683  1.00  0.00           C
ATOM   4887  HG1 PRO A 503      45.174  35.390  94.586  1.00  0.00           H
ATOM   4888  HG2 PRO A 503      44.456  36.953  95.015  1.00  0.00           H
ATOM   4889  C   PRO A 503      40.999  35.887  92.915  1.00  0.00           C
ATOM   4890  O   PRO A 503      40.586  34.742  92.857  1.00  0.00           O
ATOM   4891  N   ILE A 504      40.427  36.853  92.155  1.00  0.00           N
ATOM   4892  HN  ILE A 504      40.850  37.754  92.213  1.00  0.00           H
ATOM   4893  CA  ILE A 504      39.363  36.514  91.214  1.00  0.00           C
ATOM   4894  HA  ILE A 504      38.760  35.747  91.678  1.00  0.00           H
ATOM   4895  CB  ILE A 504      38.385  37.687  90.912  1.00  0.00           C
ATOM   4896  HB  ILE A 504      38.753  38.421  90.164  1.00  0.00           H
ATOM   4897  CG2 ILE A 504      37.099  37.033  90.393  1.00  0.00           C
ATOM   4898 1HG2 ILE A 504      36.352  37.699  89.911  1.00  0.00           H
ATOM   4899 2HG2 ILE A 504      36.456  36.526  91.144  1.00  0.00           H
ATOM   4900 3HG2 ILE A 504      37.271  36.264  89.609  1.00  0.00           H
ATOM   4901  CG1 ILE A 504      38.023  38.499  92.192  1.00  0.00           C
ATOM   4902 1HG1 ILE A 504      38.967  38.817  92.683  1.00  0.00           H
ATOM   4903 2HG1 ILE A 504      37.692  37.810  92.999  1.00  0.00           H
ATOM   4904  CD  ILE A 504      37.092  39.681  91.929  1.00  0.00           C
ATOM   4905  HD1 ILE A 504      37.484  40.295  91.090  1.00  0.00           H
ATOM   4906  HD2 ILE A 504      36.998  40.398  92.772  1.00  0.00           H
ATOM   4907  HD3 ILE A 504      36.136  39.274  91.534  1.00  0.00           H
ATOM   4908  C   ILE A 504      39.899  35.941  89.897  1.00  0.00           C
ATOM   4909  O   ILE A 504      40.643  36.595  89.182  1.00  0.00           O
ATOM   4910  N   PRO A 505      39.578  34.760  89.344  1.00  0.00           N
ATOM   4911  CD  PRO A 505      38.897  33.811  90.094  1.00  0.00           C
ATOM   4912  HD1 PRO A 505      38.056  34.279  90.649  1.00  0.00           H
ATOM   4913  HD2 PRO A 505      39.664  33.494  90.832  1.00  0.00           H
ATOM   4914  CA  PRO A 505      39.667  34.422  87.949  1.00  0.00           C
ATOM   4915  HA  PRO A 505      40.698  34.563  87.661  1.00  0.00           H
ATOM   4916  CB  PRO A 505      39.316  32.873  87.977  1.00  0.00           C
ATOM   4917  HB1 PRO A 505      40.198  32.229  88.181  1.00  0.00           H
ATOM   4918  HB2 PRO A 505      38.904  32.608  86.980  1.00  0.00           H
ATOM   4919  CG  PRO A 505      38.337  32.787  89.137  1.00  0.00           C
ATOM   4920  HG1 PRO A 505      37.351  33.159  88.786  1.00  0.00           H
ATOM   4921  HG2 PRO A 505      38.276  31.744  89.515  1.00  0.00           H
ATOM   4922  C   PRO A 505      38.713  35.176  86.983  1.00  0.00           C
ATOM   4923  O   PRO A 505      37.657  35.580  87.438  1.00  0.00           O
ATOM   4924  N   ASP A 506      39.149  35.395  85.747  1.00  0.00           N
ATOM   4925  HN  ASP A 506      40.063  35.039  85.570  1.00  0.00           H
ATOM   4926  CA  ASP A 506      38.359  35.910  84.549  1.00  0.00           C
ATOM   4927  HA  ASP A 506      37.880  36.814  84.896  1.00  0.00           H
ATOM   4928  CB  ASP A 506      39.075  36.270  83.272  1.00  0.00           C
ATOM   4929  HB1 ASP A 506      38.364  36.438  82.435  1.00  0.00           H
ATOM   4930  HB2 ASP A 506      39.814  35.461  83.088  1.00  0.00           H
ATOM   4931  CG  ASP A 506      39.881  37.522  83.508  1.00  0.00           C
ATOM   4932  OD1 ASP A 506      39.476  38.396  84.338  1.00  0.00           O
ATOM   4933  OD2 ASP A 506      40.849  37.733  82.789  1.00  0.00           O
ATOM   4934  C   ASP A 506      37.108  35.087  84.196  1.00  0.00           C
ATOM   4935  O   ASP A 506      37.122  33.885  84.357  1.00  0.00           O
ATOM   4936  N   CYS A 507      36.028  35.709  83.657  1.00  0.00           N
ATOM   4937  HN  CYS A 507      36.071  36.691  83.492  1.00  0.00           H
ATOM   4938  CA  CYS A 507      34.839  35.068  83.225  1.00  0.00           C
ATOM   4939  HA  CYS A 507      34.619  34.241  83.884  1.00  0.00           H
ATOM   4940  CB  CYS A 507      33.508  35.928  83.335  1.00  0.00           C
ATOM   4941  HB1 CYS A 507      32.615  35.325  83.062  1.00  0.00           H
ATOM   4942  HB2 CYS A 507      33.550  36.853  82.721  1.00  0.00           H
ATOM   4943  SG  CYS A 507      33.332  36.453  85.091  1.00  0.00           S
ATOM   4944  C   CYS A 507      34.998  34.683  81.745  1.00  0.00           C
ATOM   4945  O   CYS A 507      35.782  35.287  81.004  1.00  0.00           O
ATOM   4946  N   GLU A 508      34.323  33.665  81.190  1.00  0.00           N
ATOM   4947  HN  GLU A 508      33.614  33.147  81.662  1.00  0.00           H
ATOM   4948  CA  GLU A 508      34.512  33.248  79.830  1.00  0.00           C
ATOM   4949  HA  GLU A 508      35.444  33.620  79.430  1.00  0.00           H
ATOM   4950  CB  GLU A 508      34.570  31.672  79.885  1.00  0.00           C
ATOM   4951  HB1 GLU A 508      34.522  31.229  78.867  1.00  0.00           H
ATOM   4952  HB2 GLU A 508      33.695  31.247  80.420  1.00  0.00           H
ATOM   4953  CG  GLU A 508      35.822  31.224  80.752  1.00  0.00           C
ATOM   4954  HG1 GLU A 508      35.588  31.255  81.837  1.00  0.00           H
ATOM   4955  HG2 GLU A 508      36.632  31.944  80.508  1.00  0.00           H
ATOM   4956  CD  GLU A 508      36.241  29.746  80.357  1.00  0.00           C
ATOM   4957  OE1 GLU A 508      35.345  28.833  80.347  1.00  0.00           O
ATOM   4958  OE2 GLU A 508      37.503  29.517  80.114  1.00  0.00           O
ATOM   4959  C   GLU A 508      33.290  33.745  79.053  1.00  0.00           C
ATOM   4960  O   GLU A 508      32.195  33.706  79.511  1.00  0.00           O
ATOM   4961  N   ILE A 509      33.519  34.376  77.813  1.00  0.00           N
ATOM   4962  HN  ILE A 509      34.437  34.408  77.425  1.00  0.00           H
ATOM   4963  CA  ILE A 509      32.401  34.841  76.977  1.00  0.00           C
ATOM   4964  HA  ILE A 509      31.716  35.331  77.653  1.00  0.00           H
ATOM   4965  CB  ILE A 509      32.839  35.971  75.917  1.00  0.00           C
ATOM   4966  HB  ILE A 509      33.346  36.679  76.607  1.00  0.00           H
ATOM   4967  CG2 ILE A 509      33.874  35.387  74.985  1.00  0.00           C
ATOM   4968 1HG2 ILE A 509      34.331  36.102  74.268  1.00  0.00           H
ATOM   4969 2HG2 ILE A 509      33.479  34.563  74.353  1.00  0.00           H
ATOM   4970 3HG2 ILE A 509      34.769  35.062  75.557  1.00  0.00           H
ATOM   4971  CG1 ILE A 509      31.516  36.576  75.363  1.00  0.00           C
ATOM   4972 1HG1 ILE A 509      30.769  36.644  76.184  1.00  0.00           H
ATOM   4973 2HG1 ILE A 509      31.009  36.017  74.548  1.00  0.00           H
ATOM   4974  CD  ILE A 509      31.597  37.962  74.801  1.00  0.00           C
ATOM   4975  HD1 ILE A 509      31.985  38.633  75.597  1.00  0.00           H
ATOM   4976  HD2 ILE A 509      30.584  38.319  74.520  1.00  0.00           H
ATOM   4977  HD3 ILE A 509      32.314  37.915  73.953  1.00  0.00           H
ATOM   4978  C   ILE A 509      31.763  33.666  76.376  1.00  0.00           C
ATOM   4979  O   ILE A 509      32.435  32.788  75.805  1.00  0.00           O
ATOM   4980  N   LYS A 510      30.411  33.449  76.554  1.00  0.00           N
ATOM   4981  HN  LYS A 510      29.886  34.182  76.980  1.00  0.00           H
ATOM   4982  CA  LYS A 510      29.703  32.208  76.152  1.00  0.00           C
ATOM   4983  HA  LYS A 510      30.458  31.442  76.243  1.00  0.00           H
ATOM   4984  CB  LYS A 510      28.527  32.027  77.211  1.00  0.00           C
ATOM   4985  HB1 LYS A 510      27.959  31.170  76.791  1.00  0.00           H
ATOM   4986  HB2 LYS A 510      27.908  32.949  77.171  1.00  0.00           H
ATOM   4987  CG  LYS A 510      28.964  31.533  78.641  1.00  0.00           C
ATOM   4988  HG1 LYS A 510      28.065  31.598  79.290  1.00  0.00           H
ATOM   4989  HG2 LYS A 510      29.653  32.302  79.052  1.00  0.00           H
ATOM   4990  CD  LYS A 510      29.615  30.195  78.675  1.00  0.00           C
ATOM   4991  HD1 LYS A 510      30.460  30.108  77.959  1.00  0.00           H
ATOM   4992  HD2 LYS A 510      28.785  29.486  78.465  1.00  0.00           H
ATOM   4993  CE  LYS A 510      30.256  29.810  80.033  1.00  0.00           C
ATOM   4994  HE1 LYS A 510      31.100  30.481  80.306  1.00  0.00           H
ATOM   4995  HE2 LYS A 510      30.712  28.807  79.890  1.00  0.00           H
ATOM   4996  NZ  LYS A 510      29.174  29.837  80.974  1.00  0.00           N
ATOM   4997  HZ1 LYS A 510      29.538  29.284  81.775  1.00  0.00           H
ATOM   4998  HZ2 LYS A 510      28.294  29.399  80.635  1.00  0.00           H
ATOM   4999  HZ3 LYS A 510      28.951  30.800  81.297  1.00  0.00           H
ATOM   5000  C   LYS A 510      29.193  32.102  74.773  1.00  0.00           C
ATOM   5001  O   LYS A 510      29.271  31.036  74.180  1.00  0.00           O
ATOM   5002  N   ASN A 511      28.893  33.234  74.100  1.00  0.00           N
ATOM   5003  HN  ASN A 511      28.857  34.117  74.562  1.00  0.00           H
ATOM   5004  CA  ASN A 511      28.621  33.333  72.685  1.00  0.00           C
ATOM   5005  HA  ASN A 511      28.770  32.412  72.141  1.00  0.00           H
ATOM   5006  CB  ASN A 511      27.146  33.492  72.468  1.00  0.00           C
ATOM   5007  HB1 ASN A 511      26.847  34.200  73.271  1.00  0.00           H
ATOM   5008  HB2 ASN A 511      26.713  32.507  72.743  1.00  0.00           H
ATOM   5009  CG  ASN A 511      26.651  33.971  71.132  1.00  0.00           C
ATOM   5010  OD1 ASN A 511      26.943  33.508  70.049  1.00  0.00           O
ATOM   5011  ND2 ASN A 511      25.658  34.878  71.261  1.00  0.00           N
ATOM   5012 1HD2 ASN A 511      25.019  35.005  70.503  1.00  0.00           H
ATOM   5013 2HD2 ASN A 511      25.402  35.260  72.149  1.00  0.00           H
ATOM   5014  C   ASN A 511      29.480  34.355  72.035  1.00  0.00           C
ATOM   5015  O   ASN A 511      29.406  35.579  72.267  1.00  0.00           O
ATOM   5016  N   ARG A 512      30.227  33.998  71.009  1.00  0.00           N
ATOM   5017  HN  ARG A 512      30.201  33.078  70.625  1.00  0.00           H
ATOM   5018  CA  ARG A 512      31.178  34.865  70.378  1.00  0.00           C
ATOM   5019  HA  ARG A 512      30.738  35.851  70.367  1.00  0.00           H
ATOM   5020  CB  ARG A 512      32.438  35.079  71.224  1.00  0.00           C
ATOM   5021  HB1 ARG A 512      32.142  35.389  72.249  1.00  0.00           H
ATOM   5022  HB2 ARG A 512      33.002  35.964  70.861  1.00  0.00           H
ATOM   5023  CG  ARG A 512      33.415  33.922  71.420  1.00  0.00           C
ATOM   5024  HG1 ARG A 512      34.275  34.287  72.021  1.00  0.00           H
ATOM   5025  HG2 ARG A 512      33.856  33.607  70.451  1.00  0.00           H
ATOM   5026  CD  ARG A 512      32.785  32.619  72.048  1.00  0.00           C
ATOM   5027  HD1 ARG A 512      31.991  32.200  71.394  1.00  0.00           H
ATOM   5028  HD2 ARG A 512      32.342  33.042  72.975  1.00  0.00           H
ATOM   5029  NE  ARG A 512      33.913  31.670  72.281  1.00  0.00           N
ATOM   5030  HE  ARG A 512      34.757  31.976  72.721  1.00  0.00           H
ATOM   5031  CZ  ARG A 512      33.821  30.351  72.180  1.00  0.00           C
ATOM   5032  NH1 ARG A 512      32.825  29.725  71.661  1.00  0.00           N
ATOM   5033 1HH1 ARG A 512      32.253  30.169  70.971  1.00  0.00           H
ATOM   5034 2HH1 ARG A 512      33.057  28.777  71.442  1.00  0.00           H
ATOM   5035  NH2 ARG A 512      34.720  29.565  72.627  1.00  0.00           N
ATOM   5036 1HH2 ARG A 512      35.528  29.793  73.169  1.00  0.00           H
ATOM   5037 2HH2 ARG A 512      34.553  28.585  72.524  1.00  0.00           H
ATOM   5038  C   ARG A 512      31.412  34.449  68.895  1.00  0.00           C
ATOM   5039  O   ARG A 512      31.030  33.360  68.538  1.00  0.00           O
ATOM   5040  N   PRO A 513      31.899  35.297  67.997  1.00  0.00           N
ATOM   5041  CD  PRO A 513      32.081  36.729  68.204  1.00  0.00           C
ATOM   5042  HD1 PRO A 513      32.806  36.962  69.012  1.00  0.00           H
ATOM   5043  HD2 PRO A 513      31.055  37.144  68.306  1.00  0.00           H
ATOM   5044  CA  PRO A 513      32.485  34.970  66.645  1.00  0.00           C
ATOM   5045  HA  PRO A 513      31.648  34.720  66.010  1.00  0.00           H
ATOM   5046  CB  PRO A 513      33.231  36.222  66.170  1.00  0.00           C
ATOM   5047  HB1 PRO A 513      33.144  36.330  65.067  1.00  0.00           H
ATOM   5048  HB2 PRO A 513      34.294  36.273  66.489  1.00  0.00           H
ATOM   5049  CG  PRO A 513      32.593  37.371  66.886  1.00  0.00           C
ATOM   5050  HG1 PRO A 513      33.200  38.278  67.093  1.00  0.00           H
ATOM   5051  HG2 PRO A 513      31.730  37.559  66.212  1.00  0.00           H
ATOM   5052  C   PRO A 513      33.399  33.684  66.719  1.00  0.00           C
ATOM   5053  O   PRO A 513      33.964  33.300  67.720  1.00  0.00           O
ATOM   5054  N   SER A 514      33.580  32.927  65.557  1.00  0.00           N
ATOM   5055  HN  SER A 514      33.042  33.168  64.753  1.00  0.00           H
ATOM   5056  CA  SER A 514      34.321  31.697  65.449  1.00  0.00           C
ATOM   5057  HA  SER A 514      34.941  31.493  66.308  1.00  0.00           H
ATOM   5058  CB  SER A 514      33.461  30.562  65.001  1.00  0.00           C
ATOM   5059  HB1 SER A 514      34.081  29.761  64.546  1.00  0.00           H
ATOM   5060  HB2 SER A 514      32.728  30.952  64.263  1.00  0.00           H
ATOM   5061  OG  SER A 514      32.673  30.101  66.016  1.00  0.00           O
ATOM   5062  HG1 SER A 514      32.124  29.437  65.594  1.00  0.00           H
[truncated: 55,384 more chars]
