# Supplementary material for: Structural insight into small molecule action on Frizzleds
Source: Nat Commun. 2020 Jan 21;11:414. doi: 10.1038/s41467-019-14149-3 (PMC6972889; doi:10.1038/s41467-019-14149-3)
Supplement: Supplementary file 7 — Supplementary Data 6 [file 41467_2019_14149_MOESM7_ESM.txt]

CRYST1   80.399   80.399  110.004  90.00  90.00  90.00 P 1           1
ATOM      1  N   GLN A 192      38.581  56.013  85.070  1.00  0.00           N
ATOM      2  HT1 GLN A 192      38.823  55.278  85.766  1.00  0.00           H
ATOM      3  HT2 GLN A 192      37.556  55.957  84.900  1.00  0.00           H
ATOM      4  HT3 GLN A 192      38.837  56.970  85.385  1.00  0.00           H
ATOM      5  CA  GLN A 192      39.356  55.801  83.842  1.00  0.00           C
ATOM      6  HA  GLN A 192      39.224  56.731  83.310  1.00  0.00           H
ATOM      7  CB  GLN A 192      40.843  55.547  84.161  1.00  0.00           C
ATOM      8  HB1 GLN A 192      41.355  54.758  83.571  1.00  0.00           H
ATOM      9  HB2 GLN A 192      40.939  55.323  85.245  1.00  0.00           H
ATOM     10  CG  GLN A 192      41.745  56.759  83.803  1.00  0.00           C
ATOM     11  HG1 GLN A 192      42.790  56.718  84.178  1.00  0.00           H
ATOM     12  HG2 GLN A 192      41.474  57.777  84.156  1.00  0.00           H
ATOM     13  CD  GLN A 192      41.825  57.184  82.262  1.00  0.00           C
ATOM     14  OE1 GLN A 192      41.051  56.601  81.530  1.00  0.00           O
ATOM     15  NE2 GLN A 192      42.702  58.084  81.874  1.00  0.00           N
ATOM     16 1HE2 GLN A 192      42.693  58.218  80.883  1.00  0.00           H
ATOM     17 2HE2 GLN A 192      43.265  58.554  82.553  1.00  0.00           H
ATOM     18  C   GLN A 192      38.780  54.654  82.970  1.00  0.00           C
ATOM     19  O   GLN A 192      37.613  54.387  83.195  1.00  0.00           O
ATOM     20  N   CYS A 193      39.483  54.171  81.925  1.00  0.00           N
ATOM     21  HN  CYS A 193      40.389  54.435  81.603  1.00  0.00           H
ATOM     22  CA  CYS A 193      38.926  53.460  80.884  1.00  0.00           C
ATOM     23  HA  CYS A 193      37.926  53.804  80.665  1.00  0.00           H
ATOM     24  CB  CYS A 193      39.795  53.494  79.601  1.00  0.00           C
ATOM     25  HB1 CYS A 193      39.480  52.811  78.783  1.00  0.00           H
ATOM     26  HB2 CYS A 193      40.848  53.228  79.836  1.00  0.00           H
ATOM     27  SG  CYS A 193      39.698  55.168  78.937  1.00  0.00           S
ATOM     28  C   CYS A 193      39.045  51.920  81.319  1.00  0.00           C
ATOM     29  O   CYS A 193      40.050  51.406  81.761  1.00  0.00           O
ATOM     30  N   GLU A 194      37.908  51.230  81.360  1.00  0.00           N
ATOM     31  HN  GLU A 194      37.034  51.686  81.214  1.00  0.00           H
ATOM     32  CA  GLU A 194      37.717  49.885  81.681  1.00  0.00           C
ATOM     33  HA  GLU A 194      38.595  49.492  82.173  1.00  0.00           H
ATOM     34  CB  GLU A 194      36.473  49.729  82.543  1.00  0.00           C
ATOM     35  HB1 GLU A 194      36.009  48.722  82.619  1.00  0.00           H
ATOM     36  HB2 GLU A 194      35.743  50.488  82.190  1.00  0.00           H
ATOM     37  CG  GLU A 194      36.624  50.175  84.005  1.00  0.00           C
ATOM     38  HG1 GLU A 194      35.623  50.219  84.486  1.00  0.00           H
ATOM     39  HG2 GLU A 194      37.134  51.156  84.121  1.00  0.00           H
ATOM     40  CD  GLU A 194      37.416  49.176  84.759  1.00  0.00           C
ATOM     41  OE1 GLU A 194      38.593  49.464  85.128  1.00  0.00           O
ATOM     42  OE2 GLU A 194      36.909  48.074  85.029  1.00  0.00           O
ATOM     43  C   GLU A 194      37.332  49.070  80.478  1.00  0.00           C
ATOM     44  O   GLU A 194      36.861  49.558  79.455  1.00  0.00           O
ATOM     45  N   VAL A 195      37.599  47.769  80.482  1.00  0.00           N
ATOM     46  HN  VAL A 195      37.867  47.383  81.362  1.00  0.00           H
ATOM     47  CA  VAL A 195      37.384  46.864  79.269  1.00  0.00           C
ATOM     48  HA  VAL A 195      38.284  47.066  78.707  1.00  0.00           H
ATOM     49  CB  VAL A 195      37.373  45.430  79.809  1.00  0.00           C
ATOM     50  HB  VAL A 195      38.123  45.468  80.628  1.00  0.00           H
ATOM     51  CG1 VAL A 195      36.009  45.086  80.531  1.00  0.00           C
ATOM     52 1HG1 VAL A 195      36.119  44.056  80.933  1.00  0.00           H
ATOM     53 2HG1 VAL A 195      35.126  45.165  79.861  1.00  0.00           H
ATOM     54 3HG1 VAL A 195      35.854  45.650  81.475  1.00  0.00           H
ATOM     55  CG2 VAL A 195      37.719  44.406  78.697  1.00  0.00           C
ATOM     56 1HG2 VAL A 195      38.672  44.564  78.148  1.00  0.00           H
ATOM     57 2HG2 VAL A 195      36.948  44.199  77.925  1.00  0.00           H
ATOM     58 3HG2 VAL A 195      37.933  43.482  79.276  1.00  0.00           H
ATOM     59  C   VAL A 195      36.254  47.218  78.278  1.00  0.00           C
ATOM     60  O   VAL A 195      35.158  47.587  78.706  1.00  0.00           O
ATOM     61  N   PRO A 196      36.337  47.238  76.975  1.00  0.00           N
ATOM     62  CD  PRO A 196      35.032  47.252  76.195  1.00  0.00           C
ATOM     63  HD1 PRO A 196      34.513  48.235  76.197  1.00  0.00           H
ATOM     64  HD2 PRO A 196      34.283  46.487  76.492  1.00  0.00           H
ATOM     65  CA  PRO A 196      37.534  46.886  76.261  1.00  0.00           C
ATOM     66  HA  PRO A 196      38.141  46.131  76.737  1.00  0.00           H
ATOM     67  CB  PRO A 196      36.995  46.320  74.963  1.00  0.00           C
ATOM     68  HB1 PRO A 196      36.845  45.232  75.126  1.00  0.00           H
ATOM     69  HB2 PRO A 196      37.661  46.509  74.094  1.00  0.00           H
ATOM     70  CG  PRO A 196      35.638  47.065  74.806  1.00  0.00           C
ATOM     71  HG1 PRO A 196      35.779  48.075  74.364  1.00  0.00           H
ATOM     72  HG2 PRO A 196      34.960  46.511  74.122  1.00  0.00           H
ATOM     73  C   PRO A 196      38.349  48.120  75.945  1.00  0.00           C
ATOM     74  O   PRO A 196      39.266  48.064  75.092  1.00  0.00           O
ATOM     75  N   LEU A 197      37.934  49.275  76.526  1.00  0.00           N
ATOM     76  HN  LEU A 197      37.337  49.221  77.322  1.00  0.00           H
ATOM     77  CA  LEU A 197      38.541  50.534  76.281  1.00  0.00           C
ATOM     78  HA  LEU A 197      38.565  50.745  75.222  1.00  0.00           H
ATOM     79  CB  LEU A 197      37.594  51.615  76.878  1.00  0.00           C
ATOM     80  HB1 LEU A 197      38.109  52.596  76.798  1.00  0.00           H
ATOM     81  HB2 LEU A 197      37.579  51.318  77.949  1.00  0.00           H
ATOM     82  CG  LEU A 197      36.251  51.669  76.247  1.00  0.00           C
ATOM     83  HG  LEU A 197      35.816  50.648  76.282  1.00  0.00           H
ATOM     84  CD1 LEU A 197      35.413  52.540  77.126  1.00  0.00           C
ATOM     85 1HD1 LEU A 197      34.308  52.429  77.126  1.00  0.00           H
ATOM     86 2HD1 LEU A 197      35.628  53.616  76.954  1.00  0.00           H
ATOM     87 3HD1 LEU A 197      35.743  52.377  78.174  1.00  0.00           H
ATOM     88  CD2 LEU A 197      36.215  52.212  74.791  1.00  0.00           C
ATOM     89 1HD2 LEU A 197      35.169  52.137  74.423  1.00  0.00           H
ATOM     90 2HD2 LEU A 197      36.797  51.522  74.143  1.00  0.00           H
ATOM     91 3HD2 LEU A 197      36.541  53.269  74.684  1.00  0.00           H
ATOM     92  C   LEU A 197      39.985  50.700  76.655  1.00  0.00           C
ATOM     93  O   LEU A 197      40.648  49.977  77.446  1.00  0.00           O
ATOM     94  N   VAL A 198      40.637  51.726  76.074  1.00  0.00           N
ATOM     95  HN  VAL A 198      40.260  52.317  75.364  1.00  0.00           H
ATOM     96  CA  VAL A 198      42.009  52.008  76.348  1.00  0.00           C
ATOM     97  HA  VAL A 198      42.427  51.482  77.194  1.00  0.00           H
ATOM     98  CB  VAL A 198      42.923  51.664  75.144  1.00  0.00           C
ATOM     99  HB  VAL A 198      42.443  52.089  74.236  1.00  0.00           H
ATOM    100  CG1 VAL A 198      44.373  52.185  75.312  1.00  0.00           C
ATOM    101 1HG1 VAL A 198      44.904  51.759  76.190  1.00  0.00           H
ATOM    102 2HG1 VAL A 198      44.438  53.293  75.370  1.00  0.00           H
ATOM    103 3HG1 VAL A 198      45.096  51.948  74.503  1.00  0.00           H
ATOM    104  CG2 VAL A 198      43.051  50.138  75.042  1.00  0.00           C
ATOM    105 1HG2 VAL A 198      43.616  49.693  75.889  1.00  0.00           H
ATOM    106 2HG2 VAL A 198      43.452  49.706  74.101  1.00  0.00           H
ATOM    107 3HG2 VAL A 198      42.086  49.666  75.328  1.00  0.00           H
ATOM    108  C   VAL A 198      42.069  53.484  76.555  1.00  0.00           C
ATOM    109  O   VAL A 198      41.498  54.336  75.801  1.00  0.00           O
ATOM    110  N   ARG A 199      42.727  53.831  77.682  1.00  0.00           N
ATOM    111  HN  ARG A 199      43.118  53.125  78.267  1.00  0.00           H
ATOM    112  CA  ARG A 199      42.974  55.188  78.110  1.00  0.00           C
ATOM    113  HA  ARG A 199      42.048  55.744  78.108  1.00  0.00           H
ATOM    114  CB  ARG A 199      43.627  55.135  79.567  1.00  0.00           C
ATOM    115  HB1 ARG A 199      42.870  54.639  80.212  1.00  0.00           H
ATOM    116  HB2 ARG A 199      43.684  56.134  80.050  1.00  0.00           H
ATOM    117  CG  ARG A 199      45.054  54.564  79.704  1.00  0.00           C
ATOM    118  HG1 ARG A 199      45.717  55.024  78.941  1.00  0.00           H
ATOM    119  HG2 ARG A 199      44.985  53.503  79.382  1.00  0.00           H
ATOM    120  CD  ARG A 199      45.687  54.440  81.079  1.00  0.00           C
ATOM    121  HD1 ARG A 199      46.512  53.696  81.108  1.00  0.00           H
ATOM    122  HD2 ARG A 199      44.873  54.138  81.772  1.00  0.00           H
ATOM    123  NE  ARG A 199      46.028  55.867  81.428  1.00  0.00           N
ATOM    124  HE  ARG A 199      45.860  56.549  80.717  1.00  0.00           H
ATOM    125  CZ  ARG A 199      46.685  56.366  82.451  1.00  0.00           C
ATOM    126  NH1 ARG A 199      47.107  55.518  83.383  1.00  0.00           N
ATOM    127 1HH1 ARG A 199      46.900  54.542  83.448  1.00  0.00           H
ATOM    128 2HH1 ARG A 199      47.773  55.830  84.060  1.00  0.00           H
ATOM    129  NH2 ARG A 199      47.058  57.604  82.588  1.00  0.00           N
ATOM    130 1HH2 ARG A 199      47.525  57.944  83.405  1.00  0.00           H
ATOM    131 2HH2 ARG A 199      47.022  58.295  81.867  1.00  0.00           H
ATOM    132  C   ARG A 199      43.887  55.977  77.131  1.00  0.00           C
ATOM    133  O   ARG A 199      44.903  55.501  76.711  1.00  0.00           O
ATOM    134  N   THR A 200      43.475  57.198  76.663  1.00  0.00           N
ATOM    135  HN  THR A 200      42.653  57.667  76.975  1.00  0.00           H
ATOM    136  CA  THR A 200      44.352  57.995  75.756  1.00  0.00           C
ATOM    137  HA  THR A 200      45.375  57.991  76.103  1.00  0.00           H
ATOM    138  CB  THR A 200      44.339  57.597  74.243  1.00  0.00           C
ATOM    139  HB  THR A 200      44.903  56.645  74.140  1.00  0.00           H
ATOM    140  OG1 THR A 200      44.708  58.607  73.296  1.00  0.00           O
ATOM    141  HG1 THR A 200      45.365  58.150  72.765  1.00  0.00           H
ATOM    142  CG2 THR A 200      42.945  57.252  73.871  1.00  0.00           C
ATOM    143 1HG2 THR A 200      42.657  57.013  72.825  1.00  0.00           H
ATOM    144 2HG2 THR A 200      42.256  58.023  74.276  1.00  0.00           H
ATOM    145 3HG2 THR A 200      42.690  56.298  74.379  1.00  0.00           H
ATOM    146  C   THR A 200      43.803  59.409  75.951  1.00  0.00           C
ATOM    147  O   THR A 200      42.621  59.717  76.119  1.00  0.00           O
ATOM    148  N   ASP A 201      44.699  60.410  75.860  1.00  0.00           N
ATOM    149  HN  ASP A 201      45.576  60.059  75.540  1.00  0.00           H
ATOM    150  CA  ASP A 201      44.419  61.790  76.085  1.00  0.00           C
ATOM    151  HA  ASP A 201      43.441  61.845  76.540  1.00  0.00           H
ATOM    152  CB  ASP A 201      45.313  62.458  77.147  1.00  0.00           C
ATOM    153  HB1 ASP A 201      44.943  63.491  77.324  1.00  0.00           H
ATOM    154  HB2 ASP A 201      46.354  62.435  76.761  1.00  0.00           H
ATOM    155  CG  ASP A 201      45.248  61.701  78.458  1.00  0.00           C
ATOM    156  OD1 ASP A 201      46.276  61.545  79.141  1.00  0.00           O
ATOM    157  OD2 ASP A 201      44.158  61.262  78.886  1.00  0.00           O
ATOM    158  C   ASP A 201      44.624  62.562  74.765  1.00  0.00           C
ATOM    159  O   ASP A 201      44.772  63.747  74.788  1.00  0.00           O
ATOM    160  N   ASN A 202      44.491  61.939  73.622  1.00  0.00           N
ATOM    161  HN  ASN A 202      44.352  60.953  73.561  1.00  0.00           H
ATOM    162  CA  ASN A 202      44.316  62.688  72.403  1.00  0.00           C
ATOM    163  HA  ASN A 202      44.414  63.759  72.504  1.00  0.00           H
ATOM    164  CB  ASN A 202      45.487  62.386  71.469  1.00  0.00           C
ATOM    165  HB1 ASN A 202      45.778  61.313  71.473  1.00  0.00           H
ATOM    166  HB2 ASN A 202      46.351  62.881  71.963  1.00  0.00           H
ATOM    167  CG  ASN A 202      45.341  62.765  70.012  1.00  0.00           C
ATOM    168  OD1 ASN A 202      44.329  63.388  69.615  1.00  0.00           O
ATOM    169  ND2 ASN A 202      46.316  62.367  69.169  1.00  0.00           N
ATOM    170 1HD2 ASN A 202      47.279  62.286  69.426  1.00  0.00           H
ATOM    171 2HD2 ASN A 202      46.139  62.521  68.197  1.00  0.00           H
ATOM    172  C   ASN A 202      42.893  62.555  71.842  1.00  0.00           C
ATOM    173  O   ASN A 202      42.593  61.401  71.399  1.00  0.00           O
ATOM    174  N   PRO A 203      41.978  63.457  71.673  1.00  0.00           N
ATOM    175  CD  PRO A 203      42.217  64.783  72.264  1.00  0.00           C
ATOM    176  HD1 PRO A 203      42.941  65.376  71.666  1.00  0.00           H
ATOM    177  HD2 PRO A 203      42.510  64.734  73.335  1.00  0.00           H
ATOM    178  CA  PRO A 203      40.679  63.317  71.042  1.00  0.00           C
ATOM    179  HA  PRO A 203      40.157  62.648  71.710  1.00  0.00           H
ATOM    180  CB  PRO A 203      40.059  64.746  71.029  1.00  0.00           C
ATOM    181  HB1 PRO A 203      39.002  64.702  71.367  1.00  0.00           H
ATOM    182  HB2 PRO A 203      40.227  65.183  70.021  1.00  0.00           H
ATOM    183  CG  PRO A 203      40.818  65.490  72.149  1.00  0.00           C
ATOM    184  HG1 PRO A 203      40.989  66.575  71.984  1.00  0.00           H
ATOM    185  HG2 PRO A 203      40.118  65.396  73.006  1.00  0.00           H
ATOM    186  C   PRO A 203      40.529  62.592  69.723  1.00  0.00           C
ATOM    187  O   PRO A 203      39.471  61.916  69.493  1.00  0.00           O
ATOM    188  N   LYS A 204      41.573  62.573  68.894  1.00  0.00           N
ATOM    189  HN  LYS A 204      42.390  63.082  69.153  1.00  0.00           H
ATOM    190  CA  LYS A 204      41.668  61.843  67.605  1.00  0.00           C
ATOM    191  HA  LYS A 204      40.736  61.880  67.063  1.00  0.00           H
ATOM    192  CB  LYS A 204      42.772  62.452  66.694  1.00  0.00           C
ATOM    193  HB1 LYS A 204      43.020  61.884  65.772  1.00  0.00           H
ATOM    194  HB2 LYS A 204      43.741  62.505  67.234  1.00  0.00           H
ATOM    195  CG  LYS A 204      42.577  63.908  66.145  1.00  0.00           C
ATOM    196  HG1 LYS A 204      43.470  64.173  65.539  1.00  0.00           H
ATOM    197  HG2 LYS A 204      42.586  64.540  67.058  1.00  0.00           H
ATOM    198  CD  LYS A 204      41.376  64.182  65.320  1.00  0.00           C
ATOM    199  HD1 LYS A 204      40.468  63.854  65.869  1.00  0.00           H
ATOM    200  HD2 LYS A 204      41.219  63.585  64.396  1.00  0.00           H
ATOM    201  CE  LYS A 204      41.387  65.652  64.886  1.00  0.00           C
ATOM    202  HE1 LYS A 204      42.342  65.847  64.354  1.00  0.00           H
ATOM    203  HE2 LYS A 204      41.326  66.304  65.783  1.00  0.00           H
ATOM    204  NZ  LYS A 204      40.220  65.914  64.024  1.00  0.00           N
ATOM    205  HZ1 LYS A 204      39.927  66.912  64.043  1.00  0.00           H
ATOM    206  HZ2 LYS A 204      39.485  65.226  64.282  1.00  0.00           H
ATOM    207  HZ3 LYS A 204      40.390  65.723  63.016  1.00  0.00           H
ATOM    208  C   LYS A 204      41.694  60.294  67.902  1.00  0.00           C
ATOM    209  O   LYS A 204      41.261  59.532  66.921  1.00  0.00           O
ATOM    210  N   SER A 205      42.126  59.788  69.031  1.00  0.00           N
ATOM    211  HN  SER A 205      42.401  60.496  69.677  1.00  0.00           H
ATOM    212  CA  SER A 205      42.363  58.390  69.364  1.00  0.00           C
ATOM    213  HA  SER A 205      42.457  57.806  68.460  1.00  0.00           H
ATOM    214  CB  SER A 205      43.546  58.230  70.393  1.00  0.00           C
ATOM    215  HB1 SER A 205      43.666  57.169  70.699  1.00  0.00           H
ATOM    216  HB2 SER A 205      43.489  58.765  71.365  1.00  0.00           H
ATOM    217  OG  SER A 205      44.850  58.638  69.929  1.00  0.00           O
ATOM    218  HG1 SER A 205      45.562  58.482  70.553  1.00  0.00           H
ATOM    219  C   SER A 205      41.210  57.866  70.110  1.00  0.00           C
ATOM    220  O   SER A 205      41.140  56.733  70.548  1.00  0.00           O
ATOM    221  N   TRP A 206      40.114  58.651  70.271  1.00  0.00           N
ATOM    222  HN  TRP A 206      40.067  59.565  69.875  1.00  0.00           H
ATOM    223  CA  TRP A 206      39.052  58.331  71.109  1.00  0.00           C
ATOM    224  HA  TRP A 206      39.435  57.637  71.842  1.00  0.00           H
ATOM    225  CB  TRP A 206      38.461  59.618  71.788  1.00  0.00           C
ATOM    226  HB1 TRP A 206      37.568  59.358  72.396  1.00  0.00           H
ATOM    227  HB2 TRP A 206      38.094  60.296  70.987  1.00  0.00           H
ATOM    228  CG  TRP A 206      39.387  60.278  72.761  1.00  0.00           C
ATOM    229  CD1 TRP A 206      40.551  59.889  73.299  1.00  0.00           C
ATOM    230  HD1 TRP A 206      41.085  59.017  72.953  1.00  0.00           H
ATOM    231  NE1 TRP A 206      40.986  60.727  74.192  1.00  0.00           N
ATOM    232  HE1 TRP A 206      41.493  60.455  74.980  1.00  0.00           H
ATOM    233  CE2 TRP A 206      40.081  61.770  74.313  1.00  0.00           C
ATOM    234  CD2 TRP A 206      39.003  61.490  73.447  1.00  0.00           C
ATOM    235  CE3 TRP A 206      37.917  62.335  73.413  1.00  0.00           C
ATOM    236  HE3 TRP A 206      37.122  62.058  72.736  1.00  0.00           H
ATOM    237  CZ3 TRP A 206      37.895  63.495  74.185  1.00  0.00           C
ATOM    238  HZ3 TRP A 206      37.068  64.190  74.178  1.00  0.00           H
ATOM    239  CZ2 TRP A 206      40.047  62.837  75.159  1.00  0.00           C
ATOM    240  HZ2 TRP A 206      40.774  62.926  75.953  1.00  0.00           H
ATOM    241  CH2 TRP A 206      38.944  63.737  75.118  1.00  0.00           C
ATOM    242  HH2 TRP A 206      39.044  64.668  75.655  1.00  0.00           H
ATOM    243  C   TRP A 206      37.883  57.755  70.375  1.00  0.00           C
ATOM    244  O   TRP A 206      37.528  58.278  69.301  1.00  0.00           O
ATOM    245  N   TYR A 207      37.237  56.813  71.036  1.00  0.00           N
ATOM    246  HN  TYR A 207      37.520  56.758  71.990  1.00  0.00           H
ATOM    247  CA  TYR A 207      36.072  56.064  70.677  1.00  0.00           C
ATOM    248  HA  TYR A 207      36.182  55.701  69.666  1.00  0.00           H
ATOM    249  CB  TYR A 207      35.957  54.827  71.585  1.00  0.00           C
ATOM    250  HB1 TYR A 207      35.525  55.111  72.569  1.00  0.00           H
ATOM    251  HB2 TYR A 207      36.949  54.344  71.711  1.00  0.00           H
ATOM    252  CG  TYR A 207      35.024  53.715  70.998  1.00  0.00           C
ATOM    253  CD1 TYR A 207      35.602  52.976  69.909  1.00  0.00           C
ATOM    254  HD1 TYR A 207      36.619  53.195  69.618  1.00  0.00           H
ATOM    255  CE1 TYR A 207      34.847  52.016  69.290  1.00  0.00           C
ATOM    256  HE1 TYR A 207      35.287  51.537  68.428  1.00  0.00           H
ATOM    257  CZ  TYR A 207      33.475  51.814  69.605  1.00  0.00           C
ATOM    258  OH  TYR A 207      32.651  50.943  68.859  1.00  0.00           O
ATOM    259  HH  TYR A 207      31.837  50.786  69.343  1.00  0.00           H
ATOM    260  CD2 TYR A 207      33.629  53.523  71.234  1.00  0.00           C
ATOM    261  HD2 TYR A 207      33.146  54.178  71.943  1.00  0.00           H
ATOM    262  CE2 TYR A 207      32.831  52.580  70.554  1.00  0.00           C
ATOM    263  HE2 TYR A 207      31.752  52.543  70.581  1.00  0.00           H
ATOM    264  C   TYR A 207      34.817  56.991  70.602  1.00  0.00           C
ATOM    265  O   TYR A 207      34.600  57.994  71.330  1.00  0.00           O
ATOM    266  N   GLU A 208      33.864  56.650  69.681  1.00  0.00           N
ATOM    267  HN  GLU A 208      33.955  55.797  69.173  1.00  0.00           H
ATOM    268  CA  GLU A 208      32.560  57.362  69.607  1.00  0.00           C
ATOM    269  HA  GLU A 208      32.903  58.353  69.350  1.00  0.00           H
ATOM    270  CB  GLU A 208      31.735  56.895  68.362  1.00  0.00           C
ATOM    271  HB1 GLU A 208      30.679  57.235  68.431  1.00  0.00           H
ATOM    272  HB2 GLU A 208      31.931  55.802  68.324  1.00  0.00           H
ATOM    273  CG  GLU A 208      32.212  57.421  67.015  1.00  0.00           C
ATOM    274  HG1 GLU A 208      33.254  57.136  66.756  1.00  0.00           H
ATOM    275  HG2 GLU A 208      32.277  58.530  67.055  1.00  0.00           H
ATOM    276  CD  GLU A 208      31.229  56.916  65.918  1.00  0.00           C
ATOM    277  OE1 GLU A 208      31.632  56.046  65.136  1.00  0.00           O
ATOM    278  OE2 GLU A 208      30.038  57.292  65.857  1.00  0.00           O
ATOM    279  C   GLU A 208      31.743  57.390  70.887  1.00  0.00           C
ATOM    280  O   GLU A 208      31.311  56.464  71.556  1.00  0.00           O
ATOM    281  N   ASP A 209      31.541  58.665  71.342  1.00  0.00           N
ATOM    282  HN  ASP A 209      31.813  59.399  70.725  1.00  0.00           H
ATOM    283  CA  ASP A 209      30.754  59.174  72.427  1.00  0.00           C
ATOM    284  HA  ASP A 209      30.713  60.239  72.247  1.00  0.00           H
ATOM    285  CB  ASP A 209      29.271  58.684  72.381  1.00  0.00           C
ATOM    286  HB1 ASP A 209      28.640  58.910  73.267  1.00  0.00           H
ATOM    287  HB2 ASP A 209      29.326  57.580  72.261  1.00  0.00           H
ATOM    288  CG  ASP A 209      28.403  59.205  71.201  1.00  0.00           C
ATOM    289  OD1 ASP A 209      28.730  60.276  70.576  1.00  0.00           O
ATOM    290  OD2 ASP A 209      27.275  58.683  70.976  1.00  0.00           O
ATOM    291  C   ASP A 209      31.326  59.031  73.774  1.00  0.00           C
ATOM    292  O   ASP A 209      30.732  59.332  74.798  1.00  0.00           O
ATOM    293  N   VAL A 210      32.647  58.680  73.837  1.00  0.00           N
ATOM    294  HN  VAL A 210      33.203  58.539  73.022  1.00  0.00           H
ATOM    295  CA  VAL A 210      33.299  58.400  75.105  1.00  0.00           C
ATOM    296  HA  VAL A 210      32.637  58.725  75.893  1.00  0.00           H
ATOM    297  CB  VAL A 210      33.535  56.925  75.255  1.00  0.00           C
ATOM    298  HB  VAL A 210      34.274  56.598  74.493  1.00  0.00           H
ATOM    299  CG1 VAL A 210      34.091  56.771  76.681  1.00  0.00           C
ATOM    300 1HG1 VAL A 210      34.260  55.692  76.888  1.00  0.00           H
ATOM    301 2HG1 VAL A 210      33.388  57.133  77.461  1.00  0.00           H
ATOM    302 3HG1 VAL A 210      35.069  57.288  76.781  1.00  0.00           H
ATOM    303  CG2 VAL A 210      32.309  56.098  75.079  1.00  0.00           C
ATOM    304 1HG2 VAL A 210      32.435  55.074  75.493  1.00  0.00           H
ATOM    305 2HG2 VAL A 210      32.021  55.968  74.014  1.00  0.00           H
ATOM    306 3HG2 VAL A 210      31.408  56.489  75.598  1.00  0.00           H
ATOM    307  C   VAL A 210      34.603  59.213  75.145  1.00  0.00           C
ATOM    308  O   VAL A 210      35.427  59.067  74.326  1.00  0.00           O
ATOM    309  N   GLU A 211      34.666  60.004  76.203  1.00  0.00           N
ATOM    310  HN  GLU A 211      33.928  60.039  76.873  1.00  0.00           H
ATOM    311  CA  GLU A 211      35.808  60.953  76.463  1.00  0.00           C
ATOM    312  HA  GLU A 211      36.204  61.348  75.539  1.00  0.00           H
ATOM    313  CB  GLU A 211      35.571  62.205  77.348  1.00  0.00           C
ATOM    314  HB1 GLU A 211      36.555  62.718  77.395  1.00  0.00           H
ATOM    315  HB2 GLU A 211      35.146  61.939  78.339  1.00  0.00           H
ATOM    316  CG  GLU A 211      34.704  63.317  76.680  1.00  0.00           C
ATOM    317  HG1 GLU A 211      33.667  62.964  76.490  1.00  0.00           H
ATOM    318  HG2 GLU A 211      35.325  63.597  75.803  1.00  0.00           H
ATOM    319  CD  GLU A 211      34.347  64.440  77.659  1.00  0.00           C
ATOM    320  OE1 GLU A 211      35.020  64.525  78.706  1.00  0.00           O
ATOM    321  OE2 GLU A 211      33.369  65.202  77.426  1.00  0.00           O
ATOM    322  C   GLU A 211      36.856  60.138  77.128  1.00  0.00           C
ATOM    323  O   GLU A 211      36.680  59.247  77.976  1.00  0.00           O
ATOM    324  N   GLY A 212      38.089  60.481  76.703  1.00  0.00           N
ATOM    325  HN  GLY A 212      38.194  61.071  75.907  1.00  0.00           H
ATOM    326  CA  GLY A 212      39.298  59.859  77.224  1.00  0.00           C
ATOM    327  HA1 GLY A 212      39.251  59.757  78.298  1.00  0.00           H
ATOM    328  HA2 GLY A 212      40.147  60.480  76.978  1.00  0.00           H
ATOM    329  C   GLY A 212      39.759  58.544  76.757  1.00  0.00           C
ATOM    330  O   GLY A 212      40.717  58.006  77.309  1.00  0.00           O
ATOM    331  N   CYS A 213      38.939  57.854  75.944  1.00  0.00           N
ATOM    332  HN  CYS A 213      38.202  58.296  75.438  1.00  0.00           H
ATOM    333  CA  CYS A 213      38.983  56.405  75.740  1.00  0.00           C
ATOM    334  HA  CYS A 213      39.929  56.010  76.081  1.00  0.00           H
ATOM    335  CB  CYS A 213      37.800  55.570  76.364  1.00  0.00           C
ATOM    336  HB1 CYS A 213      37.963  54.510  76.075  1.00  0.00           H
ATOM    337  HB2 CYS A 213      36.803  55.909  76.008  1.00  0.00           H
ATOM    338  SG  CYS A 213      37.761  55.331  78.189  1.00  0.00           S
ATOM    339  C   CYS A 213      38.879  56.082  74.268  1.00  0.00           C
ATOM    340  O   CYS A 213      37.902  56.408  73.677  1.00  0.00           O
ATOM    341  N   GLY A 214      39.908  55.431  73.795  1.00  0.00           N
ATOM    342  HN  GLY A 214      40.668  55.286  74.424  1.00  0.00           H
ATOM    343  CA  GLY A 214      39.874  54.616  72.558  1.00  0.00           C
ATOM    344  HA1 GLY A 214      40.850  54.560  72.097  1.00  0.00           H
ATOM    345  HA2 GLY A 214      39.111  55.077  71.949  1.00  0.00           H
ATOM    346  C   GLY A 214      39.572  53.154  72.688  1.00  0.00           C
ATOM    347  O   GLY A 214      39.194  52.684  73.811  1.00  0.00           O
ATOM    348  N   ILE A 215      39.672  52.277  71.695  1.00  0.00           N
ATOM    349  HN  ILE A 215      40.084  52.574  70.837  1.00  0.00           H
ATOM    350  CA  ILE A 215      39.513  50.866  71.872  1.00  0.00           C
ATOM    351  HA  ILE A 215      39.404  50.640  72.923  1.00  0.00           H
ATOM    352  CB  ILE A 215      38.253  50.312  71.200  1.00  0.00           C
ATOM    353  HB  ILE A 215      37.468  51.046  71.484  1.00  0.00           H
ATOM    354  CG2 ILE A 215      38.343  50.400  69.638  1.00  0.00           C
ATOM    355 1HG2 ILE A 215      39.061  49.632  69.280  1.00  0.00           H
ATOM    356 2HG2 ILE A 215      38.781  51.390  69.388  1.00  0.00           H
ATOM    357 3HG2 ILE A 215      37.364  50.326  69.117  1.00  0.00           H
ATOM    358  CG1 ILE A 215      37.764  49.005  71.754  1.00  0.00           C
ATOM    359 1HG1 ILE A 215      37.612  49.088  72.851  1.00  0.00           H
ATOM    360 2HG1 ILE A 215      38.476  48.188  71.510  1.00  0.00           H
ATOM    361  CD  ILE A 215      36.343  48.523  71.310  1.00  0.00           C
ATOM    362  HD1 ILE A 215      35.969  47.778  72.045  1.00  0.00           H
ATOM    363  HD2 ILE A 215      36.289  48.069  70.298  1.00  0.00           H
ATOM    364  HD3 ILE A 215      35.724  49.445  71.335  1.00  0.00           H
ATOM    365  C   ILE A 215      40.766  50.141  71.423  1.00  0.00           C
ATOM    366  O   ILE A 215      41.387  50.486  70.438  1.00  0.00           O
ATOM    367  N   GLN A 216      41.099  49.072  72.150  1.00  0.00           N
ATOM    368  HN  GLN A 216      40.522  48.814  72.921  1.00  0.00           H
ATOM    369  CA  GLN A 216      42.344  48.305  71.961  1.00  0.00           C
ATOM    370  HA  GLN A 216      43.139  48.980  72.244  1.00  0.00           H
ATOM    371  CB  GLN A 216      42.189  47.058  72.988  1.00  0.00           C
ATOM    372  HB1 GLN A 216      42.070  47.692  73.892  1.00  0.00           H
ATOM    373  HB2 GLN A 216      43.178  46.554  73.036  1.00  0.00           H
ATOM    374  CG  GLN A 216      41.056  46.087  72.799  1.00  0.00           C
ATOM    375  HG1 GLN A 216      41.140  45.621  71.794  1.00  0.00           H
ATOM    376  HG2 GLN A 216      40.072  46.572  72.973  1.00  0.00           H
ATOM    377  CD  GLN A 216      41.152  45.086  73.925  1.00  0.00           C
ATOM    378  OE1 GLN A 216      41.753  44.060  73.645  1.00  0.00           O
ATOM    379  NE2 GLN A 216      40.447  45.382  75.112  1.00  0.00           N
ATOM    380 1HE2 GLN A 216      40.174  46.343  75.065  1.00  0.00           H
ATOM    381 2HE2 GLN A 216      40.709  44.970  75.985  1.00  0.00           H
ATOM    382  C   GLN A 216      42.625  47.888  70.539  1.00  0.00           C
ATOM    383  O   GLN A 216      41.714  47.480  69.783  1.00  0.00           O
ATOM    384  N   CYS A 217      43.913  47.904  70.082  1.00  0.00           N
ATOM    385  HN  CYS A 217      44.717  48.020  70.661  1.00  0.00           H
ATOM    386  CA  CYS A 217      44.176  47.584  68.682  1.00  0.00           C
ATOM    387  HA  CYS A 217      43.358  47.991  68.107  1.00  0.00           H
ATOM    388  CB  CYS A 217      45.533  48.160  68.217  1.00  0.00           C
ATOM    389  HB1 CYS A 217      46.274  47.563  68.789  1.00  0.00           H
ATOM    390  HB2 CYS A 217      45.557  49.238  68.483  1.00  0.00           H
ATOM    391  SG  CYS A 217      45.825  48.234  66.363  1.00  0.00           S
ATOM    392  C   CYS A 217      44.117  46.087  68.395  1.00  0.00           C
ATOM    393  O   CYS A 217      45.056  45.490  67.900  1.00  0.00           O
ATOM    394  N   GLN A 218      43.058  45.302  68.700  1.00  0.00           N
ATOM    395  HN  GLN A 218      42.254  45.808  69.000  1.00  0.00           H
ATOM    396  CA  GLN A 218      42.859  43.876  68.430  1.00  0.00           C
ATOM    397  HA  GLN A 218      43.198  43.799  67.407  1.00  0.00           H
ATOM    398  CB  GLN A 218      43.608  43.005  69.465  1.00  0.00           C
ATOM    399  HB1 GLN A 218      44.616  43.121  69.013  1.00  0.00           H
ATOM    400  HB2 GLN A 218      43.344  41.931  69.357  1.00  0.00           H
ATOM    401  CG  GLN A 218      43.458  43.325  70.986  1.00  0.00           C
ATOM    402  HG1 GLN A 218      42.475  42.856  71.205  1.00  0.00           H
ATOM    403  HG2 GLN A 218      43.444  44.388  71.310  1.00  0.00           H
ATOM    404  CD  GLN A 218      44.364  42.471  71.849  1.00  0.00           C
ATOM    405  OE1 GLN A 218      45.114  41.618  71.358  1.00  0.00           O
ATOM    406  NE2 GLN A 218      44.151  42.571  73.219  1.00  0.00           N
ATOM    407 1HE2 GLN A 218      44.552  41.910  73.854  1.00  0.00           H
ATOM    408 2HE2 GLN A 218      43.440  43.201  73.532  1.00  0.00           H
ATOM    409  C   GLN A 218      41.335  43.693  68.445  1.00  0.00           C
ATOM    410  O   GLN A 218      40.645  44.478  69.068  1.00  0.00           O
ATOM    411  N   ASN A 219      40.903  42.531  67.892  1.00  0.00           N
ATOM    412  HN  ASN A 219      41.556  41.921  67.450  1.00  0.00           H
ATOM    413  CA  ASN A 219      39.557  42.057  68.137  1.00  0.00           C
ATOM    414  HA  ASN A 219      38.920  42.888  67.874  1.00  0.00           H
ATOM    415  CB  ASN A 219      39.325  40.774  67.236  1.00  0.00           C
ATOM    416  HB1 ASN A 219      39.977  39.946  67.588  1.00  0.00           H
ATOM    417  HB2 ASN A 219      39.597  40.935  66.171  1.00  0.00           H
ATOM    418  CG  ASN A 219      37.945  40.307  67.345  1.00  0.00           C
ATOM    419  OD1 ASN A 219      37.707  39.359  68.117  1.00  0.00           O
ATOM    420  ND2 ASN A 219      36.923  41.027  66.750  1.00  0.00           N
ATOM    421 1HD2 ASN A 219      37.151  41.539  65.923  1.00  0.00           H
ATOM    422 2HD2 ASN A 219      36.049  40.620  67.017  1.00  0.00           H
ATOM    423  C   ASN A 219      39.462  41.609  69.597  1.00  0.00           C
ATOM    424  O   ASN A 219      40.220  40.786  70.063  1.00  0.00           O
ATOM    425  N   PRO A 220      38.470  42.113  70.299  1.00  0.00           N
ATOM    426  CD  PRO A 220      37.531  43.148  69.852  1.00  0.00           C
ATOM    427  HD1 PRO A 220      36.913  42.913  68.959  1.00  0.00           H
ATOM    428  HD2 PRO A 220      38.076  44.108  69.728  1.00  0.00           H
ATOM    429  CA  PRO A 220      38.236  41.798  71.727  1.00  0.00           C
ATOM    430  HA  PRO A 220      39.190  41.764  72.233  1.00  0.00           H
ATOM    431  CB  PRO A 220      37.418  42.995  72.190  1.00  0.00           C
ATOM    432  HB1 PRO A 220      38.153  43.816  72.329  1.00  0.00           H
ATOM    433  HB2 PRO A 220      36.890  42.849  73.157  1.00  0.00           H
ATOM    434  CG  PRO A 220      36.566  43.249  71.002  1.00  0.00           C
ATOM    435  HG1 PRO A 220      35.789  42.469  70.853  1.00  0.00           H
ATOM    436  HG2 PRO A 220      35.987  44.196  71.000  1.00  0.00           H
ATOM    437  C   PRO A 220      37.538  40.509  72.092  1.00  0.00           C
ATOM    438  O   PRO A 220      37.341  40.417  73.299  1.00  0.00           O
ATOM    439  N   LEU A 221      37.160  39.504  71.249  1.00  0.00           N
ATOM    440  HN  LEU A 221      37.261  39.617  70.264  1.00  0.00           H
ATOM    441  CA  LEU A 221      36.597  38.274  71.640  1.00  0.00           C
ATOM    442  HA  LEU A 221      36.331  38.387  72.681  1.00  0.00           H
ATOM    443  CB  LEU A 221      35.217  37.944  71.040  1.00  0.00           C
ATOM    444  HB1 LEU A 221      34.841  37.139  71.707  1.00  0.00           H
ATOM    445  HB2 LEU A 221      35.270  37.584  69.990  1.00  0.00           H
ATOM    446  CG  LEU A 221      34.235  39.147  70.991  1.00  0.00           C
ATOM    447  HG  LEU A 221      34.648  40.027  70.452  1.00  0.00           H
ATOM    448  CD1 LEU A 221      32.968  38.779  70.216  1.00  0.00           C
ATOM    449 1HD1 LEU A 221      33.140  38.277  69.240  1.00  0.00           H
ATOM    450 2HD1 LEU A 221      32.424  39.716  69.973  1.00  0.00           H
ATOM    451 3HD1 LEU A 221      32.290  38.122  70.803  1.00  0.00           H
ATOM    452  CD2 LEU A 221      33.881  39.707  72.354  1.00  0.00           C
ATOM    453 1HD2 LEU A 221      33.090  40.477  72.235  1.00  0.00           H
ATOM    454 2HD2 LEU A 221      34.700  40.105  72.991  1.00  0.00           H
ATOM    455 3HD2 LEU A 221      33.495  38.889  73.000  1.00  0.00           H
ATOM    456  C   LEU A 221      37.448  37.095  71.396  1.00  0.00           C
ATOM    457  O   LEU A 221      37.500  36.098  72.131  1.00  0.00           O
ATOM    458  N   PHE A 222      38.164  37.027  70.278  1.00  0.00           N
ATOM    459  HN  PHE A 222      38.010  37.741  69.599  1.00  0.00           H
ATOM    460  CA  PHE A 222      39.274  36.177  69.990  1.00  0.00           C
ATOM    461  HA  PHE A 222      38.796  35.212  70.072  1.00  0.00           H
ATOM    462  CB  PHE A 222      39.798  36.486  68.562  1.00  0.00           C
ATOM    463  HB1 PHE A 222      40.729  35.915  68.356  1.00  0.00           H
ATOM    464  HB2 PHE A 222      40.025  37.573  68.516  1.00  0.00           H
ATOM    465  CG  PHE A 222      38.902  36.089  67.444  1.00  0.00           C
ATOM    466  CD1 PHE A 222      38.129  34.948  67.491  1.00  0.00           C
ATOM    467  HD1 PHE A 222      38.183  34.297  68.351  1.00  0.00           H
ATOM    468  CE1 PHE A 222      37.352  34.549  66.427  1.00  0.00           C
ATOM    469  HE1 PHE A 222      36.854  33.598  66.551  1.00  0.00           H
ATOM    470  CZ  PHE A 222      37.401  35.295  65.245  1.00  0.00           C
ATOM    471  HZ  PHE A 222      36.798  35.097  64.371  1.00  0.00           H
ATOM    472  CD2 PHE A 222      38.931  36.851  66.186  1.00  0.00           C
ATOM    473  HD2 PHE A 222      39.725  37.582  66.203  1.00  0.00           H
ATOM    474  CE2 PHE A 222      38.179  36.436  65.121  1.00  0.00           C
ATOM    475  HE2 PHE A 222      38.278  36.963  64.183  1.00  0.00           H
ATOM    476  C   PHE A 222      40.439  36.319  70.954  1.00  0.00           C
ATOM    477  O   PHE A 222      40.700  37.332  71.597  1.00  0.00           O
ATOM    478  N   THR A 223      41.274  35.294  71.083  1.00  0.00           N
ATOM    479  HN  THR A 223      40.992  34.414  70.710  1.00  0.00           H
ATOM    480  CA  THR A 223      42.502  35.327  71.791  1.00  0.00           C
ATOM    481  HA  THR A 223      42.433  36.111  72.531  1.00  0.00           H
ATOM    482  CB  THR A 223      42.885  34.086  72.669  1.00  0.00           C
ATOM    483  HB  THR A 223      43.871  34.214  73.164  1.00  0.00           H
ATOM    484  OG1 THR A 223      42.818  32.943  71.831  1.00  0.00           O
ATOM    485  HG1 THR A 223      41.923  32.999  71.489  1.00  0.00           H
ATOM    486  CG2 THR A 223      41.770  34.027  73.774  1.00  0.00           C
ATOM    487 1HG2 THR A 223      41.755  34.926  74.427  1.00  0.00           H
ATOM    488 2HG2 THR A 223      42.013  33.146  74.406  1.00  0.00           H
ATOM    489 3HG2 THR A 223      40.738  33.846  73.406  1.00  0.00           H
ATOM    490  C   THR A 223      43.697  35.684  70.849  1.00  0.00           C
ATOM    491  O   THR A 223      43.484  35.768  69.610  1.00  0.00           O
ATOM    492  N   GLU A 224      44.919  35.882  71.327  1.00  0.00           N
ATOM    493  HN  GLU A 224      45.149  35.804  72.294  1.00  0.00           H
ATOM    494  CA  GLU A 224      46.090  35.897  70.469  1.00  0.00           C
ATOM    495  HA  GLU A 224      45.923  36.686  69.751  1.00  0.00           H
ATOM    496  CB  GLU A 224      47.442  36.316  71.092  1.00  0.00           C
ATOM    497  HB1 GLU A 224      48.170  36.449  70.263  1.00  0.00           H
ATOM    498  HB2 GLU A 224      47.776  35.432  71.676  1.00  0.00           H
ATOM    499  CG  GLU A 224      47.541  37.659  71.786  1.00  0.00           C
ATOM    500  HG1 GLU A 224      47.010  37.800  72.751  1.00  0.00           H
ATOM    501  HG2 GLU A 224      47.035  38.417  71.151  1.00  0.00           H
ATOM    502  CD  GLU A 224      48.968  38.142  72.034  1.00  0.00           C
ATOM    503  OE1 GLU A 224      49.410  37.952  73.188  1.00  0.00           O
ATOM    504  OE2 GLU A 224      49.606  38.809  71.195  1.00  0.00           O
ATOM    505  C   GLU A 224      46.277  34.665  69.577  1.00  0.00           C
ATOM    506  O   GLU A 224      46.666  34.860  68.400  1.00  0.00           O
ATOM    507  N   ALA A 225      46.067  33.469  70.125  1.00  0.00           N
ATOM    508  HN  ALA A 225      45.877  33.418  71.103  1.00  0.00           H
ATOM    509  CA  ALA A 225      46.204  32.208  69.402  1.00  0.00           C
ATOM    510  HA  ALA A 225      47.254  32.183  69.148  1.00  0.00           H
ATOM    511  CB  ALA A 225      45.845  31.024  70.382  1.00  0.00           C
ATOM    512  HB1 ALA A 225      46.435  31.185  71.310  1.00  0.00           H
ATOM    513  HB2 ALA A 225      46.238  30.124  69.862  1.00  0.00           H
ATOM    514  HB3 ALA A 225      44.752  30.943  70.560  1.00  0.00           H
ATOM    515  C   ALA A 225      45.412  32.191  68.141  1.00  0.00           C
ATOM    516  O   ALA A 225      45.912  31.910  67.055  1.00  0.00           O
ATOM    517  N   GLU A 226      44.151  32.597  68.240  1.00  0.00           N
ATOM    518  HN  GLU A 226      43.743  32.607  69.149  1.00  0.00           H
ATOM    519  CA  GLU A 226      43.206  32.703  67.174  1.00  0.00           C
ATOM    520  HA  GLU A 226      43.064  31.766  66.655  1.00  0.00           H
ATOM    521  CB  GLU A 226      41.838  33.158  67.781  1.00  0.00           C
ATOM    522  HB1 GLU A 226      41.133  33.547  67.016  1.00  0.00           H
ATOM    523  HB2 GLU A 226      41.961  33.956  68.544  1.00  0.00           H
ATOM    524  CG  GLU A 226      41.146  31.917  68.337  1.00  0.00           C
ATOM    525  HG1 GLU A 226      41.844  31.182  68.792  1.00  0.00           H
ATOM    526  HG2 GLU A 226      40.650  31.379  67.501  1.00  0.00           H
ATOM    527  CD  GLU A 226      40.067  32.248  69.327  1.00  0.00           C
ATOM    528  OE1 GLU A 226      38.865  32.011  69.026  1.00  0.00           O
ATOM    529  OE2 GLU A 226      40.382  32.792  70.437  1.00  0.00           O
ATOM    530  C   GLU A 226      43.635  33.705  66.136  1.00  0.00           C
ATOM    531  O   GLU A 226      43.653  33.470  64.972  1.00  0.00           O
ATOM    532  N   HSD A 227      44.159  34.890  66.449  1.00  0.00           N
ATOM    533  HN  HSD A 227      44.017  35.158  67.399  1.00  0.00           H
ATOM    534  CA  HSD A 227      44.855  35.865  65.582  1.00  0.00           C
ATOM    535  HA  HSD A 227      44.136  36.096  64.810  1.00  0.00           H
ATOM    536  CB  HSD A 227      45.309  37.163  66.342  1.00  0.00           C
ATOM    537  HB1 HSD A 227      45.865  37.780  65.604  1.00  0.00           H
ATOM    538  HB2 HSD A 227      45.879  36.907  67.262  1.00  0.00           H
ATOM    539  ND1 HSD A 227      43.237  37.670  67.741  1.00  0.00           N
ATOM    540  HD1 HSD A 227      43.268  36.876  68.348  1.00  0.00           H
ATOM    541  CG  HSD A 227      44.100  38.005  66.711  1.00  0.00           C
ATOM    542  CE1 HSD A 227      42.515  38.754  67.999  1.00  0.00           C
ATOM    543  HE1 HSD A 227      41.775  38.706  68.798  1.00  0.00           H
ATOM    544  NE2 HSD A 227      42.830  39.784  67.229  1.00  0.00           N
ATOM    545  CD2 HSD A 227      43.807  39.299  66.349  1.00  0.00           C
ATOM    546  HD2 HSD A 227      44.293  39.921  65.607  1.00  0.00           H
ATOM    547  C   HSD A 227      46.067  35.350  64.931  1.00  0.00           C
ATOM    548  O   HSD A 227      46.300  35.637  63.725  1.00  0.00           O
ATOM    549  N   GLN A 228      46.897  34.626  65.668  1.00  0.00           N
ATOM    550  HN  GLN A 228      46.599  34.577  66.618  1.00  0.00           H
ATOM    551  CA  GLN A 228      48.112  34.104  65.209  1.00  0.00           C
ATOM    552  HA  GLN A 228      48.613  34.881  64.651  1.00  0.00           H
ATOM    553  CB  GLN A 228      49.007  33.745  66.426  1.00  0.00           C
ATOM    554  HB1 GLN A 228      48.490  32.989  67.056  1.00  0.00           H
ATOM    555  HB2 GLN A 228      49.128  34.677  67.019  1.00  0.00           H
ATOM    556  CG  GLN A 228      50.536  33.521  66.183  1.00  0.00           C
ATOM    557  HG1 GLN A 228      50.660  32.486  65.798  1.00  0.00           H
ATOM    558  HG2 GLN A 228      51.047  33.578  67.168  1.00  0.00           H
ATOM    559  CD  GLN A 228      51.206  34.546  65.188  1.00  0.00           C
ATOM    560  OE1 GLN A 228      51.656  34.120  64.134  1.00  0.00           O
ATOM    561  NE2 GLN A 228      51.297  35.847  65.565  1.00  0.00           N
ATOM    562 1HE2 GLN A 228      50.689  36.259  66.243  1.00  0.00           H
ATOM    563 2HE2 GLN A 228      51.712  36.419  64.857  1.00  0.00           H
ATOM    564  C   GLN A 228      47.954  32.956  64.235  1.00  0.00           C
ATOM    565  O   GLN A 228      48.669  32.808  63.263  1.00  0.00           O
ATOM    566  N   ASP A 229      46.957  32.116  64.465  1.00  0.00           N
ATOM    567  HN  ASP A 229      46.485  32.201  65.339  1.00  0.00           H
ATOM    568  CA  ASP A 229      46.405  31.121  63.543  1.00  0.00           C
ATOM    569  HA  ASP A 229      47.172  30.409  63.276  1.00  0.00           H
ATOM    570  CB  ASP A 229      45.207  30.391  64.287  1.00  0.00           C
ATOM    571  HB1 ASP A 229      44.669  31.169  64.869  1.00  0.00           H
ATOM    572  HB2 ASP A 229      45.698  29.746  65.047  1.00  0.00           H
ATOM    573  CG  ASP A 229      44.316  29.425  63.560  1.00  0.00           C
ATOM    574  OD1 ASP A 229      44.568  28.948  62.441  1.00  0.00           O
ATOM    575  OD2 ASP A 229      43.305  28.953  64.124  1.00  0.00           O
ATOM    576  C   ASP A 229      45.912  31.762  62.297  1.00  0.00           C
ATOM    577  O   ASP A 229      46.032  31.207  61.199  1.00  0.00           O
ATOM    578  N   MET A 230      45.168  32.867  62.469  1.00  0.00           N
ATOM    579  HN  MET A 230      45.015  33.209  63.393  1.00  0.00           H
ATOM    580  CA  MET A 230      44.634  33.535  61.337  1.00  0.00           C
ATOM    581  HA  MET A 230      44.111  32.743  60.820  1.00  0.00           H
ATOM    582  CB  MET A 230      43.695  34.687  61.683  1.00  0.00           C
ATOM    583  HB1 MET A 230      44.237  35.561  62.104  1.00  0.00           H
ATOM    584  HB2 MET A 230      43.000  34.365  62.487  1.00  0.00           H
ATOM    585  CG  MET A 230      42.867  35.134  60.493  1.00  0.00           C
ATOM    586  HG1 MET A 230      43.503  35.313  59.600  1.00  0.00           H
ATOM    587  HG2 MET A 230      42.302  36.071  60.688  1.00  0.00           H
ATOM    588  SD  MET A 230      41.682  33.879  60.070  1.00  0.00           S
ATOM    589  CE  MET A 230      40.623  34.923  58.912  1.00  0.00           C
ATOM    590  HE1 MET A 230      40.262  35.821  59.458  1.00  0.00           H
ATOM    591  HE2 MET A 230      39.656  34.436  58.664  1.00  0.00           H
ATOM    592  HE3 MET A 230      41.210  35.197  58.009  1.00  0.00           H
ATOM    593  C   MET A 230      45.724  34.156  60.414  1.00  0.00           C
ATOM    594  O   MET A 230      45.714  34.010  59.178  1.00  0.00           O
ATOM    595  N   HSE A 231      46.774  34.834  61.028  1.00  0.00           N
ATOM    596  HN  HSE A 231      46.642  34.928  62.012  1.00  0.00           H
ATOM    597  CA  HSE A 231      47.957  35.236  60.355  1.00  0.00           C
ATOM    598  HA  HSE A 231      47.666  35.915  59.567  1.00  0.00           H
ATOM    599  CB  HSE A 231      48.916  36.050  61.265  1.00  0.00           C
ATOM    600  HB1 HSE A 231      49.873  36.405  60.824  1.00  0.00           H
ATOM    601  HB2 HSE A 231      49.244  35.435  62.130  1.00  0.00           H
ATOM    602  ND1 HSE A 231      48.797  38.168  62.609  1.00  0.00           N
ATOM    603  CG  HSE A 231      48.193  37.348  61.674  1.00  0.00           C
ATOM    604  CE1 HSE A 231      48.086  39.256  62.586  1.00  0.00           C
ATOM    605  HE1 HSE A 231      48.381  40.242  62.947  1.00  0.00           H
ATOM    606  NE2 HSE A 231      47.047  39.213  61.769  1.00  0.00           N
ATOM    607  HE2 HSE A 231      46.205  39.744  61.866  1.00  0.00           H
ATOM    608  CD2 HSE A 231      47.088  37.965  61.201  1.00  0.00           C
ATOM    609  HD2 HSE A 231      46.319  37.679  60.494  1.00  0.00           H
ATOM    610  C   HSE A 231      48.684  34.183  59.632  1.00  0.00           C
ATOM    611  O   HSE A 231      49.166  34.418  58.488  1.00  0.00           O
ATOM    612  N   SER A 232      48.797  33.005  60.268  1.00  0.00           N
ATOM    613  HN  SER A 232      48.318  32.985  61.142  1.00  0.00           H
ATOM    614  CA  SER A 232      49.372  31.774  59.736  1.00  0.00           C
ATOM    615  HA  SER A 232      50.316  32.019  59.274  1.00  0.00           H
ATOM    616  CB  SER A 232      49.480  30.654  60.806  1.00  0.00           C
ATOM    617  HB1 SER A 232      49.970  29.725  60.444  1.00  0.00           H
ATOM    618  HB2 SER A 232      48.561  30.297  61.319  1.00  0.00           H
ATOM    619  OG  SER A 232      50.379  31.058  61.833  1.00  0.00           O
ATOM    620  HG1 SER A 232      50.209  31.996  61.945  1.00  0.00           H
ATOM    621  C   SER A 232      48.527  31.275  58.559  1.00  0.00           C
ATOM    622  O   SER A 232      49.155  30.921  57.562  1.00  0.00           O
ATOM    623  N   TYR A 233      47.169  31.247  58.647  1.00  0.00           N
ATOM    624  HN  TYR A 233      46.788  31.454  59.545  1.00  0.00           H
ATOM    625  CA  TYR A 233      46.317  30.989  57.606  1.00  0.00           C
ATOM    626  HA  TYR A 233      46.533  30.077  57.070  1.00  0.00           H
ATOM    627  CB  TYR A 233      44.757  31.014  58.117  1.00  0.00           C
ATOM    628  HB1 TYR A 233      44.586  32.024  58.546  1.00  0.00           H
ATOM    629  HB2 TYR A 233      44.678  30.207  58.876  1.00  0.00           H
ATOM    630  CG  TYR A 233      43.775  30.804  56.968  1.00  0.00           C
ATOM    631  CD1 TYR A 233      43.285  29.464  56.872  1.00  0.00           C
ATOM    632  HD1 TYR A 233      43.598  28.655  57.516  1.00  0.00           H
ATOM    633  CE1 TYR A 233      42.183  29.232  56.000  1.00  0.00           C
ATOM    634  HE1 TYR A 233      41.625  28.308  55.965  1.00  0.00           H
ATOM    635  CZ  TYR A 233      41.704  30.215  55.180  1.00  0.00           C
ATOM    636  OH  TYR A 233      40.584  30.009  54.419  1.00  0.00           O
ATOM    637  HH  TYR A 233      40.142  30.861  54.440  1.00  0.00           H
ATOM    638  CD2 TYR A 233      43.312  31.806  56.141  1.00  0.00           C
ATOM    639  HD2 TYR A 233      43.641  32.831  56.226  1.00  0.00           H
ATOM    640  CE2 TYR A 233      42.247  31.500  55.296  1.00  0.00           C
ATOM    641  HE2 TYR A 233      41.933  32.223  54.558  1.00  0.00           H
ATOM    642  C   TYR A 233      46.553  31.967  56.380  1.00  0.00           C
ATOM    643  O   TYR A 233      46.790  31.624  55.226  1.00  0.00           O
ATOM    644  N   ILE A 234      46.643  33.288  56.570  1.00  0.00           N
ATOM    645  HN  ILE A 234      46.576  33.545  57.531  1.00  0.00           H
ATOM    646  CA  ILE A 234      46.954  34.267  55.555  1.00  0.00           C
ATOM    647  HA  ILE A 234      46.289  34.146  54.713  1.00  0.00           H
ATOM    648  CB  ILE A 234      46.860  35.627  56.163  1.00  0.00           C
ATOM    649  HB  ILE A 234      47.379  35.723  57.140  1.00  0.00           H
ATOM    650  CG2 ILE A 234      47.398  36.712  55.205  1.00  0.00           C
ATOM    651 1HG2 ILE A 234      48.506  36.753  55.145  1.00  0.00           H
ATOM    652 2HG2 ILE A 234      47.026  37.736  55.424  1.00  0.00           H
ATOM    653 3HG2 ILE A 234      46.956  36.435  54.224  1.00  0.00           H
ATOM    654  CG1 ILE A 234      45.349  35.968  56.507  1.00  0.00           C
ATOM    655 1HG1 ILE A 234      44.867  35.051  56.908  1.00  0.00           H
ATOM    656 2HG1 ILE A 234      44.932  36.231  55.511  1.00  0.00           H
ATOM    657  CD  ILE A 234      45.081  37.091  57.418  1.00  0.00           C
ATOM    658  HD1 ILE A 234      44.278  37.784  57.089  1.00  0.00           H
ATOM    659  HD2 ILE A 234      46.020  37.659  57.596  1.00  0.00           H
ATOM    660  HD3 ILE A 234      44.788  36.804  58.451  1.00  0.00           H
ATOM    661  C   ILE A 234      48.324  34.072  54.922  1.00  0.00           C
ATOM    662  O   ILE A 234      48.495  34.175  53.729  1.00  0.00           O
ATOM    663  N   ALA A 235      49.351  33.787  55.713  1.00  0.00           N
ATOM    664  HN  ALA A 235      49.210  33.971  56.683  1.00  0.00           H
ATOM    665  CA  ALA A 235      50.692  33.492  55.247  1.00  0.00           C
ATOM    666  HA  ALA A 235      51.097  34.344  54.723  1.00  0.00           H
ATOM    667  CB  ALA A 235      51.611  33.067  56.512  1.00  0.00           C
ATOM    668  HB1 ALA A 235      51.553  33.799  57.346  1.00  0.00           H
ATOM    669  HB2 ALA A 235      52.627  32.988  56.068  1.00  0.00           H
ATOM    670  HB3 ALA A 235      51.363  32.088  56.975  1.00  0.00           H
ATOM    671  C   ALA A 235      50.802  32.355  54.281  1.00  0.00           C
ATOM    672  O   ALA A 235      51.484  32.479  53.231  1.00  0.00           O
ATOM    673  N   ALA A 236      49.980  31.314  54.422  1.00  0.00           N
ATOM    674  HN  ALA A 236      49.398  31.374  55.230  1.00  0.00           H
ATOM    675  CA  ALA A 236      49.860  30.197  53.526  1.00  0.00           C
ATOM    676  HA  ALA A 236      50.737  30.077  52.908  1.00  0.00           H
ATOM    677  CB  ALA A 236      49.426  28.921  54.391  1.00  0.00           C
ATOM    678  HB1 ALA A 236      49.245  28.179  53.584  1.00  0.00           H
ATOM    679  HB2 ALA A 236      48.509  29.179  54.963  1.00  0.00           H
ATOM    680  HB3 ALA A 236      50.238  28.536  55.044  1.00  0.00           H
ATOM    681  C   ALA A 236      48.900  30.472  52.427  1.00  0.00           C
ATOM    682  O   ALA A 236      49.233  30.401  51.235  1.00  0.00           O
ATOM    683  N   PHE A 237      47.620  30.865  52.710  1.00  0.00           N
ATOM    684  HN  PHE A 237      47.385  31.085  53.654  1.00  0.00           H
ATOM    685  CA  PHE A 237      46.568  31.232  51.764  1.00  0.00           C
ATOM    686  HA  PHE A 237      46.333  30.412  51.101  1.00  0.00           H
ATOM    687  CB  PHE A 237      45.251  31.444  52.473  1.00  0.00           C
ATOM    688  HB1 PHE A 237      45.410  32.178  53.292  1.00  0.00           H
ATOM    689  HB2 PHE A 237      44.916  30.473  52.897  1.00  0.00           H
ATOM    690  CG  PHE A 237      44.112  31.944  51.613  1.00  0.00           C
ATOM    691  CD1 PHE A 237      43.566  31.053  50.665  1.00  0.00           C
ATOM    692  HD1 PHE A 237      43.994  30.070  50.539  1.00  0.00           H
ATOM    693  CE1 PHE A 237      42.561  31.509  49.872  1.00  0.00           C
ATOM    694  HE1 PHE A 237      42.284  30.882  49.038  1.00  0.00           H
ATOM    695  CZ  PHE A 237      41.966  32.767  50.146  1.00  0.00           C
ATOM    696  HZ  PHE A 237      41.238  33.015  49.387  1.00  0.00           H
ATOM    697  CD2 PHE A 237      43.509  33.200  51.934  1.00  0.00           C
ATOM    698  HD2 PHE A 237      43.937  33.668  52.809  1.00  0.00           H
ATOM    699  CE2 PHE A 237      42.407  33.602  51.195  1.00  0.00           C
ATOM    700  HE2 PHE A 237      41.882  34.531  51.365  1.00  0.00           H
ATOM    701  C   PHE A 237      46.907  32.314  50.756  1.00  0.00           C
ATOM    702  O   PHE A 237      46.653  32.160  49.576  1.00  0.00           O
ATOM    703  N   GLY A 238      47.496  33.405  51.227  1.00  0.00           N
ATOM    704  HN  GLY A 238      47.756  33.406  52.190  1.00  0.00           H
ATOM    705  CA  GLY A 238      47.922  34.500  50.483  1.00  0.00           C
ATOM    706  HA1 GLY A 238      48.085  35.245  51.248  1.00  0.00           H
ATOM    707  HA2 GLY A 238      47.157  34.701  49.748  1.00  0.00           H
ATOM    708  C   GLY A 238      49.128  34.330  49.658  1.00  0.00           C
ATOM    709  O   GLY A 238      49.156  34.756  48.541  1.00  0.00           O
ATOM    710  N   ALA A 239      50.064  33.495  50.191  1.00  0.00           N
ATOM    711  HN  ALA A 239      49.896  33.045  51.065  1.00  0.00           H
ATOM    712  CA  ALA A 239      51.158  33.128  49.345  1.00  0.00           C
ATOM    713  HA  ALA A 239      51.578  34.010  48.885  1.00  0.00           H
ATOM    714  CB  ALA A 239      52.250  32.402  50.161  1.00  0.00           C
ATOM    715  HB1 ALA A 239      52.618  33.102  50.942  1.00  0.00           H
ATOM    716  HB2 ALA A 239      53.163  32.102  49.604  1.00  0.00           H
ATOM    717  HB3 ALA A 239      51.851  31.530  50.721  1.00  0.00           H
ATOM    718  C   ALA A 239      50.763  32.147  48.238  1.00  0.00           C
ATOM    719  O   ALA A 239      51.201  32.281  47.090  1.00  0.00           O
ATOM    720  N   VAL A 240      49.764  31.235  48.556  1.00  0.00           N
ATOM    721  HN  VAL A 240      49.361  31.279  49.467  1.00  0.00           H
ATOM    722  CA  VAL A 240      49.144  30.358  47.499  1.00  0.00           C
ATOM    723  HA  VAL A 240      49.961  29.965  46.911  1.00  0.00           H
ATOM    724  CB  VAL A 240      48.388  29.242  48.132  1.00  0.00           C
ATOM    725  HB  VAL A 240      47.748  29.811  48.840  1.00  0.00           H
ATOM    726  CG1 VAL A 240      47.526  28.397  47.207  1.00  0.00           C
ATOM    727 1HG1 VAL A 240      48.093  28.374  46.251  1.00  0.00           H
ATOM    728 2HG1 VAL A 240      46.536  28.871  47.036  1.00  0.00           H
ATOM    729 3HG1 VAL A 240      47.300  27.405  47.654  1.00  0.00           H
ATOM    730  CG2 VAL A 240      49.414  28.402  48.910  1.00  0.00           C
ATOM    731 1HG2 VAL A 240      50.250  29.011  49.316  1.00  0.00           H
ATOM    732 2HG2 VAL A 240      49.850  27.666  48.201  1.00  0.00           H
ATOM    733 3HG2 VAL A 240      48.786  27.939  49.702  1.00  0.00           H
ATOM    734  C   VAL A 240      48.375  31.147  46.444  1.00  0.00           C
ATOM    735  O   VAL A 240      48.611  31.006  45.273  1.00  0.00           O
ATOM    736  N   THR A 241      47.576  32.114  46.992  1.00  0.00           N
ATOM    737  HN  THR A 241      47.446  32.045  47.978  1.00  0.00           H
ATOM    738  CA  THR A 241      46.723  32.919  46.107  1.00  0.00           C
ATOM    739  HA  THR A 241      46.270  32.180  45.462  1.00  0.00           H
ATOM    740  CB  THR A 241      45.582  33.633  46.946  1.00  0.00           C
ATOM    741  HB  THR A 241      46.077  34.283  47.699  1.00  0.00           H
ATOM    742  OG1 THR A 241      44.740  32.587  47.518  1.00  0.00           O
ATOM    743  HG1 THR A 241      45.325  32.290  48.219  1.00  0.00           H
ATOM    744  CG2 THR A 241      44.691  34.489  46.057  1.00  0.00           C
ATOM    745 1HG2 THR A 241      43.969  35.102  46.639  1.00  0.00           H
ATOM    746 2HG2 THR A 241      44.071  33.905  45.344  1.00  0.00           H
ATOM    747 3HG2 THR A 241      45.413  35.132  45.509  1.00  0.00           H
ATOM    748  C   THR A 241      47.456  33.901  45.240  1.00  0.00           C
ATOM    749  O   THR A 241      47.175  33.923  44.031  1.00  0.00           O
ATOM    750  N   GLY A 242      48.456  34.642  45.715  1.00  0.00           N
ATOM    751  HN  GLY A 242      48.615  34.670  46.698  1.00  0.00           H
ATOM    752  CA  GLY A 242      49.372  35.355  44.888  1.00  0.00           C
ATOM    753  HA1 GLY A 242      50.252  35.556  45.481  1.00  0.00           H
ATOM    754  HA2 GLY A 242      48.840  36.109  44.327  1.00  0.00           H
ATOM    755  C   GLY A 242      50.019  34.528  43.845  1.00  0.00           C
ATOM    756  O   GLY A 242      50.128  34.967  42.737  1.00  0.00           O
ATOM    757  N   LEU A 243      50.606  33.300  44.254  1.00  0.00           N
ATOM    758  HN  LEU A 243      50.546  33.129  45.234  1.00  0.00           H
ATOM    759  CA  LEU A 243      51.381  32.479  43.381  1.00  0.00           C
ATOM    760  HA  LEU A 243      52.086  33.105  42.853  1.00  0.00           H
ATOM    761  CB  LEU A 243      52.236  31.643  44.307  1.00  0.00           C
ATOM    762  HB1 LEU A 243      51.656  30.924  44.923  1.00  0.00           H
ATOM    763  HB2 LEU A 243      52.669  32.269  45.117  1.00  0.00           H
ATOM    764  CG  LEU A 243      53.443  30.913  43.643  1.00  0.00           C
ATOM    765  HG  LEU A 243      52.852  30.290  42.938  1.00  0.00           H
ATOM    766  CD1 LEU A 243      54.398  31.764  42.791  1.00  0.00           C
ATOM    767 1HD1 LEU A 243      54.724  32.674  43.339  1.00  0.00           H
ATOM    768 2HD1 LEU A 243      53.808  32.116  41.919  1.00  0.00           H
ATOM    769 3HD1 LEU A 243      55.256  31.099  42.553  1.00  0.00           H
ATOM    770  CD2 LEU A 243      54.307  30.027  44.621  1.00  0.00           C
ATOM    771 1HD2 LEU A 243      54.913  29.287  44.056  1.00  0.00           H
ATOM    772 2HD2 LEU A 243      53.605  29.447  45.257  1.00  0.00           H
ATOM    773 3HD2 LEU A 243      55.006  30.651  45.219  1.00  0.00           H
ATOM    774  C   LEU A 243      50.511  31.799  42.291  1.00  0.00           C
ATOM    775  O   LEU A 243      50.887  31.730  41.125  1.00  0.00           O
ATOM    776  N   CYS A 244      49.277  31.262  42.611  1.00  0.00           N
ATOM    777  HN  CYS A 244      49.005  31.219  43.569  1.00  0.00           H
ATOM    778  CA  CYS A 244      48.243  30.764  41.653  1.00  0.00           C
ATOM    779  HA  CYS A 244      48.632  29.877  41.175  1.00  0.00           H
ATOM    780  CB  CYS A 244      46.980  30.235  42.504  1.00  0.00           C
ATOM    781  HB1 CYS A 244      46.813  31.144  43.120  1.00  0.00           H
ATOM    782  HB2 CYS A 244      47.312  29.429  43.194  1.00  0.00           H
ATOM    783  SG  CYS A 244      45.507  29.582  41.560  1.00  0.00           S
ATOM    784  HG1 CYS A 244      46.182  28.890  40.654  1.00  0.00           H
ATOM    785  C   CYS A 244      47.825  31.803  40.632  1.00  0.00           C
ATOM    786  O   CYS A 244      47.838  31.519  39.404  1.00  0.00           O
ATOM    787  N   THR A 245      47.553  33.041  41.067  1.00  0.00           N
ATOM    788  HN  THR A 245      47.521  33.325  42.022  1.00  0.00           H
ATOM    789  CA  THR A 245      47.313  34.114  40.134  1.00  0.00           C
ATOM    790  HA  THR A 245      46.633  33.741  39.382  1.00  0.00           H
ATOM    791  CB  THR A 245      46.669  35.335  40.712  1.00  0.00           C
ATOM    792  HB  THR A 245      46.640  36.127  39.934  1.00  0.00           H
ATOM    793  OG1 THR A 245      47.383  35.735  41.884  1.00  0.00           O
ATOM    794  HG1 THR A 245      47.184  35.201  42.657  1.00  0.00           H
ATOM    795  CG2 THR A 245      45.219  35.092  41.103  1.00  0.00           C
ATOM    796 1HG2 THR A 245      44.977  34.161  41.659  1.00  0.00           H
ATOM    797 2HG2 THR A 245      44.638  34.997  40.161  1.00  0.00           H
ATOM    798 3HG2 THR A 245      44.695  35.879  41.685  1.00  0.00           H
ATOM    799  C   THR A 245      48.600  34.510  39.327  1.00  0.00           C
ATOM    800  O   THR A 245      48.600  34.762  38.105  1.00  0.00           O
ATOM    801  N   LEU A 246      49.829  34.598  39.923  1.00  0.00           N
ATOM    802  HN  LEU A 246      49.927  34.363  40.887  1.00  0.00           H
ATOM    803  CA  LEU A 246      51.113  34.835  39.254  1.00  0.00           C
ATOM    804  HA  LEU A 246      51.105  35.809  38.789  1.00  0.00           H
ATOM    805  CB  LEU A 246      52.342  34.795  40.227  1.00  0.00           C
ATOM    806  HB1 LEU A 246      52.625  33.807  40.647  1.00  0.00           H
ATOM    807  HB2 LEU A 246      52.184  35.549  41.028  1.00  0.00           H
ATOM    808  CG  LEU A 246      53.698  35.299  39.455  1.00  0.00           C
ATOM    809  HG  LEU A 246      53.930  34.634  38.596  1.00  0.00           H
ATOM    810  CD1 LEU A 246      53.503  36.769  38.898  1.00  0.00           C
ATOM    811 1HD1 LEU A 246      53.406  37.554  39.678  1.00  0.00           H
ATOM    812 2HD1 LEU A 246      52.601  36.925  38.269  1.00  0.00           H
ATOM    813 3HD1 LEU A 246      54.356  37.001  38.225  1.00  0.00           H
ATOM    814  CD2 LEU A 246      54.935  35.321  40.308  1.00  0.00           C
ATOM    815 1HD2 LEU A 246      54.766  36.042  41.136  1.00  0.00           H
ATOM    816 2HD2 LEU A 246      55.751  35.688  39.649  1.00  0.00           H
ATOM    817 3HD2 LEU A 246      55.202  34.302  40.659  1.00  0.00           H
ATOM    818  C   LEU A 246      51.360  33.795  38.150  1.00  0.00           C
ATOM    819  O   LEU A 246      51.750  34.128  37.018  1.00  0.00           O
ATOM    820  N   PHE A 247      51.198  32.481  38.377  1.00  0.00           N
ATOM    821  HN  PHE A 247      51.118  32.175  39.323  1.00  0.00           H
ATOM    822  CA  PHE A 247      51.248  31.484  37.330  1.00  0.00           C
ATOM    823  HA  PHE A 247      52.272  31.577  36.999  1.00  0.00           H
ATOM    824  CB  PHE A 247      51.081  30.169  38.031  1.00  0.00           C
ATOM    825  HB1 PHE A 247      50.036  30.118  38.406  1.00  0.00           H
ATOM    826  HB2 PHE A 247      51.779  30.163  38.895  1.00  0.00           H
ATOM    827  CG  PHE A 247      51.235  28.971  37.213  1.00  0.00           C
ATOM    828  CD1 PHE A 247      52.088  28.851  36.121  1.00  0.00           C
ATOM    829  HD1 PHE A 247      52.690  29.729  35.938  1.00  0.00           H
ATOM    830  CE1 PHE A 247      52.273  27.708  35.405  1.00  0.00           C
ATOM    831  HE1 PHE A 247      53.079  27.597  34.696  1.00  0.00           H
ATOM    832  CZ  PHE A 247      51.331  26.640  35.678  1.00  0.00           C
ATOM    833  HZ  PHE A 247      51.456  25.722  35.121  1.00  0.00           H
ATOM    834  CD2 PHE A 247      50.421  27.896  37.562  1.00  0.00           C
ATOM    835  HD2 PHE A 247      49.716  27.862  38.379  1.00  0.00           H
ATOM    836  CE2 PHE A 247      50.398  26.746  36.679  1.00  0.00           C
ATOM    837  HE2 PHE A 247      49.877  25.833  36.925  1.00  0.00           H
ATOM    838  C   PHE A 247      50.351  31.723  36.114  1.00  0.00           C
ATOM    839  O   PHE A 247      50.742  31.502  34.964  1.00  0.00           O
ATOM    840  N   THR A 248      49.075  32.054  36.414  1.00  0.00           N
ATOM    841  HN  THR A 248      48.759  32.088  37.358  1.00  0.00           H
ATOM    842  CA  THR A 248      48.151  32.517  35.403  1.00  0.00           C
ATOM    843  HA  THR A 248      48.005  31.707  34.704  1.00  0.00           H
ATOM    844  CB  THR A 248      46.830  32.808  36.089  1.00  0.00           C
ATOM    845  HB  THR A 248      46.919  33.703  36.741  1.00  0.00           H
ATOM    846  OG1 THR A 248      46.359  31.685  36.821  1.00  0.00           O
ATOM    847  HG1 THR A 248      45.785  32.179  37.411  1.00  0.00           H
ATOM    848  CG2 THR A 248      45.835  33.063  34.968  1.00  0.00           C
ATOM    849 1HG2 THR A 248      45.609  34.151  34.980  1.00  0.00           H
ATOM    850 2HG2 THR A 248      44.883  32.539  35.199  1.00  0.00           H
ATOM    851 3HG2 THR A 248      46.209  32.846  33.945  1.00  0.00           H
ATOM    852  C   THR A 248      48.554  33.693  34.541  1.00  0.00           C
ATOM    853  O   THR A 248      48.543  33.731  33.292  1.00  0.00           O
ATOM    854  N   LEU A 249      49.016  34.824  35.203  1.00  0.00           N
ATOM    855  HN  LEU A 249      48.999  34.775  36.199  1.00  0.00           H
ATOM    856  CA  LEU A 249      49.430  35.999  34.460  1.00  0.00           C
ATOM    857  HA  LEU A 249      48.599  36.307  33.843  1.00  0.00           H
ATOM    858  CB  LEU A 249      49.736  37.219  35.330  1.00  0.00           C
ATOM    859  HB1 LEU A 249      50.090  38.064  34.702  1.00  0.00           H
ATOM    860  HB2 LEU A 249      50.479  36.894  36.089  1.00  0.00           H
ATOM    861  CG  LEU A 249      48.496  37.688  36.150  1.00  0.00           C
ATOM    862  HG  LEU A 249      47.933  36.772  36.431  1.00  0.00           H
ATOM    863  CD1 LEU A 249      48.925  38.476  37.290  1.00  0.00           C
ATOM    864 1HD1 LEU A 249      49.627  39.239  36.892  1.00  0.00           H
ATOM    865 2HD1 LEU A 249      49.428  37.835  38.046  1.00  0.00           H
ATOM    866 3HD1 LEU A 249      47.996  38.916  37.711  1.00  0.00           H
ATOM    867  CD2 LEU A 249      47.585  38.412  35.124  1.00  0.00           C
ATOM    868 1HD2 LEU A 249      47.476  37.699  34.279  1.00  0.00           H
ATOM    869 2HD2 LEU A 249      47.993  39.411  34.859  1.00  0.00           H
ATOM    870 3HD2 LEU A 249      46.586  38.559  35.588  1.00  0.00           H
ATOM    871  C   LEU A 249      50.660  35.818  33.580  1.00  0.00           C
ATOM    872  O   LEU A 249      50.724  36.229  32.478  1.00  0.00           O
ATOM    873  N   ALA A 250      51.602  35.062  34.162  1.00  0.00           N
ATOM    874  HN  ALA A 250      51.593  34.763  35.113  1.00  0.00           H
ATOM    875  CA  ALA A 250      52.720  34.680  33.466  1.00  0.00           C
ATOM    876  HA  ALA A 250      53.188  35.628  33.247  1.00  0.00           H
ATOM    877  CB  ALA A 250      53.453  33.866  34.469  1.00  0.00           C
ATOM    878  HB1 ALA A 250      52.831  32.998  34.775  1.00  0.00           H
ATOM    879  HB2 ALA A 250      53.741  34.495  35.339  1.00  0.00           H
ATOM    880  HB3 ALA A 250      54.361  33.345  34.099  1.00  0.00           H
ATOM    881  C   ALA A 250      52.481  33.838  32.127  1.00  0.00           C
ATOM    882  O   ALA A 250      52.908  34.105  31.052  1.00  0.00           O
ATOM    883  N   THR A 251      51.569  32.866  32.245  1.00  0.00           N
ATOM    884  HN  THR A 251      51.337  32.648  33.190  1.00  0.00           H
ATOM    885  CA  THR A 251      51.117  32.006  31.189  1.00  0.00           C
ATOM    886  HA  THR A 251      51.984  31.506  30.784  1.00  0.00           H
ATOM    887  CB  THR A 251      50.000  31.096  31.641  1.00  0.00           C
ATOM    888  HB  THR A 251      49.132  31.609  32.109  1.00  0.00           H
ATOM    889  OG1 THR A 251      50.478  30.220  32.678  1.00  0.00           O
ATOM    890  HG1 THR A 251      50.491  30.763  33.470  1.00  0.00           H
ATOM    891  CG2 THR A 251      49.507  30.216  30.580  1.00  0.00           C
ATOM    892 1HG2 THR A 251      48.968  29.344  31.008  1.00  0.00           H
ATOM    893 2HG2 THR A 251      50.114  29.799  29.749  1.00  0.00           H
ATOM    894 3HG2 THR A 251      48.706  30.827  30.112  1.00  0.00           H
ATOM    895  C   THR A 251      50.469  32.827  30.058  1.00  0.00           C
ATOM    896  O   THR A 251      50.656  32.544  28.904  1.00  0.00           O
ATOM    897  N   PHE A 252      49.772  33.854  30.312  1.00  0.00           N
ATOM    898  HN  PHE A 252      49.506  34.104  31.239  1.00  0.00           H
ATOM    899  CA  PHE A 252      49.157  34.683  29.308  1.00  0.00           C
ATOM    900  HA  PHE A 252      48.707  33.980  28.622  1.00  0.00           H
ATOM    901  CB  PHE A 252      48.180  35.656  29.910  1.00  0.00           C
ATOM    902  HB1 PHE A 252      47.847  36.422  29.177  1.00  0.00           H
ATOM    903  HB2 PHE A 252      48.663  36.179  30.763  1.00  0.00           H
ATOM    904  CG  PHE A 252      46.897  34.969  30.373  1.00  0.00           C
ATOM    905  CD1 PHE A 252      46.293  33.960  29.553  1.00  0.00           C
ATOM    906  HD1 PHE A 252      46.767  33.597  28.653  1.00  0.00           H
ATOM    907  CE1 PHE A 252      45.242  33.255  30.086  1.00  0.00           C
ATOM    908  HE1 PHE A 252      44.830  32.467  29.474  1.00  0.00           H
ATOM    909  CZ  PHE A 252      44.569  33.606  31.282  1.00  0.00           C
ATOM    910  HZ  PHE A 252      43.620  33.172  31.560  1.00  0.00           H
ATOM    911  CD2 PHE A 252      46.331  35.265  31.624  1.00  0.00           C
ATOM    912  HD2 PHE A 252      46.746  36.040  32.251  1.00  0.00           H
ATOM    913  CE2 PHE A 252      45.075  34.703  32.002  1.00  0.00           C
ATOM    914  HE2 PHE A 252      44.638  34.940  32.962  1.00  0.00           H
ATOM    915  C   PHE A 252      50.192  35.450  28.446  1.00  0.00           C
ATOM    916  O   PHE A 252      49.962  35.670  27.285  1.00  0.00           O
ATOM    917  N   VAL A 253      51.392  35.711  28.996  1.00  0.00           N
ATOM    918  HN  VAL A 253      51.503  35.415  29.941  1.00  0.00           H
ATOM    919  CA  VAL A 253      52.455  36.520  28.359  1.00  0.00           C
ATOM    920  HA  VAL A 253      51.940  37.169  27.666  1.00  0.00           H
ATOM    921  CB  VAL A 253      53.168  37.258  29.439  1.00  0.00           C
ATOM    922  HB  VAL A 253      53.613  36.504  30.123  1.00  0.00           H
ATOM    923  CG1 VAL A 253      54.452  37.993  28.867  1.00  0.00           C
ATOM    924 1HG1 VAL A 253      55.056  37.275  28.272  1.00  0.00           H
ATOM    925 2HG1 VAL A 253      55.058  38.428  29.690  1.00  0.00           H
ATOM    926 3HG1 VAL A 253      54.108  38.819  28.208  1.00  0.00           H
ATOM    927  CG2 VAL A 253      52.232  38.235  30.252  1.00  0.00           C
ATOM    928 1HG2 VAL A 253      51.235  37.858  30.562  1.00  0.00           H
ATOM    929 2HG2 VAL A 253      52.062  39.174  29.682  1.00  0.00           H
ATOM    930 3HG2 VAL A 253      52.669  38.477  31.245  1.00  0.00           H
ATOM    931  C   VAL A 253      53.339  35.614  27.543  1.00  0.00           C
ATOM    932  O   VAL A 253      54.086  36.010  26.564  1.00  0.00           O
ATOM    933  N   ALA A 254      53.144  34.297  27.733  1.00  0.00           N
ATOM    934  HN  ALA A 254      52.553  34.076  28.505  1.00  0.00           H
ATOM    935  CA  ALA A 254      53.820  33.199  27.029  1.00  0.00           C
ATOM    936  HA  ALA A 254      54.794  33.631  26.855  1.00  0.00           H
ATOM    937  CB  ALA A 254      54.077  32.007  27.926  1.00  0.00           C
ATOM    938  HB1 ALA A 254      53.139  31.644  28.396  1.00  0.00           H
ATOM    939  HB2 ALA A 254      54.868  32.279  28.657  1.00  0.00           H
ATOM    940  HB3 ALA A 254      54.327  31.153  27.261  1.00  0.00           H
ATOM    941  C   ALA A 254      53.113  32.858  25.824  1.00  0.00           C
ATOM    942  O   ALA A 254      53.612  32.155  25.000  1.00  0.00           O
ATOM    943  N   ASP A 255      51.951  33.480  25.546  1.00  0.00           N
ATOM    944  HN  ASP A 255      51.535  34.062  26.241  1.00  0.00           H
ATOM    945  CA  ASP A 255      51.204  33.383  24.327  1.00  0.00           C
ATOM    946  HA  ASP A 255      51.904  33.424  23.505  1.00  0.00           H
ATOM    947  CB  ASP A 255      50.252  32.137  24.392  1.00  0.00           C
ATOM    948  HB1 ASP A 255      49.418  32.371  25.088  1.00  0.00           H
ATOM    949  HB2 ASP A 255      50.880  31.289  24.740  1.00  0.00           H
ATOM    950  CG  ASP A 255      49.712  31.720  23.027  1.00  0.00           C
ATOM    951  OD1 ASP A 255      48.718  30.923  23.051  1.00  0.00           O
ATOM    952  OD2 ASP A 255      50.360  32.058  22.045  1.00  0.00           O
ATOM    953  C   ASP A 255      50.547  34.745  24.193  1.00  0.00           C
ATOM    954  O   ASP A 255      49.337  34.810  24.023  1.00  0.00           O
ATOM    955  N   TRP A 256      51.308  35.819  24.242  1.00  0.00           N
ATOM    956  HN  TRP A 256      52.277  35.846  24.006  1.00  0.00           H
ATOM    957  CA  TRP A 256      50.819  37.141  24.569  1.00  0.00           C
ATOM    958  HA  TRP A 256      50.341  37.081  25.535  1.00  0.00           H
ATOM    959  CB  TRP A 256      52.016  38.146  24.664  1.00  0.00           C
ATOM    960  HB1 TRP A 256      52.527  38.337  23.696  1.00  0.00           H
ATOM    961  HB2 TRP A 256      52.722  37.649  25.363  1.00  0.00           H
ATOM    962  CG  TRP A 256      51.677  39.489  25.225  1.00  0.00           C
ATOM    963  CD1 TRP A 256      51.135  39.635  26.471  1.00  0.00           C
ATOM    964  HD1 TRP A 256      50.835  38.870  27.172  1.00  0.00           H
ATOM    965  NE1 TRP A 256      50.940  41.015  26.739  1.00  0.00           N
ATOM    966  HE1 TRP A 256      50.394  41.275  27.505  1.00  0.00           H
ATOM    967  CE2 TRP A 256      51.219  41.778  25.638  1.00  0.00           C
ATOM    968  CD2 TRP A 256      51.782  40.874  24.711  1.00  0.00           C
ATOM    969  CE3 TRP A 256      52.317  41.431  23.479  1.00  0.00           C
ATOM    970  HE3 TRP A 256      52.787  40.825  22.718  1.00  0.00           H
ATOM    971  CZ3 TRP A 256      52.259  42.833  23.309  1.00  0.00           C
ATOM    972  HZ3 TRP A 256      52.780  43.330  22.504  1.00  0.00           H
ATOM    973  CZ2 TRP A 256      51.188  43.119  25.473  1.00  0.00           C
ATOM    974  HZ2 TRP A 256      50.650  43.740  26.175  1.00  0.00           H
ATOM    975  CH2 TRP A 256      51.825  43.601  24.324  1.00  0.00           C
ATOM    976  HH2 TRP A 256      51.675  44.642  24.078  1.00  0.00           H
ATOM    977  C   TRP A 256      49.801  37.691  23.576  1.00  0.00           C
ATOM    978  O   TRP A 256      48.780  38.185  24.036  1.00  0.00           O
ATOM    979  N   ARG A 257      50.017  37.570  22.223  1.00  0.00           N
ATOM    980  HN  ARG A 257      50.754  36.972  21.916  1.00  0.00           H
ATOM    981  CA  ARG A 257      49.023  38.057  21.269  1.00  0.00           C
ATOM    982  HA  ARG A 257      48.774  39.070  21.551  1.00  0.00           H
ATOM    983  CB  ARG A 257      49.563  37.924  19.841  1.00  0.00           C
ATOM    984  HB1 ARG A 257      48.849  38.009  18.994  1.00  0.00           H
ATOM    985  HB2 ARG A 257      50.166  36.995  19.750  1.00  0.00           H
ATOM    986  CG  ARG A 257      50.687  38.983  19.561  1.00  0.00           C
ATOM    987  HG1 ARG A 257      50.908  39.048  18.474  1.00  0.00           H
ATOM    988  HG2 ARG A 257      51.601  38.706  20.130  1.00  0.00           H
ATOM    989  CD  ARG A 257      50.341  40.398  19.987  1.00  0.00           C
ATOM    990  HD1 ARG A 257      50.409  40.339  21.094  1.00  0.00           H
ATOM    991  HD2 ARG A 257      49.299  40.753  19.833  1.00  0.00           H
ATOM    992  NE  ARG A 257      51.387  41.353  19.424  1.00  0.00           N
ATOM    993  HE  ARG A 257      52.111  41.001  18.831  1.00  0.00           H
ATOM    994  CZ  ARG A 257      51.442  42.614  19.779  1.00  0.00           C
ATOM    995  NH1 ARG A 257      50.432  43.376  20.228  1.00  0.00           N
ATOM    996 1HH1 ARG A 257      49.627  42.865  20.528  1.00  0.00           H
ATOM    997 2HH1 ARG A 257      50.743  44.253  20.595  1.00  0.00           H
ATOM    998  NH2 ARG A 257      52.631  43.167  19.676  1.00  0.00           N
ATOM    999 1HH2 ARG A 257      53.432  42.666  19.348  1.00  0.00           H
ATOM   1000 2HH2 ARG A 257      52.700  44.159  19.777  1.00  0.00           H
ATOM   1001  C   ARG A 257      47.619  37.395  21.335  1.00  0.00           C
ATOM   1002  O   ARG A 257      46.580  38.047  21.370  1.00  0.00           O
ATOM   1003  N   ASN A 258      47.606  36.034  21.466  1.00  0.00           N
ATOM   1004  HN  ASN A 258      48.529  35.661  21.525  1.00  0.00           H
ATOM   1005  CA  ASN A 258      46.449  35.210  21.734  1.00  0.00           C
ATOM   1006  HA  ASN A 258      45.797  35.463  20.911  1.00  0.00           H
ATOM   1007  CB  ASN A 258      46.752  33.639  21.774  1.00  0.00           C
ATOM   1008  HB1 ASN A 258      45.900  33.008  22.106  1.00  0.00           H
ATOM   1009  HB2 ASN A 258      47.601  33.523  22.480  1.00  0.00           H
ATOM   1010  CG  ASN A 258      47.112  33.150  20.353  1.00  0.00           C
ATOM   1011  OD1 ASN A 258      46.601  33.590  19.323  1.00  0.00           O
ATOM   1012  ND2 ASN A 258      47.942  32.049  20.399  1.00  0.00           N
ATOM   1013 1HD2 ASN A 258      48.343  31.667  19.566  1.00  0.00           H
ATOM   1014 2HD2 ASN A 258      48.144  31.644  21.291  1.00  0.00           H
ATOM   1015  C   ASN A 258      45.701  35.609  23.020  1.00  0.00           C
ATOM   1016  O   ASN A 258      44.478  35.650  23.010  1.00  0.00           O
ATOM   1017  N   SER A 259      46.447  36.049  24.059  1.00  0.00           N
ATOM   1018  HN  SER A 259      47.437  36.095  23.959  1.00  0.00           H
ATOM   1019  CA  SER A 259      45.823  36.439  25.304  1.00  0.00           C
ATOM   1020  HA  SER A 259      44.818  36.046  25.257  1.00  0.00           H
ATOM   1021  CB  SER A 259      46.675  35.928  26.540  1.00  0.00           C
ATOM   1022  HB1 SER A 259      46.141  35.998  27.512  1.00  0.00           H
ATOM   1023  HB2 SER A 259      47.644  36.464  26.622  1.00  0.00           H
ATOM   1024  OG  SER A 259      46.985  34.594  26.329  1.00  0.00           O
ATOM   1025  HG1 SER A 259      47.756  34.554  25.759  1.00  0.00           H
ATOM   1026  C   SER A 259      45.578  37.868  25.432  1.00  0.00           C
ATOM   1027  O   SER A 259      45.338  38.362  26.527  1.00  0.00           O
ATOM   1028  N   ASN A 260      45.508  38.625  24.270  1.00  0.00           N
ATOM   1029  HN  ASN A 260      45.796  38.174  23.429  1.00  0.00           H
ATOM   1030  CA  ASN A 260      45.057  40.000  24.293  1.00  0.00           C
ATOM   1031  HA  ASN A 260      44.963  40.312  25.322  1.00  0.00           H
ATOM   1032  CB  ASN A 260      46.078  40.850  23.464  1.00  0.00           C
ATOM   1033  HB1 ASN A 260      45.623  41.818  23.164  1.00  0.00           H
ATOM   1034  HB2 ASN A 260      46.446  40.295  22.575  1.00  0.00           H
ATOM   1035  CG  ASN A 260      47.384  41.254  24.167  1.00  0.00           C
ATOM   1036  OD1 ASN A 260      47.646  41.083  25.383  1.00  0.00           O
ATOM   1037  ND2 ASN A 260      48.370  41.796  23.326  1.00  0.00           N
ATOM   1038 1HD2 ASN A 260      49.202  42.070  23.807  1.00  0.00           H
ATOM   1039 2HD2 ASN A 260      48.167  42.026  22.374  1.00  0.00           H
ATOM   1040  C   ASN A 260      43.708  40.128  23.636  1.00  0.00           C
ATOM   1041  O   ASN A 260      43.132  41.131  23.316  1.00  0.00           O
ATOM   1042  N   ARG A 261      43.053  38.968  23.402  1.00  0.00           N
ATOM   1043  HN  ARG A 261      43.478  38.098  23.638  1.00  0.00           H
ATOM   1044  CA  ARG A 261      41.771  38.892  22.883  1.00  0.00           C
ATOM   1045  HA  ARG A 261      41.306  39.852  22.715  1.00  0.00           H
ATOM   1046  CB  ARG A 261      41.826  38.067  21.557  1.00  0.00           C
ATOM   1047  HB1 ARG A 261      40.830  38.086  21.064  1.00  0.00           H
ATOM   1048  HB2 ARG A 261      42.130  37.021  21.776  1.00  0.00           H
ATOM   1049  CG  ARG A 261      42.828  38.585  20.527  1.00  0.00           C
ATOM   1050  HG1 ARG A 261      42.834  37.718  19.832  1.00  0.00           H
ATOM   1051  HG2 ARG A 261      43.831  38.816  20.946  1.00  0.00           H
ATOM   1052  CD  ARG A 261      42.341  39.745  19.573  1.00  0.00           C
ATOM   1053  HD1 ARG A 261      41.236  39.717  19.459  1.00  0.00           H
ATOM   1054  HD2 ARG A 261      42.845  39.585  18.596  1.00  0.00           H
ATOM   1055  NE  ARG A 261      42.768  41.079  20.063  1.00  0.00           N
ATOM   1056  HE  ARG A 261      43.673  41.249  20.453  1.00  0.00           H
ATOM   1057  CZ  ARG A 261      42.097  42.162  19.869  1.00  0.00           C
ATOM   1058  NH1 ARG A 261      40.860  42.358  19.480  1.00  0.00           N
ATOM   1059 1HH1 ARG A 261      40.323  41.542  19.268  1.00  0.00           H
ATOM   1060 2HH1 ARG A 261      40.544  43.272  19.225  1.00  0.00           H
ATOM   1061  NH2 ARG A 261      42.744  43.253  20.330  1.00  0.00           N
ATOM   1062 1HH2 ARG A 261      43.724  43.135  20.493  1.00  0.00           H
ATOM   1063 2HH2 ARG A 261      42.358  44.174  20.291  1.00  0.00           H
ATOM   1064  C   ARG A 261      40.914  38.056  23.851  1.00  0.00           C
ATOM   1065  O   ARG A 261      41.383  37.400  24.787  1.00  0.00           O
ATOM   1066  N   TYR A 262      39.635  38.054  23.669  1.00  0.00           N
ATOM   1067  HN  TYR A 262      39.261  38.646  22.959  1.00  0.00           H
ATOM   1068  CA  TYR A 262      38.554  37.442  24.418  1.00  0.00           C
ATOM   1069  HA  TYR A 262      38.718  37.767  25.435  1.00  0.00           H
ATOM   1070  CB  TYR A 262      37.174  37.859  23.832  1.00  0.00           C
ATOM   1071  HB1 TYR A 262      37.137  37.841  22.722  1.00  0.00           H
ATOM   1072  HB2 TYR A 262      36.945  38.916  24.084  1.00  0.00           H
ATOM   1073  CG  TYR A 262      36.063  37.044  24.501  1.00  0.00           C
ATOM   1074  CD1 TYR A 262      35.524  37.545  25.743  1.00  0.00           C
ATOM   1075  HD1 TYR A 262      36.035  38.406  26.147  1.00  0.00           H
ATOM   1076  CE1 TYR A 262      34.542  36.902  26.410  1.00  0.00           C
ATOM   1077  HE1 TYR A 262      34.275  37.319  27.370  1.00  0.00           H
ATOM   1078  CZ  TYR A 262      33.874  35.859  25.715  1.00  0.00           C
ATOM   1079  OH  TYR A 262      32.682  35.403  26.213  1.00  0.00           O
ATOM   1080  HH  TYR A 262      32.276  34.911  25.495  1.00  0.00           H
ATOM   1081  CD2 TYR A 262      35.423  35.999  23.884  1.00  0.00           C
ATOM   1082  HD2 TYR A 262      35.838  35.538  23.000  1.00  0.00           H
ATOM   1083  CE2 TYR A 262      34.267  35.385  24.522  1.00  0.00           C
ATOM   1084  HE2 TYR A 262      33.817  34.472  24.160  1.00  0.00           H
ATOM   1085  C   TYR A 262      38.786  35.881  24.425  1.00  0.00           C
ATOM   1086  O   TYR A 262      39.057  35.446  23.292  1.00  0.00           O
ATOM   1087  N   PRO A 263      38.557  35.034  25.451  1.00  0.00           N
ATOM   1088  CD  PRO A 263      38.549  33.559  25.392  1.00  0.00           C
ATOM   1089  HD1 PRO A 263      39.404  33.104  24.848  1.00  0.00           H
ATOM   1090  HD2 PRO A 263      37.651  33.285  24.798  1.00  0.00           H
ATOM   1091  CA  PRO A 263      38.369  35.466  26.821  1.00  0.00           C
ATOM   1092  HA  PRO A 263      37.665  36.283  26.766  1.00  0.00           H
ATOM   1093  CB  PRO A 263      37.745  34.261  27.469  1.00  0.00           C
ATOM   1094  HB1 PRO A 263      36.657  34.245  27.245  1.00  0.00           H
ATOM   1095  HB2 PRO A 263      37.840  34.191  28.574  1.00  0.00           H
ATOM   1096  CG  PRO A 263      38.338  32.997  26.749  1.00  0.00           C
ATOM   1097  HG1 PRO A 263      39.370  32.776  27.096  1.00  0.00           H
ATOM   1098  HG2 PRO A 263      37.727  32.069  26.736  1.00  0.00           H
ATOM   1099  C   PRO A 263      39.503  35.935  27.694  1.00  0.00           C
ATOM   1100  O   PRO A 263      39.295  36.598  28.721  1.00  0.00           O
ATOM   1101  N   ALA A 264      40.736  35.470  27.297  1.00  0.00           N
ATOM   1102  HN  ALA A 264      40.827  35.119  26.368  1.00  0.00           H
ATOM   1103  CA  ALA A 264      41.966  35.516  27.957  1.00  0.00           C
ATOM   1104  HA  ALA A 264      41.978  35.013  28.912  1.00  0.00           H
ATOM   1105  CB  ALA A 264      42.983  34.815  27.018  1.00  0.00           C
ATOM   1106  HB1 ALA A 264      42.656  33.762  26.884  1.00  0.00           H
ATOM   1107  HB2 ALA A 264      43.991  34.783  27.484  1.00  0.00           H
ATOM   1108  HB3 ALA A 264      42.943  35.319  26.029  1.00  0.00           H
ATOM   1109  C   ALA A 264      42.502  36.849  28.342  1.00  0.00           C
ATOM   1110  O   ALA A 264      42.981  36.909  29.455  1.00  0.00           O
ATOM   1111  N   VAL A 265      42.350  37.957  27.589  1.00  0.00           N
ATOM   1112  HN  VAL A 265      42.215  37.830  26.609  1.00  0.00           H
ATOM   1113  CA  VAL A 265      42.635  39.331  28.112  1.00  0.00           C
ATOM   1114  HA  VAL A 265      43.664  39.231  28.425  1.00  0.00           H
ATOM   1115  CB  VAL A 265      42.501  40.246  26.943  1.00  0.00           C
ATOM   1116  HB  VAL A 265      43.068  39.809  26.093  1.00  0.00           H
ATOM   1117  CG1 VAL A 265      41.067  40.322  26.408  1.00  0.00           C
ATOM   1118 1HG1 VAL A 265      41.033  40.924  25.475  1.00  0.00           H
ATOM   1119 2HG1 VAL A 265      40.408  40.805  27.161  1.00  0.00           H
ATOM   1120 3HG1 VAL A 265      40.646  39.318  26.190  1.00  0.00           H
ATOM   1121  CG2 VAL A 265      43.155  41.553  27.396  1.00  0.00           C
ATOM   1122 1HG2 VAL A 265      42.843  42.355  26.694  1.00  0.00           H
ATOM   1123 2HG2 VAL A 265      44.238  41.592  27.153  1.00  0.00           H
ATOM   1124 3HG2 VAL A 265      42.912  41.829  28.444  1.00  0.00           H
ATOM   1125  C   VAL A 265      41.714  39.747  29.328  1.00  0.00           C
ATOM   1126  O   VAL A 265      42.088  40.344  30.328  1.00  0.00           O
ATOM   1127  N   ILE A 266      40.426  39.380  29.298  1.00  0.00           N
ATOM   1128  HN  ILE A 266      39.990  38.937  28.518  1.00  0.00           H
ATOM   1129  CA  ILE A 266      39.478  39.629  30.392  1.00  0.00           C
ATOM   1130  HA  ILE A 266      39.587  40.660  30.696  1.00  0.00           H
ATOM   1131  CB  ILE A 266      37.998  39.256  30.043  1.00  0.00           C
ATOM   1132  HB  ILE A 266      37.791  38.179  29.860  1.00  0.00           H
ATOM   1133  CG2 ILE A 266      37.015  39.634  31.224  1.00  0.00           C
ATOM   1134 1HG2 ILE A 266      37.209  39.008  32.122  1.00  0.00           H
ATOM   1135 2HG2 ILE A 266      35.994  39.372  30.872  1.00  0.00           H
ATOM   1136 3HG2 ILE A 266      37.095  40.688  31.564  1.00  0.00           H
ATOM   1137  CG1 ILE A 266      37.667  39.913  28.770  1.00  0.00           C
ATOM   1138 1HG1 ILE A 266      36.577  39.835  28.571  1.00  0.00           H
ATOM   1139 2HG1 ILE A 266      38.301  39.423  28.001  1.00  0.00           H
ATOM   1140  CD  ILE A 266      37.982  41.398  28.750  1.00  0.00           C
ATOM   1141  HD1 ILE A 266      37.595  41.987  29.609  1.00  0.00           H
ATOM   1142  HD2 ILE A 266      37.584  41.852  27.818  1.00  0.00           H
ATOM   1143  HD3 ILE A 266      39.067  41.627  28.678  1.00  0.00           H
ATOM   1144  C   ILE A 266      39.870  38.830  31.637  1.00  0.00           C
ATOM   1145  O   ILE A 266      39.837  39.320  32.728  1.00  0.00           O
ATOM   1146  N   LEU A 267      40.264  37.591  31.402  1.00  0.00           N
ATOM   1147  HN  LEU A 267      40.270  37.245  30.467  1.00  0.00           H
ATOM   1148  CA  LEU A 267      40.941  36.684  32.355  1.00  0.00           C
ATOM   1149  HA  LEU A 267      40.381  36.519  33.263  1.00  0.00           H
ATOM   1150  CB  LEU A 267      41.273  35.342  31.814  1.00  0.00           C
ATOM   1151  HB1 LEU A 267      41.720  34.775  32.658  1.00  0.00           H
ATOM   1152  HB2 LEU A 267      41.924  35.258  30.917  1.00  0.00           H
ATOM   1153  CG  LEU A 267      40.023  34.548  31.508  1.00  0.00           C
ATOM   1154  HG  LEU A 267      39.271  35.201  31.017  1.00  0.00           H
ATOM   1155  CD1 LEU A 267      40.214  33.374  30.474  1.00  0.00           C
ATOM   1156 1HD1 LEU A 267      41.030  32.704  30.821  1.00  0.00           H
ATOM   1157 2HD1 LEU A 267      40.447  33.689  29.434  1.00  0.00           H
ATOM   1158 3HD1 LEU A 267      39.261  32.804  30.501  1.00  0.00           H
ATOM   1159  CD2 LEU A 267      39.289  33.970  32.777  1.00  0.00           C
ATOM   1160 1HD2 LEU A 267      39.904  33.297  33.412  1.00  0.00           H
ATOM   1161 2HD2 LEU A 267      38.355  33.452  32.474  1.00  0.00           H
ATOM   1162 3HD2 LEU A 267      39.032  34.774  33.500  1.00  0.00           H
ATOM   1163  C   LEU A 267      42.230  37.347  32.812  1.00  0.00           C
ATOM   1164  O   LEU A 267      42.497  37.312  34.003  1.00  0.00           O
ATOM   1165  N   PHE A 268      42.998  37.962  31.938  1.00  0.00           N
ATOM   1166  HN  PHE A 268      42.915  37.837  30.952  1.00  0.00           H
ATOM   1167  CA  PHE A 268      44.131  38.708  32.418  1.00  0.00           C
ATOM   1168  HA  PHE A 268      44.754  38.076  33.034  1.00  0.00           H
ATOM   1169  CB  PHE A 268      45.088  38.916  31.138  1.00  0.00           C
ATOM   1170  HB1 PHE A 268      44.568  39.518  30.362  1.00  0.00           H
ATOM   1171  HB2 PHE A 268      45.396  37.908  30.787  1.00  0.00           H
ATOM   1172  CG  PHE A 268      46.327  39.670  31.552  1.00  0.00           C
ATOM   1173  CD1 PHE A 268      46.262  41.074  31.559  1.00  0.00           C
ATOM   1174  HD1 PHE A 268      45.279  41.475  31.360  1.00  0.00           H
ATOM   1175  CE1 PHE A 268      47.440  41.844  31.600  1.00  0.00           C
ATOM   1176  HE1 PHE A 268      47.276  42.908  31.520  1.00  0.00           H
ATOM   1177  CZ  PHE A 268      48.740  41.193  31.673  1.00  0.00           C
ATOM   1178  HZ  PHE A 268      49.618  41.820  31.642  1.00  0.00           H
ATOM   1179  CD2 PHE A 268      47.583  39.015  31.741  1.00  0.00           C
ATOM   1180  HD2 PHE A 268      47.659  37.940  31.806  1.00  0.00           H
ATOM   1181  CE2 PHE A 268      48.763  39.748  31.727  1.00  0.00           C
ATOM   1182  HE2 PHE A 268      49.682  39.182  31.728  1.00  0.00           H
ATOM   1183  C   PHE A 268      43.768  39.820  33.361  1.00  0.00           C
ATOM   1184  O   PHE A 268      44.495  40.159  34.334  1.00  0.00           O
ATOM   1185  N   TYR A 269      42.694  40.597  33.048  1.00  0.00           N
ATOM   1186  HN  TYR A 269      42.210  40.431  32.193  1.00  0.00           H
ATOM   1187  CA  TYR A 269      42.284  41.719  33.867  1.00  0.00           C
ATOM   1188  HA  TYR A 269      43.162  42.319  34.058  1.00  0.00           H
ATOM   1189  CB  TYR A 269      41.163  42.522  33.179  1.00  0.00           C
ATOM   1190  HB1 TYR A 269      40.963  43.352  33.890  1.00  0.00           H
ATOM   1191  HB2 TYR A 269      40.263  41.897  33.000  1.00  0.00           H
ATOM   1192  CG  TYR A 269      41.669  43.115  31.887  1.00  0.00           C
ATOM   1193  CD1 TYR A 269      40.845  43.481  30.828  1.00  0.00           C
ATOM   1194  HD1 TYR A 269      39.778  43.315  30.823  1.00  0.00           H
ATOM   1195  CE1 TYR A 269      41.406  44.057  29.641  1.00  0.00           C
ATOM   1196  HE1 TYR A 269      40.732  44.296  28.832  1.00  0.00           H
ATOM   1197  CZ  TYR A 269      42.772  44.333  29.539  1.00  0.00           C
ATOM   1198  OH  TYR A 269      43.450  44.815  28.390  1.00  0.00           O
ATOM   1199  HH  TYR A 269      42.798  44.927  27.695  1.00  0.00           H
ATOM   1200  CD2 TYR A 269      43.016  43.590  31.836  1.00  0.00           C
ATOM   1201  HD2 TYR A 269      43.710  43.471  32.655  1.00  0.00           H
ATOM   1202  CE2 TYR A 269      43.569  44.095  30.643  1.00  0.00           C
ATOM   1203  HE2 TYR A 269      44.623  44.295  30.517  1.00  0.00           H
ATOM   1204  C   TYR A 269      41.801  41.244  35.260  1.00  0.00           C
ATOM   1205  O   TYR A 269      42.158  41.744  36.300  1.00  0.00           O
ATOM   1206  N   VAL A 270      40.980  40.185  35.289  1.00  0.00           N
ATOM   1207  HN  VAL A 270      40.846  39.690  34.434  1.00  0.00           H
ATOM   1208  CA  VAL A 270      40.510  39.527  36.531  1.00  0.00           C
ATOM   1209  HA  VAL A 270      39.906  40.154  37.170  1.00  0.00           H
ATOM   1210  CB  VAL A 270      39.627  38.339  36.173  1.00  0.00           C
ATOM   1211  HB  VAL A 270      40.221  37.963  35.313  1.00  0.00           H
ATOM   1212  CG1 VAL A 270      39.556  37.250  37.238  1.00  0.00           C
ATOM   1213 1HG1 VAL A 270      39.246  37.734  38.189  1.00  0.00           H
ATOM   1214 2HG1 VAL A 270      40.575  36.863  37.454  1.00  0.00           H
ATOM   1215 3HG1 VAL A 270      38.856  36.436  36.950  1.00  0.00           H
ATOM   1216  CG2 VAL A 270      38.285  38.928  35.742  1.00  0.00           C
ATOM   1217 1HG2 VAL A 270      37.793  39.286  36.671  1.00  0.00           H
ATOM   1218 2HG2 VAL A 270      37.685  38.281  35.066  1.00  0.00           H
ATOM   1219 3HG2 VAL A 270      38.512  39.855  35.175  1.00  0.00           H
ATOM   1220  C   VAL A 270      41.733  39.020  37.325  1.00  0.00           C
ATOM   1221  O   VAL A 270      41.837  39.214  38.527  1.00  0.00           O
ATOM   1222  N   ASN A 271      42.712  38.368  36.686  1.00  0.00           N
ATOM   1223  HN  ASN A 271      42.536  38.185  35.722  1.00  0.00           H
ATOM   1224  CA  ASN A 271      43.641  37.615  37.513  1.00  0.00           C
ATOM   1225  HA  ASN A 271      43.192  37.203  38.404  1.00  0.00           H
ATOM   1226  CB  ASN A 271      44.281  36.436  36.793  1.00  0.00           C
ATOM   1227  HB1 ASN A 271      45.184  36.121  37.357  1.00  0.00           H
ATOM   1228  HB2 ASN A 271      44.757  36.619  35.806  1.00  0.00           H
ATOM   1229  CG  ASN A 271      43.285  35.279  36.877  1.00  0.00           C
ATOM   1230  OD1 ASN A 271      42.772  34.934  37.971  1.00  0.00           O
ATOM   1231  ND2 ASN A 271      42.962  34.632  35.695  1.00  0.00           N
ATOM   1232 1HD2 ASN A 271      42.346  33.845  35.666  1.00  0.00           H
ATOM   1233 2HD2 ASN A 271      43.285  35.017  34.831  1.00  0.00           H
ATOM   1234  C   ASN A 271      44.608  38.656  38.122  1.00  0.00           C
ATOM   1235  O   ASN A 271      45.224  38.496  39.189  1.00  0.00           O
ATOM   1236  N   ALA A 272      44.739  39.782  37.439  1.00  0.00           N
ATOM   1237  HN  ALA A 272      44.202  39.863  36.603  1.00  0.00           H
ATOM   1238  CA  ALA A 272      45.572  40.945  37.749  1.00  0.00           C
ATOM   1239  HA  ALA A 272      46.520  40.519  38.046  1.00  0.00           H
ATOM   1240  CB  ALA A 272      45.799  41.930  36.549  1.00  0.00           C
ATOM   1241  HB1 ALA A 272      44.859  42.303  36.090  1.00  0.00           H
ATOM   1242  HB2 ALA A 272      46.343  41.466  35.698  1.00  0.00           H
ATOM   1243  HB3 ALA A 272      46.425  42.829  36.733  1.00  0.00           H
ATOM   1244  C   ALA A 272      45.006  41.649  38.978  1.00  0.00           C
ATOM   1245  O   ALA A 272      45.718  41.903  39.944  1.00  0.00           O
ATOM   1246  N   CYS A 273      43.670  41.821  38.929  1.00  0.00           N
ATOM   1247  HN  CYS A 273      43.153  41.463  38.155  1.00  0.00           H
ATOM   1248  CA  CYS A 273      42.843  42.392  40.012  1.00  0.00           C
ATOM   1249  HA  CYS A 273      43.183  43.411  40.130  1.00  0.00           H
ATOM   1250  CB  CYS A 273      41.329  42.382  39.607  1.00  0.00           C
ATOM   1251  HB1 CYS A 273      40.611  42.539  40.441  1.00  0.00           H
ATOM   1252  HB2 CYS A 273      41.050  41.379  39.219  1.00  0.00           H
ATOM   1253  SG  CYS A 273      40.872  43.604  38.275  1.00  0.00           S
ATOM   1254  HG1 CYS A 273      41.496  42.920  37.327  1.00  0.00           H
ATOM   1255  C   CYS A 273      43.056  41.684  41.342  1.00  0.00           C
ATOM   1256  O   CYS A 273      43.608  42.223  42.296  1.00  0.00           O
ATOM   1257  N   PHE A 274      42.846  40.372  41.334  1.00  0.00           N
ATOM   1258  HN  PHE A 274      42.193  39.919  40.732  1.00  0.00           H
ATOM   1259  CA  PHE A 274      43.203  39.529  42.496  1.00  0.00           C
ATOM   1260  HA  PHE A 274      42.745  40.045  43.327  1.00  0.00           H
ATOM   1261  CB  PHE A 274      42.700  38.063  42.304  1.00  0.00           C
ATOM   1262  HB1 PHE A 274      42.999  37.523  43.228  1.00  0.00           H
ATOM   1263  HB2 PHE A 274      43.105  37.644  41.358  1.00  0.00           H
ATOM   1264  CG  PHE A 274      41.193  38.085  42.277  1.00  0.00           C
ATOM   1265  CD1 PHE A 274      40.469  38.529  43.362  1.00  0.00           C
ATOM   1266  HD1 PHE A 274      41.013  38.641  44.288  1.00  0.00           H
ATOM   1267  CE1 PHE A 274      39.097  38.734  43.300  1.00  0.00           C
ATOM   1268  HE1 PHE A 274      38.556  39.073  44.170  1.00  0.00           H
ATOM   1269  CZ  PHE A 274      38.348  38.562  42.159  1.00  0.00           C
ATOM   1270  HZ  PHE A 274      37.292  38.785  42.142  1.00  0.00           H
ATOM   1271  CD2 PHE A 274      40.415  37.836  41.116  1.00  0.00           C
ATOM   1272  HD2 PHE A 274      40.978  37.506  40.256  1.00  0.00           H
ATOM   1273  CE2 PHE A 274      39.049  38.076  41.035  1.00  0.00           C
ATOM   1274  HE2 PHE A 274      38.509  37.877  40.121  1.00  0.00           H
ATOM   1275  C   PHE A 274      44.697  39.494  42.945  1.00  0.00           C
ATOM   1276  O   PHE A 274      44.995  39.654  44.129  1.00  0.00           O
ATOM   1277  N   PHE A 275      45.668  39.411  41.977  1.00  0.00           N
ATOM   1278  HN  PHE A 275      45.514  39.267  41.002  1.00  0.00           H
ATOM   1279  CA  PHE A 275      47.096  39.337  42.186  1.00  0.00           C
ATOM   1280  HA  PHE A 275      47.233  38.432  42.759  1.00  0.00           H
ATOM   1281  CB  PHE A 275      47.848  39.197  40.822  1.00  0.00           C
ATOM   1282  HB1 PHE A 275      47.638  40.064  40.160  1.00  0.00           H
ATOM   1283  HB2 PHE A 275      47.552  38.228  40.365  1.00  0.00           H
ATOM   1284  CG  PHE A 275      49.316  39.143  41.027  1.00  0.00           C
ATOM   1285  CD1 PHE A 275      49.912  38.126  41.745  1.00  0.00           C
ATOM   1286  HD1 PHE A 275      49.288  37.303  42.060  1.00  0.00           H
ATOM   1287  CE1 PHE A 275      51.239  38.159  41.793  1.00  0.00           C
ATOM   1288  HE1 PHE A 275      51.780  37.306  42.175  1.00  0.00           H
ATOM   1289  CZ  PHE A 275      52.119  39.137  41.324  1.00  0.00           C
ATOM   1290  HZ  PHE A 275      53.183  39.080  41.500  1.00  0.00           H
ATOM   1291  CD2 PHE A 275      50.170  40.225  40.521  1.00  0.00           C
ATOM   1292  HD2 PHE A 275      49.670  41.015  39.980  1.00  0.00           H
ATOM   1293  CE2 PHE A 275      51.565  40.191  40.752  1.00  0.00           C
ATOM   1294  HE2 PHE A 275      52.237  40.979  40.446  1.00  0.00           H
ATOM   1295  C   PHE A 275      47.559  40.567  42.959  1.00  0.00           C
ATOM   1296  O   PHE A 275      48.081  40.479  44.077  1.00  0.00           O
ATOM   1297  N   VAL A 276      47.174  41.792  42.488  1.00  0.00           N
ATOM   1298  HN  VAL A 276      46.519  41.837  41.738  1.00  0.00           H
ATOM   1299  CA  VAL A 276      47.563  43.104  43.051  1.00  0.00           C
ATOM   1300  HA  VAL A 276      48.641  43.168  43.038  1.00  0.00           H
ATOM   1301  CB  VAL A 276      47.011  44.217  42.158  1.00  0.00           C
ATOM   1302  HB  VAL A 276      45.977  44.037  41.795  1.00  0.00           H
ATOM   1303  CG1 VAL A 276      46.985  45.583  42.808  1.00  0.00           C
ATOM   1304 1HG1 VAL A 276      46.190  45.812  43.550  1.00  0.00           H
ATOM   1305 2HG1 VAL A 276      46.892  46.333  41.993  1.00  0.00           H
ATOM   1306 3HG1 VAL A 276      47.967  45.837  43.260  1.00  0.00           H
ATOM   1307  CG2 VAL A 276      47.929  44.297  40.872  1.00  0.00           C
ATOM   1308 1HG2 VAL A 276      47.986  43.301  40.385  1.00  0.00           H
ATOM   1309 2HG2 VAL A 276      48.975  44.565  41.134  1.00  0.00           H
ATOM   1310 3HG2 VAL A 276      47.470  45.030  40.174  1.00  0.00           H
ATOM   1311  C   VAL A 276      46.994  43.285  44.489  1.00  0.00           C
ATOM   1312  O   VAL A 276      47.726  43.735  45.408  1.00  0.00           O
ATOM   1313  N   GLY A 277      45.687  42.958  44.742  1.00  0.00           N
ATOM   1314  HN  GLY A 277      45.101  42.685  43.983  1.00  0.00           H
ATOM   1315  CA  GLY A 277      45.135  43.009  46.010  1.00  0.00           C
ATOM   1316  HA1 GLY A 277      44.060  42.914  45.958  1.00  0.00           H
ATOM   1317  HA2 GLY A 277      45.274  44.017  46.373  1.00  0.00           H
ATOM   1318  C   GLY A 277      45.773  42.082  47.066  1.00  0.00           C
ATOM   1319  O   GLY A 277      45.968  42.497  48.193  1.00  0.00           O
ATOM   1320  N   SER A 278      46.163  40.831  46.719  1.00  0.00           N
ATOM   1321  HN  SER A 278      45.972  40.482  45.805  1.00  0.00           H
ATOM   1322  CA  SER A 278      46.706  39.758  47.547  1.00  0.00           C
ATOM   1323  HA  SER A 278      46.037  39.587  48.378  1.00  0.00           H
ATOM   1324  CB  SER A 278      46.879  38.463  46.684  1.00  0.00           C
ATOM   1325  HB1 SER A 278      47.472  37.703  47.235  1.00  0.00           H
ATOM   1326  HB2 SER A 278      47.500  38.770  45.815  1.00  0.00           H
ATOM   1327  OG  SER A 278      45.731  37.902  46.171  1.00  0.00           O
ATOM   1328  HG1 SER A 278      45.471  38.538  45.501  1.00  0.00           H
ATOM   1329  C   SER A 278      48.076  40.196  47.987  1.00  0.00           C
ATOM   1330  O   SER A 278      48.458  40.073  49.170  1.00  0.00           O
ATOM   1331  N   ILE A 279      48.868  40.901  47.067  1.00  0.00           N
ATOM   1332  HN  ILE A 279      48.571  41.021  46.123  1.00  0.00           H
ATOM   1333  CA  ILE A 279      50.068  41.641  47.417  1.00  0.00           C
ATOM   1334  HA  ILE A 279      50.815  40.995  47.854  1.00  0.00           H
ATOM   1335  CB  ILE A 279      50.654  42.146  46.092  1.00  0.00           C
ATOM   1336  HB  ILE A 279      49.917  42.739  45.510  1.00  0.00           H
ATOM   1337  CG2 ILE A 279      51.785  43.206  46.289  1.00  0.00           C
ATOM   1338 1HG2 ILE A 279      52.549  42.908  47.038  1.00  0.00           H
ATOM   1339 2HG2 ILE A 279      51.335  44.182  46.571  1.00  0.00           H
ATOM   1340 3HG2 ILE A 279      52.306  43.325  45.315  1.00  0.00           H
ATOM   1341  CG1 ILE A 279      51.212  40.978  45.241  1.00  0.00           C
ATOM   1342 1HG1 ILE A 279      51.741  41.379  44.350  1.00  0.00           H
ATOM   1343 2HG1 ILE A 279      50.361  40.361  44.883  1.00  0.00           H
ATOM   1344  CD  ILE A 279      52.211  39.992  45.898  1.00  0.00           C
ATOM   1345  HD1 ILE A 279      51.772  39.401  46.729  1.00  0.00           H
ATOM   1346  HD2 ILE A 279      53.072  40.570  46.299  1.00  0.00           H
ATOM   1347  HD3 ILE A 279      52.635  39.292  45.147  1.00  0.00           H
ATOM   1348  C   ILE A 279      49.990  42.732  48.380  1.00  0.00           C
ATOM   1349  O   ILE A 279      50.803  42.862  49.308  1.00  0.00           O
ATOM   1350  N   GLY A 280      48.936  43.485  48.196  1.00  0.00           N
ATOM   1351  HN  GLY A 280      48.420  43.457  47.343  1.00  0.00           H
ATOM   1352  CA  GLY A 280      48.567  44.509  49.159  1.00  0.00           C
ATOM   1353  HA1 GLY A 280      47.803  45.121  48.702  1.00  0.00           H
ATOM   1354  HA2 GLY A 280      49.449  45.095  49.369  1.00  0.00           H
ATOM   1355  C   GLY A 280      48.096  44.018  50.530  1.00  0.00           C
ATOM   1356  O   GLY A 280      48.364  44.682  51.500  1.00  0.00           O
ATOM   1357  N   TRP A 281      47.430  42.864  50.612  1.00  0.00           N
ATOM   1358  HN  TRP A 281      47.355  42.505  49.684  1.00  0.00           H
ATOM   1359  CA  TRP A 281      47.104  42.080  51.822  1.00  0.00           C
ATOM   1360  HA  TRP A 281      46.746  42.890  52.440  1.00  0.00           H
ATOM   1361  CB  TRP A 281      46.023  40.978  51.422  1.00  0.00           C
ATOM   1362  HB1 TRP A 281      46.512  40.211  50.783  1.00  0.00           H
ATOM   1363  HB2 TRP A 281      45.307  41.538  50.783  1.00  0.00           H
ATOM   1364  CG  TRP A 281      45.304  40.419  52.615  1.00  0.00           C
ATOM   1365  CD1 TRP A 281      45.783  39.837  53.727  1.00  0.00           C
ATOM   1366  HD1 TRP A 281      46.841  39.769  53.932  1.00  0.00           H
ATOM   1367  NE1 TRP A 281      44.752  39.554  54.632  1.00  0.00           N
ATOM   1368  HE1 TRP A 281      44.904  39.528  55.595  1.00  0.00           H
ATOM   1369  CE2 TRP A 281      43.556  39.885  54.135  1.00  0.00           C
ATOM   1370  CD2 TRP A 281      43.839  40.431  52.820  1.00  0.00           C
ATOM   1371  CE3 TRP A 281      42.719  40.951  52.055  1.00  0.00           C
ATOM   1372  HE3 TRP A 281      42.947  41.238  51.040  1.00  0.00           H
ATOM   1373  CZ3 TRP A 281      41.445  41.000  52.678  1.00  0.00           C
ATOM   1374  HZ3 TRP A 281      40.588  41.388  52.147  1.00  0.00           H
ATOM   1375  CZ2 TRP A 281      42.367  40.088  54.768  1.00  0.00           C
ATOM   1376  HZ2 TRP A 281      42.113  39.772  55.769  1.00  0.00           H
ATOM   1377  CH2 TRP A 281      41.269  40.626  54.017  1.00  0.00           C
ATOM   1378  HH2 TRP A 281      40.273  40.739  54.420  1.00  0.00           H
ATOM   1379  C   TRP A 281      48.393  41.540  52.537  1.00  0.00           C
ATOM   1380  O   TRP A 281      48.572  41.659  53.713  1.00  0.00           O
ATOM   1381  N   LEU A 282      49.363  41.000  51.738  1.00  0.00           N
ATOM   1382  HN  LEU A 282      49.153  40.802  50.784  1.00  0.00           H
ATOM   1383  CA  LEU A 282      50.689  40.515  52.050  1.00  0.00           C
ATOM   1384  HA  LEU A 282      50.485  39.719  52.751  1.00  0.00           H
ATOM   1385  CB  LEU A 282      51.459  39.815  50.886  1.00  0.00           C
ATOM   1386  HB1 LEU A 282      52.557  39.747  51.038  1.00  0.00           H
ATOM   1387  HB2 LEU A 282      51.320  40.394  49.948  1.00  0.00           H
ATOM   1388  CG  LEU A 282      50.827  38.380  50.631  1.00  0.00           C
ATOM   1389  HG  LEU A 282      49.745  38.611  50.731  1.00  0.00           H
ATOM   1390  CD1 LEU A 282      51.073  37.915  49.229  1.00  0.00           C
ATOM   1391 1HD1 LEU A 282      50.645  36.896  49.119  1.00  0.00           H
ATOM   1392 2HD1 LEU A 282      52.165  37.735  49.122  1.00  0.00           H
ATOM   1393 3HD1 LEU A 282      50.760  38.580  48.396  1.00  0.00           H
ATOM   1394  CD2 LEU A 282      51.267  37.335  51.721  1.00  0.00           C
ATOM   1395 1HD2 LEU A 282      52.270  37.562  52.142  1.00  0.00           H
ATOM   1396 2HD2 LEU A 282      51.360  36.320  51.280  1.00  0.00           H
ATOM   1397 3HD2 LEU A 282      50.510  37.282  52.533  1.00  0.00           H
ATOM   1398  C   LEU A 282      51.574  41.528  52.749  1.00  0.00           C
ATOM   1399  O   LEU A 282      52.273  41.209  53.722  1.00  0.00           O
ATOM   1400  N   ALA A 283      51.509  42.801  52.257  1.00  0.00           N
ATOM   1401  HN  ALA A 283      50.915  42.866  51.458  1.00  0.00           H
ATOM   1402  CA  ALA A 283      52.198  43.970  52.747  1.00  0.00           C
ATOM   1403  HA  ALA A 283      53.238  43.902  52.462  1.00  0.00           H
ATOM   1404  CB  ALA A 283      51.805  45.264  51.954  1.00  0.00           C
ATOM   1405  HB1 ALA A 283      50.922  45.726  52.445  1.00  0.00           H
ATOM   1406  HB2 ALA A 283      51.629  45.007  50.887  1.00  0.00           H
ATOM   1407  HB3 ALA A 283      52.604  46.034  52.015  1.00  0.00           H
ATOM   1408  C   ALA A 283      52.113  44.263  54.272  1.00  0.00           C
ATOM   1409  O   ALA A 283      52.790  45.221  54.790  1.00  0.00           O
ATOM   1410  N   GLN A 284      51.353  43.550  55.048  1.00  0.00           N
ATOM   1411  HN  GLN A 284      50.864  42.794  54.622  1.00  0.00           H
ATOM   1412  CA  GLN A 284      51.261  43.614  56.434  1.00  0.00           C
ATOM   1413  HA  GLN A 284      51.310  44.680  56.604  1.00  0.00           H
ATOM   1414  CB  GLN A 284      50.006  43.007  57.004  1.00  0.00           C
ATOM   1415  HB1 GLN A 284      49.185  43.588  56.533  1.00  0.00           H
ATOM   1416  HB2 GLN A 284      49.986  43.092  58.111  1.00  0.00           H
ATOM   1417  CG  GLN A 284      49.895  41.480  56.753  1.00  0.00           C
ATOM   1418  HG1 GLN A 284      50.672  41.012  57.395  1.00  0.00           H
ATOM   1419  HG2 GLN A 284      49.955  41.319  55.656  1.00  0.00           H
ATOM   1420  CD  GLN A 284      48.620  40.798  57.337  1.00  0.00           C
ATOM   1421  OE1 GLN A 284      48.677  40.425  58.526  1.00  0.00           O
ATOM   1422  NE2 GLN A 284      47.548  40.675  56.556  1.00  0.00           N
ATOM   1423 1HE2 GLN A 284      46.825  40.205  57.062  1.00  0.00           H
ATOM   1424 2HE2 GLN A 284      47.528  41.051  55.629  1.00  0.00           H
ATOM   1425  C   GLN A 284      52.470  42.851  57.095  1.00  0.00           C
ATOM   1426  O   GLN A 284      52.776  43.022  58.229  1.00  0.00           O
ATOM   1427  N   PHE A 285      53.214  41.984  56.326  1.00  0.00           N
ATOM   1428  HN  PHE A 285      53.103  41.848  55.344  1.00  0.00           H
ATOM   1429  CA  PHE A 285      54.268  41.086  56.899  1.00  0.00           C
ATOM   1430  HA  PHE A 285      54.003  40.812  57.909  1.00  0.00           H
ATOM   1431  CB  PHE A 285      54.291  39.816  55.946  1.00  0.00           C
ATOM   1432  HB1 PHE A 285      55.111  39.096  56.154  1.00  0.00           H
ATOM   1433  HB2 PHE A 285      54.397  40.190  54.906  1.00  0.00           H
ATOM   1434  CG  PHE A 285      53.080  38.880  56.044  1.00  0.00           C
ATOM   1435  CD1 PHE A 285      52.309  38.846  57.167  1.00  0.00           C
ATOM   1436  HD1 PHE A 285      52.544  39.442  58.037  1.00  0.00           H
ATOM   1437  CE1 PHE A 285      51.304  37.881  57.326  1.00  0.00           C
ATOM   1438  HE1 PHE A 285      50.819  37.774  58.285  1.00  0.00           H
ATOM   1439  CZ  PHE A 285      51.039  37.043  56.210  1.00  0.00           C
ATOM   1440  HZ  PHE A 285      50.347  36.245  56.438  1.00  0.00           H
ATOM   1441  CD2 PHE A 285      52.770  38.095  54.919  1.00  0.00           C
ATOM   1442  HD2 PHE A 285      53.233  38.320  53.970  1.00  0.00           H
ATOM   1443  CE2 PHE A 285      51.742  37.169  55.016  1.00  0.00           C
ATOM   1444  HE2 PHE A 285      51.527  36.562  54.149  1.00  0.00           H
ATOM   1445  C   PHE A 285      55.654  41.584  57.103  1.00  0.00           C
ATOM   1446  O   PHE A 285      56.476  41.081  57.921  1.00  0.00           O
ATOM   1447  N   MET A 286      55.988  42.713  56.413  1.00  0.00           N
ATOM   1448  HN  MET A 286      55.374  43.052  55.704  1.00  0.00           H
ATOM   1449  CA  MET A 286      57.118  43.535  56.668  1.00  0.00           C
ATOM   1450  HA  MET A 286      57.997  42.908  56.702  1.00  0.00           H
ATOM   1451  CB  MET A 286      57.131  44.676  55.565  1.00  0.00           C
ATOM   1452  HB1 MET A 286      57.956  45.346  55.888  1.00  0.00           H
ATOM   1453  HB2 MET A 286      56.164  45.217  55.643  1.00  0.00           H
ATOM   1454  CG  MET A 286      57.483  44.078  54.145  1.00  0.00           C
ATOM   1455  HG1 MET A 286      56.761  43.372  53.681  1.00  0.00           H
ATOM   1456  HG2 MET A 286      58.332  43.410  54.403  1.00  0.00           H
ATOM   1457  SD  MET A 286      58.066  45.200  52.853  1.00  0.00           S
ATOM   1458  CE  MET A 286      56.617  46.386  53.077  1.00  0.00           C
ATOM   1459  HE1 MET A 286      56.528  46.892  54.062  1.00  0.00           H
ATOM   1460  HE2 MET A 286      55.690  45.845  52.789  1.00  0.00           H
ATOM   1461  HE3 MET A 286      56.711  47.239  52.371  1.00  0.00           H
ATOM   1462  C   MET A 286      57.121  44.142  58.059  1.00  0.00           C
ATOM   1463  O   MET A 286      56.120  44.510  58.731  1.00  0.00           O
ATOM   1464  N   ASP A 287      58.348  44.211  58.602  1.00  0.00           N
ATOM   1465  HN  ASP A 287      59.177  44.003  58.089  1.00  0.00           H
ATOM   1466  CA  ASP A 287      58.634  44.720  59.966  1.00  0.00           C
ATOM   1467  HA  ASP A 287      58.271  43.987  60.670  1.00  0.00           H
ATOM   1468  CB  ASP A 287      60.119  44.981  60.261  1.00  0.00           C
ATOM   1469  HB1 ASP A 287      60.524  45.786  59.611  1.00  0.00           H
ATOM   1470  HB2 ASP A 287      60.674  44.052  60.009  1.00  0.00           H
ATOM   1471  CG  ASP A 287      60.431  45.321  61.717  1.00  0.00           C
ATOM   1472  OD1 ASP A 287      59.487  45.137  62.523  1.00  0.00           O
ATOM   1473  OD2 ASP A 287      61.558  45.819  62.026  1.00  0.00           O
ATOM   1474  C   ASP A 287      57.861  45.978  60.222  1.00  0.00           C
ATOM   1475  O   ASP A 287      57.948  46.975  59.470  1.00  0.00           O
ATOM   1476  N   GLY A 288      56.980  46.130  61.280  1.00  0.00           N
ATOM   1477  HN  GLY A 288      56.889  45.279  61.791  1.00  0.00           H
ATOM   1478  CA  GLY A 288      56.367  47.409  61.563  1.00  0.00           C
ATOM   1479  HA1 GLY A 288      57.148  48.097  61.276  1.00  0.00           H
ATOM   1480  HA2 GLY A 288      56.156  47.372  62.622  1.00  0.00           H
ATOM   1481  C   GLY A 288      55.113  47.673  60.835  1.00  0.00           C
ATOM   1482  O   GLY A 288      54.257  48.464  61.295  1.00  0.00           O
ATOM   1483  N   ALA A 289      55.000  47.109  59.553  1.00  0.00           N
ATOM   1484  HN  ALA A 289      55.783  46.561  59.269  1.00  0.00           H
ATOM   1485  CA  ALA A 289      53.940  47.438  58.637  1.00  0.00           C
ATOM   1486  HA  ALA A 289      53.960  48.458  58.285  1.00  0.00           H
ATOM   1487  CB  ALA A 289      54.163  46.797  57.309  1.00  0.00           C
ATOM   1488  HB1 ALA A 289      55.220  46.988  57.022  1.00  0.00           H
ATOM   1489  HB2 ALA A 289      53.429  47.192  56.574  1.00  0.00           H
ATOM   1490  HB3 ALA A 289      54.124  45.690  57.400  1.00  0.00           H
ATOM   1491  C   ALA A 289      52.590  47.202  59.267  1.00  0.00           C
ATOM   1492  O   ALA A 289      51.825  48.114  59.239  1.00  0.00           O
ATOM   1493  N   ARG A 290      52.272  46.036  59.872  1.00  0.00           N
ATOM   1494  HN  ARG A 290      52.920  45.301  60.054  1.00  0.00           H
ATOM   1495  CA  ARG A 290      50.888  45.829  60.387  1.00  0.00           C
ATOM   1496  HA  ARG A 290      50.156  46.002  59.613  1.00  0.00           H
ATOM   1497  CB  ARG A 290      50.685  44.355  60.956  1.00  0.00           C
ATOM   1498  HB1 ARG A 290      51.455  44.046  61.694  1.00  0.00           H
ATOM   1499  HB2 ARG A 290      50.785  43.737  60.038  1.00  0.00           H
ATOM   1500  CG  ARG A 290      49.212  44.153  61.412  1.00  0.00           C
ATOM   1501  HG1 ARG A 290      48.559  44.440  60.560  1.00  0.00           H
ATOM   1502  HG2 ARG A 290      48.918  44.887  62.193  1.00  0.00           H
ATOM   1503  CD  ARG A 290      48.861  42.783  62.001  1.00  0.00           C
ATOM   1504  HD1 ARG A 290      47.751  42.742  62.031  1.00  0.00           H
ATOM   1505  HD2 ARG A 290      49.243  42.646  63.035  1.00  0.00           H
ATOM   1506  NE  ARG A 290      49.403  41.746  61.034  1.00  0.00           N
ATOM   1507  HE  ARG A 290      49.004  41.573  60.133  1.00  0.00           H
ATOM   1508  CZ  ARG A 290      50.477  40.988  61.263  1.00  0.00           C
ATOM   1509  NH1 ARG A 290      50.847  40.093  60.376  1.00  0.00           N
ATOM   1510 1HH1 ARG A 290      50.193  39.994  59.626  1.00  0.00           H
ATOM   1511 2HH1 ARG A 290      51.582  39.429  60.513  1.00  0.00           H
ATOM   1512  NH2 ARG A 290      51.139  41.063  62.429  1.00  0.00           N
ATOM   1513 1HH2 ARG A 290      50.715  41.692  63.080  1.00  0.00           H
ATOM   1514 2HH2 ARG A 290      51.912  40.451  62.593  1.00  0.00           H
ATOM   1515  C   ARG A 290      50.545  46.871  61.468  1.00  0.00           C
ATOM   1516  O   ARG A 290      49.438  47.370  61.489  1.00  0.00           O
ATOM   1517  N   ARG A 291      51.417  47.130  62.454  1.00  0.00           N
ATOM   1518  HN  ARG A 291      52.318  46.704  62.465  1.00  0.00           H
ATOM   1519  CA  ARG A 291      51.161  48.172  63.477  1.00  0.00           C
ATOM   1520  HA  ARG A 291      50.269  47.802  63.960  1.00  0.00           H
ATOM   1521  CB  ARG A 291      52.199  48.132  64.644  1.00  0.00           C
ATOM   1522  HB1 ARG A 291      51.884  47.155  65.069  1.00  0.00           H
ATOM   1523  HB2 ARG A 291      52.029  48.921  65.408  1.00  0.00           H
ATOM   1524  CG  ARG A 291      53.699  48.042  64.406  1.00  0.00           C
ATOM   1525  HG1 ARG A 291      53.963  47.586  63.428  1.00  0.00           H
ATOM   1526  HG2 ARG A 291      54.172  47.446  65.216  1.00  0.00           H
ATOM   1527  CD  ARG A 291      54.341  49.449  64.402  1.00  0.00           C
ATOM   1528  HD1 ARG A 291      54.146  50.106  65.277  1.00  0.00           H
ATOM   1529  HD2 ARG A 291      54.035  49.994  63.484  1.00  0.00           H
ATOM   1530  NE  ARG A 291      55.820  49.210  64.387  1.00  0.00           N
ATOM   1531  HE  ARG A 291      56.259  48.316  64.486  1.00  0.00           H
ATOM   1532  CZ  ARG A 291      56.756  50.124  64.538  1.00  0.00           C
ATOM   1533  NH1 ARG A 291      56.512  51.360  64.650  1.00  0.00           N
ATOM   1534 1HH1 ARG A 291      55.572  51.668  64.504  1.00  0.00           H
ATOM   1535 2HH1 ARG A 291      57.256  51.923  64.290  1.00  0.00           H
ATOM   1536  NH2 ARG A 291      58.047  49.781  64.518  1.00  0.00           N
ATOM   1537 1HH2 ARG A 291      58.222  48.819  64.308  1.00  0.00           H
ATOM   1538 2HH2 ARG A 291      58.702  50.531  64.604  1.00  0.00           H
ATOM   1539  C   ARG A 291      50.986  49.632  63.066  1.00  0.00           C
ATOM   1540  O   ARG A 291      50.150  50.276  63.643  1.00  0.00           O
ATOM   1541  N   GLU A 292      51.664  50.073  62.009  1.00  0.00           N
ATOM   1542  HN  GLU A 292      52.406  49.517  61.642  1.00  0.00           H
ATOM   1543  CA  GLU A 292      51.419  51.388  61.464  1.00  0.00           C
ATOM   1544  HA  GLU A 292      51.493  52.016  62.340  1.00  0.00           H
ATOM   1545  CB  GLU A 292      52.583  51.749  60.523  1.00  0.00           C
ATOM   1546  HB1 GLU A 292      52.314  52.634  59.908  1.00  0.00           H
ATOM   1547  HB2 GLU A 292      52.714  50.906  59.812  1.00  0.00           H
ATOM   1548  CG  GLU A 292      53.864  52.075  61.299  1.00  0.00           C
ATOM   1549  HG1 GLU A 292      54.642  52.387  60.570  1.00  0.00           H
ATOM   1550  HG2 GLU A 292      54.228  51.098  61.683  1.00  0.00           H
ATOM   1551  CD  GLU A 292      53.770  53.006  62.516  1.00  0.00           C
ATOM   1552  OE1 GLU A 292      54.040  52.561  63.636  1.00  0.00           O
ATOM   1553  OE2 GLU A 292      53.250  54.147  62.355  1.00  0.00           O
ATOM   1554  C   GLU A 292      50.060  51.595  60.726  1.00  0.00           C
ATOM   1555  O   GLU A 292      49.325  52.571  60.937  1.00  0.00           O
ATOM   1556  N   ILE A 293      49.746  50.488  60.027  1.00  0.00           N
ATOM   1557  HN  ILE A 293      50.361  49.712  59.912  1.00  0.00           H
ATOM   1558  CA  ILE A 293      48.587  50.372  59.145  1.00  0.00           C
ATOM   1559  HA  ILE A 293      48.576  51.221  58.477  1.00  0.00           H
ATOM   1560  CB  ILE A 293      48.668  49.272  58.162  1.00  0.00           C
ATOM   1561  HB  ILE A 293      49.015  48.301  58.574  1.00  0.00           H
ATOM   1562  CG2 ILE A 293      47.326  48.935  57.426  1.00  0.00           C
ATOM   1563 1HG2 ILE A 293      46.481  49.065  58.135  1.00  0.00           H
ATOM   1564 2HG2 ILE A 293      47.429  47.963  56.898  1.00  0.00           H
ATOM   1565 3HG2 ILE A 293      47.274  49.643  56.572  1.00  0.00           H
ATOM   1566  CG1 ILE A 293      49.772  49.605  57.063  1.00  0.00           C
ATOM   1567 1HG1 ILE A 293      50.598  50.152  57.568  1.00  0.00           H
ATOM   1568 2HG1 ILE A 293      49.384  50.358  56.344  1.00  0.00           H
ATOM   1569  CD  ILE A 293      50.243  48.378  56.300  1.00  0.00           C
ATOM   1570  HD1 ILE A 293      50.518  47.548  56.985  1.00  0.00           H
ATOM   1571  HD2 ILE A 293      51.167  48.706  55.778  1.00  0.00           H
ATOM   1572  HD3 ILE A 293      49.448  47.968  55.641  1.00  0.00           H
ATOM   1573  C   ILE A 293      47.310  50.269  59.973  1.00  0.00           C
ATOM   1574  O   ILE A 293      46.322  50.931  59.700  1.00  0.00           O
ATOM   1575  N   VAL A 294      47.325  49.437  61.000  1.00  0.00           N
ATOM   1576  HN  VAL A 294      48.129  48.951  61.333  1.00  0.00           H
ATOM   1577  CA  VAL A 294      46.113  49.236  61.738  1.00  0.00           C
ATOM   1578  HA  VAL A 294      45.321  49.674  61.148  1.00  0.00           H
ATOM   1579  CB  VAL A 294      45.920  47.690  61.960  1.00  0.00           C
ATOM   1580  HB  VAL A 294      46.744  47.421  62.655  1.00  0.00           H
ATOM   1581  CG1 VAL A 294      44.522  47.452  62.589  1.00  0.00           C
ATOM   1582 1HG1 VAL A 294      43.702  48.065  62.158  1.00  0.00           H
ATOM   1583 2HG1 VAL A 294      44.510  47.752  63.659  1.00  0.00           H
ATOM   1584 3HG1 VAL A 294      44.204  46.405  62.397  1.00  0.00           H
ATOM   1585  CG2 VAL A 294      46.075  46.989  60.587  1.00  0.00           C
ATOM   1586 1HG2 VAL A 294      45.462  46.063  60.564  1.00  0.00           H
ATOM   1587 2HG2 VAL A 294      47.107  46.635  60.381  1.00  0.00           H
ATOM   1588 3HG2 VAL A 294      45.799  47.701  59.780  1.00  0.00           H
ATOM   1589  C   VAL A 294      46.116  49.939  63.068  1.00  0.00           C
ATOM   1590  O   VAL A 294      45.039  50.080  63.655  1.00  0.00           O
ATOM   1591  N   CYS A 295      47.283  50.470  63.665  1.00  0.00           N
ATOM   1592  HN  CYS A 295      48.145  50.566  63.174  1.00  0.00           H
ATOM   1593  CA  CYS A 295      47.273  51.024  65.085  1.00  0.00           C
ATOM   1594  HA  CYS A 295      46.250  51.288  65.310  1.00  0.00           H
ATOM   1595  CB  CYS A 295      47.946  50.274  66.232  1.00  0.00           C
ATOM   1596  HB1 CYS A 295      47.600  50.757  67.171  1.00  0.00           H
ATOM   1597  HB2 CYS A 295      49.027  50.530  66.222  1.00  0.00           H
ATOM   1598  SG  CYS A 295      47.824  48.438  66.179  1.00  0.00           S
ATOM   1599  C   CYS A 295      47.910  52.419  65.125  1.00  0.00           C
ATOM   1600  O   CYS A 295      48.791  52.789  64.311  1.00  0.00           O
ATOM   1601  N   ARG A 296      47.521  53.304  66.063  1.00  0.00           N
ATOM   1602  HN  ARG A 296      46.700  53.090  66.587  1.00  0.00           H
ATOM   1603  CA  ARG A 296      48.172  54.578  66.172  1.00  0.00           C
ATOM   1604  HA  ARG A 296      48.683  54.879  65.269  1.00  0.00           H
ATOM   1605  CB  ARG A 296      47.146  55.659  66.547  1.00  0.00           C
ATOM   1606  HB1 ARG A 296      47.530  56.640  66.900  1.00  0.00           H
ATOM   1607  HB2 ARG A 296      46.595  55.205  67.398  1.00  0.00           H
ATOM   1608  CG  ARG A 296      46.086  55.874  65.428  1.00  0.00           C
ATOM   1609  HG1 ARG A 296      45.920  54.960  64.818  1.00  0.00           H
ATOM   1610  HG2 ARG A 296      46.332  56.684  64.708  1.00  0.00           H
ATOM   1611  CD  ARG A 296      44.699  56.367  65.946  1.00  0.00           C
ATOM   1612  HD1 ARG A 296      44.249  55.583  66.591  1.00  0.00           H
ATOM   1613  HD2 ARG A 296      44.076  56.653  65.072  1.00  0.00           H
ATOM   1614  NE  ARG A 296      44.839  57.552  66.813  1.00  0.00           N
ATOM   1615  HE  ARG A 296      45.207  57.409  67.732  1.00  0.00           H
ATOM   1616  CZ  ARG A 296      45.174  58.777  66.297  1.00  0.00           C
ATOM   1617  NH1 ARG A 296      44.959  59.089  65.049  1.00  0.00           N
ATOM   1618 1HH1 ARG A 296      44.583  58.518  64.320  1.00  0.00           H
ATOM   1619 2HH1 ARG A 296      45.166  60.032  64.787  1.00  0.00           H
ATOM   1620  NH2 ARG A 296      45.645  59.731  67.046  1.00  0.00           N
ATOM   1621 1HH2 ARG A 296      45.936  59.462  67.964  1.00  0.00           H
ATOM   1622 2HH2 ARG A 296      45.845  60.647  66.697  1.00  0.00           H
ATOM   1623  C   ARG A 296      49.134  54.464  67.351  1.00  0.00           C
ATOM   1624  O   ARG A 296      49.234  53.513  68.104  1.00  0.00           O
ATOM   1625  N   ALA A 297      49.999  55.530  67.431  1.00  0.00           N
ATOM   1626  HN  ALA A 297      49.886  56.283  66.788  1.00  0.00           H
ATOM   1627  CA  ALA A 297      51.270  55.623  68.128  1.00  0.00           C
ATOM   1628  HA  ALA A 297      51.876  54.832  67.710  1.00  0.00           H
ATOM   1629  CB  ALA A 297      52.062  56.961  67.746  1.00  0.00           C
ATOM   1630  HB1 ALA A 297      51.445  57.843  68.021  1.00  0.00           H
ATOM   1631  HB2 ALA A 297      52.338  56.958  66.670  1.00  0.00           H
ATOM   1632  HB3 ALA A 297      53.024  56.967  68.303  1.00  0.00           H
ATOM   1633  C   ALA A 297      51.173  55.519  69.660  1.00  0.00           C
ATOM   1634  O   ALA A 297      52.127  55.464  70.436  1.00  0.00           O
ATOM   1635  N   ASP A 298      49.954  55.599  70.187  1.00  0.00           N
ATOM   1636  HN  ASP A 298      49.117  55.762  69.669  1.00  0.00           H
ATOM   1637  CA  ASP A 298      49.664  55.305  71.574  1.00  0.00           C
ATOM   1638  HA  ASP A 298      50.573  55.366  72.153  1.00  0.00           H
ATOM   1639  CB  ASP A 298      48.584  56.325  72.094  1.00  0.00           C
ATOM   1640  HB1 ASP A 298      49.156  57.270  72.216  1.00  0.00           H
ATOM   1641  HB2 ASP A 298      48.139  55.926  73.030  1.00  0.00           H
ATOM   1642  CG  ASP A 298      47.320  56.538  71.284  1.00  0.00           C
ATOM   1643  OD1 ASP A 298      47.155  55.892  70.189  1.00  0.00           O
ATOM   1644  OD2 ASP A 298      46.528  57.411  71.723  1.00  0.00           O
ATOM   1645  C   ASP A 298      49.141  53.937  71.774  1.00  0.00           C
ATOM   1646  O   ASP A 298      48.838  53.482  72.887  1.00  0.00           O
ATOM   1647  N   GLY A 299      49.046  53.142  70.711  1.00  0.00           N
ATOM   1648  HN  GLY A 299      49.265  53.562  69.835  1.00  0.00           H
ATOM   1649  CA  GLY A 299      48.353  51.858  70.785  1.00  0.00           C
ATOM   1650  HA1 GLY A 299      48.277  51.476  71.793  1.00  0.00           H
ATOM   1651  HA2 GLY A 299      48.902  51.270  70.064  1.00  0.00           H
ATOM   1652  C   GLY A 299      46.884  51.814  70.470  1.00  0.00           C
ATOM   1653  O   GLY A 299      46.357  50.725  70.375  1.00  0.00           O
ATOM   1654  N   THR A 300      46.178  52.930  70.264  1.00  0.00           N
ATOM   1655  HN  THR A 300      46.544  53.852  70.359  1.00  0.00           H
ATOM   1656  CA  THR A 300      44.731  52.796  69.853  1.00  0.00           C
ATOM   1657  HA  THR A 300      44.385  51.999  70.495  1.00  0.00           H
ATOM   1658  CB  THR A 300      43.954  54.072  70.135  1.00  0.00           C
ATOM   1659  HB  THR A 300      42.897  53.993  69.805  1.00  0.00           H
ATOM   1660  OG1 THR A 300      44.328  55.242  69.449  1.00  0.00           O
ATOM   1661  HG1 THR A 300      45.247  55.474  69.604  1.00  0.00           H
ATOM   1662  CG2 THR A 300      43.925  54.370  71.575  1.00  0.00           C
ATOM   1663 1HG2 THR A 300      43.169  55.165  71.753  1.00  0.00           H
ATOM   1664 2HG2 THR A 300      44.900  54.688  72.003  1.00  0.00           H
ATOM   1665 3HG2 THR A 300      43.637  53.513  72.219  1.00  0.00           H
ATOM   1666  C   THR A 300      44.445  52.327  68.469  1.00  0.00           C
ATOM   1667  O   THR A 300      45.163  52.486  67.510  1.00  0.00           O
ATOM   1668  N   MET A 301      43.338  51.602  68.285  1.00  0.00           N
ATOM   1669  HN  MET A 301      42.837  51.302  69.093  1.00  0.00           H
ATOM   1670  CA  MET A 301      42.907  51.127  66.929  1.00  0.00           C
ATOM   1671  HA  MET A 301      43.661  50.530  66.437  1.00  0.00           H
ATOM   1672  CB  MET A 301      41.548  50.366  67.146  1.00  0.00           C
ATOM   1673  HB1 MET A 301      40.804  51.109  67.505  1.00  0.00           H
ATOM   1674  HB2 MET A 301      41.566  49.610  67.960  1.00  0.00           H
ATOM   1675  CG  MET A 301      40.897  49.685  65.943  1.00  0.00           C
ATOM   1676  HG1 MET A 301      40.336  50.411  65.317  1.00  0.00           H
ATOM   1677  HG2 MET A 301      40.157  48.927  66.276  1.00  0.00           H
ATOM   1678  SD  MET A 301      42.040  48.752  65.023  1.00  0.00           S
ATOM   1679  CE  MET A 301      41.153  47.245  64.513  1.00  0.00           C
ATOM   1680  HE1 MET A 301      40.466  47.525  63.686  1.00  0.00           H
ATOM   1681  HE2 MET A 301      40.579  46.850  65.379  1.00  0.00           H
ATOM   1682  HE3 MET A 301      41.878  46.463  64.202  1.00  0.00           H
ATOM   1683  C   MET A 301      42.659  52.270  65.917  1.00  0.00           C
ATOM   1684  O   MET A 301      41.963  53.245  66.240  1.00  0.00           O
ATOM   1685  N   ARG A 302      43.019  51.980  64.622  1.00  0.00           N
ATOM   1686  HN  ARG A 302      43.537  51.185  64.317  1.00  0.00           H
ATOM   1687  CA  ARG A 302      42.470  52.872  63.568  1.00  0.00           C
ATOM   1688  HA  ARG A 302      42.576  53.870  63.967  1.00  0.00           H
ATOM   1689  CB  ARG A 302      43.386  52.857  62.357  1.00  0.00           C
ATOM   1690  HB1 ARG A 302      42.914  53.226  61.422  1.00  0.00           H
ATOM   1691  HB2 ARG A 302      43.762  51.828  62.170  1.00  0.00           H
ATOM   1692  CG  ARG A 302      44.611  53.745  62.471  1.00  0.00           C
ATOM   1693  HG1 ARG A 302      45.202  53.315  63.308  1.00  0.00           H
ATOM   1694  HG2 ARG A 302      44.330  54.778  62.768  1.00  0.00           H
ATOM   1695  CD  ARG A 302      45.352  53.679  61.168  1.00  0.00           C
ATOM   1696  HD1 ARG A 302      44.922  54.415  60.455  1.00  0.00           H
ATOM   1697  HD2 ARG A 302      45.187  52.638  60.817  1.00  0.00           H
ATOM   1698  NE  ARG A 302      46.804  53.970  61.272  1.00  0.00           N
ATOM   1699  HE  ARG A 302      47.444  53.202  61.310  1.00  0.00           H
ATOM   1700  CZ  ARG A 302      47.294  55.136  61.611  1.00  0.00           C
ATOM   1701  NH1 ARG A 302      46.616  56.279  61.691  1.00  0.00           N
ATOM   1702 1HH1 ARG A 302      45.727  56.403  61.251  1.00  0.00           H
ATOM   1703 2HH1 ARG A 302      47.260  57.042  61.746  1.00  0.00           H
ATOM   1704  NH2 ARG A 302      48.608  55.174  61.922  1.00  0.00           N
ATOM   1705 1HH2 ARG A 302      49.028  56.063  62.102  1.00  0.00           H
ATOM   1706 2HH2 ARG A 302      49.013  54.292  62.164  1.00  0.00           H
ATOM   1707  C   ARG A 302      40.993  52.677  63.231  1.00  0.00           C
ATOM   1708  O   ARG A 302      40.501  51.589  62.934  1.00  0.00           O
ATOM   1709  N   LEU A 303      40.269  53.776  63.195  1.00  0.00           N
ATOM   1710  HN  LEU A 303      40.730  54.557  63.609  1.00  0.00           H
ATOM   1711  CA  LEU A 303      38.880  53.894  62.842  1.00  0.00           C
ATOM   1712  HA  LEU A 303      38.650  53.238  62.015  1.00  0.00           H
ATOM   1713  CB  LEU A 303      37.939  53.872  64.024  1.00  0.00           C
ATOM   1714  HB1 LEU A 303      36.896  54.117  63.727  1.00  0.00           H
ATOM   1715  HB2 LEU A 303      38.237  54.607  64.801  1.00  0.00           H
ATOM   1716  CG  LEU A 303      37.611  52.562  64.711  1.00  0.00           C
ATOM   1717  HG  LEU A 303      38.540  51.956  64.756  1.00  0.00           H
ATOM   1718  CD1 LEU A 303      37.153  52.825  66.163  1.00  0.00           C
ATOM   1719 1HD1 LEU A 303      37.879  53.500  66.664  1.00  0.00           H
ATOM   1720 2HD1 LEU A 303      37.020  51.936  66.816  1.00  0.00           H
ATOM   1721 3HD1 LEU A 303      36.191  53.380  66.131  1.00  0.00           H
ATOM   1722  CD2 LEU A 303      36.557  51.859  63.872  1.00  0.00           C
ATOM   1723 1HD2 LEU A 303      36.483  50.787  64.155  1.00  0.00           H
ATOM   1724 2HD2 LEU A 303      36.755  52.050  62.796  1.00  0.00           H
ATOM   1725 3HD2 LEU A 303      35.586  52.378  64.017  1.00  0.00           H
ATOM   1726  C   LEU A 303      38.621  55.180  62.248  1.00  0.00           C
ATOM   1727  O   LEU A 303      39.149  56.208  62.674  1.00  0.00           O
ATOM   1728  N   GLY A 304      37.744  55.223  61.204  1.00  0.00           N
ATOM   1729  HN  GLY A 304      37.429  54.367  60.801  1.00  0.00           H
ATOM   1730  CA  GLY A 304      37.351  56.452  60.504  1.00  0.00           C
ATOM   1731  HA1 GLY A 304      36.984  57.090  61.295  1.00  0.00           H
ATOM   1732  HA2 GLY A 304      36.582  56.261  59.770  1.00  0.00           H
ATOM   1733  C   GLY A 304      38.484  57.195  59.813  1.00  0.00           C
ATOM   1734  O   GLY A 304      38.592  58.391  59.879  1.00  0.00           O
ATOM   1735  N   GLU A 305      39.407  56.511  59.085  1.00  0.00           N
ATOM   1736  HN  GLU A 305      39.509  55.527  59.204  1.00  0.00           H
ATOM   1737  CA  GLU A 305      40.320  57.235  58.198  1.00  0.00           C
ATOM   1738  HA  GLU A 305      40.572  58.215  58.575  1.00  0.00           H
ATOM   1739  CB  GLU A 305      41.666  56.424  58.030  1.00  0.00           C
ATOM   1740  HB1 GLU A 305      42.465  56.644  57.290  1.00  0.00           H
ATOM   1741  HB2 GLU A 305      41.331  55.407  57.734  1.00  0.00           H
ATOM   1742  CG  GLU A 305      42.359  56.392  59.407  1.00  0.00           C
ATOM   1743  HG1 GLU A 305      42.207  55.361  59.791  1.00  0.00           H
ATOM   1744  HG2 GLU A 305      41.910  57.183  60.046  1.00  0.00           H
ATOM   1745  CD  GLU A 305      43.841  56.773  59.486  1.00  0.00           C
ATOM   1746  OE1 GLU A 305      44.319  56.934  60.596  1.00  0.00           O
ATOM   1747  OE2 GLU A 305      44.559  56.615  58.482  1.00  0.00           O
ATOM   1748  C   GLU A 305      39.678  57.450  56.848  1.00  0.00           C
ATOM   1749  O   GLU A 305      38.629  56.908  56.579  1.00  0.00           O
ATOM   1750  N   PRO A 306      40.238  58.174  55.888  1.00  0.00           N
ATOM   1751  CD  PRO A 306      39.706  58.106  54.631  1.00  0.00           C
ATOM   1752  HD1 PRO A 306      38.832  58.785  54.722  1.00  0.00           H
ATOM   1753  HD2 PRO A 306      39.520  57.123  54.146  1.00  0.00           H
ATOM   1754  CA  PRO A 306      41.285  59.200  55.960  1.00  0.00           C
ATOM   1755  HA  PRO A 306      42.250  58.750  56.142  1.00  0.00           H
ATOM   1756  CB  PRO A 306      41.294  59.882  54.643  1.00  0.00           C
ATOM   1757  HB1 PRO A 306      42.290  60.263  54.331  1.00  0.00           H
ATOM   1758  HB2 PRO A 306      40.516  60.674  54.671  1.00  0.00           H
ATOM   1759  CG  PRO A 306      40.648  58.872  53.629  1.00  0.00           C
ATOM   1760  HG1 PRO A 306      40.029  59.384  52.862  1.00  0.00           H
ATOM   1761  HG2 PRO A 306      41.350  58.071  53.314  1.00  0.00           H
ATOM   1762  C   PRO A 306      41.080  60.242  57.070  1.00  0.00           C
ATOM   1763  O   PRO A 306      39.977  60.515  57.454  1.00  0.00           O
ATOM   1764  N   THR A 307      42.206  60.810  57.616  1.00  0.00           N
ATOM   1765  HN  THR A 307      43.148  60.543  57.432  1.00  0.00           H
ATOM   1766  CA  THR A 307      42.053  61.838  58.635  1.00  0.00           C
ATOM   1767  HA  THR A 307      41.101  62.299  58.416  1.00  0.00           H
ATOM   1768  CB  THR A 307      41.975  61.304  60.064  1.00  0.00           C
ATOM   1769  HB  THR A 307      41.206  60.519  60.232  1.00  0.00           H
ATOM   1770  OG1 THR A 307      41.702  62.402  60.986  1.00  0.00           O
ATOM   1771  HG1 THR A 307      41.573  62.036  61.864  1.00  0.00           H
ATOM   1772  CG2 THR A 307      43.414  60.687  60.347  1.00  0.00           C
ATOM   1773 1HG2 THR A 307      43.359  59.589  60.183  1.00  0.00           H
ATOM   1774 2HG2 THR A 307      43.782  60.642  61.394  1.00  0.00           H
ATOM   1775 3HG2 THR A 307      44.193  61.153  59.707  1.00  0.00           H
ATOM   1776  C   THR A 307      43.041  62.951  58.345  1.00  0.00           C
ATOM   1777  O   THR A 307      44.249  62.805  58.009  1.00  0.00           O
ATOM   1778  N   SER A 308      42.651  64.201  58.525  1.00  0.00           N
ATOM   1779  HN  SER A 308      41.687  64.385  58.700  1.00  0.00           H
ATOM   1780  CA  SER A 308      43.431  65.306  57.962  1.00  0.00           C
ATOM   1781  HA  SER A 308      43.635  65.057  56.931  1.00  0.00           H
ATOM   1782  CB  SER A 308      42.470  66.523  58.008  1.00  0.00           C
ATOM   1783  HB1 SER A 308      41.609  66.164  57.404  1.00  0.00           H
ATOM   1784  HB2 SER A 308      42.842  67.387  57.418  1.00  0.00           H
ATOM   1785  OG  SER A 308      41.925  66.867  59.334  1.00  0.00           O
ATOM   1786  HG1 SER A 308      41.293  66.178  59.551  1.00  0.00           H
ATOM   1787  C   SER A 308      44.742  65.659  58.669  1.00  0.00           C
ATOM   1788  O   SER A 308      44.798  65.603  59.944  1.00  0.00           O
ATOM   1789  N   ASN A 309      45.858  65.869  57.870  1.00  0.00           N
ATOM   1790  HN  ASN A 309      45.811  65.683  56.891  1.00  0.00           H
ATOM   1791  CA  ASN A 309      47.219  66.263  58.332  1.00  0.00           C
ATOM   1792  HA  ASN A 309      47.735  66.723  57.502  1.00  0.00           H
ATOM   1793  CB  ASN A 309      47.346  67.293  59.560  1.00  0.00           C
ATOM   1794  HB1 ASN A 309      48.395  67.655  59.618  1.00  0.00           H
ATOM   1795  HB2 ASN A 309      47.084  66.829  60.535  1.00  0.00           H
ATOM   1796  CG  ASN A 309      46.472  68.516  59.432  1.00  0.00           C
ATOM   1797  OD1 ASN A 309      45.773  68.792  60.427  1.00  0.00           O
ATOM   1798  ND2 ASN A 309      46.463  69.147  58.275  1.00  0.00           N
ATOM   1799 1HD2 ASN A 309      46.125  70.085  58.347  1.00  0.00           H
ATOM   1800 2HD2 ASN A 309      47.033  68.902  57.491  1.00  0.00           H
ATOM   1801  C   ASN A 309      47.925  64.982  58.748  1.00  0.00           C
ATOM   1802  O   ASN A 309      49.110  65.058  59.043  1.00  0.00           O
ATOM   1803  N   GLU A 310      47.293  63.802  58.710  1.00  0.00           N
ATOM   1804  HN  GLU A 310      46.332  63.707  58.466  1.00  0.00           H
ATOM   1805  CA  GLU A 310      47.902  62.542  59.124  1.00  0.00           C
ATOM   1806  HA  GLU A 310      48.898  62.793  59.455  1.00  0.00           H
ATOM   1807  CB  GLU A 310      47.114  61.727  60.274  1.00  0.00           C
ATOM   1808  HB1 GLU A 310      47.551  60.736  60.524  1.00  0.00           H
ATOM   1809  HB2 GLU A 310      46.114  61.566  59.819  1.00  0.00           H
ATOM   1810  CG  GLU A 310      47.093  62.407  61.642  1.00  0.00           C
ATOM   1811  HG1 GLU A 310      46.273  62.046  62.299  1.00  0.00           H
ATOM   1812  HG2 GLU A 310      46.823  63.459  61.407  1.00  0.00           H
ATOM   1813  CD  GLU A 310      48.259  62.497  62.464  1.00  0.00           C
ATOM   1814  OE1 GLU A 310      48.781  61.440  62.819  1.00  0.00           O
ATOM   1815  OE2 GLU A 310      48.635  63.690  62.903  1.00  0.00           O
ATOM   1816  C   GLU A 310      48.264  61.550  58.007  1.00  0.00           C
ATOM   1817  O   GLU A 310      47.853  61.700  56.859  1.00  0.00           O
ATOM   1818  N   THR A 311      49.180  60.602  58.252  1.00  0.00           N
ATOM   1819  HN  THR A 311      49.676  60.608  59.117  1.00  0.00           H
ATOM   1820  CA  THR A 311      49.646  59.506  57.446  1.00  0.00           C
ATOM   1821  HA  THR A 311      50.143  60.078  56.677  1.00  0.00           H
ATOM   1822  CB  THR A 311      50.781  58.601  58.075  1.00  0.00           C
ATOM   1823  HB  THR A 311      51.580  59.279  58.445  1.00  0.00           H
ATOM   1824  OG1 THR A 311      51.491  57.680  57.206  1.00  0.00           O
ATOM   1825  HG1 THR A 311      51.843  58.197  56.477  1.00  0.00           H
ATOM   1826  CG2 THR A 311      50.050  57.765  59.149  1.00  0.00           C
ATOM   1827 1HG2 THR A 311      49.516  56.883  58.736  1.00  0.00           H
ATOM   1828 2HG2 THR A 311      49.240  58.329  59.658  1.00  0.00           H
ATOM   1829 3HG2 THR A 311      50.798  57.413  59.893  1.00  0.00           H
ATOM   1830  C   THR A 311      48.592  58.663  56.716  1.00  0.00           C
ATOM   1831  O   THR A 311      47.505  58.428  57.241  1.00  0.00           O
ATOM   1832  N   LEU A 312      48.967  58.219  55.505  1.00  0.00           N
ATOM   1833  HN  LEU A 312      49.812  58.469  55.037  1.00  0.00           H
ATOM   1834  CA  LEU A 312      48.079  57.584  54.559  1.00  0.00           C
ATOM   1835  HA  LEU A 312      47.101  57.770  54.978  1.00  0.00           H
ATOM   1836  CB  LEU A 312      48.127  58.178  53.131  1.00  0.00           C
ATOM   1837  HB1 LEU A 312      47.502  57.571  52.442  1.00  0.00           H
ATOM   1838  HB2 LEU A 312      49.187  58.137  52.799  1.00  0.00           H
ATOM   1839  CG  LEU A 312      47.566  59.612  52.942  1.00  0.00           C
ATOM   1840  HG  LEU A 312      48.038  60.217  53.746  1.00  0.00           H
ATOM   1841  CD1 LEU A 312      48.082  60.188  51.613  1.00  0.00           C
ATOM   1842 1HD1 LEU A 312      48.087  59.479  50.758  1.00  0.00           H
ATOM   1843 2HD1 LEU A 312      49.114  60.599  51.646  1.00  0.00           H
ATOM   1844 3HD1 LEU A 312      47.514  61.109  51.361  1.00  0.00           H
ATOM   1845  CD2 LEU A 312      46.044  59.628  52.988  1.00  0.00           C
ATOM   1846 1HD2 LEU A 312      45.743  59.333  54.016  1.00  0.00           H
ATOM   1847 2HD2 LEU A 312      45.684  58.939  52.194  1.00  0.00           H
ATOM   1848 3HD2 LEU A 312      45.708  60.677  52.847  1.00  0.00           H
ATOM   1849  C   LEU A 312      48.226  56.054  54.559  1.00  0.00           C
ATOM   1850  O   LEU A 312      47.720  55.371  53.664  1.00  0.00           O
ATOM   1851  N   SER A 313      48.885  55.448  55.555  1.00  0.00           N
ATOM   1852  HN  SER A 313      49.183  56.123  56.226  1.00  0.00           H
ATOM   1853  CA  SER A 313      49.275  54.075  55.580  1.00  0.00           C
ATOM   1854  HA  SER A 313      49.953  53.909  54.756  1.00  0.00           H
ATOM   1855  CB  SER A 313      49.971  53.823  56.928  1.00  0.00           C
ATOM   1856  HB1 SER A 313      50.240  52.776  57.183  1.00  0.00           H
ATOM   1857  HB2 SER A 313      49.358  54.100  57.813  1.00  0.00           H
ATOM   1858  OG  SER A 313      51.242  54.418  56.981  1.00  0.00           O
ATOM   1859  HG1 SER A 313      51.019  55.322  57.218  1.00  0.00           H
ATOM   1860  C   SER A 313      48.163  53.026  55.433  1.00  0.00           C
ATOM   1861  O   SER A 313      48.195  52.176  54.554  1.00  0.00           O
ATOM   1862  N   CYS A 314      47.106  53.296  56.213  1.00  0.00           N
ATOM   1863  HN  CYS A 314      47.293  54.111  56.756  1.00  0.00           H
ATOM   1864  CA  CYS A 314      45.834  52.621  56.183  1.00  0.00           C
ATOM   1865  HA  CYS A 314      46.075  51.570  56.251  1.00  0.00           H
ATOM   1866  CB  CYS A 314      45.078  53.225  57.397  1.00  0.00           C
ATOM   1867  HB1 CYS A 314      44.829  54.289  57.192  1.00  0.00           H
ATOM   1868  HB2 CYS A 314      45.813  53.142  58.226  1.00  0.00           H
ATOM   1869  SG  CYS A 314      43.532  52.427  58.030  1.00  0.00           S
ATOM   1870  C   CYS A 314      45.045  52.916  54.898  1.00  0.00           C
ATOM   1871  O   CYS A 314      44.495  51.982  54.334  1.00  0.00           O
ATOM   1872  N   VAL A 315      44.958  54.216  54.470  1.00  0.00           N
ATOM   1873  HN  VAL A 315      45.369  54.985  54.953  1.00  0.00           H
ATOM   1874  CA  VAL A 315      44.108  54.657  53.385  1.00  0.00           C
ATOM   1875  HA  VAL A 315      43.068  54.443  53.582  1.00  0.00           H
ATOM   1876  CB  VAL A 315      44.217  56.223  53.389  1.00  0.00           C
ATOM   1877  HB  VAL A 315      45.275  56.561  53.411  1.00  0.00           H
ATOM   1878  CG1 VAL A 315      43.466  56.871  52.191  1.00  0.00           C
ATOM   1879 1HG1 VAL A 315      42.425  56.491  52.125  1.00  0.00           H
ATOM   1880 2HG1 VAL A 315      43.955  56.678  51.212  1.00  0.00           H
ATOM   1881 3HG1 VAL A 315      43.299  57.968  52.240  1.00  0.00           H
ATOM   1882  CG2 VAL A 315      43.697  56.779  54.695  1.00  0.00           C
ATOM   1883 1HG2 VAL A 315      44.198  56.442  55.627  1.00  0.00           H
ATOM   1884 2HG2 VAL A 315      42.643  56.521  54.935  1.00  0.00           H
ATOM   1885 3HG2 VAL A 315      43.791  57.886  54.713  1.00  0.00           H
ATOM   1886  C   VAL A 315      44.461  54.050  52.109  1.00  0.00           C
ATOM   1887  O   VAL A 315      43.549  53.504  51.422  1.00  0.00           O
ATOM   1888  N   ILE A 316      45.796  54.148  51.746  1.00  0.00           N
ATOM   1889  HN  ILE A 316      46.446  54.401  52.458  1.00  0.00           H
ATOM   1890  CA  ILE A 316      46.397  53.602  50.522  1.00  0.00           C
ATOM   1891  HA  ILE A 316      45.695  53.874  49.748  1.00  0.00           H
ATOM   1892  CB  ILE A 316      47.794  54.001  50.190  1.00  0.00           C
ATOM   1893  HB  ILE A 316      48.602  53.790  50.923  1.00  0.00           H
ATOM   1894  CG2 ILE A 316      48.264  53.359  48.876  1.00  0.00           C
ATOM   1895 1HG2 ILE A 316      48.960  53.997  48.291  1.00  0.00           H
ATOM   1896 2HG2 ILE A 316      47.477  53.257  48.098  1.00  0.00           H
ATOM   1897 3HG2 ILE A 316      48.693  52.343  49.010  1.00  0.00           H
ATOM   1898  CG1 ILE A 316      47.856  55.552  50.105  1.00  0.00           C
ATOM   1899 1HG1 ILE A 316      47.273  55.891  50.988  1.00  0.00           H
ATOM   1900 2HG1 ILE A 316      47.296  55.893  49.208  1.00  0.00           H
ATOM   1901  CD  ILE A 316      49.320  56.021  50.072  1.00  0.00           C
ATOM   1902  HD1 ILE A 316      49.448  57.125  50.061  1.00  0.00           H
ATOM   1903  HD2 ILE A 316      49.669  55.805  49.040  1.00  0.00           H
ATOM   1904  HD3 ILE A 316      49.912  55.433  50.805  1.00  0.00           H
ATOM   1905  C   ILE A 316      46.256  52.090  50.483  1.00  0.00           C
ATOM   1906  O   ILE A 316      45.665  51.627  49.496  1.00  0.00           O
ATOM   1907  N   ILE A 317      46.588  51.249  51.553  1.00  0.00           N
ATOM   1908  HN  ILE A 317      47.063  51.582  52.364  1.00  0.00           H
ATOM   1909  CA  ILE A 317      46.192  49.853  51.518  1.00  0.00           C
ATOM   1910  HA  ILE A 317      46.785  49.446  50.712  1.00  0.00           H
ATOM   1911  CB  ILE A 317      46.649  49.021  52.744  1.00  0.00           C
ATOM   1912  HB  ILE A 317      46.157  49.411  53.662  1.00  0.00           H
ATOM   1913  CG2 ILE A 317      45.979  47.651  52.723  1.00  0.00           C
ATOM   1914 1HG2 ILE A 317      46.115  47.106  51.765  1.00  0.00           H
ATOM   1915 2HG2 ILE A 317      44.869  47.673  52.763  1.00  0.00           H
ATOM   1916 3HG2 ILE A 317      46.300  46.934  53.509  1.00  0.00           H
ATOM   1917  CG1 ILE A 317      48.159  49.047  52.916  1.00  0.00           C
ATOM   1918 1HG1 ILE A 317      48.423  48.533  53.865  1.00  0.00           H
ATOM   1919 2HG1 ILE A 317      48.589  50.064  53.041  1.00  0.00           H
ATOM   1920  CD  ILE A 317      48.863  48.366  51.820  1.00  0.00           C
ATOM   1921  HD1 ILE A 317      49.954  48.307  52.021  1.00  0.00           H
ATOM   1922  HD2 ILE A 317      48.775  48.924  50.863  1.00  0.00           H
ATOM   1923  HD3 ILE A 317      48.461  47.351  51.614  1.00  0.00           H
ATOM   1924  C   ILE A 317      44.700  49.591  51.335  1.00  0.00           C
ATOM   1925  O   ILE A 317      44.318  48.745  50.560  1.00  0.00           O
ATOM   1926  N   PHE A 318      43.788  50.410  51.902  1.00  0.00           N
ATOM   1927  HN  PHE A 318      44.001  51.041  52.644  1.00  0.00           H
ATOM   1928  CA  PHE A 318      42.375  50.269  51.630  1.00  0.00           C
ATOM   1929  HA  PHE A 318      42.054  49.271  51.889  1.00  0.00           H
ATOM   1930  CB  PHE A 318      41.494  51.258  52.477  1.00  0.00           C
ATOM   1931  HB1 PHE A 318      41.895  52.291  52.554  1.00  0.00           H
ATOM   1932  HB2 PHE A 318      41.569  50.888  53.522  1.00  0.00           H
ATOM   1933  CG  PHE A 318      40.006  51.332  52.187  1.00  0.00           C
ATOM   1934  CD1 PHE A 318      39.180  50.284  52.678  1.00  0.00           C
ATOM   1935  HD1 PHE A 318      39.578  49.536  53.348  1.00  0.00           H
ATOM   1936  CE1 PHE A 318      37.829  50.223  52.253  1.00  0.00           C
ATOM   1937  HE1 PHE A 318      37.158  49.440  52.571  1.00  0.00           H
ATOM   1938  CZ  PHE A 318      37.441  51.119  51.263  1.00  0.00           C
ATOM   1939  HZ  PHE A 318      36.427  51.162  50.896  1.00  0.00           H
ATOM   1940  CD2 PHE A 318      39.507  52.198  51.224  1.00  0.00           C
ATOM   1941  HD2 PHE A 318      40.119  52.993  50.823  1.00  0.00           H
ATOM   1942  CE2 PHE A 318      38.221  52.164  50.847  1.00  0.00           C
ATOM   1943  HE2 PHE A 318      37.882  52.802  50.044  1.00  0.00           H
ATOM   1944  C   PHE A 318      42.030  50.408  50.111  1.00  0.00           C
ATOM   1945  O   PHE A 318      41.297  49.633  49.516  1.00  0.00           O
ATOM   1946  N   VAL A 319      42.605  51.383  49.418  1.00  0.00           N
ATOM   1947  HN  VAL A 319      43.277  52.062  49.701  1.00  0.00           H
ATOM   1948  CA  VAL A 319      42.523  51.449  47.948  1.00  0.00           C
ATOM   1949  HA  VAL A 319      41.478  51.477  47.678  1.00  0.00           H
ATOM   1950  CB  VAL A 319      43.076  52.848  47.540  1.00  0.00           C
ATOM   1951  HB  VAL A 319      44.139  52.908  47.857  1.00  0.00           H
ATOM   1952  CG1 VAL A 319      43.234  53.028  45.961  1.00  0.00           C
ATOM   1953 1HG1 VAL A 319      42.252  52.799  45.495  1.00  0.00           H
ATOM   1954 2HG1 VAL A 319      44.027  52.353  45.572  1.00  0.00           H
ATOM   1955 3HG1 VAL A 319      43.700  54.023  45.796  1.00  0.00           H
ATOM   1956  CG2 VAL A 319      42.267  53.982  48.184  1.00  0.00           C
ATOM   1957 1HG2 VAL A 319      42.525  54.942  47.689  1.00  0.00           H
ATOM   1958 2HG2 VAL A 319      42.363  54.073  49.287  1.00  0.00           H
ATOM   1959 3HG2 VAL A 319      41.197  53.876  47.904  1.00  0.00           H
ATOM   1960  C   VAL A 319      43.126  50.230  47.180  1.00  0.00           C
ATOM   1961  O   VAL A 319      42.470  49.625  46.328  1.00  0.00           O
ATOM   1962  N   ILE A 320      44.395  49.850  47.496  1.00  0.00           N
ATOM   1963  HN  ILE A 320      44.858  50.330  48.236  1.00  0.00           H
ATOM   1964  CA  ILE A 320      45.004  48.623  46.978  1.00  0.00           C
ATOM   1965  HA  ILE A 320      44.924  48.707  45.905  1.00  0.00           H
ATOM   1966  CB  ILE A 320      46.505  48.521  47.444  1.00  0.00           C
ATOM   1967  HB  ILE A 320      46.470  48.408  48.549  1.00  0.00           H
ATOM   1968  CG2 ILE A 320      47.174  47.219  46.832  1.00  0.00           C
ATOM   1969 1HG2 ILE A 320      47.101  47.227  45.723  1.00  0.00           H
ATOM   1970 2HG2 ILE A 320      46.706  46.336  47.318  1.00  0.00           H
ATOM   1971 3HG2 ILE A 320      48.180  47.166  47.299  1.00  0.00           H
ATOM   1972  CG1 ILE A 320      47.419  49.711  47.197  1.00  0.00           C
ATOM   1973 1HG1 ILE A 320      48.403  49.538  47.681  1.00  0.00           H
ATOM   1974 2HG1 ILE A 320      47.041  50.682  47.583  1.00  0.00           H
ATOM   1975  CD  ILE A 320      47.610  49.894  45.618  1.00  0.00           C
ATOM   1976  HD1 ILE A 320      48.247  49.119  45.141  1.00  0.00           H
ATOM   1977  HD2 ILE A 320      48.160  50.835  45.400  1.00  0.00           H
ATOM   1978  HD3 ILE A 320      46.614  49.925  45.127  1.00  0.00           H
ATOM   1979  C   ILE A 320      44.154  47.377  47.195  1.00  0.00           C
ATOM   1980  O   ILE A 320      44.089  46.484  46.327  1.00  0.00           O
ATOM   1981  N   VAL A 321      43.509  47.223  48.364  1.00  0.00           N
ATOM   1982  HN  VAL A 321      43.604  47.901  49.089  1.00  0.00           H
ATOM   1983  CA  VAL A 321      42.876  45.958  48.632  1.00  0.00           C
ATOM   1984  HA  VAL A 321      43.272  45.231  47.938  1.00  0.00           H
ATOM   1985  CB  VAL A 321      43.077  45.464  50.064  1.00  0.00           C
ATOM   1986  HB  VAL A 321      42.640  46.204  50.767  1.00  0.00           H
ATOM   1987  CG1 VAL A 321      42.345  44.097  50.376  1.00  0.00           C
ATOM   1988 1HG1 VAL A 321      42.349  43.464  49.463  1.00  0.00           H
ATOM   1989 2HG1 VAL A 321      41.289  44.118  50.721  1.00  0.00           H
ATOM   1990 3HG1 VAL A 321      42.959  43.564  51.133  1.00  0.00           H
ATOM   1991  CG2 VAL A 321      44.548  45.320  50.372  1.00  0.00           C
ATOM   1992 1HG2 VAL A 321      44.666  45.092  51.453  1.00  0.00           H
ATOM   1993 2HG2 VAL A 321      45.146  46.185  50.012  1.00  0.00           H
ATOM   1994 3HG2 VAL A 321      44.974  44.479  49.784  1.00  0.00           H
ATOM   1995  C   VAL A 321      41.396  45.936  48.327  1.00  0.00           C
ATOM   1996  O   VAL A 321      40.979  45.071  47.552  1.00  0.00           O
ATOM   1997  N   TYR A 322      40.563  46.907  48.747  1.00  0.00           N
ATOM   1998  HN  TYR A 322      40.954  47.724  49.164  1.00  0.00           H
ATOM   1999  CA  TYR A 322      39.138  47.076  48.435  1.00  0.00           C
ATOM   2000  HA  TYR A 322      38.856  46.076  48.732  1.00  0.00           H
ATOM   2001  CB  TYR A 322      38.513  48.155  49.328  1.00  0.00           C
ATOM   2002  HB1 TYR A 322      38.991  49.156  49.268  1.00  0.00           H
ATOM   2003  HB2 TYR A 322      38.676  47.796  50.366  1.00  0.00           H
ATOM   2004  CG  TYR A 322      37.045  48.226  49.104  1.00  0.00           C
ATOM   2005  CD1 TYR A 322      36.139  47.548  49.895  1.00  0.00           C
ATOM   2006  HD1 TYR A 322      36.524  47.039  50.767  1.00  0.00           H
ATOM   2007  CE1 TYR A 322      34.771  47.828  49.792  1.00  0.00           C
ATOM   2008  HE1 TYR A 322      34.089  47.341  50.473  1.00  0.00           H
ATOM   2009  CZ  TYR A 322      34.363  48.686  48.769  1.00  0.00           C
ATOM   2010  OH  TYR A 322      33.037  49.073  48.472  1.00  0.00           O
ATOM   2011  HH  TYR A 322      32.473  48.605  49.092  1.00  0.00           H
ATOM   2012  CD2 TYR A 322      36.653  49.111  48.082  1.00  0.00           C
ATOM   2013  HD2 TYR A 322      37.363  49.652  47.473  1.00  0.00           H
ATOM   2014  CE2 TYR A 322      35.284  49.287  47.846  1.00  0.00           C
ATOM   2015  HE2 TYR A 322      34.842  49.949  47.116  1.00  0.00           H
ATOM   2016  C   TYR A 322      38.907  47.223  46.943  1.00  0.00           C
ATOM   2017  O   TYR A 322      38.046  46.568  46.360  1.00  0.00           O
ATOM   2018  N   TYR A 323      39.628  48.174  46.276  1.00  0.00           N
ATOM   2019  HN  TYR A 323      40.377  48.628  46.753  1.00  0.00           H
ATOM   2020  CA  TYR A 323      39.277  48.504  44.902  1.00  0.00           C
ATOM   2021  HA  TYR A 323      38.208  48.635  44.815  1.00  0.00           H
ATOM   2022  CB  TYR A 323      39.855  49.819  44.373  1.00  0.00           C
ATOM   2023  HB1 TYR A 323      40.953  49.757  44.531  1.00  0.00           H
ATOM   2024  HB2 TYR A 323      39.510  50.737  44.895  1.00  0.00           H
ATOM   2025  CG  TYR A 323      39.726  50.191  42.929  1.00  0.00           C
ATOM   2026  CD1 TYR A 323      38.428  50.355  42.349  1.00  0.00           C
ATOM   2027  HD1 TYR A 323      37.518  50.385  42.932  1.00  0.00           H
ATOM   2028  CE1 TYR A 323      38.350  50.538  40.971  1.00  0.00           C
ATOM   2029  HE1 TYR A 323      37.402  50.851  40.560  1.00  0.00           H
ATOM   2030  CZ  TYR A 323      39.493  50.679  40.158  1.00  0.00           C
ATOM   2031  OH  TYR A 323      39.427  51.100  38.811  1.00  0.00           O
ATOM   2032  HH  TYR A 323      38.497  51.272  38.644  1.00  0.00           H
ATOM   2033  CD2 TYR A 323      40.850  50.247  42.091  1.00  0.00           C
ATOM   2034  HD2 TYR A 323      41.841  50.033  42.465  1.00  0.00           H
ATOM   2035  CE2 TYR A 323      40.724  50.517  40.727  1.00  0.00           C
ATOM   2036  HE2 TYR A 323      41.619  50.495  40.122  1.00  0.00           H
ATOM   2037  C   TYR A 323      39.527  47.322  43.998  1.00  0.00           C
ATOM   2038  O   TYR A 323      38.758  46.973  43.125  1.00  0.00           O
ATOM   2039  N   ALA A 324      40.609  46.627  44.271  1.00  0.00           N
ATOM   2040  HN  ALA A 324      41.229  46.890  45.006  1.00  0.00           H
ATOM   2041  CA  ALA A 324      41.013  45.404  43.542  1.00  0.00           C
ATOM   2042  HA  ALA A 324      41.106  45.752  42.524  1.00  0.00           H
ATOM   2043  CB  ALA A 324      42.408  44.893  43.867  1.00  0.00           C
ATOM   2044  HB1 ALA A 324      43.052  45.787  44.016  1.00  0.00           H
ATOM   2045  HB2 ALA A 324      42.861  44.489  42.936  1.00  0.00           H
ATOM   2046  HB3 ALA A 324      42.679  44.148  44.646  1.00  0.00           H
ATOM   2047  C   ALA A 324      40.005  44.213  43.677  1.00  0.00           C
ATOM   2048  O   ALA A 324      39.735  43.537  42.695  1.00  0.00           O
ATOM   2049  N   LEU A 325      39.533  43.981  44.918  1.00  0.00           N
ATOM   2050  HN  LEU A 325      39.827  44.572  45.665  1.00  0.00           H
ATOM   2051  CA  LEU A 325      38.433  43.012  45.209  1.00  0.00           C
ATOM   2052  HA  LEU A 325      38.779  42.110  44.727  1.00  0.00           H
ATOM   2053  CB  LEU A 325      38.119  42.906  46.694  1.00  0.00           C
ATOM   2054  HB1 LEU A 325      37.129  42.431  46.860  1.00  0.00           H
ATOM   2055  HB2 LEU A 325      38.203  43.883  47.217  1.00  0.00           H
ATOM   2056  CG  LEU A 325      39.089  41.999  47.497  1.00  0.00           C
ATOM   2057  HG  LEU A 325      40.081  42.499  47.466  1.00  0.00           H
ATOM   2058  CD1 LEU A 325      38.753  41.941  48.977  1.00  0.00           C
ATOM   2059 1HD1 LEU A 325      38.825  42.947  49.441  1.00  0.00           H
ATOM   2060 2HD1 LEU A 325      39.607  41.383  49.418  1.00  0.00           H
ATOM   2061 3HD1 LEU A 325      37.789  41.453  49.236  1.00  0.00           H
ATOM   2062  CD2 LEU A 325      39.127  40.589  47.003  1.00  0.00           C
ATOM   2063 1HD2 LEU A 325      38.094  40.192  46.911  1.00  0.00           H
ATOM   2064 2HD2 LEU A 325      39.678  39.928  47.706  1.00  0.00           H
ATOM   2065 3HD2 LEU A 325      39.743  40.662  46.082  1.00  0.00           H
ATOM   2066  C   LEU A 325      37.258  43.388  44.370  1.00  0.00           C
ATOM   2067  O   LEU A 325      36.774  42.547  43.537  1.00  0.00           O
ATOM   2068  N   MET A 326      36.683  44.699  44.400  1.00  0.00           N
ATOM   2069  HN  MET A 326      37.047  45.413  44.992  1.00  0.00           H
ATOM   2070  CA  MET A 326      35.525  45.123  43.577  1.00  0.00           C
ATOM   2071  HA  MET A 326      34.736  44.421  43.803  1.00  0.00           H
ATOM   2072  CB  MET A 326      34.993  46.517  44.094  1.00  0.00           C
ATOM   2073  HB1 MET A 326      34.150  46.747  43.408  1.00  0.00           H
ATOM   2074  HB2 MET A 326      35.864  47.174  43.881  1.00  0.00           H
ATOM   2075  CG  MET A 326      34.396  46.436  45.504  1.00  0.00           C
ATOM   2076  HG1 MET A 326      34.162  47.480  45.802  1.00  0.00           H
ATOM   2077  HG2 MET A 326      35.067  46.029  46.291  1.00  0.00           H
ATOM   2078  SD  MET A 326      32.837  45.457  45.569  1.00  0.00           S
ATOM   2079  CE  MET A 326      32.304  45.594  47.306  1.00  0.00           C
ATOM   2080  HE1 MET A 326      32.210  46.632  47.690  1.00  0.00           H
ATOM   2081  HE2 MET A 326      33.097  45.025  47.837  1.00  0.00           H
ATOM   2082  HE3 MET A 326      31.408  44.994  47.571  1.00  0.00           H
ATOM   2083  C   MET A 326      35.658  45.071  42.051  1.00  0.00           C
ATOM   2084  O   MET A 326      34.765  44.598  41.353  1.00  0.00           O
ATOM   2085  N   ALA A 327      36.823  45.388  41.480  1.00  0.00           N
ATOM   2086  HN  ALA A 327      37.573  45.641  42.087  1.00  0.00           H
ATOM   2087  CA  ALA A 327      37.215  45.316  40.113  1.00  0.00           C
ATOM   2088  HA  ALA A 327      36.618  46.051  39.593  1.00  0.00           H
ATOM   2089  CB  ALA A 327      38.635  45.981  39.864  1.00  0.00           C
ATOM   2090  HB1 ALA A 327      39.314  45.444  40.560  1.00  0.00           H
ATOM   2091  HB2 ALA A 327      38.606  47.033  40.219  1.00  0.00           H
ATOM   2092  HB3 ALA A 327      38.931  45.859  38.800  1.00  0.00           H
ATOM   2093  C   ALA A 327      37.135  43.857  39.468  1.00  0.00           C
ATOM   2094  O   ALA A 327      36.532  43.788  38.437  1.00  0.00           O
ATOM   2095  N   GLY A 328      37.711  42.849  40.105  1.00  0.00           N
ATOM   2096  HN  GLY A 328      38.121  43.079  40.984  1.00  0.00           H
ATOM   2097  CA  GLY A 328      37.662  41.434  39.523  1.00  0.00           C
ATOM   2098  HA1 GLY A 328      38.348  40.822  40.089  1.00  0.00           H
ATOM   2099  HA2 GLY A 328      37.941  41.531  38.484  1.00  0.00           H
ATOM   2100  C   GLY A 328      36.394  40.716  39.685  1.00  0.00           C
ATOM   2101  O   GLY A 328      35.928  40.029  38.823  1.00  0.00           O
ATOM   2102  N   VAL A 329      35.667  41.023  40.762  1.00  0.00           N
ATOM   2103  HN  VAL A 329      35.974  41.531  41.563  1.00  0.00           H
ATOM   2104  CA  VAL A 329      34.226  40.810  40.920  1.00  0.00           C
ATOM   2105  HA  VAL A 329      34.074  39.747  40.807  1.00  0.00           H
ATOM   2106  CB  VAL A 329      33.729  41.169  42.338  1.00  0.00           C
ATOM   2107  HB  VAL A 329      34.049  42.198  42.608  1.00  0.00           H
ATOM   2108  CG1 VAL A 329      32.189  41.139  42.542  1.00  0.00           C
ATOM   2109 1HG1 VAL A 329      31.813  41.339  43.568  1.00  0.00           H
ATOM   2110 2HG1 VAL A 329      31.757  40.179  42.186  1.00  0.00           H
ATOM   2111 3HG1 VAL A 329      31.860  41.985  41.902  1.00  0.00           H
ATOM   2112  CG2 VAL A 329      34.346  40.094  43.249  1.00  0.00           C
ATOM   2113 1HG2 VAL A 329      33.832  39.137  43.014  1.00  0.00           H
ATOM   2114 2HG2 VAL A 329      34.115  40.334  44.309  1.00  0.00           H
ATOM   2115 3HG2 VAL A 329      35.442  39.918  43.230  1.00  0.00           H
ATOM   2116  C   VAL A 329      33.329  41.412  39.808  1.00  0.00           C
ATOM   2117  O   VAL A 329      32.436  40.735  39.286  1.00  0.00           O
ATOM   2118  N   VAL A 330      33.604  42.664  39.392  1.00  0.00           N
ATOM   2119  HN  VAL A 330      34.284  43.225  39.858  1.00  0.00           H
ATOM   2120  CA  VAL A 330      32.888  43.434  38.362  1.00  0.00           C
ATOM   2121  HA  VAL A 330      31.825  43.281  38.480  1.00  0.00           H
ATOM   2122  CB  VAL A 330      33.366  44.891  38.353  1.00  0.00           C
ATOM   2123  HB  VAL A 330      34.433  44.906  38.663  1.00  0.00           H
ATOM   2124  CG1 VAL A 330      33.305  45.465  36.893  1.00  0.00           C
ATOM   2125 1HG1 VAL A 330      34.087  44.932  36.312  1.00  0.00           H
ATOM   2126 2HG1 VAL A 330      33.423  46.570  36.916  1.00  0.00           H
ATOM   2127 3HG1 VAL A 330      32.358  45.200  36.375  1.00  0.00           H
ATOM   2128  CG2 VAL A 330      32.563  45.680  39.467  1.00  0.00           C
ATOM   2129 1HG2 VAL A 330      33.242  46.425  39.933  1.00  0.00           H
ATOM   2130 2HG2 VAL A 330      32.186  45.034  40.289  1.00  0.00           H
ATOM   2131 3HG2 VAL A 330      31.681  46.178  39.010  1.00  0.00           H
ATOM   2132  C   VAL A 330      33.179  42.742  37.028  1.00  0.00           C
ATOM   2133  O   VAL A 330      32.281  42.430  36.271  1.00  0.00           O
ATOM   2134  N   TRP A 331      34.486  42.354  36.804  1.00  0.00           N
ATOM   2135  HN  TRP A 331      35.232  42.698  37.368  1.00  0.00           H
ATOM   2136  CA  TRP A 331      34.801  41.756  35.535  1.00  0.00           C
ATOM   2137  HA  TRP A 331      34.329  42.339  34.759  1.00  0.00           H
ATOM   2138  CB  TRP A 331      36.290  41.749  35.077  1.00  0.00           C
ATOM   2139  HB1 TRP A 331      36.425  41.041  34.231  1.00  0.00           H
ATOM   2140  HB2 TRP A 331      36.981  41.458  35.896  1.00  0.00           H
ATOM   2141  CG  TRP A 331      36.737  43.034  34.501  1.00  0.00           C
ATOM   2142  CD1 TRP A 331      37.472  44.027  35.177  1.00  0.00           C
ATOM   2143  HD1 TRP A 331      37.817  43.883  36.190  1.00  0.00           H
ATOM   2144  NE1 TRP A 331      37.556  45.139  34.361  1.00  0.00           N
ATOM   2145  HE1 TRP A 331      37.836  46.000  34.723  1.00  0.00           H
ATOM   2146  CE2 TRP A 331      36.943  44.874  33.108  1.00  0.00           C
ATOM   2147  CD2 TRP A 331      36.390  43.567  33.201  1.00  0.00           C
ATOM   2148  CE3 TRP A 331      35.727  43.036  32.121  1.00  0.00           C
ATOM   2149  HE3 TRP A 331      35.428  41.998  32.121  1.00  0.00           H
ATOM   2150  CZ3 TRP A 331      35.705  43.705  30.915  1.00  0.00           C
ATOM   2151  HZ3 TRP A 331      35.289  43.390  29.969  1.00  0.00           H
ATOM   2152  CZ2 TRP A 331      37.001  45.567  31.919  1.00  0.00           C
ATOM   2153  HZ2 TRP A 331      37.515  46.511  31.807  1.00  0.00           H
ATOM   2154  CH2 TRP A 331      36.313  44.941  30.861  1.00  0.00           C
ATOM   2155  HH2 TRP A 331      36.341  45.382  29.876  1.00  0.00           H
ATOM   2156  C   TRP A 331      34.185  40.348  35.314  1.00  0.00           C
ATOM   2157  O   TRP A 331      33.847  40.109  34.172  1.00  0.00           O
ATOM   2158  N   PHE A 332      33.913  39.594  36.367  1.00  0.00           N
ATOM   2159  HN  PHE A 332      34.358  39.864  37.217  1.00  0.00           H
ATOM   2160  CA  PHE A 332      33.089  38.401  36.284  1.00  0.00           C
ATOM   2161  HA  PHE A 332      33.617  37.863  35.510  1.00  0.00           H
ATOM   2162  CB  PHE A 332      33.383  37.602  37.580  1.00  0.00           C
ATOM   2163  HB1 PHE A 332      33.131  38.252  38.445  1.00  0.00           H
ATOM   2164  HB2 PHE A 332      34.426  37.229  37.665  1.00  0.00           H
ATOM   2165  CG  PHE A 332      32.485  36.414  37.845  1.00  0.00           C
ATOM   2166  CD1 PHE A 332      32.197  35.531  36.850  1.00  0.00           C
ATOM   2167  HD1 PHE A 332      32.727  35.526  35.910  1.00  0.00           H
ATOM   2168  CE1 PHE A 332      31.214  34.542  36.959  1.00  0.00           C
ATOM   2169  HE1 PHE A 332      31.003  33.785  36.217  1.00  0.00           H
ATOM   2170  CZ  PHE A 332      30.317  34.673  38.028  1.00  0.00           C
ATOM   2171  HZ  PHE A 332      29.524  33.951  38.156  1.00  0.00           H
ATOM   2172  CD2 PHE A 332      31.721  36.318  39.006  1.00  0.00           C
ATOM   2173  HD2 PHE A 332      32.008  37.028  39.768  1.00  0.00           H
ATOM   2174  CE2 PHE A 332      30.581  35.548  39.100  1.00  0.00           C
ATOM   2175  HE2 PHE A 332      29.991  35.649  39.998  1.00  0.00           H
ATOM   2176  C   PHE A 332      31.722  38.619  35.761  1.00  0.00           C
ATOM   2177  O   PHE A 332      31.202  37.801  34.966  1.00  0.00           O
ATOM   2178  N   VAL A 333      30.969  39.687  36.087  1.00  0.00           N
ATOM   2179  HN  VAL A 333      31.218  40.313  36.822  1.00  0.00           H
ATOM   2180  CA  VAL A 333      29.599  39.961  35.508  1.00  0.00           C
ATOM   2181  HA  VAL A 333      29.104  39.002  35.467  1.00  0.00           H
ATOM   2182  CB  VAL A 333      28.828  41.037  36.269  1.00  0.00           C
ATOM   2183  HB  VAL A 333      29.048  42.094  36.007  1.00  0.00           H
ATOM   2184  CG1 VAL A 333      27.337  40.786  35.960  1.00  0.00           C
ATOM   2185 1HG1 VAL A 333      26.667  41.349  36.644  1.00  0.00           H
ATOM   2186 2HG1 VAL A 333      27.148  39.696  36.062  1.00  0.00           H
ATOM   2187 3HG1 VAL A 333      27.065  41.231  34.980  1.00  0.00           H
ATOM   2188  CG2 VAL A 333      29.142  41.064  37.814  1.00  0.00           C
ATOM   2189 1HG2 VAL A 333      29.307  40.031  38.190  1.00  0.00           H
ATOM   2190 2HG2 VAL A 333      28.228  41.472  38.296  1.00  0.00           H
ATOM   2191 3HG2 VAL A 333      30.059  41.603  38.133  1.00  0.00           H
ATOM   2192  C   VAL A 333      29.660  40.349  34.015  1.00  0.00           C
ATOM   2193  O   VAL A 333      28.830  39.957  33.204  1.00  0.00           O
ATOM   2194  N   VAL A 334      30.706  41.044  33.625  1.00  0.00           N
ATOM   2195  HN  VAL A 334      31.423  41.409  34.214  1.00  0.00           H
ATOM   2196  CA  VAL A 334      30.995  41.360  32.206  1.00  0.00           C
ATOM   2197  HA  VAL A 334      30.109  41.680  31.677  1.00  0.00           H
ATOM   2198  CB  VAL A 334      32.035  42.469  32.097  1.00  0.00           C
ATOM   2199  HB  VAL A 334      33.003  42.381  32.635  1.00  0.00           H
ATOM   2200  CG1 VAL A 334      32.303  42.717  30.628  1.00  0.00           C
ATOM   2201 1HG1 VAL A 334      31.340  42.786  30.077  1.00  0.00           H
ATOM   2202 2HG1 VAL A 334      32.967  41.943  30.187  1.00  0.00           H
ATOM   2203 3HG1 VAL A 334      32.855  43.676  30.538  1.00  0.00           H
ATOM   2204  CG2 VAL A 334      31.395  43.750  32.524  1.00  0.00           C
ATOM   2205 1HG2 VAL A 334      31.246  43.734  33.625  1.00  0.00           H
ATOM   2206 2HG2 VAL A 334      30.427  43.935  32.012  1.00  0.00           H
ATOM   2207 3HG2 VAL A 334      31.967  44.665  32.261  1.00  0.00           H
ATOM   2208  C   VAL A 334      31.361  40.141  31.478  1.00  0.00           C
ATOM   2209  O   VAL A 334      30.935  39.876  30.362  1.00  0.00           O
ATOM   2210  N   LEU A 335      32.188  39.316  32.045  1.00  0.00           N
ATOM   2211  HN  LEU A 335      32.691  39.557  32.871  1.00  0.00           H
ATOM   2212  CA  LEU A 335      32.510  37.993  31.559  1.00  0.00           C
ATOM   2213  HA  LEU A 335      32.859  38.091  30.542  1.00  0.00           H
ATOM   2214  CB  LEU A 335      33.626  37.379  32.481  1.00  0.00           C
ATOM   2215  HB1 LEU A 335      33.356  37.192  33.542  1.00  0.00           H
ATOM   2216  HB2 LEU A 335      34.426  38.143  32.585  1.00  0.00           H
ATOM   2217  CG  LEU A 335      34.266  36.111  32.047  1.00  0.00           C
ATOM   2218  HG  LEU A 335      33.490  35.317  32.013  1.00  0.00           H
ATOM   2219  CD1 LEU A 335      34.766  36.275  30.611  1.00  0.00           C
ATOM   2220 1HD1 LEU A 335      35.466  37.137  30.577  1.00  0.00           H
ATOM   2221 2HD1 LEU A 335      33.891  36.524  29.974  1.00  0.00           H
ATOM   2222 3HD1 LEU A 335      35.207  35.387  30.109  1.00  0.00           H
ATOM   2223  CD2 LEU A 335      35.378  35.665  33.025  1.00  0.00           C
ATOM   2224 1HD2 LEU A 335      35.875  34.832  32.483  1.00  0.00           H
ATOM   2225 2HD2 LEU A 335      34.901  35.487  34.012  1.00  0.00           H
ATOM   2226 3HD2 LEU A 335      36.071  36.516  33.199  1.00  0.00           H
ATOM   2227  C   LEU A 335      31.373  37.016  31.416  1.00  0.00           C
ATOM   2228  O   LEU A 335      31.313  36.325  30.434  1.00  0.00           O
ATOM   2229  N   THR A 336      30.435  37.037  32.380  1.00  0.00           N
ATOM   2230  HN  THR A 336      30.600  37.609  33.180  1.00  0.00           H
ATOM   2231  CA  THR A 336      29.145  36.358  32.341  1.00  0.00           C
ATOM   2232  HA  THR A 336      29.556  35.390  32.095  1.00  0.00           H
ATOM   2233  CB  THR A 336      28.454  36.484  33.693  1.00  0.00           C
ATOM   2234  HB  THR A 336      28.214  37.499  34.074  1.00  0.00           H
ATOM   2235  OG1 THR A 336      29.282  35.934  34.736  1.00  0.00           O
ATOM   2236  HG1 THR A 336      30.043  36.510  34.632  1.00  0.00           H
ATOM   2237  CG2 THR A 336      27.143  35.657  33.627  1.00  0.00           C
ATOM   2238 1HG2 THR A 336      26.417  35.948  32.839  1.00  0.00           H
ATOM   2239 2HG2 THR A 336      26.633  35.725  34.612  1.00  0.00           H
ATOM   2240 3HG2 THR A 336      27.387  34.576  33.543  1.00  0.00           H
ATOM   2241  C   THR A 336      28.165  36.917  31.221  1.00  0.00           C
ATOM   2242  O   THR A 336      27.497  36.121  30.561  1.00  0.00           O
ATOM   2243  N   TYR A 337      28.044  38.259  31.014  1.00  0.00           N
ATOM   2244  HN  TYR A 337      28.437  38.964  31.598  1.00  0.00           H
ATOM   2245  CA  TYR A 337      27.368  38.821  29.904  1.00  0.00           C
ATOM   2246  HA  TYR A 337      26.427  38.290  29.872  1.00  0.00           H
ATOM   2247  CB  TYR A 337      27.227  40.349  30.352  1.00  0.00           C
ATOM   2248  HB1 TYR A 337      28.206  40.667  30.771  1.00  0.00           H
ATOM   2249  HB2 TYR A 337      26.509  40.566  31.172  1.00  0.00           H
ATOM   2250  CG  TYR A 337      26.880  41.175  29.165  1.00  0.00           C
ATOM   2251  CD1 TYR A 337      25.606  41.367  28.654  1.00  0.00           C
ATOM   2252  HD1 TYR A 337      24.774  40.831  29.087  1.00  0.00           H
ATOM   2253  CE1 TYR A 337      25.337  42.041  27.503  1.00  0.00           C
ATOM   2254  HE1 TYR A 337      24.337  42.087  27.099  1.00  0.00           H
ATOM   2255  CZ  TYR A 337      26.433  42.672  26.884  1.00  0.00           C
ATOM   2256  OH  TYR A 337      26.162  43.496  25.781  1.00  0.00           O
ATOM   2257  HH  TYR A 337      25.253  43.275  25.566  1.00  0.00           H
ATOM   2258  CD2 TYR A 337      27.931  41.838  28.484  1.00  0.00           C
ATOM   2259  HD2 TYR A 337      28.948  41.742  28.834  1.00  0.00           H
ATOM   2260  CE2 TYR A 337      27.694  42.651  27.406  1.00  0.00           C
ATOM   2261  HE2 TYR A 337      28.525  43.199  26.987  1.00  0.00           H
ATOM   2262  C   TYR A 337      27.879  38.528  28.477  1.00  0.00           C
ATOM   2263  O   TYR A 337      27.156  38.049  27.574  1.00  0.00           O
ATOM   2264  N   ALA A 338      29.300  38.661  28.298  1.00  0.00           N
ATOM   2265  HN  ALA A 338      29.854  38.957  29.072  1.00  0.00           H
ATOM   2266  CA  ALA A 338      30.004  38.295  27.109  1.00  0.00           C
ATOM   2267  HA  ALA A 338      29.595  38.859  26.284  1.00  0.00           H
ATOM   2268  CB  ALA A 338      31.549  38.523  27.265  1.00  0.00           C
ATOM   2269  HB1 ALA A 338      32.095  38.162  26.367  1.00  0.00           H
ATOM   2270  HB2 ALA A 338      31.862  38.027  28.208  1.00  0.00           H
ATOM   2271  HB3 ALA A 338      31.714  39.603  27.467  1.00  0.00           H
ATOM   2272  C   ALA A 338      29.782  36.812  26.821  1.00  0.00           C
ATOM   2273  O   ALA A 338      29.393  36.514  25.714  1.00  0.00           O
ATOM   2274  N   TRP A 339      29.877  35.921  27.808  1.00  0.00           N
ATOM   2275  HN  TRP A 339      30.159  36.263  28.701  1.00  0.00           H
ATOM   2276  CA  TRP A 339      29.584  34.510  27.651  1.00  0.00           C
ATOM   2277  HA  TRP A 339      30.357  34.051  27.053  1.00  0.00           H
ATOM   2278  CB  TRP A 339      29.815  33.914  29.103  1.00  0.00           C
ATOM   2279  HB1 TRP A 339      29.287  34.542  29.853  1.00  0.00           H
ATOM   2280  HB2 TRP A 339      30.913  33.992  29.256  1.00  0.00           H
ATOM   2281  CG  TRP A 339      29.545  32.444  29.350  1.00  0.00           C
ATOM   2282  CD1 TRP A 339      30.602  31.544  29.208  1.00  0.00           C
ATOM   2283  HD1 TRP A 339      31.569  31.682  28.747  1.00  0.00           H
ATOM   2284  NE1 TRP A 339      30.166  30.331  29.678  1.00  0.00           N
ATOM   2285  HE1 TRP A 339      30.763  29.559  29.657  1.00  0.00           H
ATOM   2286  CE2 TRP A 339      28.930  30.374  30.123  1.00  0.00           C
ATOM   2287  CD2 TRP A 339      28.488  31.683  30.025  1.00  0.00           C
ATOM   2288  CE3 TRP A 339      27.281  32.027  30.556  1.00  0.00           C
ATOM   2289  HE3 TRP A 339      27.007  33.062  30.692  1.00  0.00           H
ATOM   2290  CZ3 TRP A 339      26.481  31.026  31.191  1.00  0.00           C
ATOM   2291  HZ3 TRP A 339      25.590  31.242  31.762  1.00  0.00           H
ATOM   2292  CZ2 TRP A 339      28.141  29.339  30.630  1.00  0.00           C
ATOM   2293  HZ2 TRP A 339      28.372  28.291  30.748  1.00  0.00           H
ATOM   2294  CH2 TRP A 339      26.999  29.748  31.287  1.00  0.00           C
ATOM   2295  HH2 TRP A 339      26.434  28.958  31.760  1.00  0.00           H
ATOM   2296  C   TRP A 339      28.195  34.146  27.140  1.00  0.00           C
ATOM   2297  O   TRP A 339      28.000  33.431  26.223  1.00  0.00           O
ATOM   2298  N   HSD A 340      27.215  34.830  27.679  1.00  0.00           N
ATOM   2299  HN  HSD A 340      27.331  35.381  28.501  1.00  0.00           H
ATOM   2300  CA  HSD A 340      25.800  34.809  27.259  1.00  0.00           C
ATOM   2301  HA  HSD A 340      25.535  33.762  27.255  1.00  0.00           H
ATOM   2302  CB  HSD A 340      24.894  35.515  28.292  1.00  0.00           C
ATOM   2303  HB1 HSD A 340      25.421  36.422  28.657  1.00  0.00           H
ATOM   2304  HB2 HSD A 340      24.907  34.809  29.150  1.00  0.00           H
ATOM   2305  ND1 HSD A 340      22.584  35.076  27.277  1.00  0.00           N
ATOM   2306  HD1 HSD A 340      22.753  34.216  26.794  1.00  0.00           H
ATOM   2307  CG  HSD A 340      23.513  35.945  27.832  1.00  0.00           C
ATOM   2308  CE1 HSD A 340      21.477  35.836  26.981  1.00  0.00           C
ATOM   2309  HE1 HSD A 340      20.550  35.458  26.550  1.00  0.00           H
ATOM   2310  NE2 HSD A 340      21.631  37.106  27.371  1.00  0.00           N
ATOM   2311  CD2 HSD A 340      22.898  37.108  27.926  1.00  0.00           C
ATOM   2312  HD2 HSD A 340      23.403  38.001  28.273  1.00  0.00           H
ATOM   2313  C   HSD A 340      25.524  35.166  25.820  1.00  0.00           C
ATOM   2314  O   HSD A 340      24.912  34.443  25.026  1.00  0.00           O
ATOM   2315  N   THR A 341      26.271  36.274  25.494  1.00  0.00           N
ATOM   2316  HN  THR A 341      26.762  36.707  26.246  1.00  0.00           H
ATOM   2317  CA  THR A 341      26.391  36.894  24.173  1.00  0.00           C
ATOM   2318  HA  THR A 341      25.373  37.097  23.873  1.00  0.00           H
ATOM   2319  CB  THR A 341      27.035  38.200  24.207  1.00  0.00           C
ATOM   2320  HB  THR A 341      28.117  38.167  24.459  1.00  0.00           H
ATOM   2321  OG1 THR A 341      26.410  39.132  25.116  1.00  0.00           O
ATOM   2322  HG1 THR A 341      26.656  38.885  26.010  1.00  0.00           H
ATOM   2323  CG2 THR A 341      26.889  38.933  22.793  1.00  0.00           C
ATOM   2324 1HG2 THR A 341      25.839  38.950  22.431  1.00  0.00           H
ATOM   2325 2HG2 THR A 341      27.521  38.481  21.999  1.00  0.00           H
ATOM   2326 3HG2 THR A 341      27.135  40.009  22.918  1.00  0.00           H
ATOM   2327  C   THR A 341      27.115  36.030  23.149  1.00  0.00           C
ATOM   2328  O   THR A 341      26.752  35.896  22.057  1.00  0.00           O
ATOM   2329  N   SER A 342      28.205  35.357  23.602  1.00  0.00           N
ATOM   2330  HN  SER A 342      28.636  35.641  24.454  1.00  0.00           H
ATOM   2331  CA  SER A 342      29.024  34.386  22.864  1.00  0.00           C
ATOM   2332  HA  SER A 342      29.553  34.851  22.046  1.00  0.00           H
ATOM   2333  CB  SER A 342      30.119  33.834  23.719  1.00  0.00           C
ATOM   2334  HB1 SER A 342      30.449  32.830  23.377  1.00  0.00           H
ATOM   2335  HB2 SER A 342      29.757  33.732  24.765  1.00  0.00           H
ATOM   2336  OG  SER A 342      31.289  34.675  23.758  1.00  0.00           O
ATOM   2337  HG1 SER A 342      31.794  34.610  22.944  1.00  0.00           H
ATOM   2338  C   SER A 342      28.273  33.222  22.345  1.00  0.00           C
ATOM   2339  O   SER A 342      28.351  32.815  21.198  1.00  0.00           O
ATOM   2340  N   PHE A 343      27.287  32.708  23.027  1.00  0.00           N
ATOM   2341  HN  PHE A 343      27.150  33.135  23.917  1.00  0.00           H
ATOM   2342  CA  PHE A 343      26.420  31.723  22.500  1.00  0.00           C
ATOM   2343  HA  PHE A 343      26.990  30.847  22.228  1.00  0.00           H
ATOM   2344  CB  PHE A 343      25.325  31.230  23.554  1.00  0.00           C
ATOM   2345  HB1 PHE A 343      24.549  30.600  23.069  1.00  0.00           H
ATOM   2346  HB2 PHE A 343      24.834  32.122  24.000  1.00  0.00           H
ATOM   2347  CG  PHE A 343      26.039  30.405  24.610  1.00  0.00           C
ATOM   2348  CD1 PHE A 343      25.888  30.621  25.976  1.00  0.00           C
ATOM   2349  HD1 PHE A 343      25.388  31.509  26.335  1.00  0.00           H
ATOM   2350  CE1 PHE A 343      26.336  29.666  26.891  1.00  0.00           C
ATOM   2351  HE1 PHE A 343      26.267  29.834  27.956  1.00  0.00           H
ATOM   2352  CZ  PHE A 343      26.936  28.462  26.425  1.00  0.00           C
ATOM   2353  HZ  PHE A 343      27.387  27.795  27.144  1.00  0.00           H
ATOM   2354  CD2 PHE A 343      26.514  29.157  24.216  1.00  0.00           C
ATOM   2355  HD2 PHE A 343      26.499  28.997  23.147  1.00  0.00           H
ATOM   2356  CE2 PHE A 343      27.081  28.289  25.084  1.00  0.00           C
ATOM   2357  HE2 PHE A 343      27.711  27.507  24.687  1.00  0.00           H
ATOM   2358  C   PHE A 343      25.553  32.282  21.363  1.00  0.00           C
ATOM   2359  O   PHE A 343      25.163  31.615  20.366  1.00  0.00           O
ATOM   2360  N   LYS A 344      25.188  33.550  21.383  1.00  0.00           N
ATOM   2361  HN  LYS A 344      25.479  34.147  22.126  1.00  0.00           H
ATOM   2362  CA  LYS A 344      24.461  34.228  20.317  1.00  0.00           C
ATOM   2363  HA  LYS A 344      23.669  33.604  19.930  1.00  0.00           H
ATOM   2364  CB  LYS A 344      23.857  35.593  20.803  1.00  0.00           C
ATOM   2365  HB1 LYS A 344      23.012  35.877  20.140  1.00  0.00           H
ATOM   2366  HB2 LYS A 344      24.669  36.347  20.890  1.00  0.00           H
ATOM   2367  CG  LYS A 344      23.308  35.619  22.253  1.00  0.00           C
ATOM   2368  HG1 LYS A 344      24.067  35.231  22.965  1.00  0.00           H
ATOM   2369  HG2 LYS A 344      22.432  34.975  22.485  1.00  0.00           H
ATOM   2370  CD  LYS A 344      22.786  36.975  22.713  1.00  0.00           C
ATOM   2371  HD1 LYS A 344      22.075  37.324  21.935  1.00  0.00           H
ATOM   2372  HD2 LYS A 344      23.635  37.690  22.756  1.00  0.00           H
ATOM   2373  CE  LYS A 344      22.276  37.002  24.151  1.00  0.00           C
ATOM   2374  HE1 LYS A 344      23.041  36.637  24.869  1.00  0.00           H
ATOM   2375  HE2 LYS A 344      21.370  36.363  24.220  1.00  0.00           H
ATOM   2376  NZ  LYS A 344      21.948  38.345  24.617  1.00  0.00           N
ATOM   2377  HZ1 LYS A 344      22.685  39.061  24.453  1.00  0.00           H
ATOM   2378  HZ2 LYS A 344      21.610  38.353  25.600  1.00  0.00           H
ATOM   2379  HZ3 LYS A 344      21.178  38.690  24.009  1.00  0.00           H
ATOM   2380  C   LYS A 344      25.345  34.553  19.170  1.00  0.00           C
ATOM   2381  O   LYS A 344      24.979  34.903  18.054  1.00  0.00           O
ATOM   2382  N   ALA A 345      26.695  34.585  19.436  1.00  0.00           N
ATOM   2383  HN  ALA A 345      26.929  34.350  20.376  1.00  0.00           H
ATOM   2384  CA  ALA A 345      27.738  34.747  18.424  1.00  0.00           C
ATOM   2385  HA  ALA A 345      27.238  35.365  17.693  1.00  0.00           H
ATOM   2386  CB  ALA A 345      28.867  35.615  19.138  1.00  0.00           C
ATOM   2387  HB1 ALA A 345      29.335  34.969  19.911  1.00  0.00           H
ATOM   2388  HB2 ALA A 345      28.378  36.459  19.668  1.00  0.00           H
ATOM   2389  HB3 ALA A 345      29.684  35.945  18.460  1.00  0.00           H
ATOM   2390  C   ALA A 345      28.263  33.446  17.819  1.00  0.00           C
ATOM   2391  O   ALA A 345      29.068  33.449  16.921  1.00  0.00           O
ATOM   2392  N   LEU A 346      27.757  32.272  18.250  1.00  0.00           N
ATOM   2393  HN  LEU A 346      27.112  32.261  19.011  1.00  0.00           H
ATOM   2394  CA  LEU A 346      27.951  31.027  17.605  1.00  0.00           C
ATOM   2395  HA  LEU A 346      29.020  30.997  17.458  1.00  0.00           H
ATOM   2396  CB  LEU A 346      27.646  29.957  18.608  1.00  0.00           C
ATOM   2397  HB1 LEU A 346      26.555  29.922  18.817  1.00  0.00           H
ATOM   2398  HB2 LEU A 346      27.951  30.350  19.602  1.00  0.00           H
ATOM   2399  CG  LEU A 346      28.297  28.561  18.535  1.00  0.00           C
ATOM   2400  HG  LEU A 346      27.918  27.976  17.671  1.00  0.00           H
ATOM   2401  CD1 LEU A 346      28.006  27.943  19.909  1.00  0.00           C
ATOM   2402 1HD1 LEU A 346      26.982  28.197  20.256  1.00  0.00           H
ATOM   2403 2HD1 LEU A 346      28.692  28.503  20.580  1.00  0.00           H
ATOM   2404 3HD1 LEU A 346      28.360  26.894  20.005  1.00  0.00           H
ATOM   2405  CD2 LEU A 346      29.838  28.749  18.362  1.00  0.00           C
ATOM   2406 1HD2 LEU A 346      30.202  29.304  19.253  1.00  0.00           H
ATOM   2407 2HD2 LEU A 346      30.142  29.262  17.425  1.00  0.00           H
ATOM   2408 3HD2 LEU A 346      30.301  27.747  18.493  1.00  0.00           H
ATOM   2409  C   LEU A 346      27.063  30.965  16.381  1.00  0.00           C
ATOM   2410  O   LEU A 346      25.866  31.000  16.536  1.00  0.00           O
ATOM   2411  N   GLY A 347      27.510  30.903  15.128  1.00  0.00           N
ATOM   2412  HN  GLY A 347      28.478  30.862  14.892  1.00  0.00           H
ATOM   2413  CA  GLY A 347      26.700  30.651  13.978  1.00  0.00           C
ATOM   2414  HA1 GLY A 347      25.749  30.213  14.242  1.00  0.00           H
ATOM   2415  HA2 GLY A 347      27.186  30.083  13.198  1.00  0.00           H
ATOM   2416  C   GLY A 347      26.438  31.982  13.328  1.00  0.00           C
ATOM   2417  O   GLY A 347      25.460  32.253  12.654  1.00  0.00           O
ATOM   2418  N   THR A 348      27.366  32.918  13.521  1.00  0.00           N
ATOM   2419  HN  THR A 348      28.129  32.827  14.156  1.00  0.00           H
ATOM   2420  CA  THR A 348      27.439  34.234  12.857  1.00  0.00           C
ATOM   2421  HA  THR A 348      27.326  34.143  11.786  1.00  0.00           H
ATOM   2422  CB  THR A 348      26.345  35.199  13.427  1.00  0.00           C
ATOM   2423  HB  THR A 348      25.418  34.744  13.017  1.00  0.00           H
ATOM   2424  OG1 THR A 348      26.399  36.610  13.140  1.00  0.00           O
ATOM   2425  HG1 THR A 348      25.575  37.001  13.440  1.00  0.00           H
ATOM   2426  CG2 THR A 348      26.530  35.087  14.913  1.00  0.00           C
ATOM   2427 1HG2 THR A 348      26.328  34.073  15.317  1.00  0.00           H
ATOM   2428 2HG2 THR A 348      25.779  35.714  15.439  1.00  0.00           H
ATOM   2429 3HG2 THR A 348      27.523  35.461  15.243  1.00  0.00           H
ATOM   2430  C   THR A 348      28.821  34.855  13.012  1.00  0.00           C
ATOM   2431  O   THR A 348      29.654  34.412  13.786  1.00  0.00           O
ATOM   2432  N   THR A 349      29.061  35.883  12.178  1.00  0.00           N
ATOM   2433  HN  THR A 349      28.386  36.200  11.517  1.00  0.00           H
ATOM   2434  CA  THR A 349      30.285  36.726  12.280  1.00  0.00           C
ATOM   2435  HA  THR A 349      31.044  36.129  12.765  1.00  0.00           H
ATOM   2436  CB  THR A 349      30.733  37.193  10.898  1.00  0.00           C
ATOM   2437  HB  THR A 349      31.553  37.942  10.896  1.00  0.00           H
ATOM   2438  OG1 THR A 349      29.682  37.822  10.152  1.00  0.00           O
ATOM   2439  HG1 THR A 349      29.226  37.102   9.709  1.00  0.00           H
ATOM   2440  CG2 THR A 349      31.301  35.975  10.115  1.00  0.00           C
ATOM   2441 1HG2 THR A 349      30.507  35.242   9.854  1.00  0.00           H
ATOM   2442 2HG2 THR A 349      32.030  35.497  10.804  1.00  0.00           H
ATOM   2443 3HG2 THR A 349      31.809  36.264   9.170  1.00  0.00           H
ATOM   2444  C   THR A 349      30.245  37.842  13.292  1.00  0.00           C
ATOM   2445  O   THR A 349      31.233  38.524  13.570  1.00  0.00           O
ATOM   2446  N   TYR A 350      29.077  38.054  13.961  1.00  0.00           N
ATOM   2447  HN  TYR A 350      28.277  37.590  13.587  1.00  0.00           H
ATOM   2448  CA  TYR A 350      28.725  38.866  15.115  1.00  0.00           C
ATOM   2449  HA  TYR A 350      28.958  39.903  14.920  1.00  0.00           H
ATOM   2450  CB  TYR A 350      27.158  38.790  15.288  1.00  0.00           C
ATOM   2451  HB1 TYR A 350      26.976  37.696  15.214  1.00  0.00           H
ATOM   2452  HB2 TYR A 350      26.690  39.297  14.417  1.00  0.00           H
ATOM   2453  CG  TYR A 350      26.552  39.232  16.616  1.00  0.00           C
ATOM   2454  CD1 TYR A 350      26.521  38.330  17.724  1.00  0.00           C
ATOM   2455  HD1 TYR A 350      26.815  37.321  17.474  1.00  0.00           H
ATOM   2456  CE1 TYR A 350      26.076  38.725  18.981  1.00  0.00           C
ATOM   2457  HE1 TYR A 350      26.065  37.960  19.744  1.00  0.00           H
ATOM   2458  CZ  TYR A 350      25.685  40.056  19.158  1.00  0.00           C
ATOM   2459  OH  TYR A 350      25.173  40.449  20.437  1.00  0.00           O
ATOM   2460  HH  TYR A 350      25.179  41.398  20.578  1.00  0.00           H
ATOM   2461  CD2 TYR A 350      26.114  40.498  16.848  1.00  0.00           C
ATOM   2462  HD2 TYR A 350      26.155  41.193  16.023  1.00  0.00           H
ATOM   2463  CE2 TYR A 350      25.640  40.950  18.083  1.00  0.00           C
ATOM   2464  HE2 TYR A 350      25.320  41.975  18.200  1.00  0.00           H
ATOM   2465  C   TYR A 350      29.624  38.561  16.304  1.00  0.00           C
ATOM   2466  O   TYR A 350      29.948  37.408  16.646  1.00  0.00           O
ATOM   2467  N   GLN A 351      30.210  39.594  16.975  1.00  0.00           N
ATOM   2468  HN  GLN A 351      30.074  40.555  16.746  1.00  0.00           H
ATOM   2469  CA  GLN A 351      31.295  39.297  17.927  1.00  0.00           C
ATOM   2470  HA  GLN A 351      31.788  38.341  17.831  1.00  0.00           H
ATOM   2471  CB  GLN A 351      32.374  40.349  17.770  1.00  0.00           C
ATOM   2472  HB1 GLN A 351      33.125  40.343  18.589  1.00  0.00           H
ATOM   2473  HB2 GLN A 351      31.847  41.326  17.786  1.00  0.00           H
ATOM   2474  CG  GLN A 351      33.091  40.303  16.423  1.00  0.00           C
ATOM   2475  HG1 GLN A 351      33.870  41.095  16.400  1.00  0.00           H
ATOM   2476  HG2 GLN A 351      32.425  40.489  15.553  1.00  0.00           H
ATOM   2477  CD  GLN A 351      33.819  39.036  16.281  1.00  0.00           C
ATOM   2478  OE1 GLN A 351      34.874  38.893  16.952  1.00  0.00           O
ATOM   2479  NE2 GLN A 351      33.380  38.031  15.507  1.00  0.00           N
ATOM   2480 1HE2 GLN A 351      33.853  37.151  15.456  1.00  0.00           H
ATOM   2481 2HE2 GLN A 351      32.471  38.006  15.090  1.00  0.00           H
ATOM   2482  C   GLN A 351      30.780  39.457  19.333  1.00  0.00           C
ATOM   2483  O   GLN A 351      29.832  40.231  19.455  1.00  0.00           O
ATOM   2484  N   PRO A 352      31.345  38.877  20.411  1.00  0.00           N
ATOM   2485  CD  PRO A 352      32.371  37.754  20.419  1.00  0.00           C
ATOM   2486  HD1 PRO A 352      33.286  38.224  19.998  1.00  0.00           H
ATOM   2487  HD2 PRO A 352      31.930  36.927  19.822  1.00  0.00           H
ATOM   2488  CA  PRO A 352      30.825  39.097  21.737  1.00  0.00           C
ATOM   2489  HA  PRO A 352      29.750  39.011  21.666  1.00  0.00           H
ATOM   2490  CB  PRO A 352      31.317  37.917  22.633  1.00  0.00           C
ATOM   2491  HB1 PRO A 352      30.501  37.163  22.664  1.00  0.00           H
ATOM   2492  HB2 PRO A 352      31.522  38.202  23.687  1.00  0.00           H
ATOM   2493  CG  PRO A 352      32.624  37.396  21.915  1.00  0.00           C
ATOM   2494  HG1 PRO A 352      33.570  37.864  22.261  1.00  0.00           H
ATOM   2495  HG2 PRO A 352      32.678  36.295  22.049  1.00  0.00           H
ATOM   2496  C   PRO A 352      31.285  40.490  22.181  1.00  0.00           C
ATOM   2497  O   PRO A 352      30.447  41.310  22.641  1.00  0.00           O
ATOM   2498  N   LEU A 353      32.564  40.751  22.072  1.00  0.00           N
ATOM   2499  HN  LEU A 353      33.263  40.090  21.810  1.00  0.00           H
ATOM   2500  CA  LEU A 353      33.171  42.076  22.184  1.00  0.00           C
ATOM   2501  HA  LEU A 353      32.489  42.617  22.823  1.00  0.00           H
ATOM   2502  CB  LEU A 353      34.452  42.073  23.136  1.00  0.00           C
ATOM   2503  HB1 LEU A 353      34.800  43.117  23.289  1.00  0.00           H
ATOM   2504  HB2 LEU A 353      35.332  41.637  22.616  1.00  0.00           H
ATOM   2505  CG  LEU A 353      34.190  41.550  24.566  1.00  0.00           C
ATOM   2506  HG  LEU A 353      33.922  40.478  24.458  1.00  0.00           H
ATOM   2507  CD1 LEU A 353      35.391  41.757  25.549  1.00  0.00           C
ATOM   2508 1HD1 LEU A 353      36.253  41.158  25.185  1.00  0.00           H
ATOM   2509 2HD1 LEU A 353      35.035  41.292  26.493  1.00  0.00           H
ATOM   2510 3HD1 LEU A 353      35.624  42.838  25.660  1.00  0.00           H
ATOM   2511  CD2 LEU A 353      33.058  42.192  25.258  1.00  0.00           C
ATOM   2512 1HD2 LEU A 353      32.889  41.779  26.276  1.00  0.00           H
ATOM   2513 2HD2 LEU A 353      32.105  42.015  24.715  1.00  0.00           H
ATOM   2514 3HD2 LEU A 353      33.092  43.295  25.382  1.00  0.00           H
ATOM   2515  C   LEU A 353      33.304  42.855  20.904  1.00  0.00           C
ATOM   2516  O   LEU A 353      34.429  43.152  20.443  1.00  0.00           O
ATOM   2517  N   SER A 354      32.202  43.112  20.212  1.00  0.00           N
ATOM   2518  HN  SER A 354      31.362  42.796  20.646  1.00  0.00           H
ATOM   2519  CA  SER A 354      32.083  43.900  18.960  1.00  0.00           C
ATOM   2520  HA  SER A 354      32.447  43.269  18.162  1.00  0.00           H
ATOM   2521  CB  SER A 354      30.571  44.180  18.731  1.00  0.00           C
ATOM   2522  HB1 SER A 354      30.239  44.784  19.603  1.00  0.00           H
ATOM   2523  HB2 SER A 354      29.927  43.278  18.646  1.00  0.00           H
ATOM   2524  OG  SER A 354      30.256  44.985  17.562  1.00  0.00           O
ATOM   2525  HG1 SER A 354      29.827  45.771  17.907  1.00  0.00           H
ATOM   2526  C   SER A 354      32.868  45.265  18.887  1.00  0.00           C
ATOM   2527  O   SER A 354      32.915  46.072  19.829  1.00  0.00           O
ATOM   2528  N   GLY A 355      33.348  45.630  17.667  1.00  0.00           N
ATOM   2529  HN  GLY A 355      33.330  44.998  16.896  1.00  0.00           H
ATOM   2530  CA  GLY A 355      33.875  46.961  17.289  1.00  0.00           C
ATOM   2531  HA1 GLY A 355      33.084  47.622  16.968  1.00  0.00           H
ATOM   2532  HA2 GLY A 355      34.335  46.832  16.321  1.00  0.00           H
ATOM   2533  C   GLY A 355      34.650  47.787  18.260  1.00  0.00           C
ATOM   2534  O   GLY A 355      35.567  47.259  18.880  1.00  0.00           O
ATOM   2535  N   LYS A 356      34.416  49.094  18.353  1.00  0.00           N
ATOM   2536  HN  LYS A 356      33.693  49.466  17.775  1.00  0.00           H
ATOM   2537  CA  LYS A 356      34.971  49.919  19.410  1.00  0.00           C
ATOM   2538  HA  LYS A 356      36.036  49.751  19.353  1.00  0.00           H
ATOM   2539  CB  LYS A 356      34.721  51.417  19.124  1.00  0.00           C
ATOM   2540  HB1 LYS A 356      34.895  51.993  20.058  1.00  0.00           H
ATOM   2541  HB2 LYS A 356      33.643  51.608  18.930  1.00  0.00           H
ATOM   2542  CG  LYS A 356      35.574  51.948  17.903  1.00  0.00           C
ATOM   2543  HG1 LYS A 356      34.960  51.788  16.991  1.00  0.00           H
ATOM   2544  HG2 LYS A 356      36.498  51.334  17.959  1.00  0.00           H
ATOM   2545  CD  LYS A 356      36.035  53.441  18.046  1.00  0.00           C
ATOM   2546  HD1 LYS A 356      36.770  53.695  17.253  1.00  0.00           H
ATOM   2547  HD2 LYS A 356      36.713  53.474  18.925  1.00  0.00           H
ATOM   2548  CE  LYS A 356      34.932  54.463  18.247  1.00  0.00           C
ATOM   2549  HE1 LYS A 356      34.181  54.056  18.958  1.00  0.00           H
ATOM   2550  HE2 LYS A 356      34.448  54.611  17.258  1.00  0.00           H
ATOM   2551  NZ  LYS A 356      35.570  55.711  18.586  1.00  0.00           N
ATOM   2552  HZ1 LYS A 356      36.207  55.978  17.808  1.00  0.00           H
ATOM   2553  HZ2 LYS A 356      36.048  55.648  19.508  1.00  0.00           H
ATOM   2554  HZ3 LYS A 356      34.886  56.488  18.688  1.00  0.00           H
ATOM   2555  C   LYS A 356      34.509  49.536  20.773  1.00  0.00           C
ATOM   2556  O   LYS A 356      33.404  49.914  21.172  1.00  0.00           O
ATOM   2557  N   THR A 357      35.384  48.850  21.548  1.00  0.00           N
ATOM   2558  HN  THR A 357      36.312  48.603  21.278  1.00  0.00           H
ATOM   2559  CA  THR A 357      35.095  48.365  22.887  1.00  0.00           C
ATOM   2560  HA  THR A 357      34.032  48.405  23.076  1.00  0.00           H
ATOM   2561  CB  THR A 357      35.575  46.924  22.986  1.00  0.00           C
ATOM   2562  HB  THR A 357      35.429  46.345  22.049  1.00  0.00           H
ATOM   2563  OG1 THR A 357      34.900  46.106  24.081  1.00  0.00           O
ATOM   2564  HG1 THR A 357      33.975  46.084  23.824  1.00  0.00           H
ATOM   2565  CG2 THR A 357      37.048  46.805  23.313  1.00  0.00           C
ATOM   2566 1HG2 THR A 357      37.378  45.751  23.431  1.00  0.00           H
ATOM   2567 2HG2 THR A 357      37.427  47.442  24.141  1.00  0.00           H
ATOM   2568 3HG2 THR A 357      37.618  46.973  22.374  1.00  0.00           H
ATOM   2569  C   THR A 357      35.679  49.203  23.996  1.00  0.00           C
ATOM   2570  O   THR A 357      35.438  48.988  25.175  1.00  0.00           O
ATOM   2571  N   SER A 358      36.382  50.339  23.557  1.00  0.00           N
ATOM   2572  HN  SER A 358      36.462  50.577  22.592  1.00  0.00           H
ATOM   2573  CA  SER A 358      37.156  51.164  24.470  1.00  0.00           C
ATOM   2574  HA  SER A 358      37.833  50.447  24.910  1.00  0.00           H
ATOM   2575  CB  SER A 358      38.039  52.228  23.861  1.00  0.00           C
ATOM   2576  HB1 SER A 358      39.036  51.905  23.494  1.00  0.00           H
ATOM   2577  HB2 SER A 358      38.085  53.026  24.632  1.00  0.00           H
ATOM   2578  OG  SER A 358      37.242  52.842  22.795  1.00  0.00           O
ATOM   2579  HG1 SER A 358      37.461  52.370  21.988  1.00  0.00           H
ATOM   2580  C   SER A 358      36.387  51.751  25.678  1.00  0.00           C
ATOM   2581  O   SER A 358      36.719  51.671  26.825  1.00  0.00           O
ATOM   2582  N   TYR A 359      35.223  52.360  25.444  1.00  0.00           N
ATOM   2583  HN  TYR A 359      34.886  52.312  24.507  1.00  0.00           H
ATOM   2584  CA  TYR A 359      34.290  52.971  26.342  1.00  0.00           C
ATOM   2585  HA  TYR A 359      34.836  53.520  27.096  1.00  0.00           H
ATOM   2586  CB  TYR A 359      33.209  53.931  25.711  1.00  0.00           C
ATOM   2587  HB1 TYR A 359      32.528  54.306  26.506  1.00  0.00           H
ATOM   2588  HB2 TYR A 359      32.691  53.325  24.937  1.00  0.00           H
ATOM   2589  CG  TYR A 359      33.864  55.162  25.119  1.00  0.00           C
ATOM   2590  CD1 TYR A 359      34.103  55.283  23.716  1.00  0.00           C
ATOM   2591  HD1 TYR A 359      33.731  54.482  23.094  1.00  0.00           H
ATOM   2592  CE1 TYR A 359      34.848  56.340  23.202  1.00  0.00           C
ATOM   2593  HE1 TYR A 359      35.118  56.260  22.160  1.00  0.00           H
ATOM   2594  CZ  TYR A 359      35.182  57.410  24.045  1.00  0.00           C
ATOM   2595  OH  TYR A 359      35.969  58.448  23.568  1.00  0.00           O
ATOM   2596  HH  TYR A 359      35.783  58.509  22.628  1.00  0.00           H
ATOM   2597  CD2 TYR A 359      34.358  56.205  25.941  1.00  0.00           C
ATOM   2598  HD2 TYR A 359      34.180  56.146  27.005  1.00  0.00           H
ATOM   2599  CE2 TYR A 359      34.896  57.402  25.423  1.00  0.00           C
ATOM   2600  HE2 TYR A 359      35.231  58.214  26.052  1.00  0.00           H
ATOM   2601  C   TYR A 359      33.486  51.945  27.117  1.00  0.00           C
ATOM   2602  O   TYR A 359      33.197  52.231  28.257  1.00  0.00           O
ATOM   2603  N   PHE A 360      33.135  50.768  26.567  1.00  0.00           N
ATOM   2604  HN  PHE A 360      33.359  50.486  25.637  1.00  0.00           H
ATOM   2605  CA  PHE A 360      32.630  49.665  27.386  1.00  0.00           C
ATOM   2606  HA  PHE A 360      31.768  50.077  27.889  1.00  0.00           H
ATOM   2607  CB  PHE A 360      32.173  48.531  26.420  1.00  0.00           C
ATOM   2608  HB1 PHE A 360      33.087  48.164  25.905  1.00  0.00           H
ATOM   2609  HB2 PHE A 360      31.412  48.850  25.676  1.00  0.00           H
ATOM   2610  CG  PHE A 360      31.556  47.330  27.076  1.00  0.00           C
ATOM   2611  CD1 PHE A 360      30.949  47.405  28.380  1.00  0.00           C
ATOM   2612  HD1 PHE A 360      30.913  48.378  28.846  1.00  0.00           H
ATOM   2613  CE1 PHE A 360      30.429  46.329  29.036  1.00  0.00           C
ATOM   2614  HE1 PHE A 360      30.005  46.350  30.030  1.00  0.00           H
ATOM   2615  CZ  PHE A 360      30.535  45.094  28.467  1.00  0.00           C
ATOM   2616  HZ  PHE A 360      30.314  44.264  29.121  1.00  0.00           H
ATOM   2617  CD2 PHE A 360      31.457  46.036  26.411  1.00  0.00           C
ATOM   2618  HD2 PHE A 360      31.754  45.796  25.401  1.00  0.00           H
ATOM   2619  CE2 PHE A 360      31.031  44.921  27.177  1.00  0.00           C
ATOM   2620  HE2 PHE A 360      31.107  43.992  26.631  1.00  0.00           H
ATOM   2621  C   PHE A 360      33.648  49.178  28.427  1.00  0.00           C
ATOM   2622  O   PHE A 360      33.267  48.933  29.576  1.00  0.00           O
ATOM   2623  N   HSD A 361      34.927  49.066  28.189  1.00  0.00           N
ATOM   2624  HN  HSD A 361      35.338  49.174  27.287  1.00  0.00           H
ATOM   2625  CA  HSD A 361      35.969  48.831  29.200  1.00  0.00           C
ATOM   2626  HA  HSD A 361      35.707  47.946  29.761  1.00  0.00           H
ATOM   2627  CB  HSD A 361      37.366  48.547  28.503  1.00  0.00           C
ATOM   2628  HB1 HSD A 361      38.088  48.531  29.347  1.00  0.00           H
ATOM   2629  HB2 HSD A 361      37.585  49.420  27.851  1.00  0.00           H
ATOM   2630  ND1 HSD A 361      36.588  46.977  26.696  1.00  0.00           N
ATOM   2631  HD1 HSD A 361      36.153  47.661  26.110  1.00  0.00           H
ATOM   2632  CG  HSD A 361      37.423  47.218  27.775  1.00  0.00           C
ATOM   2633  CE1 HSD A 361      36.717  45.664  26.427  1.00  0.00           C
ATOM   2634  HE1 HSD A 361      36.199  45.127  25.632  1.00  0.00           H
ATOM   2635  NE2 HSD A 361      37.528  45.026  27.238  1.00  0.00           N
ATOM   2636  CD2 HSD A 361      37.894  46.016  28.107  1.00  0.00           C
ATOM   2637  HD2 HSD A 361      38.565  45.665  28.882  1.00  0.00           H
ATOM   2638  C   HSD A 361      36.115  49.938  30.249  1.00  0.00           C
ATOM   2639  O   HSD A 361      36.321  49.810  31.494  1.00  0.00           O
ATOM   2640  N   LEU A 362      36.105  51.218  29.751  1.00  0.00           N
ATOM   2641  HN  LEU A 362      36.267  51.389  28.782  1.00  0.00           H
ATOM   2642  CA  LEU A 362      36.119  52.387  30.715  1.00  0.00           C
ATOM   2643  HA  LEU A 362      36.985  52.231  31.341  1.00  0.00           H
ATOM   2644  CB  LEU A 362      36.271  53.767  30.049  1.00  0.00           C
ATOM   2645  HB1 LEU A 362      35.340  54.021  29.497  1.00  0.00           H
ATOM   2646  HB2 LEU A 362      37.114  53.651  29.335  1.00  0.00           H
ATOM   2647  CG  LEU A 362      36.530  54.973  30.878  1.00  0.00           C
ATOM   2648  HG  LEU A 362      35.901  55.141  31.778  1.00  0.00           H
ATOM   2649  CD1 LEU A 362      38.011  55.007  31.420  1.00  0.00           C
ATOM   2650 1HD1 LEU A 362      38.075  55.926  32.041  1.00  0.00           H
ATOM   2651 2HD1 LEU A 362      38.698  55.203  30.568  1.00  0.00           H
ATOM   2652 3HD1 LEU A 362      38.238  54.114  32.040  1.00  0.00           H
ATOM   2653  CD2 LEU A 362      36.344  56.285  30.143  1.00  0.00           C
ATOM   2654 1HD2 LEU A 362      36.853  56.199  29.159  1.00  0.00           H
ATOM   2655 2HD2 LEU A 362      36.764  57.096  30.776  1.00  0.00           H
ATOM   2656 3HD2 LEU A 362      35.253  56.394  29.967  1.00  0.00           H
ATOM   2657  C   LEU A 362      34.901  52.508  31.565  1.00  0.00           C
ATOM   2658  O   LEU A 362      35.016  52.746  32.786  1.00  0.00           O
ATOM   2659  N   LEU A 363      33.666  52.275  31.051  1.00  0.00           N
ATOM   2660  HN  LEU A 363      33.512  52.255  30.066  1.00  0.00           H
ATOM   2661  CA  LEU A 363      32.506  52.136  31.913  1.00  0.00           C
ATOM   2662  HA  LEU A 363      32.358  53.024  32.510  1.00  0.00           H
ATOM   2663  CB  LEU A 363      31.291  51.953  30.966  1.00  0.00           C
ATOM   2664  HB1 LEU A 363      31.592  51.150  30.260  1.00  0.00           H
ATOM   2665  HB2 LEU A 363      31.048  52.833  30.333  1.00  0.00           H
ATOM   2666  CG  LEU A 363      29.919  51.496  31.551  1.00  0.00           C
ATOM   2667  HG  LEU A 363      30.048  50.549  32.118  1.00  0.00           H
ATOM   2668  CD1 LEU A 363      29.398  52.516  32.467  1.00  0.00           C
ATOM   2669 1HD1 LEU A 363      28.553  52.115  33.066  1.00  0.00           H
ATOM   2670 2HD1 LEU A 363      28.955  53.464  32.093  1.00  0.00           H
ATOM   2671 3HD1 LEU A 363      30.177  52.902  33.159  1.00  0.00           H
ATOM   2672  CD2 LEU A 363      28.808  51.322  30.503  1.00  0.00           C
ATOM   2673 1HD2 LEU A 363      29.115  50.648  29.675  1.00  0.00           H
ATOM   2674 2HD2 LEU A 363      28.587  52.268  29.964  1.00  0.00           H
ATOM   2675 3HD2 LEU A 363      27.892  50.863  30.931  1.00  0.00           H
ATOM   2676  C   LEU A 363      32.664  51.014  32.901  1.00  0.00           C
ATOM   2677  O   LEU A 363      32.195  51.163  34.080  1.00  0.00           O
ATOM   2678  N   THR A 364      33.311  49.914  32.490  1.00  0.00           N
ATOM   2679  HN  THR A 364      33.501  49.875  31.512  1.00  0.00           H
ATOM   2680  CA  THR A 364      33.579  48.761  33.387  1.00  0.00           C
ATOM   2681  HA  THR A 364      32.631  48.469  33.815  1.00  0.00           H
ATOM   2682  CB  THR A 364      34.028  47.590  32.535  1.00  0.00           C
ATOM   2683  HB  THR A 364      34.997  47.788  32.029  1.00  0.00           H
ATOM   2684  OG1 THR A 364      33.015  47.280  31.612  1.00  0.00           O
ATOM   2685  HG1 THR A 364      33.231  47.616  30.739  1.00  0.00           H
ATOM   2686  CG2 THR A 364      34.086  46.402  33.418  1.00  0.00           C
ATOM   2687 1HG2 THR A 364      33.118  46.368  33.962  1.00  0.00           H
ATOM   2688 2HG2 THR A 364      34.847  46.497  34.221  1.00  0.00           H
ATOM   2689 3HG2 THR A 364      34.172  45.380  32.989  1.00  0.00           H
ATOM   2690  C   THR A 364      34.491  49.016  34.519  1.00  0.00           C
ATOM   2691  O   THR A 364      34.220  48.573  35.648  1.00  0.00           O
ATOM   2692  N   TRP A 365      35.608  49.778  34.321  1.00  0.00           N
ATOM   2693  HN  TRP A 365      35.802  49.872  33.348  1.00  0.00           H
ATOM   2694  CA  TRP A 365      36.485  50.171  35.381  1.00  0.00           C
ATOM   2695  HA  TRP A 365      36.554  49.318  36.040  1.00  0.00           H
ATOM   2696  CB  TRP A 365      37.919  50.569  34.843  1.00  0.00           C
ATOM   2697  HB1 TRP A 365      38.598  50.851  35.675  1.00  0.00           H
ATOM   2698  HB2 TRP A 365      37.850  51.432  34.147  1.00  0.00           H
ATOM   2699  CG  TRP A 365      38.670  49.429  34.202  1.00  0.00           C
ATOM   2700  CD1 TRP A 365      39.064  49.234  32.885  1.00  0.00           C
ATOM   2701  HD1 TRP A 365      38.806  49.922  32.094  1.00  0.00           H
ATOM   2702  NE1 TRP A 365      39.881  48.126  32.826  1.00  0.00           N
ATOM   2703  HE1 TRP A 365      40.232  47.679  32.033  1.00  0.00           H
ATOM   2704  CE2 TRP A 365      40.102  47.633  34.082  1.00  0.00           C
ATOM   2705  CD2 TRP A 365      39.406  48.463  34.994  1.00  0.00           C
ATOM   2706  CE3 TRP A 365      39.586  48.079  36.406  1.00  0.00           C
ATOM   2707  HE3 TRP A 365      38.977  48.538  37.171  1.00  0.00           H
ATOM   2708  CZ3 TRP A 365      40.476  47.061  36.804  1.00  0.00           C
ATOM   2709  HZ3 TRP A 365      40.575  46.909  37.869  1.00  0.00           H
ATOM   2710  CZ2 TRP A 365      40.928  46.555  34.453  1.00  0.00           C
ATOM   2711  HZ2 TRP A 365      41.555  46.057  33.727  1.00  0.00           H
ATOM   2712  CH2 TRP A 365      41.109  46.277  35.829  1.00  0.00           C
ATOM   2713  HH2 TRP A 365      41.738  45.450  36.125  1.00  0.00           H
ATOM   2714  C   TRP A 365      35.881  51.316  36.210  1.00  0.00           C
ATOM   2715  O   TRP A 365      36.269  51.538  37.348  1.00  0.00           O
ATOM   2716  N   SER A 366      34.959  52.099  35.659  1.00  0.00           N
ATOM   2717  HN  SER A 366      34.819  52.008  34.676  1.00  0.00           H
ATOM   2718  CA  SER A 366      34.255  53.106  36.379  1.00  0.00           C
ATOM   2719  HA  SER A 366      34.932  53.860  36.753  1.00  0.00           H
ATOM   2720  CB  SER A 366      33.546  54.057  35.436  1.00  0.00           C
ATOM   2721  HB1 SER A 366      32.908  54.824  35.924  1.00  0.00           H
ATOM   2722  HB2 SER A 366      32.883  53.448  34.785  1.00  0.00           H
ATOM   2723  OG  SER A 366      34.439  54.842  34.663  1.00  0.00           O
ATOM   2724  HG1 SER A 366      34.806  54.155  34.103  1.00  0.00           H
ATOM   2725  C   SER A 366      33.422  52.703  37.473  1.00  0.00           C
ATOM   2726  O   SER A 366      33.474  53.308  38.573  1.00  0.00           O
ATOM   2727  N   LEU A 367      32.628  51.661  37.301  1.00  0.00           N
ATOM   2728  HN  LEU A 367      32.575  51.239  36.399  1.00  0.00           H
ATOM   2729  CA  LEU A 367      31.657  51.250  38.311  1.00  0.00           C
ATOM   2730  HA  LEU A 367      30.948  52.058  38.417  1.00  0.00           H
ATOM   2731  CB  LEU A 367      30.969  50.053  37.703  1.00  0.00           C
ATOM   2732  HB1 LEU A 367      30.397  49.567  38.522  1.00  0.00           H
ATOM   2733  HB2 LEU A 367      31.672  49.299  37.291  1.00  0.00           H
ATOM   2734  CG  LEU A 367      29.851  50.301  36.639  1.00  0.00           C
ATOM   2735  HG  LEU A 367      30.171  51.233  36.125  1.00  0.00           H
ATOM   2736  CD1 LEU A 367      29.832  49.167  35.659  1.00  0.00           C
ATOM   2737 1HD1 LEU A 367      29.038  49.316  34.897  1.00  0.00           H
ATOM   2738 2HD1 LEU A 367      29.652  48.160  36.091  1.00  0.00           H
ATOM   2739 3HD1 LEU A 367      30.777  49.225  35.076  1.00  0.00           H
ATOM   2740  CD2 LEU A 367      28.423  50.364  37.216  1.00  0.00           C
ATOM   2741 1HD2 LEU A 367      28.354  49.512  37.927  1.00  0.00           H
ATOM   2742 2HD2 LEU A 367      27.669  50.450  36.406  1.00  0.00           H
ATOM   2743 3HD2 LEU A 367      28.228  51.279  37.815  1.00  0.00           H
ATOM   2744  C   LEU A 367      32.172  51.065  39.728  1.00  0.00           C
ATOM   2745  O   LEU A 367      31.663  51.650  40.611  1.00  0.00           O
ATOM   2746  N   PRO A 368      33.376  50.434  39.974  1.00  0.00           N
ATOM   2747  CD  PRO A 368      33.805  49.299  39.087  1.00  0.00           C
ATOM   2748  HD1 PRO A 368      34.204  49.739  38.148  1.00  0.00           H
ATOM   2749  HD2 PRO A 368      32.944  48.609  38.953  1.00  0.00           H
ATOM   2750  CA  PRO A 368      33.832  50.191  41.351  1.00  0.00           C
ATOM   2751  HA  PRO A 368      32.975  50.241  42.007  1.00  0.00           H
ATOM   2752  CB  PRO A 368      34.612  48.878  41.240  1.00  0.00           C
ATOM   2753  HB1 PRO A 368      33.949  48.019  41.478  1.00  0.00           H
ATOM   2754  HB2 PRO A 368      35.477  48.794  41.932  1.00  0.00           H
ATOM   2755  CG  PRO A 368      35.016  48.652  39.814  1.00  0.00           C
ATOM   2756  HG1 PRO A 368      35.980  49.166  39.614  1.00  0.00           H
ATOM   2757  HG2 PRO A 368      35.184  47.569  39.627  1.00  0.00           H
ATOM   2758  C   PRO A 368      34.658  51.398  41.637  1.00  0.00           C
ATOM   2759  O   PRO A 368      34.757  51.699  42.808  1.00  0.00           O
ATOM   2760  N   PHE A 369      35.194  52.097  40.624  1.00  0.00           N
ATOM   2761  HN  PHE A 369      34.867  51.840  39.718  1.00  0.00           H
ATOM   2762  CA  PHE A 369      35.884  53.390  40.950  1.00  0.00           C
ATOM   2763  HA  PHE A 369      36.627  53.144  41.694  1.00  0.00           H
ATOM   2764  CB  PHE A 369      36.610  53.993  39.706  1.00  0.00           C
ATOM   2765  HB1 PHE A 369      36.029  53.893  38.764  1.00  0.00           H
ATOM   2766  HB2 PHE A 369      37.558  53.451  39.497  1.00  0.00           H
ATOM   2767  CG  PHE A 369      37.073  55.383  39.821  1.00  0.00           C
ATOM   2768  CD1 PHE A 369      37.933  55.888  40.858  1.00  0.00           C
ATOM   2769  HD1 PHE A 369      38.222  55.298  41.715  1.00  0.00           H
ATOM   2770  CE1 PHE A 369      38.417  57.229  40.770  1.00  0.00           C
ATOM   2771  HE1 PHE A 369      39.056  57.718  41.490  1.00  0.00           H
ATOM   2772  CZ  PHE A 369      38.117  58.009  39.698  1.00  0.00           C
ATOM   2773  HZ  PHE A 369      38.439  59.037  39.617  1.00  0.00           H
ATOM   2774  CD2 PHE A 369      36.800  56.200  38.713  1.00  0.00           C
ATOM   2775  HD2 PHE A 369      36.092  55.882  37.962  1.00  0.00           H
ATOM   2776  CE2 PHE A 369      37.241  57.530  38.734  1.00  0.00           C
ATOM   2777  HE2 PHE A 369      36.973  58.108  37.862  1.00  0.00           H
ATOM   2778  C   PHE A 369      34.984  54.437  41.627  1.00  0.00           C
ATOM   2779  O   PHE A 369      35.351  54.924  42.692  1.00  0.00           O
ATOM   2780  N   VAL A 370      33.756  54.692  41.105  1.00  0.00           N
ATOM   2781  HN  VAL A 370      33.429  54.234  40.283  1.00  0.00           H
ATOM   2782  CA  VAL A 370      32.790  55.515  41.877  1.00  0.00           C
ATOM   2783  HA  VAL A 370      33.160  56.524  41.977  1.00  0.00           H
ATOM   2784  CB  VAL A 370      31.518  55.750  40.984  1.00  0.00           C
ATOM   2785  HB  VAL A 370      31.060  54.755  40.801  1.00  0.00           H
ATOM   2786  CG1 VAL A 370      30.622  56.798  41.651  1.00  0.00           C
ATOM   2787 1HG1 VAL A 370      29.877  57.181  40.921  1.00  0.00           H
ATOM   2788 2HG1 VAL A 370      31.262  57.643  41.985  1.00  0.00           H
ATOM   2789 3HG1 VAL A 370      30.078  56.272  42.464  1.00  0.00           H
ATOM   2790  CG2 VAL A 370      31.998  56.391  39.660  1.00  0.00           C
ATOM   2791 1HG2 VAL A 370      32.458  55.693  38.928  1.00  0.00           H
ATOM   2792 2HG2 VAL A 370      32.699  57.217  39.907  1.00  0.00           H
ATOM   2793 3HG2 VAL A 370      31.130  56.827  39.120  1.00  0.00           H
ATOM   2794  C   VAL A 370      32.452  54.935  43.267  1.00  0.00           C
ATOM   2795  O   VAL A 370      32.398  55.658  44.263  1.00  0.00           O
ATOM   2796  N   LEU A 371      32.284  53.632  43.442  1.00  0.00           N
ATOM   2797  HN  LEU A 371      32.378  53.084  42.614  1.00  0.00           H
ATOM   2798  CA  LEU A 371      32.031  52.991  44.677  1.00  0.00           C
ATOM   2799  HA  LEU A 371      31.155  53.443  45.117  1.00  0.00           H
ATOM   2800  CB  LEU A 371      31.823  51.478  44.465  1.00  0.00           C
ATOM   2801  HB1 LEU A 371      32.737  51.028  44.022  1.00  0.00           H
ATOM   2802  HB2 LEU A 371      31.063  51.423  43.656  1.00  0.00           H
ATOM   2803  CG  LEU A 371      31.496  50.571  45.712  1.00  0.00           C
ATOM   2804  HG  LEU A 371      32.360  50.527  46.409  1.00  0.00           H
ATOM   2805  CD1 LEU A 371      30.293  50.978  46.592  1.00  0.00           C
ATOM   2806 1HD1 LEU A 371      30.379  52.039  46.910  1.00  0.00           H
ATOM   2807 2HD1 LEU A 371      30.228  50.343  47.501  1.00  0.00           H
ATOM   2808 3HD1 LEU A 371      29.396  50.913  45.940  1.00  0.00           H
ATOM   2809  CD2 LEU A 371      31.292  49.096  45.283  1.00  0.00           C
ATOM   2810 1HD2 LEU A 371      30.747  48.538  46.074  1.00  0.00           H
ATOM   2811 2HD2 LEU A 371      32.157  48.426  45.087  1.00  0.00           H
ATOM   2812 3HD2 LEU A 371      30.623  49.130  44.397  1.00  0.00           H
ATOM   2813  C   LEU A 371      33.103  53.239  45.744  1.00  0.00           C
ATOM   2814  O   LEU A 371      32.757  53.568  46.852  1.00  0.00           O
ATOM   2815  N   THR A 372      34.350  53.059  45.315  1.00  0.00           N
ATOM   2816  HN  THR A 372      34.453  52.736  44.377  1.00  0.00           H
ATOM   2817  CA  THR A 372      35.468  53.271  46.235  1.00  0.00           C
ATOM   2818  HA  THR A 372      35.352  52.600  47.072  1.00  0.00           H
ATOM   2819  CB  THR A 372      36.815  53.008  45.584  1.00  0.00           C
ATOM   2820  HB  THR A 372      37.046  53.859  44.908  1.00  0.00           H
ATOM   2821  OG1 THR A 372      36.835  51.845  44.748  1.00  0.00           O
ATOM   2822  HG1 THR A 372      35.985  51.954  44.313  1.00  0.00           H
ATOM   2823  CG2 THR A 372      37.960  52.845  46.614  1.00  0.00           C
ATOM   2824 1HG2 THR A 372      38.955  53.151  46.224  1.00  0.00           H
ATOM   2825 2HG2 THR A 372      38.024  51.786  46.943  1.00  0.00           H
ATOM   2826 3HG2 THR A 372      37.786  53.538  47.465  1.00  0.00           H
ATOM   2827  C   THR A 372      35.594  54.649  46.824  1.00  0.00           C
ATOM   2828  O   THR A 372      35.837  54.788  48.006  1.00  0.00           O
ATOM   2829  N   VAL A 373      35.309  55.638  45.963  1.00  0.00           N
ATOM   2830  HN  VAL A 373      35.170  55.333  45.024  1.00  0.00           H
ATOM   2831  CA  VAL A 373      35.324  57.066  46.242  1.00  0.00           C
ATOM   2832  HA  VAL A 373      36.217  57.367  46.769  1.00  0.00           H
ATOM   2833  CB  VAL A 373      35.237  57.938  44.984  1.00  0.00           C
ATOM   2834  HB  VAL A 373      34.483  57.517  44.285  1.00  0.00           H
ATOM   2835  CG1 VAL A 373      34.948  59.468  45.295  1.00  0.00           C
ATOM   2836 1HG1 VAL A 373      35.819  59.967  45.771  1.00  0.00           H
ATOM   2837 2HG1 VAL A 373      34.047  59.642  45.921  1.00  0.00           H
ATOM   2838 3HG1 VAL A 373      34.729  60.037  44.367  1.00  0.00           H
ATOM   2839  CG2 VAL A 373      36.593  57.893  44.196  1.00  0.00           C
ATOM   2840 1HG2 VAL A 373      36.759  56.830  43.920  1.00  0.00           H
ATOM   2841 2HG2 VAL A 373      37.439  58.388  44.719  1.00  0.00           H
ATOM   2842 3HG2 VAL A 373      36.550  58.378  43.197  1.00  0.00           H
ATOM   2843  C   VAL A 373      34.245  57.483  47.191  1.00  0.00           C
ATOM   2844  O   VAL A 373      34.478  58.388  48.052  1.00  0.00           O
ATOM   2845  N   ALA A 374      33.039  56.799  47.139  1.00  0.00           N
ATOM   2846  HN  ALA A 374      32.831  56.138  46.422  1.00  0.00           H
ATOM   2847  CA  ALA A 374      32.011  57.023  48.164  1.00  0.00           C
ATOM   2848  HA  ALA A 374      31.671  58.048  48.197  1.00  0.00           H
ATOM   2849  CB  ALA A 374      30.893  56.029  48.060  1.00  0.00           C
ATOM   2850  HB1 ALA A 374      30.218  56.122  48.938  1.00  0.00           H
ATOM   2851  HB2 ALA A 374      31.250  54.978  48.032  1.00  0.00           H
ATOM   2852  HB3 ALA A 374      30.436  56.270  47.076  1.00  0.00           H
ATOM   2853  C   ALA A 374      32.599  56.836  49.604  1.00  0.00           C
ATOM   2854  O   ALA A 374      32.455  57.682  50.493  1.00  0.00           O
ATOM   2855  N   ILE A 375      33.339  55.722  49.929  1.00  0.00           N
ATOM   2856  HN  ILE A 375      33.541  54.993  49.279  1.00  0.00           H
ATOM   2857  CA  ILE A 375      33.800  55.365  51.248  1.00  0.00           C
ATOM   2858  HA  ILE A 375      32.902  55.471  51.839  1.00  0.00           H
ATOM   2859  CB  ILE A 375      34.409  54.036  51.312  1.00  0.00           C
ATOM   2860  HB  ILE A 375      35.308  54.042  50.660  1.00  0.00           H
ATOM   2861  CG2 ILE A 375      34.847  53.672  52.773  1.00  0.00           C
ATOM   2862 1HG2 ILE A 375      35.416  54.456  53.317  1.00  0.00           H
ATOM   2863 2HG2 ILE A 375      35.462  52.763  52.946  1.00  0.00           H
ATOM   2864 3HG2 ILE A 375      33.972  53.631  53.457  1.00  0.00           H
ATOM   2865  CG1 ILE A 375      33.397  52.991  50.845  1.00  0.00           C
ATOM   2866 1HG1 ILE A 375      32.431  53.513  50.671  1.00  0.00           H
ATOM   2867 2HG1 ILE A 375      33.116  52.297  51.665  1.00  0.00           H
ATOM   2868  CD  ILE A 375      33.812  52.233  49.623  1.00  0.00           C
ATOM   2869  HD1 ILE A 375      34.050  52.908  48.774  1.00  0.00           H
ATOM   2870  HD2 ILE A 375      33.052  51.486  49.309  1.00  0.00           H
ATOM   2871  HD3 ILE A 375      34.745  51.687  49.881  1.00  0.00           H
ATOM   2872  C   ILE A 375      34.849  56.394  51.753  1.00  0.00           C
ATOM   2873  O   ILE A 375      34.819  56.840  52.859  1.00  0.00           O
ATOM   2874  N   LEU A 376      35.857  56.751  50.922  1.00  0.00           N
ATOM   2875  HN  LEU A 376      35.891  56.349  50.010  1.00  0.00           H
ATOM   2876  CA  LEU A 376      36.886  57.661  51.290  1.00  0.00           C
ATOM   2877  HA  LEU A 376      37.327  57.342  52.223  1.00  0.00           H
ATOM   2878  CB  LEU A 376      37.985  57.874  50.186  1.00  0.00           C
ATOM   2879  HB1 LEU A 376      38.796  58.404  50.731  1.00  0.00           H
ATOM   2880  HB2 LEU A 376      37.521  58.477  49.377  1.00  0.00           H
ATOM   2881  CG  LEU A 376      38.567  56.684  49.444  1.00  0.00           C
ATOM   2882  HG  LEU A 376      37.700  56.092  49.081  1.00  0.00           H
ATOM   2883  CD1 LEU A 376      39.387  57.135  48.219  1.00  0.00           C
ATOM   2884 1HD1 LEU A 376      39.010  57.852  47.459  1.00  0.00           H
ATOM   2885 2HD1 LEU A 376      39.866  56.247  47.754  1.00  0.00           H
ATOM   2886 3HD1 LEU A 376      40.295  57.676  48.559  1.00  0.00           H
ATOM   2887  CD2 LEU A 376      39.437  55.793  50.399  1.00  0.00           C
ATOM   2888 1HD2 LEU A 376      39.744  54.811  49.981  1.00  0.00           H
ATOM   2889 2HD2 LEU A 376      38.759  55.477  51.220  1.00  0.00           H
ATOM   2890 3HD2 LEU A 376      40.336  56.258  50.859  1.00  0.00           H
ATOM   2891  C   LEU A 376      36.334  59.073  51.661  1.00  0.00           C
ATOM   2892  O   LEU A 376      36.755  59.730  52.610  1.00  0.00           O
ATOM   2893  N   ALA A 377      35.339  59.527  50.847  1.00  0.00           N
ATOM   2894  HN  ALA A 377      35.064  58.874  50.146  1.00  0.00           H
ATOM   2895  CA  ALA A 377      34.730  60.857  50.811  1.00  0.00           C
ATOM   2896  HA  ALA A 377      35.373  61.696  50.589  1.00  0.00           H
ATOM   2897  CB  ALA A 377      33.550  60.823  49.771  1.00  0.00           C
ATOM   2898  HB1 ALA A 377      33.032  61.806  49.757  1.00  0.00           H
ATOM   2899  HB2 ALA A 377      32.803  60.027  49.980  1.00  0.00           H
ATOM   2900  HB3 ALA A 377      33.919  60.722  48.728  1.00  0.00           H
ATOM   2901  C   ALA A 377      34.175  61.295  52.191  1.00  0.00           C
ATOM   2902  O   ALA A 377      34.274  62.442  52.571  1.00  0.00           O
ATOM   2903  N   VAL A 378      33.532  60.263  52.849  1.00  0.00           N
ATOM   2904  HN  VAL A 378      33.529  59.307  52.566  1.00  0.00           H
ATOM   2905  CA  VAL A 378      32.781  60.314  54.086  1.00  0.00           C
ATOM   2906  HA  VAL A 378      32.564  61.362  54.236  1.00  0.00           H
ATOM   2907  CB  VAL A 378      31.488  59.573  54.019  1.00  0.00           C
ATOM   2908  HB  VAL A 378      30.939  59.673  54.980  1.00  0.00           H
ATOM   2909  CG1 VAL A 378      30.610  59.971  52.772  1.00  0.00           C
ATOM   2910 1HG1 VAL A 378      29.655  59.410  52.856  1.00  0.00           H
ATOM   2911 2HG1 VAL A 378      31.073  59.548  51.855  1.00  0.00           H
ATOM   2912 3HG1 VAL A 378      30.500  61.059  52.572  1.00  0.00           H
ATOM   2913  CG2 VAL A 378      31.799  58.028  53.843  1.00  0.00           C
ATOM   2914 1HG2 VAL A 378      32.766  57.823  53.335  1.00  0.00           H
ATOM   2915 2HG2 VAL A 378      31.075  57.487  53.197  1.00  0.00           H
ATOM   2916 3HG2 VAL A 378      31.862  57.529  54.834  1.00  0.00           H
ATOM   2917  C   VAL A 378      33.526  59.740  55.260  1.00  0.00           C
ATOM   2918  O   VAL A 378      33.111  59.727  56.433  1.00  0.00           O
ATOM   2919  N   ALA A 379      34.703  59.236  54.970  1.00  0.00           N
ATOM   2920  HN  ALA A 379      35.012  59.431  54.042  1.00  0.00           H
ATOM   2921  CA  ALA A 379      35.783  58.701  55.835  1.00  0.00           C
ATOM   2922  HA  ALA A 379      36.532  58.326  55.153  1.00  0.00           H
ATOM   2923  CB  ALA A 379      36.433  59.862  56.544  1.00  0.00           C
ATOM   2924  HB1 ALA A 379      36.892  60.596  55.848  1.00  0.00           H
ATOM   2925  HB2 ALA A 379      37.334  59.521  57.098  1.00  0.00           H
ATOM   2926  HB3 ALA A 379      35.682  60.455  57.107  1.00  0.00           H
ATOM   2927  C   ALA A 379      35.424  57.570  56.728  1.00  0.00           C
ATOM   2928  O   ALA A 379      35.494  57.682  57.947  1.00  0.00           O
ATOM   2929  N   GLN A 380      35.148  56.300  56.102  1.00  0.00           N
ATOM   2930  HN  GLN A 380      35.365  56.343  55.130  1.00  0.00           H
ATOM   2931  CA  GLN A 380      34.812  55.063  56.775  1.00  0.00           C
ATOM   2932  HA  GLN A 380      34.844  55.343  57.817  1.00  0.00           H
ATOM   2933  CB  GLN A 380      33.353  54.593  56.497  1.00  0.00           C
ATOM   2934  HB1 GLN A 380      33.132  53.542  56.782  1.00  0.00           H
ATOM   2935  HB2 GLN A 380      33.170  54.568  55.401  1.00  0.00           H
ATOM   2936  CG  GLN A 380      32.202  55.415  57.157  1.00  0.00           C
ATOM   2937  HG1 GLN A 380      31.258  54.867  56.948  1.00  0.00           H
ATOM   2938  HG2 GLN A 380      32.040  56.381  56.633  1.00  0.00           H
ATOM   2939  CD  GLN A 380      32.327  55.874  58.575  1.00  0.00           C
ATOM   2940  OE1 GLN A 380      31.886  56.905  59.014  1.00  0.00           O
ATOM   2941  NE2 GLN A 380      32.946  55.021  59.439  1.00  0.00           N
ATOM   2942 1HE2 GLN A 380      33.259  54.124  59.125  1.00  0.00           H
ATOM   2943 2HE2 GLN A 380      33.136  55.275  60.387  1.00  0.00           H
ATOM   2944  C   GLN A 380      35.851  53.905  56.714  1.00  0.00           C
ATOM   2945  O   GLN A 380      35.418  52.786  57.049  1.00  0.00           O
ATOM   2946  N   VAL A 381      37.118  54.240  56.437  1.00  0.00           N
ATOM   2947  HN  VAL A 381      37.444  55.171  56.295  1.00  0.00           H
ATOM   2948  CA  VAL A 381      38.216  53.196  56.458  1.00  0.00           C
ATOM   2949  HA  VAL A 381      37.799  52.276  56.076  1.00  0.00           H
ATOM   2950  CB  VAL A 381      39.375  53.665  55.518  1.00  0.00           C
ATOM   2951  HB  VAL A 381      39.771  54.635  55.886  1.00  0.00           H
ATOM   2952  CG1 VAL A 381      40.437  52.493  55.451  1.00  0.00           C
ATOM   2953 1HG1 VAL A 381      41.301  52.824  54.837  1.00  0.00           H
ATOM   2954 2HG1 VAL A 381      40.108  51.524  55.021  1.00  0.00           H
ATOM   2955 3HG1 VAL A 381      40.803  52.217  56.464  1.00  0.00           H
ATOM   2956  CG2 VAL A 381      38.872  54.093  54.123  1.00  0.00           C
ATOM   2957 1HG2 VAL A 381      39.702  54.468  53.486  1.00  0.00           H
ATOM   2958 2HG2 VAL A 381      38.129  54.915  54.206  1.00  0.00           H
ATOM   2959 3HG2 VAL A 381      38.408  53.255  53.560  1.00  0.00           H
ATOM   2960  C   VAL A 381      38.718  52.895  57.899  1.00  0.00           C
ATOM   2961  O   VAL A 381      39.252  53.725  58.654  1.00  0.00           O
ATOM   2962  N   ASP A 382      38.488  51.683  58.343  1.00  0.00           N
ATOM   2963  HN  ASP A 382      38.054  51.064  57.693  1.00  0.00           H
ATOM   2964  CA  ASP A 382      38.723  51.134  59.654  1.00  0.00           C
ATOM   2965  HA  ASP A 382      39.112  51.820  60.391  1.00  0.00           H
ATOM   2966  CB  ASP A 382      37.377  50.539  60.194  1.00  0.00           C
ATOM   2967  HB1 ASP A 382      37.397  49.980  61.154  1.00  0.00           H
ATOM   2968  HB2 ASP A 382      36.854  49.826  59.521  1.00  0.00           H
ATOM   2969  CG  ASP A 382      36.330  51.655  60.326  1.00  0.00           C
ATOM   2970  OD1 ASP A 382      35.137  51.252  60.548  1.00  0.00           O
ATOM   2971  OD2 ASP A 382      36.662  52.845  60.590  1.00  0.00           O
ATOM   2972  C   ASP A 382      39.756  50.025  59.570  1.00  0.00           C
ATOM   2973  O   ASP A 382      39.699  49.248  58.567  1.00  0.00           O
ATOM   2974  N   GLY A 383      40.594  49.752  60.596  1.00  0.00           N
ATOM   2975  HN  GLY A 383      40.602  50.432  61.325  1.00  0.00           H
ATOM   2976  CA  GLY A 383      41.511  48.582  60.611  1.00  0.00           C
ATOM   2977  HA1 GLY A 383      42.291  48.781  61.331  1.00  0.00           H
ATOM   2978  HA2 GLY A 383      41.942  48.447  59.630  1.00  0.00           H
ATOM   2979  C   GLY A 383      40.754  47.323  61.051  1.00  0.00           C
ATOM   2980  O   GLY A 383      39.625  47.349  61.552  1.00  0.00           O
ATOM   2981  N   ASP A 384      41.426  46.189  60.911  1.00  0.00           N
ATOM   2982  HN  ASP A 384      42.290  46.157  60.414  1.00  0.00           H
ATOM   2983  CA  ASP A 384      41.003  44.904  61.502  1.00  0.00           C
ATOM   2984  HA  ASP A 384      40.499  45.049  62.446  1.00  0.00           H
ATOM   2985  CB  ASP A 384      39.929  44.188  60.580  1.00  0.00           C
ATOM   2986  HB1 ASP A 384      40.354  44.224  59.554  1.00  0.00           H
ATOM   2987  HB2 ASP A 384      39.029  44.840  60.585  1.00  0.00           H
ATOM   2988  CG  ASP A 384      39.627  42.779  61.030  1.00  0.00           C
ATOM   2989  OD1 ASP A 384      39.060  41.976  60.216  1.00  0.00           O
ATOM   2990  OD2 ASP A 384      40.076  42.403  62.132  1.00  0.00           O
ATOM   2991  C   ASP A 384      42.310  44.080  61.720  1.00  0.00           C
ATOM   2992  O   ASP A 384      43.049  43.760  60.772  1.00  0.00           O
ATOM   2993  N   SER A 385      42.700  43.835  63.018  1.00  0.00           N
ATOM   2994  HN  SER A 385      41.953  44.067  63.636  1.00  0.00           H
ATOM   2995  CA  SER A 385      43.939  43.097  63.407  1.00  0.00           C
ATOM   2996  HA  SER A 385      44.760  43.525  62.850  1.00  0.00           H
ATOM   2997  CB  SER A 385      44.289  43.261  64.893  1.00  0.00           C
ATOM   2998  HB1 SER A 385      43.601  42.614  65.479  1.00  0.00           H
ATOM   2999  HB2 SER A 385      44.020  44.264  65.286  1.00  0.00           H
ATOM   3000  OG  SER A 385      45.676  43.191  65.171  1.00  0.00           O
ATOM   3001  HG1 SER A 385      45.774  42.315  65.551  1.00  0.00           H
ATOM   3002  C   SER A 385      43.845  41.643  62.893  1.00  0.00           C
ATOM   3003  O   SER A 385      44.851  41.069  62.489  1.00  0.00           O
ATOM   3004  N   VAL A 386      42.678  41.056  62.953  1.00  0.00           N
ATOM   3005  HN  VAL A 386      41.815  41.556  62.969  1.00  0.00           H
ATOM   3006  CA  VAL A 386      42.487  39.636  62.569  1.00  0.00           C
ATOM   3007  HA  VAL A 386      43.248  39.053  63.067  1.00  0.00           H
ATOM   3008  CB  VAL A 386      41.039  39.258  62.835  1.00  0.00           C
ATOM   3009  HB  VAL A 386      40.348  39.858  62.205  1.00  0.00           H
ATOM   3010  CG1 VAL A 386      40.759  37.847  62.331  1.00  0.00           C
ATOM   3011 1HG1 VAL A 386      41.685  37.266  62.528  1.00  0.00           H
ATOM   3012 2HG1 VAL A 386      40.457  37.859  61.262  1.00  0.00           H
ATOM   3013 3HG1 VAL A 386      39.928  37.407  62.923  1.00  0.00           H
ATOM   3014  CG2 VAL A 386      40.881  39.350  64.386  1.00  0.00           C
ATOM   3015 1HG2 VAL A 386      41.184  40.402  64.573  1.00  0.00           H
ATOM   3016 2HG2 VAL A 386      41.591  38.749  64.993  1.00  0.00           H
ATOM   3017 3HG2 VAL A 386      39.812  39.119  64.580  1.00  0.00           H
ATOM   3018  C   VAL A 386      42.729  39.421  61.108  1.00  0.00           C
ATOM   3019  O   VAL A 386      43.314  38.481  60.554  1.00  0.00           O
ATOM   3020  N   SER A 387      42.189  40.362  60.251  1.00  0.00           N
ATOM   3021  HN  SER A 387      41.640  41.123  60.590  1.00  0.00           H
ATOM   3022  CA  SER A 387      42.521  40.476  58.824  1.00  0.00           C
ATOM   3023  HA  SER A 387      42.399  39.449  58.513  1.00  0.00           H
ATOM   3024  CB  SER A 387      41.577  41.440  58.136  1.00  0.00           C
ATOM   3025  HB1 SER A 387      41.954  41.658  57.113  1.00  0.00           H
ATOM   3026  HB2 SER A 387      41.535  42.444  58.608  1.00  0.00           H
ATOM   3027  OG  SER A 387      40.269  40.915  58.031  1.00  0.00           O
ATOM   3028  HG1 SER A 387      39.818  41.246  58.811  1.00  0.00           H
ATOM   3029  C   SER A 387      43.935  40.857  58.518  1.00  0.00           C
ATOM   3030  O   SER A 387      44.534  40.265  57.648  1.00  0.00           O
ATOM   3031  N   GLY A 388      44.470  41.836  59.291  1.00  0.00           N
ATOM   3032  HN  GLY A 388      43.949  42.168  60.074  1.00  0.00           H
ATOM   3033  CA  GLY A 388      45.767  42.440  59.075  1.00  0.00           C
ATOM   3034  HA1 GLY A 388      46.428  41.711  58.630  1.00  0.00           H
ATOM   3035  HA2 GLY A 388      46.137  42.692  60.058  1.00  0.00           H
ATOM   3036  C   GLY A 388      45.860  43.696  58.319  1.00  0.00           C
ATOM   3037  O   GLY A 388      46.944  44.269  58.162  1.00  0.00           O
ATOM   3038  N   ILE A 389      44.754  44.268  57.838  1.00  0.00           N
ATOM   3039  HN  ILE A 389      43.946  43.810  58.199  1.00  0.00           H
ATOM   3040  CA  ILE A 389      44.722  45.405  56.897  1.00  0.00           C
ATOM   3041  HA  ILE A 389      45.636  45.970  57.006  1.00  0.00           H
ATOM   3042  CB  ILE A 389      44.691  45.067  55.394  1.00  0.00           C
ATOM   3043  HB  ILE A 389      44.143  45.781  54.743  1.00  0.00           H
ATOM   3044  CG2 ILE A 389      46.094  44.689  54.898  1.00  0.00           C
ATOM   3045 1HG2 ILE A 389      46.854  45.463  55.139  1.00  0.00           H
ATOM   3046 2HG2 ILE A 389      46.120  44.547  53.796  1.00  0.00           H
ATOM   3047 3HG2 ILE A 389      46.411  43.755  55.408  1.00  0.00           H
ATOM   3048  CG1 ILE A 389      43.666  43.844  55.209  1.00  0.00           C
ATOM   3049 1HG1 ILE A 389      43.977  43.019  55.886  1.00  0.00           H
ATOM   3050 2HG1 ILE A 389      43.730  43.344  54.219  1.00  0.00           H
ATOM   3051  CD  ILE A 389      42.109  44.224  55.373  1.00  0.00           C
ATOM   3052  HD1 ILE A 389      41.873  44.105  56.452  1.00  0.00           H
ATOM   3053  HD2 ILE A 389      41.413  43.492  54.911  1.00  0.00           H
ATOM   3054  HD3 ILE A 389      41.968  45.289  55.090  1.00  0.00           H
ATOM   3055  C   ILE A 389      43.541  46.318  57.238  1.00  0.00           C
ATOM   3056  O   ILE A 389      42.741  46.034  58.108  1.00  0.00           O
ATOM   3057  N   CYS A 390      43.520  47.462  56.585  1.00  0.00           N
ATOM   3058  HN  CYS A 390      44.281  47.594  55.955  1.00  0.00           H
ATOM   3059  CA  CYS A 390      42.421  48.362  56.547  1.00  0.00           C
ATOM   3060  HA  CYS A 390      42.018  48.248  57.543  1.00  0.00           H
ATOM   3061  CB  CYS A 390      43.049  49.772  56.308  1.00  0.00           C
ATOM   3062  HB1 CYS A 390      42.276  50.539  56.088  1.00  0.00           H
ATOM   3063  HB2 CYS A 390      43.719  49.718  55.424  1.00  0.00           H
ATOM   3064  SG  CYS A 390      43.929  50.428  57.767  1.00  0.00           S
ATOM   3065  C   CYS A 390      41.298  48.151  55.503  1.00  0.00           C
ATOM   3066  O   CYS A 390      41.558  47.773  54.396  1.00  0.00           O
ATOM   3067  N   PHE A 391      40.042  48.129  55.972  1.00  0.00           N
ATOM   3068  HN  PHE A 391      39.818  48.434  56.895  1.00  0.00           H
ATOM   3069  CA  PHE A 391      38.864  47.667  55.260  1.00  0.00           C
ATOM   3070  HA  PHE A 391      39.029  47.772  54.198  1.00  0.00           H
ATOM   3071  CB  PHE A 391      38.513  46.146  55.690  1.00  0.00           C
ATOM   3072  HB1 PHE A 391      37.840  46.067  56.570  1.00  0.00           H
ATOM   3073  HB2 PHE A 391      39.478  45.638  55.902  1.00  0.00           H
ATOM   3074  CG  PHE A 391      38.018  45.454  54.499  1.00  0.00           C
ATOM   3075  CD1 PHE A 391      38.756  45.260  53.320  1.00  0.00           C
ATOM   3076  HD1 PHE A 391      39.716  45.752  53.251  1.00  0.00           H
ATOM   3077  CE1 PHE A 391      38.374  44.372  52.335  1.00  0.00           C
ATOM   3078  HE1 PHE A 391      39.029  44.388  51.477  1.00  0.00           H
ATOM   3079  CZ  PHE A 391      37.079  43.712  52.448  1.00  0.00           C
ATOM   3080  HZ  PHE A 391      36.693  42.989  51.744  1.00  0.00           H
ATOM   3081  CD2 PHE A 391      36.837  44.731  54.675  1.00  0.00           C
ATOM   3082  HD2 PHE A 391      36.255  44.792  55.582  1.00  0.00           H
ATOM   3083  CE2 PHE A 391      36.419  43.860  53.635  1.00  0.00           C
ATOM   3084  HE2 PHE A 391      35.488  43.346  53.822  1.00  0.00           H
ATOM   3085  C   PHE A 391      37.724  48.557  55.583  1.00  0.00           C
ATOM   3086  O   PHE A 391      37.913  49.799  55.744  1.00  0.00           O
ATOM   3087  N   VAL A 392      36.474  48.164  55.788  1.00  0.00           N
ATOM   3088  HN  VAL A 392      36.219  47.207  55.675  1.00  0.00           H
ATOM   3089  CA  VAL A 392      35.360  49.062  56.030  1.00  0.00           C
ATOM   3090  HA  VAL A 392      35.764  49.993  56.399  1.00  0.00           H
ATOM   3091  CB  VAL A 392      34.616  49.468  54.739  1.00  0.00           C
ATOM   3092  HB  VAL A 392      35.315  49.832  53.956  1.00  0.00           H
ATOM   3093  CG1 VAL A 392      33.893  48.217  54.058  1.00  0.00           C
ATOM   3094 1HG1 VAL A 392      33.701  48.385  52.977  1.00  0.00           H
ATOM   3095 2HG1 VAL A 392      32.887  48.066  54.504  1.00  0.00           H
ATOM   3096 3HG1 VAL A 392      34.512  47.295  54.012  1.00  0.00           H
ATOM   3097  CG2 VAL A 392      33.548  50.632  54.765  1.00  0.00           C
ATOM   3098 1HG2 VAL A 392      32.654  50.239  55.296  1.00  0.00           H
ATOM   3099 2HG2 VAL A 392      33.234  50.902  53.734  1.00  0.00           H
ATOM   3100 3HG2 VAL A 392      33.862  51.519  55.356  1.00  0.00           H
ATOM   3101  C   VAL A 392      34.359  48.463  57.009  1.00  0.00           C
ATOM   3102  O   VAL A 392      34.279  47.252  57.124  1.00  0.00           O
ATOM   3103  N   GLY A 393      33.620  49.202  57.821  1.00  0.00           N
ATOM   3104  HN  GLY A 393      33.883  50.153  57.675  1.00  0.00           H
ATOM   3105  CA  GLY A 393      32.553  48.835  58.784  1.00  0.00           C
ATOM   3106  HA1 GLY A 393      31.674  48.359  58.375  1.00  0.00           H
ATOM   3107  HA2 GLY A 393      32.277  49.778  59.233  1.00  0.00           H
ATOM   3108  C   GLY A 393      32.976  47.937  59.870  1.00  0.00           C
ATOM   3109  O   GLY A 393      32.373  46.898  60.109  1.00  0.00           O
ATOM   3110  N   TYR A 394      34.085  48.229  60.501  1.00  0.00           N
ATOM   3111  HN  TYR A 394      34.459  49.145  60.379  1.00  0.00           H
ATOM   3112  CA  TYR A 394      34.507  47.281  61.605  1.00  0.00           C
ATOM   3113  HA  TYR A 394      34.831  46.302  61.284  1.00  0.00           H
ATOM   3114  CB  TYR A 394      35.902  47.881  62.211  1.00  0.00           C
ATOM   3115  HB1 TYR A 394      35.831  48.973  62.405  1.00  0.00           H
ATOM   3116  HB2 TYR A 394      36.640  47.894  61.381  1.00  0.00           H
ATOM   3117  CG  TYR A 394      36.472  47.109  63.391  1.00  0.00           C
ATOM   3118  CD1 TYR A 394      36.703  45.776  63.309  1.00  0.00           C
ATOM   3119  HD1 TYR A 394      36.392  45.236  62.427  1.00  0.00           H
ATOM   3120  CE1 TYR A 394      37.252  45.121  64.444  1.00  0.00           C
ATOM   3121  HE1 TYR A 394      37.406  44.056  64.353  1.00  0.00           H
ATOM   3122  CZ  TYR A 394      37.645  45.743  65.574  1.00  0.00           C
ATOM   3123  OH  TYR A 394      38.090  45.065  66.608  1.00  0.00           O
ATOM   3124  HH  TYR A 394      38.087  45.698  67.330  1.00  0.00           H
ATOM   3125  CD2 TYR A 394      36.757  47.785  64.614  1.00  0.00           C
ATOM   3126  HD2 TYR A 394      36.714  48.843  64.827  1.00  0.00           H
ATOM   3127  CE2 TYR A 394      37.376  47.114  65.646  1.00  0.00           C
ATOM   3128  HE2 TYR A 394      37.472  47.617  66.597  1.00  0.00           H
ATOM   3129  C   TYR A 394      33.476  47.041  62.737  1.00  0.00           C
ATOM   3130  O   TYR A 394      33.034  45.940  62.923  1.00  0.00           O
ATOM   3131  N   LYS A 395      33.160  48.115  63.521  1.00  0.00           N
ATOM   3132  HN  LYS A 395      33.708  48.943  63.424  1.00  0.00           H
ATOM   3133  CA  LYS A 395      32.315  48.012  64.673  1.00  0.00           C
ATOM   3134  HA  LYS A 395      32.320  47.010  65.075  1.00  0.00           H
ATOM   3135  CB  LYS A 395      33.043  48.678  65.928  1.00  0.00           C
ATOM   3136  HB1 LYS A 395      33.729  47.897  66.322  1.00  0.00           H
ATOM   3137  HB2 LYS A 395      32.202  48.700  66.653  1.00  0.00           H
ATOM   3138  CG  LYS A 395      33.659  50.078  65.714  1.00  0.00           C
ATOM   3139  HG1 LYS A 395      34.535  50.224  65.046  1.00  0.00           H
ATOM   3140  HG2 LYS A 395      34.160  50.181  66.700  1.00  0.00           H
ATOM   3141  CD  LYS A 395      32.538  51.140  65.607  1.00  0.00           C
ATOM   3142  HD1 LYS A 395      31.746  51.002  66.373  1.00  0.00           H
ATOM   3143  HD2 LYS A 395      32.115  51.116  64.580  1.00  0.00           H
ATOM   3144  CE  LYS A 395      33.084  52.558  65.723  1.00  0.00           C
ATOM   3145  HE1 LYS A 395      33.620  52.997  64.855  1.00  0.00           H
ATOM   3146  HE2 LYS A 395      33.813  52.564  66.561  1.00  0.00           H
ATOM   3147  NZ  LYS A 395      31.915  53.467  65.973  1.00  0.00           N
ATOM   3148  HZ1 LYS A 395      32.041  54.487  65.815  1.00  0.00           H
ATOM   3149  HZ2 LYS A 395      31.626  53.300  66.958  1.00  0.00           H
ATOM   3150  HZ3 LYS A 395      31.221  53.080  65.302  1.00  0.00           H
ATOM   3151  C   LYS A 395      30.894  48.484  64.513  1.00  0.00           C
ATOM   3152  O   LYS A 395      30.078  48.223  65.409  1.00  0.00           O
ATOM   3153  N   ASN A 396      30.538  49.012  63.345  1.00  0.00           N
ATOM   3154  HN  ASN A 396      31.207  49.267  62.652  1.00  0.00           H
ATOM   3155  CA  ASN A 396      29.175  49.353  62.915  1.00  0.00           C
ATOM   3156  HA  ASN A 396      28.534  48.956  63.688  1.00  0.00           H
ATOM   3157  CB  ASN A 396      29.039  50.925  62.701  1.00  0.00           C
ATOM   3158  HB1 ASN A 396      28.111  51.105  62.117  1.00  0.00           H
ATOM   3159  HB2 ASN A 396      29.911  51.278  62.110  1.00  0.00           H
ATOM   3160  CG  ASN A 396      28.993  51.677  64.018  1.00  0.00           C
ATOM   3161  OD1 ASN A 396      29.881  52.506  64.225  1.00  0.00           O
ATOM   3162  ND2 ASN A 396      28.131  51.268  64.930  1.00  0.00           N
ATOM   3163 1HD2 ASN A 396      27.459  50.587  64.641  1.00  0.00           H
ATOM   3164 2HD2 ASN A 396      28.098  51.810  65.770  1.00  0.00           H
ATOM   3165  C   ASN A 396      28.878  48.543  61.709  1.00  0.00           C
ATOM   3166  O   ASN A 396      29.604  48.609  60.692  1.00  0.00           O
ATOM   3167  N   TYR A 397      27.848  47.744  61.734  1.00  0.00           N
ATOM   3168  HN  TYR A 397      27.406  47.613  62.618  1.00  0.00           H
ATOM   3169  CA  TYR A 397      27.414  46.902  60.651  1.00  0.00           C
ATOM   3170  HA  TYR A 397      28.270  46.330  60.326  1.00  0.00           H
ATOM   3171  CB  TYR A 397      26.457  45.788  61.161  1.00  0.00           C
ATOM   3172  HB1 TYR A 397      25.664  46.294  61.753  1.00  0.00           H
ATOM   3173  HB2 TYR A 397      26.920  45.069  61.870  1.00  0.00           H
ATOM   3174  CG  TYR A 397      25.827  44.922  60.113  1.00  0.00           C
ATOM   3175  CD1 TYR A 397      26.513  43.837  59.575  1.00  0.00           C
ATOM   3176  HD1 TYR A 397      27.521  43.704  59.939  1.00  0.00           H
ATOM   3177  CE1 TYR A 397      25.919  43.053  58.608  1.00  0.00           C
ATOM   3178  HE1 TYR A 397      26.518  42.302  58.115  1.00  0.00           H
ATOM   3179  CZ  TYR A 397      24.552  43.161  58.252  1.00  0.00           C
ATOM   3180  OH  TYR A 397      24.069  42.253  57.252  1.00  0.00           O
ATOM   3181  HH  TYR A 397      24.880  41.835  56.953  1.00  0.00           H
ATOM   3182  CD2 TYR A 397      24.448  45.089  59.699  1.00  0.00           C
ATOM   3183  HD2 TYR A 397      23.916  45.867  60.227  1.00  0.00           H
ATOM   3184  CE2 TYR A 397      23.822  44.170  58.841  1.00  0.00           C
ATOM   3185  HE2 TYR A 397      22.806  44.399  58.554  1.00  0.00           H
ATOM   3186  C   TYR A 397      26.981  47.695  59.460  1.00  0.00           C
ATOM   3187  O   TYR A 397      27.353  47.308  58.320  1.00  0.00           O
ATOM   3188  N   ARG A 398      26.143  48.769  59.554  1.00  0.00           N
ATOM   3189  HN  ARG A 398      25.792  48.996  60.459  1.00  0.00           H
ATOM   3190  CA  ARG A 398      25.660  49.415  58.398  1.00  0.00           C
ATOM   3191  HA  ARG A 398      25.085  48.691  57.841  1.00  0.00           H
ATOM   3192  CB  ARG A 398      24.681  50.562  58.848  1.00  0.00           C
ATOM   3193  HB1 ARG A 398      23.842  49.987  59.294  1.00  0.00           H
ATOM   3194  HB2 ARG A 398      24.356  51.009  57.884  1.00  0.00           H
ATOM   3195  CG  ARG A 398      25.243  51.567  59.825  1.00  0.00           C
ATOM   3196  HG1 ARG A 398      25.933  52.345  59.433  1.00  0.00           H
ATOM   3197  HG2 ARG A 398      25.752  51.034  60.657  1.00  0.00           H
ATOM   3198  CD  ARG A 398      24.072  52.337  60.516  1.00  0.00           C
ATOM   3199  HD1 ARG A 398      23.424  51.703  61.159  1.00  0.00           H
ATOM   3200  HD2 ARG A 398      23.423  52.534  59.636  1.00  0.00           H
ATOM   3201  NE  ARG A 398      24.488  53.578  61.189  1.00  0.00           N
ATOM   3202  HE  ARG A 398      24.069  54.427  60.868  1.00  0.00           H
ATOM   3203  CZ  ARG A 398      25.064  53.693  62.351  1.00  0.00           C
ATOM   3204  NH1 ARG A 398      25.311  52.686  63.049  1.00  0.00           N
ATOM   3205 1HH1 ARG A 398      24.929  51.777  62.878  1.00  0.00           H
ATOM   3206 2HH1 ARG A 398      25.536  52.898  64.000  1.00  0.00           H
ATOM   3207  NH2 ARG A 398      25.374  54.887  62.754  1.00  0.00           N
ATOM   3208 1HH2 ARG A 398      25.324  55.689  62.158  1.00  0.00           H
ATOM   3209 2HH2 ARG A 398      25.862  54.971  63.623  1.00  0.00           H
ATOM   3210  C   ARG A 398      26.683  49.937  57.434  1.00  0.00           C
ATOM   3211  O   ARG A 398      26.355  49.949  56.247  1.00  0.00           O
ATOM   3212  N   TYR A 399      27.927  50.417  57.806  1.00  0.00           N
ATOM   3213  HN  TYR A 399      28.041  50.457  58.796  1.00  0.00           H
ATOM   3214  CA  TYR A 399      29.022  50.610  56.869  1.00  0.00           C
ATOM   3215  HA  TYR A 399      28.800  51.288  56.059  1.00  0.00           H
ATOM   3216  CB  TYR A 399      30.118  51.469  57.585  1.00  0.00           C
ATOM   3217  HB1 TYR A 399      30.905  51.781  56.866  1.00  0.00           H
ATOM   3218  HB2 TYR A 399      30.524  50.784  58.359  1.00  0.00           H
ATOM   3219  CG  TYR A 399      29.471  52.632  58.444  1.00  0.00           C
ATOM   3220  CD1 TYR A 399      28.411  53.480  58.038  1.00  0.00           C
ATOM   3221  HD1 TYR A 399      28.023  53.367  57.037  1.00  0.00           H
ATOM   3222  CE1 TYR A 399      27.912  54.492  58.840  1.00  0.00           C
ATOM   3223  HE1 TYR A 399      27.086  55.107  58.516  1.00  0.00           H
ATOM   3224  CZ  TYR A 399      28.464  54.635  60.096  1.00  0.00           C
ATOM   3225  OH  TYR A 399      27.827  55.585  60.923  1.00  0.00           O
ATOM   3226  HH  TYR A 399      28.279  55.526  61.768  1.00  0.00           H
ATOM   3227  CD2 TYR A 399      29.980  52.835  59.708  1.00  0.00           C
ATOM   3228  HD2 TYR A 399      30.887  52.337  60.014  1.00  0.00           H
ATOM   3229  CE2 TYR A 399      29.517  53.843  60.519  1.00  0.00           C
ATOM   3230  HE2 TYR A 399      30.024  53.915  61.469  1.00  0.00           H
ATOM   3231  C   TYR A 399      29.498  49.341  56.056  1.00  0.00           C
ATOM   3232  O   TYR A 399      29.717  49.467  54.867  1.00  0.00           O
ATOM   3233  N   ARG A 400      29.500  48.106  56.583  1.00  0.00           N
ATOM   3234  HN  ARG A 400      29.021  48.039  57.455  1.00  0.00           H
ATOM   3235  CA  ARG A 400      29.821  46.958  55.843  1.00  0.00           C
ATOM   3236  HA  ARG A 400      30.473  47.288  55.048  1.00  0.00           H
ATOM   3237  CB  ARG A 400      30.705  46.010  56.687  1.00  0.00           C
ATOM   3238  HB1 ARG A 400      31.725  46.401  56.889  1.00  0.00           H
ATOM   3239  HB2 ARG A 400      30.873  45.158  55.994  1.00  0.00           H
ATOM   3240  CG  ARG A 400      30.057  45.457  57.971  1.00  0.00           C
ATOM   3241  HG1 ARG A 400      29.162  44.898  57.622  1.00  0.00           H
ATOM   3242  HG2 ARG A 400      29.904  46.304  58.673  1.00  0.00           H
ATOM   3243  CD  ARG A 400      30.900  44.347  58.662  1.00  0.00           C
ATOM   3244  HD1 ARG A 400      31.875  44.816  58.915  1.00  0.00           H
ATOM   3245  HD2 ARG A 400      31.259  43.558  57.966  1.00  0.00           H
ATOM   3246  NE  ARG A 400      30.195  43.628  59.740  1.00  0.00           N
ATOM   3247  HE  ARG A 400      29.941  42.679  59.554  1.00  0.00           H
ATOM   3248  CZ  ARG A 400      30.209  44.124  60.981  1.00  0.00           C
ATOM   3249  NH1 ARG A 400      30.884  45.175  61.317  1.00  0.00           N
ATOM   3250 1HH1 ARG A 400      31.399  45.598  60.571  1.00  0.00           H
ATOM   3251 2HH1 ARG A 400      30.865  45.464  62.274  1.00  0.00           H
ATOM   3252  NH2 ARG A 400      29.649  43.393  61.923  1.00  0.00           N
ATOM   3253 1HH2 ARG A 400      29.202  42.516  61.744  1.00  0.00           H
ATOM   3254 2HH2 ARG A 400      29.622  43.810  62.832  1.00  0.00           H
ATOM   3255  C   ARG A 400      28.584  46.290  55.266  1.00  0.00           C
ATOM   3256  O   ARG A 400      28.642  45.582  54.279  1.00  0.00           O
ATOM   3257  N   ALA A 401      27.389  46.619  55.755  1.00  0.00           N
ATOM   3258  HN  ALA A 401      27.344  47.006  56.672  1.00  0.00           H
ATOM   3259  CA  ALA A 401      26.207  46.346  55.030  1.00  0.00           C
ATOM   3260  HA  ALA A 401      26.181  45.309  54.733  1.00  0.00           H
ATOM   3261  CB  ALA A 401      24.970  46.505  55.918  1.00  0.00           C
ATOM   3262  HB1 ALA A 401      25.124  46.222  56.981  1.00  0.00           H
ATOM   3263  HB2 ALA A 401      24.098  45.980  55.472  1.00  0.00           H
ATOM   3264  HB3 ALA A 401      24.721  47.581  56.039  1.00  0.00           H
ATOM   3265  C   ALA A 401      26.138  47.158  53.789  1.00  0.00           C
ATOM   3266  O   ALA A 401      25.758  46.718  52.702  1.00  0.00           O
ATOM   3267  N   GLY A 402      26.347  48.511  53.917  1.00  0.00           N
ATOM   3268  HN  GLY A 402      26.568  48.880  54.816  1.00  0.00           H
ATOM   3269  CA  GLY A 402      26.270  49.424  52.743  1.00  0.00           C
ATOM   3270  HA1 GLY A 402      26.205  50.425  53.143  1.00  0.00           H
ATOM   3271  HA2 GLY A 402      25.449  49.032  52.160  1.00  0.00           H
ATOM   3272  C   GLY A 402      27.364  49.301  51.785  1.00  0.00           C
ATOM   3273  O   GLY A 402      27.107  49.332  50.578  1.00  0.00           O
ATOM   3274  N   PHE A 403      28.614  49.170  52.250  1.00  0.00           N
ATOM   3275  HN  PHE A 403      28.912  49.099  53.198  1.00  0.00           H
ATOM   3276  CA  PHE A 403      29.626  49.291  51.224  1.00  0.00           C
ATOM   3277  HA  PHE A 403      29.275  49.835  50.359  1.00  0.00           H
ATOM   3278  CB  PHE A 403      30.905  50.077  51.785  1.00  0.00           C
ATOM   3279  HB1 PHE A 403      31.748  50.135  51.064  1.00  0.00           H
ATOM   3280  HB2 PHE A 403      31.370  49.720  52.729  1.00  0.00           H
ATOM   3281  CG  PHE A 403      30.408  51.475  51.992  1.00  0.00           C
ATOM   3282  CD1 PHE A 403      30.443  52.046  53.240  1.00  0.00           C
ATOM   3283  HD1 PHE A 403      30.900  51.549  54.082  1.00  0.00           H
ATOM   3284  CE1 PHE A 403      30.001  53.387  53.503  1.00  0.00           C
ATOM   3285  HE1 PHE A 403      30.001  53.854  54.477  1.00  0.00           H
ATOM   3286  CZ  PHE A 403      29.506  54.076  52.360  1.00  0.00           C
ATOM   3287  HZ  PHE A 403      29.153  55.088  52.494  1.00  0.00           H
ATOM   3288  CD2 PHE A 403      29.800  52.166  50.906  1.00  0.00           C
ATOM   3289  HD2 PHE A 403      29.843  51.845  49.876  1.00  0.00           H
ATOM   3290  CE2 PHE A 403      29.345  53.506  51.094  1.00  0.00           C
ATOM   3291  HE2 PHE A 403      29.138  54.077  50.201  1.00  0.00           H
ATOM   3292  C   PHE A 403      30.139  47.938  50.687  1.00  0.00           C
ATOM   3293  O   PHE A 403      30.980  47.875  49.807  1.00  0.00           O
ATOM   3294  N   VAL A 404      29.517  46.850  51.149  1.00  0.00           N
ATOM   3295  HN  VAL A 404      28.784  46.921  51.821  1.00  0.00           H
ATOM   3296  CA  VAL A 404      29.960  45.505  50.594  1.00  0.00           C
ATOM   3297  HA  VAL A 404      30.479  45.599  49.652  1.00  0.00           H
ATOM   3298  CB  VAL A 404      30.867  44.921  51.614  1.00  0.00           C
ATOM   3299  HB  VAL A 404      30.509  44.835  52.662  1.00  0.00           H
ATOM   3300  CG1 VAL A 404      31.051  43.314  51.295  1.00  0.00           C
ATOM   3301 1HG1 VAL A 404      30.106  42.740  51.412  1.00  0.00           H
ATOM   3302 2HG1 VAL A 404      31.714  42.802  52.024  1.00  0.00           H
ATOM   3303 3HG1 VAL A 404      31.553  43.119  50.323  1.00  0.00           H
ATOM   3304  CG2 VAL A 404      32.247  45.604  51.677  1.00  0.00           C
ATOM   3305 1HG2 VAL A 404      32.217  46.501  52.333  1.00  0.00           H
ATOM   3306 2HG2 VAL A 404      32.805  45.756  50.729  1.00  0.00           H
ATOM   3307 3HG2 VAL A 404      32.946  45.011  52.305  1.00  0.00           H
ATOM   3308  C   VAL A 404      28.818  44.701  50.365  1.00  0.00           C
ATOM   3309  O   VAL A 404      28.610  44.234  49.223  1.00  0.00           O
ATOM   3310  N   LEU A 405      28.003  44.409  51.358  1.00  0.00           N
ATOM   3311  HN  LEU A 405      28.184  44.737  52.281  1.00  0.00           H
ATOM   3312  CA  LEU A 405      26.918  43.460  51.163  1.00  0.00           C
ATOM   3313  HA  LEU A 405      27.271  42.506  50.798  1.00  0.00           H
ATOM   3314  CB  LEU A 405      26.243  43.241  52.530  1.00  0.00           C
ATOM   3315  HB1 LEU A 405      26.073  44.271  52.911  1.00  0.00           H
ATOM   3316  HB2 LEU A 405      26.933  42.674  53.191  1.00  0.00           H
ATOM   3317  CG  LEU A 405      24.905  42.497  52.517  1.00  0.00           C
ATOM   3318  HG  LEU A 405      24.233  43.164  51.936  1.00  0.00           H
ATOM   3319  CD1 LEU A 405      24.900  41.105  52.031  1.00  0.00           C
ATOM   3320 1HD1 LEU A 405      23.861  40.723  52.123  1.00  0.00           H
ATOM   3321 2HD1 LEU A 405      25.500  40.463  52.711  1.00  0.00           H
ATOM   3322 3HD1 LEU A 405      25.240  41.100  50.973  1.00  0.00           H
ATOM   3323  CD2 LEU A 405      24.268  42.656  53.937  1.00  0.00           C
ATOM   3324 1HD2 LEU A 405      23.165  42.531  53.898  1.00  0.00           H
ATOM   3325 2HD2 LEU A 405      24.544  43.689  54.241  1.00  0.00           H
ATOM   3326 3HD2 LEU A 405      24.698  41.909  54.637  1.00  0.00           H
ATOM   3327  C   LEU A 405      25.850  43.878  50.125  1.00  0.00           C
ATOM   3328  O   LEU A 405      25.340  43.051  49.348  1.00  0.00           O
ATOM   3329  N   ALA A 406      25.449  45.127  50.227  1.00  0.00           N
ATOM   3330  HN  ALA A 406      25.822  45.806  50.856  1.00  0.00           H
ATOM   3331  CA  ALA A 406      24.625  45.750  49.225  1.00  0.00           C
ATOM   3332  HA  ALA A 406      23.709  45.178  49.239  1.00  0.00           H
ATOM   3333  CB  ALA A 406      24.199  47.181  49.679  1.00  0.00           C
ATOM   3334  HB1 ALA A 406      23.364  47.497  49.018  1.00  0.00           H
ATOM   3335  HB2 ALA A 406      25.099  47.797  49.467  1.00  0.00           H
ATOM   3336  HB3 ALA A 406      23.927  47.064  50.750  1.00  0.00           H
ATOM   3337  C   ALA A 406      25.095  45.841  47.804  1.00  0.00           C
ATOM   3338  O   ALA A 406      24.283  45.566  46.996  1.00  0.00           O
ATOM   3339  N   PRO A 407      26.284  46.206  47.414  1.00  0.00           N
ATOM   3340  CD  PRO A 407      27.186  47.019  48.278  1.00  0.00           C
ATOM   3341  HD1 PRO A 407      27.241  46.636  49.319  1.00  0.00           H
ATOM   3342  HD2 PRO A 407      26.728  48.027  48.375  1.00  0.00           H
ATOM   3343  CA  PRO A 407      26.697  46.098  46.011  1.00  0.00           C
ATOM   3344  HA  PRO A 407      25.852  46.449  45.439  1.00  0.00           H
ATOM   3345  CB  PRO A 407      27.870  47.025  45.962  1.00  0.00           C
ATOM   3346  HB1 PRO A 407      27.570  48.056  45.675  1.00  0.00           H
ATOM   3347  HB2 PRO A 407      28.686  46.627  45.322  1.00  0.00           H
ATOM   3348  CG  PRO A 407      28.447  47.133  47.392  1.00  0.00           C
ATOM   3349  HG1 PRO A 407      29.143  46.288  47.581  1.00  0.00           H
ATOM   3350  HG2 PRO A 407      29.065  48.020  47.651  1.00  0.00           H
ATOM   3351  C   PRO A 407      26.988  44.619  45.651  1.00  0.00           C
ATOM   3352  O   PRO A 407      26.749  44.208  44.527  1.00  0.00           O
ATOM   3353  N   ILE A 408      27.486  43.738  46.533  1.00  0.00           N
ATOM   3354  HN  ILE A 408      27.665  44.005  47.477  1.00  0.00           H
ATOM   3355  CA  ILE A 408      27.507  42.346  46.217  1.00  0.00           C
ATOM   3356  HA  ILE A 408      28.083  42.220  45.312  1.00  0.00           H
ATOM   3357  CB  ILE A 408      28.308  41.496  47.218  1.00  0.00           C
ATOM   3358  HB  ILE A 408      27.916  41.666  48.244  1.00  0.00           H
ATOM   3359  CG2 ILE A 408      28.230  39.980  47.028  1.00  0.00           C
ATOM   3360 1HG2 ILE A 408      28.842  39.413  47.761  1.00  0.00           H
ATOM   3361 2HG2 ILE A 408      28.679  39.790  46.030  1.00  0.00           H
ATOM   3362 3HG2 ILE A 408      27.176  39.627  47.010  1.00  0.00           H
ATOM   3363  CG1 ILE A 408      29.732  41.988  47.150  1.00  0.00           C
ATOM   3364 1HG1 ILE A 408      30.262  41.558  48.026  1.00  0.00           H
ATOM   3365 2HG1 ILE A 408      29.844  43.084  47.293  1.00  0.00           H
ATOM   3366  CD  ILE A 408      30.515  41.621  45.902  1.00  0.00           C
ATOM   3367  HD1 ILE A 408      30.522  40.524  45.724  1.00  0.00           H
ATOM   3368  HD2 ILE A 408      31.583  41.870  46.079  1.00  0.00           H
ATOM   3369  HD3 ILE A 408      30.238  42.152  44.966  1.00  0.00           H
ATOM   3370  C   ILE A 408      26.144  41.690  45.911  1.00  0.00           C
ATOM   3371  O   ILE A 408      25.902  40.979  44.906  1.00  0.00           O
ATOM   3372  N   GLY A 409      25.064  42.077  46.690  1.00  0.00           N
ATOM   3373  HN  GLY A 409      25.168  42.623  47.518  1.00  0.00           H
ATOM   3374  CA  GLY A 409      23.694  41.626  46.611  1.00  0.00           C
ATOM   3375  HA1 GLY A 409      23.244  42.185  47.418  1.00  0.00           H
ATOM   3376  HA2 GLY A 409      23.665  40.546  46.612  1.00  0.00           H
ATOM   3377  C   GLY A 409      23.140  41.978  45.231  1.00  0.00           C
ATOM   3378  O   GLY A 409      22.368  41.217  44.629  1.00  0.00           O
ATOM   3379  N   LEU A 410      23.419  43.262  44.767  1.00  0.00           N
ATOM   3380  HN  LEU A 410      23.945  43.900  45.324  1.00  0.00           H
ATOM   3381  CA  LEU A 410      23.007  43.699  43.448  1.00  0.00           C
ATOM   3382  HA  LEU A 410      21.947  43.500  43.384  1.00  0.00           H
ATOM   3383  CB  LEU A 410      23.283  45.189  43.179  1.00  0.00           C
ATOM   3384  HB1 LEU A 410      24.379  45.366  43.231  1.00  0.00           H
ATOM   3385  HB2 LEU A 410      22.710  45.812  43.898  1.00  0.00           H
ATOM   3386  CG  LEU A 410      22.841  45.590  41.815  1.00  0.00           C
ATOM   3387  HG  LEU A 410      23.245  44.880  41.061  1.00  0.00           H
ATOM   3388  CD1 LEU A 410      21.366  45.300  41.665  1.00  0.00           C
ATOM   3389 1HD1 LEU A 410      20.759  45.679  42.515  1.00  0.00           H
ATOM   3390 2HD1 LEU A 410      21.144  44.215  41.753  1.00  0.00           H
ATOM   3391 3HD1 LEU A 410      20.875  45.648  40.731  1.00  0.00           H
ATOM   3392  CD2 LEU A 410      23.264  47.073  41.482  1.00  0.00           C
ATOM   3393 1HD2 LEU A 410      22.968  47.474  40.489  1.00  0.00           H
ATOM   3394 2HD2 LEU A 410      24.370  47.116  41.394  1.00  0.00           H
ATOM   3395 3HD2 LEU A 410      22.896  47.869  42.165  1.00  0.00           H
ATOM   3396  C   LEU A 410      23.715  42.848  42.340  1.00  0.00           C
ATOM   3397  O   LEU A 410      22.979  42.313  41.466  1.00  0.00           O
ATOM   3398  N   VAL A 411      25.047  42.648  42.450  1.00  0.00           N
ATOM   3399  HN  VAL A 411      25.521  42.971  43.265  1.00  0.00           H
ATOM   3400  CA  VAL A 411      25.902  41.822  41.610  1.00  0.00           C
ATOM   3401  HA  VAL A 411      25.818  42.288  40.639  1.00  0.00           H
ATOM   3402  CB  VAL A 411      27.414  41.930  41.978  1.00  0.00           C
ATOM   3403  HB  VAL A 411      27.573  41.855  43.075  1.00  0.00           H
ATOM   3404  CG1 VAL A 411      28.288  40.766  41.326  1.00  0.00           C
ATOM   3405 1HG1 VAL A 411      27.961  40.709  40.265  1.00  0.00           H
ATOM   3406 2HG1 VAL A 411      27.942  39.827  41.808  1.00  0.00           H
ATOM   3407 3HG1 VAL A 411      29.351  41.005  41.541  1.00  0.00           H
ATOM   3408  CG2 VAL A 411      27.872  43.267  41.439  1.00  0.00           C
ATOM   3409 1HG2 VAL A 411      27.718  43.281  40.339  1.00  0.00           H
ATOM   3410 2HG2 VAL A 411      28.983  43.280  41.461  1.00  0.00           H
ATOM   3411 3HG2 VAL A 411      27.421  44.122  41.987  1.00  0.00           H
ATOM   3412  C   VAL A 411      25.401  40.377  41.532  1.00  0.00           C
ATOM   3413  O   VAL A 411      25.399  39.891  40.463  1.00  0.00           O
ATOM   3414  N   LEU A 412      24.996  39.733  42.608  1.00  0.00           N
ATOM   3415  HN  LEU A 412      25.056  40.237  43.465  1.00  0.00           H
ATOM   3416  CA  LEU A 412      24.362  38.486  42.655  1.00  0.00           C
ATOM   3417  HA  LEU A 412      25.036  37.737  42.268  1.00  0.00           H
ATOM   3418  CB  LEU A 412      24.096  38.123  44.156  1.00  0.00           C
ATOM   3419  HB1 LEU A 412      23.542  38.973  44.610  1.00  0.00           H
ATOM   3420  HB2 LEU A 412      25.125  38.161  44.573  1.00  0.00           H
ATOM   3421  CG  LEU A 412      23.450  36.703  44.375  1.00  0.00           C
ATOM   3422  HG  LEU A 412      22.567  36.639  43.704  1.00  0.00           H
ATOM   3423  CD1 LEU A 412      24.439  35.583  43.916  1.00  0.00           C
ATOM   3424 1HD1 LEU A 412      24.641  35.554  42.824  1.00  0.00           H
ATOM   3425 2HD1 LEU A 412      24.045  34.567  44.131  1.00  0.00           H
ATOM   3426 3HD1 LEU A 412      25.346  35.763  44.531  1.00  0.00           H
ATOM   3427  CD2 LEU A 412      22.958  36.410  45.817  1.00  0.00           C
ATOM   3428 1HD2 LEU A 412      22.242  35.581  45.999  1.00  0.00           H
ATOM   3429 2HD2 LEU A 412      22.578  37.407  46.127  1.00  0.00           H
ATOM   3430 3HD2 LEU A 412      23.906  36.219  46.365  1.00  0.00           H
ATOM   3431  C   LEU A 412      23.139  38.471  41.789  1.00  0.00           C
ATOM   3432  O   LEU A 412      22.856  37.574  40.976  1.00  0.00           O
ATOM   3433  N   ILE A 413      22.274  39.461  41.975  1.00  0.00           N
ATOM   3434  HN  ILE A 413      22.546  40.181  42.609  1.00  0.00           H
ATOM   3435  CA  ILE A 413      21.071  39.621  41.163  1.00  0.00           C
ATOM   3436  HA  ILE A 413      20.470  38.727  41.088  1.00  0.00           H
ATOM   3437  CB  ILE A 413      19.989  40.593  41.705  1.00  0.00           C
ATOM   3438  HB  ILE A 413      20.434  41.587  41.919  1.00  0.00           H
ATOM   3439  CG2 ILE A 413      18.895  40.827  40.601  1.00  0.00           C
ATOM   3440 1HG2 ILE A 413      19.163  41.455  39.725  1.00  0.00           H
ATOM   3441 2HG2 ILE A 413      18.042  41.283  41.147  1.00  0.00           H
ATOM   3442 3HG2 ILE A 413      18.598  39.794  40.321  1.00  0.00           H
ATOM   3443  CG1 ILE A 413      19.415  40.001  42.967  1.00  0.00           C
ATOM   3444 1HG1 ILE A 413      18.548  40.632  43.258  1.00  0.00           H
ATOM   3445 2HG1 ILE A 413      20.206  40.214  43.718  1.00  0.00           H
ATOM   3446  CD  ILE A 413      18.895  38.520  43.032  1.00  0.00           C
ATOM   3447  HD1 ILE A 413      18.582  38.229  44.058  1.00  0.00           H
ATOM   3448  HD2 ILE A 413      19.691  37.822  42.692  1.00  0.00           H
ATOM   3449  HD3 ILE A 413      18.129  38.294  42.259  1.00  0.00           H
ATOM   3450  C   ILE A 413      21.314  39.780  39.643  1.00  0.00           C
ATOM   3451  O   ILE A 413      20.881  38.947  38.882  1.00  0.00           O
ATOM   3452  N   VAL A 414      22.122  40.752  39.270  1.00  0.00           N
ATOM   3453  HN  VAL A 414      22.353  41.316  40.059  1.00  0.00           H
ATOM   3454  CA  VAL A 414      22.630  41.031  37.927  1.00  0.00           C
ATOM   3455  HA  VAL A 414      21.713  41.218  37.389  1.00  0.00           H
ATOM   3456  CB  VAL A 414      23.426  42.323  37.828  1.00  0.00           C
ATOM   3457  HB  VAL A 414      24.339  42.328  38.460  1.00  0.00           H
ATOM   3458  CG1 VAL A 414      23.897  42.500  36.368  1.00  0.00           C
ATOM   3459 1HG1 VAL A 414      23.044  42.487  35.657  1.00  0.00           H
ATOM   3460 2HG1 VAL A 414      24.666  41.730  36.142  1.00  0.00           H
ATOM   3461 3HG1 VAL A 414      24.395  43.486  36.249  1.00  0.00           H
ATOM   3462  CG2 VAL A 414      22.505  43.515  38.189  1.00  0.00           C
ATOM   3463 1HG2 VAL A 414      21.714  43.523  37.409  1.00  0.00           H
ATOM   3464 2HG2 VAL A 414      23.105  44.445  38.085  1.00  0.00           H
ATOM   3465 3HG2 VAL A 414      22.178  43.287  39.226  1.00  0.00           H
ATOM   3466  C   VAL A 414      23.404  39.887  37.312  1.00  0.00           C
ATOM   3467  O   VAL A 414      23.235  39.501  36.209  1.00  0.00           O
ATOM   3468  N   GLY A 415      24.345  39.292  38.066  1.00  0.00           N
ATOM   3469  HN  GLY A 415      24.374  39.628  39.004  1.00  0.00           H
ATOM   3470  CA  GLY A 415      25.249  38.184  37.712  1.00  0.00           C
ATOM   3471  HA1 GLY A 415      25.930  38.048  38.539  1.00  0.00           H
ATOM   3472  HA2 GLY A 415      25.832  38.426  36.836  1.00  0.00           H
ATOM   3473  C   GLY A 415      24.557  36.923  37.488  1.00  0.00           C
ATOM   3474  O   GLY A 415      24.805  36.218  36.493  1.00  0.00           O
ATOM   3475  N   GLY A 416      23.488  36.653  38.303  1.00  0.00           N
ATOM   3476  HN  GLY A 416      23.359  37.208  39.121  1.00  0.00           H
ATOM   3477  CA  GLY A 416      22.435  35.738  38.153  1.00  0.00           C
ATOM   3478  HA1 GLY A 416      21.765  35.766  38.999  1.00  0.00           H
ATOM   3479  HA2 GLY A 416      22.959  34.793  38.159  1.00  0.00           H
ATOM   3480  C   GLY A 416      21.655  35.849  36.945  1.00  0.00           C
ATOM   3481  O   GLY A 416      21.541  34.811  36.244  1.00  0.00           O
ATOM   3482  N   TYR A 417      21.195  37.072  36.578  1.00  0.00           N
ATOM   3483  HN  TYR A 417      21.450  37.785  37.227  1.00  0.00           H
ATOM   3484  CA  TYR A 417      20.431  37.317  35.289  1.00  0.00           C
ATOM   3485  HA  TYR A 417      19.469  36.826  35.311  1.00  0.00           H
ATOM   3486  CB  TYR A 417      20.132  38.811  35.136  1.00  0.00           C
ATOM   3487  HB1 TYR A 417      21.101  39.345  35.036  1.00  0.00           H
ATOM   3488  HB2 TYR A 417      19.712  39.217  36.081  1.00  0.00           H
ATOM   3489  CG  TYR A 417      19.228  39.085  33.955  1.00  0.00           C
ATOM   3490  CD1 TYR A 417      18.000  38.460  33.852  1.00  0.00           C
ATOM   3491  HD1 TYR A 417      17.730  37.748  34.617  1.00  0.00           H
ATOM   3492  CE1 TYR A 417      17.070  38.697  32.825  1.00  0.00           C
ATOM   3493  HE1 TYR A 417      16.139  38.149  32.797  1.00  0.00           H
ATOM   3494  CZ  TYR A 417      17.375  39.719  31.975  1.00  0.00           C
ATOM   3495  OH  TYR A 417      16.535  39.972  30.911  1.00  0.00           O
ATOM   3496  HH  TYR A 417      17.055  40.571  30.371  1.00  0.00           H
ATOM   3497  CD2 TYR A 417      19.567  40.174  33.090  1.00  0.00           C
ATOM   3498  HD2 TYR A 417      20.526  40.657  33.203  1.00  0.00           H
ATOM   3499  CE2 TYR A 417      18.529  40.527  32.111  1.00  0.00           C
ATOM   3500  HE2 TYR A 417      18.566  41.341  31.403  1.00  0.00           H
ATOM   3501  C   TYR A 417      21.064  36.711  34.090  1.00  0.00           C
ATOM   3502  O   TYR A 417      20.583  35.798  33.487  1.00  0.00           O
ATOM   3503  N   PHE A 418      22.298  37.304  33.894  1.00  0.00           N
ATOM   3504  HN  PHE A 418      22.562  38.076  34.468  1.00  0.00           H
ATOM   3505  CA  PHE A 418      23.231  36.830  32.933  1.00  0.00           C
ATOM   3506  HA  PHE A 418      22.806  36.871  31.941  1.00  0.00           H
ATOM   3507  CB  PHE A 418      24.574  37.726  32.966  1.00  0.00           C
ATOM   3508  HB1 PHE A 418      25.363  37.362  32.273  1.00  0.00           H
ATOM   3509  HB2 PHE A 418      25.025  37.737  33.981  1.00  0.00           H
ATOM   3510  CG  PHE A 418      24.259  39.094  32.611  1.00  0.00           C
ATOM   3511  CD1 PHE A 418      23.499  39.428  31.458  1.00  0.00           C
ATOM   3512  HD1 PHE A 418      23.209  38.667  30.750  1.00  0.00           H
ATOM   3513  CE1 PHE A 418      23.183  40.727  31.152  1.00  0.00           C
ATOM   3514  HE1 PHE A 418      22.620  40.922  30.250  1.00  0.00           H
ATOM   3515  CZ  PHE A 418      23.586  41.756  31.960  1.00  0.00           C
ATOM   3516  HZ  PHE A 418      23.422  42.768  31.619  1.00  0.00           H
ATOM   3517  CD2 PHE A 418      24.584  40.088  33.504  1.00  0.00           C
ATOM   3518  HD2 PHE A 418      25.216  39.864  34.350  1.00  0.00           H
ATOM   3519  CE2 PHE A 418      24.351  41.469  33.079  1.00  0.00           C
ATOM   3520  HE2 PHE A 418      24.578  42.298  33.734  1.00  0.00           H
ATOM   3521  C   PHE A 418      23.639  35.325  32.941  1.00  0.00           C
ATOM   3522  O   PHE A 418      23.607  34.712  31.861  1.00  0.00           O
ATOM   3523  N   LEU A 419      24.037  34.771  34.068  1.00  0.00           N
ATOM   3524  HN  LEU A 419      24.095  35.341  34.884  1.00  0.00           H
ATOM   3525  CA  LEU A 419      24.194  33.332  34.292  1.00  0.00           C
ATOM   3526  HA  LEU A 419      24.821  32.937  33.507  1.00  0.00           H
ATOM   3527  CB  LEU A 419      24.796  32.890  35.646  1.00  0.00           C
ATOM   3528  HB1 LEU A 419      24.224  33.365  36.472  1.00  0.00           H
ATOM   3529  HB2 LEU A 419      25.745  33.449  35.793  1.00  0.00           H
ATOM   3530  CG  LEU A 419      24.929  31.405  35.838  1.00  0.00           C
ATOM   3531  HG  LEU A 419      23.902  31.017  35.667  1.00  0.00           H
ATOM   3532  CD1 LEU A 419      25.952  30.682  34.893  1.00  0.00           C
ATOM   3533 1HD1 LEU A 419      26.993  31.008  35.101  1.00  0.00           H
ATOM   3534 2HD1 LEU A 419      25.762  30.876  33.816  1.00  0.00           H
ATOM   3535 3HD1 LEU A 419      25.959  29.576  35.001  1.00  0.00           H
ATOM   3536  CD2 LEU A 419      25.343  30.973  37.282  1.00  0.00           C
ATOM   3537 1HD2 LEU A 419      24.562  31.186  38.042  1.00  0.00           H
ATOM   3538 2HD2 LEU A 419      26.332  31.381  37.580  1.00  0.00           H
ATOM   3539 3HD2 LEU A 419      25.613  29.896  37.258  1.00  0.00           H
ATOM   3540  C   LEU A 419      22.944  32.491  33.980  1.00  0.00           C
ATOM   3541  O   LEU A 419      23.089  31.549  33.223  1.00  0.00           O
ATOM   3542  N   ILE A 420      21.698  32.931  34.405  1.00  0.00           N
ATOM   3543  HN  ILE A 420      21.524  33.801  34.858  1.00  0.00           H
ATOM   3544  CA  ILE A 420      20.527  32.236  34.069  1.00  0.00           C
ATOM   3545  HA  ILE A 420      20.858  31.213  34.167  1.00  0.00           H
ATOM   3546  CB  ILE A 420      19.264  32.410  34.918  1.00  0.00           C
ATOM   3547  HB  ILE A 420      19.707  32.285  35.929  1.00  0.00           H
ATOM   3548  CG2 ILE A 420      18.695  33.802  34.702  1.00  0.00           C
ATOM   3549 1HG2 ILE A 420      18.500  33.929  33.616  1.00  0.00           H
ATOM   3550 2HG2 ILE A 420      19.301  34.593  35.194  1.00  0.00           H
ATOM   3551 3HG2 ILE A 420      17.751  33.874  35.284  1.00  0.00           H
ATOM   3552  CG1 ILE A 420      18.297  31.245  34.678  1.00  0.00           C
ATOM   3553 1HG1 ILE A 420      18.869  30.293  34.713  1.00  0.00           H
ATOM   3554 2HG1 ILE A 420      17.940  31.411  33.639  1.00  0.00           H
ATOM   3555  CD  ILE A 420      17.117  31.158  35.688  1.00  0.00           C
ATOM   3556  HD1 ILE A 420      16.828  32.209  35.906  1.00  0.00           H
ATOM   3557  HD2 ILE A 420      17.342  30.522  36.571  1.00  0.00           H
ATOM   3558  HD3 ILE A 420      16.221  30.773  35.155  1.00  0.00           H
ATOM   3559  C   ILE A 420      20.199  32.185  32.585  1.00  0.00           C
ATOM   3560  O   ILE A 420      19.820  31.129  32.007  1.00  0.00           O
ATOM   3561  N   ARG A 421      20.350  33.303  31.837  1.00  0.00           N
ATOM   3562  HN  ARG A 421      20.637  34.126  32.321  1.00  0.00           H
ATOM   3563  CA  ARG A 421      20.065  33.349  30.376  1.00  0.00           C
ATOM   3564  HA  ARG A 421      19.101  32.889  30.221  1.00  0.00           H
ATOM   3565  CB  ARG A 421      20.053  34.781  29.861  1.00  0.00           C
ATOM   3566  HB1 ARG A 421      19.936  34.811  28.757  1.00  0.00           H
ATOM   3567  HB2 ARG A 421      21.017  35.313  30.009  1.00  0.00           H
ATOM   3568  CG  ARG A 421      18.798  35.469  30.367  1.00  0.00           C
ATOM   3569  HG1 ARG A 421      19.036  35.772  31.409  1.00  0.00           H
ATOM   3570  HG2 ARG A 421      17.986  34.718  30.467  1.00  0.00           H
ATOM   3571  CD  ARG A 421      18.459  36.787  29.580  1.00  0.00           C
ATOM   3572  HD1 ARG A 421      19.411  37.358  29.532  1.00  0.00           H
ATOM   3573  HD2 ARG A 421      17.789  37.444  30.174  1.00  0.00           H
ATOM   3574  NE  ARG A 421      17.885  36.544  28.188  1.00  0.00           N
ATOM   3575  HE  ARG A 421      17.770  35.561  28.045  1.00  0.00           H
ATOM   3576  CZ  ARG A 421      17.112  37.358  27.461  1.00  0.00           C
ATOM   3577  NH1 ARG A 421      17.177  38.663  27.713  1.00  0.00           N
ATOM   3578 1HH1 ARG A 421      17.986  39.009  28.189  1.00  0.00           H
ATOM   3579 2HH1 ARG A 421      16.698  39.274  27.083  1.00  0.00           H
ATOM   3580  NH2 ARG A 421      16.290  36.837  26.542  1.00  0.00           N
ATOM   3581 1HH2 ARG A 421      16.205  35.882  26.260  1.00  0.00           H
ATOM   3582 2HH2 ARG A 421      15.782  37.461  25.948  1.00  0.00           H
ATOM   3583  C   ARG A 421      21.032  32.575  29.578  1.00  0.00           C
ATOM   3584  O   ARG A 421      20.702  31.921  28.585  1.00  0.00           O
ATOM   3585  N   GLY A 422      22.301  32.645  29.982  1.00  0.00           N
ATOM   3586  HN  GLY A 422      22.496  33.245  30.754  1.00  0.00           H
ATOM   3587  CA  GLY A 422      23.363  31.780  29.484  1.00  0.00           C
ATOM   3588  HA1 GLY A 422      24.278  31.973  30.024  1.00  0.00           H
ATOM   3589  HA2 GLY A 422      23.420  32.124  28.462  1.00  0.00           H
ATOM   3590  C   GLY A 422      23.075  30.313  29.558  1.00  0.00           C
ATOM   3591  O   GLY A 422      23.150  29.651  28.535  1.00  0.00           O
ATOM   3592  N   VAL A 423      22.608  29.790  30.766  1.00  0.00           N
ATOM   3593  HN  VAL A 423      22.660  30.324  31.606  1.00  0.00           H
ATOM   3594  CA  VAL A 423      22.333  28.375  30.867  1.00  0.00           C
ATOM   3595  HA  VAL A 423      23.141  27.799  30.439  1.00  0.00           H
ATOM   3596  CB  VAL A 423      22.254  27.880  32.308  1.00  0.00           C
ATOM   3597  HB  VAL A 423      22.187  26.776  32.203  1.00  0.00           H
ATOM   3598  CG1 VAL A 423      23.522  28.098  32.994  1.00  0.00           C
ATOM   3599 1HG1 VAL A 423      23.354  27.833  34.059  1.00  0.00           H
ATOM   3600 2HG1 VAL A 423      23.694  29.193  33.064  1.00  0.00           H
ATOM   3601 3HG1 VAL A 423      24.445  27.639  32.579  1.00  0.00           H
ATOM   3602  CG2 VAL A 423      20.944  28.361  33.038  1.00  0.00           C
ATOM   3603 1HG2 VAL A 423      20.920  29.460  33.200  1.00  0.00           H
ATOM   3604 2HG2 VAL A 423      20.906  28.130  34.124  1.00  0.00           H
ATOM   3605 3HG2 VAL A 423      20.003  28.030  32.549  1.00  0.00           H
ATOM   3606  C   VAL A 423      21.018  27.966  30.051  1.00  0.00           C
ATOM   3607  O   VAL A 423      20.990  26.913  29.452  1.00  0.00           O
ATOM   3608  N   MET A 424      19.978  28.815  30.002  1.00  0.00           N
ATOM   3609  HN  MET A 424      20.130  29.591  30.609  1.00  0.00           H
ATOM   3610  CA  MET A 424      18.792  28.829  29.094  1.00  0.00           C
ATOM   3611  HA  MET A 424      18.279  27.924  29.382  1.00  0.00           H
ATOM   3612  CB  MET A 424      17.799  29.997  29.491  1.00  0.00           C
ATOM   3613  HB1 MET A 424      17.040  30.022  28.679  1.00  0.00           H
ATOM   3614  HB2 MET A 424      18.323  30.976  29.491  1.00  0.00           H
ATOM   3615  CG  MET A 424      17.076  29.927  30.873  1.00  0.00           C
ATOM   3616  HG1 MET A 424      16.370  30.773  31.014  1.00  0.00           H
ATOM   3617  HG2 MET A 424      17.886  29.935  31.633  1.00  0.00           H
ATOM   3618  SD  MET A 424      16.281  28.319  31.176  1.00  0.00           S
ATOM   3619  CE  MET A 424      15.802  28.724  32.864  1.00  0.00           C
ATOM   3620  HE1 MET A 424      15.344  29.721  33.036  1.00  0.00           H
ATOM   3621  HE2 MET A 424      16.745  28.828  33.440  1.00  0.00           H
ATOM   3622  HE3 MET A 424      15.156  27.924  33.285  1.00  0.00           H
ATOM   3623  C   MET A 424      19.183  28.810  27.659  1.00  0.00           C
ATOM   3624  O   MET A 424      18.745  28.042  26.877  1.00  0.00           O
ATOM   3625  N   THR A 425      20.162  29.631  27.220  1.00  0.00           N
ATOM   3626  HN  THR A 425      20.490  30.427  27.722  1.00  0.00           H
ATOM   3627  CA  THR A 425      20.851  29.542  25.927  1.00  0.00           C
ATOM   3628  HA  THR A 425      20.035  29.707  25.238  1.00  0.00           H
ATOM   3629  CB  THR A 425      21.791  30.747  25.569  1.00  0.00           C
ATOM   3630  HB  THR A 425      22.807  30.525  25.961  1.00  0.00           H
ATOM   3631  OG1 THR A 425      21.246  31.987  26.024  1.00  0.00           O
ATOM   3632  HG1 THR A 425      20.993  31.902  26.946  1.00  0.00           H
ATOM   3633  CG2 THR A 425      21.775  30.902  24.058  1.00  0.00           C
ATOM   3634 1HG2 THR A 425      20.788  31.280  23.716  1.00  0.00           H
ATOM   3635 2HG2 THR A 425      21.923  29.929  23.543  1.00  0.00           H
ATOM   3636 3HG2 THR A 425      22.423  31.716  23.667  1.00  0.00           H
ATOM   3637  C   THR A 425      21.592  28.230  25.615  1.00  0.00           C
ATOM   3638  O   THR A 425      21.525  27.649  24.526  1.00  0.00           O
ATOM   3639  N   LEU A 426      22.326  27.607  26.560  1.00  0.00           N
ATOM   3640  HN  LEU A 426      22.536  28.029  27.438  1.00  0.00           H
ATOM   3641  CA  LEU A 426      22.977  26.269  26.392  1.00  0.00           C
ATOM   3642  HA  LEU A 426      23.392  26.264  25.394  1.00  0.00           H
ATOM   3643  CB  LEU A 426      24.115  26.032  27.401  1.00  0.00           C
ATOM   3644  HB1 LEU A 426      23.830  26.233  28.456  1.00  0.00           H
ATOM   3645  HB2 LEU A 426      24.792  26.896  27.230  1.00  0.00           H
ATOM   3646  CG  LEU A 426      24.991  24.767  27.355  1.00  0.00           C
ATOM   3647  HG  LEU A 426      24.318  23.896  27.503  1.00  0.00           H
ATOM   3648  CD1 LEU A 426      25.799  24.622  26.047  1.00  0.00           C
ATOM   3649 1HD1 LEU A 426      26.544  25.445  25.982  1.00  0.00           H
ATOM   3650 2HD1 LEU A 426      25.141  24.651  25.153  1.00  0.00           H
ATOM   3651 3HD1 LEU A 426      26.381  23.676  26.017  1.00  0.00           H
ATOM   3652  CD2 LEU A 426      25.976  24.708  28.570  1.00  0.00           C
ATOM   3653 1HD2 LEU A 426      26.399  23.685  28.658  1.00  0.00           H
ATOM   3654 2HD2 LEU A 426      25.379  24.964  29.471  1.00  0.00           H
ATOM   3655 3HD2 LEU A 426      26.737  25.514  28.486  1.00  0.00           H
ATOM   3656  C   LEU A 426      22.046  25.035  26.315  1.00  0.00           C
ATOM   3657  O   LEU A 426      22.134  24.177  25.385  1.00  0.00           O
ATOM   3658  N   PHE A 427      21.103  24.957  27.287  1.00  0.00           N
ATOM   3659  HN  PHE A 427      21.148  25.486  28.131  1.00  0.00           H
ATOM   3660  CA  PHE A 427      19.957  24.128  27.201  1.00  0.00           C
ATOM   3661  HA  PHE A 427      20.398  23.144  27.135  1.00  0.00           H
ATOM   3662  CB  PHE A 427      19.138  24.413  28.525  1.00  0.00           C
ATOM   3663  HB1 PHE A 427      18.172  23.869  28.454  1.00  0.00           H
ATOM   3664  HB2 PHE A 427      18.944  25.502  28.630  1.00  0.00           H
ATOM   3665  CG  PHE A 427      19.902  23.841  29.624  1.00  0.00           C
ATOM   3666  CD1 PHE A 427      20.342  22.457  29.721  1.00  0.00           C
ATOM   3667  HD1 PHE A 427      20.129  21.758  28.926  1.00  0.00           H
ATOM   3668  CE1 PHE A 427      20.683  21.923  30.978  1.00  0.00           C
ATOM   3669  HE1 PHE A 427      21.012  20.896  31.051  1.00  0.00           H
ATOM   3670  CZ  PHE A 427      20.857  22.737  32.092  1.00  0.00           C
ATOM   3671  HZ  PHE A 427      21.289  22.448  33.038  1.00  0.00           H
ATOM   3672  CD2 PHE A 427      19.975  24.621  30.748  1.00  0.00           C
ATOM   3673  HD2 PHE A 427      19.535  25.603  30.662  1.00  0.00           H
ATOM   3674  CE2 PHE A 427      20.446  24.106  32.016  1.00  0.00           C
ATOM   3675  HE2 PHE A 427      20.587  24.824  32.810  1.00  0.00           H
ATOM   3676  C   PHE A 427      19.076  24.280  25.962  1.00  0.00           C
ATOM   3677  O   PHE A 427      18.547  23.322  25.416  1.00  0.00           O
ATOM   3678  N   SER A 428      18.861  25.519  25.514  1.00  0.00           N
ATOM   3679  HN  SER A 428      19.093  26.286  26.108  1.00  0.00           H
ATOM   3680  CA  SER A 428      18.286  25.718  24.146  1.00  0.00           C
ATOM   3681  HA  SER A 428      17.274  25.341  24.121  1.00  0.00           H
ATOM   3682  CB  SER A 428      18.120  27.273  23.762  1.00  0.00           C
ATOM   3683  HB1 SER A 428      19.127  27.697  23.561  1.00  0.00           H
ATOM   3684  HB2 SER A 428      17.506  27.794  24.528  1.00  0.00           H
ATOM   3685  OG  SER A 428      17.376  27.594  22.581  1.00  0.00           O
ATOM   3686  HG1 SER A 428      16.496  27.473  22.945  1.00  0.00           H
ATOM   3687  C   SER A 428      19.036  25.121  22.904  1.00  0.00           C
ATOM   3688  O   SER A 428      18.405  24.401  22.129  1.00  0.00           O
ATOM   3689  N   ILE A 429      20.348  25.452  22.721  1.00  0.00           N
ATOM   3690  HN  ILE A 429      20.807  26.103  23.320  1.00  0.00           H
ATOM   3691  CA  ILE A 429      21.238  24.935  21.656  1.00  0.00           C
ATOM   3692  HA  ILE A 429      20.830  25.162  20.682  1.00  0.00           H
ATOM   3693  CB  ILE A 429      22.683  25.424  21.597  1.00  0.00           C
ATOM   3694  HB  ILE A 429      23.051  25.410  22.645  1.00  0.00           H
ATOM   3695  CG2 ILE A 429      23.594  24.521  20.836  1.00  0.00           C
ATOM   3696 1HG2 ILE A 429      23.301  24.440  19.767  1.00  0.00           H
ATOM   3697 2HG2 ILE A 429      23.626  23.491  21.251  1.00  0.00           H
ATOM   3698 3HG2 ILE A 429      24.664  24.819  20.837  1.00  0.00           H
ATOM   3699  CG1 ILE A 429      22.634  26.881  21.113  1.00  0.00           C
ATOM   3700 1HG1 ILE A 429      21.740  27.369  21.557  1.00  0.00           H
ATOM   3701 2HG1 ILE A 429      22.444  26.876  20.018  1.00  0.00           H
ATOM   3702  CD  ILE A 429      23.928  27.655  21.455  1.00  0.00           C
ATOM   3703  HD1 ILE A 429      24.716  27.199  20.818  1.00  0.00           H
ATOM   3704  HD2 ILE A 429      24.126  27.236  22.464  1.00  0.00           H
ATOM   3705  HD3 ILE A 429      23.881  28.763  21.530  1.00  0.00           H
ATOM   3706  C   ILE A 429      21.222  23.416  21.679  1.00  0.00           C
ATOM   3707  O   ILE A 429      21.126  22.799  20.633  1.00  0.00           O
ATOM   3708  N   LYS A 430      21.426  22.780  22.898  1.00  0.00           N
ATOM   3709  HN  LYS A 430      21.448  23.167  23.817  1.00  0.00           H
ATOM   3710  CA  LYS A 430      21.400  21.326  23.025  1.00  0.00           C
ATOM   3711  HA  LYS A 430      22.078  20.899  22.301  1.00  0.00           H
ATOM   3712  CB  LYS A 430      21.782  20.854  24.466  1.00  0.00           C
ATOM   3713  HB1 LYS A 430      21.207  21.455  25.203  1.00  0.00           H
ATOM   3714  HB2 LYS A 430      22.851  20.961  24.748  1.00  0.00           H
ATOM   3715  CG  LYS A 430      21.569  19.279  24.707  1.00  0.00           C
ATOM   3716  HG1 LYS A 430      20.569  18.902  24.403  1.00  0.00           H
ATOM   3717  HG2 LYS A 430      21.692  18.893  25.741  1.00  0.00           H
ATOM   3718  CD  LYS A 430      22.550  18.656  23.780  1.00  0.00           C
ATOM   3719  HD1 LYS A 430      23.461  19.290  23.730  1.00  0.00           H
ATOM   3720  HD2 LYS A 430      22.326  18.725  22.694  1.00  0.00           H
ATOM   3721  CE  LYS A 430      23.091  17.199  24.073  1.00  0.00           C
ATOM   3722  HE1 LYS A 430      23.560  17.298  25.075  1.00  0.00           H
ATOM   3723  HE2 LYS A 430      23.870  16.906  23.337  1.00  0.00           H
ATOM   3724  NZ  LYS A 430      22.055  16.211  24.097  1.00  0.00           N
ATOM   3725  HZ1 LYS A 430      22.374  15.231  24.232  1.00  0.00           H
ATOM   3726  HZ2 LYS A 430      21.463  16.365  23.255  1.00  0.00           H
ATOM   3727  HZ3 LYS A 430      21.391  16.434  24.865  1.00  0.00           H
ATOM   3728  C   LYS A 430      20.093  20.682  22.636  1.00  0.00           C
ATOM   3729  O   LYS A 430      20.127  19.678  21.932  1.00  0.00           O
ATOM   3730  N   SER A 431      18.964  21.310  23.033  1.00  0.00           N
ATOM   3731  HN  SER A 431      19.067  22.181  23.508  1.00  0.00           H
ATOM   3732  CA  SER A 431      17.531  21.026  22.692  1.00  0.00           C
ATOM   3733  HA  SER A 431      17.441  19.951  22.730  1.00  0.00           H
ATOM   3734  CB  SER A 431      16.485  21.779  23.596  1.00  0.00           C
ATOM   3735  HB1 SER A 431      15.466  21.497  23.255  1.00  0.00           H
ATOM   3736  HB2 SER A 431      16.522  22.858  23.332  1.00  0.00           H
ATOM   3737  OG  SER A 431      16.620  21.540  25.013  1.00  0.00           O
ATOM   3738  HG1 SER A 431      17.325  22.082  25.376  1.00  0.00           H
ATOM   3739  C   SER A 431      17.133  21.309  21.224  1.00  0.00           C
ATOM   3740  O   SER A 431      16.272  20.686  20.673  1.00  0.00           O
ATOM   3741  N   ASN A 432      17.747  22.318  20.584  1.00  0.00           N
ATOM   3742  HN  ASN A 432      18.474  22.750  21.111  1.00  0.00           H
ATOM   3743  CA  ASN A 432      17.485  22.693  19.199  1.00  0.00           C
ATOM   3744  HA  ASN A 432      16.417  22.611  19.059  1.00  0.00           H
ATOM   3745  CB  ASN A 432      17.980  24.106  18.766  1.00  0.00           C
ATOM   3746  HB1 ASN A 432      18.096  24.264  17.672  1.00  0.00           H
ATOM   3747  HB2 ASN A 432      19.016  24.061  19.166  1.00  0.00           H
ATOM   3748  CG  ASN A 432      17.309  25.304  19.421  1.00  0.00           C
ATOM   3749  OD1 ASN A 432      16.212  25.248  19.998  1.00  0.00           O
ATOM   3750  ND2 ASN A 432      17.997  26.457  19.434  1.00  0.00           N
ATOM   3751 1HD2 ASN A 432      18.933  26.539  19.092  1.00  0.00           H
ATOM   3752 2HD2 ASN A 432      17.636  27.096  20.114  1.00  0.00           H
ATOM   3753  C   ASN A 432      18.020  21.627  18.251  1.00  0.00           C
ATOM   3754  O   ASN A 432      18.944  20.866  18.600  1.00  0.00           O
ATOM   3755  N   HSD A 433      17.545  21.604  17.010  1.00  0.00           N
ATOM   3756  HN  HSD A 433      16.864  22.311  16.838  1.00  0.00           H
ATOM   3757  CA  HSD A 433      17.947  20.655  16.021  1.00  0.00           C
ATOM   3758  HA  HSD A 433      17.590  19.657  16.228  1.00  0.00           H
ATOM   3759  CB  HSD A 433      17.263  20.852  14.712  1.00  0.00           C
ATOM   3760  HB1 HSD A 433      16.160  20.751  14.806  1.00  0.00           H
ATOM   3761  HB2 HSD A 433      17.690  20.124  13.990  1.00  0.00           H
ATOM   3762  ND1 HSD A 433      16.775  23.313  14.458  1.00  0.00           N
ATOM   3763  HD1 HSD A 433      16.130  23.288  15.222  1.00  0.00           H
ATOM   3764  CG  HSD A 433      17.464  22.185  14.105  1.00  0.00           C
ATOM   3765  CE1 HSD A 433      17.300  24.315  13.775  1.00  0.00           C
ATOM   3766  HE1 HSD A 433      16.933  25.309  14.034  1.00  0.00           H
ATOM   3767  NE2 HSD A 433      18.336  23.989  13.009  1.00  0.00           N
ATOM   3768  CD2 HSD A 433      18.374  22.650  13.189  1.00  0.00           C
ATOM   3769  HD2 HSD A 433      18.851  22.008  12.458  1.00  0.00           H
ATOM   3770  C   HSD A 433      19.458  20.748  15.754  1.00  0.00           C
ATOM   3771  O   HSD A 433      20.032  21.839  15.729  1.00  0.00           O
ATOM   3772  N   PRO A 434      20.222  19.659  15.552  1.00  0.00           N
ATOM   3773  CD  PRO A 434      19.688  18.361  15.948  1.00  0.00           C
ATOM   3774  HD1 PRO A 434      18.941  17.896  15.269  1.00  0.00           H
ATOM   3775  HD2 PRO A 434      19.340  18.346  17.003  1.00  0.00           H
ATOM   3776  CA  PRO A 434      21.641  19.623  15.309  1.00  0.00           C
ATOM   3777  HA  PRO A 434      22.103  20.096  16.163  1.00  0.00           H
ATOM   3778  CB  PRO A 434      21.915  18.095  15.111  1.00  0.00           C
ATOM   3779  HB1 PRO A 434      22.983  17.856  15.300  1.00  0.00           H
ATOM   3780  HB2 PRO A 434      21.658  17.713  14.100  1.00  0.00           H
ATOM   3781  CG  PRO A 434      20.882  17.426  15.975  1.00  0.00           C
ATOM   3782  HG1 PRO A 434      20.662  16.398  15.616  1.00  0.00           H
ATOM   3783  HG2 PRO A 434      21.119  17.276  17.050  1.00  0.00           H
ATOM   3784  C   PRO A 434      22.176  20.369  14.092  1.00  0.00           C
ATOM   3785  O   PRO A 434      21.380  20.550  13.216  1.00  0.00           O
ATOM   3786  N   GLY A 435      23.464  20.780  14.032  1.00  0.00           N
ATOM   3787  HN  GLY A 435      24.175  20.599  14.708  1.00  0.00           H
ATOM   3788  CA  GLY A 435      24.002  21.247  12.875  1.00  0.00           C
ATOM   3789  HA1 GLY A 435      23.240  21.673  12.240  1.00  0.00           H
ATOM   3790  HA2 GLY A 435      24.586  20.456  12.428  1.00  0.00           H
ATOM   3791  C   GLY A 435      25.013  22.332  13.065  1.00  0.00           C
ATOM   3792  O   GLY A 435      25.883  22.628  12.328  1.00  0.00           O
ATOM   3793  N   LEU A 436      24.866  23.052  14.217  1.00  0.00           N
ATOM   3794  HN  LEU A 436      24.106  22.709  14.763  1.00  0.00           H
ATOM   3795  CA  LEU A 436      25.514  24.299  14.504  1.00  0.00           C
ATOM   3796  HA  LEU A 436      25.638  24.997  13.689  1.00  0.00           H
ATOM   3797  CB  LEU A 436      24.684  24.950  15.664  1.00  0.00           C
ATOM   3798  HB1 LEU A 436      24.615  24.214  16.493  1.00  0.00           H
ATOM   3799  HB2 LEU A 436      23.639  25.099  15.317  1.00  0.00           H
ATOM   3800  CG  LEU A 436      25.204  26.255  16.238  1.00  0.00           C
ATOM   3801  HG  LEU A 436      26.303  26.144  16.357  1.00  0.00           H
ATOM   3802  CD1 LEU A 436      24.924  27.446  15.263  1.00  0.00           C
ATOM   3803 1HD1 LEU A 436      23.928  27.754  14.881  1.00  0.00           H
ATOM   3804 2HD1 LEU A 436      25.577  27.401  14.365  1.00  0.00           H
ATOM   3805 3HD1 LEU A 436      25.144  28.402  15.784  1.00  0.00           H
ATOM   3806  CD2 LEU A 436      24.550  26.574  17.548  1.00  0.00           C
ATOM   3807 1HD2 LEU A 436      23.449  26.683  17.445  1.00  0.00           H
ATOM   3808 2HD2 LEU A 436      24.950  27.564  17.854  1.00  0.00           H
ATOM   3809 3HD2 LEU A 436      24.750  25.870  18.383  1.00  0.00           H
ATOM   3810  C   LEU A 436      26.842  24.032  15.115  1.00  0.00           C
ATOM   3811  O   LEU A 436      27.679  24.922  15.086  1.00  0.00           O
ATOM   3812  N   LEU A 437      27.120  22.767  15.682  1.00  0.00           N
ATOM   3813  HN  LEU A 437      26.338  22.151  15.635  1.00  0.00           H
ATOM   3814  CA  LEU A 437      28.322  22.448  16.442  1.00  0.00           C
ATOM   3815  HA  LEU A 437      28.893  23.364  16.483  1.00  0.00           H
ATOM   3816  CB  LEU A 437      27.979  21.822  17.776  1.00  0.00           C
ATOM   3817  HB1 LEU A 437      28.891  21.803  18.411  1.00  0.00           H
ATOM   3818  HB2 LEU A 437      27.564  20.793  17.737  1.00  0.00           H
ATOM   3819  CG  LEU A 437      26.930  22.616  18.616  1.00  0.00           C
ATOM   3820  HG  LEU A 437      25.981  22.739  18.052  1.00  0.00           H
ATOM   3821  CD1 LEU A 437      26.600  21.971  19.945  1.00  0.00           C
ATOM   3822 1HD1 LEU A 437      26.334  20.914  19.726  1.00  0.00           H
ATOM   3823 2HD1 LEU A 437      25.709  22.402  20.450  1.00  0.00           H
ATOM   3824 3HD1 LEU A 437      27.546  21.952  20.526  1.00  0.00           H
ATOM   3825  CD2 LEU A 437      27.386  24.017  18.977  1.00  0.00           C
ATOM   3826 1HD2 LEU A 437      26.788  24.458  19.803  1.00  0.00           H
ATOM   3827 2HD2 LEU A 437      27.247  24.692  18.105  1.00  0.00           H
ATOM   3828 3HD2 LEU A 437      28.440  24.041  19.327  1.00  0.00           H
ATOM   3829  C   LEU A 437      29.228  21.498  15.611  1.00  0.00           C
ATOM   3830  O   LEU A 437      30.268  21.030  16.146  1.00  0.00           O
ATOM   3831  N   SER A 438      28.833  21.195  14.413  1.00  0.00           N
ATOM   3832  HN  SER A 438      28.026  21.608  13.998  1.00  0.00           H
ATOM   3833  CA  SER A 438      29.581  20.281  13.524  1.00  0.00           C
ATOM   3834  HA  SER A 438      29.606  19.374  14.110  1.00  0.00           H
ATOM   3835  CB  SER A 438      28.782  20.147  12.185  1.00  0.00           C
ATOM   3836  HB1 SER A 438      29.371  19.365  11.660  1.00  0.00           H
ATOM   3837  HB2 SER A 438      28.754  21.084  11.588  1.00  0.00           H
ATOM   3838  OG  SER A 438      27.477  19.644  12.387  1.00  0.00           O
ATOM   3839  HG1 SER A 438      27.535  18.749  12.731  1.00  0.00           H
ATOM   3840  C   SER A 438      30.964  20.617  13.149  1.00  0.00           C
ATOM   3841  O   SER A 438      31.872  19.782  13.135  1.00  0.00           O
ATOM   3842  N   GLU A 439      31.302  21.885  12.874  1.00  0.00           N
ATOM   3843  HN  GLU A 439      30.540  22.508  12.719  1.00  0.00           H
ATOM   3844  CA  GLU A 439      32.681  22.277  12.570  1.00  0.00           C
ATOM   3845  HA  GLU A 439      33.215  21.478  12.077  1.00  0.00           H
ATOM   3846  CB  GLU A 439      32.689  23.582  11.698  1.00  0.00           C
ATOM   3847  HB1 GLU A 439      31.941  23.387  10.901  1.00  0.00           H
ATOM   3848  HB2 GLU A 439      33.623  23.832  11.150  1.00  0.00           H
ATOM   3849  CG  GLU A 439      32.325  24.858  12.506  1.00  0.00           C
ATOM   3850  HG1 GLU A 439      33.241  25.254  12.995  1.00  0.00           H
ATOM   3851  HG2 GLU A 439      31.537  24.675  13.268  1.00  0.00           H
ATOM   3852  CD  GLU A 439      31.721  25.903  11.573  1.00  0.00           C
ATOM   3853  OE1 GLU A 439      32.430  26.444  10.668  1.00  0.00           O
ATOM   3854  OE2 GLU A 439      30.498  26.129  11.708  1.00  0.00           O
ATOM   3855  C   GLU A 439      33.544  22.396  13.783  1.00  0.00           C
ATOM   3856  O   GLU A 439      33.102  22.503  14.900  1.00  0.00           O
ATOM   3857  N   LYS A 440      34.895  22.415  13.527  1.00  0.00           N
ATOM   3858  HN  LYS A 440      35.258  22.362  12.600  1.00  0.00           H
ATOM   3859  CA  LYS A 440      35.966  22.486  14.557  1.00  0.00           C
ATOM   3860  HA  LYS A 440      35.792  21.612  15.166  1.00  0.00           H
ATOM   3861  CB  LYS A 440      37.378  22.377  14.021  1.00  0.00           C
ATOM   3862  HB1 LYS A 440      38.138  22.510  14.821  1.00  0.00           H
ATOM   3863  HB2 LYS A 440      37.558  23.197  13.294  1.00  0.00           H
ATOM   3864  CG  LYS A 440      37.773  21.015  13.435  1.00  0.00           C
ATOM   3865  HG1 LYS A 440      38.811  20.959  13.043  1.00  0.00           H
ATOM   3866  HG2 LYS A 440      37.219  20.897  12.479  1.00  0.00           H
ATOM   3867  CD  LYS A 440      37.457  19.756  14.378  1.00  0.00           C
ATOM   3868  HD1 LYS A 440      36.356  19.681  14.500  1.00  0.00           H
ATOM   3869  HD2 LYS A 440      37.910  19.962  15.371  1.00  0.00           H
ATOM   3870  CE  LYS A 440      37.806  18.356  13.800  1.00  0.00           C
ATOM   3871  HE1 LYS A 440      37.562  17.596  14.573  1.00  0.00           H
ATOM   3872  HE2 LYS A 440      38.868  18.260  13.488  1.00  0.00           H
ATOM   3873  NZ  LYS A 440      36.949  17.986  12.647  1.00  0.00           N
ATOM   3874  HZ1 LYS A 440      35.963  18.309  12.730  1.00  0.00           H
ATOM   3875  HZ2 LYS A 440      37.013  16.949  12.588  1.00  0.00           H
ATOM   3876  HZ3 LYS A 440      37.340  18.346  11.753  1.00  0.00           H
ATOM   3877  C   LYS A 440      35.741  23.742  15.436  1.00  0.00           C
ATOM   3878  O   LYS A 440      35.629  23.556  16.648  1.00  0.00           O
ATOM   3879  N   ALA A 441      35.651  24.973  14.828  1.00  0.00           N
ATOM   3880  HN  ALA A 441      35.618  25.038  13.834  1.00  0.00           H
ATOM   3881  CA  ALA A 441      35.437  26.217  15.529  1.00  0.00           C
ATOM   3882  HA  ALA A 441      36.275  26.312  16.203  1.00  0.00           H
ATOM   3883  CB  ALA A 441      35.616  27.388  14.538  1.00  0.00           C
ATOM   3884  HB1 ALA A 441      35.999  28.267  15.100  1.00  0.00           H
ATOM   3885  HB2 ALA A 441      34.754  27.651  13.888  1.00  0.00           H
ATOM   3886  HB3 ALA A 441      36.477  27.073  13.910  1.00  0.00           H
ATOM   3887  C   ALA A 441      34.197  26.285  16.364  1.00  0.00           C
ATOM   3888  O   ALA A 441      34.268  26.696  17.510  1.00  0.00           O
ATOM   3889  N   ALA A 442      33.008  25.866  15.910  1.00  0.00           N
ATOM   3890  HN  ALA A 442      32.932  25.413  15.025  1.00  0.00           H
ATOM   3891  CA  ALA A 442      31.861  25.826  16.738  1.00  0.00           C
ATOM   3892  HA  ALA A 442      31.756  26.849  17.070  1.00  0.00           H
ATOM   3893  CB  ALA A 442      30.626  25.518  15.964  1.00  0.00           C
ATOM   3894  HB1 ALA A 442      30.454  26.219  15.120  1.00  0.00           H
ATOM   3895  HB2 ALA A 442      29.663  25.631  16.507  1.00  0.00           H
ATOM   3896  HB3 ALA A 442      30.545  24.465  15.619  1.00  0.00           H
ATOM   3897  C   ALA A 442      31.839  24.935  18.001  1.00  0.00           C
ATOM   3898  O   ALA A 442      31.407  25.374  19.061  1.00  0.00           O
ATOM   3899  N   SER A 443      32.346  23.701  17.849  1.00  0.00           N
ATOM   3900  HN  SER A 443      32.667  23.432  16.944  1.00  0.00           H
ATOM   3901  CA  SER A 443      32.399  22.668  18.919  1.00  0.00           C
ATOM   3902  HA  SER A 443      31.421  22.690  19.378  1.00  0.00           H
ATOM   3903  CB  SER A 443      32.702  21.199  18.466  1.00  0.00           C
ATOM   3904  HB1 SER A 443      31.866  20.726  17.907  1.00  0.00           H
ATOM   3905  HB2 SER A 443      33.037  20.573  19.320  1.00  0.00           H
ATOM   3906  OG  SER A 443      33.837  21.267  17.609  1.00  0.00           O
ATOM   3907  HG1 SER A 443      33.476  21.503  16.752  1.00  0.00           H
ATOM   3908  C   SER A 443      33.471  23.072  19.992  1.00  0.00           C
ATOM   3909  O   SER A 443      33.337  22.849  21.146  1.00  0.00           O
ATOM   3910  N   LYS A 444      34.565  23.648  19.501  1.00  0.00           N
ATOM   3911  HN  LYS A 444      34.661  23.581  18.511  1.00  0.00           H
ATOM   3912  CA  LYS A 444      35.652  24.264  20.213  1.00  0.00           C
ATOM   3913  HA  LYS A 444      35.990  23.569  20.968  1.00  0.00           H
ATOM   3914  CB  LYS A 444      36.912  24.500  19.349  1.00  0.00           C
ATOM   3915  HB1 LYS A 444      36.542  25.053  18.459  1.00  0.00           H
ATOM   3916  HB2 LYS A 444      37.309  23.528  18.987  1.00  0.00           H
ATOM   3917  CG  LYS A 444      38.073  25.270  20.004  1.00  0.00           C
ATOM   3918  HG1 LYS A 444      37.723  26.284  20.294  1.00  0.00           H
ATOM   3919  HG2 LYS A 444      38.890  25.432  19.269  1.00  0.00           H
ATOM   3920  CD  LYS A 444      38.646  24.524  21.274  1.00  0.00           C
ATOM   3921  HD1 LYS A 444      37.894  24.354  22.074  1.00  0.00           H
ATOM   3922  HD2 LYS A 444      39.377  25.260  21.671  1.00  0.00           H
ATOM   3923  CE  LYS A 444      39.348  23.193  20.941  1.00  0.00           C
ATOM   3924  HE1 LYS A 444      40.097  23.570  20.213  1.00  0.00           H
ATOM   3925  HE2 LYS A 444      38.679  22.428  20.489  1.00  0.00           H
ATOM   3926  NZ  LYS A 444      40.036  22.716  22.141  1.00  0.00           N
ATOM   3927  HZ1 LYS A 444      40.636  23.487  22.496  1.00  0.00           H
ATOM   3928  HZ2 LYS A 444      40.782  21.994  22.066  1.00  0.00           H
ATOM   3929  HZ3 LYS A 444      39.320  22.441  22.843  1.00  0.00           H
ATOM   3930  C   LYS A 444      35.288  25.519  20.997  1.00  0.00           C
ATOM   3931  O   LYS A 444      35.586  25.625  22.157  1.00  0.00           O
ATOM   3932  N   ILE A 445      34.525  26.465  20.386  1.00  0.00           N
ATOM   3933  HN  ILE A 445      34.244  26.456  19.430  1.00  0.00           H
ATOM   3934  CA  ILE A 445      34.017  27.583  21.122  1.00  0.00           C
ATOM   3935  HA  ILE A 445      34.864  27.991  21.653  1.00  0.00           H
ATOM   3936  CB  ILE A 445      33.672  28.832  20.236  1.00  0.00           C
ATOM   3937  HB  ILE A 445      33.088  28.480  19.358  1.00  0.00           H
ATOM   3938  CG2 ILE A 445      32.883  29.948  21.016  1.00  0.00           C
ATOM   3939 1HG2 ILE A 445      32.823  30.938  20.514  1.00  0.00           H
ATOM   3940 2HG2 ILE A 445      33.290  30.200  22.018  1.00  0.00           H
ATOM   3941 3HG2 ILE A 445      31.842  29.560  20.990  1.00  0.00           H
ATOM   3942  CG1 ILE A 445      34.947  29.460  19.643  1.00  0.00           C
ATOM   3943 1HG1 ILE A 445      34.628  30.214  18.893  1.00  0.00           H
ATOM   3944 2HG1 ILE A 445      35.337  28.637  19.007  1.00  0.00           H
ATOM   3945  CD  ILE A 445      35.982  29.971  20.637  1.00  0.00           C
ATOM   3946  HD1 ILE A 445      35.568  30.722  21.344  1.00  0.00           H
ATOM   3947  HD2 ILE A 445      36.813  30.436  20.065  1.00  0.00           H
ATOM   3948  HD3 ILE A 445      36.367  29.146  21.274  1.00  0.00           H
ATOM   3949  C   ILE A 445      32.968  27.207  22.170  1.00  0.00           C
ATOM   3950  O   ILE A 445      32.885  27.802  23.284  1.00  0.00           O
ATOM   3951  N   ASN A 446      32.178  26.232  21.881  1.00  0.00           N
ATOM   3952  HN  ASN A 446      32.145  25.691  21.044  1.00  0.00           H
ATOM   3953  CA  ASN A 446      31.238  25.630  22.787  1.00  0.00           C
ATOM   3954  HA  ASN A 446      30.682  26.486  23.141  1.00  0.00           H
ATOM   3955  CB  ASN A 446      30.279  24.680  21.966  1.00  0.00           C
ATOM   3956  HB1 ASN A 446      30.882  23.784  21.707  1.00  0.00           H
ATOM   3957  HB2 ASN A 446      29.944  25.181  21.033  1.00  0.00           H
ATOM   3958  CG  ASN A 446      29.036  24.361  22.768  1.00  0.00           C
ATOM   3959  OD1 ASN A 446      28.533  25.112  23.599  1.00  0.00           O
ATOM   3960  ND2 ASN A 446      28.539  23.120  22.557  1.00  0.00           N
ATOM   3961 1HD2 ASN A 446      27.770  22.864  23.143  1.00  0.00           H
ATOM   3962 2HD2 ASN A 446      29.017  22.428  22.016  1.00  0.00           H
ATOM   3963  C   ASN A 446      31.915  24.951  24.032  1.00  0.00           C
ATOM   3964  O   ASN A 446      31.439  25.215  25.102  1.00  0.00           O
ATOM   3965  N   GLU A 447      33.041  24.234  23.888  1.00  0.00           N
ATOM   3966  HN  GLU A 447      33.440  24.113  22.982  1.00  0.00           H
ATOM   3967  CA  GLU A 447      33.952  23.809  24.916  1.00  0.00           C
ATOM   3968  HA  GLU A 447      33.348  23.287  25.644  1.00  0.00           H
ATOM   3969  CB  GLU A 447      35.023  22.795  24.237  1.00  0.00           C
ATOM   3970  HB1 GLU A 447      35.410  23.391  23.383  1.00  0.00           H
ATOM   3971  HB2 GLU A 447      34.613  21.900  23.722  1.00  0.00           H
ATOM   3972  CG  GLU A 447      36.156  22.365  25.186  1.00  0.00           C
ATOM   3973  HG1 GLU A 447      35.857  21.616  25.950  1.00  0.00           H
ATOM   3974  HG2 GLU A 447      36.590  23.274  25.655  1.00  0.00           H
ATOM   3975  CD  GLU A 447      37.284  21.776  24.371  1.00  0.00           C
ATOM   3976  OE1 GLU A 447      38.315  22.454  24.218  1.00  0.00           O
ATOM   3977  OE2 GLU A 447      37.128  20.630  23.814  1.00  0.00           O
ATOM   3978  C   GLU A 447      34.600  24.915  25.704  1.00  0.00           C
ATOM   3979  O   GLU A 447      34.755  24.779  26.938  1.00  0.00           O
ATOM   3980  N   THR A 448      35.035  25.954  24.982  1.00  0.00           N
ATOM   3981  HN  THR A 448      34.926  26.063  23.997  1.00  0.00           H
ATOM   3982  CA  THR A 448      35.602  27.135  25.652  1.00  0.00           C
ATOM   3983  HA  THR A 448      36.315  26.758  26.371  1.00  0.00           H
ATOM   3984  CB  THR A 448      36.346  28.012  24.662  1.00  0.00           C
ATOM   3985  HB  THR A 448      35.768  28.733  24.045  1.00  0.00           H
ATOM   3986  OG1 THR A 448      37.124  27.263  23.731  1.00  0.00           O
ATOM   3987  HG1 THR A 448      36.489  26.846  23.143  1.00  0.00           H
ATOM   3988  CG2 THR A 448      37.310  28.899  25.321  1.00  0.00           C
ATOM   3989 1HG2 THR A 448      37.583  29.716  24.620  1.00  0.00           H
ATOM   3990 2HG2 THR A 448      38.229  28.405  25.703  1.00  0.00           H
ATOM   3991 3HG2 THR A 448      36.930  29.405  26.234  1.00  0.00           H
ATOM   3992  C   THR A 448      34.665  27.948  26.561  1.00  0.00           C
ATOM   3993  O   THR A 448      35.137  28.289  27.631  1.00  0.00           O
ATOM   3994  N   MET A 449      33.397  28.129  26.102  1.00  0.00           N
ATOM   3995  HN  MET A 449      33.147  27.864  25.174  1.00  0.00           H
ATOM   3996  CA  MET A 449      32.361  28.658  26.893  1.00  0.00           C
ATOM   3997  HA  MET A 449      32.743  29.611  27.228  1.00  0.00           H
ATOM   3998  CB  MET A 449      31.079  28.871  25.982  1.00  0.00           C
ATOM   3999  HB1 MET A 449      30.140  29.095  26.530  1.00  0.00           H
ATOM   4000  HB2 MET A 449      30.896  27.931  25.418  1.00  0.00           H
ATOM   4001  CG  MET A 449      31.148  30.047  24.952  1.00  0.00           C
ATOM   4002  HG1 MET A 449      30.095  30.246  24.660  1.00  0.00           H
ATOM   4003  HG2 MET A 449      31.761  29.723  24.083  1.00  0.00           H
ATOM   4004  SD  MET A 449      31.782  31.566  25.706  1.00  0.00           S
ATOM   4005  CE  MET A 449      33.436  31.443  25.044  1.00  0.00           C
ATOM   4006  HE1 MET A 449      33.510  31.039  24.012  1.00  0.00           H
ATOM   4007  HE2 MET A 449      34.044  30.697  25.600  1.00  0.00           H
ATOM   4008  HE3 MET A 449      33.976  32.410  25.138  1.00  0.00           H
ATOM   4009  C   MET A 449      32.077  27.790  28.063  1.00  0.00           C
ATOM   4010  O   MET A 449      31.928  28.332  29.141  1.00  0.00           O
ATOM   4011  N   LEU A 450      31.983  26.439  27.951  1.00  0.00           N
ATOM   4012  HN  LEU A 450      32.075  26.045  27.040  1.00  0.00           H
ATOM   4013  CA  LEU A 450      31.692  25.511  29.031  1.00  0.00           C
ATOM   4014  HA  LEU A 450      30.752  25.692  29.531  1.00  0.00           H
ATOM   4015  CB  LEU A 450      31.354  24.102  28.535  1.00  0.00           C
ATOM   4016  HB1 LEU A 450      32.257  23.660  28.062  1.00  0.00           H
ATOM   4017  HB2 LEU A 450      30.586  24.078  27.733  1.00  0.00           H
ATOM   4018  CG  LEU A 450      30.741  23.154  29.544  1.00  0.00           C
ATOM   4019  HG  LEU A 450      31.158  23.274  30.567  1.00  0.00           H
ATOM   4020  CD1 LEU A 450      29.240  23.351  29.725  1.00  0.00           C
ATOM   4021 1HD1 LEU A 450      28.947  22.510  30.388  1.00  0.00           H
ATOM   4022 2HD1 LEU A 450      28.679  23.360  28.766  1.00  0.00           H
ATOM   4023 3HD1 LEU A 450      29.142  24.275  30.334  1.00  0.00           H
ATOM   4024  CD2 LEU A 450      31.059  21.700  29.063  1.00  0.00           C
ATOM   4025 1HD2 LEU A 450      32.150  21.497  29.106  1.00  0.00           H
ATOM   4026 2HD2 LEU A 450      30.674  21.439  28.054  1.00  0.00           H
ATOM   4027 3HD2 LEU A 450      30.567  21.131  29.881  1.00  0.00           H
ATOM   4028  C   LEU A 450      32.733  25.395  30.084  1.00  0.00           C
ATOM   4029  O   LEU A 450      32.389  25.411  31.255  1.00  0.00           O
ATOM   4030  N   ARG A 451      34.063  25.397  29.723  1.00  0.00           N
ATOM   4031  HN  ARG A 451      34.257  25.357  28.746  1.00  0.00           H
ATOM   4032  CA  ARG A 451      35.127  25.370  30.679  1.00  0.00           C
ATOM   4033  HA  ARG A 451      35.023  24.542  31.365  1.00  0.00           H
ATOM   4034  CB  ARG A 451      36.445  25.177  29.996  1.00  0.00           C
ATOM   4035  HB1 ARG A 451      37.276  25.400  30.700  1.00  0.00           H
ATOM   4036  HB2 ARG A 451      36.557  26.009  29.268  1.00  0.00           H
ATOM   4037  CG  ARG A 451      36.587  23.850  29.239  1.00  0.00           C
ATOM   4038  HG1 ARG A 451      35.652  23.510  28.746  1.00  0.00           H
ATOM   4039  HG2 ARG A 451      36.887  23.079  29.980  1.00  0.00           H
ATOM   4040  CD  ARG A 451      37.702  23.733  28.220  1.00  0.00           C
ATOM   4041  HD1 ARG A 451      37.610  24.448  27.375  1.00  0.00           H
ATOM   4042  HD2 ARG A 451      37.903  22.704  27.854  1.00  0.00           H
ATOM   4043  NE  ARG A 451      38.894  24.060  28.929  1.00  0.00           N
ATOM   4044  HE  ARG A 451      39.147  23.333  29.567  1.00  0.00           H
ATOM   4045  CZ  ARG A 451      39.664  25.064  28.661  1.00  0.00           C
ATOM   4046  NH1 ARG A 451      39.562  25.844  27.573  1.00  0.00           N
ATOM   4047 1HH1 ARG A 451      40.296  26.523  27.561  1.00  0.00           H
ATOM   4048 2HH1 ARG A 451      39.165  25.479  26.731  1.00  0.00           H
ATOM   4049  NH2 ARG A 451      40.653  25.397  29.431  1.00  0.00           N
ATOM   4050 1HH2 ARG A 451      40.694  25.071  30.375  1.00  0.00           H
ATOM   4051 2HH2 ARG A 451      41.301  26.094  29.122  1.00  0.00           H
ATOM   4052  C   ARG A 451      35.075  26.654  31.503  1.00  0.00           C
ATOM   4053  O   ARG A 451      35.138  26.676  32.713  1.00  0.00           O
ATOM   4054  N   LEU A 452      34.999  27.829  30.817  1.00  0.00           N
ATOM   4055  HN  LEU A 452      34.967  27.823  29.820  1.00  0.00           H
ATOM   4056  CA  LEU A 452      35.020  29.179  31.351  1.00  0.00           C
ATOM   4057  HA  LEU A 452      35.925  29.380  31.904  1.00  0.00           H
ATOM   4058  CB  LEU A 452      34.992  30.070  30.150  1.00  0.00           C
ATOM   4059  HB1 LEU A 452      34.224  29.645  29.470  1.00  0.00           H
ATOM   4060  HB2 LEU A 452      36.004  29.996  29.699  1.00  0.00           H
ATOM   4061  CG  LEU A 452      34.780  31.537  30.422  1.00  0.00           C
ATOM   4062  HG  LEU A 452      33.735  31.761  30.726  1.00  0.00           H
ATOM   4063  CD1 LEU A 452      35.821  32.046  31.418  1.00  0.00           C
ATOM   4064 1HD1 LEU A 452      36.815  31.633  31.144  1.00  0.00           H
ATOM   4065 2HD1 LEU A 452      35.611  31.695  32.451  1.00  0.00           H
ATOM   4066 3HD1 LEU A 452      35.941  33.151  31.400  1.00  0.00           H
ATOM   4067  CD2 LEU A 452      34.897  32.257  29.049  1.00  0.00           C
ATOM   4068 1HD2 LEU A 452      35.867  32.006  28.569  1.00  0.00           H
ATOM   4069 2HD2 LEU A 452      34.808  33.359  29.162  1.00  0.00           H
ATOM   4070 3HD2 LEU A 452      34.074  31.844  28.427  1.00  0.00           H
ATOM   4071  C   LEU A 452      33.776  29.325  32.191  1.00  0.00           C
ATOM   4072  O   LEU A 452      33.865  29.873  33.263  1.00  0.00           O
ATOM   4073  N   GLY A 453      32.568  28.806  31.785  1.00  0.00           N
ATOM   4074  HN  GLY A 453      32.481  28.481  30.846  1.00  0.00           H
ATOM   4075  CA  GLY A 453      31.330  28.805  32.623  1.00  0.00           C
ATOM   4076  HA1 GLY A 453      30.549  28.491  31.946  1.00  0.00           H
ATOM   4077  HA2 GLY A 453      31.071  29.715  33.144  1.00  0.00           H
ATOM   4078  C   GLY A 453      31.376  27.762  33.749  1.00  0.00           C
ATOM   4079  O   GLY A 453      30.659  27.961  34.763  1.00  0.00           O
ATOM   4080  N   ILE A 454      32.183  26.636  33.716  1.00  0.00           N
ATOM   4081  HN  ILE A 454      32.631  26.399  32.857  1.00  0.00           H
ATOM   4082  CA  ILE A 454      32.349  25.803  34.983  1.00  0.00           C
ATOM   4083  HA  ILE A 454      31.384  25.503  35.363  1.00  0.00           H
ATOM   4084  CB  ILE A 454      33.031  24.465  34.718  1.00  0.00           C
ATOM   4085  HB  ILE A 454      33.854  24.683  34.004  1.00  0.00           H
ATOM   4086  CG2 ILE A 454      33.679  23.837  36.046  1.00  0.00           C
ATOM   4087 1HG2 ILE A 454      33.036  24.033  36.931  1.00  0.00           H
ATOM   4088 2HG2 ILE A 454      34.588  24.427  36.293  1.00  0.00           H
ATOM   4089 3HG2 ILE A 454      33.900  22.752  35.959  1.00  0.00           H
ATOM   4090  CG1 ILE A 454      31.999  23.516  34.012  1.00  0.00           C
ATOM   4091 1HG1 ILE A 454      32.507  22.623  33.589  1.00  0.00           H
ATOM   4092 2HG1 ILE A 454      31.484  24.040  33.179  1.00  0.00           H
ATOM   4093  CD  ILE A 454      30.903  22.901  34.927  1.00  0.00           C
ATOM   4094  HD1 ILE A 454      30.023  22.497  34.381  1.00  0.00           H
ATOM   4095  HD2 ILE A 454      30.455  23.630  35.635  1.00  0.00           H
ATOM   4096  HD3 ILE A 454      31.330  21.982  35.383  1.00  0.00           H
ATOM   4097  C   ILE A 454      33.008  26.662  35.992  1.00  0.00           C
ATOM   4098  O   ILE A 454      32.609  26.851  37.154  1.00  0.00           O
ATOM   4099  N   PHE A 455      34.076  27.383  35.651  1.00  0.00           N
ATOM   4100  HN  PHE A 455      34.431  27.290  34.724  1.00  0.00           H
ATOM   4101  CA  PHE A 455      34.762  28.319  36.555  1.00  0.00           C
ATOM   4102  HA  PHE A 455      34.927  27.804  37.490  1.00  0.00           H
ATOM   4103  CB  PHE A 455      36.126  28.796  36.032  1.00  0.00           C
ATOM   4104  HB1 PHE A 455      36.560  29.517  36.757  1.00  0.00           H
ATOM   4105  HB2 PHE A 455      35.975  29.344  35.077  1.00  0.00           H
ATOM   4106  CG  PHE A 455      36.955  27.567  35.851  1.00  0.00           C
ATOM   4107  CD1 PHE A 455      37.170  26.683  36.956  1.00  0.00           C
ATOM   4108  HD1 PHE A 455      36.808  26.965  37.934  1.00  0.00           H
ATOM   4109  CE1 PHE A 455      37.867  25.516  36.834  1.00  0.00           C
ATOM   4110  HE1 PHE A 455      38.086  24.920  37.707  1.00  0.00           H
ATOM   4111  CZ  PHE A 455      38.421  25.175  35.596  1.00  0.00           C
ATOM   4112  HZ  PHE A 455      38.953  24.236  35.644  1.00  0.00           H
ATOM   4113  CD2 PHE A 455      37.572  27.205  34.611  1.00  0.00           C
ATOM   4114  HD2 PHE A 455      37.271  27.858  33.806  1.00  0.00           H
ATOM   4115  CE2 PHE A 455      38.312  25.991  34.439  1.00  0.00           C
ATOM   4116  HE2 PHE A 455      38.640  25.627  33.477  1.00  0.00           H
ATOM   4117  C   PHE A 455      33.924  29.563  36.908  1.00  0.00           C
ATOM   4118  O   PHE A 455      33.881  30.109  38.020  1.00  0.00           O
ATOM   4119  N   GLY A 456      33.111  30.067  35.952  1.00  0.00           N
ATOM   4120  HN  GLY A 456      33.264  29.802  35.003  1.00  0.00           H
ATOM   4121  CA  GLY A 456      32.130  31.109  36.231  1.00  0.00           C
ATOM   4122  HA1 GLY A 456      31.590  31.330  35.322  1.00  0.00           H
ATOM   4123  HA2 GLY A 456      32.684  31.939  36.643  1.00  0.00           H
ATOM   4124  C   GLY A 456      31.070  30.747  37.195  1.00  0.00           C
ATOM   4125  O   GLY A 456      30.700  31.535  38.072  1.00  0.00           O
ATOM   4126  N   PHE A 457      30.503  29.509  37.094  1.00  0.00           N
ATOM   4127  HN  PHE A 457      30.874  28.873  36.421  1.00  0.00           H
ATOM   4128  CA  PHE A 457      29.424  29.091  38.017  1.00  0.00           C
ATOM   4129  HA  PHE A 457      28.708  29.888  38.153  1.00  0.00           H
ATOM   4130  CB  PHE A 457      28.604  27.967  37.373  1.00  0.00           C
ATOM   4131  HB1 PHE A 457      29.317  27.119  37.291  1.00  0.00           H
ATOM   4132  HB2 PHE A 457      28.195  28.206  36.367  1.00  0.00           H
ATOM   4133  CG  PHE A 457      27.380  27.478  38.223  1.00  0.00           C
ATOM   4134  CD1 PHE A 457      26.973  26.158  38.011  1.00  0.00           C
ATOM   4135  HD1 PHE A 457      27.413  25.382  37.402  1.00  0.00           H
ATOM   4136  CE1 PHE A 457      25.713  25.775  38.562  1.00  0.00           C
ATOM   4137  HE1 PHE A 457      25.311  24.778  38.463  1.00  0.00           H
ATOM   4138  CZ  PHE A 457      25.021  26.591  39.452  1.00  0.00           C
ATOM   4139  HZ  PHE A 457      24.063  26.237  39.802  1.00  0.00           H
ATOM   4140  CD2 PHE A 457      26.678  28.327  39.078  1.00  0.00           C
ATOM   4141  HD2 PHE A 457      27.037  29.343  39.144  1.00  0.00           H
ATOM   4142  CE2 PHE A 457      25.558  27.883  39.724  1.00  0.00           C
ATOM   4143  HE2 PHE A 457      25.054  28.525  40.431  1.00  0.00           H
ATOM   4144  C   PHE A 457      30.029  28.844  39.419  1.00  0.00           C
ATOM   4145  O   PHE A 457      29.392  29.159  40.459  1.00  0.00           O
ATOM   4146  N   LEU A 458      31.263  28.351  39.472  1.00  0.00           N
ATOM   4147  HN  LEU A 458      31.635  27.881  38.675  1.00  0.00           H
ATOM   4148  CA  LEU A 458      32.089  28.252  40.668  1.00  0.00           C
ATOM   4149  HA  LEU A 458      31.487  27.766  41.421  1.00  0.00           H
ATOM   4150  CB  LEU A 458      33.432  27.614  40.245  1.00  0.00           C
ATOM   4151  HB1 LEU A 458      33.827  28.144  39.352  1.00  0.00           H
ATOM   4152  HB2 LEU A 458      33.100  26.624  39.865  1.00  0.00           H
ATOM   4153  CG  LEU A 458      34.525  27.560  41.350  1.00  0.00           C
ATOM   4154  HG  LEU A 458      34.901  28.548  41.692  1.00  0.00           H
ATOM   4155  CD1 LEU A 458      33.951  26.866  42.663  1.00  0.00           C
ATOM   4156 1HD1 LEU A 458      33.059  27.357  43.106  1.00  0.00           H
ATOM   4157 2HD1 LEU A 458      34.698  26.925  43.484  1.00  0.00           H
ATOM   4158 3HD1 LEU A 458      33.857  25.779  42.452  1.00  0.00           H
ATOM   4159  CD2 LEU A 458      35.831  26.809  40.900  1.00  0.00           C
ATOM   4160 1HD2 LEU A 458      35.683  25.709  40.865  1.00  0.00           H
ATOM   4161 2HD2 LEU A 458      36.533  27.001  41.740  1.00  0.00           H
ATOM   4162 3HD2 LEU A 458      36.278  27.251  39.983  1.00  0.00           H
ATOM   4163  C   LEU A 458      32.440  29.684  41.289  1.00  0.00           C
ATOM   4164  O   LEU A 458      32.256  29.920  42.530  1.00  0.00           O
ATOM   4165  N   ALA A 459      32.757  30.730  40.448  1.00  0.00           N
ATOM   4166  HN  ALA A 459      32.897  30.533  39.480  1.00  0.00           H
ATOM   4167  CA  ALA A 459      33.050  32.144  40.820  1.00  0.00           C
ATOM   4168  HA  ALA A 459      33.750  32.119  41.643  1.00  0.00           H
ATOM   4169  CB  ALA A 459      33.508  33.006  39.576  1.00  0.00           C
ATOM   4170  HB1 ALA A 459      34.548  32.697  39.338  1.00  0.00           H
ATOM   4171  HB2 ALA A 459      33.577  34.062  39.913  1.00  0.00           H
ATOM   4172  HB3 ALA A 459      32.738  32.929  38.779  1.00  0.00           H
ATOM   4173  C   ALA A 459      31.735  32.868  41.307  1.00  0.00           C
ATOM   4174  O   ALA A 459      31.705  33.598  42.263  1.00  0.00           O
ATOM   4175  N   PHE A 460      30.580  32.419  40.772  1.00  0.00           N
ATOM   4176  HN  PHE A 460      30.663  31.845  39.961  1.00  0.00           H
ATOM   4177  CA  PHE A 460      29.193  32.735  41.167  1.00  0.00           C
ATOM   4178  HA  PHE A 460      29.172  33.807  41.289  1.00  0.00           H
ATOM   4179  CB  PHE A 460      28.174  32.277  40.160  1.00  0.00           C
ATOM   4180  HB1 PHE A 460      28.377  31.218  39.894  1.00  0.00           H
ATOM   4181  HB2 PHE A 460      28.237  32.830  39.199  1.00  0.00           H
ATOM   4182  CG  PHE A 460      26.742  32.407  40.622  1.00  0.00           C
ATOM   4183  CD1 PHE A 460      25.946  33.502  40.390  1.00  0.00           C
ATOM   4184  HD1 PHE A 460      26.375  34.347  39.872  1.00  0.00           H
ATOM   4185  CE1 PHE A 460      24.594  33.455  40.736  1.00  0.00           C
ATOM   4186  HE1 PHE A 460      24.068  34.395  40.654  1.00  0.00           H
ATOM   4187  CZ  PHE A 460      24.129  32.459  41.545  1.00  0.00           C
ATOM   4188  HZ  PHE A 460      23.113  32.620  41.876  1.00  0.00           H
ATOM   4189  CD2 PHE A 460      26.181  31.310  41.327  1.00  0.00           C
ATOM   4190  HD2 PHE A 460      26.780  30.418  41.437  1.00  0.00           H
ATOM   4191  CE2 PHE A 460      24.912  31.332  41.868  1.00  0.00           C
ATOM   4192  HE2 PHE A 460      24.543  30.467  42.400  1.00  0.00           H
ATOM   4193  C   PHE A 460      28.885  32.233  42.582  1.00  0.00           C
ATOM   4194  O   PHE A 460      28.474  33.010  43.413  1.00  0.00           O
ATOM   4195  N   GLY A 461      29.241  30.968  42.810  1.00  0.00           N
ATOM   4196  HN  GLY A 461      29.497  30.428  42.012  1.00  0.00           H
ATOM   4197  CA  GLY A 461      29.199  30.297  44.127  1.00  0.00           C
ATOM   4198  HA1 GLY A 461      29.659  29.337  43.945  1.00  0.00           H
ATOM   4199  HA2 GLY A 461      28.146  30.227  44.357  1.00  0.00           H
ATOM   4200  C   GLY A 461      29.937  31.054  45.220  1.00  0.00           C
ATOM   4201  O   GLY A 461      29.295  31.308  46.233  1.00  0.00           O
ATOM   4202  N   PHE A 462      31.131  31.465  44.974  1.00  0.00           N
ATOM   4203  HN  PHE A 462      31.501  31.348  44.055  1.00  0.00           H
ATOM   4204  CA  PHE A 462      31.969  32.294  45.860  1.00  0.00           C
ATOM   4205  HA  PHE A 462      32.000  31.837  46.838  1.00  0.00           H
ATOM   4206  CB  PHE A 462      33.466  32.544  45.324  1.00  0.00           C
ATOM   4207  HB1 PHE A 462      33.950  33.367  45.892  1.00  0.00           H
ATOM   4208  HB2 PHE A 462      33.455  32.943  44.287  1.00  0.00           H
ATOM   4209  CG  PHE A 462      34.196  31.287  45.469  1.00  0.00           C
ATOM   4210  CD1 PHE A 462      34.423  30.729  46.786  1.00  0.00           C
ATOM   4211  HD1 PHE A 462      34.022  31.295  47.614  1.00  0.00           H
ATOM   4212  CE1 PHE A 462      35.165  29.572  46.975  1.00  0.00           C
ATOM   4213  HE1 PHE A 462      35.253  29.000  47.887  1.00  0.00           H
ATOM   4214  CZ  PHE A 462      35.975  29.107  45.896  1.00  0.00           C
ATOM   4215  HZ  PHE A 462      36.753  28.375  46.055  1.00  0.00           H
ATOM   4216  CD2 PHE A 462      34.970  30.767  44.406  1.00  0.00           C
ATOM   4217  HD2 PHE A 462      34.751  31.114  43.408  1.00  0.00           H
ATOM   4218  CE2 PHE A 462      35.882  29.629  44.577  1.00  0.00           C
ATOM   4219  HE2 PHE A 462      36.303  29.188  43.686  1.00  0.00           H
ATOM   4220  C   PHE A 462      31.382  33.702  46.209  1.00  0.00           C
ATOM   4221  O   PHE A 462      31.404  34.160  47.339  1.00  0.00           O
ATOM   4222  N   VAL A 463      30.947  34.416  45.139  1.00  0.00           N
ATOM   4223  HN  VAL A 463      31.085  34.173  44.182  1.00  0.00           H
ATOM   4224  CA  VAL A 463      30.161  35.652  45.271  1.00  0.00           C
ATOM   4225  HA  VAL A 463      30.805  36.374  45.753  1.00  0.00           H
ATOM   4226  CB  VAL A 463      29.843  36.143  43.908  1.00  0.00           C
ATOM   4227  HB  VAL A 463      29.645  35.247  43.282  1.00  0.00           H
ATOM   4228  CG1 VAL A 463      28.706  37.124  43.798  1.00  0.00           C
ATOM   4229 1HG1 VAL A 463      28.610  37.523  42.765  1.00  0.00           H
ATOM   4230 2HG1 VAL A 463      28.906  38.066  44.353  1.00  0.00           H
ATOM   4231 3HG1 VAL A 463      27.771  36.638  44.151  1.00  0.00           H
ATOM   4232  CG2 VAL A 463      31.192  36.911  43.394  1.00  0.00           C
ATOM   4233 1HG2 VAL A 463      30.799  37.233  42.406  1.00  0.00           H
ATOM   4234 2HG2 VAL A 463      31.984  36.136  43.309  1.00  0.00           H
ATOM   4235 3HG2 VAL A 463      31.449  37.703  44.130  1.00  0.00           H
ATOM   4236  C   VAL A 463      28.937  35.437  46.128  1.00  0.00           C
ATOM   4237  O   VAL A 463      28.667  36.242  47.058  1.00  0.00           O
ATOM   4238  N   LEU A 464      28.103  34.310  45.990  1.00  0.00           N
ATOM   4239  HN  LEU A 464      28.299  33.689  45.235  1.00  0.00           H
ATOM   4240  CA  LEU A 464      26.999  33.922  46.901  1.00  0.00           C
ATOM   4241  HA  LEU A 464      26.394  34.815  46.934  1.00  0.00           H
ATOM   4242  CB  LEU A 464      26.137  32.762  46.271  1.00  0.00           C
ATOM   4243  HB1 LEU A 464      26.916  31.972  46.220  1.00  0.00           H
ATOM   4244  HB2 LEU A 464      25.840  33.076  45.247  1.00  0.00           H
ATOM   4245  CG  LEU A 464      24.904  32.236  47.046  1.00  0.00           C
ATOM   4246  HG  LEU A 464      25.269  31.806  48.004  1.00  0.00           H
ATOM   4247  CD1 LEU A 464      23.859  33.353  47.418  1.00  0.00           C
ATOM   4248 1HD1 LEU A 464      22.865  33.013  47.781  1.00  0.00           H
ATOM   4249 2HD1 LEU A 464      23.688  34.008  46.537  1.00  0.00           H
ATOM   4250 3HD1 LEU A 464      24.165  34.006  48.263  1.00  0.00           H
ATOM   4251  CD2 LEU A 464      24.213  31.022  46.309  1.00  0.00           C
ATOM   4252 1HD2 LEU A 464      24.944  30.190  46.402  1.00  0.00           H
ATOM   4253 2HD2 LEU A 464      23.912  31.320  45.282  1.00  0.00           H
ATOM   4254 3HD2 LEU A 464      23.351  30.607  46.875  1.00  0.00           H
ATOM   4255  C   LEU A 464      27.459  33.638  48.323  1.00  0.00           C
ATOM   4256  O   LEU A 464      26.778  33.945  49.306  1.00  0.00           O
ATOM   4257  N   ILE A 465      28.633  32.988  48.502  1.00  0.00           N
ATOM   4258  HN  ILE A 465      29.139  32.812  47.661  1.00  0.00           H
ATOM   4259  CA  ILE A 465      29.117  32.648  49.868  1.00  0.00           C
ATOM   4260  HA  ILE A 465      28.206  32.255  50.294  1.00  0.00           H
ATOM   4261  CB  ILE A 465      30.241  31.596  49.719  1.00  0.00           C
ATOM   4262  HB  ILE A 465      31.028  31.928  49.007  1.00  0.00           H
ATOM   4263  CG2 ILE A 465      30.977  31.421  51.087  1.00  0.00           C
ATOM   4264 1HG2 ILE A 465      31.665  32.283  51.218  1.00  0.00           H
ATOM   4265 2HG2 ILE A 465      31.715  30.613  50.893  1.00  0.00           H
ATOM   4266 3HG2 ILE A 465      30.363  31.041  51.931  1.00  0.00           H
ATOM   4267  CG1 ILE A 465      29.645  30.311  49.259  1.00  0.00           C
ATOM   4268 1HG1 ILE A 465      28.870  30.356  48.464  1.00  0.00           H
ATOM   4269 2HG1 ILE A 465      29.049  29.854  50.077  1.00  0.00           H
ATOM   4270  CD  ILE A 465      30.649  29.262  48.762  1.00  0.00           C
ATOM   4271  HD1 ILE A 465      31.480  29.169  49.494  1.00  0.00           H
ATOM   4272  HD2 ILE A 465      31.124  29.638  47.830  1.00  0.00           H
ATOM   4273  HD3 ILE A 465      30.193  28.295  48.457  1.00  0.00           H
ATOM   4274  C   ILE A 465      29.445  33.854  50.622  1.00  0.00           C
ATOM   4275  O   ILE A 465      28.992  34.063  51.739  1.00  0.00           O
ATOM   4276  N   THR A 466      30.172  34.819  49.983  1.00  0.00           N
ATOM   4277  HN  THR A 466      30.496  34.591  49.069  1.00  0.00           H
ATOM   4278  CA  THR A 466      30.559  36.029  50.643  1.00  0.00           C
ATOM   4279  HA  THR A 466      30.841  35.627  51.605  1.00  0.00           H
ATOM   4280  CB  THR A 466      31.827  36.751  50.047  1.00  0.00           C
ATOM   4281  HB  THR A 466      32.390  35.880  49.648  1.00  0.00           H
ATOM   4282  OG1 THR A 466      32.534  37.417  51.056  1.00  0.00           O
ATOM   4283  HG1 THR A 466      32.826  36.753  51.684  1.00  0.00           H
ATOM   4284  CG2 THR A 466      31.482  37.803  48.917  1.00  0.00           C
ATOM   4285 1HG2 THR A 466      30.788  38.578  49.306  1.00  0.00           H
ATOM   4286 2HG2 THR A 466      31.079  37.194  48.080  1.00  0.00           H
ATOM   4287 3HG2 THR A 466      32.445  38.253  48.594  1.00  0.00           H
ATOM   4288  C   THR A 466      29.381  36.976  50.922  1.00  0.00           C
ATOM   4289  O   THR A 466      29.296  37.543  51.991  1.00  0.00           O
ATOM   4290  N   PHE A 467      28.421  37.019  49.966  1.00  0.00           N
ATOM   4291  HN  PHE A 467      28.524  36.678  49.035  1.00  0.00           H
ATOM   4292  CA  PHE A 467      27.052  37.467  50.257  1.00  0.00           C
ATOM   4293  HA  PHE A 467      27.295  38.510  50.391  1.00  0.00           H
ATOM   4294  CB  PHE A 467      26.042  37.283  49.037  1.00  0.00           C
ATOM   4295  HB1 PHE A 467      26.010  36.190  48.841  1.00  0.00           H
ATOM   4296  HB2 PHE A 467      26.588  37.829  48.238  1.00  0.00           H
ATOM   4297  CG  PHE A 467      24.698  37.942  49.357  1.00  0.00           C
ATOM   4298  CD1 PHE A 467      23.644  37.240  49.826  1.00  0.00           C
ATOM   4299  HD1 PHE A 467      23.816  36.194  50.035  1.00  0.00           H
ATOM   4300  CE1 PHE A 467      22.328  37.792  49.919  1.00  0.00           C
ATOM   4301  HE1 PHE A 467      21.514  37.171  50.263  1.00  0.00           H
ATOM   4302  CZ  PHE A 467      22.135  39.123  49.562  1.00  0.00           C
ATOM   4303  HZ  PHE A 467      21.233  39.702  49.696  1.00  0.00           H
ATOM   4304  CD2 PHE A 467      24.525  39.287  49.031  1.00  0.00           C
ATOM   4305  HD2 PHE A 467      25.329  39.949  48.744  1.00  0.00           H
ATOM   4306  CE2 PHE A 467      23.275  39.839  49.238  1.00  0.00           C
ATOM   4307  HE2 PHE A 467      23.151  40.904  49.105  1.00  0.00           H
ATOM   4308  C   PHE A 467      26.459  36.907  51.522  1.00  0.00           C
ATOM   4309  O   PHE A 467      26.173  37.607  52.441  1.00  0.00           O
ATOM   4310  N   SER A 468      26.329  35.589  51.566  1.00  0.00           N
ATOM   4311  HN  SER A 468      26.555  34.956  50.830  1.00  0.00           H
ATOM   4312  CA  SER A 468      25.636  34.905  52.711  1.00  0.00           C
ATOM   4313  HA  SER A 468      24.608  35.228  52.790  1.00  0.00           H
ATOM   4314  CB  SER A 468      25.588  33.354  52.625  1.00  0.00           C
ATOM   4315  HB1 SER A 468      25.075  32.943  53.520  1.00  0.00           H
ATOM   4316  HB2 SER A 468      26.682  33.166  52.669  1.00  0.00           H
ATOM   4317  OG  SER A 468      24.994  32.922  51.416  1.00  0.00           O
ATOM   4318  HG1 SER A 468      25.712  32.994  50.783  1.00  0.00           H
ATOM   4319  C   SER A 468      26.213  35.157  54.027  1.00  0.00           C
ATOM   4320  O   SER A 468      25.510  35.558  54.912  1.00  0.00           O
ATOM   4321  N   CYS A 469      27.562  35.172  54.156  1.00  0.00           N
ATOM   4322  HN  CYS A 469      28.096  35.018  53.328  1.00  0.00           H
ATOM   4323  CA  CYS A 469      28.298  35.520  55.305  1.00  0.00           C
ATOM   4324  HA  CYS A 469      27.920  34.959  56.147  1.00  0.00           H
ATOM   4325  CB  CYS A 469      29.812  35.156  55.239  1.00  0.00           C
ATOM   4326  HB1 CYS A 469      30.365  35.472  56.149  1.00  0.00           H
ATOM   4327  HB2 CYS A 469      30.272  35.707  54.390  1.00  0.00           H
ATOM   4328  SG  CYS A 469      30.143  33.402  54.952  1.00  0.00           S
ATOM   4329  HG1 CYS A 469      29.848  33.513  53.665  1.00  0.00           H
ATOM   4330  C   CYS A 469      28.223  36.965  55.684  1.00  0.00           C
ATOM   4331  O   CYS A 469      28.324  37.311  56.853  1.00  0.00           O
ATOM   4332  N   HSD A 470      27.908  37.929  54.750  1.00  0.00           N
ATOM   4333  HN  HSD A 470      27.935  37.762  53.767  1.00  0.00           H
ATOM   4334  CA  HSD A 470      27.771  39.275  55.283  1.00  0.00           C
ATOM   4335  HA  HSD A 470      28.327  39.334  56.207  1.00  0.00           H
ATOM   4336  CB  HSD A 470      28.380  40.433  54.357  1.00  0.00           C
ATOM   4337  HB1 HSD A 470      28.123  41.470  54.661  1.00  0.00           H
ATOM   4338  HB2 HSD A 470      27.997  40.521  53.317  1.00  0.00           H
ATOM   4339  ND1 HSD A 470      30.659  39.516  53.545  1.00  0.00           N
ATOM   4340  HD1 HSD A 470      30.270  38.868  52.891  1.00  0.00           H
ATOM   4341  CG  HSD A 470      29.908  40.356  54.438  1.00  0.00           C
ATOM   4342  CE1 HSD A 470      31.979  39.701  53.847  1.00  0.00           C
ATOM   4343  HE1 HSD A 470      32.807  39.144  53.408  1.00  0.00           H
ATOM   4344  NE2 HSD A 470      32.138  40.551  54.852  1.00  0.00           N
ATOM   4345  CD2 HSD A 470      30.837  40.979  55.215  1.00  0.00           C
ATOM   4346  HD2 HSD A 470      30.477  41.694  55.945  1.00  0.00           H
ATOM   4347  C   HSD A 470      26.345  39.616  55.567  1.00  0.00           C
ATOM   4348  O   HSD A 470      26.042  40.582  56.254  1.00  0.00           O
ATOM   4349  N   PHE A 471      25.423  38.772  55.116  1.00  0.00           N
ATOM   4350  HN  PHE A 471      25.782  38.001  54.597  1.00  0.00           H
ATOM   4351  CA  PHE A 471      23.923  38.888  55.237  1.00  0.00           C
ATOM   4352  HA  PHE A 471      23.632  39.928  55.199  1.00  0.00           H
ATOM   4353  CB  PHE A 471      23.373  38.161  53.932  1.00  0.00           C
ATOM   4354  HB1 PHE A 471      23.774  37.126  53.979  1.00  0.00           H
ATOM   4355  HB2 PHE A 471      23.661  38.574  52.942  1.00  0.00           H
ATOM   4356  CG  PHE A 471      21.875  38.159  53.977  1.00  0.00           C
ATOM   4357  CD1 PHE A 471      21.175  36.993  54.283  1.00  0.00           C
ATOM   4358  HD1 PHE A 471      21.576  35.999  54.414  1.00  0.00           H
ATOM   4359  CE1 PHE A 471      19.727  37.031  54.434  1.00  0.00           C
ATOM   4360  HE1 PHE A 471      19.143  36.165  54.707  1.00  0.00           H
ATOM   4361  CZ  PHE A 471      19.022  38.233  54.225  1.00  0.00           C
ATOM   4362  HZ  PHE A 471      17.951  38.223  54.367  1.00  0.00           H
ATOM   4363  CD2 PHE A 471      21.169  39.318  53.832  1.00  0.00           C
ATOM   4364  HD2 PHE A 471      21.704  40.245  53.693  1.00  0.00           H
ATOM   4365  CE2 PHE A 471      19.754  39.380  53.848  1.00  0.00           C
ATOM   4366  HE2 PHE A 471      19.180  40.283  53.697  1.00  0.00           H
ATOM   4367  C   PHE A 471      23.360  38.271  56.482  1.00  0.00           C
ATOM   4368  O   PHE A 471      22.397  38.741  57.103  1.00  0.00           O
ATOM   4369  N   TYR A 472      23.863  37.081  56.969  1.00  0.00           N
ATOM   4370  HN  TYR A 472      24.503  36.608  56.368  1.00  0.00           H
ATOM   4371  CA  TYR A 472      23.514  36.384  58.150  1.00  0.00           C
ATOM   4372  HA  TYR A 472      22.443  36.280  58.234  1.00  0.00           H
ATOM   4373  CB  TYR A 472      23.904  34.874  57.960  1.00  0.00           C
ATOM   4374  HB1 TYR A 472      24.874  34.855  57.418  1.00  0.00           H
ATOM   4375  HB2 TYR A 472      23.273  34.211  57.331  1.00  0.00           H
ATOM   4376  CG  TYR A 472      24.075  34.022  59.214  1.00  0.00           C
ATOM   4377  CD1 TYR A 472      22.923  33.888  59.915  1.00  0.00           C
ATOM   4378  HD1 TYR A 472      22.025  34.377  59.569  1.00  0.00           H
ATOM   4379  CE1 TYR A 472      22.970  33.113  61.111  1.00  0.00           C
ATOM   4380  HE1 TYR A 472      22.102  33.095  61.753  1.00  0.00           H
ATOM   4381  CZ  TYR A 472      24.136  32.547  61.533  1.00  0.00           C
ATOM   4382  OH  TYR A 472      24.291  31.759  62.631  1.00  0.00           O
ATOM   4383  HH  TYR A 472      23.485  31.906  63.131  1.00  0.00           H
ATOM   4384  CD2 TYR A 472      25.274  33.364  59.536  1.00  0.00           C
ATOM   4385  HD2 TYR A 472      26.137  33.384  58.888  1.00  0.00           H
ATOM   4386  CE2 TYR A 472      25.356  32.694  60.764  1.00  0.00           C
ATOM   4387  HE2 TYR A 472      26.213  32.154  61.139  1.00  0.00           H
ATOM   4388  C   TYR A 472      24.024  37.140  59.387  1.00  0.00           C
ATOM   4389  O   TYR A 472      23.392  37.013  60.439  1.00  0.00           O
ATOM   4390  N   ASP A 473      25.022  38.020  59.312  1.00  0.00           N
ATOM   4391  HN  ASP A 473      25.479  38.233  58.452  1.00  0.00           H
ATOM   4392  CA  ASP A 473      25.430  38.835  60.392  1.00  0.00           C
ATOM   4393  HA  ASP A 473      25.706  38.182  61.208  1.00  0.00           H
ATOM   4394  CB  ASP A 473      26.680  39.581  59.981  1.00  0.00           C
ATOM   4395  HB1 ASP A 473      26.408  40.489  59.401  1.00  0.00           H
ATOM   4396  HB2 ASP A 473      27.383  38.877  59.488  1.00  0.00           H
ATOM   4397  CG  ASP A 473      27.546  40.045  61.149  1.00  0.00           C
ATOM   4398  OD1 ASP A 473      28.391  40.985  60.868  1.00  0.00           O
ATOM   4399  OD2 ASP A 473      27.523  39.530  62.265  1.00  0.00           O
ATOM   4400  C   ASP A 473      24.346  39.860  60.897  1.00  0.00           C
ATOM   4401  O   ASP A 473      24.336  40.279  62.095  1.00  0.00           O
ATOM   4402  N   PHE A 474      23.315  40.212  60.115  1.00  0.00           N
ATOM   4403  HN  PHE A 474      23.260  39.878  59.177  1.00  0.00           H
ATOM   4404  CA  PHE A 474      22.265  41.065  60.534  1.00  0.00           C
ATOM   4405  HA  PHE A 474      22.723  42.015  60.767  1.00  0.00           H
ATOM   4406  CB  PHE A 474      21.367  41.312  59.302  1.00  0.00           C
ATOM   4407  HB1 PHE A 474      21.033  40.362  58.831  1.00  0.00           H
ATOM   4408  HB2 PHE A 474      21.983  41.921  58.607  1.00  0.00           H
ATOM   4409  CG  PHE A 474      20.055  42.111  59.655  1.00  0.00           C
ATOM   4410  CD1 PHE A 474      18.801  41.679  59.318  1.00  0.00           C
ATOM   4411  HD1 PHE A 474      18.604  40.806  58.714  1.00  0.00           H
ATOM   4412  CE1 PHE A 474      17.667  42.297  59.803  1.00  0.00           C
ATOM   4413  HE1 PHE A 474      16.690  41.983  59.466  1.00  0.00           H
ATOM   4414  CZ  PHE A 474      17.714  43.424  60.648  1.00  0.00           C
ATOM   4415  HZ  PHE A 474      16.801  43.974  60.817  1.00  0.00           H
ATOM   4416  CD2 PHE A 474      20.165  43.338  60.445  1.00  0.00           C
ATOM   4417  HD2 PHE A 474      21.140  43.723  60.707  1.00  0.00           H
ATOM   4418  CE2 PHE A 474      19.009  43.993  60.901  1.00  0.00           C
ATOM   4419  HE2 PHE A 474      19.197  44.959  61.346  1.00  0.00           H
ATOM   4420  C   PHE A 474      21.470  40.555  61.664  1.00  0.00           C
ATOM   4421  O   PHE A 474      21.169  41.232  62.652  1.00  0.00           O
ATOM   4422  N   PHE A 475      21.121  39.259  61.562  1.00  0.00           N
ATOM   4423  HN  PHE A 475      21.518  38.750  60.802  1.00  0.00           H
ATOM   4424  CA  PHE A 475      20.415  38.488  62.589  1.00  0.00           C
ATOM   4425  HA  PHE A 475      19.658  39.132  63.012  1.00  0.00           H
ATOM   4426  CB  PHE A 475      19.798  37.141  62.072  1.00  0.00           C
ATOM   4427  HB1 PHE A 475      19.205  36.703  62.903  1.00  0.00           H
ATOM   4428  HB2 PHE A 475      20.543  36.336  61.894  1.00  0.00           H
ATOM   4429  CG  PHE A 475      19.040  37.353  60.835  1.00  0.00           C
ATOM   4430  CD1 PHE A 475      17.774  37.916  60.918  1.00  0.00           C
ATOM   4431  HD1 PHE A 475      17.371  38.015  61.915  1.00  0.00           H
ATOM   4432  CE1 PHE A 475      16.921  37.966  59.800  1.00  0.00           C
ATOM   4433  HE1 PHE A 475      15.963  38.425  60.000  1.00  0.00           H
ATOM   4434  CZ  PHE A 475      17.408  37.675  58.487  1.00  0.00           C
ATOM   4435  HZ  PHE A 475      16.714  37.666  57.659  1.00  0.00           H
ATOM   4436  CD2 PHE A 475      19.433  36.834  59.583  1.00  0.00           C
ATOM   4437  HD2 PHE A 475      20.429  36.431  59.474  1.00  0.00           H
ATOM   4438  CE2 PHE A 475      18.675  37.013  58.447  1.00  0.00           C
ATOM   4439  HE2 PHE A 475      19.035  36.627  57.506  1.00  0.00           H
ATOM   4440  C   PHE A 475      21.268  38.240  63.754  1.00  0.00           C
ATOM   4441  O   PHE A 475      20.768  37.937  64.819  1.00  0.00           O
ATOM   4442  N   ASN A 476      22.600  38.325  63.595  1.00  0.00           N
ATOM   4443  HN  ASN A 476      22.955  38.649  62.722  1.00  0.00           H
ATOM   4444  CA  ASN A 476      23.552  38.067  64.677  1.00  0.00           C
ATOM   4445  HA  ASN A 476      23.088  37.465  65.444  1.00  0.00           H
ATOM   4446  CB  ASN A 476      24.845  37.242  64.169  1.00  0.00           C
ATOM   4447  HB1 ASN A 476      25.397  37.316  65.130  1.00  0.00           H
ATOM   4448  HB2 ASN A 476      25.416  37.757  63.367  1.00  0.00           H
ATOM   4449  CG  ASN A 476      24.510  35.829  63.838  1.00  0.00           C
ATOM   4450  OD1 ASN A 476      23.480  35.328  64.309  1.00  0.00           O
ATOM   4451  ND2 ASN A 476      25.253  35.218  62.835  1.00  0.00           N
ATOM   4452 1HD2 ASN A 476      26.092  35.691  62.565  1.00  0.00           H
ATOM   4453 2HD2 ASN A 476      24.814  34.395  62.475  1.00  0.00           H
ATOM   4454  C   ASN A 476      23.917  39.364  65.389  1.00  0.00           C
ATOM   4455  O   ASN A 476      24.609  39.300  66.407  1.00  0.00           O
ATOM   4456  N   GLN A 477      23.479  40.558  65.002  1.00  0.00           N
ATOM   4457  HN  GLN A 477      23.048  40.701  64.115  1.00  0.00           H
ATOM   4458  CA  GLN A 477      23.485  41.790  65.814  1.00  0.00           C
ATOM   4459  HA  GLN A 477      24.528  41.978  66.023  1.00  0.00           H
ATOM   4460  CB  GLN A 477      22.939  43.032  65.097  1.00  0.00           C
ATOM   4461  HB1 GLN A 477      23.051  43.848  65.842  1.00  0.00           H
ATOM   4462  HB2 GLN A 477      21.853  42.927  64.884  1.00  0.00           H
ATOM   4463  CG  GLN A 477      23.698  43.454  63.824  1.00  0.00           C
ATOM   4464  HG1 GLN A 477      23.528  44.513  63.534  1.00  0.00           H
ATOM   4465  HG2 GLN A 477      23.297  42.860  62.976  1.00  0.00           H
ATOM   4466  CD  GLN A 477      25.235  43.269  63.968  1.00  0.00           C
ATOM   4467  OE1 GLN A 477      25.903  43.989  64.715  1.00  0.00           O
ATOM   4468  NE2 GLN A 477      25.834  42.366  63.137  1.00  0.00           N
ATOM   4469 1HE2 GLN A 477      26.800  42.107  63.161  1.00  0.00           H
ATOM   4470 2HE2 GLN A 477      25.282  41.786  62.539  1.00  0.00           H
ATOM   4471  C   GLN A 477      22.807  41.638  67.150  1.00  0.00           C
ATOM   4472  O   GLN A 477      21.858  40.876  67.296  1.00  0.00           O
ATOM   4473  N   ALA A 478      23.409  42.265  68.185  1.00  0.00           N
ATOM   4474  HN  ALA A 478      24.336  42.610  68.054  1.00  0.00           H
ATOM   4475  CA  ALA A 478      22.963  42.179  69.596  1.00  0.00           C
ATOM   4476  HA  ALA A 478      23.552  42.947  70.076  1.00  0.00           H
ATOM   4477  CB  ALA A 478      21.485  42.471  69.723  1.00  0.00           C
ATOM   4478  HB1 ALA A 478      21.328  43.223  68.920  1.00  0.00           H
ATOM   4479  HB2 ALA A 478      21.194  43.046  70.628  1.00  0.00           H
ATOM   4480  HB3 ALA A 478      20.900  41.562  69.468  1.00  0.00           H
ATOM   4481  C   ALA A 478      23.340  40.899  70.395  1.00  0.00           C
ATOM   4482  O   ALA A 478      23.634  41.008  71.612  1.00  0.00           O
ATOM   4483  N   GLU A 479      23.407  39.761  69.725  1.00  0.00           N
ATOM   4484  HN  GLU A 479      23.273  39.765  68.737  1.00  0.00           H
ATOM   4485  CA  GLU A 479      23.561  38.373  70.296  1.00  0.00           C
ATOM   4486  HA  GLU A 479      22.785  38.191  71.025  1.00  0.00           H
ATOM   4487  CB  GLU A 479      23.550  37.254  69.264  1.00  0.00           C
ATOM   4488  HB1 GLU A 479      23.760  36.244  69.676  1.00  0.00           H
ATOM   4489  HB2 GLU A 479      24.231  37.495  68.420  1.00  0.00           H
ATOM   4490  CG  GLU A 479      22.113  37.022  68.583  1.00  0.00           C
ATOM   4491  HG1 GLU A 479      22.051  36.199  67.839  1.00  0.00           H
ATOM   4492  HG2 GLU A 479      21.741  37.990  68.184  1.00  0.00           H
ATOM   4493  CD  GLU A 479      21.084  36.622  69.663  1.00  0.00           C
ATOM   4494  OE1 GLU A 479      20.257  37.489  70.050  1.00  0.00           O
ATOM   4495  OE2 GLU A 479      21.050  35.468  70.144  1.00  0.00           O
ATOM   4496  C   GLU A 479      24.782  38.187  71.042  1.00  0.00           C
ATOM   4497  O   GLU A 479      24.769  37.500  72.060  1.00  0.00           O
ATOM   4498  N   TRP A 480      25.906  38.799  70.618  1.00  0.00           N
ATOM   4499  HN  TRP A 480      25.857  39.355  69.792  1.00  0.00           H
ATOM   4500  CA  TRP A 480      27.234  38.675  71.333  1.00  0.00           C
ATOM   4501  HA  TRP A 480      27.231  37.830  72.005  1.00  0.00           H
ATOM   4502  CB  TRP A 480      28.313  38.489  70.269  1.00  0.00           C
ATOM   4503  HB1 TRP A 480      29.365  38.629  70.597  1.00  0.00           H
ATOM   4504  HB2 TRP A 480      28.151  39.360  69.598  1.00  0.00           H
ATOM   4505  CG  TRP A 480      28.144  37.326  69.310  1.00  0.00           C
ATOM   4506  CD1 TRP A 480      28.132  36.086  69.942  1.00  0.00           C
ATOM   4507  HD1 TRP A 480      28.138  35.888  71.003  1.00  0.00           H
ATOM   4508  NE1 TRP A 480      28.017  35.174  68.985  1.00  0.00           N
ATOM   4509  HE1 TRP A 480      27.877  34.226  69.167  1.00  0.00           H
ATOM   4510  CE2 TRP A 480      28.020  35.735  67.759  1.00  0.00           C
ATOM   4511  CD2 TRP A 480      28.083  37.109  67.923  1.00  0.00           C
ATOM   4512  CE3 TRP A 480      28.055  37.903  66.835  1.00  0.00           C
ATOM   4513  HE3 TRP A 480      27.821  38.949  66.967  1.00  0.00           H
ATOM   4514  CZ3 TRP A 480      27.985  37.345  65.484  1.00  0.00           C
ATOM   4515  HZ3 TRP A 480      27.842  38.089  64.714  1.00  0.00           H
ATOM   4516  CZ2 TRP A 480      27.882  35.138  66.462  1.00  0.00           C
ATOM   4517  HZ2 TRP A 480      27.640  34.086  66.491  1.00  0.00           H
ATOM   4518  CH2 TRP A 480      27.982  35.963  65.302  1.00  0.00           C
ATOM   4519  HH2 TRP A 480      27.904  35.634  64.276  1.00  0.00           H
ATOM   4520  C   TRP A 480      27.471  39.899  72.098  1.00  0.00           C
ATOM   4521  O   TRP A 480      28.404  39.949  72.921  1.00  0.00           O
ATOM   4522  N   GLU A 481      26.635  40.922  71.925  1.00  0.00           N
ATOM   4523  HN  GLU A 481      25.953  40.922  71.198  1.00  0.00           H
ATOM   4524  CA  GLU A 481      26.724  42.044  72.749  1.00  0.00           C
ATOM   4525  HA  GLU A 481      27.773  42.296  72.804  1.00  0.00           H
ATOM   4526  CB  GLU A 481      25.887  43.275  72.247  1.00  0.00           C
ATOM   4527  HB1 GLU A 481      25.835  44.140  72.943  1.00  0.00           H
ATOM   4528  HB2 GLU A 481      24.869  42.883  72.039  1.00  0.00           H
ATOM   4529  CG  GLU A 481      26.381  43.989  70.923  1.00  0.00           C
ATOM   4530  HG1 GLU A 481      26.661  43.275  70.120  1.00  0.00           H
ATOM   4531  HG2 GLU A 481      27.359  44.478  71.118  1.00  0.00           H
ATOM   4532  CD  GLU A 481      25.479  45.074  70.408  1.00  0.00           C
ATOM   4533  OE1 GLU A 481      24.535  45.600  71.018  1.00  0.00           O
ATOM   4534  OE2 GLU A 481      25.720  45.461  69.240  1.00  0.00           O
ATOM   4535  C   GLU A 481      26.306  41.730  74.188  1.00  0.00           C
ATOM   4536  O   GLU A 481      26.850  42.255  75.181  1.00  0.00           O
ATOM   4537  N   ARG A 482      25.316  40.857  74.352  1.00  0.00           N
ATOM   4538  HN  ARG A 482      24.797  40.510  73.575  1.00  0.00           H
ATOM   4539  CA  ARG A 482      24.822  40.674  75.733  1.00  0.00           C
ATOM   4540  HA  ARG A 482      24.744  41.563  76.340  1.00  0.00           H
ATOM   4541  CB  ARG A 482      23.395  40.069  75.780  1.00  0.00           C
ATOM   4542  HB1 ARG A 482      22.760  40.943  75.519  1.00  0.00           H
ATOM   4543  HB2 ARG A 482      23.200  39.690  76.806  1.00  0.00           H
ATOM   4544  CG  ARG A 482      23.085  38.926  74.802  1.00  0.00           C
ATOM   4545  HG1 ARG A 482      24.001  38.311  74.678  1.00  0.00           H
ATOM   4546  HG2 ARG A 482      23.018  39.438  73.818  1.00  0.00           H
ATOM   4547  CD  ARG A 482      21.923  38.055  75.333  1.00  0.00           C
ATOM   4548  HD1 ARG A 482      20.917  38.527  75.327  1.00  0.00           H
ATOM   4549  HD2 ARG A 482      22.256  37.779  76.356  1.00  0.00           H
ATOM   4550  NE  ARG A 482      21.975  36.737  74.619  1.00  0.00           N
ATOM   4551  HE  ARG A 482      22.372  35.927  75.050  1.00  0.00           H
ATOM   4552  CZ  ARG A 482      21.561  36.511  73.358  1.00  0.00           C
ATOM   4553  NH1 ARG A 482      20.918  37.419  72.759  1.00  0.00           N
ATOM   4554 1HH1 ARG A 482      20.834  38.295  73.234  1.00  0.00           H
ATOM   4555 2HH1 ARG A 482      20.670  37.326  71.795  1.00  0.00           H
ATOM   4556  NH2 ARG A 482      21.912  35.461  72.743  1.00  0.00           N
ATOM   4557 1HH2 ARG A 482      22.705  34.948  73.071  1.00  0.00           H
ATOM   4558 2HH2 ARG A 482      21.583  35.414  71.800  1.00  0.00           H
ATOM   4559  C   ARG A 482      25.745  39.721  76.525  1.00  0.00           C
ATOM   4560  O   ARG A 482      25.942  39.748  77.738  1.00  0.00           O
ATOM   4561  N   SER A 483      26.368  38.832  75.807  1.00  0.00           N
ATOM   4562  HN  SER A 483      26.167  38.783  74.832  1.00  0.00           H
ATOM   4563  CA  SER A 483      27.330  37.912  76.304  1.00  0.00           C
ATOM   4564  HA  SER A 483      26.818  37.303  77.034  1.00  0.00           H
ATOM   4565  CB  SER A 483      27.936  37.026  75.148  1.00  0.00           C
ATOM   4566  HB1 SER A 483      28.753  36.436  75.616  1.00  0.00           H
ATOM   4567  HB2 SER A 483      28.372  37.632  74.325  1.00  0.00           H
ATOM   4568  OG  SER A 483      26.911  36.236  74.574  1.00  0.00           O
ATOM   4569  HG1 SER A 483      27.248  35.501  74.057  1.00  0.00           H
ATOM   4570  C   SER A 483      28.599  38.591  76.867  1.00  0.00           C
ATOM   4571  O   SER A 483      29.113  38.157  77.857  1.00  0.00           O
ATOM   4572  N   PHE A 484      29.097  39.671  76.215  1.00  0.00           N
ATOM   4573  HN  PHE A 484      28.572  40.157  75.522  1.00  0.00           H
ATOM   4574  CA  PHE A 484      30.081  40.434  76.805  1.00  0.00           C
ATOM   4575  HA  PHE A 484      30.897  39.755  77.004  1.00  0.00           H
ATOM   4576  CB  PHE A 484      30.446  41.533  75.790  1.00  0.00           C
ATOM   4577  HB1 PHE A 484      29.557  42.157  75.554  1.00  0.00           H
ATOM   4578  HB2 PHE A 484      30.672  41.062  74.810  1.00  0.00           H
ATOM   4579  CG  PHE A 484      31.632  42.317  76.219  1.00  0.00           C
ATOM   4580  CD1 PHE A 484      32.940  41.734  75.987  1.00  0.00           C
ATOM   4581  HD1 PHE A 484      32.903  40.775  75.493  1.00  0.00           H
ATOM   4582  CE1 PHE A 484      34.106  42.447  76.351  1.00  0.00           C
ATOM   4583  HE1 PHE A 484      35.104  42.102  76.124  1.00  0.00           H
ATOM   4584  CZ  PHE A 484      33.901  43.625  77.140  1.00  0.00           C
ATOM   4585  HZ  PHE A 484      34.789  44.177  77.415  1.00  0.00           H
ATOM   4586  CD2 PHE A 484      31.532  43.446  76.902  1.00  0.00           C
ATOM   4587  HD2 PHE A 484      30.535  43.756  77.180  1.00  0.00           H
ATOM   4588  CE2 PHE A 484      32.639  44.103  77.451  1.00  0.00           C
ATOM   4589  HE2 PHE A 484      32.619  45.071  77.929  1.00  0.00           H
ATOM   4590  C   PHE A 484      29.753  40.992  78.172  1.00  0.00           C
ATOM   4591  O   PHE A 484      30.526  40.850  79.097  1.00  0.00           O
ATOM   4592  N   ARG A 485      28.579  41.677  78.371  1.00  0.00           N
ATOM   4593  HN  ARG A 485      27.949  41.778  77.605  1.00  0.00           H
ATOM   4594  CA  ARG A 485      28.103  42.155  79.679  1.00  0.00           C
ATOM   4595  HA  ARG A 485      28.896  42.802  80.026  1.00  0.00           H
ATOM   4596  CB  ARG A 485      26.815  43.034  79.606  1.00  0.00           C
ATOM   4597  HB1 ARG A 485      26.546  43.441  80.604  1.00  0.00           H
ATOM   4598  HB2 ARG A 485      25.994  42.367  79.266  1.00  0.00           H
ATOM   4599  CG  ARG A 485      26.952  44.182  78.577  1.00  0.00           C
ATOM   4600  HG1 ARG A 485      25.962  44.679  78.489  1.00  0.00           H
ATOM   4601  HG2 ARG A 485      27.194  43.634  77.642  1.00  0.00           H
ATOM   4602  CD  ARG A 485      28.095  45.173  78.837  1.00  0.00           C
ATOM   4603  HD1 ARG A 485      27.946  46.011  78.123  1.00  0.00           H
ATOM   4604  HD2 ARG A 485      29.087  44.698  78.678  1.00  0.00           H
ATOM   4605  NE  ARG A 485      27.965  45.703  80.263  1.00  0.00           N
ATOM   4606  HE  ARG A 485      27.042  45.754  80.644  1.00  0.00           H
ATOM   4607  CZ  ARG A 485      28.978  46.168  81.000  1.00  0.00           C
ATOM   4608  NH1 ARG A 485      30.146  46.390  80.427  1.00  0.00           N
ATOM   4609 1HH1 ARG A 485      30.225  46.240  79.442  1.00  0.00           H
ATOM   4610 2HH1 ARG A 485      30.829  46.830  81.009  1.00  0.00           H
ATOM   4611  NH2 ARG A 485      28.917  46.524  82.260  1.00  0.00           N
ATOM   4612 1HH2 ARG A 485      29.657  47.115  82.581  1.00  0.00           H
ATOM   4613 2HH2 ARG A 485      28.082  46.180  82.690  1.00  0.00           H
ATOM   4614  C   ARG A 485      27.976  41.070  80.729  1.00  0.00           C
ATOM   4615  O   ARG A 485      28.354  41.208  81.897  1.00  0.00           O
ATOM   4616  N   ASP A 486      27.494  39.866  80.334  1.00  0.00           N
ATOM   4617  HN  ASP A 486      26.976  39.864  79.482  1.00  0.00           H
ATOM   4618  CA  ASP A 486      27.671  38.638  81.118  1.00  0.00           C
ATOM   4619  HA  ASP A 486      27.112  38.696  82.041  1.00  0.00           H
ATOM   4620  CB  ASP A 486      27.119  37.430  80.372  1.00  0.00           C
ATOM   4621  HB1 ASP A 486      27.413  36.456  80.818  1.00  0.00           H
ATOM   4622  HB2 ASP A 486      27.416  37.414  79.301  1.00  0.00           H
ATOM   4623  CG  ASP A 486      25.596  37.315  80.480  1.00  0.00           C
ATOM   4624  OD1 ASP A 486      24.895  36.420  79.891  1.00  0.00           O
ATOM   4625  OD2 ASP A 486      25.052  38.200  81.168  1.00  0.00           O
ATOM   4626  C   ASP A 486      29.107  38.329  81.609  1.00  0.00           C
ATOM   4627  O   ASP A 486      29.403  38.143  82.773  1.00  0.00           O
ATOM   4628  N   TYR A 487      30.126  38.262  80.676  1.00  0.00           N
ATOM   4629  HN  TYR A 487      29.872  38.575  79.764  1.00  0.00           H
ATOM   4630  CA  TYR A 487      31.532  38.154  81.058  1.00  0.00           C
ATOM   4631  HA  TYR A 487      31.552  37.226  81.610  1.00  0.00           H
ATOM   4632  CB  TYR A 487      32.419  37.974  79.773  1.00  0.00           C
ATOM   4633  HB1 TYR A 487      31.853  38.545  79.006  1.00  0.00           H
ATOM   4634  HB2 TYR A 487      32.379  36.904  79.478  1.00  0.00           H
ATOM   4635  CG  TYR A 487      33.809  38.424  79.914  1.00  0.00           C
ATOM   4636  CD1 TYR A 487      34.813  37.478  80.303  1.00  0.00           C
ATOM   4637  HD1 TYR A 487      34.468  36.490  80.567  1.00  0.00           H
ATOM   4638  CE1 TYR A 487      36.114  37.919  80.502  1.00  0.00           C
ATOM   4639  HE1 TYR A 487      36.904  37.318  80.928  1.00  0.00           H
ATOM   4640  CZ  TYR A 487      36.454  39.237  80.124  1.00  0.00           C
ATOM   4641  OH  TYR A 487      37.779  39.692  80.433  1.00  0.00           O
ATOM   4642  HH  TYR A 487      38.305  38.889  80.399  1.00  0.00           H
ATOM   4643  CD2 TYR A 487      34.112  39.732  79.710  1.00  0.00           C
ATOM   4644  HD2 TYR A 487      33.255  40.372  79.563  1.00  0.00           H
ATOM   4645  CE2 TYR A 487      35.418  40.181  79.849  1.00  0.00           C
ATOM   4646  HE2 TYR A 487      35.700  41.214  79.705  1.00  0.00           H
ATOM   4647  C   TYR A 487      31.937  39.343  81.993  1.00  0.00           C
ATOM   4648  O   TYR A 487      32.440  39.131  83.079  1.00  0.00           O
ATOM   4649  N   VAL A 488      31.524  40.650  81.786  1.00  0.00           N
ATOM   4650  HN  VAL A 488      31.115  40.786  80.887  1.00  0.00           H
ATOM   4651  CA  VAL A 488      31.860  41.699  82.701  1.00  0.00           C
ATOM   4652  HA  VAL A 488      32.925  41.639  82.874  1.00  0.00           H
ATOM   4653  CB  VAL A 488      31.536  43.053  82.041  1.00  0.00           C
ATOM   4654  HB  VAL A 488      30.502  43.010  81.636  1.00  0.00           H
ATOM   4655  CG1 VAL A 488      31.781  44.164  83.077  1.00  0.00           C
ATOM   4656 1HG1 VAL A 488      31.137  44.060  83.977  1.00  0.00           H
ATOM   4657 2HG1 VAL A 488      31.576  45.160  82.628  1.00  0.00           H
ATOM   4658 3HG1 VAL A 488      32.848  44.047  83.364  1.00  0.00           H
ATOM   4659  CG2 VAL A 488      32.534  43.324  80.892  1.00  0.00           C
ATOM   4660 1HG2 VAL A 488      33.566  43.298  81.302  1.00  0.00           H
ATOM   4661 2HG2 VAL A 488      32.435  44.327  80.424  1.00  0.00           H
ATOM   4662 3HG2 VAL A 488      32.497  42.479  80.172  1.00  0.00           H
ATOM   4663  C   VAL A 488      31.246  41.545  84.052  1.00  0.00           C
ATOM   4664  O   VAL A 488      31.956  41.711  85.003  1.00  0.00           O
ATOM   4665  N   LEU A 489      29.937  41.144  84.196  1.00  0.00           N
ATOM   4666  HN  LEU A 489      29.379  41.096  83.370  1.00  0.00           H
ATOM   4667  CA  LEU A 489      29.348  40.713  85.465  1.00  0.00           C
ATOM   4668  HA  LEU A 489      29.298  41.538  86.161  1.00  0.00           H
ATOM   4669  CB  LEU A 489      27.888  40.260  85.220  1.00  0.00           C
ATOM   4670  HB1 LEU A 489      27.720  39.286  84.712  1.00  0.00           H
ATOM   4671  HB2 LEU A 489      27.543  41.131  84.624  1.00  0.00           H
ATOM   4672  CG  LEU A 489      27.040  40.096  86.482  1.00  0.00           C
ATOM   4673  HG  LEU A 489      27.577  40.579  87.327  1.00  0.00           H
ATOM   4674  CD1 LEU A 489      25.607  40.618  86.290  1.00  0.00           C
ATOM   4675 1HD1 LEU A 489      25.026  40.000  85.573  1.00  0.00           H
ATOM   4676 2HD1 LEU A 489      25.536  41.629  85.834  1.00  0.00           H
ATOM   4677 3HD1 LEU A 489      25.154  40.627  87.305  1.00  0.00           H
ATOM   4678  CD2 LEU A 489      26.881  38.548  86.811  1.00  0.00           C
ATOM   4679 1HD2 LEU A 489      27.875  38.051  86.799  1.00  0.00           H
ATOM   4680 2HD2 LEU A 489      26.373  38.055  85.954  1.00  0.00           H
ATOM   4681 3HD2 LEU A 489      26.376  38.329  87.776  1.00  0.00           H
ATOM   4682  C   LEU A 489      30.129  39.564  86.143  1.00  0.00           C
ATOM   4683  O   LEU A 489      30.382  39.648  87.330  1.00  0.00           O
ATOM   4684  N   CYS A 490      30.604  38.554  85.343  1.00  0.00           N
ATOM   4685  HN  CYS A 490      30.357  38.577  84.378  1.00  0.00           H
ATOM   4686  CA  CYS A 490      31.367  37.405  85.785  1.00  0.00           C
ATOM   4687  HA  CYS A 490      30.627  37.037  86.480  1.00  0.00           H
ATOM   4688  CB  CYS A 490      31.539  36.327  84.807  1.00  0.00           C
ATOM   4689  HB1 CYS A 490      32.201  36.650  83.976  1.00  0.00           H
ATOM   4690  HB2 CYS A 490      30.614  36.132  84.223  1.00  0.00           H
ATOM   4691  SG  CYS A 490      32.130  34.701  85.447  1.00  0.00           S
ATOM   4692  C   CYS A 490      32.653  37.791  86.420  1.00  0.00           C
ATOM   4693  O   CYS A 490      33.160  37.173  87.335  1.00  0.00           O
ATOM   4694  N   GLN A 491      33.163  38.904  85.904  1.00  0.00           N
ATOM   4695  HN  GLN A 491      32.681  39.326  85.140  1.00  0.00           H
ATOM   4696  CA  GLN A 491      34.468  39.478  86.345  1.00  0.00           C
ATOM   4697  HA  GLN A 491      35.018  38.620  86.703  1.00  0.00           H
ATOM   4698  CB  GLN A 491      35.115  40.216  85.100  1.00  0.00           C
ATOM   4699  HB1 GLN A 491      35.997  40.805  85.429  1.00  0.00           H
ATOM   4700  HB2 GLN A 491      34.279  40.873  84.778  1.00  0.00           H
ATOM   4701  CG  GLN A 491      35.535  39.281  83.957  1.00  0.00           C
ATOM   4702  HG1 GLN A 491      36.072  39.892  83.201  1.00  0.00           H
ATOM   4703  HG2 GLN A 491      34.677  38.865  83.387  1.00  0.00           H
ATOM   4704  CD  GLN A 491      36.450  38.078  84.346  1.00  0.00           C
ATOM   4705  OE1 GLN A 491      36.142  36.894  84.123  1.00  0.00           O
ATOM   4706  NE2 GLN A 491      37.661  38.510  84.778  1.00  0.00           N
ATOM   4707 1HE2 GLN A 491      37.757  39.490  84.952  1.00  0.00           H
ATOM   4708 2HE2 GLN A 491      38.335  37.806  85.002  1.00  0.00           H
ATOM   4709  C   GLN A 491      34.481  40.242  87.627  1.00  0.00           C
ATOM   4710  O   GLN A 491      35.495  40.418  88.252  1.00  0.00           O
ATOM   4711  N   ALA A 492      33.294  40.597  88.158  1.00  0.00           N
ATOM   4712  HN  ALA A 492      32.437  40.628  87.649  1.00  0.00           H
ATOM   4713  CA  ALA A 492      33.225  41.046  89.526  1.00  0.00           C
ATOM   4714  HA  ALA A 492      34.167  41.528  89.738  1.00  0.00           H
ATOM   4715  CB  ALA A 492      32.051  42.084  89.539  1.00  0.00           C
ATOM   4716  HB1 ALA A 492      31.894  42.518  90.549  1.00  0.00           H
ATOM   4717  HB2 ALA A 492      31.148  41.562  89.156  1.00  0.00           H
ATOM   4718  HB3 ALA A 492      32.172  42.977  88.890  1.00  0.00           H
ATOM   4719  C   ALA A 492      32.855  39.876  90.526  1.00  0.00           C
ATOM   4720  O   ALA A 492      33.059  40.058  91.767  1.00  0.00           O
ATOM   4721  N   ASN A 493      32.269  38.826  90.022  1.00  0.00           N
ATOM   4722  HN  ASN A 493      32.270  38.816  89.025  1.00  0.00           H
ATOM   4723  CA  ASN A 493      31.627  37.777  90.785  1.00  0.00           C
ATOM   4724  HA  ASN A 493      31.466  38.185  91.772  1.00  0.00           H
ATOM   4725  CB  ASN A 493      30.327  37.331  90.021  1.00  0.00           C
ATOM   4726  HB1 ASN A 493      30.198  36.321  90.465  1.00  0.00           H
ATOM   4727  HB2 ASN A 493      30.555  37.251  88.937  1.00  0.00           H
ATOM   4728  CG  ASN A 493      29.160  38.241  90.378  1.00  0.00           C
ATOM   4729  OD1 ASN A 493      28.247  37.832  91.127  1.00  0.00           O
ATOM   4730  ND2 ASN A 493      29.078  39.465  89.811  1.00  0.00           N
ATOM   4731 1HD2 ASN A 493      28.261  39.959  90.108  1.00  0.00           H
ATOM   4732 2HD2 ASN A 493      29.653  39.851  89.090  1.00  0.00           H
ATOM   4733  C   ASN A 493      32.544  36.511  90.944  1.00  0.00           C
ATOM   4734  O   ASN A 493      32.500  35.866  91.990  1.00  0.00           O
ATOM   4735  N   VAL A 494      33.466  36.311  89.989  1.00  0.00           N
ATOM   4736  HN  VAL A 494      33.350  36.713  89.084  1.00  0.00           H
ATOM   4737  CA  VAL A 494      34.343  35.180  90.109  1.00  0.00           C
ATOM   4738  HA  VAL A 494      33.725  34.316  90.305  1.00  0.00           H
ATOM   4739  CB  VAL A 494      35.004  34.857  88.804  1.00  0.00           C
ATOM   4740  HB  VAL A 494      34.230  34.860  88.008  1.00  0.00           H
ATOM   4741  CG1 VAL A 494      36.049  35.943  88.342  1.00  0.00           C
ATOM   4742 1HG1 VAL A 494      36.223  35.771  87.258  1.00  0.00           H
ATOM   4743 2HG1 VAL A 494      37.038  35.826  88.834  1.00  0.00           H
ATOM   4744 3HG1 VAL A 494      35.570  36.932  88.508  1.00  0.00           H
ATOM   4745  CG2 VAL A 494      35.698  33.530  88.746  1.00  0.00           C
ATOM   4746 1HG2 VAL A 494      36.213  33.511  87.762  1.00  0.00           H
ATOM   4747 2HG2 VAL A 494      35.005  32.661  88.749  1.00  0.00           H
ATOM   4748 3HG2 VAL A 494      36.457  33.455  89.554  1.00  0.00           H
ATOM   4749  C   VAL A 494      35.398  35.229  91.284  1.00  0.00           C
ATOM   4750  O   VAL A 494      35.758  34.292  91.966  1.00  0.00           O
ATOM   4751  N   THR A 495      35.705  36.499  91.514  1.00  0.00           N
ATOM   4752  HN  THR A 495      35.360  37.167  90.859  1.00  0.00           H
ATOM   4753  CA  THR A 495      36.640  36.990  92.502  1.00  0.00           C
ATOM   4754  HA  THR A 495      37.432  36.260  92.584  1.00  0.00           H
ATOM   4755  CB  THR A 495      37.333  38.279  92.079  1.00  0.00           C
ATOM   4756  HB  THR A 495      38.143  38.468  92.815  1.00  0.00           H
ATOM   4757  OG1 THR A 495      36.333  39.303  91.868  1.00  0.00           O
ATOM   4758  HG1 THR A 495      35.778  39.289  92.651  1.00  0.00           H
ATOM   4759  CG2 THR A 495      37.894  38.136  90.662  1.00  0.00           C
ATOM   4760 1HG2 THR A 495      37.061  37.985  89.943  1.00  0.00           H
ATOM   4761 2HG2 THR A 495      38.545  37.236  90.663  1.00  0.00           H
ATOM   4762 3HG2 THR A 495      38.570  39.008  90.530  1.00  0.00           H
ATOM   4763  C   THR A 495      36.056  36.974  93.916  1.00  0.00           C
ATOM   4764  O   THR A 495      36.827  37.296  94.859  1.00  0.00           O
ATOM   4765  N   ILE A 496      34.746  36.571  94.147  1.00  0.00           N
ATOM   4766  HN  ILE A 496      34.086  36.333  93.439  1.00  0.00           H
ATOM   4767  CA  ILE A 496      34.202  36.404  95.509  1.00  0.00           C
ATOM   4768  HA  ILE A 496      34.798  37.086  96.097  1.00  0.00           H
ATOM   4769  CB  ILE A 496      32.672  36.633  95.692  1.00  0.00           C
ATOM   4770  HB  ILE A 496      32.114  35.969  94.998  1.00  0.00           H
ATOM   4771  CG2 ILE A 496      32.364  36.392  97.148  1.00  0.00           C
ATOM   4772 1HG2 ILE A 496      31.314  36.689  97.358  1.00  0.00           H
ATOM   4773 2HG2 ILE A 496      32.894  37.116  97.803  1.00  0.00           H
ATOM   4774 3HG2 ILE A 496      32.539  35.349  97.488  1.00  0.00           H
ATOM   4775  CG1 ILE A 496      32.332  38.046  95.239  1.00  0.00           C
ATOM   4776 1HG1 ILE A 496      31.238  38.222  95.317  1.00  0.00           H
ATOM   4777 2HG1 ILE A 496      32.540  38.022  94.148  1.00  0.00           H
ATOM   4778  CD  ILE A 496      33.044  39.163  95.909  1.00  0.00           C
ATOM   4779  HD1 ILE A 496      32.518  39.507  96.824  1.00  0.00           H
ATOM   4780  HD2 ILE A 496      33.006  40.061  95.257  1.00  0.00           H
ATOM   4781  HD3 ILE A 496      34.114  38.989  96.154  1.00  0.00           H
ATOM   4782  C   ILE A 496      34.597  35.066  96.172  1.00  0.00           C
ATOM   4783  O   ILE A 496      34.207  33.992  95.729  1.00  0.00           O
ATOM   4784  N   GLY A 497      35.427  35.106  97.208  1.00  0.00           N
ATOM   4785  HN  GLY A 497      35.628  35.950  97.699  1.00  0.00           H
ATOM   4786  CA  GLY A 497      36.154  33.958  97.780  1.00  0.00           C
ATOM   4787  HA1 GLY A 497      35.763  33.014  97.430  1.00  0.00           H
ATOM   4788  HA2 GLY A 497      35.947  34.032  98.837  1.00  0.00           H
ATOM   4789  C   GLY A 497      37.661  33.925  97.576  1.00  0.00           C
ATOM   4790  O   GLY A 497      38.340  33.111  98.203  1.00  0.00           O
ATOM   4791  N   LEU A 498      38.260  34.747  96.737  1.00  0.00           N
ATOM   4792  HN  LEU A 498      37.829  35.488  96.229  1.00  0.00           H
ATOM   4793  CA  LEU A 498      39.657  34.571  96.383  1.00  0.00           C
ATOM   4794  HA  LEU A 498      39.652  33.630  95.854  1.00  0.00           H
ATOM   4795  CB  LEU A 498      40.002  35.696  95.392  1.00  0.00           C
ATOM   4796  HB1 LEU A 498      39.691  36.651  95.866  1.00  0.00           H
ATOM   4797  HB2 LEU A 498      39.318  35.548  94.529  1.00  0.00           H
ATOM   4798  CG  LEU A 498      41.444  35.719  94.802  1.00  0.00           C
ATOM   4799  HG  LEU A 498      42.113  35.828  95.682  1.00  0.00           H
ATOM   4800  CD1 LEU A 498      41.970  34.413  94.080  1.00  0.00           C
ATOM   4801 1HD1 LEU A 498      42.213  33.662  94.862  1.00  0.00           H
ATOM   4802 2HD1 LEU A 498      42.848  34.405  93.399  1.00  0.00           H
ATOM   4803 3HD1 LEU A 498      41.129  33.886  93.579  1.00  0.00           H
ATOM   4804  CD2 LEU A 498      41.487  36.889  93.830  1.00  0.00           C
ATOM   4805 1HD2 LEU A 498      41.089  37.805  94.315  1.00  0.00           H
ATOM   4806 2HD2 LEU A 498      40.828  36.676  92.962  1.00  0.00           H
ATOM   4807 3HD2 LEU A 498      42.523  37.149  93.526  1.00  0.00           H
ATOM   4808  C   LEU A 498      40.601  34.627  97.576  1.00  0.00           C
ATOM   4809  O   LEU A 498      40.732  35.690  98.234  1.00  0.00           O
ATOM   4810  N   PRO A 499      41.276  33.584  97.887  1.00  0.00           N
ATOM   4811  CD  PRO A 499      41.233  32.222  97.216  1.00  0.00           C
ATOM   4812  HD1 PRO A 499      41.087  32.200  96.114  1.00  0.00           H
ATOM   4813  HD2 PRO A 499      40.433  31.646  97.727  1.00  0.00           H
ATOM   4814  CA  PRO A 499      42.340  33.588  98.901  1.00  0.00           C
ATOM   4815  HA  PRO A 499      41.917  33.817  99.867  1.00  0.00           H
ATOM   4816  CB  PRO A 499      42.950  32.143  98.912  1.00  0.00           C
ATOM   4817  HB1 PRO A 499      42.411  31.514  99.653  1.00  0.00           H
ATOM   4818  HB2 PRO A 499      44.027  32.126  99.186  1.00  0.00           H
ATOM   4819  CG  PRO A 499      42.593  31.556  97.556  1.00  0.00           C
ATOM   4820  HG1 PRO A 499      43.254  32.055  96.815  1.00  0.00           H
ATOM   4821  HG2 PRO A 499      42.616  30.445  97.537  1.00  0.00           H
ATOM   4822  C   PRO A 499      43.486  34.512  98.478  1.00  0.00           C
ATOM   4823  O   PRO A 499      43.922  34.511  97.317  1.00  0.00           O
ATOM   4824  N   THR A 500      43.951  35.375  99.397  1.00  0.00           N
ATOM   4825  HN  THR A 500      43.480  35.399 100.275  1.00  0.00           H
ATOM   4826  CA  THR A 500      45.177  36.251  99.422  1.00  0.00           C
ATOM   4827  HA  THR A 500      44.796  37.129  98.921  1.00  0.00           H
ATOM   4828  CB  THR A 500      45.486  36.628 100.863  1.00  0.00           C
ATOM   4829  HB  THR A 500      46.267  35.984 101.322  1.00  0.00           H
ATOM   4830  OG1 THR A 500      44.277  36.583 101.628  1.00  0.00           O
ATOM   4831  HG1 THR A 500      44.433  35.868 102.249  1.00  0.00           H
ATOM   4832  CG2 THR A 500      46.124  38.006 100.786  1.00  0.00           C
ATOM   4833 1HG2 THR A 500      45.426  38.822 100.501  1.00  0.00           H
ATOM   4834 2HG2 THR A 500      46.983  37.951 100.083  1.00  0.00           H
ATOM   4835 3HG2 THR A 500      46.619  38.258 101.748  1.00  0.00           H
ATOM   4836  C   THR A 500      46.385  35.645  98.761  1.00  0.00           C
ATOM   4837  O   THR A 500      46.715  34.493  99.011  1.00  0.00           O
ATOM   4838  N   LYS A 501      47.024  36.366  97.846  1.00  0.00           N
ATOM   4839  HN  LYS A 501      46.735  37.290  97.610  1.00  0.00           H
ATOM   4840  CA  LYS A 501      48.158  36.013  97.035  1.00  0.00           C
ATOM   4841  HA  LYS A 501      48.421  36.922  96.515  1.00  0.00           H
ATOM   4842  CB  LYS A 501      49.454  35.721  97.954  1.00  0.00           C
ATOM   4843  HB1 LYS A 501      50.305  35.210  97.455  1.00  0.00           H
ATOM   4844  HB2 LYS A 501      49.011  35.113  98.771  1.00  0.00           H
ATOM   4845  CG  LYS A 501      50.114  37.109  98.424  1.00  0.00           C
ATOM   4846  HG1 LYS A 501      49.303  37.758  98.817  1.00  0.00           H
ATOM   4847  HG2 LYS A 501      50.484  37.564  97.480  1.00  0.00           H
ATOM   4848  CD  LYS A 501      51.187  36.961  99.510  1.00  0.00           C
ATOM   4849  HD1 LYS A 501      52.058  36.389  99.123  1.00  0.00           H
ATOM   4850  HD2 LYS A 501      50.632  36.413 100.300  1.00  0.00           H
ATOM   4851  CE  LYS A 501      51.546  38.353 100.135  1.00  0.00           C
ATOM   4852  HE1 LYS A 501      52.266  38.135 100.952  1.00  0.00           H
ATOM   4853  HE2 LYS A 501      50.735  38.902 100.660  1.00  0.00           H
ATOM   4854  NZ  LYS A 501      52.253  39.200  99.220  1.00  0.00           N
ATOM   4855  HZ1 LYS A 501      52.802  39.891  99.770  1.00  0.00           H
ATOM   4856  HZ2 LYS A 501      51.551  39.697  98.636  1.00  0.00           H
ATOM   4857  HZ3 LYS A 501      52.968  38.693  98.660  1.00  0.00           H
ATOM   4858  C   LYS A 501      48.065  35.046  95.837  1.00  0.00           C
ATOM   4859  O   LYS A 501      49.014  34.766  95.129  1.00  0.00           O
ATOM   4860  N   GLN A 502      46.870  34.495  95.534  1.00  0.00           N
ATOM   4861  HN  GLN A 502      46.021  34.551  96.054  1.00  0.00           H
ATOM   4862  CA  GLN A 502      46.752  33.502  94.436  1.00  0.00           C
ATOM   4863  HA  GLN A 502      47.765  33.280  94.136  1.00  0.00           H
ATOM   4864  CB  GLN A 502      46.034  32.221  94.776  1.00  0.00           C
ATOM   4865  HB1 GLN A 502      46.086  31.553  93.890  1.00  0.00           H
ATOM   4866  HB2 GLN A 502      44.967  32.425  95.010  1.00  0.00           H
ATOM   4867  CG  GLN A 502      46.581  31.405  96.003  1.00  0.00           C
ATOM   4868  HG1 GLN A 502      46.075  30.433  96.184  1.00  0.00           H
ATOM   4869  HG2 GLN A 502      46.527  31.938  96.977  1.00  0.00           H
ATOM   4870  CD  GLN A 502      48.058  30.967  95.774  1.00  0.00           C
ATOM   4871  OE1 GLN A 502      49.032  31.197  96.529  1.00  0.00           O
ATOM   4872  NE2 GLN A 502      48.200  30.140  94.709  1.00  0.00           N
ATOM   4873 1HE2 GLN A 502      49.097  29.744  94.512  1.00  0.00           H
ATOM   4874 2HE2 GLN A 502      47.472  30.006  94.037  1.00  0.00           H
ATOM   4875  C   GLN A 502      46.238  34.198  93.188  1.00  0.00           C
ATOM   4876  O   GLN A 502      45.368  35.063  93.320  1.00  0.00           O
ATOM   4877  N   PRO A 503      46.711  33.923  91.980  1.00  0.00           N
ATOM   4878  CD  PRO A 503      47.478  32.638  91.644  1.00  0.00           C
ATOM   4879  HD1 PRO A 503      47.097  31.744  92.181  1.00  0.00           H
ATOM   4880  HD2 PRO A 503      48.493  32.860  92.037  1.00  0.00           H
ATOM   4881  CA  PRO A 503      46.071  34.420  90.769  1.00  0.00           C
ATOM   4882  HA  PRO A 503      45.977  35.493  90.852  1.00  0.00           H
ATOM   4883  CB  PRO A 503      46.845  33.758  89.586  1.00  0.00           C
ATOM   4884  HB1 PRO A 503      47.632  34.444  89.206  1.00  0.00           H
ATOM   4885  HB2 PRO A 503      46.239  33.643  88.661  1.00  0.00           H
ATOM   4886  CG  PRO A 503      47.393  32.479  90.165  1.00  0.00           C
ATOM   4887  HG1 PRO A 503      46.615  31.735  89.890  1.00  0.00           H
ATOM   4888  HG2 PRO A 503      48.407  32.241  89.778  1.00  0.00           H
ATOM   4889  C   PRO A 503      44.577  33.942  90.589  1.00  0.00           C
ATOM   4890  O   PRO A 503      44.149  32.925  91.194  1.00  0.00           O
ATOM   4891  N   ILE A 504      43.766  34.542  89.654  1.00  0.00           N
ATOM   4892  HN  ILE A 504      44.000  35.383  89.172  1.00  0.00           H
ATOM   4893  CA  ILE A 504      42.336  34.130  89.466  1.00  0.00           C
ATOM   4894  HA  ILE A 504      42.134  33.199  89.975  1.00  0.00           H
ATOM   4895  CB  ILE A 504      41.394  35.047  90.276  1.00  0.00           C
ATOM   4896  HB  ILE A 504      41.596  34.826  91.345  1.00  0.00           H
ATOM   4897  CG2 ILE A 504      41.819  36.538  90.135  1.00  0.00           C
ATOM   4898 1HG2 ILE A 504      41.820  36.818  89.060  1.00  0.00           H
ATOM   4899 2HG2 ILE A 504      42.825  36.726  90.567  1.00  0.00           H
ATOM   4900 3HG2 ILE A 504      41.146  37.213  90.705  1.00  0.00           H
ATOM   4901  CG1 ILE A 504      39.911  34.927  89.862  1.00  0.00           C
ATOM   4902 1HG1 ILE A 504      39.663  34.300  88.978  1.00  0.00           H
ATOM   4903 2HG1 ILE A 504      39.657  35.968  89.566  1.00  0.00           H
ATOM   4904  CD  ILE A 504      39.093  34.337  91.008  1.00  0.00           C
ATOM   4905  HD1 ILE A 504      38.008  34.546  90.895  1.00  0.00           H
ATOM   4906  HD2 ILE A 504      39.347  34.882  91.943  1.00  0.00           H
ATOM   4907  HD3 ILE A 504      39.333  33.252  91.036  1.00  0.00           H
ATOM   4908  C   ILE A 504      42.089  34.013  87.927  1.00  0.00           C
ATOM   4909  O   ILE A 504      42.267  34.984  87.165  1.00  0.00           O
ATOM   4910  N   PRO A 505      41.753  32.807  87.364  1.00  0.00           N
ATOM   4911  CD  PRO A 505      41.965  31.579  88.090  1.00  0.00           C
ATOM   4912  HD1 PRO A 505      41.239  31.597  88.931  1.00  0.00           H
ATOM   4913  HD2 PRO A 505      43.029  31.515  88.401  1.00  0.00           H
ATOM   4914  CA  PRO A 505      41.166  32.601  86.043  1.00  0.00           C
ATOM   4915  HA  PRO A 505      41.980  32.854  85.379  1.00  0.00           H
ATOM   4916  CB  PRO A 505      40.809  31.136  86.061  1.00  0.00           C
ATOM   4917  HB1 PRO A 505      40.920  30.722  85.036  1.00  0.00           H
ATOM   4918  HB2 PRO A 505      39.771  30.856  86.345  1.00  0.00           H
ATOM   4919  CG  PRO A 505      41.846  30.523  86.997  1.00  0.00           C
ATOM   4920  HG1 PRO A 505      41.470  29.495  87.192  1.00  0.00           H
ATOM   4921  HG2 PRO A 505      42.836  30.431  86.502  1.00  0.00           H
ATOM   4922  C   PRO A 505      39.897  33.364  85.587  1.00  0.00           C
ATOM   4923  O   PRO A 505      38.882  33.288  86.270  1.00  0.00           O
ATOM   4924  N   ASP A 506      39.909  34.005  84.391  1.00  0.00           N
ATOM   4925  HN  ASP A 506      40.721  34.078  83.817  1.00  0.00           H
ATOM   4926  CA  ASP A 506      38.845  34.754  83.810  1.00  0.00           C
ATOM   4927  HA  ASP A 506      38.290  35.200  84.623  1.00  0.00           H
ATOM   4928  CB  ASP A 506      39.405  35.829  82.869  1.00  0.00           C
ATOM   4929  HB1 ASP A 506      38.547  36.480  82.596  1.00  0.00           H
ATOM   4930  HB2 ASP A 506      39.994  35.373  82.046  1.00  0.00           H
ATOM   4931  CG  ASP A 506      40.381  36.766  83.590  1.00  0.00           C
ATOM   4932  OD1 ASP A 506      41.414  37.177  82.920  1.00  0.00           O
ATOM   4933  OD2 ASP A 506      40.100  37.197  84.707  1.00  0.00           O
ATOM   4934  C   ASP A 506      37.787  33.850  83.072  1.00  0.00           C
ATOM   4935  O   ASP A 506      38.087  32.777  82.495  1.00  0.00           O
ATOM   4936  N   CYS A 507      36.513  34.258  83.186  1.00  0.00           N
ATOM   4937  HN  CYS A 507      36.267  35.126  83.608  1.00  0.00           H
ATOM   4938  CA  CYS A 507      35.369  33.529  82.662  1.00  0.00           C
ATOM   4939  HA  CYS A 507      35.501  32.563  83.127  1.00  0.00           H
ATOM   4940  CB  CYS A 507      34.102  34.256  83.153  1.00  0.00           C
ATOM   4941  HB1 CYS A 507      33.397  33.406  83.031  1.00  0.00           H
ATOM   4942  HB2 CYS A 507      33.877  35.057  82.416  1.00  0.00           H
ATOM   4943  SG  CYS A 507      34.112  34.679  84.927  1.00  0.00           S
ATOM   4944  C   CYS A 507      35.228  33.429  81.135  1.00  0.00           C
ATOM   4945  O   CYS A 507      35.807  34.266  80.419  1.00  0.00           O
ATOM   4946  N   GLU A 508      34.482  32.416  80.660  1.00  0.00           N
ATOM   4947  HN  GLU A 508      34.098  31.735  81.278  1.00  0.00           H
ATOM   4948  CA  GLU A 508      34.213  32.325  79.266  1.00  0.00           C
ATOM   4949  HA  GLU A 508      35.090  32.459  78.651  1.00  0.00           H
ATOM   4950  CB  GLU A 508      33.577  30.902  78.918  1.00  0.00           C
ATOM   4951  HB1 GLU A 508      33.250  30.899  77.856  1.00  0.00           H
ATOM   4952  HB2 GLU A 508      32.626  30.833  79.488  1.00  0.00           H
ATOM   4953  CG  GLU A 508      34.480  29.687  78.954  1.00  0.00           C
ATOM   4954  HG1 GLU A 508      34.805  29.317  79.949  1.00  0.00           H
ATOM   4955  HG2 GLU A 508      35.354  29.913  78.307  1.00  0.00           H
ATOM   4956  CD  GLU A 508      33.773  28.425  78.474  1.00  0.00           C
ATOM   4957  OE1 GLU A 508      34.302  27.760  77.518  1.00  0.00           O
ATOM   4958  OE2 GLU A 508      32.719  28.036  79.054  1.00  0.00           O
ATOM   4959  C   GLU A 508      33.161  33.329  78.828  1.00  0.00           C
ATOM   4960  O   GLU A 508      32.321  33.738  79.632  1.00  0.00           O
ATOM   4961  N   ILE A 509      33.203  33.761  77.522  1.00  0.00           N
ATOM   4962  HN  ILE A 509      33.963  33.450  76.956  1.00  0.00           H
ATOM   4963  CA  ILE A 509      32.111  34.522  76.889  1.00  0.00           C
ATOM   4964  HA  ILE A 509      31.662  35.120  77.668  1.00  0.00           H
ATOM   4965  CB  ILE A 509      32.680  35.642  75.993  1.00  0.00           C
ATOM   4966  HB  ILE A 509      33.353  35.179  75.240  1.00  0.00           H
ATOM   4967  CG2 ILE A 509      31.563  36.365  75.208  1.00  0.00           C
ATOM   4968 1HG2 ILE A 509      32.006  37.116  74.519  1.00  0.00           H
ATOM   4969 2HG2 ILE A 509      30.794  36.772  75.899  1.00  0.00           H
ATOM   4970 3HG2 ILE A 509      31.046  35.603  74.587  1.00  0.00           H
ATOM   4971  CG1 ILE A 509      33.624  36.611  76.806  1.00  0.00           C
ATOM   4972 1HG1 ILE A 509      34.332  35.982  77.386  1.00  0.00           H
ATOM   4973 2HG1 ILE A 509      33.042  37.234  77.519  1.00  0.00           H
ATOM   4974  CD  ILE A 509      34.438  37.497  75.970  1.00  0.00           C
ATOM   4975  HD1 ILE A 509      33.801  37.846  75.130  1.00  0.00           H
ATOM   4976  HD2 ILE A 509      35.313  37.002  75.497  1.00  0.00           H
ATOM   4977  HD3 ILE A 509      34.946  38.250  76.611  1.00  0.00           H
ATOM   4978  C   ILE A 509      31.086  33.654  76.162  1.00  0.00           C
ATOM   4979  O   ILE A 509      31.544  32.845  75.308  1.00  0.00           O
ATOM   4980  N   LYS A 510      29.797  33.703  76.508  1.00  0.00           N
ATOM   4981  HN  LYS A 510      29.458  34.278  77.248  1.00  0.00           H
ATOM   4982  CA  LYS A 510      28.982  32.748  75.932  1.00  0.00           C
ATOM   4983  HA  LYS A 510      29.492  31.810  76.092  1.00  0.00           H
ATOM   4984  CB  LYS A 510      27.621  32.456  76.718  1.00  0.00           C
ATOM   4985  HB1 LYS A 510      27.220  31.589  76.149  1.00  0.00           H
ATOM   4986  HB2 LYS A 510      26.965  33.348  76.629  1.00  0.00           H
ATOM   4987  CG  LYS A 510      27.759  32.065  78.164  1.00  0.00           C
ATOM   4988  HG1 LYS A 510      27.931  32.980  78.771  1.00  0.00           H
ATOM   4989  HG2 LYS A 510      28.597  31.347  78.294  1.00  0.00           H
ATOM   4990  CD  LYS A 510      26.544  31.444  78.892  1.00  0.00           C
ATOM   4991  HD1 LYS A 510      26.278  30.554  78.282  1.00  0.00           H
ATOM   4992  HD2 LYS A 510      25.679  32.141  78.902  1.00  0.00           H
ATOM   4993  CE  LYS A 510      26.975  31.064  80.351  1.00  0.00           C
ATOM   4994  HE1 LYS A 510      27.689  30.219  80.250  1.00  0.00           H
ATOM   4995  HE2 LYS A 510      26.041  30.937  80.939  1.00  0.00           H
ATOM   4996  NZ  LYS A 510      27.539  32.181  81.083  1.00  0.00           N
ATOM   4997  HZ1 LYS A 510      28.426  32.404  80.588  1.00  0.00           H
ATOM   4998  HZ2 LYS A 510      27.733  31.926  82.072  1.00  0.00           H
ATOM   4999  HZ3 LYS A 510      26.837  32.948  81.084  1.00  0.00           H
ATOM   5000  C   LYS A 510      28.707  32.815  74.457  1.00  0.00           C
ATOM   5001  O   LYS A 510      28.332  33.866  73.933  1.00  0.00           O
ATOM   5002  N   ASN A 511      28.751  31.670  73.709  1.00  0.00           N
ATOM   5003  HN  ASN A 511      29.040  30.766  74.016  1.00  0.00           H
ATOM   5004  CA  ASN A 511      28.403  31.659  72.312  1.00  0.00           C
ATOM   5005  HA  ASN A 511      28.525  30.660  71.919  1.00  0.00           H
ATOM   5006  CB  ASN A 511      26.934  32.018  72.036  1.00  0.00           C
ATOM   5007  HB1 ASN A 511      26.726  31.863  70.955  1.00  0.00           H
ATOM   5008  HB2 ASN A 511      26.769  33.088  72.285  1.00  0.00           H
ATOM   5009  CG  ASN A 511      25.930  31.216  72.791  1.00  0.00           C
ATOM   5010  OD1 ASN A 511      26.226  30.061  73.028  1.00  0.00           O
ATOM   5011  ND2 ASN A 511      24.745  31.784  73.053  1.00  0.00           N
ATOM   5012 1HD2 ASN A 511      23.987  31.143  73.180  1.00  0.00           H
ATOM   5013 2HD2 ASN A 511      24.686  32.782  73.035  1.00  0.00           H
ATOM   5014  C   ASN A 511      29.312  32.477  71.331  1.00  0.00           C
ATOM   5015  O   ASN A 511      28.864  32.963  70.294  1.00  0.00           O
ATOM   5016  N   ARG A 512      30.592  32.877  71.708  1.00  0.00           N
ATOM   5017  HN  ARG A 512      31.027  32.631  72.570  1.00  0.00           H
ATOM   5018  CA  ARG A 512      31.309  33.921  70.870  1.00  0.00           C
ATOM   5019  HA  ARG A 512      30.586  34.706  70.707  1.00  0.00           H
ATOM   5020  CB  ARG A 512      32.591  34.352  71.609  1.00  0.00           C
ATOM   5021  HB1 ARG A 512      32.292  34.737  72.608  1.00  0.00           H
ATOM   5022  HB2 ARG A 512      33.028  35.192  71.028  1.00  0.00           H
ATOM   5023  CG  ARG A 512      33.755  33.257  71.635  1.00  0.00           C
ATOM   5024  HG1 ARG A 512      34.130  33.163  70.593  1.00  0.00           H
ATOM   5025  HG2 ARG A 512      33.296  32.276  71.881  1.00  0.00           H
ATOM   5026  CD  ARG A 512      34.902  33.586  72.658  1.00  0.00           C
ATOM   5027  HD1 ARG A 512      34.458  33.631  73.675  1.00  0.00           H
ATOM   5028  HD2 ARG A 512      35.341  34.580  72.427  1.00  0.00           H
ATOM   5029  NE  ARG A 512      35.978  32.561  72.662  1.00  0.00           N
ATOM   5030  HE  ARG A 512      35.964  31.834  73.348  1.00  0.00           H
ATOM   5031  CZ  ARG A 512      36.878  32.419  71.651  1.00  0.00           C
ATOM   5032  NH1 ARG A 512      37.101  33.158  70.604  1.00  0.00           N
ATOM   5033 1HH1 ARG A 512      36.679  34.057  70.484  1.00  0.00           H
ATOM   5034 2HH1 ARG A 512      37.777  32.848  69.935  1.00  0.00           H
ATOM   5035  NH2 ARG A 512      37.755  31.428  71.810  1.00  0.00           N
ATOM   5036 1HH2 ARG A 512      37.560  30.746  72.515  1.00  0.00           H
ATOM   5037 2HH2 ARG A 512      38.380  31.298  71.041  1.00  0.00           H
ATOM   5038  C   ARG A 512      31.605  33.446  69.373  1.00  0.00           C
ATOM   5039  O   ARG A 512      31.567  32.267  69.040  1.00  0.00           O
ATOM   5040  N   PRO A 513      31.869  34.388  68.416  1.00  0.00           N
ATOM   5041  CD  PRO A 513      31.906  35.864  68.691  1.00  0.00           C
ATOM   5042  HD1 PRO A 513      32.885  36.274  69.019  1.00  0.00           H
ATOM   5043  HD2 PRO A 513      31.233  36.336  69.438  1.00  0.00           H
ATOM   5044  CA  PRO A 513      31.949  34.122  66.995  1.00  0.00           C
ATOM   5045  HA  PRO A 513      30.928  33.866  66.752  1.00  0.00           H
ATOM   5046  CB  PRO A 513      32.402  35.434  66.432  1.00  0.00           C
ATOM   5047  HB1 PRO A 513      32.101  35.491  65.364  1.00  0.00           H
ATOM   5048  HB2 PRO A 513      33.494  35.589  66.557  1.00  0.00           H
ATOM   5049  CG  PRO A 513      31.601  36.486  67.268  1.00  0.00           C
ATOM   5050  HG1 PRO A 513      31.879  37.559  67.194  1.00  0.00           H
ATOM   5051  HG2 PRO A 513      30.528  36.361  67.008  1.00  0.00           H
ATOM   5052  C   PRO A 513      32.981  33.034  66.642  1.00  0.00           C
ATOM   5053  O   PRO A 513      34.046  32.945  67.266  1.00  0.00           O
ATOM   5054  N   SER A 514      32.643  32.241  65.678  1.00  0.00           N
ATOM   5055  HN  SER A 514      31.746  32.356  65.258  1.00  0.00           H
ATOM   5056  CA  SER A 514      33.568  31.417  64.955  1.00  0.00           C
ATOM   5057  HA  SER A 514      34.099  30.781  65.648  1.00  0.00           H
ATOM   5058  CB  SER A 514      32.748  30.452  64.053  1.00  0.00           C
ATOM   5059  HB1 SER A 514      32.120  31.156  63.467  1.00  0.00           H
ATOM   5060  HB2 SER A 514      32.071  29.842  64.688  1.00  0.00           H
ATOM   5061  OG  SER A 514      33.440  29.674  63.051  1.00  0.00           O
ATOM   5062  HG1 SER A 514      34.140  29.200  63.507  1.00  0.00           H
[truncated: 55,384 more chars]
