# Supplementary material for: Structural insight into small molecule action on Frizzleds
Source: Nat Commun. 2020 Jan 21;11:414. doi: 10.1038/s41467-019-14149-3 (PMC6972889; doi:10.1038/s41467-019-14149-3)
Supplement: Supplementary file 8 — Supplementary Data 7 [file 41467_2019_14149_MOESM8_ESM.txt]

CRYST1   83.903   83.903  108.070  90.00  90.00  90.00 P 1           1
ATOM      1  N   GLY A 158      46.653  46.049 104.567  1.00  0.00           N
ATOM      2  HT1 GLY A 158      47.106  46.606 103.815  1.00  0.00           H
ATOM      3  HT2 GLY A 158      47.362  45.436 105.017  1.00  0.00           H
ATOM      4  HT3 GLY A 158      46.449  46.766 105.292  1.00  0.00           H
ATOM      5  CA  GLY A 158      45.492  45.171 104.060  1.00  0.00           C
ATOM      6  HA1 GLY A 158      45.215  44.595 104.931  1.00  0.00           H
ATOM      7  HA2 GLY A 158      45.905  44.621 103.228  1.00  0.00           H
ATOM      8  C   GLY A 158      44.327  45.929 103.482  1.00  0.00           C
ATOM      9  O   GLY A 158      43.683  46.649 104.251  1.00  0.00           O
ATOM     10  N   PHE A 159      43.917  45.722 102.225  1.00  0.00           N
ATOM     11  HN  PHE A 159      44.437  45.142 101.604  1.00  0.00           H
ATOM     12  CA  PHE A 159      42.735  46.256 101.619  1.00  0.00           C
ATOM     13  HA  PHE A 159      42.604  47.287 101.913  1.00  0.00           H
ATOM     14  CB  PHE A 159      42.778  46.339 100.027  1.00  0.00           C
ATOM     15  HB1 PHE A 159      41.800  46.729  99.673  1.00  0.00           H
ATOM     16  HB2 PHE A 159      42.996  45.317  99.650  1.00  0.00           H
ATOM     17  CG  PHE A 159      43.861  47.229  99.630  1.00  0.00           C
ATOM     18  CD1 PHE A 159      43.853  48.594 100.095  1.00  0.00           C
ATOM     19  HD1 PHE A 159      42.914  48.936 100.506  1.00  0.00           H
ATOM     20  CE1 PHE A 159      44.934  49.384  99.937  1.00  0.00           C
ATOM     21  HE1 PHE A 159      44.891  50.374 100.366  1.00  0.00           H
ATOM     22  CZ  PHE A 159      46.132  48.851  99.331  1.00  0.00           C
ATOM     23  HZ  PHE A 159      47.009  49.477  99.260  1.00  0.00           H
ATOM     24  CD2 PHE A 159      45.043  46.768  99.010  1.00  0.00           C
ATOM     25  HD2 PHE A 159      45.023  45.756  98.633  1.00  0.00           H
ATOM     26  CE2 PHE A 159      46.162  47.495  98.887  1.00  0.00           C
ATOM     27  HE2 PHE A 159      47.065  47.056  98.491  1.00  0.00           H
ATOM     28  C   PHE A 159      41.471  45.561 102.042  1.00  0.00           C
ATOM     29  O   PHE A 159      41.380  44.417 102.393  1.00  0.00           O
ATOM     30  N   TRP A 160      40.320  46.305 102.040  1.00  0.00           N
ATOM     31  HN  TRP A 160      40.365  47.252 101.729  1.00  0.00           H
ATOM     32  CA  TRP A 160      39.021  45.880 102.257  1.00  0.00           C
ATOM     33  HA  TRP A 160      39.009  45.277 103.153  1.00  0.00           H
ATOM     34  CB  TRP A 160      38.102  47.101 102.542  1.00  0.00           C
ATOM     35  HB1 TRP A 160      38.084  47.827 101.701  1.00  0.00           H
ATOM     36  HB2 TRP A 160      38.604  47.677 103.348  1.00  0.00           H
ATOM     37  CG  TRP A 160      36.603  46.789 102.852  1.00  0.00           C
ATOM     38  CD1 TRP A 160      36.053  46.533 104.096  1.00  0.00           C
ATOM     39  HD1 TRP A 160      36.653  46.675 104.983  1.00  0.00           H
ATOM     40  NE1 TRP A 160      34.703  46.290 103.974  1.00  0.00           N
ATOM     41  HE1 TRP A 160      34.008  46.101 104.633  1.00  0.00           H
ATOM     42  CE2 TRP A 160      34.368  46.482 102.662  1.00  0.00           C
ATOM     43  CD2 TRP A 160      35.538  46.686 101.899  1.00  0.00           C
ATOM     44  CE3 TRP A 160      35.342  46.885 100.504  1.00  0.00           C
ATOM     45  HE3 TRP A 160      36.068  47.232  99.783  1.00  0.00           H
ATOM     46  CZ3 TRP A 160      34.115  46.822  99.931  1.00  0.00           C
ATOM     47  HZ3 TRP A 160      33.961  46.781  98.863  1.00  0.00           H
ATOM     48  CZ2 TRP A 160      33.149  46.238 102.006  1.00  0.00           C
ATOM     49  HZ2 TRP A 160      32.221  46.014 102.510  1.00  0.00           H
ATOM     50  CH2 TRP A 160      33.043  46.473 100.620  1.00  0.00           C
ATOM     51  HH2 TRP A 160      32.159  46.338 100.015  1.00  0.00           H
ATOM     52  C   TRP A 160      38.545  44.919 101.170  1.00  0.00           C
ATOM     53  O   TRP A 160      38.707  45.336 100.035  1.00  0.00           O
ATOM     54  N   CYS A 161      38.116  43.690 101.441  1.00  0.00           N
ATOM     55  HN  CYS A 161      38.073  43.303 102.358  1.00  0.00           H
ATOM     56  CA  CYS A 161      37.698  42.785 100.373  1.00  0.00           C
ATOM     57  HA  CYS A 161      38.332  42.839  99.499  1.00  0.00           H
ATOM     58  CB  CYS A 161      38.166  41.283 100.795  1.00  0.00           C
ATOM     59  HB1 CYS A 161      37.854  40.585  99.989  1.00  0.00           H
ATOM     60  HB2 CYS A 161      37.548  41.217 101.717  1.00  0.00           H
ATOM     61  SG  CYS A 161      40.003  41.271 101.100  1.00  0.00           S
ATOM     62  HG1 CYS A 161      39.975  41.934 102.248  1.00  0.00           H
ATOM     63  C   CYS A 161      36.230  42.852 100.034  1.00  0.00           C
ATOM     64  O   CYS A 161      35.470  42.339 100.833  1.00  0.00           O
ATOM     65  N   PRO A 162      35.730  43.403  98.860  1.00  0.00           N
ATOM     66  CD  PRO A 162      36.601  43.862  97.788  1.00  0.00           C
ATOM     67  HD1 PRO A 162      37.140  43.058  97.243  1.00  0.00           H
ATOM     68  HD2 PRO A 162      37.282  44.665  98.143  1.00  0.00           H
ATOM     69  CA  PRO A 162      34.266  43.323  98.460  1.00  0.00           C
ATOM     70  HA  PRO A 162      33.717  43.985  99.115  1.00  0.00           H
ATOM     71  CB  PRO A 162      34.365  43.787  96.996  1.00  0.00           C
ATOM     72  HB1 PRO A 162      33.534  44.398  96.583  1.00  0.00           H
ATOM     73  HB2 PRO A 162      34.429  42.954  96.264  1.00  0.00           H
ATOM     74  CG  PRO A 162      35.704  44.608  96.934  1.00  0.00           C
ATOM     75  HG1 PRO A 162      36.011  44.719  95.873  1.00  0.00           H
ATOM     76  HG2 PRO A 162      35.479  45.617  97.341  1.00  0.00           H
ATOM     77  C   PRO A 162      33.614  41.984  98.609  1.00  0.00           C
ATOM     78  O   PRO A 162      34.269  41.004  98.254  1.00  0.00           O
ATOM     79  N   ARG A 163      32.299  41.983  99.009  1.00  0.00           N
ATOM     80  HN  ARG A 163      31.727  42.799  99.047  1.00  0.00           H
ATOM     81  CA  ARG A 163      31.750  40.715  99.459  1.00  0.00           C
ATOM     82  HA  ARG A 163      32.482  39.950  99.671  1.00  0.00           H
ATOM     83  CB  ARG A 163      30.955  41.038 100.794  1.00  0.00           C
ATOM     84  HB1 ARG A 163      30.360  40.117 100.970  1.00  0.00           H
ATOM     85  HB2 ARG A 163      30.200  41.836 100.625  1.00  0.00           H
ATOM     86  CG  ARG A 163      31.630  41.276 102.090  1.00  0.00           C
ATOM     87  HG1 ARG A 163      32.327  40.441 102.313  1.00  0.00           H
ATOM     88  HG2 ARG A 163      30.921  41.338 102.944  1.00  0.00           H
ATOM     89  CD  ARG A 163      32.433  42.630 102.137  1.00  0.00           C
ATOM     90  HD1 ARG A 163      31.904  43.484 101.663  1.00  0.00           H
ATOM     91  HD2 ARG A 163      33.342  42.495 101.513  1.00  0.00           H
ATOM     92  NE  ARG A 163      32.661  43.059 103.503  1.00  0.00           N
ATOM     93  HE  ARG A 163      31.900  43.353 104.081  1.00  0.00           H
ATOM     94  CZ  ARG A 163      33.823  43.171 104.115  1.00  0.00           C
ATOM     95  NH1 ARG A 163      34.902  42.889 103.460  1.00  0.00           N
ATOM     96 1HH1 ARG A 163      34.923  42.808 102.464  1.00  0.00           H
ATOM     97 2HH1 ARG A 163      35.728  43.026 104.006  1.00  0.00           H
ATOM     98  NH2 ARG A 163      34.064  43.456 105.397  1.00  0.00           N
ATOM     99 1HH2 ARG A 163      33.247  43.489 105.974  1.00  0.00           H
ATOM    100 2HH2 ARG A 163      34.985  43.275 105.742  1.00  0.00           H
ATOM    101  C   ARG A 163      30.870  40.090  98.376  1.00  0.00           C
ATOM    102  O   ARG A 163      29.910  40.710  98.007  1.00  0.00           O
ATOM    103  N   HSD A 164      31.196  39.024  97.715  1.00  0.00           N
ATOM    104  HN  HSD A 164      30.606  38.812  96.940  1.00  0.00           H
ATOM    105  CA  HSD A 164      32.393  38.215  97.851  1.00  0.00           C
ATOM    106  HA  HSD A 164      33.150  38.864  98.266  1.00  0.00           H
ATOM    107  CB  HSD A 164      32.231  36.956  98.632  1.00  0.00           C
ATOM    108  HB1 HSD A 164      33.058  36.218  98.557  1.00  0.00           H
ATOM    109  HB2 HSD A 164      31.312  36.407  98.335  1.00  0.00           H
ATOM    110  ND1 HSD A 164      33.073  37.665 100.804  1.00  0.00           N
ATOM    111  HD1 HSD A 164      34.042  37.643 100.559  1.00  0.00           H
ATOM    112  CG  HSD A 164      32.058  37.216 100.071  1.00  0.00           C
ATOM    113  CE1 HSD A 164      32.648  37.856 102.104  1.00  0.00           C
ATOM    114  HE1 HSD A 164      33.304  37.991 102.964  1.00  0.00           H
ATOM    115  NE2 HSD A 164      31.305  37.635 102.202  1.00  0.00           N
ATOM    116  CD2 HSD A 164      30.972  37.141 100.955  1.00  0.00           C
ATOM    117  HD2 HSD A 164      29.958  36.782 100.828  1.00  0.00           H
ATOM    118  C   HSD A 164      32.885  38.072  96.399  1.00  0.00           C
ATOM    119  O   HSD A 164      32.059  37.886  95.535  1.00  0.00           O
ATOM    120  N   LEU A 165      34.270  38.197  96.203  1.00  0.00           N
ATOM    121  HN  LEU A 165      34.899  38.407  96.948  1.00  0.00           H
ATOM    122  CA  LEU A 165      34.920  38.027  94.853  1.00  0.00           C
ATOM    123  HA  LEU A 165      34.101  38.103  94.153  1.00  0.00           H
ATOM    124  CB  LEU A 165      35.963  39.080  94.551  1.00  0.00           C
ATOM    125  HB1 LEU A 165      36.173  38.874  93.480  1.00  0.00           H
ATOM    126  HB2 LEU A 165      36.963  38.999  95.029  1.00  0.00           H
ATOM    127  CG  LEU A 165      35.518  40.548  94.715  1.00  0.00           C
ATOM    128  HG  LEU A 165      35.305  40.750  95.787  1.00  0.00           H
ATOM    129  CD1 LEU A 165      36.785  41.392  94.423  1.00  0.00           C
ATOM    130 1HD1 LEU A 165      37.205  41.249  93.405  1.00  0.00           H
ATOM    131 2HD1 LEU A 165      37.538  41.163  95.207  1.00  0.00           H
ATOM    132 3HD1 LEU A 165      36.623  42.490  94.469  1.00  0.00           H
ATOM    133  CD2 LEU A 165      34.398  40.887  93.766  1.00  0.00           C
ATOM    134 1HD2 LEU A 165      34.758  40.737  92.725  1.00  0.00           H
ATOM    135 2HD2 LEU A 165      33.918  41.888  93.807  1.00  0.00           H
ATOM    136 3HD2 LEU A 165      33.540  40.181  93.796  1.00  0.00           H
ATOM    137  C   LEU A 165      35.433  36.597  94.592  1.00  0.00           C
ATOM    138  O   LEU A 165      36.242  36.117  95.406  1.00  0.00           O
ATOM    139  N   LYS A 166      34.982  35.928  93.461  1.00  0.00           N
ATOM    140  HN  LYS A 166      34.480  36.377  92.726  1.00  0.00           H
ATOM    141  CA  LYS A 166      35.416  34.583  92.980  1.00  0.00           C
ATOM    142  HA  LYS A 166      35.467  33.928  93.837  1.00  0.00           H
ATOM    143  CB  LYS A 166      34.429  33.932  92.004  1.00  0.00           C
ATOM    144  HB1 LYS A 166      33.414  33.972  92.455  1.00  0.00           H
ATOM    145  HB2 LYS A 166      34.763  32.898  91.773  1.00  0.00           H
ATOM    146  CG  LYS A 166      34.446  34.615  90.728  1.00  0.00           C
ATOM    147  HG1 LYS A 166      35.447  34.569  90.248  1.00  0.00           H
ATOM    148  HG2 LYS A 166      34.125  35.665  90.899  1.00  0.00           H
ATOM    149  CD  LYS A 166      33.491  34.014  89.710  1.00  0.00           C
ATOM    150  HD1 LYS A 166      33.884  32.990  89.535  1.00  0.00           H
ATOM    151  HD2 LYS A 166      33.703  34.651  88.824  1.00  0.00           H
ATOM    152  CE  LYS A 166      31.975  33.998  90.117  1.00  0.00           C
ATOM    153  HE1 LYS A 166      31.529  34.987  90.359  1.00  0.00           H
ATOM    154  HE2 LYS A 166      31.859  33.457  91.080  1.00  0.00           H
ATOM    155  NZ  LYS A 166      31.111  33.387  89.038  1.00  0.00           N
ATOM    156  HZ1 LYS A 166      31.536  32.462  88.826  1.00  0.00           H
ATOM    157  HZ2 LYS A 166      31.112  34.000  88.197  1.00  0.00           H
ATOM    158  HZ3 LYS A 166      30.140  33.194  89.357  1.00  0.00           H
ATOM    159  C   LYS A 166      36.846  34.512  92.408  1.00  0.00           C
ATOM    160  O   LYS A 166      37.363  35.412  91.805  1.00  0.00           O
ATOM    161  N   THR A 167      37.541  33.361  92.626  1.00  0.00           N
ATOM    162  HN  THR A 167      37.071  32.716  93.224  1.00  0.00           H
ATOM    163  CA  THR A 167      38.895  33.003  92.178  1.00  0.00           C
ATOM    164  HA  THR A 167      39.674  33.703  92.442  1.00  0.00           H
ATOM    165  CB  THR A 167      39.372  31.744  92.950  1.00  0.00           C
ATOM    166  HB  THR A 167      40.070  31.160  92.312  1.00  0.00           H
ATOM    167  OG1 THR A 167      38.206  30.999  93.348  1.00  0.00           O
ATOM    168  HG1 THR A 167      37.718  30.758  92.558  1.00  0.00           H
ATOM    169  CG2 THR A 167      40.161  32.075  94.287  1.00  0.00           C
ATOM    170 1HG2 THR A 167      39.416  32.527  94.976  1.00  0.00           H
ATOM    171 2HG2 THR A 167      40.881  32.877  94.017  1.00  0.00           H
ATOM    172 3HG2 THR A 167      40.627  31.225  94.831  1.00  0.00           H
ATOM    173  C   THR A 167      38.969  32.897  90.714  1.00  0.00           C
ATOM    174  O   THR A 167      38.014  32.543  90.073  1.00  0.00           O
ATOM    175  N   SER A 168      40.140  33.165  90.070  1.00  0.00           N
ATOM    176  HN  SER A 168      40.887  33.618  90.550  1.00  0.00           H
ATOM    177  CA  SER A 168      40.328  33.047  88.613  1.00  0.00           C
ATOM    178  HA  SER A 168      39.575  32.329  88.322  1.00  0.00           H
ATOM    179  CB  SER A 168      40.108  34.348  87.875  1.00  0.00           C
ATOM    180  HB1 SER A 168      39.068  34.738  87.839  1.00  0.00           H
ATOM    181  HB2 SER A 168      40.352  34.063  86.829  1.00  0.00           H
ATOM    182  OG  SER A 168      40.980  35.314  88.284  1.00  0.00           O
ATOM    183  HG1 SER A 168      40.658  36.092  87.822  1.00  0.00           H
ATOM    184  C   SER A 168      41.648  32.437  88.165  1.00  0.00           C
ATOM    185  O   SER A 168      42.752  32.830  88.473  1.00  0.00           O
ATOM    186  N   GLY A 169      41.540  31.477  87.281  1.00  0.00           N
ATOM    187  HN  GLY A 169      40.623  31.111  87.144  1.00  0.00           H
ATOM    188  CA  GLY A 169      42.634  31.112  86.330  1.00  0.00           C
ATOM    189  HA1 GLY A 169      42.238  30.300  85.738  1.00  0.00           H
ATOM    190  HA2 GLY A 169      43.438  30.743  86.949  1.00  0.00           H
ATOM    191  C   GLY A 169      43.224  32.159  85.391  1.00  0.00           C
ATOM    192  O   GLY A 169      42.952  33.362  85.408  1.00  0.00           O
ATOM    193  N   GLY A 170      44.120  31.734  84.474  1.00  0.00           N
ATOM    194  HN  GLY A 170      44.450  30.794  84.438  1.00  0.00           H
ATOM    195  CA  GLY A 170      44.769  32.687  83.536  1.00  0.00           C
ATOM    196  HA1 GLY A 170      43.969  33.266  83.097  1.00  0.00           H
ATOM    197  HA2 GLY A 170      45.249  32.039  82.817  1.00  0.00           H
ATOM    198  C   GLY A 170      45.740  33.688  84.069  1.00  0.00           C
ATOM    199  O   GLY A 170      45.929  33.994  85.256  1.00  0.00           O
ATOM    200  N   GLN A 171      46.538  34.247  83.143  1.00  0.00           N
ATOM    201  HN  GLN A 171      46.325  33.967  82.210  1.00  0.00           H
ATOM    202  CA  GLN A 171      47.738  35.101  83.337  1.00  0.00           C
ATOM    203  HA  GLN A 171      48.051  34.902  84.351  1.00  0.00           H
ATOM    204  CB  GLN A 171      48.791  34.936  82.155  1.00  0.00           C
ATOM    205  HB1 GLN A 171      49.648  35.642  82.183  1.00  0.00           H
ATOM    206  HB2 GLN A 171      48.212  35.116  81.225  1.00  0.00           H
ATOM    207  CG  GLN A 171      49.566  33.595  81.977  1.00  0.00           C
ATOM    208  HG1 GLN A 171      50.507  33.501  82.560  1.00  0.00           H
ATOM    209  HG2 GLN A 171      49.745  33.551  80.882  1.00  0.00           H
ATOM    210  CD  GLN A 171      48.603  32.417  82.325  1.00  0.00           C
ATOM    211  OE1 GLN A 171      47.685  32.125  81.548  1.00  0.00           O
ATOM    212  NE2 GLN A 171      48.888  31.745  83.472  1.00  0.00           N
ATOM    213 1HE2 GLN A 171      48.140  31.161  83.789  1.00  0.00           H
ATOM    214 2HE2 GLN A 171      49.626  31.982  84.103  1.00  0.00           H
ATOM    215  C   GLN A 171      47.384  36.606  83.278  1.00  0.00           C
ATOM    216  O   GLN A 171      48.232  37.514  83.301  1.00  0.00           O
ATOM    217  N   GLY A 172      46.057  36.924  83.307  1.00  0.00           N
ATOM    218  HN  GLY A 172      45.344  36.240  83.173  1.00  0.00           H
ATOM    219  CA  GLY A 172      45.676  38.314  83.761  1.00  0.00           C
ATOM    220  HA1 GLY A 172      44.630  38.461  83.537  1.00  0.00           H
ATOM    221  HA2 GLY A 172      46.266  38.984  83.154  1.00  0.00           H
ATOM    222  C   GLY A 172      45.936  38.707  85.265  1.00  0.00           C
ATOM    223  O   GLY A 172      46.328  37.955  86.112  1.00  0.00           O
ATOM    224  N   TYR A 173      45.873  39.993  85.570  1.00  0.00           N
ATOM    225  HN  TYR A 173      45.523  40.567  84.834  1.00  0.00           H
ATOM    226  CA  TYR A 173      45.930  40.636  86.904  1.00  0.00           C
ATOM    227  HA  TYR A 173      46.905  40.507  87.351  1.00  0.00           H
ATOM    228  CB  TYR A 173      45.748  42.075  86.468  1.00  0.00           C
ATOM    229  HB1 TYR A 173      44.955  42.283  85.718  1.00  0.00           H
ATOM    230  HB2 TYR A 173      46.608  42.550  85.949  1.00  0.00           H
ATOM    231  CG  TYR A 173      45.472  42.882  87.701  1.00  0.00           C
ATOM    232  CD1 TYR A 173      44.194  43.205  88.086  1.00  0.00           C
ATOM    233  HD1 TYR A 173      43.411  42.924  87.397  1.00  0.00           H
ATOM    234  CE1 TYR A 173      43.966  44.198  89.067  1.00  0.00           C
ATOM    235  HE1 TYR A 173      42.985  44.581  89.308  1.00  0.00           H
ATOM    236  CZ  TYR A 173      45.046  44.618  89.861  1.00  0.00           C
ATOM    237  OH  TYR A 173      44.971  45.648  90.854  1.00  0.00           O
ATOM    238  HH  TYR A 173      44.051  45.871  91.019  1.00  0.00           H
ATOM    239  CD2 TYR A 173      46.531  43.257  88.512  1.00  0.00           C
ATOM    240  HD2 TYR A 173      47.491  42.903  88.164  1.00  0.00           H
ATOM    241  CE2 TYR A 173      46.322  44.147  89.560  1.00  0.00           C
ATOM    242  HE2 TYR A 173      47.157  44.464  90.168  1.00  0.00           H
ATOM    243  C   TYR A 173      44.851  40.015  87.874  1.00  0.00           C
ATOM    244  O   TYR A 173      43.787  39.663  87.387  1.00  0.00           O
ATOM    245  N   LYS A 174      45.179  40.018  89.216  1.00  0.00           N
ATOM    246  HN  LYS A 174      46.124  40.258  89.422  1.00  0.00           H
ATOM    247  CA  LYS A 174      44.242  39.729  90.270  1.00  0.00           C
ATOM    248  HA  LYS A 174      43.240  39.602  89.888  1.00  0.00           H
ATOM    249  CB  LYS A 174      44.781  38.370  90.965  1.00  0.00           C
ATOM    250  HB1 LYS A 174      43.892  38.016  91.531  1.00  0.00           H
ATOM    251  HB2 LYS A 174      45.481  38.630  91.788  1.00  0.00           H
ATOM    252  CG  LYS A 174      45.289  37.266  90.105  1.00  0.00           C
ATOM    253  HG1 LYS A 174      45.420  36.402  90.792  1.00  0.00           H
ATOM    254  HG2 LYS A 174      46.250  37.506  89.602  1.00  0.00           H
ATOM    255  CD  LYS A 174      44.342  36.768  89.043  1.00  0.00           C
ATOM    256  HD1 LYS A 174      44.243  37.613  88.328  1.00  0.00           H
ATOM    257  HD2 LYS A 174      43.390  36.470  89.533  1.00  0.00           H
ATOM    258  CE  LYS A 174      44.965  35.535  88.356  1.00  0.00           C
ATOM    259  HE1 LYS A 174      44.931  34.601  88.958  1.00  0.00           H
ATOM    260  HE2 LYS A 174      45.911  35.932  87.931  1.00  0.00           H
ATOM    261  NZ  LYS A 174      44.233  35.137  87.088  1.00  0.00           N
ATOM    262  HZ1 LYS A 174      43.913  35.975  86.563  1.00  0.00           H
ATOM    263  HZ2 LYS A 174      43.449  34.559  87.452  1.00  0.00           H
ATOM    264  HZ3 LYS A 174      44.821  34.525  86.487  1.00  0.00           H
ATOM    265  C   LYS A 174      44.209  40.830  91.322  1.00  0.00           C
ATOM    266  O   LYS A 174      45.070  41.700  91.319  1.00  0.00           O
ATOM    267  N   PHE A 175      43.161  40.842  92.104  1.00  0.00           N
ATOM    268  HN  PHE A 175      42.570  40.039  92.123  1.00  0.00           H
ATOM    269  CA  PHE A 175      42.850  41.882  93.081  1.00  0.00           C
ATOM    270  HA  PHE A 175      43.202  42.764  92.568  1.00  0.00           H
ATOM    271  CB  PHE A 175      41.287  42.193  93.318  1.00  0.00           C
ATOM    272  HB1 PHE A 175      40.885  41.161  93.230  1.00  0.00           H
ATOM    273  HB2 PHE A 175      40.874  42.843  92.517  1.00  0.00           H
ATOM    274  CG  PHE A 175      40.934  42.791  94.678  1.00  0.00           C
ATOM    275  CD1 PHE A 175      40.686  42.009  95.828  1.00  0.00           C
ATOM    276  HD1 PHE A 175      40.613  40.932  95.859  1.00  0.00           H
ATOM    277  CE1 PHE A 175      40.231  42.631  97.066  1.00  0.00           C
ATOM    278  HE1 PHE A 175      40.084  41.998  97.929  1.00  0.00           H
ATOM    279  CZ  PHE A 175      40.105  43.988  97.094  1.00  0.00           C
ATOM    280  HZ  PHE A 175      39.721  44.479  97.976  1.00  0.00           H
ATOM    281  CD2 PHE A 175      40.833  44.218  94.804  1.00  0.00           C
ATOM    282  HD2 PHE A 175      40.918  44.796  93.896  1.00  0.00           H
ATOM    283  CE2 PHE A 175      40.467  44.804  96.033  1.00  0.00           C
ATOM    284  HE2 PHE A 175      40.430  45.880  96.121  1.00  0.00           H
ATOM    285  C   PHE A 175      43.716  41.856  94.308  1.00  0.00           C
ATOM    286  O   PHE A 175      44.120  40.874  94.894  1.00  0.00           O
ATOM    287  N   LEU A 176      44.210  43.021  94.610  1.00  0.00           N
ATOM    288  HN  LEU A 176      43.940  43.831  94.096  1.00  0.00           H
ATOM    289  CA  LEU A 176      45.243  43.242  95.652  1.00  0.00           C
ATOM    290  HA  LEU A 176      46.154  42.752  95.343  1.00  0.00           H
ATOM    291  CB  LEU A 176      45.370  44.750  95.827  1.00  0.00           C
ATOM    292  HB1 LEU A 176      46.102  45.025  96.616  1.00  0.00           H
ATOM    293  HB2 LEU A 176      44.432  45.198  96.218  1.00  0.00           H
ATOM    294  CG  LEU A 176      45.729  45.623  94.568  1.00  0.00           C
ATOM    295  HG  LEU A 176      44.920  45.594  93.807  1.00  0.00           H
ATOM    296  CD1 LEU A 176      45.794  47.138  95.025  1.00  0.00           C
ATOM    297 1HD1 LEU A 176      45.075  47.411  95.827  1.00  0.00           H
ATOM    298 2HD1 LEU A 176      45.680  47.821  94.156  1.00  0.00           H
ATOM    299 3HD1 LEU A 176      46.810  47.430  95.365  1.00  0.00           H
ATOM    300  CD2 LEU A 176      47.076  45.349  93.952  1.00  0.00           C
ATOM    301 1HD2 LEU A 176      46.912  45.123  92.876  1.00  0.00           H
ATOM    302 2HD2 LEU A 176      47.723  44.601  94.458  1.00  0.00           H
ATOM    303 3HD2 LEU A 176      47.670  46.288  93.918  1.00  0.00           H
ATOM    304  C   LEU A 176      44.907  42.640  96.987  1.00  0.00           C
ATOM    305  O   LEU A 176      45.719  42.110  97.723  1.00  0.00           O
ATOM    306  N   GLY A 177      43.660  42.680  97.464  1.00  0.00           N
ATOM    307  HN  GLY A 177      43.061  43.015  96.740  1.00  0.00           H
ATOM    308  CA  GLY A 177      43.178  42.493  98.829  1.00  0.00           C
ATOM    309  HA1 GLY A 177      42.149  42.781  98.986  1.00  0.00           H
ATOM    310  HA2 GLY A 177      43.871  43.049  99.443  1.00  0.00           H
ATOM    311  C   GLY A 177      43.094  41.079  99.264  1.00  0.00           C
ATOM    312  O   GLY A 177      43.137  40.721 100.462  1.00  0.00           O
ATOM    313  N   ILE A 178      42.891  40.177  98.242  1.00  0.00           N
ATOM    314  HN  ILE A 178      43.114  40.560  97.349  1.00  0.00           H
ATOM    315  CA  ILE A 178      42.660  38.687  98.325  1.00  0.00           C
ATOM    316  HA  ILE A 178      43.266  38.351  99.153  1.00  0.00           H
ATOM    317  CB  ILE A 178      41.262  38.183  98.744  1.00  0.00           C
ATOM    318  HB  ILE A 178      41.050  38.548  99.772  1.00  0.00           H
ATOM    319  CG2 ILE A 178      40.164  38.827  97.829  1.00  0.00           C
ATOM    320 1HG2 ILE A 178      40.032  39.921  97.969  1.00  0.00           H
ATOM    321 2HG2 ILE A 178      39.197  38.319  98.033  1.00  0.00           H
ATOM    322 3HG2 ILE A 178      40.329  38.528  96.772  1.00  0.00           H
ATOM    323  CG1 ILE A 178      41.150  36.641  98.729  1.00  0.00           C
ATOM    324 1HG1 ILE A 178      41.496  36.208  97.766  1.00  0.00           H
ATOM    325 2HG1 ILE A 178      40.111  36.356  98.999  1.00  0.00           H
ATOM    326  CD  ILE A 178      42.045  35.997  99.779  1.00  0.00           C
ATOM    327  HD1 ILE A 178      41.887  34.898  99.830  1.00  0.00           H
ATOM    328  HD2 ILE A 178      41.808  36.375 100.797  1.00  0.00           H
ATOM    329  HD3 ILE A 178      43.138  36.193  99.762  1.00  0.00           H
ATOM    330  C   ILE A 178      43.148  38.060  97.051  1.00  0.00           C
ATOM    331  O   ILE A 178      42.693  38.376  95.980  1.00  0.00           O
ATOM    332  N   ASP A 179      44.264  37.309  97.106  1.00  0.00           N
ATOM    333  HN  ASP A 179      44.742  36.969  97.912  1.00  0.00           H
ATOM    334  CA  ASP A 179      45.062  36.824  95.887  1.00  0.00           C
ATOM    335  HA  ASP A 179      45.229  37.717  95.304  1.00  0.00           H
ATOM    336  CB  ASP A 179      46.327  36.079  96.355  1.00  0.00           C
ATOM    337  HB1 ASP A 179      46.845  35.595  95.500  1.00  0.00           H
ATOM    338  HB2 ASP A 179      46.139  35.219  97.034  1.00  0.00           H
ATOM    339  CG  ASP A 179      47.341  37.031  97.000  1.00  0.00           C
ATOM    340  OD1 ASP A 179      47.230  38.286  96.881  1.00  0.00           O
ATOM    341  OD2 ASP A 179      48.247  36.560  97.748  1.00  0.00           O
ATOM    342  C   ASP A 179      44.228  35.837  95.081  1.00  0.00           C
ATOM    343  O   ASP A 179      43.369  35.173  95.578  1.00  0.00           O
ATOM    344  N   GLN A 180      44.492  35.791  93.751  1.00  0.00           N
ATOM    345  HN  GLN A 180      45.149  36.445  93.385  1.00  0.00           H
ATOM    346  CA  GLN A 180      43.938  34.909  92.813  1.00  0.00           C
ATOM    347  HA  GLN A 180      44.471  35.013  91.879  1.00  0.00           H
ATOM    348  CB  GLN A 180      44.062  33.389  93.290  1.00  0.00           C
ATOM    349  HB1 GLN A 180      43.693  32.883  92.372  1.00  0.00           H
ATOM    350  HB2 GLN A 180      43.434  33.154  94.176  1.00  0.00           H
ATOM    351  CG  GLN A 180      45.512  32.940  93.497  1.00  0.00           C
ATOM    352  HG1 GLN A 180      45.609  31.854  93.285  1.00  0.00           H
ATOM    353  HG2 GLN A 180      45.846  33.147  94.536  1.00  0.00           H
ATOM    354  CD  GLN A 180      46.467  33.757  92.561  1.00  0.00           C
ATOM    355  OE1 GLN A 180      47.089  34.776  92.964  1.00  0.00           O
ATOM    356  NE2 GLN A 180      46.558  33.373  91.238  1.00  0.00           N
ATOM    357 1HE2 GLN A 180      47.374  33.806  90.856  1.00  0.00           H
ATOM    358 2HE2 GLN A 180      45.993  32.685  90.783  1.00  0.00           H
ATOM    359  C   GLN A 180      42.504  35.252  92.497  1.00  0.00           C
ATOM    360  O   GLN A 180      42.053  35.001  91.389  1.00  0.00           O
ATOM    361  N   CYS A 181      41.802  35.978  93.348  1.00  0.00           N
ATOM    362  HN  CYS A 181      42.208  36.233  94.221  1.00  0.00           H
ATOM    363  CA  CYS A 181      40.559  36.547  92.997  1.00  0.00           C
ATOM    364  HA  CYS A 181      39.975  35.677  92.734  1.00  0.00           H
ATOM    365  CB  CYS A 181      39.914  37.230  94.216  1.00  0.00           C
ATOM    366  HB1 CYS A 181      38.922  37.612  93.892  1.00  0.00           H
ATOM    367  HB2 CYS A 181      40.457  38.132  94.570  1.00  0.00           H
ATOM    368  SG  CYS A 181      39.627  36.153  95.708  1.00  0.00           S
ATOM    369  HG1 CYS A 181      40.920  35.947  95.910  1.00  0.00           H
ATOM    370  C   CYS A 181      40.498  37.522  91.836  1.00  0.00           C
ATOM    371  O   CYS A 181      41.310  38.414  91.619  1.00  0.00           O
ATOM    372  N   ALA A 182      39.423  37.339  91.013  1.00  0.00           N
ATOM    373  HN  ALA A 182      38.883  36.511  91.144  1.00  0.00           H
ATOM    374  CA  ALA A 182      39.093  38.250  89.903  1.00  0.00           C
ATOM    375  HA  ALA A 182      39.995  38.292  89.311  1.00  0.00           H
ATOM    376  CB  ALA A 182      37.933  37.635  88.991  1.00  0.00           C
ATOM    377  HB1 ALA A 182      38.208  36.569  88.838  1.00  0.00           H
ATOM    378  HB2 ALA A 182      37.778  38.203  88.049  1.00  0.00           H
ATOM    379  HB3 ALA A 182      36.931  37.712  89.466  1.00  0.00           H
ATOM    380  C   ALA A 182      38.636  39.629  90.295  1.00  0.00           C
ATOM    381  O   ALA A 182      37.828  39.795  91.244  1.00  0.00           O
ATOM    382  N   PRO A 183      39.116  40.691  89.585  1.00  0.00           N
ATOM    383  CD  PRO A 183      40.255  40.677  88.692  1.00  0.00           C
ATOM    384  HD1 PRO A 183      39.961  40.397  87.658  1.00  0.00           H
ATOM    385  HD2 PRO A 183      41.068  40.052  89.119  1.00  0.00           H
ATOM    386  CA  PRO A 183      38.349  41.912  89.578  1.00  0.00           C
ATOM    387  HA  PRO A 183      38.475  42.272  90.589  1.00  0.00           H
ATOM    388  CB  PRO A 183      39.233  42.823  88.615  1.00  0.00           C
ATOM    389  HB1 PRO A 183      39.222  43.810  89.124  1.00  0.00           H
ATOM    390  HB2 PRO A 183      38.733  42.874  87.624  1.00  0.00           H
ATOM    391  CG  PRO A 183      40.565  42.109  88.661  1.00  0.00           C
ATOM    392  HG1 PRO A 183      41.307  42.520  87.943  1.00  0.00           H
ATOM    393  HG2 PRO A 183      40.874  42.288  89.713  1.00  0.00           H
ATOM    394  C   PRO A 183      36.889  41.735  89.114  1.00  0.00           C
ATOM    395  O   PRO A 183      36.659  40.813  88.289  1.00  0.00           O
ATOM    396  N   PRO A 184      35.878  42.479  89.582  1.00  0.00           N
ATOM    397  CD  PRO A 184      36.079  43.517  90.609  1.00  0.00           C
ATOM    398  HD1 PRO A 184      37.005  44.127  90.550  1.00  0.00           H
ATOM    399  HD2 PRO A 184      35.884  43.015  91.581  1.00  0.00           H
ATOM    400  CA  PRO A 184      34.462  42.303  89.306  1.00  0.00           C
ATOM    401  HA  PRO A 184      34.210  41.317  89.666  1.00  0.00           H
ATOM    402  CB  PRO A 184      33.779  43.551  89.954  1.00  0.00           C
ATOM    403  HB1 PRO A 184      33.336  43.179  90.902  1.00  0.00           H
ATOM    404  HB2 PRO A 184      32.904  44.076  89.515  1.00  0.00           H
ATOM    405  CG  PRO A 184      34.903  44.508  90.351  1.00  0.00           C
ATOM    406  HG1 PRO A 184      35.199  45.148  89.493  1.00  0.00           H
ATOM    407  HG2 PRO A 184      34.868  45.044  91.324  1.00  0.00           H
ATOM    408  C   PRO A 184      34.093  42.302  87.790  1.00  0.00           C
ATOM    409  O   PRO A 184      34.644  43.171  87.064  1.00  0.00           O
ATOM    410  N   CYS A 185      33.093  41.486  87.319  1.00  0.00           N
ATOM    411  HN  CYS A 185      32.520  41.020  87.989  1.00  0.00           H
ATOM    412  CA  CYS A 185      32.801  41.427  85.926  1.00  0.00           C
ATOM    413  HA  CYS A 185      33.634  41.347  85.243  1.00  0.00           H
ATOM    414  CB  CYS A 185      32.055  40.096  85.559  1.00  0.00           C
ATOM    415  HB1 CYS A 185      31.235  39.970  86.298  1.00  0.00           H
ATOM    416  HB2 CYS A 185      32.749  39.243  85.716  1.00  0.00           H
ATOM    417  SG  CYS A 185      31.423  40.117  83.779  1.00  0.00           S
ATOM    418  HG1 CYS A 185      30.170  40.149  84.208  1.00  0.00           H
ATOM    419  C   CYS A 185      32.092  42.714  85.294  1.00  0.00           C
ATOM    420  O   CYS A 185      32.556  43.083  84.234  1.00  0.00           O
ATOM    421  N   PRO A 186      31.076  43.449  85.882  1.00  0.00           N
ATOM    422  CD  PRO A 186      30.302  43.076  87.070  1.00  0.00           C
ATOM    423  HD1 PRO A 186      30.811  43.370  88.012  1.00  0.00           H
ATOM    424  HD2 PRO A 186      30.052  42.004  86.913  1.00  0.00           H
ATOM    425  CA  PRO A 186      30.366  44.458  85.037  1.00  0.00           C
ATOM    426  HA  PRO A 186      30.558  44.249  83.995  1.00  0.00           H
ATOM    427  CB  PRO A 186      28.899  44.150  85.444  1.00  0.00           C
ATOM    428  HB1 PRO A 186      28.522  43.295  84.844  1.00  0.00           H
ATOM    429  HB2 PRO A 186      28.249  45.032  85.260  1.00  0.00           H
ATOM    430  CG  PRO A 186      28.981  43.831  86.895  1.00  0.00           C
ATOM    431  HG1 PRO A 186      29.184  44.787  87.424  1.00  0.00           H
ATOM    432  HG2 PRO A 186      28.124  43.312  87.374  1.00  0.00           H
ATOM    433  C   PRO A 186      30.797  45.900  85.437  1.00  0.00           C
ATOM    434  O   PRO A 186      30.595  46.810  84.651  1.00  0.00           O
ATOM    435  N   ASN A 187      31.291  46.119  86.684  1.00  0.00           N
ATOM    436  HN  ASN A 187      31.420  45.322  87.269  1.00  0.00           H
ATOM    437  CA  ASN A 187      31.875  47.331  87.212  1.00  0.00           C
ATOM    438  HA  ASN A 187      31.008  47.972  87.276  1.00  0.00           H
ATOM    439  CB  ASN A 187      32.539  47.174  88.555  1.00  0.00           C
ATOM    440  HB1 ASN A 187      32.990  48.136  88.878  1.00  0.00           H
ATOM    441  HB2 ASN A 187      33.342  46.419  88.414  1.00  0.00           H
ATOM    442  CG  ASN A 187      31.545  46.769  89.632  1.00  0.00           C
ATOM    443  OD1 ASN A 187      30.352  46.596  89.455  1.00  0.00           O
ATOM    444  ND2 ASN A 187      32.113  46.733  90.906  1.00  0.00           N
ATOM    445 1HD2 ASN A 187      31.589  46.440  91.705  1.00  0.00           H
ATOM    446 2HD2 ASN A 187      32.994  47.150  91.128  1.00  0.00           H
ATOM    447  C   ASN A 187      33.031  47.767  86.360  1.00  0.00           C
ATOM    448  O   ASN A 187      33.899  46.950  86.114  1.00  0.00           O
ATOM    449  N   MET A 188      32.965  49.018  85.730  1.00  0.00           N
ATOM    450  HN  MET A 188      32.158  49.558  85.956  1.00  0.00           H
ATOM    451  CA  MET A 188      33.800  49.262  84.577  1.00  0.00           C
ATOM    452  HA  MET A 188      34.222  48.371  84.136  1.00  0.00           H
ATOM    453  CB  MET A 188      32.855  49.795  83.437  1.00  0.00           C
ATOM    454  HB1 MET A 188      32.163  50.568  83.834  1.00  0.00           H
ATOM    455  HB2 MET A 188      32.229  48.906  83.211  1.00  0.00           H
ATOM    456  CG  MET A 188      33.540  50.304  82.175  1.00  0.00           C
ATOM    457  HG1 MET A 188      33.951  51.323  82.345  1.00  0.00           H
ATOM    458  HG2 MET A 188      32.723  50.587  81.477  1.00  0.00           H
ATOM    459  SD  MET A 188      34.765  49.098  81.400  1.00  0.00           S
ATOM    460  CE  MET A 188      33.651  47.776  80.964  1.00  0.00           C
ATOM    461  HE1 MET A 188      32.800  48.217  80.402  1.00  0.00           H
ATOM    462  HE2 MET A 188      33.250  47.351  81.909  1.00  0.00           H
ATOM    463  HE3 MET A 188      34.258  46.980  80.483  1.00  0.00           H
ATOM    464  C   MET A 188      34.882  50.334  84.857  1.00  0.00           C
ATOM    465  O   MET A 188      34.575  51.499  85.178  1.00  0.00           O
ATOM    466  N   TYR A 189      36.150  49.950  84.706  1.00  0.00           N
ATOM    467  HN  TYR A 189      36.440  49.003  84.598  1.00  0.00           H
ATOM    468  CA  TYR A 189      37.282  50.824  84.952  1.00  0.00           C
ATOM    469  HA  TYR A 189      37.244  51.179  85.972  1.00  0.00           H
ATOM    470  CB  TYR A 189      38.529  49.911  84.789  1.00  0.00           C
ATOM    471  HB1 TYR A 189      38.304  49.340  83.863  1.00  0.00           H
ATOM    472  HB2 TYR A 189      38.525  49.107  85.556  1.00  0.00           H
ATOM    473  CG  TYR A 189      39.806  50.782  84.782  1.00  0.00           C
ATOM    474  CD1 TYR A 189      40.538  51.002  83.574  1.00  0.00           C
ATOM    475  HD1 TYR A 189      40.152  50.658  82.626  1.00  0.00           H
ATOM    476  CE1 TYR A 189      41.793  51.668  83.681  1.00  0.00           C
ATOM    477  HE1 TYR A 189      42.383  51.823  82.789  1.00  0.00           H
ATOM    478  CZ  TYR A 189      42.359  51.945  84.929  1.00  0.00           C
ATOM    479  OH  TYR A 189      43.506  52.770  85.001  1.00  0.00           O
ATOM    480  HH  TYR A 189      44.058  52.527  84.254  1.00  0.00           H
ATOM    481  CD2 TYR A 189      40.372  51.070  86.021  1.00  0.00           C
ATOM    482  HD2 TYR A 189      39.986  50.643  86.935  1.00  0.00           H
ATOM    483  CE2 TYR A 189      41.637  51.606  86.118  1.00  0.00           C
ATOM    484  HE2 TYR A 189      41.967  51.966  87.081  1.00  0.00           H
ATOM    485  C   TYR A 189      37.223  52.095  84.012  1.00  0.00           C
ATOM    486  O   TYR A 189      37.494  53.229  84.435  1.00  0.00           O
ATOM    487  N   PHE A 190      36.841  51.938  82.745  1.00  0.00           N
ATOM    488  HN  PHE A 190      36.654  51.016  82.414  1.00  0.00           H
ATOM    489  CA  PHE A 190      36.759  53.092  81.838  1.00  0.00           C
ATOM    490  HA  PHE A 190      37.600  53.747  82.012  1.00  0.00           H
ATOM    491  CB  PHE A 190      36.830  52.730  80.282  1.00  0.00           C
ATOM    492  HB1 PHE A 190      36.683  53.597  79.604  1.00  0.00           H
ATOM    493  HB2 PHE A 190      35.871  52.196  80.107  1.00  0.00           H
ATOM    494  CG  PHE A 190      38.091  52.017  79.863  1.00  0.00           C
ATOM    495  CD1 PHE A 190      38.080  50.633  79.609  1.00  0.00           C
ATOM    496  HD1 PHE A 190      37.189  50.049  79.782  1.00  0.00           H
ATOM    497  CE1 PHE A 190      39.170  49.992  78.913  1.00  0.00           C
ATOM    498  HE1 PHE A 190      39.179  48.968  78.570  1.00  0.00           H
ATOM    499  CZ  PHE A 190      40.286  50.725  78.693  1.00  0.00           C
ATOM    500  HZ  PHE A 190      41.134  50.237  78.235  1.00  0.00           H
ATOM    501  CD2 PHE A 190      39.221  52.745  79.503  1.00  0.00           C
ATOM    502  HD2 PHE A 190      39.263  53.823  79.543  1.00  0.00           H
ATOM    503  CE2 PHE A 190      40.283  52.056  78.970  1.00  0.00           C
ATOM    504  HE2 PHE A 190      41.174  52.621  78.737  1.00  0.00           H
ATOM    505  C   PHE A 190      35.550  54.042  82.143  1.00  0.00           C
ATOM    506  O   PHE A 190      34.631  53.687  82.874  1.00  0.00           O
ATOM    507  N   LYS A 191      35.566  55.307  81.511  1.00  0.00           N
ATOM    508  HN  LYS A 191      36.431  55.641  81.145  1.00  0.00           H
ATOM    509  CA  LYS A 191      34.488  56.260  81.670  1.00  0.00           C
ATOM    510  HA  LYS A 191      33.921  56.028  82.559  1.00  0.00           H
ATOM    511  CB  LYS A 191      35.012  57.662  81.868  1.00  0.00           C
ATOM    512  HB1 LYS A 191      34.156  58.370  81.884  1.00  0.00           H
ATOM    513  HB2 LYS A 191      35.764  58.119  81.190  1.00  0.00           H
ATOM    514  CG  LYS A 191      35.573  57.930  83.273  1.00  0.00           C
ATOM    515  HG1 LYS A 191      36.569  57.446  83.351  1.00  0.00           H
ATOM    516  HG2 LYS A 191      34.957  57.539  84.110  1.00  0.00           H
ATOM    517  CD  LYS A 191      35.732  59.437  83.789  1.00  0.00           C
ATOM    518  HD1 LYS A 191      36.172  59.423  84.809  1.00  0.00           H
ATOM    519  HD2 LYS A 191      34.733  59.908  83.904  1.00  0.00           H
ATOM    520  CE  LYS A 191      36.581  60.279  82.851  1.00  0.00           C
ATOM    521  HE1 LYS A 191      36.478  61.385  82.885  1.00  0.00           H
ATOM    522  HE2 LYS A 191      36.342  60.035  81.794  1.00  0.00           H
ATOM    523  NZ  LYS A 191      38.038  59.925  83.042  1.00  0.00           N
ATOM    524  HZ1 LYS A 191      38.212  59.066  82.481  1.00  0.00           H
ATOM    525  HZ2 LYS A 191      38.342  59.582  83.976  1.00  0.00           H
ATOM    526  HZ3 LYS A 191      38.710  60.617  82.654  1.00  0.00           H
ATOM    527  C   LYS A 191      33.511  56.237  80.382  1.00  0.00           C
ATOM    528  O   LYS A 191      33.932  56.117  79.196  1.00  0.00           O
ATOM    529  N   SER A 192      32.245  56.183  80.734  1.00  0.00           N
ATOM    530  HN  SER A 192      31.942  56.291  81.678  1.00  0.00           H
ATOM    531  CA  SER A 192      31.268  55.832  79.773  1.00  0.00           C
ATOM    532  HA  SER A 192      31.504  54.880  79.322  1.00  0.00           H
ATOM    533  CB  SER A 192      29.947  55.630  80.491  1.00  0.00           C
ATOM    534  HB1 SER A 192      29.086  55.413  79.822  1.00  0.00           H
ATOM    535  HB2 SER A 192      29.563  56.506  81.057  1.00  0.00           H
ATOM    536  OG  SER A 192      30.118  54.494  81.356  1.00  0.00           O
ATOM    537  HG1 SER A 192      30.818  54.642  81.997  1.00  0.00           H
ATOM    538  C   SER A 192      31.014  56.790  78.574  1.00  0.00           C
ATOM    539  O   SER A 192      30.615  56.275  77.511  1.00  0.00           O
ATOM    540  N   ASP A 193      31.154  58.088  78.706  1.00  0.00           N
ATOM    541  HN  ASP A 193      31.478  58.477  79.564  1.00  0.00           H
ATOM    542  CA  ASP A 193      30.724  59.026  77.681  1.00  0.00           C
ATOM    543  HA  ASP A 193      29.770  58.631  77.364  1.00  0.00           H
ATOM    544  CB  ASP A 193      30.345  60.418  78.292  1.00  0.00           C
ATOM    545  HB1 ASP A 193      29.519  60.098  78.963  1.00  0.00           H
ATOM    546  HB2 ASP A 193      29.952  61.074  77.486  1.00  0.00           H
ATOM    547  CG  ASP A 193      31.501  61.073  79.054  1.00  0.00           C
ATOM    548  OD1 ASP A 193      32.376  60.414  79.719  1.00  0.00           O
ATOM    549  OD2 ASP A 193      31.506  62.337  78.980  1.00  0.00           O
ATOM    550  C   ASP A 193      31.595  59.193  76.442  1.00  0.00           C
ATOM    551  O   ASP A 193      31.131  59.368  75.269  1.00  0.00           O
ATOM    552  N   GLU A 194      32.903  59.122  76.755  1.00  0.00           N
ATOM    553  HN  GLU A 194      33.077  59.136  77.736  1.00  0.00           H
ATOM    554  CA  GLU A 194      34.000  58.805  75.788  1.00  0.00           C
ATOM    555  HA  GLU A 194      34.091  59.610  75.073  1.00  0.00           H
ATOM    556  CB  GLU A 194      35.274  58.784  76.545  1.00  0.00           C
ATOM    557  HB1 GLU A 194      36.105  58.267  76.018  1.00  0.00           H
ATOM    558  HB2 GLU A 194      35.223  58.253  77.519  1.00  0.00           H
ATOM    559  CG  GLU A 194      35.889  60.168  76.870  1.00  0.00           C
ATOM    560  HG1 GLU A 194      35.056  60.760  77.307  1.00  0.00           H
ATOM    561  HG2 GLU A 194      36.264  60.608  75.922  1.00  0.00           H
ATOM    562  CD  GLU A 194      36.963  60.113  77.877  1.00  0.00           C
ATOM    563  OE1 GLU A 194      36.961  60.754  78.935  1.00  0.00           O
ATOM    564  OE2 GLU A 194      37.988  59.416  77.554  1.00  0.00           O
ATOM    565  C   GLU A 194      33.788  57.516  74.989  1.00  0.00           C
ATOM    566  O   GLU A 194      33.867  57.491  73.745  1.00  0.00           O
ATOM    567  N   LEU A 195      33.543  56.408  75.746  1.00  0.00           N
ATOM    568  HN  LEU A 195      33.618  56.427  76.740  1.00  0.00           H
ATOM    569  CA  LEU A 195      33.313  54.998  75.346  1.00  0.00           C
ATOM    570  HA  LEU A 195      34.117  54.722  74.680  1.00  0.00           H
ATOM    571  CB  LEU A 195      33.519  53.991  76.602  1.00  0.00           C
ATOM    572  HB1 LEU A 195      32.677  54.282  77.267  1.00  0.00           H
ATOM    573  HB2 LEU A 195      34.547  54.187  76.974  1.00  0.00           H
ATOM    574  CG  LEU A 195      33.284  52.513  76.271  1.00  0.00           C
ATOM    575  HG  LEU A 195      32.240  52.493  75.892  1.00  0.00           H
ATOM    576  CD1 LEU A 195      34.224  51.997  75.219  1.00  0.00           C
ATOM    577 1HD1 LEU A 195      34.063  50.932  74.946  1.00  0.00           H
ATOM    578 2HD1 LEU A 195      35.278  52.056  75.567  1.00  0.00           H
ATOM    579 3HD1 LEU A 195      34.184  52.569  74.268  1.00  0.00           H
ATOM    580  CD2 LEU A 195      33.375  51.603  77.592  1.00  0.00           C
ATOM    581 1HD2 LEU A 195      32.971  50.579  77.441  1.00  0.00           H
ATOM    582 2HD2 LEU A 195      32.953  52.046  78.519  1.00  0.00           H
ATOM    583 3HD2 LEU A 195      34.434  51.417  77.869  1.00  0.00           H
ATOM    584  C   LEU A 195      32.071  54.701  74.481  1.00  0.00           C
ATOM    585  O   LEU A 195      32.118  54.099  73.408  1.00  0.00           O
ATOM    586  N   GLU A 196      30.988  55.294  74.866  1.00  0.00           N
ATOM    587  HN  GLU A 196      30.901  55.591  75.813  1.00  0.00           H
ATOM    588  CA  GLU A 196      29.706  55.287  74.155  1.00  0.00           C
ATOM    589  HA  GLU A 196      29.390  54.269  73.981  1.00  0.00           H
ATOM    590  CB  GLU A 196      28.505  55.844  74.976  1.00  0.00           C
ATOM    591  HB1 GLU A 196      28.850  56.808  75.408  1.00  0.00           H
ATOM    592  HB2 GLU A 196      28.298  55.131  75.803  1.00  0.00           H
ATOM    593  CG  GLU A 196      27.237  56.256  74.223  1.00  0.00           C
ATOM    594  HG1 GLU A 196      26.841  55.433  73.591  1.00  0.00           H
ATOM    595  HG2 GLU A 196      27.534  57.085  73.545  1.00  0.00           H
ATOM    596  CD  GLU A 196      26.111  56.562  75.236  1.00  0.00           C
ATOM    597  OE1 GLU A 196      26.123  57.665  75.876  1.00  0.00           O
ATOM    598  OE2 GLU A 196      25.335  55.603  75.523  1.00  0.00           O
ATOM    599  C   GLU A 196      29.725  55.968  72.831  1.00  0.00           C
ATOM    600  O   GLU A 196      29.210  55.529  71.835  1.00  0.00           O
ATOM    601  N   PHE A 197      30.509  57.099  72.767  1.00  0.00           N
ATOM    602  HN  PHE A 197      30.754  57.580  73.606  1.00  0.00           H
ATOM    603  CA  PHE A 197      30.938  57.699  71.527  1.00  0.00           C
ATOM    604  HA  PHE A 197      30.113  57.955  70.878  1.00  0.00           H
ATOM    605  CB  PHE A 197      31.513  59.134  71.908  1.00  0.00           C
ATOM    606  HB1 PHE A 197      32.326  58.988  72.651  1.00  0.00           H
ATOM    607  HB2 PHE A 197      30.640  59.701  72.295  1.00  0.00           H
ATOM    608  CG  PHE A 197      32.118  59.845  70.654  1.00  0.00           C
ATOM    609  CD1 PHE A 197      33.438  60.252  70.539  1.00  0.00           C
ATOM    610  HD1 PHE A 197      34.088  60.048  71.377  1.00  0.00           H
ATOM    611  CE1 PHE A 197      33.872  60.925  69.439  1.00  0.00           C
ATOM    612  HE1 PHE A 197      34.877  61.320  69.477  1.00  0.00           H
ATOM    613  CZ  PHE A 197      33.076  61.089  68.318  1.00  0.00           C
ATOM    614  HZ  PHE A 197      33.497  61.593  67.460  1.00  0.00           H
ATOM    615  CD2 PHE A 197      31.291  59.987  69.522  1.00  0.00           C
ATOM    616  HD2 PHE A 197      30.260  59.669  69.477  1.00  0.00           H
ATOM    617  CE2 PHE A 197      31.768  60.580  68.302  1.00  0.00           C
ATOM    618  HE2 PHE A 197      31.131  60.780  67.453  1.00  0.00           H
ATOM    619  C   PHE A 197      31.723  56.765  70.589  1.00  0.00           C
ATOM    620  O   PHE A 197      31.444  56.530  69.450  1.00  0.00           O
ATOM    621  N   ALA A 198      32.759  56.063  71.153  1.00  0.00           N
ATOM    622  HN  ALA A 198      33.074  56.259  72.078  1.00  0.00           H
ATOM    623  CA  ALA A 198      33.591  55.127  70.377  1.00  0.00           C
ATOM    624  HA  ALA A 198      34.038  55.657  69.549  1.00  0.00           H
ATOM    625  CB  ALA A 198      34.681  54.648  71.428  1.00  0.00           C
ATOM    626  HB1 ALA A 198      34.159  54.044  72.201  1.00  0.00           H
ATOM    627  HB2 ALA A 198      35.112  55.480  72.025  1.00  0.00           H
ATOM    628  HB3 ALA A 198      35.462  54.031  70.934  1.00  0.00           H
ATOM    629  C   ALA A 198      32.935  53.881  69.741  1.00  0.00           C
ATOM    630  O   ALA A 198      33.225  53.558  68.590  1.00  0.00           O
ATOM    631  N   LYS A 199      32.111  53.249  70.498  1.00  0.00           N
ATOM    632  HN  LYS A 199      32.130  53.596  71.432  1.00  0.00           H
ATOM    633  CA  LYS A 199      31.327  52.124  70.161  1.00  0.00           C
ATOM    634  HA  LYS A 199      32.049  51.446  69.731  1.00  0.00           H
ATOM    635  CB  LYS A 199      30.673  51.472  71.473  1.00  0.00           C
ATOM    636  HB1 LYS A 199      30.050  50.576  71.262  1.00  0.00           H
ATOM    637  HB2 LYS A 199      30.226  52.216  72.166  1.00  0.00           H
ATOM    638  CG  LYS A 199      31.775  50.780  72.416  1.00  0.00           C
ATOM    639  HG1 LYS A 199      32.097  51.484  73.213  1.00  0.00           H
ATOM    640  HG2 LYS A 199      32.671  50.524  71.810  1.00  0.00           H
ATOM    641  CD  LYS A 199      31.356  49.532  73.234  1.00  0.00           C
ATOM    642  HD1 LYS A 199      32.225  48.911  73.537  1.00  0.00           H
ATOM    643  HD2 LYS A 199      30.808  49.004  72.424  1.00  0.00           H
ATOM    644  CE  LYS A 199      30.430  49.908  74.475  1.00  0.00           C
ATOM    645  HE1 LYS A 199      29.425  50.260  74.156  1.00  0.00           H
ATOM    646  HE2 LYS A 199      30.868  50.744  75.061  1.00  0.00           H
ATOM    647  NZ  LYS A 199      30.207  48.693  75.273  1.00  0.00           N
ATOM    648  HZ1 LYS A 199      30.088  48.907  76.283  1.00  0.00           H
ATOM    649  HZ2 LYS A 199      31.029  48.057  75.305  1.00  0.00           H
ATOM    650  HZ3 LYS A 199      29.316  48.255  74.963  1.00  0.00           H
ATOM    651  C   LYS A 199      30.210  52.364  69.187  1.00  0.00           C
ATOM    652  O   LYS A 199      30.230  51.766  68.097  1.00  0.00           O
ATOM    653  N   SER A 200      29.352  53.376  69.469  1.00  0.00           N
ATOM    654  HN  SER A 200      29.388  53.805  70.368  1.00  0.00           H
ATOM    655  CA  SER A 200      28.422  53.930  68.509  1.00  0.00           C
ATOM    656  HA  SER A 200      27.632  53.222  68.311  1.00  0.00           H
ATOM    657  CB  SER A 200      27.733  55.284  68.944  1.00  0.00           C
ATOM    658  HB1 SER A 200      27.164  55.719  68.095  1.00  0.00           H
ATOM    659  HB2 SER A 200      28.580  55.993  69.065  1.00  0.00           H
ATOM    660  OG  SER A 200      27.043  55.085  70.137  1.00  0.00           O
ATOM    661  HG1 SER A 200      27.792  55.323  70.687  1.00  0.00           H
ATOM    662  C   SER A 200      29.056  54.263  67.116  1.00  0.00           C
ATOM    663  O   SER A 200      28.580  53.869  66.033  1.00  0.00           O
ATOM    664  N   PHE A 201      30.165  55.043  67.070  1.00  0.00           N
ATOM    665  HN  PHE A 201      30.597  55.300  67.931  1.00  0.00           H
ATOM    666  CA  PHE A 201      30.883  55.335  65.839  1.00  0.00           C
ATOM    667  HA  PHE A 201      30.170  55.642  65.089  1.00  0.00           H
ATOM    668  CB  PHE A 201      32.034  56.366  65.955  1.00  0.00           C
ATOM    669  HB1 PHE A 201      32.736  56.115  66.779  1.00  0.00           H
ATOM    670  HB2 PHE A 201      31.612  57.324  66.329  1.00  0.00           H
ATOM    671  CG  PHE A 201      32.969  56.553  64.779  1.00  0.00           C
ATOM    672  CD1 PHE A 201      32.667  57.552  63.797  1.00  0.00           C
ATOM    673  HD1 PHE A 201      31.711  58.053  63.804  1.00  0.00           H
ATOM    674  CE1 PHE A 201      33.438  57.674  62.621  1.00  0.00           C
ATOM    675  HE1 PHE A 201      33.112  58.255  61.771  1.00  0.00           H
ATOM    676  CZ  PHE A 201      34.595  56.948  62.449  1.00  0.00           C
ATOM    677  HZ  PHE A 201      35.212  57.051  61.569  1.00  0.00           H
ATOM    678  CD2 PHE A 201      34.133  55.781  64.549  1.00  0.00           C
ATOM    679  HD2 PHE A 201      34.406  55.245  65.446  1.00  0.00           H
ATOM    680  CE2 PHE A 201      34.908  55.974  63.434  1.00  0.00           C
ATOM    681  HE2 PHE A 201      35.739  55.316  63.228  1.00  0.00           H
ATOM    682  C   PHE A 201      31.516  54.040  65.156  1.00  0.00           C
ATOM    683  O   PHE A 201      31.206  53.785  64.008  1.00  0.00           O
ATOM    684  N   ILE A 202      32.328  53.199  65.781  1.00  0.00           N
ATOM    685  HN  ILE A 202      32.639  53.288  66.725  1.00  0.00           H
ATOM    686  CA  ILE A 202      32.863  52.065  64.971  1.00  0.00           C
ATOM    687  HA  ILE A 202      33.352  52.462  64.094  1.00  0.00           H
ATOM    688  CB  ILE A 202      33.962  51.335  65.736  1.00  0.00           C
ATOM    689  HB  ILE A 202      33.623  51.141  66.776  1.00  0.00           H
ATOM    690  CG2 ILE A 202      34.371  49.913  65.107  1.00  0.00           C
ATOM    691 1HG2 ILE A 202      35.284  49.506  65.594  1.00  0.00           H
ATOM    692 2HG2 ILE A 202      34.408  50.088  64.011  1.00  0.00           H
ATOM    693 3HG2 ILE A 202      33.589  49.162  65.351  1.00  0.00           H
ATOM    694  CG1 ILE A 202      35.205  52.189  65.848  1.00  0.00           C
ATOM    695 1HG1 ILE A 202      35.971  51.664  66.458  1.00  0.00           H
ATOM    696 2HG1 ILE A 202      34.883  53.072  66.440  1.00  0.00           H
ATOM    697  CD  ILE A 202      36.048  52.470  64.560  1.00  0.00           C
ATOM    698  HD1 ILE A 202      35.542  53.078  63.779  1.00  0.00           H
ATOM    699  HD2 ILE A 202      36.411  51.483  64.202  1.00  0.00           H
ATOM    700  HD3 ILE A 202      36.847  53.080  65.032  1.00  0.00           H
ATOM    701  C   ILE A 202      31.740  51.005  64.553  1.00  0.00           C
ATOM    702  O   ILE A 202      31.788  50.392  63.489  1.00  0.00           O
ATOM    703  N   GLY A 203      30.707  50.944  65.393  1.00  0.00           N
ATOM    704  HN  GLY A 203      30.805  51.386  66.282  1.00  0.00           H
ATOM    705  CA  GLY A 203      29.468  50.313  64.921  1.00  0.00           C
ATOM    706  HA1 GLY A 203      28.855  50.494  65.792  1.00  0.00           H
ATOM    707  HA2 GLY A 203      29.686  49.267  64.762  1.00  0.00           H
ATOM    708  C   GLY A 203      28.702  50.798  63.729  1.00  0.00           C
ATOM    709  O   GLY A 203      28.242  49.955  62.904  1.00  0.00           O
ATOM    710  N   THR A 204      28.576  52.121  63.600  1.00  0.00           N
ATOM    711  HN  THR A 204      28.878  52.678  64.370  1.00  0.00           H
ATOM    712  CA  THR A 204      27.942  52.739  62.379  1.00  0.00           C
ATOM    713  HA  THR A 204      26.958  52.294  62.397  1.00  0.00           H
ATOM    714  CB  THR A 204      27.588  54.205  62.509  1.00  0.00           C
ATOM    715  HB  THR A 204      28.534  54.787  62.543  1.00  0.00           H
ATOM    716  OG1 THR A 204      26.826  54.365  63.752  1.00  0.00           O
ATOM    717  HG1 THR A 204      27.366  54.037  64.475  1.00  0.00           H
ATOM    718  CG2 THR A 204      26.746  54.674  61.331  1.00  0.00           C
ATOM    719 1HG2 THR A 204      27.263  54.456  60.373  1.00  0.00           H
ATOM    720 2HG2 THR A 204      26.585  55.773  61.339  1.00  0.00           H
ATOM    721 3HG2 THR A 204      25.774  54.138  61.280  1.00  0.00           H
ATOM    722  C   THR A 204      28.799  52.449  61.151  1.00  0.00           C
ATOM    723  O   THR A 204      28.329  52.079  60.073  1.00  0.00           O
ATOM    724  N   VAL A 205      30.155  52.566  61.294  1.00  0.00           N
ATOM    725  HN  VAL A 205      30.612  52.991  62.073  1.00  0.00           H
ATOM    726  CA  VAL A 205      31.106  52.273  60.258  1.00  0.00           C
ATOM    727  HA  VAL A 205      30.772  52.643  59.300  1.00  0.00           H
ATOM    728  CB  VAL A 205      32.440  52.787  60.711  1.00  0.00           C
ATOM    729  HB  VAL A 205      32.770  52.345  61.675  1.00  0.00           H
ATOM    730  CG1 VAL A 205      33.499  52.397  59.673  1.00  0.00           C
ATOM    731 1HG1 VAL A 205      33.200  52.817  58.688  1.00  0.00           H
ATOM    732 2HG1 VAL A 205      33.545  51.299  59.513  1.00  0.00           H
ATOM    733 3HG1 VAL A 205      34.494  52.825  59.919  1.00  0.00           H
ATOM    734  CG2 VAL A 205      32.478  54.339  60.909  1.00  0.00           C
ATOM    735 1HG2 VAL A 205      32.190  54.822  59.951  1.00  0.00           H
ATOM    736 2HG2 VAL A 205      33.440  54.773  61.257  1.00  0.00           H
ATOM    737 3HG2 VAL A 205      31.664  54.661  61.593  1.00  0.00           H
ATOM    738  C   VAL A 205      31.117  50.701  60.017  1.00  0.00           C
ATOM    739  O   VAL A 205      31.173  50.293  58.877  1.00  0.00           O
ATOM    740  N   SER A 206      31.007  49.840  61.050  1.00  0.00           N
ATOM    741  HN  SER A 206      30.883  50.226  61.961  1.00  0.00           H
ATOM    742  CA  SER A 206      30.765  48.400  60.830  1.00  0.00           C
ATOM    743  HA  SER A 206      31.594  47.909  60.341  1.00  0.00           H
ATOM    744  CB  SER A 206      30.536  47.647  62.176  1.00  0.00           C
ATOM    745  HB1 SER A 206      30.535  46.583  61.854  1.00  0.00           H
ATOM    746  HB2 SER A 206      29.624  47.969  62.724  1.00  0.00           H
ATOM    747  OG  SER A 206      31.711  47.890  62.938  1.00  0.00           O
ATOM    748  HG1 SER A 206      31.798  48.842  63.017  1.00  0.00           H
ATOM    749  C   SER A 206      29.520  48.004  60.040  1.00  0.00           C
ATOM    750  O   SER A 206      29.598  47.164  59.112  1.00  0.00           O
ATOM    751  N   ILE A 207      28.330  48.558  60.300  1.00  0.00           N
ATOM    752  HN  ILE A 207      28.272  49.373  60.871  1.00  0.00           H
ATOM    753  CA  ILE A 207      27.140  48.268  59.495  1.00  0.00           C
ATOM    754  HA  ILE A 207      27.090  47.190  59.463  1.00  0.00           H
ATOM    755  CB  ILE A 207      25.796  48.662  60.155  1.00  0.00           C
ATOM    756  HB  ILE A 207      25.902  48.215  61.167  1.00  0.00           H
ATOM    757  CG2 ILE A 207      25.727  50.225  60.357  1.00  0.00           C
ATOM    758 1HG2 ILE A 207      26.570  50.689  60.913  1.00  0.00           H
ATOM    759 2HG2 ILE A 207      24.863  50.405  61.032  1.00  0.00           H
ATOM    760 3HG2 ILE A 207      25.481  50.700  59.383  1.00  0.00           H
ATOM    761  CG1 ILE A 207      24.559  48.159  59.356  1.00  0.00           C
ATOM    762 1HG1 ILE A 207      24.858  47.284  58.740  1.00  0.00           H
ATOM    763 2HG1 ILE A 207      24.262  48.920  58.603  1.00  0.00           H
ATOM    764  CD  ILE A 207      23.454  47.884  60.328  1.00  0.00           C
ATOM    765  HD1 ILE A 207      23.344  48.744  61.022  1.00  0.00           H
ATOM    766  HD2 ILE A 207      23.679  47.018  60.988  1.00  0.00           H
ATOM    767  HD3 ILE A 207      22.507  47.574  59.836  1.00  0.00           H
ATOM    768  C   ILE A 207      27.289  48.720  58.045  1.00  0.00           C
ATOM    769  O   ILE A 207      26.745  48.050  57.124  1.00  0.00           O
ATOM    770  N   PHE A 208      27.952  49.844  57.803  1.00  0.00           N
ATOM    771  HN  PHE A 208      28.191  50.432  58.572  1.00  0.00           H
ATOM    772  CA  PHE A 208      28.219  50.354  56.516  1.00  0.00           C
ATOM    773  HA  PHE A 208      27.295  50.363  55.956  1.00  0.00           H
ATOM    774  CB  PHE A 208      28.726  51.756  56.619  1.00  0.00           C
ATOM    775  HB1 PHE A 208      29.787  51.775  56.948  1.00  0.00           H
ATOM    776  HB2 PHE A 208      28.032  52.431  57.165  1.00  0.00           H
ATOM    777  CG  PHE A 208      28.859  52.437  55.265  1.00  0.00           C
ATOM    778  CD1 PHE A 208      30.094  52.414  54.512  1.00  0.00           C
ATOM    779  HD1 PHE A 208      30.985  52.021  54.979  1.00  0.00           H
ATOM    780  CE1 PHE A 208      30.159  52.862  53.224  1.00  0.00           C
ATOM    781  HE1 PHE A 208      31.025  53.015  52.598  1.00  0.00           H
ATOM    782  CZ  PHE A 208      28.936  53.371  52.642  1.00  0.00           C
ATOM    783  HZ  PHE A 208      29.055  53.721  51.627  1.00  0.00           H
ATOM    784  CD2 PHE A 208      27.677  52.878  54.642  1.00  0.00           C
ATOM    785  HD2 PHE A 208      26.763  53.032  55.196  1.00  0.00           H
ATOM    786  CE2 PHE A 208      27.751  53.381  53.305  1.00  0.00           C
ATOM    787  HE2 PHE A 208      26.936  53.829  52.756  1.00  0.00           H
ATOM    788  C   PHE A 208      29.078  49.497  55.708  1.00  0.00           C
ATOM    789  O   PHE A 208      28.792  49.222  54.540  1.00  0.00           O
ATOM    790  N   CYS A 209      30.155  48.899  56.258  1.00  0.00           N
ATOM    791  HN  CYS A 209      30.380  49.176  57.190  1.00  0.00           H
ATOM    792  CA  CYS A 209      31.024  47.830  55.703  1.00  0.00           C
ATOM    793  HA  CYS A 209      31.218  48.279  54.740  1.00  0.00           H
ATOM    794  CB  CYS A 209      32.308  47.821  56.523  1.00  0.00           C
ATOM    795  HB1 CYS A 209      31.970  47.507  57.534  1.00  0.00           H
ATOM    796  HB2 CYS A 209      32.645  48.874  56.635  1.00  0.00           H
ATOM    797  SG  CYS A 209      33.646  46.802  55.759  1.00  0.00           S
ATOM    798  HG1 CYS A 209      33.197  45.698  56.339  1.00  0.00           H
ATOM    799  C   CYS A 209      30.318  46.534  55.482  1.00  0.00           C
ATOM    800  O   CYS A 209      30.476  45.869  54.468  1.00  0.00           O
ATOM    801  N   LEU A 210      29.527  45.993  56.361  1.00  0.00           N
ATOM    802  HN  LEU A 210      29.331  46.351  57.270  1.00  0.00           H
ATOM    803  CA  LEU A 210      28.687  44.844  56.205  1.00  0.00           C
ATOM    804  HA  LEU A 210      29.373  44.092  55.843  1.00  0.00           H
ATOM    805  CB  LEU A 210      27.957  44.507  57.593  1.00  0.00           C
ATOM    806  HB1 LEU A 210      27.369  45.308  58.090  1.00  0.00           H
ATOM    807  HB2 LEU A 210      28.889  44.346  58.177  1.00  0.00           H
ATOM    808  CG  LEU A 210      27.003  43.238  57.622  1.00  0.00           C
ATOM    809  HG  LEU A 210      26.053  43.408  57.072  1.00  0.00           H
ATOM    810  CD1 LEU A 210      27.548  41.945  56.954  1.00  0.00           C
ATOM    811 1HD1 LEU A 210      28.622  41.845  57.221  1.00  0.00           H
ATOM    812 2HD1 LEU A 210      27.431  41.974  55.850  1.00  0.00           H
ATOM    813 3HD1 LEU A 210      26.984  41.027  57.226  1.00  0.00           H
ATOM    814  CD2 LEU A 210      26.581  43.106  59.125  1.00  0.00           C
ATOM    815 1HD2 LEU A 210      26.128  44.036  59.530  1.00  0.00           H
ATOM    816 2HD2 LEU A 210      27.442  42.741  59.725  1.00  0.00           H
ATOM    817 3HD2 LEU A 210      25.768  42.363  59.274  1.00  0.00           H
ATOM    818  C   LEU A 210      27.653  44.938  55.098  1.00  0.00           C
ATOM    819  O   LEU A 210      27.586  44.060  54.184  1.00  0.00           O
ATOM    820  N   CYS A 211      26.820  45.982  55.113  1.00  0.00           N
ATOM    821  HN  CYS A 211      26.804  46.566  55.921  1.00  0.00           H
ATOM    822  CA  CYS A 211      25.842  46.355  54.038  1.00  0.00           C
ATOM    823  HA  CYS A 211      25.063  45.610  54.097  1.00  0.00           H
ATOM    824  CB  CYS A 211      25.307  47.740  54.255  1.00  0.00           C
ATOM    825  HB1 CYS A 211      24.884  48.051  53.276  1.00  0.00           H
ATOM    826  HB2 CYS A 211      26.220  48.350  54.423  1.00  0.00           H
ATOM    827  SG  CYS A 211      24.143  47.997  55.599  1.00  0.00           S
ATOM    828  HG1 CYS A 211      25.107  48.425  56.402  1.00  0.00           H
ATOM    829  C   CYS A 211      26.475  46.258  52.603  1.00  0.00           C
ATOM    830  O   CYS A 211      26.010  45.520  51.755  1.00  0.00           O
ATOM    831  N   ALA A 212      27.547  47.020  52.300  1.00  0.00           N
ATOM    832  HN  ALA A 212      27.998  47.542  53.019  1.00  0.00           H
ATOM    833  CA  ALA A 212      28.298  46.924  51.048  1.00  0.00           C
ATOM    834  HA  ALA A 212      27.696  47.053  50.161  1.00  0.00           H
ATOM    835  CB  ALA A 212      29.549  47.862  51.098  1.00  0.00           C
ATOM    836  HB1 ALA A 212      29.162  48.901  51.165  1.00  0.00           H
ATOM    837  HB2 ALA A 212      30.119  47.796  50.147  1.00  0.00           H
ATOM    838  HB3 ALA A 212      30.163  47.594  51.985  1.00  0.00           H
ATOM    839  C   ALA A 212      28.896  45.535  50.788  1.00  0.00           C
ATOM    840  O   ALA A 212      28.612  45.082  49.679  1.00  0.00           O
ATOM    841  N   THR A 213      29.629  44.856  51.672  1.00  0.00           N
ATOM    842  HN  THR A 213      29.812  45.218  52.583  1.00  0.00           H
ATOM    843  CA  THR A 213      30.342  43.589  51.395  1.00  0.00           C
ATOM    844  HA  THR A 213      31.011  43.785  50.570  1.00  0.00           H
ATOM    845  CB  THR A 213      31.215  43.172  52.538  1.00  0.00           C
ATOM    846  HB  THR A 213      31.646  42.150  52.477  1.00  0.00           H
ATOM    847  OG1 THR A 213      30.586  43.192  53.804  1.00  0.00           O
ATOM    848  HG1 THR A 213      30.771  44.070  54.147  1.00  0.00           H
ATOM    849  CG2 THR A 213      32.397  44.129  52.722  1.00  0.00           C
ATOM    850 1HG2 THR A 213      32.107  45.199  52.650  1.00  0.00           H
ATOM    851 2HG2 THR A 213      33.095  44.009  51.866  1.00  0.00           H
ATOM    852 3HG2 THR A 213      33.064  43.982  53.599  1.00  0.00           H
ATOM    853  C   THR A 213      29.326  42.479  50.949  1.00  0.00           C
ATOM    854  O   THR A 213      29.543  41.807  49.957  1.00  0.00           O
ATOM    855  N   LEU A 214      28.204  42.490  51.665  1.00  0.00           N
ATOM    856  HN  LEU A 214      27.974  43.216  52.308  1.00  0.00           H
ATOM    857  CA  LEU A 214      27.062  41.657  51.429  1.00  0.00           C
ATOM    858  HA  LEU A 214      27.435  40.644  51.416  1.00  0.00           H
ATOM    859  CB  LEU A 214      26.106  41.784  52.647  1.00  0.00           C
ATOM    860  HB1 LEU A 214      25.477  42.691  52.521  1.00  0.00           H
ATOM    861  HB2 LEU A 214      26.703  41.863  53.581  1.00  0.00           H
ATOM    862  CG  LEU A 214      25.137  40.645  52.897  1.00  0.00           C
ATOM    863  HG  LEU A 214      25.698  39.836  53.413  1.00  0.00           H
ATOM    864  CD1 LEU A 214      24.194  41.135  53.909  1.00  0.00           C
ATOM    865 1HD1 LEU A 214      24.584  41.124  54.949  1.00  0.00           H
ATOM    866 2HD1 LEU A 214      23.266  40.537  54.033  1.00  0.00           H
ATOM    867 3HD1 LEU A 214      23.735  42.113  53.649  1.00  0.00           H
ATOM    868  CD2 LEU A 214      24.475  39.952  51.693  1.00  0.00           C
ATOM    869 1HD2 LEU A 214      25.196  39.484  50.989  1.00  0.00           H
ATOM    870 2HD2 LEU A 214      23.884  40.755  51.202  1.00  0.00           H
ATOM    871 3HD2 LEU A 214      23.786  39.123  51.959  1.00  0.00           H
ATOM    872  C   LEU A 214      26.283  41.937  50.093  1.00  0.00           C
ATOM    873  O   LEU A 214      26.057  41.069  49.290  1.00  0.00           O
ATOM    874  N   PHE A 215      25.973  43.220  49.848  1.00  0.00           N
ATOM    875  HN  PHE A 215      25.764  43.831  50.607  1.00  0.00           H
ATOM    876  CA  PHE A 215      25.553  43.791  48.525  1.00  0.00           C
ATOM    877  HA  PHE A 215      24.568  43.414  48.292  1.00  0.00           H
ATOM    878  CB  PHE A 215      25.145  45.278  48.812  1.00  0.00           C
ATOM    879  HB1 PHE A 215      25.931  45.816  49.383  1.00  0.00           H
ATOM    880  HB2 PHE A 215      24.147  45.454  49.268  1.00  0.00           H
ATOM    881  CG  PHE A 215      25.063  46.029  47.441  1.00  0.00           C
ATOM    882  CD1 PHE A 215      23.910  46.166  46.740  1.00  0.00           C
ATOM    883  HD1 PHE A 215      22.982  45.770  47.125  1.00  0.00           H
ATOM    884  CE1 PHE A 215      23.771  46.957  45.590  1.00  0.00           C
ATOM    885  HE1 PHE A 215      22.822  47.055  45.085  1.00  0.00           H
ATOM    886  CZ  PHE A 215      24.811  47.770  45.244  1.00  0.00           C
ATOM    887  HZ  PHE A 215      24.682  48.493  44.452  1.00  0.00           H
ATOM    888  CD2 PHE A 215      26.126  46.797  47.031  1.00  0.00           C
ATOM    889  HD2 PHE A 215      27.107  46.853  47.479  1.00  0.00           H
ATOM    890  CE2 PHE A 215      26.089  47.678  45.912  1.00  0.00           C
ATOM    891  HE2 PHE A 215      26.989  48.145  45.540  1.00  0.00           H
ATOM    892  C   PHE A 215      26.574  43.459  47.341  1.00  0.00           C
ATOM    893  O   PHE A 215      26.247  43.023  46.262  1.00  0.00           O
ATOM    894  N   THR A 216      27.916  43.684  47.505  1.00  0.00           N
ATOM    895  HN  THR A 216      28.159  44.028  48.408  1.00  0.00           H
ATOM    896  CA  THR A 216      28.931  43.335  46.510  1.00  0.00           C
ATOM    897  HA  THR A 216      28.833  43.887  45.586  1.00  0.00           H
ATOM    898  CB  THR A 216      30.323  43.745  47.056  1.00  0.00           C
ATOM    899  HB  THR A 216      30.679  43.196  47.954  1.00  0.00           H
ATOM    900  OG1 THR A 216      30.349  45.087  47.400  1.00  0.00           O
ATOM    901  HG1 THR A 216      29.601  45.254  47.979  1.00  0.00           H
ATOM    902  CG2 THR A 216      31.448  43.536  46.042  1.00  0.00           C
ATOM    903 1HG2 THR A 216      32.385  43.836  46.557  1.00  0.00           H
ATOM    904 2HG2 THR A 216      31.255  44.128  45.122  1.00  0.00           H
ATOM    905 3HG2 THR A 216      31.634  42.474  45.777  1.00  0.00           H
ATOM    906  C   THR A 216      28.990  41.862  46.211  1.00  0.00           C
ATOM    907  O   THR A 216      29.084  41.485  45.112  1.00  0.00           O
ATOM    908  N   PHE A 217      28.942  41.060  47.291  1.00  0.00           N
ATOM    909  HN  PHE A 217      28.859  41.487  48.188  1.00  0.00           H
ATOM    910  CA  PHE A 217      28.855  39.603  47.236  1.00  0.00           C
ATOM    911  HA  PHE A 217      29.686  39.294  46.620  1.00  0.00           H
ATOM    912  CB  PHE A 217      29.065  38.970  48.667  1.00  0.00           C
ATOM    913  HB1 PHE A 217      28.310  39.586  49.201  1.00  0.00           H
ATOM    914  HB2 PHE A 217      30.079  39.209  49.054  1.00  0.00           H
ATOM    915  CG  PHE A 217      28.682  37.516  48.767  1.00  0.00           C
ATOM    916  CD1 PHE A 217      29.626  36.582  48.321  1.00  0.00           C
ATOM    917  HD1 PHE A 217      30.620  36.929  48.081  1.00  0.00           H
ATOM    918  CE1 PHE A 217      29.365  35.210  48.384  1.00  0.00           C
ATOM    919  HE1 PHE A 217      30.085  34.532  47.949  1.00  0.00           H
ATOM    920  CZ  PHE A 217      28.163  34.784  48.890  1.00  0.00           C
ATOM    921  HZ  PHE A 217      27.862  33.746  48.883  1.00  0.00           H
ATOM    922  CD2 PHE A 217      27.480  37.021  49.354  1.00  0.00           C
ATOM    923  HD2 PHE A 217      26.748  37.765  49.631  1.00  0.00           H
ATOM    924  CE2 PHE A 217      27.241  35.692  49.486  1.00  0.00           C
ATOM    925  HE2 PHE A 217      26.330  35.331  49.940  1.00  0.00           H
ATOM    926  C   PHE A 217      27.511  39.086  46.575  1.00  0.00           C
ATOM    927  O   PHE A 217      27.497  38.170  45.775  1.00  0.00           O
ATOM    928  N   LEU A 218      26.336  39.784  46.833  1.00  0.00           N
ATOM    929  HN  LEU A 218      26.302  40.499  47.528  1.00  0.00           H
ATOM    930  CA  LEU A 218      25.053  39.492  46.185  1.00  0.00           C
ATOM    931  HA  LEU A 218      24.775  38.475  46.420  1.00  0.00           H
ATOM    932  CB  LEU A 218      24.012  40.519  46.669  1.00  0.00           C
ATOM    933  HB1 LEU A 218      24.336  41.557  46.443  1.00  0.00           H
ATOM    934  HB2 LEU A 218      24.161  40.294  47.747  1.00  0.00           H
ATOM    935  CG  LEU A 218      22.599  40.311  46.167  1.00  0.00           C
ATOM    936  HG  LEU A 218      22.557  40.615  45.099  1.00  0.00           H
ATOM    937  CD1 LEU A 218      22.117  38.890  45.964  1.00  0.00           C
ATOM    938 1HD1 LEU A 218      21.007  38.919  45.934  1.00  0.00           H
ATOM    939 2HD1 LEU A 218      22.359  38.168  46.773  1.00  0.00           H
ATOM    940 3HD1 LEU A 218      22.480  38.378  45.047  1.00  0.00           H
ATOM    941  CD2 LEU A 218      21.617  41.173  47.082  1.00  0.00           C
ATOM    942 1HD2 LEU A 218      20.562  40.927  46.836  1.00  0.00           H
ATOM    943 2HD2 LEU A 218      21.672  42.270  46.913  1.00  0.00           H
ATOM    944 3HD2 LEU A 218      21.806  41.061  48.171  1.00  0.00           H
ATOM    945  C   LEU A 218      25.111  39.707  44.664  1.00  0.00           C
ATOM    946  O   LEU A 218      24.694  38.841  43.890  1.00  0.00           O
ATOM    947  N   THR A 219      25.612  40.900  44.147  1.00  0.00           N
ATOM    948  HN  THR A 219      25.866  41.604  44.807  1.00  0.00           H
ATOM    949  CA  THR A 219      25.737  41.219  42.786  1.00  0.00           C
ATOM    950  HA  THR A 219      24.794  41.125  42.267  1.00  0.00           H
ATOM    951  CB  THR A 219      26.057  42.668  42.414  1.00  0.00           C
ATOM    952  HB  THR A 219      25.865  42.663  41.320  1.00  0.00           H
ATOM    953  OG1 THR A 219      27.345  43.109  42.506  1.00  0.00           O
ATOM    954  HG1 THR A 219      27.296  44.042  42.285  1.00  0.00           H
ATOM    955  CG2 THR A 219      25.022  43.692  43.054  1.00  0.00           C
ATOM    956 1HG2 THR A 219      25.371  43.924  44.082  1.00  0.00           H
ATOM    957 2HG2 THR A 219      24.022  43.227  43.186  1.00  0.00           H
ATOM    958 3HG2 THR A 219      25.010  44.625  42.450  1.00  0.00           H
ATOM    959  C   THR A 219      26.761  40.229  42.109  1.00  0.00           C
ATOM    960  O   THR A 219      26.393  39.663  41.087  1.00  0.00           O
ATOM    961  N   PHE A 220      27.851  39.776  42.817  1.00  0.00           N
ATOM    962  HN  PHE A 220      28.028  40.177  43.713  1.00  0.00           H
ATOM    963  CA  PHE A 220      28.600  38.579  42.412  1.00  0.00           C
ATOM    964  HA  PHE A 220      28.830  38.687  41.362  1.00  0.00           H
ATOM    965  CB  PHE A 220      29.853  38.303  43.384  1.00  0.00           C
ATOM    966  HB1 PHE A 220      29.504  38.600  44.396  1.00  0.00           H
ATOM    967  HB2 PHE A 220      30.692  38.940  43.031  1.00  0.00           H
ATOM    968  CG  PHE A 220      30.274  36.833  43.538  1.00  0.00           C
ATOM    969  CD1 PHE A 220      30.872  36.198  42.443  1.00  0.00           C
ATOM    970  HD1 PHE A 220      31.280  36.845  41.681  1.00  0.00           H
ATOM    971  CE1 PHE A 220      31.152  34.843  42.419  1.00  0.00           C
ATOM    972  HE1 PHE A 220      31.733  34.394  41.627  1.00  0.00           H
ATOM    973  CZ  PHE A 220      30.878  34.050  43.539  1.00  0.00           C
ATOM    974  HZ  PHE A 220      30.894  32.971  43.578  1.00  0.00           H
ATOM    975  CD2 PHE A 220      30.072  36.058  44.680  1.00  0.00           C
ATOM    976  HD2 PHE A 220      29.549  36.457  45.537  1.00  0.00           H
ATOM    977  CE2 PHE A 220      30.272  34.734  44.666  1.00  0.00           C
ATOM    978  HE2 PHE A 220      30.103  34.073  45.503  1.00  0.00           H
ATOM    979  C   PHE A 220      27.755  37.305  42.295  1.00  0.00           C
ATOM    980  O   PHE A 220      27.720  36.678  41.221  1.00  0.00           O
ATOM    981  N   LEU A 221      27.060  36.975  43.336  1.00  0.00           N
ATOM    982  HN  LEU A 221      26.970  37.635  44.077  1.00  0.00           H
ATOM    983  CA  LEU A 221      26.394  35.694  43.325  1.00  0.00           C
ATOM    984  HA  LEU A 221      27.162  34.973  43.088  1.00  0.00           H
ATOM    985  CB  LEU A 221      25.853  35.475  44.748  1.00  0.00           C
ATOM    986  HB1 LEU A 221      25.013  36.174  44.947  1.00  0.00           H
ATOM    987  HB2 LEU A 221      26.651  35.726  45.479  1.00  0.00           H
ATOM    988  CG  LEU A 221      25.471  33.962  45.053  1.00  0.00           C
ATOM    989  HG  LEU A 221      24.930  33.484  44.209  1.00  0.00           H
ATOM    990  CD1 LEU A 221      26.695  33.052  45.333  1.00  0.00           C
ATOM    991 1HD1 LEU A 221      27.369  33.016  44.450  1.00  0.00           H
ATOM    992 2HD1 LEU A 221      26.310  32.025  45.511  1.00  0.00           H
ATOM    993 3HD1 LEU A 221      27.240  33.385  46.242  1.00  0.00           H
ATOM    994  CD2 LEU A 221      24.574  33.950  46.342  1.00  0.00           C
ATOM    995 1HD2 LEU A 221      24.065  34.916  46.550  1.00  0.00           H
ATOM    996 2HD2 LEU A 221      25.225  33.677  47.199  1.00  0.00           H
ATOM    997 3HD2 LEU A 221      23.776  33.177  46.378  1.00  0.00           H
ATOM    998  C   LEU A 221      25.263  35.466  42.297  1.00  0.00           C
ATOM    999  O   LEU A 221      25.149  34.339  41.810  1.00  0.00           O
ATOM   1000  N   ILE A 222      24.471  36.449  41.882  1.00  0.00           N
ATOM   1001  HN  ILE A 222      24.493  37.356  42.295  1.00  0.00           H
ATOM   1002  CA  ILE A 222      23.536  36.381  40.724  1.00  0.00           C
ATOM   1003  HA  ILE A 222      22.897  35.539  40.945  1.00  0.00           H
ATOM   1004  CB  ILE A 222      22.494  37.539  40.643  1.00  0.00           C
ATOM   1005  HB  ILE A 222      21.871  37.303  39.754  1.00  0.00           H
ATOM   1006  CG2 ILE A 222      21.541  37.395  41.898  1.00  0.00           C
ATOM   1007 1HG2 ILE A 222      20.710  38.130  41.835  1.00  0.00           H
ATOM   1008 2HG2 ILE A 222      22.036  37.797  42.808  1.00  0.00           H
ATOM   1009 3HG2 ILE A 222      21.033  36.409  41.956  1.00  0.00           H
ATOM   1010  CG1 ILE A 222      23.071  38.994  40.587  1.00  0.00           C
ATOM   1011 1HG1 ILE A 222      23.724  39.116  41.478  1.00  0.00           H
ATOM   1012 2HG1 ILE A 222      22.162  39.631  40.620  1.00  0.00           H
ATOM   1013  CD  ILE A 222      23.634  39.275  39.168  1.00  0.00           C
ATOM   1014  HD1 ILE A 222      23.005  38.951  38.311  1.00  0.00           H
ATOM   1015  HD2 ILE A 222      24.541  38.645  39.050  1.00  0.00           H
ATOM   1016  HD3 ILE A 222      23.930  40.334  39.015  1.00  0.00           H
ATOM   1017  C   ILE A 222      24.195  36.091  39.343  1.00  0.00           C
ATOM   1018  O   ILE A 222      23.488  35.511  38.501  1.00  0.00           O
ATOM   1019  N   ASP A 223      25.499  36.339  38.994  1.00  0.00           N
ATOM   1020  HN  ASP A 223      26.091  36.675  39.722  1.00  0.00           H
ATOM   1021  CA  ASP A 223      26.176  35.745  37.847  1.00  0.00           C
ATOM   1022  HA  ASP A 223      25.702  34.779  37.755  1.00  0.00           H
ATOM   1023  CB  ASP A 223      26.000  36.616  36.533  1.00  0.00           C
ATOM   1024  HB1 ASP A 223      26.332  37.660  36.717  1.00  0.00           H
ATOM   1025  HB2 ASP A 223      24.938  36.567  36.210  1.00  0.00           H
ATOM   1026  CG  ASP A 223      26.893  36.065  35.407  1.00  0.00           C
ATOM   1027  OD1 ASP A 223      27.048  34.811  35.282  1.00  0.00           O
ATOM   1028  OD2 ASP A 223      27.277  36.847  34.532  1.00  0.00           O
ATOM   1029  C   ASP A 223      27.628  35.447  38.181  1.00  0.00           C
ATOM   1030  O   ASP A 223      28.521  36.271  37.924  1.00  0.00           O
ATOM   1031  N   VAL A 224      27.896  34.297  38.813  1.00  0.00           N
ATOM   1032  HN  VAL A 224      27.276  33.542  39.014  1.00  0.00           H
ATOM   1033  CA  VAL A 224      29.227  33.958  39.326  1.00  0.00           C
ATOM   1034  HA  VAL A 224      29.655  34.758  39.913  1.00  0.00           H
ATOM   1035  CB  VAL A 224      29.279  32.803  40.340  1.00  0.00           C
ATOM   1036  HB  VAL A 224      30.306  32.555  40.685  1.00  0.00           H
ATOM   1037  CG1 VAL A 224      28.345  33.151  41.492  1.00  0.00           C
ATOM   1038 1HG1 VAL A 224      28.556  32.449  42.327  1.00  0.00           H
ATOM   1039 2HG1 VAL A 224      27.303  33.099  41.111  1.00  0.00           H
ATOM   1040 3HG1 VAL A 224      28.613  34.155  41.886  1.00  0.00           H
ATOM   1041  CG2 VAL A 224      28.821  31.543  39.567  1.00  0.00           C
ATOM   1042 1HG2 VAL A 224      28.300  31.751  38.608  1.00  0.00           H
ATOM   1043 2HG2 VAL A 224      28.281  30.897  40.292  1.00  0.00           H
ATOM   1044 3HG2 VAL A 224      29.681  30.894  39.296  1.00  0.00           H
ATOM   1045  C   VAL A 224      30.250  33.762  38.215  1.00  0.00           C
ATOM   1046  O   VAL A 224      31.460  33.858  38.411  1.00  0.00           O
ATOM   1047  N   ARG A 225      29.825  33.407  37.000  1.00  0.00           N
ATOM   1048  HN  ARG A 225      28.854  33.271  36.816  1.00  0.00           H
ATOM   1049  CA  ARG A 225      30.655  32.938  35.929  1.00  0.00           C
ATOM   1050  HA  ARG A 225      31.368  32.169  36.185  1.00  0.00           H
ATOM   1051  CB  ARG A 225      29.721  32.308  34.843  1.00  0.00           C
ATOM   1052  HB1 ARG A 225      30.282  32.096  33.908  1.00  0.00           H
ATOM   1053  HB2 ARG A 225      29.056  33.163  34.595  1.00  0.00           H
ATOM   1054  CG  ARG A 225      28.972  31.082  35.400  1.00  0.00           C
ATOM   1055  HG1 ARG A 225      28.338  31.427  36.244  1.00  0.00           H
ATOM   1056  HG2 ARG A 225      29.677  30.301  35.757  1.00  0.00           H
ATOM   1057  CD  ARG A 225      27.944  30.533  34.516  1.00  0.00           C
ATOM   1058  HD1 ARG A 225      28.369  30.197  33.546  1.00  0.00           H
ATOM   1059  HD2 ARG A 225      27.204  31.302  34.206  1.00  0.00           H
ATOM   1060  NE  ARG A 225      27.375  29.327  35.209  1.00  0.00           N
ATOM   1061  HE  ARG A 225      28.003  28.565  35.372  1.00  0.00           H
ATOM   1062  CZ  ARG A 225      26.180  29.267  35.906  1.00  0.00           C
ATOM   1063  NH1 ARG A 225      25.313  30.199  36.112  1.00  0.00           N
ATOM   1064 1HH1 ARG A 225      25.371  31.062  35.610  1.00  0.00           H
ATOM   1065 2HH1 ARG A 225      24.527  30.031  36.708  1.00  0.00           H
ATOM   1066  NH2 ARG A 225      26.046  28.211  36.745  1.00  0.00           N
ATOM   1067 1HH2 ARG A 225      25.222  28.113  37.303  1.00  0.00           H
ATOM   1068 2HH2 ARG A 225      26.640  27.407  36.723  1.00  0.00           H
ATOM   1069  C   ARG A 225      31.487  34.100  35.367  1.00  0.00           C
ATOM   1070  O   ARG A 225      32.560  33.813  34.860  1.00  0.00           O
ATOM   1071  N   ARG A 226      31.061  35.387  35.479  1.00  0.00           N
ATOM   1072  HN  ARG A 226      30.147  35.582  35.826  1.00  0.00           H
ATOM   1073  CA  ARG A 226      31.856  36.566  34.985  1.00  0.00           C
ATOM   1074  HA  ARG A 226      32.213  36.221  34.026  1.00  0.00           H
ATOM   1075  CB  ARG A 226      30.997  37.778  34.631  1.00  0.00           C
ATOM   1076  HB1 ARG A 226      30.331  37.375  33.839  1.00  0.00           H
ATOM   1077  HB2 ARG A 226      31.604  38.585  34.167  1.00  0.00           H
ATOM   1078  CG  ARG A 226      29.999  38.192  35.680  1.00  0.00           C
ATOM   1079  HG1 ARG A 226      30.534  38.286  36.649  1.00  0.00           H
ATOM   1080  HG2 ARG A 226      29.247  37.405  35.902  1.00  0.00           H
ATOM   1081  CD  ARG A 226      29.415  39.642  35.435  1.00  0.00           C
ATOM   1082  HD1 ARG A 226      30.186  40.436  35.333  1.00  0.00           H
ATOM   1083  HD2 ARG A 226      28.751  39.992  36.255  1.00  0.00           H
ATOM   1084  NE  ARG A 226      28.517  39.550  34.243  1.00  0.00           N
ATOM   1085  HE  ARG A 226      28.066  38.658  34.227  1.00  0.00           H
ATOM   1086  CZ  ARG A 226      28.396  40.457  33.226  1.00  0.00           C
ATOM   1087  NH1 ARG A 226      29.006  41.588  33.145  1.00  0.00           N
ATOM   1088 1HH1 ARG A 226      29.559  41.907  33.914  1.00  0.00           H
ATOM   1089 2HH1 ARG A 226      28.792  42.154  32.349  1.00  0.00           H
ATOM   1090  NH2 ARG A 226      27.531  40.168  32.285  1.00  0.00           N
ATOM   1091 1HH2 ARG A 226      26.958  39.360  32.419  1.00  0.00           H
ATOM   1092 2HH2 ARG A 226      27.281  40.876  31.624  1.00  0.00           H
ATOM   1093  C   ARG A 226      33.108  36.772  35.772  1.00  0.00           C
ATOM   1094  O   ARG A 226      34.155  37.189  35.369  1.00  0.00           O
ATOM   1095  N   PHE A 227      33.014  36.314  37.039  1.00  0.00           N
ATOM   1096  HN  PHE A 227      32.212  35.804  37.341  1.00  0.00           H
ATOM   1097  CA  PHE A 227      34.103  36.446  37.966  1.00  0.00           C
ATOM   1098  HA  PHE A 227      34.660  37.294  37.595  1.00  0.00           H
ATOM   1099  CB  PHE A 227      33.732  36.662  39.392  1.00  0.00           C
ATOM   1100  HB1 PHE A 227      34.604  36.648  40.080  1.00  0.00           H
ATOM   1101  HB2 PHE A 227      33.072  35.823  39.700  1.00  0.00           H
ATOM   1102  CG  PHE A 227      33.148  38.085  39.614  1.00  0.00           C
ATOM   1103  CD1 PHE A 227      31.793  38.287  39.253  1.00  0.00           C
ATOM   1104  HD1 PHE A 227      31.162  37.461  38.962  1.00  0.00           H
ATOM   1105  CE1 PHE A 227      31.221  39.551  39.569  1.00  0.00           C
ATOM   1106  HE1 PHE A 227      30.169  39.596  39.329  1.00  0.00           H
ATOM   1107  CZ  PHE A 227      32.001  40.571  40.086  1.00  0.00           C
ATOM   1108  HZ  PHE A 227      31.660  41.584  40.242  1.00  0.00           H
ATOM   1109  CD2 PHE A 227      33.962  39.100  40.158  1.00  0.00           C
ATOM   1110  HD2 PHE A 227      34.976  38.848  40.434  1.00  0.00           H
ATOM   1111  CE2 PHE A 227      33.374  40.410  40.395  1.00  0.00           C
ATOM   1112  HE2 PHE A 227      33.939  41.178  40.902  1.00  0.00           H
ATOM   1113  C   PHE A 227      35.048  35.257  37.882  1.00  0.00           C
ATOM   1114  O   PHE A 227      34.721  34.091  38.160  1.00  0.00           O
ATOM   1115  N   ARG A 228      36.275  35.484  37.597  1.00  0.00           N
ATOM   1116  HN  ARG A 228      36.495  36.442  37.429  1.00  0.00           H
ATOM   1117  CA  ARG A 228      37.222  34.402  37.397  1.00  0.00           C
ATOM   1118  HA  ARG A 228      36.767  33.478  37.720  1.00  0.00           H
ATOM   1119  CB  ARG A 228      37.891  34.490  35.978  1.00  0.00           C
ATOM   1120  HB1 ARG A 228      38.436  33.538  35.802  1.00  0.00           H
ATOM   1121  HB2 ARG A 228      38.611  35.331  35.878  1.00  0.00           H
ATOM   1122  CG  ARG A 228      36.885  34.850  34.776  1.00  0.00           C
ATOM   1123  HG1 ARG A 228      37.517  34.706  33.873  1.00  0.00           H
ATOM   1124  HG2 ARG A 228      36.564  35.895  34.972  1.00  0.00           H
ATOM   1125  CD  ARG A 228      35.698  33.841  34.631  1.00  0.00           C
ATOM   1126  HD1 ARG A 228      34.895  34.358  34.063  1.00  0.00           H
ATOM   1127  HD2 ARG A 228      35.278  33.558  35.619  1.00  0.00           H
ATOM   1128  NE  ARG A 228      36.186  32.590  34.040  1.00  0.00           N
ATOM   1129  HE  ARG A 228      36.925  32.582  33.367  1.00  0.00           H
ATOM   1130  CZ  ARG A 228      35.603  31.438  34.094  1.00  0.00           C
ATOM   1131  NH1 ARG A 228      34.412  31.286  34.568  1.00  0.00           N
ATOM   1132 1HH1 ARG A 228      33.883  32.134  34.608  1.00  0.00           H
ATOM   1133 2HH1 ARG A 228      33.970  30.392  34.492  1.00  0.00           H
ATOM   1134  NH2 ARG A 228      36.207  30.412  33.603  1.00  0.00           N
ATOM   1135 1HH2 ARG A 228      35.625  29.601  33.551  1.00  0.00           H
ATOM   1136 2HH2 ARG A 228      37.131  30.572  33.254  1.00  0.00           H
ATOM   1137  C   ARG A 228      38.334  34.465  38.417  1.00  0.00           C
ATOM   1138  O   ARG A 228      38.154  34.852  39.579  1.00  0.00           O
ATOM   1139  N   TYR A 229      39.554  34.164  37.973  1.00  0.00           N
ATOM   1140  HN  TYR A 229      39.664  33.893  37.020  1.00  0.00           H
ATOM   1141  CA  TYR A 229      40.744  34.106  38.833  1.00  0.00           C
ATOM   1142  HA  TYR A 229      40.463  34.026  39.873  1.00  0.00           H
ATOM   1143  CB  TYR A 229      41.604  32.863  38.526  1.00  0.00           C
ATOM   1144  HB1 TYR A 229      42.271  32.675  39.395  1.00  0.00           H
ATOM   1145  HB2 TYR A 229      42.176  32.954  37.579  1.00  0.00           H
ATOM   1146  CG  TYR A 229      40.628  31.672  38.271  1.00  0.00           C
ATOM   1147  CD1 TYR A 229      40.460  31.130  36.988  1.00  0.00           C
ATOM   1148  HD1 TYR A 229      41.091  31.484  36.186  1.00  0.00           H
ATOM   1149  CE1 TYR A 229      39.591  30.065  36.812  1.00  0.00           C
ATOM   1150  HE1 TYR A 229      39.313  29.612  35.872  1.00  0.00           H
ATOM   1151  CZ  TYR A 229      38.801  29.608  37.838  1.00  0.00           C
ATOM   1152  OH  TYR A 229      37.774  28.681  37.613  1.00  0.00           O
ATOM   1153  HH  TYR A 229      37.754  28.404  36.694  1.00  0.00           H
ATOM   1154  CD2 TYR A 229      39.949  31.105  39.319  1.00  0.00           C
ATOM   1155  HD2 TYR A 229      40.090  31.372  40.356  1.00  0.00           H
ATOM   1156  CE2 TYR A 229      38.993  30.122  39.062  1.00  0.00           C
ATOM   1157  HE2 TYR A 229      38.438  29.825  39.940  1.00  0.00           H
ATOM   1158  C   TYR A 229      41.676  35.310  38.362  1.00  0.00           C
ATOM   1159  O   TYR A 229      41.975  35.362  37.158  1.00  0.00           O
ATOM   1160  N   PRO A 230      42.290  36.086  39.271  1.00  0.00           N
ATOM   1161  CD  PRO A 230      43.253  37.094  38.776  1.00  0.00           C
ATOM   1162  HD1 PRO A 230      42.916  37.882  38.070  1.00  0.00           H
ATOM   1163  HD2 PRO A 230      44.100  36.559  38.296  1.00  0.00           H
ATOM   1164  CA  PRO A 230      42.167  36.068  40.687  1.00  0.00           C
ATOM   1165  HA  PRO A 230      42.116  35.074  41.107  1.00  0.00           H
ATOM   1166  CB  PRO A 230      43.537  36.715  41.080  1.00  0.00           C
ATOM   1167  HB1 PRO A 230      44.329  35.937  41.041  1.00  0.00           H
ATOM   1168  HB2 PRO A 230      43.512  37.230  42.064  1.00  0.00           H
ATOM   1169  CG  PRO A 230      43.748  37.788  40.011  1.00  0.00           C
ATOM   1170  HG1 PRO A 230      43.013  38.538  40.374  1.00  0.00           H
ATOM   1171  HG2 PRO A 230      44.806  38.124  39.975  1.00  0.00           H
ATOM   1172  C   PRO A 230      40.917  36.866  41.194  1.00  0.00           C
ATOM   1173  O   PRO A 230      41.061  37.374  42.299  1.00  0.00           O
ATOM   1174  N   GLU A 231      39.760  36.884  40.554  1.00  0.00           N
ATOM   1175  HN  GLU A 231      39.665  36.487  39.644  1.00  0.00           H
ATOM   1176  CA  GLU A 231      38.665  37.786  40.993  1.00  0.00           C
ATOM   1177  HA  GLU A 231      38.959  38.683  41.519  1.00  0.00           H
ATOM   1178  CB  GLU A 231      37.841  38.349  39.873  1.00  0.00           C
ATOM   1179  HB1 GLU A 231      37.109  39.043  40.338  1.00  0.00           H
ATOM   1180  HB2 GLU A 231      37.306  37.474  39.447  1.00  0.00           H
ATOM   1181  CG  GLU A 231      38.667  39.024  38.796  1.00  0.00           C
ATOM   1182  HG1 GLU A 231      39.473  38.301  38.545  1.00  0.00           H
ATOM   1183  HG2 GLU A 231      39.064  39.965  39.231  1.00  0.00           H
ATOM   1184  CD  GLU A 231      37.855  39.326  37.578  1.00  0.00           C
ATOM   1185  OE1 GLU A 231      37.493  40.489  37.316  1.00  0.00           O
ATOM   1186  OE2 GLU A 231      37.725  38.383  36.778  1.00  0.00           O
ATOM   1187  C   GLU A 231      37.790  37.089  42.015  1.00  0.00           C
ATOM   1188  O   GLU A 231      37.480  37.709  43.009  1.00  0.00           O
ATOM   1189  N   ARG A 232      37.462  35.800  41.903  1.00  0.00           N
ATOM   1190  HN  ARG A 232      37.737  35.211  41.147  1.00  0.00           H
ATOM   1191  CA  ARG A 232      36.884  35.130  43.042  1.00  0.00           C
ATOM   1192  HA  ARG A 232      35.973  35.653  43.289  1.00  0.00           H
ATOM   1193  CB  ARG A 232      36.405  33.744  42.671  1.00  0.00           C
ATOM   1194  HB1 ARG A 232      35.914  33.326  43.575  1.00  0.00           H
ATOM   1195  HB2 ARG A 232      37.192  33.015  42.381  1.00  0.00           H
ATOM   1196  CG  ARG A 232      35.296  33.815  41.650  1.00  0.00           C
ATOM   1197  HG1 ARG A 232      35.756  33.701  40.645  1.00  0.00           H
ATOM   1198  HG2 ARG A 232      34.796  34.806  41.672  1.00  0.00           H
ATOM   1199  CD  ARG A 232      34.297  32.586  41.662  1.00  0.00           C
ATOM   1200  HD1 ARG A 232      33.495  32.664  42.427  1.00  0.00           H
ATOM   1201  HD2 ARG A 232      34.801  31.619  41.875  1.00  0.00           H
ATOM   1202  NE  ARG A 232      33.505  32.408  40.422  1.00  0.00           N
ATOM   1203  HE  ARG A 232      33.873  33.028  39.728  1.00  0.00           H
ATOM   1204  CZ  ARG A 232      33.103  31.272  39.854  1.00  0.00           C
ATOM   1205  NH1 ARG A 232      32.985  30.106  40.427  1.00  0.00           N
ATOM   1206 1HH1 ARG A 232      33.169  30.046  41.408  1.00  0.00           H
ATOM   1207 2HH1 ARG A 232      32.639  29.326  39.906  1.00  0.00           H
ATOM   1208  NH2 ARG A 232      32.779  31.412  38.617  1.00  0.00           N
ATOM   1209 1HH2 ARG A 232      32.765  32.393  38.429  1.00  0.00           H
ATOM   1210 2HH2 ARG A 232      32.372  30.617  38.166  1.00  0.00           H
ATOM   1211  C   ARG A 232      37.757  35.117  44.301  1.00  0.00           C
ATOM   1212  O   ARG A 232      37.181  35.341  45.346  1.00  0.00           O
ATOM   1213  N   PRO A 233      39.154  34.842  44.289  1.00  0.00           N
ATOM   1214  CD  PRO A 233      39.898  34.044  43.325  1.00  0.00           C
ATOM   1215  HD1 PRO A 233      40.175  34.670  42.450  1.00  0.00           H
ATOM   1216  HD2 PRO A 233      39.335  33.184  42.904  1.00  0.00           H
ATOM   1217  CA  PRO A 233      40.083  35.191  45.370  1.00  0.00           C
ATOM   1218  HA  PRO A 233      39.814  34.433  46.091  1.00  0.00           H
ATOM   1219  CB  PRO A 233      41.435  35.010  44.782  1.00  0.00           C
ATOM   1220  HB1 PRO A 233      42.268  34.902  45.510  1.00  0.00           H
ATOM   1221  HB2 PRO A 233      41.637  35.870  44.109  1.00  0.00           H
ATOM   1222  CG  PRO A 233      41.273  33.723  44.024  1.00  0.00           C
ATOM   1223  HG1 PRO A 233      42.024  33.521  43.232  1.00  0.00           H
ATOM   1224  HG2 PRO A 233      41.214  32.790  44.625  1.00  0.00           H
ATOM   1225  C   PRO A 233      39.814  36.561  46.058  1.00  0.00           C
ATOM   1226  O   PRO A 233      39.620  36.576  47.289  1.00  0.00           O
ATOM   1227  N   ILE A 234      39.756  37.633  45.307  1.00  0.00           N
ATOM   1228  HN  ILE A 234      39.916  37.631  44.323  1.00  0.00           H
ATOM   1229  CA  ILE A 234      39.311  38.899  45.711  1.00  0.00           C
ATOM   1230  HA  ILE A 234      39.937  39.216  46.532  1.00  0.00           H
ATOM   1231  CB  ILE A 234      39.685  40.092  44.744  1.00  0.00           C
ATOM   1232  HB  ILE A 234      39.082  40.008  43.814  1.00  0.00           H
ATOM   1233  CG2 ILE A 234      39.361  41.513  45.322  1.00  0.00           C
ATOM   1234 1HG2 ILE A 234      39.910  41.552  46.287  1.00  0.00           H
ATOM   1235 2HG2 ILE A 234      38.288  41.633  45.587  1.00  0.00           H
ATOM   1236 3HG2 ILE A 234      39.617  42.340  44.626  1.00  0.00           H
ATOM   1237  CG1 ILE A 234      41.198  39.798  44.317  1.00  0.00           C
ATOM   1238 1HG1 ILE A 234      41.361  38.748  43.993  1.00  0.00           H
ATOM   1239 2HG1 ILE A 234      41.899  39.821  45.179  1.00  0.00           H
ATOM   1240  CD  ILE A 234      41.711  40.614  43.167  1.00  0.00           C
ATOM   1241  HD1 ILE A 234      40.960  40.658  42.350  1.00  0.00           H
ATOM   1242  HD2 ILE A 234      42.732  40.271  42.891  1.00  0.00           H
ATOM   1243  HD3 ILE A 234      41.849  41.669  43.487  1.00  0.00           H
ATOM   1244  C   ILE A 234      37.907  38.990  46.195  1.00  0.00           C
ATOM   1245  O   ILE A 234      37.641  39.723  47.135  1.00  0.00           O
ATOM   1246  N   ILE A 235      36.913  38.316  45.630  1.00  0.00           N
ATOM   1247  HN  ILE A 235      37.014  37.735  44.826  1.00  0.00           H
ATOM   1248  CA  ILE A 235      35.594  38.168  46.338  1.00  0.00           C
ATOM   1249  HA  ILE A 235      35.257  39.166  46.575  1.00  0.00           H
ATOM   1250  CB  ILE A 235      34.485  37.596  45.368  1.00  0.00           C
ATOM   1251  HB  ILE A 235      34.818  36.555  45.165  1.00  0.00           H
ATOM   1252  CG2 ILE A 235      33.174  37.372  46.144  1.00  0.00           C
ATOM   1253 1HG2 ILE A 235      32.756  38.323  46.539  1.00  0.00           H
ATOM   1254 2HG2 ILE A 235      33.204  36.648  46.986  1.00  0.00           H
ATOM   1255 3HG2 ILE A 235      32.422  37.042  45.395  1.00  0.00           H
ATOM   1256  CG1 ILE A 235      34.394  38.398  44.038  1.00  0.00           C
ATOM   1257 1HG1 ILE A 235      33.360  38.151  43.713  1.00  0.00           H
ATOM   1258 2HG1 ILE A 235      35.109  38.016  43.280  1.00  0.00           H
ATOM   1259  CD  ILE A 235      34.477  39.932  44.206  1.00  0.00           C
ATOM   1260  HD1 ILE A 235      35.485  40.199  44.588  1.00  0.00           H
ATOM   1261  HD2 ILE A 235      33.728  40.358  44.909  1.00  0.00           H
ATOM   1262  HD3 ILE A 235      34.216  40.510  43.294  1.00  0.00           H
ATOM   1263  C   ILE A 235      35.680  37.404  47.653  1.00  0.00           C
ATOM   1264  O   ILE A 235      35.034  37.710  48.692  1.00  0.00           O
ATOM   1265  N   TYR A 236      36.418  36.340  47.793  1.00  0.00           N
ATOM   1266  HN  TYR A 236      36.867  35.926  47.005  1.00  0.00           H
ATOM   1267  CA  TYR A 236      36.712  35.715  49.038  1.00  0.00           C
ATOM   1268  HA  TYR A 236      35.746  35.488  49.464  1.00  0.00           H
ATOM   1269  CB  TYR A 236      37.532  34.454  48.806  1.00  0.00           C
ATOM   1270  HB1 TYR A 236      37.761  33.929  49.758  1.00  0.00           H
ATOM   1271  HB2 TYR A 236      38.478  34.769  48.317  1.00  0.00           H
ATOM   1272  CG  TYR A 236      36.911  33.534  47.773  1.00  0.00           C
ATOM   1273  CD1 TYR A 236      35.478  33.360  47.629  1.00  0.00           C
ATOM   1274  HD1 TYR A 236      34.807  33.852  48.317  1.00  0.00           H
ATOM   1275  CE1 TYR A 236      35.010  32.392  46.783  1.00  0.00           C
ATOM   1276  HE1 TYR A 236      33.942  32.231  46.782  1.00  0.00           H
ATOM   1277  CZ  TYR A 236      35.760  31.742  45.848  1.00  0.00           C
ATOM   1278  OH  TYR A 236      35.234  30.779  44.953  1.00  0.00           O
ATOM   1279  HH  TYR A 236      35.977  30.358  44.514  1.00  0.00           H
ATOM   1280  CD2 TYR A 236      37.701  32.763  46.946  1.00  0.00           C
ATOM   1281  HD2 TYR A 236      38.764  32.863  47.106  1.00  0.00           H
ATOM   1282  CE2 TYR A 236      37.146  31.996  45.943  1.00  0.00           C
ATOM   1283  HE2 TYR A 236      37.864  31.496  45.310  1.00  0.00           H
ATOM   1284  C   TYR A 236      37.529  36.575  50.051  1.00  0.00           C
ATOM   1285  O   TYR A 236      37.276  36.516  51.255  1.00  0.00           O
ATOM   1286  N   TYR A 237      38.485  37.474  49.587  1.00  0.00           N
ATOM   1287  HN  TYR A 237      38.818  37.278  48.668  1.00  0.00           H
ATOM   1288  CA  TYR A 237      39.175  38.462  50.369  1.00  0.00           C
ATOM   1289  HA  TYR A 237      39.635  37.953  51.203  1.00  0.00           H
ATOM   1290  CB  TYR A 237      40.191  39.253  49.552  1.00  0.00           C
ATOM   1291  HB1 TYR A 237      39.778  39.640  48.596  1.00  0.00           H
ATOM   1292  HB2 TYR A 237      40.910  38.492  49.178  1.00  0.00           H
ATOM   1293  CG  TYR A 237      40.895  40.356  50.341  1.00  0.00           C
ATOM   1294  CD1 TYR A 237      41.831  40.155  51.400  1.00  0.00           C
ATOM   1295  HD1 TYR A 237      42.082  39.142  51.680  1.00  0.00           H
ATOM   1296  CE1 TYR A 237      42.570  41.257  51.923  1.00  0.00           C
ATOM   1297  HE1 TYR A 237      43.235  41.047  52.748  1.00  0.00           H
ATOM   1298  CZ  TYR A 237      42.329  42.497  51.334  1.00  0.00           C
ATOM   1299  OH  TYR A 237      43.064  43.564  51.778  1.00  0.00           O
ATOM   1300  HH  TYR A 237      43.330  43.986  50.958  1.00  0.00           H
ATOM   1301  CD2 TYR A 237      40.620  41.637  49.862  1.00  0.00           C
ATOM   1302  HD2 TYR A 237      39.946  41.819  49.038  1.00  0.00           H
ATOM   1303  CE2 TYR A 237      41.357  42.686  50.358  1.00  0.00           C
ATOM   1304  HE2 TYR A 237      41.256  43.684  49.957  1.00  0.00           H
ATOM   1305  C   TYR A 237      38.081  39.476  50.969  1.00  0.00           C
ATOM   1306  O   TYR A 237      38.132  39.851  52.108  1.00  0.00           O
ATOM   1307  N   SER A 238      37.088  39.837  50.205  1.00  0.00           N
ATOM   1308  HN  SER A 238      37.178  39.550  49.254  1.00  0.00           H
ATOM   1309  CA  SER A 238      36.113  40.859  50.511  1.00  0.00           C
ATOM   1310  HA  SER A 238      36.585  41.632  51.099  1.00  0.00           H
ATOM   1311  CB  SER A 238      35.451  41.438  49.204  1.00  0.00           C
ATOM   1312  HB1 SER A 238      34.668  42.166  49.507  1.00  0.00           H
ATOM   1313  HB2 SER A 238      34.993  40.612  48.619  1.00  0.00           H
ATOM   1314  OG  SER A 238      36.399  42.237  48.512  1.00  0.00           O
ATOM   1315  HG1 SER A 238      36.958  41.657  47.990  1.00  0.00           H
ATOM   1316  C   SER A 238      35.022  40.278  51.387  1.00  0.00           C
ATOM   1317  O   SER A 238      34.470  40.877  52.288  1.00  0.00           O
ATOM   1318  N   VAL A 239      34.753  38.976  51.144  1.00  0.00           N
ATOM   1319  HN  VAL A 239      35.307  38.398  50.550  1.00  0.00           H
ATOM   1320  CA  VAL A 239      33.703  38.377  51.966  1.00  0.00           C
ATOM   1321  HA  VAL A 239      32.884  39.050  52.171  1.00  0.00           H
ATOM   1322  CB  VAL A 239      32.999  37.106  51.275  1.00  0.00           C
ATOM   1323  HB  VAL A 239      32.832  37.381  50.211  1.00  0.00           H
ATOM   1324  CG1 VAL A 239      33.770  35.777  51.521  1.00  0.00           C
ATOM   1325 1HG1 VAL A 239      34.754  35.761  51.006  1.00  0.00           H
ATOM   1326 2HG1 VAL A 239      33.112  34.953  51.173  1.00  0.00           H
ATOM   1327 3HG1 VAL A 239      33.836  35.506  52.597  1.00  0.00           H
ATOM   1328  CG2 VAL A 239      31.590  37.051  51.840  1.00  0.00           C
ATOM   1329 1HG2 VAL A 239      31.238  36.043  51.534  1.00  0.00           H
ATOM   1330 2HG2 VAL A 239      30.920  37.802  51.368  1.00  0.00           H
ATOM   1331 3HG2 VAL A 239      31.615  37.082  52.950  1.00  0.00           H
ATOM   1332  C   VAL A 239      34.330  37.966  53.343  1.00  0.00           C
ATOM   1333  O   VAL A 239      33.573  37.792  54.298  1.00  0.00           O
ATOM   1334  N   CYS A 240      35.661  38.080  53.595  1.00  0.00           N
ATOM   1335  HN  CYS A 240      36.284  38.315  52.853  1.00  0.00           H
ATOM   1336  CA  CYS A 240      36.250  38.180  54.925  1.00  0.00           C
ATOM   1337  HA  CYS A 240      36.071  37.323  55.557  1.00  0.00           H
ATOM   1338  CB  CYS A 240      37.828  37.999  54.875  1.00  0.00           C
ATOM   1339  HB1 CYS A 240      38.307  37.912  55.873  1.00  0.00           H
ATOM   1340  HB2 CYS A 240      38.350  38.886  54.456  1.00  0.00           H
ATOM   1341  SG  CYS A 240      38.409  36.568  53.988  1.00  0.00           S
ATOM   1342  HG1 CYS A 240      37.623  36.520  52.922  1.00  0.00           H
ATOM   1343  C   CYS A 240      35.866  39.424  55.735  1.00  0.00           C
ATOM   1344  O   CYS A 240      35.599  39.368  56.910  1.00  0.00           O
ATOM   1345  N   TYR A 241      35.876  40.639  55.128  1.00  0.00           N
ATOM   1346  HN  TYR A 241      36.191  40.589  54.184  1.00  0.00           H
ATOM   1347  CA  TYR A 241      35.430  41.919  55.660  1.00  0.00           C
ATOM   1348  HA  TYR A 241      35.917  42.236  56.570  1.00  0.00           H
ATOM   1349  CB  TYR A 241      35.845  42.981  54.636  1.00  0.00           C
ATOM   1350  HB1 TYR A 241      35.378  43.957  54.888  1.00  0.00           H
ATOM   1351  HB2 TYR A 241      35.543  42.705  53.603  1.00  0.00           H
ATOM   1352  CG  TYR A 241      37.336  43.033  54.664  1.00  0.00           C
ATOM   1353  CD1 TYR A 241      38.071  43.491  55.757  1.00  0.00           C
ATOM   1354  HD1 TYR A 241      37.618  43.881  56.656  1.00  0.00           H
ATOM   1355  CE1 TYR A 241      39.470  43.603  55.684  1.00  0.00           C
ATOM   1356  HE1 TYR A 241      40.026  44.125  56.448  1.00  0.00           H
ATOM   1357  CZ  TYR A 241      40.177  42.968  54.652  1.00  0.00           C
ATOM   1358  OH  TYR A 241      41.631  43.005  54.641  1.00  0.00           O
ATOM   1359  HH  TYR A 241      41.963  42.966  53.741  1.00  0.00           H
ATOM   1360  CD2 TYR A 241      38.081  42.560  53.574  1.00  0.00           C
ATOM   1361  HD2 TYR A 241      37.534  42.214  52.709  1.00  0.00           H
ATOM   1362  CE2 TYR A 241      39.465  42.422  53.577  1.00  0.00           C
ATOM   1363  HE2 TYR A 241      39.844  41.879  52.724  1.00  0.00           H
ATOM   1364  C   TYR A 241      33.944  41.878  55.959  1.00  0.00           C
ATOM   1365  O   TYR A 241      33.439  42.506  56.865  1.00  0.00           O
ATOM   1366  N   SER A 242      33.137  41.041  55.191  1.00  0.00           N
ATOM   1367  HN  SER A 242      33.519  40.601  54.381  1.00  0.00           H
ATOM   1368  CA  SER A 242      31.784  40.775  55.575  1.00  0.00           C
ATOM   1369  HA  SER A 242      31.261  41.701  55.763  1.00  0.00           H
ATOM   1370  CB  SER A 242      31.065  39.998  54.441  1.00  0.00           C
ATOM   1371  HB1 SER A 242      31.266  38.920  54.618  1.00  0.00           H
ATOM   1372  HB2 SER A 242      31.492  40.192  53.434  1.00  0.00           H
ATOM   1373  OG  SER A 242      29.675  40.279  54.379  1.00  0.00           O
ATOM   1374  HG1 SER A 242      29.496  41.193  54.147  1.00  0.00           H
ATOM   1375  C   SER A 242      31.704  40.112  56.940  1.00  0.00           C
ATOM   1376  O   SER A 242      30.946  40.430  57.835  1.00  0.00           O
ATOM   1377  N   ILE A 243      32.572  39.109  57.224  1.00  0.00           N
ATOM   1378  HN  ILE A 243      33.267  38.977  56.521  1.00  0.00           H
ATOM   1379  CA  ILE A 243      32.787  38.404  58.498  1.00  0.00           C
ATOM   1380  HA  ILE A 243      31.852  37.945  58.785  1.00  0.00           H
ATOM   1381  CB  ILE A 243      33.699  37.195  58.334  1.00  0.00           C
ATOM   1382  HB  ILE A 243      34.641  37.512  57.837  1.00  0.00           H
ATOM   1383  CG2 ILE A 243      34.008  36.590  59.691  1.00  0.00           C
ATOM   1384 1HG2 ILE A 243      34.958  36.959  60.133  1.00  0.00           H
ATOM   1385 2HG2 ILE A 243      34.228  35.510  59.556  1.00  0.00           H
ATOM   1386 3HG2 ILE A 243      33.228  36.680  60.477  1.00  0.00           H
ATOM   1387  CG1 ILE A 243      33.045  36.120  57.344  1.00  0.00           C
ATOM   1388 1HG1 ILE A 243      32.634  36.588  56.424  1.00  0.00           H
ATOM   1389 2HG1 ILE A 243      32.096  35.832  57.845  1.00  0.00           H
ATOM   1390  CD  ILE A 243      33.926  35.035  56.899  1.00  0.00           C
ATOM   1391  HD1 ILE A 243      34.855  35.492  56.497  1.00  0.00           H
ATOM   1392  HD2 ILE A 243      33.478  34.467  56.056  1.00  0.00           H
ATOM   1393  HD3 ILE A 243      34.206  34.329  57.710  1.00  0.00           H
ATOM   1394  C   ILE A 243      33.159  39.266  59.687  1.00  0.00           C
ATOM   1395  O   ILE A 243      32.641  39.232  60.801  1.00  0.00           O
ATOM   1396  N   VAL A 244      34.231  40.109  59.535  1.00  0.00           N
ATOM   1397  HN  VAL A 244      34.798  40.022  58.719  1.00  0.00           H
ATOM   1398  CA  VAL A 244      34.764  40.761  60.696  1.00  0.00           C
ATOM   1399  HA  VAL A 244      34.601  40.213  61.613  1.00  0.00           H
ATOM   1400  CB  VAL A 244      36.301  41.001  60.719  1.00  0.00           C
ATOM   1401  HB  VAL A 244      36.826  40.313  60.023  1.00  0.00           H
ATOM   1402  CG1 VAL A 244      36.691  42.431  60.210  1.00  0.00           C
ATOM   1403 1HG1 VAL A 244      37.779  42.498  59.993  1.00  0.00           H
ATOM   1404 2HG1 VAL A 244      36.614  43.237  60.970  1.00  0.00           H
ATOM   1405 3HG1 VAL A 244      36.044  42.677  59.341  1.00  0.00           H
ATOM   1406  CG2 VAL A 244      36.793  40.888  62.218  1.00  0.00           C
ATOM   1407 1HG2 VAL A 244      36.398  39.946  62.653  1.00  0.00           H
ATOM   1408 2HG2 VAL A 244      36.377  41.665  62.895  1.00  0.00           H
ATOM   1409 3HG2 VAL A 244      37.883  41.093  62.275  1.00  0.00           H
ATOM   1410  C   VAL A 244      33.915  41.981  60.982  1.00  0.00           C
ATOM   1411  O   VAL A 244      33.806  42.387  62.088  1.00  0.00           O
ATOM   1412  N   SER A 245      33.229  42.546  59.920  1.00  0.00           N
ATOM   1413  HN  SER A 245      33.170  42.101  59.030  1.00  0.00           H
ATOM   1414  CA  SER A 245      32.231  43.575  60.164  1.00  0.00           C
ATOM   1415  HA  SER A 245      32.599  44.436  60.702  1.00  0.00           H
ATOM   1416  CB  SER A 245      31.625  44.070  58.811  1.00  0.00           C
ATOM   1417  HB1 SER A 245      30.997  44.923  59.145  1.00  0.00           H
ATOM   1418  HB2 SER A 245      31.039  43.316  58.244  1.00  0.00           H
ATOM   1419  OG  SER A 245      32.504  44.640  57.865  1.00  0.00           O
ATOM   1420  HG1 SER A 245      33.066  43.897  57.635  1.00  0.00           H
ATOM   1421  C   SER A 245      31.040  43.083  60.904  1.00  0.00           C
ATOM   1422  O   SER A 245      30.500  43.794  61.712  1.00  0.00           O
ATOM   1423  N   LEU A 246      30.540  41.771  60.618  1.00  0.00           N
ATOM   1424  HN  LEU A 246      30.971  41.286  59.861  1.00  0.00           H
ATOM   1425  CA  LEU A 246      29.456  41.137  61.374  1.00  0.00           C
ATOM   1426  HA  LEU A 246      28.613  41.811  61.333  1.00  0.00           H
ATOM   1427  CB  LEU A 246      28.899  39.830  60.733  1.00  0.00           C
ATOM   1428  HB1 LEU A 246      29.762  39.134  60.665  1.00  0.00           H
ATOM   1429  HB2 LEU A 246      28.637  40.075  59.681  1.00  0.00           H
ATOM   1430  CG  LEU A 246      27.761  39.172  61.474  1.00  0.00           C
ATOM   1431  HG  LEU A 246      28.071  38.903  62.506  1.00  0.00           H
ATOM   1432  CD1 LEU A 246      26.542  40.061  61.630  1.00  0.00           C
ATOM   1433 1HD1 LEU A 246      26.768  40.965  62.236  1.00  0.00           H
ATOM   1434 2HD1 LEU A 246      25.660  39.520  62.034  1.00  0.00           H
ATOM   1435 3HD1 LEU A 246      26.189  40.448  60.650  1.00  0.00           H
ATOM   1436  CD2 LEU A 246      27.353  37.868  60.803  1.00  0.00           C
ATOM   1437 1HD2 LEU A 246      26.744  37.999  59.883  1.00  0.00           H
ATOM   1438 2HD2 LEU A 246      26.706  37.346  61.540  1.00  0.00           H
ATOM   1439 3HD2 LEU A 246      28.239  37.234  60.584  1.00  0.00           H
ATOM   1440  C   LEU A 246      29.903  41.018  62.777  1.00  0.00           C
ATOM   1441  O   LEU A 246      29.151  41.224  63.741  1.00  0.00           O
ATOM   1442  N   MET A 247      31.185  40.540  62.984  1.00  0.00           N
ATOM   1443  HN  MET A 247      31.669  40.288  62.149  1.00  0.00           H
ATOM   1444  CA  MET A 247      31.765  40.398  64.278  1.00  0.00           C
ATOM   1445  HA  MET A 247      31.012  39.865  64.839  1.00  0.00           H
ATOM   1446  CB  MET A 247      33.041  39.530  64.278  1.00  0.00           C
ATOM   1447  HB1 MET A 247      33.707  40.085  63.583  1.00  0.00           H
ATOM   1448  HB2 MET A 247      32.758  38.540  63.860  1.00  0.00           H
ATOM   1449  CG  MET A 247      33.843  39.421  65.590  1.00  0.00           C
ATOM   1450  HG1 MET A 247      34.273  38.400  65.671  1.00  0.00           H
ATOM   1451  HG2 MET A 247      33.170  39.551  66.464  1.00  0.00           H
ATOM   1452  SD  MET A 247      35.199  40.699  65.575  1.00  0.00           S
ATOM   1453  CE  MET A 247      34.808  41.103  67.346  1.00  0.00           C
ATOM   1454  HE1 MET A 247      34.894  40.277  68.084  1.00  0.00           H
ATOM   1455  HE2 MET A 247      33.872  41.619  67.649  1.00  0.00           H
ATOM   1456  HE3 MET A 247      35.553  41.809  67.770  1.00  0.00           H
ATOM   1457  C   MET A 247      31.907  41.716  65.117  1.00  0.00           C
ATOM   1458  O   MET A 247      31.612  41.774  66.308  1.00  0.00           O
ATOM   1459  N   TYR A 248      32.461  42.784  64.453  1.00  0.00           N
ATOM   1460  HN  TYR A 248      32.961  42.679  63.597  1.00  0.00           H
ATOM   1461  CA  TYR A 248      32.421  44.112  65.102  1.00  0.00           C
ATOM   1462  HA  TYR A 248      33.061  44.157  65.970  1.00  0.00           H
ATOM   1463  CB  TYR A 248      33.117  45.185  64.174  1.00  0.00           C
ATOM   1464  HB1 TYR A 248      33.013  46.171  64.675  1.00  0.00           H
ATOM   1465  HB2 TYR A 248      32.651  45.240  63.167  1.00  0.00           H
ATOM   1466  CG  TYR A 248      34.582  44.945  63.857  1.00  0.00           C
ATOM   1467  CD1 TYR A 248      35.344  44.171  64.691  1.00  0.00           C
ATOM   1468  HD1 TYR A 248      34.988  43.682  65.586  1.00  0.00           H
ATOM   1469  CE1 TYR A 248      36.762  44.060  64.449  1.00  0.00           C
ATOM   1470  HE1 TYR A 248      37.311  43.483  65.178  1.00  0.00           H
ATOM   1471  CZ  TYR A 248      37.397  44.790  63.436  1.00  0.00           C
ATOM   1472  OH  TYR A 248      38.771  44.799  63.195  1.00  0.00           O
ATOM   1473  HH  TYR A 248      39.184  44.105  63.714  1.00  0.00           H
ATOM   1474  CD2 TYR A 248      35.204  45.758  62.892  1.00  0.00           C
ATOM   1475  HD2 TYR A 248      34.649  46.401  62.225  1.00  0.00           H
ATOM   1476  CE2 TYR A 248      36.549  45.614  62.679  1.00  0.00           C
ATOM   1477  HE2 TYR A 248      37.027  46.122  61.855  1.00  0.00           H
ATOM   1478  C   TYR A 248      31.001  44.581  65.485  1.00  0.00           C
ATOM   1479  O   TYR A 248      30.840  45.197  66.543  1.00  0.00           O
ATOM   1480  N   PHE A 249      30.014  44.354  64.626  1.00  0.00           N
ATOM   1481  HN  PHE A 249      30.221  43.885  63.771  1.00  0.00           H
ATOM   1482  CA  PHE A 249      28.718  44.752  64.865  1.00  0.00           C
ATOM   1483  HA  PHE A 249      28.701  45.818  65.036  1.00  0.00           H
ATOM   1484  CB  PHE A 249      27.829  44.417  63.565  1.00  0.00           C
ATOM   1485  HB1 PHE A 249      27.744  43.324  63.390  1.00  0.00           H
ATOM   1486  HB2 PHE A 249      28.327  44.928  62.714  1.00  0.00           H
ATOM   1487  CG  PHE A 249      26.422  45.030  63.747  1.00  0.00           C
ATOM   1488  CD1 PHE A 249      26.277  46.434  63.894  1.00  0.00           C
ATOM   1489  HD1 PHE A 249      27.167  47.042  63.974  1.00  0.00           H
ATOM   1490  CE1 PHE A 249      25.002  47.040  63.860  1.00  0.00           C
ATOM   1491  HE1 PHE A 249      24.967  48.119  63.891  1.00  0.00           H
ATOM   1492  CZ  PHE A 249      23.821  46.207  63.696  1.00  0.00           C
ATOM   1493  HZ  PHE A 249      22.865  46.692  63.567  1.00  0.00           H
ATOM   1494  CD2 PHE A 249      25.245  44.225  63.652  1.00  0.00           C
ATOM   1495  HD2 PHE A 249      25.204  43.157  63.493  1.00  0.00           H
ATOM   1496  CE2 PHE A 249      23.987  44.850  63.679  1.00  0.00           C
ATOM   1497  HE2 PHE A 249      23.129  44.198  63.757  1.00  0.00           H
ATOM   1498  C   PHE A 249      28.130  44.025  66.133  1.00  0.00           C
ATOM   1499  O   PHE A 249      27.580  44.664  67.012  1.00  0.00           O
ATOM   1500  N   ILE A 250      28.321  42.670  66.314  1.00  0.00           N
ATOM   1501  HN  ILE A 250      28.640  42.068  65.586  1.00  0.00           H
ATOM   1502  CA  ILE A 250      27.888  42.054  67.542  1.00  0.00           C
ATOM   1503  HA  ILE A 250      26.861  42.330  67.735  1.00  0.00           H
ATOM   1504  CB  ILE A 250      27.907  40.495  67.309  1.00  0.00           C
ATOM   1505  HB  ILE A 250      28.906  40.115  67.006  1.00  0.00           H
ATOM   1506  CG2 ILE A 250      27.564  39.721  68.595  1.00  0.00           C
ATOM   1507 1HG2 ILE A 250      26.598  40.145  68.942  1.00  0.00           H
ATOM   1508 2HG2 ILE A 250      28.273  39.855  69.439  1.00  0.00           H
ATOM   1509 3HG2 ILE A 250      27.515  38.625  68.420  1.00  0.00           H
ATOM   1510  CG1 ILE A 250      27.007  39.960  66.182  1.00  0.00           C
ATOM   1511 1HG1 ILE A 250      26.896  40.730  65.388  1.00  0.00           H
ATOM   1512 2HG1 ILE A 250      25.929  39.738  66.332  1.00  0.00           H
ATOM   1513  CD  ILE A 250      27.478  38.620  65.611  1.00  0.00           C
ATOM   1514  HD1 ILE A 250      28.412  38.612  65.010  1.00  0.00           H
ATOM   1515  HD2 ILE A 250      26.706  38.232  64.912  1.00  0.00           H
ATOM   1516  HD3 ILE A 250      27.447  37.840  66.402  1.00  0.00           H
ATOM   1517  C   ILE A 250      28.710  42.494  68.755  1.00  0.00           C
ATOM   1518  O   ILE A 250      28.171  42.807  69.807  1.00  0.00           O
ATOM   1519  N   GLY A 251      30.052  42.589  68.560  1.00  0.00           N
ATOM   1520  HN  GLY A 251      30.424  42.436  67.648  1.00  0.00           H
ATOM   1521  CA  GLY A 251      31.000  42.799  69.619  1.00  0.00           C
ATOM   1522  HA1 GLY A 251      32.006  42.662  69.251  1.00  0.00           H
ATOM   1523  HA2 GLY A 251      30.734  42.127  70.421  1.00  0.00           H
ATOM   1524  C   GLY A 251      30.801  44.256  70.264  1.00  0.00           C
ATOM   1525  O   GLY A 251      30.999  44.381  71.465  1.00  0.00           O
ATOM   1526  N   PHE A 252      30.439  45.298  69.484  1.00  0.00           N
ATOM   1527  HN  PHE A 252      30.480  45.188  68.494  1.00  0.00           H
ATOM   1528  CA  PHE A 252      30.171  46.629  70.066  1.00  0.00           C
ATOM   1529  HA  PHE A 252      30.505  46.780  71.081  1.00  0.00           H
ATOM   1530  CB  PHE A 252      30.852  47.740  69.124  1.00  0.00           C
ATOM   1531  HB1 PHE A 252      30.611  48.761  69.491  1.00  0.00           H
ATOM   1532  HB2 PHE A 252      30.486  47.815  68.077  1.00  0.00           H
ATOM   1533  CG  PHE A 252      32.332  47.816  69.125  1.00  0.00           C
ATOM   1534  CD1 PHE A 252      33.142  47.573  67.879  1.00  0.00           C
ATOM   1535  HD1 PHE A 252      32.686  47.463  66.906  1.00  0.00           H
ATOM   1536  CE1 PHE A 252      34.547  47.374  67.964  1.00  0.00           C
ATOM   1537  HE1 PHE A 252      35.037  47.061  67.054  1.00  0.00           H
ATOM   1538  CZ  PHE A 252      35.194  47.502  69.157  1.00  0.00           C
ATOM   1539  HZ  PHE A 252      36.246  47.272  69.232  1.00  0.00           H
ATOM   1540  CD2 PHE A 252      33.121  47.845  70.291  1.00  0.00           C
ATOM   1541  HD2 PHE A 252      32.709  48.025  71.273  1.00  0.00           H
ATOM   1542  CE2 PHE A 252      34.493  47.796  70.280  1.00  0.00           C
ATOM   1543  HE2 PHE A 252      35.001  47.843  71.231  1.00  0.00           H
ATOM   1544  C   PHE A 252      28.709  46.953  70.139  1.00  0.00           C
ATOM   1545  O   PHE A 252      28.358  48.120  70.462  1.00  0.00           O
ATOM   1546  N   LEU A 253      27.802  45.978  69.937  1.00  0.00           N
ATOM   1547  HN  LEU A 253      28.098  45.120  69.523  1.00  0.00           H
ATOM   1548  CA  LEU A 253      26.358  46.178  69.934  1.00  0.00           C
ATOM   1549  HA  LEU A 253      26.146  46.802  69.078  1.00  0.00           H
ATOM   1550  CB  LEU A 253      25.723  44.766  69.750  1.00  0.00           C
ATOM   1551  HB1 LEU A 253      25.783  44.209  70.710  1.00  0.00           H
ATOM   1552  HB2 LEU A 253      26.347  44.280  68.969  1.00  0.00           H
ATOM   1553  CG  LEU A 253      24.240  44.616  69.308  1.00  0.00           C
ATOM   1554  HG  LEU A 253      23.563  45.053  70.073  1.00  0.00           H
ATOM   1555  CD1 LEU A 253      23.958  45.201  67.969  1.00  0.00           C
ATOM   1556 1HD1 LEU A 253      24.688  44.713  67.289  1.00  0.00           H
ATOM   1557 2HD1 LEU A 253      24.129  46.295  67.878  1.00  0.00           H
ATOM   1558 3HD1 LEU A 253      22.919  44.983  67.642  1.00  0.00           H
ATOM   1559  CD2 LEU A 253      23.837  43.095  69.163  1.00  0.00           C
ATOM   1560 1HD2 LEU A 253      22.728  43.039  69.126  1.00  0.00           H
ATOM   1561 2HD2 LEU A 253      24.195  42.484  70.019  1.00  0.00           H
ATOM   1562 3HD2 LEU A 253      24.205  42.690  68.196  1.00  0.00           H
ATOM   1563  C   LEU A 253      25.690  46.733  71.174  1.00  0.00           C
ATOM   1564  O   LEU A 253      26.271  46.827  72.240  1.00  0.00           O
ATOM   1565  N   LEU A 254      24.419  47.217  70.924  1.00  0.00           N
ATOM   1566  HN  LEU A 254      24.197  47.346  69.961  1.00  0.00           H
ATOM   1567  CA  LEU A 254      23.557  47.918  71.857  1.00  0.00           C
ATOM   1568  HA  LEU A 254      24.057  48.776  72.280  1.00  0.00           H
ATOM   1569  CB  LEU A 254      22.312  48.283  71.104  1.00  0.00           C
ATOM   1570  HB1 LEU A 254      21.522  48.692  71.769  1.00  0.00           H
ATOM   1571  HB2 LEU A 254      21.965  47.278  70.784  1.00  0.00           H
ATOM   1572  CG  LEU A 254      22.387  49.317  69.943  1.00  0.00           C
ATOM   1573  HG  LEU A 254      21.313  49.505  69.732  1.00  0.00           H
ATOM   1574  CD1 LEU A 254      23.080  50.583  70.406  1.00  0.00           C
ATOM   1575 1HD1 LEU A 254      23.221  51.288  69.559  1.00  0.00           H
ATOM   1576 2HD1 LEU A 254      24.093  50.460  70.847  1.00  0.00           H
ATOM   1577 3HD1 LEU A 254      22.527  51.037  71.255  1.00  0.00           H
ATOM   1578  CD2 LEU A 254      22.852  48.781  68.578  1.00  0.00           C
ATOM   1579 1HD2 LEU A 254      22.735  49.436  67.689  1.00  0.00           H
ATOM   1580 2HD2 LEU A 254      22.200  47.913  68.341  1.00  0.00           H
ATOM   1581 3HD2 LEU A 254      23.887  48.382  68.501  1.00  0.00           H
ATOM   1582  C   LEU A 254      23.187  47.096  73.096  1.00  0.00           C
ATOM   1583  O   LEU A 254      23.239  45.825  73.108  1.00  0.00           O
ATOM   1584  N   GLY A 255      23.018  47.871  74.181  1.00  0.00           N
ATOM   1585  HN  GLY A 255      23.047  48.866  74.127  1.00  0.00           H
ATOM   1586  CA  GLY A 255      22.934  47.356  75.563  1.00  0.00           C
ATOM   1587  HA1 GLY A 255      22.733  48.204  76.201  1.00  0.00           H
ATOM   1588  HA2 GLY A 255      23.863  46.896  75.863  1.00  0.00           H
ATOM   1589  C   GLY A 255      21.813  46.303  75.746  1.00  0.00           C
ATOM   1590  O   GLY A 255      22.059  45.308  76.304  1.00  0.00           O
ATOM   1591  N   ASP A 256      20.588  46.475  75.246  1.00  0.00           N
ATOM   1592  HN  ASP A 256      20.355  47.202  74.604  1.00  0.00           H
ATOM   1593  CA  ASP A 256      19.472  45.576  75.514  1.00  0.00           C
ATOM   1594  HA  ASP A 256      19.297  45.550  76.579  1.00  0.00           H
ATOM   1595  CB  ASP A 256      18.306  46.132  74.804  1.00  0.00           C
ATOM   1596  HB1 ASP A 256      17.442  45.452  74.964  1.00  0.00           H
ATOM   1597  HB2 ASP A 256      18.536  46.285  73.728  1.00  0.00           H
ATOM   1598  CG  ASP A 256      17.807  47.460  75.390  1.00  0.00           C
ATOM   1599  OD1 ASP A 256      17.477  48.446  74.684  1.00  0.00           O
ATOM   1600  OD2 ASP A 256      17.720  47.482  76.653  1.00  0.00           O
ATOM   1601  C   ASP A 256      19.772  44.138  74.986  1.00  0.00           C
ATOM   1602  O   ASP A 256      19.622  43.185  75.789  1.00  0.00           O
ATOM   1603  N   SER A 257      20.236  44.042  73.714  1.00  0.00           N
ATOM   1604  HN  SER A 257      20.320  44.811  73.084  1.00  0.00           H
ATOM   1605  CA  SER A 257      20.634  42.859  73.043  1.00  0.00           C
ATOM   1606  HA  SER A 257      19.878  42.127  73.287  1.00  0.00           H
ATOM   1607  CB  SER A 257      20.764  43.027  71.518  1.00  0.00           C
ATOM   1608  HB1 SER A 257      21.315  42.150  71.115  1.00  0.00           H
ATOM   1609  HB2 SER A 257      21.205  43.945  71.074  1.00  0.00           H
ATOM   1610  OG  SER A 257      19.511  43.037  70.768  1.00  0.00           O
ATOM   1611  HG1 SER A 257      19.153  43.922  70.870  1.00  0.00           H
ATOM   1612  C   SER A 257      21.947  42.340  73.652  1.00  0.00           C
ATOM   1613  O   SER A 257      22.179  41.148  73.685  1.00  0.00           O
ATOM   1614  N   THR A 258      22.800  43.245  74.173  1.00  0.00           N
ATOM   1615  HN  THR A 258      22.618  44.214  74.025  1.00  0.00           H
ATOM   1616  CA  THR A 258      24.171  42.943  74.779  1.00  0.00           C
ATOM   1617  HA  THR A 258      24.689  42.395  74.006  1.00  0.00           H
ATOM   1618  CB  THR A 258      25.022  44.088  75.137  1.00  0.00           C
ATOM   1619  HB  THR A 258      24.414  44.936  75.519  1.00  0.00           H
ATOM   1620  OG1 THR A 258      25.753  44.540  74.004  1.00  0.00           O
ATOM   1621  HG1 THR A 258      25.072  45.001  73.508  1.00  0.00           H
ATOM   1622  CG2 THR A 258      26.148  43.904  76.198  1.00  0.00           C
ATOM   1623 1HG2 THR A 258      26.920  43.164  75.897  1.00  0.00           H
ATOM   1624 2HG2 THR A 258      25.716  43.597  77.174  1.00  0.00           H
ATOM   1625 3HG2 THR A 258      26.591  44.899  76.414  1.00  0.00           H
ATOM   1626  C   THR A 258      24.064  42.024  76.003  1.00  0.00           C
ATOM   1627  O   THR A 258      24.852  41.085  76.186  1.00  0.00           O
ATOM   1628  N   ALA A 259      23.064  42.203  76.930  1.00  0.00           N
ATOM   1629  HN  ALA A 259      22.449  42.985  76.863  1.00  0.00           H
ATOM   1630  CA  ALA A 259      22.860  41.319  78.083  1.00  0.00           C
ATOM   1631  HA  ALA A 259      23.706  40.650  78.113  1.00  0.00           H
ATOM   1632  CB  ALA A 259      22.807  42.170  79.293  1.00  0.00           C
ATOM   1633  HB1 ALA A 259      22.708  41.692  80.291  1.00  0.00           H
ATOM   1634  HB2 ALA A 259      21.850  42.728  79.203  1.00  0.00           H
ATOM   1635  HB3 ALA A 259      23.559  42.987  79.318  1.00  0.00           H
ATOM   1636  C   ALA A 259      21.699  40.406  77.934  1.00  0.00           C
ATOM   1637  O   ALA A 259      21.063  39.978  78.917  1.00  0.00           O
ATOM   1638  N   CYS A 260      21.307  40.136  76.656  1.00  0.00           N
ATOM   1639  HN  CYS A 260      21.855  40.403  75.867  1.00  0.00           H
ATOM   1640  CA  CYS A 260      20.207  39.241  76.375  1.00  0.00           C
ATOM   1641  HA  CYS A 260      19.350  39.601  76.924  1.00  0.00           H
ATOM   1642  CB  CYS A 260      19.862  39.194  74.851  1.00  0.00           C
ATOM   1643  HB1 CYS A 260      20.824  38.935  74.360  1.00  0.00           H
ATOM   1644  HB2 CYS A 260      19.716  40.251  74.541  1.00  0.00           H
ATOM   1645  SG  CYS A 260      18.416  38.231  74.354  1.00  0.00           S
ATOM   1646  HG1 CYS A 260      17.548  38.980  75.018  1.00  0.00           H
ATOM   1647  C   CYS A 260      20.502  37.846  76.827  1.00  0.00           C
ATOM   1648  O   CYS A 260      19.630  37.143  77.336  1.00  0.00           O
ATOM   1649  N   ASN A 261      21.740  37.337  76.527  1.00  0.00           N
ATOM   1650  HN  ASN A 261      22.378  37.971  76.096  1.00  0.00           H
ATOM   1651  CA  ASN A 261      22.095  35.959  76.809  1.00  0.00           C
ATOM   1652  HA  ASN A 261      21.249  35.361  77.115  1.00  0.00           H
ATOM   1653  CB  ASN A 261      22.681  35.407  75.429  1.00  0.00           C
ATOM   1654  HB1 ASN A 261      22.991  34.353  75.593  1.00  0.00           H
ATOM   1655  HB2 ASN A 261      23.600  36.003  75.241  1.00  0.00           H
ATOM   1656  CG  ASN A 261      21.754  35.607  74.296  1.00  0.00           C
ATOM   1657  OD1 ASN A 261      22.125  36.176  73.289  1.00  0.00           O
ATOM   1658  ND2 ASN A 261      20.429  35.365  74.457  1.00  0.00           N
ATOM   1659 1HD2 ASN A 261      19.917  35.562  73.621  1.00  0.00           H
ATOM   1660 2HD2 ASN A 261      20.152  34.980  75.338  1.00  0.00           H
ATOM   1661  C   ASN A 261      23.241  35.742  77.831  1.00  0.00           C
ATOM   1662  O   ASN A 261      23.579  34.600  78.061  1.00  0.00           O
ATOM   1663  N   LYS A 262      23.731  36.856  78.404  1.00  0.00           N
ATOM   1664  HN  LYS A 262      23.307  37.729  78.175  1.00  0.00           H
ATOM   1665  CA  LYS A 262      24.783  36.797  79.386  1.00  0.00           C
ATOM   1666  HA  LYS A 262      25.497  36.006  79.211  1.00  0.00           H
ATOM   1667  CB  LYS A 262      25.590  38.130  79.491  1.00  0.00           C
ATOM   1668  HB1 LYS A 262      26.391  37.981  80.246  1.00  0.00           H
ATOM   1669  HB2 LYS A 262      24.944  39.009  79.701  1.00  0.00           H
ATOM   1670  CG  LYS A 262      26.241  38.556  78.173  1.00  0.00           C
ATOM   1671  HG1 LYS A 262      25.455  38.929  77.483  1.00  0.00           H
ATOM   1672  HG2 LYS A 262      26.559  37.600  77.703  1.00  0.00           H
ATOM   1673  CD  LYS A 262      27.261  39.662  78.296  1.00  0.00           C
ATOM   1674  HD1 LYS A 262      27.968  39.467  79.131  1.00  0.00           H
ATOM   1675  HD2 LYS A 262      26.787  40.630  78.567  1.00  0.00           H
ATOM   1676  CE  LYS A 262      28.128  39.876  77.037  1.00  0.00           C
ATOM   1677  HE1 LYS A 262      27.438  40.325  76.292  1.00  0.00           H
ATOM   1678  HE2 LYS A 262      28.558  39.028  76.462  1.00  0.00           H
ATOM   1679  NZ  LYS A 262      29.219  40.768  77.378  1.00  0.00           N
ATOM   1680  HZ1 LYS A 262      29.652  41.381  76.658  1.00  0.00           H
ATOM   1681  HZ2 LYS A 262      30.025  40.269  77.807  1.00  0.00           H
ATOM   1682  HZ3 LYS A 262      28.817  41.440  78.062  1.00  0.00           H
ATOM   1683  C   LYS A 262      24.047  36.585  80.763  1.00  0.00           C
ATOM   1684  O   LYS A 262      22.859  36.912  80.923  1.00  0.00           O
ATOM   1685  N   ALA A 263      24.770  36.065  81.804  1.00  0.00           N
ATOM   1686  HN  ALA A 263      25.738  35.855  81.688  1.00  0.00           H
ATOM   1687  CA  ALA A 263      24.286  35.661  83.091  1.00  0.00           C
ATOM   1688  HA  ALA A 263      23.563  34.872  82.945  1.00  0.00           H
ATOM   1689  CB  ALA A 263      25.516  35.139  83.787  1.00  0.00           C
ATOM   1690  HB1 ALA A 263      26.020  34.408  83.119  1.00  0.00           H
ATOM   1691  HB2 ALA A 263      25.214  34.840  84.814  1.00  0.00           H
ATOM   1692  HB3 ALA A 263      26.349  35.862  83.923  1.00  0.00           H
ATOM   1693  C   ALA A 263      23.698  36.922  83.881  1.00  0.00           C
ATOM   1694  O   ALA A 263      24.018  38.080  83.675  1.00  0.00           O
ATOM   1695  N   ASP A 264      22.812  36.611  84.817  1.00  0.00           N
ATOM   1696  HN  ASP A 264      22.519  35.667  84.950  1.00  0.00           H
ATOM   1697  CA  ASP A 264      22.109  37.451  85.789  1.00  0.00           C
ATOM   1698  HA  ASP A 264      21.516  38.074  85.136  1.00  0.00           H
ATOM   1699  CB  ASP A 264      21.334  36.495  86.793  1.00  0.00           C
ATOM   1700  HB1 ASP A 264      21.058  37.001  87.743  1.00  0.00           H
ATOM   1701  HB2 ASP A 264      21.925  35.586  87.034  1.00  0.00           H
ATOM   1702  CG  ASP A 264      19.941  36.211  86.186  1.00  0.00           C
ATOM   1703  OD1 ASP A 264      19.267  35.237  86.664  1.00  0.00           O
ATOM   1704  OD2 ASP A 264      19.545  36.876  85.256  1.00  0.00           O
ATOM   1705  C   ASP A 264      22.917  38.430  86.529  1.00  0.00           C
ATOM   1706  O   ASP A 264      23.708  37.983  87.364  1.00  0.00           O
ATOM   1707  N   GLU A 265      22.697  39.743  86.284  1.00  0.00           N
ATOM   1708  HN  GLU A 265      22.125  39.939  85.491  1.00  0.00           H
ATOM   1709  CA  GLU A 265      23.171  40.787  87.195  1.00  0.00           C
ATOM   1710  HA  GLU A 265      22.721  41.654  86.734  1.00  0.00           H
ATOM   1711  CB  GLU A 265      22.819  40.819  88.611  1.00  0.00           C
ATOM   1712  HB1 GLU A 265      23.178  41.774  89.051  1.00  0.00           H
ATOM   1713  HB2 GLU A 265      23.322  39.958  89.102  1.00  0.00           H
ATOM   1714  CG  GLU A 265      21.313  40.776  88.886  1.00  0.00           C
ATOM   1715  HG1 GLU A 265      21.012  39.812  88.423  1.00  0.00           H
ATOM   1716  HG2 GLU A 265      20.829  41.606  88.330  1.00  0.00           H
ATOM   1717  CD  GLU A 265      20.903  40.914  90.344  1.00  0.00           C
ATOM   1718  OE1 GLU A 265      21.665  41.306  91.228  1.00  0.00           O
ATOM   1719  OE2 GLU A 265      19.723  40.557  90.586  1.00  0.00           O
ATOM   1720  C   GLU A 265      24.645  41.121  87.051  1.00  0.00           C
ATOM   1721  O   GLU A 265      25.017  42.209  86.619  1.00  0.00           O
ATOM   1722  N   LYS A 266      25.515  40.117  87.221  1.00  0.00           N
ATOM   1723  HN  LYS A 266      25.210  39.184  87.395  1.00  0.00           H
ATOM   1724  CA  LYS A 266      26.947  40.245  87.112  1.00  0.00           C
ATOM   1725  HA  LYS A 266      27.256  41.258  87.325  1.00  0.00           H
ATOM   1726  CB  LYS A 266      27.487  39.096  88.010  1.00  0.00           C
ATOM   1727  HB1 LYS A 266      28.597  39.096  87.960  1.00  0.00           H
ATOM   1728  HB2 LYS A 266      27.093  38.133  87.621  1.00  0.00           H
ATOM   1729  CG  LYS A 266      27.067  39.223  89.482  1.00  0.00           C
ATOM   1730  HG1 LYS A 266      27.396  38.343  90.075  1.00  0.00           H
ATOM   1731  HG2 LYS A 266      25.981  39.083  89.672  1.00  0.00           H
ATOM   1732  CD  LYS A 266      27.450  40.557  90.194  1.00  0.00           C
ATOM   1733  HD1 LYS A 266      27.093  41.481  89.692  1.00  0.00           H
ATOM   1734  HD2 LYS A 266      28.561  40.559  90.156  1.00  0.00           H
ATOM   1735  CE  LYS A 266      27.117  40.703  91.692  1.00  0.00           C
ATOM   1736  HE1 LYS A 266      27.273  41.751  92.025  1.00  0.00           H
ATOM   1737  HE2 LYS A 266      27.770  40.101  92.361  1.00  0.00           H
ATOM   1738  NZ  LYS A 266      25.699  40.275  92.007  1.00  0.00           N
ATOM   1739  HZ1 LYS A 266      25.658  39.898  92.975  1.00  0.00           H
ATOM   1740  HZ2 LYS A 266      25.416  39.555  91.311  1.00  0.00           H
ATOM   1741  HZ3 LYS A 266      25.121  41.138  91.962  1.00  0.00           H
ATOM   1742  C   LYS A 266      27.387  39.983  85.643  1.00  0.00           C
ATOM   1743  O   LYS A 266      28.532  40.201  85.314  1.00  0.00           O
ATOM   1744  N   LEU A 267      26.444  39.632  84.718  1.00  0.00           N
ATOM   1745  HN  LEU A 267      25.477  39.618  84.962  1.00  0.00           H
ATOM   1746  CA  LEU A 267      26.751  39.844  83.259  1.00  0.00           C
ATOM   1747  HA  LEU A 267      25.931  39.413  82.704  1.00  0.00           H
ATOM   1748  CB  LEU A 267      26.900  41.247  82.805  1.00  0.00           C
ATOM   1749  HB1 LEU A 267      26.887  41.403  81.705  1.00  0.00           H
ATOM   1750  HB2 LEU A 267      27.875  41.584  83.216  1.00  0.00           H
ATOM   1751  CG  LEU A 267      25.876  42.289  83.336  1.00  0.00           C
ATOM   1752  HG  LEU A 267      26.100  42.401  84.418  1.00  0.00           H
ATOM   1753  CD1 LEU A 267      26.071  43.666  82.610  1.00  0.00           C
ATOM   1754 1HD1 LEU A 267      25.218  44.311  82.909  1.00  0.00           H
ATOM   1755 2HD1 LEU A 267      26.260  43.752  81.518  1.00  0.00           H
ATOM   1756 3HD1 LEU A 267      26.930  44.116  83.152  1.00  0.00           H
ATOM   1757  CD2 LEU A 267      24.435  41.844  83.139  1.00  0.00           C
ATOM   1758 1HD2 LEU A 267      23.742  42.689  83.338  1.00  0.00           H
ATOM   1759 2HD2 LEU A 267      24.122  40.986  83.772  1.00  0.00           H
ATOM   1760 3HD2 LEU A 267      24.249  41.577  82.076  1.00  0.00           H
ATOM   1761  C   LEU A 267      27.955  38.935  82.796  1.00  0.00           C
ATOM   1762  O   LEU A 267      28.729  39.247  81.827  1.00  0.00           O
ATOM   1763  N   GLU A 268      28.270  37.746  83.412  1.00  0.00           N
ATOM   1764  HN  GLU A 268      27.891  37.617  84.325  1.00  0.00           H
ATOM   1765  CA  GLU A 268      29.273  36.791  83.030  1.00  0.00           C
ATOM   1766  HA  GLU A 268      30.197  37.332  82.892  1.00  0.00           H
ATOM   1767  CB  GLU A 268      29.582  35.730  84.114  1.00  0.00           C
ATOM   1768  HB1 GLU A 268      30.319  34.968  83.781  1.00  0.00           H
ATOM   1769  HB2 GLU A 268      28.640  35.166  84.287  1.00  0.00           H
ATOM   1770  CG  GLU A 268      30.228  36.492  85.296  1.00  0.00           C
ATOM   1771  HG1 GLU A 268      29.553  37.273  85.709  1.00  0.00           H
ATOM   1772  HG2 GLU A 268      31.132  36.978  84.872  1.00  0.00           H
ATOM   1773  CD  GLU A 268      30.524  35.551  86.412  1.00  0.00           C
ATOM   1774  OE1 GLU A 268      31.100  34.444  86.199  1.00  0.00           O
ATOM   1775  OE2 GLU A 268      30.437  35.943  87.617  1.00  0.00           O
ATOM   1776  C   GLU A 268      29.018  36.202  81.615  1.00  0.00           C
ATOM   1777  O   GLU A 268      27.916  35.644  81.361  1.00  0.00           O
ATOM   1778  N   LEU A 269      30.024  36.142  80.718  1.00  0.00           N
ATOM   1779  HN  LEU A 269      30.890  36.558  80.985  1.00  0.00           H
ATOM   1780  CA  LEU A 269      29.950  35.512  79.423  1.00  0.00           C
ATOM   1781  HA  LEU A 269      28.910  35.369  79.172  1.00  0.00           H
ATOM   1782  CB  LEU A 269      30.629  36.476  78.306  1.00  0.00           C
ATOM   1783  HB1 LEU A 269      31.695  36.527  78.613  1.00  0.00           H
ATOM   1784  HB2 LEU A 269      30.208  37.504  78.293  1.00  0.00           H
ATOM   1785  CG  LEU A 269      30.563  35.852  76.914  1.00  0.00           C
ATOM   1786  HG  LEU A 269      31.051  34.856  76.990  1.00  0.00           H
ATOM   1787  CD1 LEU A 269      29.168  35.529  76.400  1.00  0.00           C
ATOM   1788 1HD1 LEU A 269      28.587  36.459  76.581  1.00  0.00           H
ATOM   1789 2HD1 LEU A 269      28.786  34.676  77.000  1.00  0.00           H
ATOM   1790 3HD1 LEU A 269      29.226  35.296  75.316  1.00  0.00           H
ATOM   1791  CD2 LEU A 269      31.213  36.832  75.939  1.00  0.00           C
ATOM   1792 1HD2 LEU A 269      31.425  36.353  74.959  1.00  0.00           H
ATOM   1793 2HD2 LEU A 269      32.224  37.125  76.295  1.00  0.00           H
ATOM   1794 3HD2 LEU A 269      30.547  37.687  75.694  1.00  0.00           H
ATOM   1795  C   LEU A 269      30.497  34.058  79.473  1.00  0.00           C
ATOM   1796  O   LEU A 269      31.653  33.786  79.956  1.00  0.00           O
ATOM   1797  N   GLY A 270      29.692  33.083  79.006  1.00  0.00           N
ATOM   1798  HN  GLY A 270      28.849  33.381  78.565  1.00  0.00           H
ATOM   1799  CA  GLY A 270      30.079  31.657  79.088  1.00  0.00           C
ATOM   1800  HA1 GLY A 270      29.170  31.116  78.870  1.00  0.00           H
ATOM   1801  HA2 GLY A 270      30.408  31.569  80.113  1.00  0.00           H
ATOM   1802  C   GLY A 270      31.271  31.165  78.160  1.00  0.00           C
ATOM   1803  O   GLY A 270      31.454  31.781  77.080  1.00  0.00           O
ATOM   1804  N   ASP A 271      31.935  30.122  78.706  1.00  0.00           N
ATOM   1805  HN  ASP A 271      31.698  29.859  79.638  1.00  0.00           H
ATOM   1806  CA  ASP A 271      33.137  29.459  78.135  1.00  0.00           C
ATOM   1807  HA  ASP A 271      34.000  30.109  78.126  1.00  0.00           H
ATOM   1808  CB  ASP A 271      33.642  28.226  78.918  1.00  0.00           C
ATOM   1809  HB1 ASP A 271      34.642  27.800  78.688  1.00  0.00           H
ATOM   1810  HB2 ASP A 271      33.031  27.315  78.737  1.00  0.00           H
ATOM   1811  CG  ASP A 271      33.504  28.417  80.420  1.00  0.00           C
ATOM   1812  OD1 ASP A 271      33.994  29.469  80.823  1.00  0.00           O
ATOM   1813  OD2 ASP A 271      32.824  27.661  81.189  1.00  0.00           O
ATOM   1814  C   ASP A 271      33.054  28.993  76.708  1.00  0.00           C
ATOM   1815  O   ASP A 271      32.018  28.626  76.211  1.00  0.00           O
ATOM   1816  N   THR A 272      34.200  29.036  76.008  1.00  0.00           N
ATOM   1817  HN  THR A 272      35.067  29.269  76.442  1.00  0.00           H
ATOM   1818  CA  THR A 272      34.324  28.360  74.694  1.00  0.00           C
ATOM   1819  HA  THR A 272      33.500  28.668  74.068  1.00  0.00           H
ATOM   1820  CB  THR A 272      35.550  28.735  73.945  1.00  0.00           C
ATOM   1821  HB  THR A 272      35.489  28.243  72.951  1.00  0.00           H
ATOM   1822  OG1 THR A 272      36.744  28.287  74.521  1.00  0.00           O
ATOM   1823  HG1 THR A 272      36.779  28.701  75.386  1.00  0.00           H
ATOM   1824  CG2 THR A 272      35.565  30.213  73.694  1.00  0.00           C
ATOM   1825 1HG2 THR A 272      34.611  30.559  73.241  1.00  0.00           H
ATOM   1826 2HG2 THR A 272      36.437  30.628  73.146  1.00  0.00           H
ATOM   1827 3HG2 THR A 272      35.590  30.797  74.639  1.00  0.00           H
ATOM   1828  C   THR A 272      34.144  26.846  74.774  1.00  0.00           C
ATOM   1829  O   THR A 272      34.426  26.156  75.733  1.00  0.00           O
ATOM   1830  N   VAL A 273      33.580  26.339  73.651  1.00  0.00           N
ATOM   1831  HN  VAL A 273      33.214  26.867  72.888  1.00  0.00           H
ATOM   1832  CA  VAL A 273      33.682  24.878  73.386  1.00  0.00           C
ATOM   1833  HA  VAL A 273      33.446  24.354  74.300  1.00  0.00           H
ATOM   1834  CB  VAL A 273      32.655  24.591  72.284  1.00  0.00           C
ATOM   1835  HB  VAL A 273      32.572  23.492  72.146  1.00  0.00           H
ATOM   1836  CG1 VAL A 273      31.283  25.127  72.685  1.00  0.00           C
ATOM   1837 1HG1 VAL A 273      30.432  24.929  71.999  1.00  0.00           H
ATOM   1838 2HG1 VAL A 273      31.170  26.231  72.738  1.00  0.00           H
ATOM   1839 3HG1 VAL A 273      31.127  24.662  73.682  1.00  0.00           H
ATOM   1840  CG2 VAL A 273      32.987  25.186  70.878  1.00  0.00           C
ATOM   1841 1HG2 VAL A 273      32.178  25.091  70.122  1.00  0.00           H
ATOM   1842 2HG2 VAL A 273      33.893  24.707  70.447  1.00  0.00           H
ATOM   1843 3HG2 VAL A 273      33.136  26.287  70.856  1.00  0.00           H
ATOM   1844  C   VAL A 273      35.139  24.475  73.059  1.00  0.00           C
ATOM   1845  O   VAL A 273      35.916  25.268  72.552  1.00  0.00           O
ATOM   1846  N   VAL A 274      35.501  23.180  73.293  1.00  0.00           N
ATOM   1847  HN  VAL A 274      36.429  22.955  73.004  1.00  0.00           H
ATOM   1848  CA  VAL A 274      34.630  22.120  73.802  1.00  0.00           C
ATOM   1849  HA  VAL A 274      33.704  22.355  73.298  1.00  0.00           H
ATOM   1850  CB  VAL A 274      35.165  20.769  73.442  1.00  0.00           C
ATOM   1851  HB  VAL A 274      34.489  19.938  73.738  1.00  0.00           H
ATOM   1852  CG1 VAL A 274      35.365  20.737  71.980  1.00  0.00           C
ATOM   1853 1HG1 VAL A 274      36.088  21.493  71.607  1.00  0.00           H
ATOM   1854 2HG1 VAL A 274      34.407  20.938  71.455  1.00  0.00           H
ATOM   1855 3HG1 VAL A 274      35.883  19.829  71.604  1.00  0.00           H
ATOM   1856  CG2 VAL A 274      36.551  20.549  74.175  1.00  0.00           C
ATOM   1857 1HG2 VAL A 274      37.236  21.410  74.024  1.00  0.00           H
ATOM   1858 2HG2 VAL A 274      37.040  19.680  73.685  1.00  0.00           H
ATOM   1859 3HG2 VAL A 274      36.435  20.343  75.261  1.00  0.00           H
ATOM   1860  C   VAL A 274      34.273  22.131  75.347  1.00  0.00           C
ATOM   1861  O   VAL A 274      35.068  22.511  76.252  1.00  0.00           O
ATOM   1862  N   LEU A 275      33.021  21.814  75.601  1.00  0.00           N
ATOM   1863  HN  LEU A 275      32.498  21.438  74.841  1.00  0.00           H
ATOM   1864  CA  LEU A 275      32.209  21.926  76.864  1.00  0.00           C
ATOM   1865  HA  LEU A 275      32.238  20.955  77.338  1.00  0.00           H
ATOM   1866  CB  LEU A 275      32.693  23.015  77.883  1.00  0.00           C
ATOM   1867  HB1 LEU A 275      32.775  23.930  77.258  1.00  0.00           H
ATOM   1868  HB2 LEU A 275      33.692  22.626  78.176  1.00  0.00           H
ATOM   1869  CG  LEU A 275      31.762  23.320  79.129  1.00  0.00           C
ATOM   1870  HG  LEU A 275      30.774  23.491  78.652  1.00  0.00           H
ATOM   1871  CD1 LEU A 275      31.556  22.076  80.026  1.00  0.00           C
ATOM   1872 1HD1 LEU A 275      31.007  21.330  79.412  1.00  0.00           H
ATOM   1873 2HD1 LEU A 275      31.037  22.312  80.979  1.00  0.00           H
ATOM   1874 3HD1 LEU A 275      32.568  21.640  80.168  1.00  0.00           H
ATOM   1875  CD2 LEU A 275      32.249  24.486  79.944  1.00  0.00           C
ATOM   1876 1HD2 LEU A 275      32.236  25.444  79.382  1.00  0.00           H
ATOM   1877 2HD2 LEU A 275      33.258  24.291  80.367  1.00  0.00           H
ATOM   1878 3HD2 LEU A 275      31.591  24.747  80.800  1.00  0.00           H
ATOM   1879  C   LEU A 275      30.733  22.144  76.424  1.00  0.00           C
ATOM   1880  O   LEU A 275      30.450  23.236  75.958  1.00  0.00           O
ATOM   1881  N   GLY A 276      29.786  21.204  76.550  1.00  0.00           N
ATOM   1882  HN  GLY A 276      30.084  20.307  76.870  1.00  0.00           H
ATOM   1883  CA  GLY A 276      28.356  21.281  76.261  1.00  0.00           C
ATOM   1884  HA1 GLY A 276      27.957  20.292  76.427  1.00  0.00           H
ATOM   1885  HA2 GLY A 276      28.278  21.490  75.204  1.00  0.00           H
ATOM   1886  C   GLY A 276      27.534  22.306  76.956  1.00  0.00           C
ATOM   1887  O   GLY A 276      27.855  22.686  78.091  1.00  0.00           O
ATOM   1888  N   SER A 277      26.464  22.826  76.313  1.00  0.00           N
ATOM   1889  HN  SER A 277      26.295  22.584  75.361  1.00  0.00           H
ATOM   1890  CA  SER A 277      25.320  23.529  76.852  1.00  0.00           C
ATOM   1891  HA  SER A 277      24.514  23.449  76.137  1.00  0.00           H
ATOM   1892  CB  SER A 277      24.603  22.951  78.091  1.00  0.00           C
ATOM   1893  HB1 SER A 277      23.923  23.657  78.615  1.00  0.00           H
ATOM   1894  HB2 SER A 277      25.399  22.842  78.859  1.00  0.00           H
ATOM   1895  OG  SER A 277      23.901  21.729  77.767  1.00  0.00           O
ATOM   1896  HG1 SER A 277      24.443  21.180  77.196  1.00  0.00           H
ATOM   1897  C   SER A 277      25.487  25.052  77.121  1.00  0.00           C
ATOM   1898  O   SER A 277      24.586  25.760  77.595  1.00  0.00           O
ATOM   1899  N   GLN A 278      26.609  25.635  76.670  1.00  0.00           N
ATOM   1900  HN  GLN A 278      27.277  25.157  76.105  1.00  0.00           H
ATOM   1901  CA  GLN A 278      26.980  26.979  76.944  1.00  0.00           C
ATOM   1902  HA  GLN A 278      26.580  27.273  77.903  1.00  0.00           H
ATOM   1903  CB  GLN A 278      28.493  27.211  76.880  1.00  0.00           C
ATOM   1904  HB1 GLN A 278      28.755  28.254  77.157  1.00  0.00           H
ATOM   1905  HB2 GLN A 278      28.878  27.014  75.856  1.00  0.00           H
ATOM   1906  CG  GLN A 278      29.398  26.292  77.737  1.00  0.00           C
ATOM   1907  HG1 GLN A 278      30.408  26.744  77.636  1.00  0.00           H
ATOM   1908  HG2 GLN A 278      29.348  25.282  77.275  1.00  0.00           H
ATOM   1909  CD  GLN A 278      28.898  26.413  79.147  1.00  0.00           C
ATOM   1910  OE1 GLN A 278      29.110  27.404  79.808  1.00  0.00           O
ATOM   1911  NE2 GLN A 278      28.198  25.393  79.726  1.00  0.00           N
ATOM   1912 1HE2 GLN A 278      27.926  25.374  80.688  1.00  0.00           H
ATOM   1913 2HE2 GLN A 278      28.040  24.573  79.176  1.00  0.00           H
ATOM   1914  C   GLN A 278      26.319  28.041  75.938  1.00  0.00           C
ATOM   1915  O   GLN A 278      26.012  27.661  74.813  1.00  0.00           O
ATOM   1916  N   ASN A 279      26.159  29.319  76.306  1.00  0.00           N
ATOM   1917  HN  ASN A 279      26.281  29.559  77.266  1.00  0.00           H
ATOM   1918  CA  ASN A 279      25.955  30.410  75.317  1.00  0.00           C
ATOM   1919  HA  ASN A 279      25.050  30.275  74.744  1.00  0.00           H
ATOM   1920  CB  ASN A 279      25.953  31.724  76.086  1.00  0.00           C
ATOM   1921  HB1 ASN A 279      26.859  31.761  76.729  1.00  0.00           H
ATOM   1922  HB2 ASN A 279      25.063  31.681  76.749  1.00  0.00           H
ATOM   1923  CG  ASN A 279      25.838  33.010  75.227  1.00  0.00           C
ATOM   1924  OD1 ASN A 279      25.565  32.946  74.012  1.00  0.00           O
ATOM   1925  ND2 ASN A 279      26.084  34.166  75.879  1.00  0.00           N
ATOM   1926 1HD2 ASN A 279      25.660  35.000  75.525  1.00  0.00           H
ATOM   1927 2HD2 ASN A 279      26.421  34.120  76.819  1.00  0.00           H
ATOM   1928  C   ASN A 279      27.054  30.363  74.266  1.00  0.00           C
ATOM   1929  O   ASN A 279      28.211  30.173  74.660  1.00  0.00           O
ATOM   1930  N   LYS A 280      26.802  30.569  72.975  1.00  0.00           N
ATOM   1931  HN  LYS A 280      26.004  30.962  72.524  1.00  0.00           H
ATOM   1932  CA  LYS A 280      27.699  30.193  71.884  1.00  0.00           C
ATOM   1933  HA  LYS A 280      28.345  29.375  72.169  1.00  0.00           H
ATOM   1934  CB  LYS A 280      26.980  29.619  70.615  1.00  0.00           C
ATOM   1935  HB1 LYS A 280      27.765  29.472  69.842  1.00  0.00           H
ATOM   1936  HB2 LYS A 280      26.262  30.334  70.161  1.00  0.00           H
ATOM   1937  CG  LYS A 280      26.339  28.262  70.891  1.00  0.00           C
ATOM   1938  HG1 LYS A 280      25.855  27.885  69.965  1.00  0.00           H
ATOM   1939  HG2 LYS A 280      25.520  28.540  71.588  1.00  0.00           H
ATOM   1940  CD  LYS A 280      27.170  27.186  71.572  1.00  0.00           C
ATOM   1941  HD1 LYS A 280      27.500  27.645  72.528  1.00  0.00           H
ATOM   1942  HD2 LYS A 280      28.053  26.945  70.942  1.00  0.00           H
ATOM   1943  CE  LYS A 280      26.517  25.841  71.903  1.00  0.00           C
ATOM   1944  HE1 LYS A 280      27.240  25.088  72.283  1.00  0.00           H
ATOM   1945  HE2 LYS A 280      26.097  25.469  70.943  1.00  0.00           H
ATOM   1946  NZ  LYS A 280      25.446  25.901  72.862  1.00  0.00           N
ATOM   1947  HZ1 LYS A 280      24.565  26.262  72.443  1.00  0.00           H
ATOM   1948  HZ2 LYS A 280      25.732  26.523  73.644  1.00  0.00           H
ATOM   1949  HZ3 LYS A 280      25.230  24.926  73.152  1.00  0.00           H
ATOM   1950  C   LYS A 280      28.402  31.422  71.432  1.00  0.00           C
ATOM   1951  O   LYS A 280      29.300  31.337  70.602  1.00  0.00           O
ATOM   1952  N   ALA A 281      28.075  32.653  71.919  1.00  0.00           N
ATOM   1953  HN  ALA A 281      27.426  32.708  72.674  1.00  0.00           H
ATOM   1954  CA  ALA A 281      28.587  33.974  71.593  1.00  0.00           C
ATOM   1955  HA  ALA A 281      28.322  34.104  70.554  1.00  0.00           H
ATOM   1956  CB  ALA A 281      27.885  35.033  72.429  1.00  0.00           C
ATOM   1957  HB1 ALA A 281      26.800  35.137  72.218  1.00  0.00           H
ATOM   1958  HB2 ALA A 281      28.420  36.005  72.374  1.00  0.00           H
ATOM   1959  HB3 ALA A 281      27.911  34.764  73.507  1.00  0.00           H
ATOM   1960  C   ALA A 281      30.166  34.078  71.703  1.00  0.00           C
ATOM   1961  O   ALA A 281      30.795  34.657  70.788  1.00  0.00           O
ATOM   1962  N   CYS A 282      30.785  33.513  72.766  1.00  0.00           N
ATOM   1963  HN  CYS A 282      30.140  33.197  73.458  1.00  0.00           H
ATOM   1964  CA  CYS A 282      32.250  33.600  73.028  1.00  0.00           C
ATOM   1965  HA  CYS A 282      32.596  34.622  72.977  1.00  0.00           H
ATOM   1966  CB  CYS A 282      32.417  33.035  74.442  1.00  0.00           C
ATOM   1967  HB1 CYS A 282      31.942  32.031  74.409  1.00  0.00           H
ATOM   1968  HB2 CYS A 282      31.741  33.628  75.094  1.00  0.00           H
ATOM   1969  SG  CYS A 282      34.098  33.021  75.326  1.00  0.00           S
ATOM   1970  C   CYS A 282      33.028  32.824  72.054  1.00  0.00           C
ATOM   1971  O   CYS A 282      33.998  33.378  71.482  1.00  0.00           O
ATOM   1972  N   THR A 283      32.428  31.666  71.742  1.00  0.00           N
ATOM   1973  HN  THR A 283      31.689  31.285  72.293  1.00  0.00           H
ATOM   1974  CA  THR A 283      32.983  30.897  70.675  1.00  0.00           C
ATOM   1975  HA  THR A 283      34.056  30.783  70.717  1.00  0.00           H
ATOM   1976  CB  THR A 283      32.320  29.535  70.698  1.00  0.00           C
ATOM   1977  HB  THR A 283      31.216  29.652  70.646  1.00  0.00           H
ATOM   1978  OG1 THR A 283      32.642  28.836  71.914  1.00  0.00           O
ATOM   1979  HG1 THR A 283      32.174  29.234  72.651  1.00  0.00           H
ATOM   1980  CG2 THR A 283      32.671  28.629  69.472  1.00  0.00           C
ATOM   1981 1HG2 THR A 283      33.775  28.575  69.367  1.00  0.00           H
ATOM   1982 2HG2 THR A 283      32.262  29.122  68.563  1.00  0.00           H
ATOM   1983 3HG2 THR A 283      32.265  27.598  69.551  1.00  0.00           H
ATOM   1984  C   THR A 283      32.781  31.455  69.234  1.00  0.00           C
ATOM   1985  O   THR A 283      33.665  31.489  68.401  1.00  0.00           O
ATOM   1986  N   VAL A 284      31.615  32.122  68.975  1.00  0.00           N
ATOM   1987  HN  VAL A 284      30.810  31.922  69.528  1.00  0.00           H
ATOM   1988  CA  VAL A 284      31.364  32.912  67.733  1.00  0.00           C
ATOM   1989  HA  VAL A 284      31.567  32.252  66.903  1.00  0.00           H
ATOM   1990  CB  VAL A 284      29.918  33.362  67.655  1.00  0.00           C
ATOM   1991  HB  VAL A 284      29.683  33.710  68.684  1.00  0.00           H
ATOM   1992  CG1 VAL A 284      29.709  34.409  66.563  1.00  0.00           C
ATOM   1993 1HG1 VAL A 284      29.919  33.930  65.583  1.00  0.00           H
ATOM   1994 2HG1 VAL A 284      30.317  35.337  66.630  1.00  0.00           H
ATOM   1995 3HG1 VAL A 284      28.662  34.773  66.632  1.00  0.00           H
ATOM   1996  CG2 VAL A 284      29.012  32.155  67.391  1.00  0.00           C
ATOM   1997 1HG2 VAL A 284      27.991  32.476  67.093  1.00  0.00           H
ATOM   1998 2HG2 VAL A 284      28.894  31.411  68.206  1.00  0.00           H
ATOM   1999 3HG2 VAL A 284      29.385  31.517  66.562  1.00  0.00           H
ATOM   2000  C   VAL A 284      32.284  34.067  67.625  1.00  0.00           C
ATOM   2001  O   VAL A 284      32.906  34.351  66.561  1.00  0.00           O
ATOM   2002  N   LEU A 285      32.496  34.941  68.660  1.00  0.00           N
ATOM   2003  HN  LEU A 285      31.953  34.794  69.482  1.00  0.00           H
ATOM   2004  CA  LEU A 285      33.392  36.108  68.568  1.00  0.00           C
ATOM   2005  HA  LEU A 285      33.184  36.668  67.668  1.00  0.00           H
ATOM   2006  CB  LEU A 285      33.252  37.171  69.714  1.00  0.00           C
ATOM   2007  HB1 LEU A 285      33.904  37.986  69.332  1.00  0.00           H
ATOM   2008  HB2 LEU A 285      33.596  36.858  70.723  1.00  0.00           H
ATOM   2009  CG  LEU A 285      31.818  37.745  69.875  1.00  0.00           C
ATOM   2010  HG  LEU A 285      31.123  36.981  70.284  1.00  0.00           H
ATOM   2011  CD1 LEU A 285      31.831  38.883  70.938  1.00  0.00           C
ATOM   2012 1HD1 LEU A 285      32.326  38.409  71.813  1.00  0.00           H
ATOM   2013 2HD1 LEU A 285      30.806  39.176  71.252  1.00  0.00           H
ATOM   2014 3HD1 LEU A 285      32.412  39.776  70.624  1.00  0.00           H
ATOM   2015  CD2 LEU A 285      31.167  38.285  68.545  1.00  0.00           C
ATOM   2016 1HD2 LEU A 285      31.878  39.039  68.146  1.00  0.00           H
ATOM   2017 2HD2 LEU A 285      30.142  38.682  68.707  1.00  0.00           H
ATOM   2018 3HD2 LEU A 285      31.036  37.467  67.805  1.00  0.00           H
ATOM   2019  C   LEU A 285      34.864  35.689  68.342  1.00  0.00           C
ATOM   2020  O   LEU A 285      35.521  36.289  67.469  1.00  0.00           O
ATOM   2021  N   PHE A 286      35.351  34.618  69.055  1.00  0.00           N
ATOM   2022  HN  PHE A 286      34.898  34.285  69.879  1.00  0.00           H
ATOM   2023  CA  PHE A 286      36.635  34.031  68.773  1.00  0.00           C
ATOM   2024  HA  PHE A 286      37.369  34.814  68.894  1.00  0.00           H
ATOM   2025  CB  PHE A 286      37.007  32.919  69.824  1.00  0.00           C
ATOM   2026  HB1 PHE A 286      36.175  32.238  70.101  1.00  0.00           H
ATOM   2027  HB2 PHE A 286      37.237  33.495  70.746  1.00  0.00           H
ATOM   2028  CG  PHE A 286      38.246  32.204  69.450  1.00  0.00           C
ATOM   2029  CD1 PHE A 286      39.490  32.797  69.607  1.00  0.00           C
ATOM   2030  HD1 PHE A 286      39.565  33.827  69.922  1.00  0.00           H
ATOM   2031  CE1 PHE A 286      40.617  32.176  68.989  1.00  0.00           C
ATOM   2032  HE1 PHE A 286      41.576  32.671  69.005  1.00  0.00           H
ATOM   2033  CZ  PHE A 286      40.485  30.982  68.353  1.00  0.00           C
ATOM   2034  HZ  PHE A 286      41.337  30.488  67.909  1.00  0.00           H
ATOM   2035  CD2 PHE A 286      38.150  30.949  68.721  1.00  0.00           C
ATOM   2036  HD2 PHE A 286      37.185  30.510  68.515  1.00  0.00           H
ATOM   2037  CE2 PHE A 286      39.265  30.323  68.172  1.00  0.00           C
ATOM   2038  HE2 PHE A 286      39.118  29.347  67.734  1.00  0.00           H
ATOM   2039  C   PHE A 286      36.819  33.613  67.362  1.00  0.00           C
ATOM   2040  O   PHE A 286      37.767  33.950  66.675  1.00  0.00           O
ATOM   2041  N   MET A 287      35.827  32.800  66.973  1.00  0.00           N
ATOM   2042  HN  MET A 287      35.133  32.479  67.612  1.00  0.00           H
ATOM   2043  CA  MET A 287      35.805  32.125  65.625  1.00  0.00           C
ATOM   2044  HA  MET A 287      36.734  31.593  65.486  1.00  0.00           H
ATOM   2045  CB  MET A 287      34.616  31.067  65.545  1.00  0.00           C
ATOM   2046  HB1 MET A 287      33.723  31.683  65.785  1.00  0.00           H
ATOM   2047  HB2 MET A 287      34.639  30.188  66.224  1.00  0.00           H
ATOM   2048  CG  MET A 287      34.213  30.533  64.196  1.00  0.00           C
ATOM   2049  HG1 MET A 287      33.987  31.350  63.478  1.00  0.00           H
ATOM   2050  HG2 MET A 287      33.254  29.988  64.330  1.00  0.00           H
ATOM   2051  SD  MET A 287      35.183  29.201  63.401  1.00  0.00           S
ATOM   2052  CE  MET A 287      34.887  27.795  64.520  1.00  0.00           C
ATOM   2053  HE1 MET A 287      35.151  26.758  64.223  1.00  0.00           H
ATOM   2054  HE2 MET A 287      33.831  27.836  64.863  1.00  0.00           H
ATOM   2055  HE3 MET A 287      35.489  28.019  65.426  1.00  0.00           H
ATOM   2056  C   MET A 287      35.838  33.060  64.500  1.00  0.00           C
ATOM   2057  O   MET A 287      36.669  33.053  63.632  1.00  0.00           O
ATOM   2058  N   LEU A 288      34.898  34.101  64.521  1.00  0.00           N
ATOM   2059  HN  LEU A 288      34.217  34.283  65.226  1.00  0.00           H
ATOM   2060  CA  LEU A 288      34.935  35.080  63.422  1.00  0.00           C
ATOM   2061  HA  LEU A 288      34.970  34.529  62.494  1.00  0.00           H
ATOM   2062  CB  LEU A 288      33.668  35.974  63.367  1.00  0.00           C
ATOM   2063  HB1 LEU A 288      33.739  36.659  62.495  1.00  0.00           H
ATOM   2064  HB2 LEU A 288      33.688  36.583  64.296  1.00  0.00           H
ATOM   2065  CG  LEU A 288      32.319  35.228  63.414  1.00  0.00           C
ATOM   2066  HG  LEU A 288      32.276  34.538  64.283  1.00  0.00           H
ATOM   2067  CD1 LEU A 288      31.128  36.251  63.499  1.00  0.00           C
ATOM   2068 1HD1 LEU A 288      31.134  36.882  62.584  1.00  0.00           H
ATOM   2069 2HD1 LEU A 288      31.205  36.903  64.395  1.00  0.00           H
ATOM   2070 3HD1 LEU A 288      30.225  35.623  63.339  1.00  0.00           H
ATOM   2071  CD2 LEU A 288      32.163  34.394  62.136  1.00  0.00           C
ATOM   2072 1HD2 LEU A 288      32.164  35.037  61.230  1.00  0.00           H
ATOM   2073 2HD2 LEU A 288      31.216  33.815  62.111  1.00  0.00           H
ATOM   2074 3HD2 LEU A 288      32.989  33.652  62.156  1.00  0.00           H
ATOM   2075  C   LEU A 288      36.159  36.010  63.369  1.00  0.00           C
ATOM   2076  O   LEU A 288      36.718  36.230  62.320  1.00  0.00           O
ATOM   2077  N   LEU A 289      36.611  36.561  64.539  1.00  0.00           N
ATOM   2078  HN  LEU A 289      36.121  36.391  65.390  1.00  0.00           H
ATOM   2079  CA  LEU A 289      37.817  37.394  64.621  1.00  0.00           C
ATOM   2080  HA  LEU A 289      37.702  38.284  64.022  1.00  0.00           H
ATOM   2081  CB  LEU A 289      38.052  37.929  66.105  1.00  0.00           C
ATOM   2082  HB1 LEU A 289      37.945  37.119  66.857  1.00  0.00           H
ATOM   2083  HB2 LEU A 289      37.245  38.634  66.399  1.00  0.00           H
ATOM   2084  CG  LEU A 289      39.371  38.710  66.376  1.00  0.00           C
ATOM   2085  HG  LEU A 289      40.174  37.973  66.158  1.00  0.00           H
ATOM   2086  CD1 LEU A 289      39.541  40.015  65.464  1.00  0.00           C
ATOM   2087 1HD1 LEU A 289      38.635  40.616  65.692  1.00  0.00           H
ATOM   2088 2HD1 LEU A 289      39.598  39.703  64.399  1.00  0.00           H
ATOM   2089 3HD1 LEU A 289      40.407  40.569  65.885  1.00  0.00           H
ATOM   2090  CD2 LEU A 289      39.616  39.268  67.824  1.00  0.00           C
ATOM   2091 1HD2 LEU A 289      40.604  39.731  68.030  1.00  0.00           H
ATOM   2092 2HD2 LEU A 289      39.367  38.375  68.437  1.00  0.00           H
ATOM   2093 3HD2 LEU A 289      38.820  40.016  68.030  1.00  0.00           H
ATOM   2094  C   LEU A 289      39.072  36.756  64.269  1.00  0.00           C
ATOM   2095  O   LEU A 289      39.950  37.216  63.537  1.00  0.00           O
ATOM   2096  N   TYR A 290      39.143  35.476  64.768  1.00  0.00           N
ATOM   2097  HN  TYR A 290      38.490  35.107  65.425  1.00  0.00           H
ATOM   2098  CA  TYR A 290      40.348  34.644  64.599  1.00  0.00           C
ATOM   2099  HA  TYR A 290      41.184  35.307  64.763  1.00  0.00           H
ATOM   2100  CB  TYR A 290      40.278  33.380  65.583  1.00  0.00           C
ATOM   2101  HB1 TYR A 290      39.433  32.698  65.346  1.00  0.00           H
ATOM   2102  HB2 TYR A 290      40.276  33.816  66.604  1.00  0.00           H
ATOM   2103  CG  TYR A 290      41.632  32.688  65.407  1.00  0.00           C
ATOM   2104  CD1 TYR A 290      42.710  33.222  66.141  1.00  0.00           C
ATOM   2105  HD1 TYR A 290      42.556  33.977  66.898  1.00  0.00           H
ATOM   2106  CE1 TYR A 290      44.016  32.766  65.903  1.00  0.00           C
ATOM   2107  HE1 TYR A 290      44.895  33.192  66.362  1.00  0.00           H
ATOM   2108  CZ  TYR A 290      44.189  31.704  64.986  1.00  0.00           C
ATOM   2109  OH  TYR A 290      45.339  30.922  64.849  1.00  0.00           O
ATOM   2110  HH  TYR A 290      46.114  31.323  65.249  1.00  0.00           H
ATOM   2111  CD2 TYR A 290      41.852  31.663  64.466  1.00  0.00           C
ATOM   2112  HD2 TYR A 290      40.957  31.228  64.046  1.00  0.00           H
ATOM   2113  CE2 TYR A 290      43.138  31.162  64.281  1.00  0.00           C
ATOM   2114  HE2 TYR A 290      43.297  30.269  63.693  1.00  0.00           H
ATOM   2115  C   TYR A 290      40.421  34.221  63.082  1.00  0.00           C
ATOM   2116  O   TYR A 290      41.400  34.478  62.386  1.00  0.00           O
ATOM   2117  N   PHE A 291      39.306  33.675  62.507  1.00  0.00           N
ATOM   2118  HN  PHE A 291      38.450  33.506  62.989  1.00  0.00           H
ATOM   2119  CA  PHE A 291      39.181  33.113  61.187  1.00  0.00           C
ATOM   2120  HA  PHE A 291      40.019  32.440  61.077  1.00  0.00           H
ATOM   2121  CB  PHE A 291      37.796  32.474  60.897  1.00  0.00           C
ATOM   2122  HB1 PHE A 291      36.910  33.119  61.078  1.00  0.00           H
ATOM   2123  HB2 PHE A 291      37.622  31.562  61.508  1.00  0.00           H
ATOM   2124  CG  PHE A 291      37.750  32.017  59.445  1.00  0.00           C
ATOM   2125  CD1 PHE A 291      38.584  30.944  59.104  1.00  0.00           C
ATOM   2126  HD1 PHE A 291      39.204  30.483  59.859  1.00  0.00           H
ATOM   2127  CE1 PHE A 291      38.392  30.423  57.799  1.00  0.00           C
ATOM   2128  HE1 PHE A 291      38.998  29.558  57.572  1.00  0.00           H
ATOM   2129  CZ  PHE A 291      37.509  30.984  56.909  1.00  0.00           C
ATOM   2130  HZ  PHE A 291      37.200  30.597  55.949  1.00  0.00           H
ATOM   2131  CD2 PHE A 291      36.818  32.570  58.595  1.00  0.00           C
ATOM   2132  HD2 PHE A 291      36.052  33.287  58.848  1.00  0.00           H
ATOM   2133  CE2 PHE A 291      36.716  32.071  57.282  1.00  0.00           C
ATOM   2134  HE2 PHE A 291      35.995  32.407  56.551  1.00  0.00           H
ATOM   2135  C   PHE A 291      39.540  34.189  60.141  1.00  0.00           C
ATOM   2136  O   PHE A 291      40.330  34.007  59.267  1.00  0.00           O
ATOM   2137  N   PHE A 292      38.921  35.382  60.357  1.00  0.00           N
ATOM   2138  HN  PHE A 292      38.299  35.494  61.129  1.00  0.00           H
ATOM   2139  CA  PHE A 292      39.189  36.590  59.616  1.00  0.00           C
ATOM   2140  HA  PHE A 292      38.838  36.437  58.606  1.00  0.00           H
ATOM   2141  CB  PHE A 292      38.441  37.787  60.185  1.00  0.00           C
ATOM   2142  HB1 PHE A 292      38.508  37.761  61.294  1.00  0.00           H
ATOM   2143  HB2 PHE A 292      37.381  37.600  59.910  1.00  0.00           H
ATOM   2144  CG  PHE A 292      38.952  39.111  59.634  1.00  0.00           C
ATOM   2145  CD1 PHE A 292      38.766  39.424  58.286  1.00  0.00           C
ATOM   2146  HD1 PHE A 292      38.228  38.741  57.645  1.00  0.00           H
ATOM   2147  CE1 PHE A 292      39.273  40.542  57.685  1.00  0.00           C
ATOM   2148  HE1 PHE A 292      39.067  40.779  56.652  1.00  0.00           H
ATOM   2149  CZ  PHE A 292      40.057  41.420  58.458  1.00  0.00           C
ATOM   2150  HZ  PHE A 292      40.432  42.323  57.998  1.00  0.00           H
ATOM   2151  CD2 PHE A 292      39.698  39.991  60.430  1.00  0.00           C
ATOM   2152  HD2 PHE A 292      39.798  39.840  61.495  1.00  0.00           H
ATOM   2153  CE2 PHE A 292      40.224  41.182  59.820  1.00  0.00           C
ATOM   2154  HE2 PHE A 292      40.692  41.886  60.491  1.00  0.00           H
ATOM   2155  C   PHE A 292      40.722  36.909  59.492  1.00  0.00           C
ATOM   2156  O   PHE A 292      41.315  37.101  58.411  1.00  0.00           O
ATOM   2157  N   THR A 293      41.403  36.990  60.651  1.00  0.00           N
ATOM   2158  HN  THR A 293      41.054  36.496  61.443  1.00  0.00           H
ATOM   2159  CA  THR A 293      42.821  37.398  60.755  1.00  0.00           C
ATOM   2160  HA  THR A 293      42.918  38.338  60.232  1.00  0.00           H
ATOM   2161  CB  THR A 293      43.323  37.694  62.160  1.00  0.00           C
ATOM   2162  HB  THR A 293      43.291  36.871  62.906  1.00  0.00           H
ATOM   2163  OG1 THR A 293      42.543  38.772  62.664  1.00  0.00           O
ATOM   2164  HG1 THR A 293      41.657  38.406  62.721  1.00  0.00           H
ATOM   2165  CG2 THR A 293      44.779  38.225  62.071  1.00  0.00           C
ATOM   2166 1HG2 THR A 293      45.486  37.423  61.769  1.00  0.00           H
ATOM   2167 2HG2 THR A 293      44.979  38.579  63.105  1.00  0.00           H
ATOM   2168 3HG2 THR A 293      44.934  39.049  61.343  1.00  0.00           H
ATOM   2169  C   THR A 293      43.689  36.375  59.941  1.00  0.00           C
ATOM   2170  O   THR A 293      44.581  36.703  59.127  1.00  0.00           O
ATOM   2171  N   MET A 294      43.549  35.056  60.195  1.00  0.00           N
ATOM   2172  HN  MET A 294      42.843  34.724  60.816  1.00  0.00           H
ATOM   2173  CA  MET A 294      44.138  34.061  59.300  1.00  0.00           C
ATOM   2174  HA  MET A 294      45.209  34.186  59.239  1.00  0.00           H
ATOM   2175  CB  MET A 294      44.046  32.633  59.891  1.00  0.00           C
ATOM   2176  HB1 MET A 294      44.416  31.938  59.107  1.00  0.00           H
ATOM   2177  HB2 MET A 294      42.976  32.525  60.171  1.00  0.00           H
ATOM   2178  CG  MET A 294      44.769  32.432  61.272  1.00  0.00           C
ATOM   2179  HG1 MET A 294      44.650  31.383  61.621  1.00  0.00           H
ATOM   2180  HG2 MET A 294      44.193  33.111  61.936  1.00  0.00           H
ATOM   2181  SD  MET A 294      46.557  32.896  61.232  1.00  0.00           S
ATOM   2182  CE  MET A 294      46.566  33.522  62.942  1.00  0.00           C
ATOM   2183  HE1 MET A 294      47.246  34.397  63.025  1.00  0.00           H
ATOM   2184  HE2 MET A 294      46.925  32.751  63.657  1.00  0.00           H
ATOM   2185  HE3 MET A 294      45.600  33.825  63.399  1.00  0.00           H
ATOM   2186  C   MET A 294      43.763  34.097  57.784  1.00  0.00           C
ATOM   2187  O   MET A 294      44.539  34.279  56.813  1.00  0.00           O
ATOM   2188  N   ALA A 295      42.459  33.873  57.440  1.00  0.00           N
ATOM   2189  HN  ALA A 295      41.756  33.657  58.114  1.00  0.00           H
ATOM   2190  CA  ALA A 295      41.975  33.762  56.064  1.00  0.00           C
ATOM   2191  HA  ALA A 295      42.631  32.992  55.686  1.00  0.00           H
ATOM   2192  CB  ALA A 295      40.545  33.365  56.185  1.00  0.00           C
ATOM   2193  HB1 ALA A 295      39.986  34.244  56.571  1.00  0.00           H
ATOM   2194  HB2 ALA A 295      40.383  32.521  56.890  1.00  0.00           H
ATOM   2195  HB3 ALA A 295      40.067  33.151  55.205  1.00  0.00           H
ATOM   2196  C   ALA A 295      42.053  35.045  55.127  1.00  0.00           C
ATOM   2197  O   ALA A 295      42.249  34.984  53.911  1.00  0.00           O
ATOM   2198  N   GLY A 296      41.736  36.275  55.684  1.00  0.00           N
ATOM   2199  HN  GLY A 296      41.578  36.426  56.656  1.00  0.00           H
ATOM   2200  CA  GLY A 296      41.999  37.500  55.003  1.00  0.00           C
ATOM   2201  HA1 GLY A 296      41.794  38.300  55.699  1.00  0.00           H
ATOM   2202  HA2 GLY A 296      41.407  37.526  54.100  1.00  0.00           H
ATOM   2203  C   GLY A 296      43.478  37.648  54.616  1.00  0.00           C
ATOM   2204  O   GLY A 296      43.818  38.062  53.531  1.00  0.00           O
ATOM   2205  N   THR A 297      44.362  37.321  55.532  1.00  0.00           N
ATOM   2206  HN  THR A 297      43.972  36.900  56.347  1.00  0.00           H
ATOM   2207  CA  THR A 297      45.824  37.372  55.213  1.00  0.00           C
ATOM   2208  HA  THR A 297      46.091  38.379  54.927  1.00  0.00           H
ATOM   2209  CB  THR A 297      46.697  37.139  56.443  1.00  0.00           C
ATOM   2210  HB  THR A 297      46.537  36.145  56.911  1.00  0.00           H
ATOM   2211  OG1 THR A 297      46.431  38.223  57.413  1.00  0.00           O
ATOM   2212  HG1 THR A 297      45.831  37.861  58.069  1.00  0.00           H
ATOM   2213  CG2 THR A 297      48.219  37.086  56.187  1.00  0.00           C
ATOM   2214 1HG2 THR A 297      48.444  36.441  55.310  1.00  0.00           H
ATOM   2215 2HG2 THR A 297      48.774  36.696  57.067  1.00  0.00           H
ATOM   2216 3HG2 THR A 297      48.572  38.124  56.006  1.00  0.00           H
ATOM   2217  C   THR A 297      46.219  36.399  54.148  1.00  0.00           C
ATOM   2218  O   THR A 297      47.052  36.691  53.240  1.00  0.00           O
ATOM   2219  N   VAL A 298      45.651  35.187  54.164  1.00  0.00           N
ATOM   2220  HN  VAL A 298      45.124  34.896  54.959  1.00  0.00           H
ATOM   2221  CA  VAL A 298      45.883  34.098  53.214  1.00  0.00           C
ATOM   2222  HA  VAL A 298      46.958  34.073  53.111  1.00  0.00           H
ATOM   2223  CB  VAL A 298      45.230  32.711  53.563  1.00  0.00           C
ATOM   2224  HB  VAL A 298      44.188  32.801  53.935  1.00  0.00           H
ATOM   2225  CG1 VAL A 298      45.178  31.677  52.434  1.00  0.00           C
ATOM   2226 1HG1 VAL A 298      45.175  30.616  52.763  1.00  0.00           H
ATOM   2227 2HG1 VAL A 298      46.033  31.666  51.725  1.00  0.00           H
ATOM   2228 3HG1 VAL A 298      44.332  31.921  51.755  1.00  0.00           H
ATOM   2229  CG2 VAL A 298      46.163  32.160  54.652  1.00  0.00           C
ATOM   2230 1HG2 VAL A 298      46.050  32.740  55.593  1.00  0.00           H
ATOM   2231 2HG2 VAL A 298      47.241  32.299  54.419  1.00  0.00           H
ATOM   2232 3HG2 VAL A 298      46.015  31.067  54.786  1.00  0.00           H
ATOM   2233  C   VAL A 298      45.412  34.413  51.856  1.00  0.00           C
ATOM   2234  O   VAL A 298      46.081  34.309  50.813  1.00  0.00           O
ATOM   2235  N   TRP A 299      44.197  35.050  51.736  1.00  0.00           N
ATOM   2236  HN  TRP A 299      43.558  35.155  52.494  1.00  0.00           H
ATOM   2237  CA  TRP A 299      43.769  35.546  50.444  1.00  0.00           C
ATOM   2238  HA  TRP A 299      43.897  34.723  49.756  1.00  0.00           H
ATOM   2239  CB  TRP A 299      42.231  35.890  50.588  1.00  0.00           C
ATOM   2240  HB1 TRP A 299      41.824  36.402  49.690  1.00  0.00           H
ATOM   2241  HB2 TRP A 299      42.079  36.527  51.485  1.00  0.00           H
ATOM   2242  CG  TRP A 299      41.359  34.607  50.796  1.00  0.00           C
ATOM   2243  CD1 TRP A 299      40.448  34.277  51.817  1.00  0.00           C
ATOM   2244  HD1 TRP A 299      40.194  34.951  52.622  1.00  0.00           H
ATOM   2245  NE1 TRP A 299      39.826  33.092  51.526  1.00  0.00           N
ATOM   2246  HE1 TRP A 299      39.102  32.612  51.971  1.00  0.00           H
ATOM   2247  CE2 TRP A 299      40.238  32.646  50.269  1.00  0.00           C
ATOM   2248  CD2 TRP A 299      41.108  33.637  49.795  1.00  0.00           C
ATOM   2249  CE3 TRP A 299      41.657  33.423  48.472  1.00  0.00           C
ATOM   2250  HE3 TRP A 299      42.371  34.106  48.035  1.00  0.00           H
ATOM   2251  CZ3 TRP A 299      41.364  32.173  47.851  1.00  0.00           C
ATOM   2252  HZ3 TRP A 299      41.782  31.856  46.907  1.00  0.00           H
ATOM   2253  CZ2 TRP A 299      39.961  31.439  49.735  1.00  0.00           C
ATOM   2254  HZ2 TRP A 299      39.382  30.621  50.139  1.00  0.00           H
ATOM   2255  CH2 TRP A 299      40.588  31.191  48.445  1.00  0.00           C
ATOM   2256  HH2 TRP A 299      40.429  30.217  48.006  1.00  0.00           H
ATOM   2257  C   TRP A 299      44.537  36.596  49.797  1.00  0.00           C
ATOM   2258  O   TRP A 299      45.032  36.429  48.695  1.00  0.00           O
ATOM   2259  N   TRP A 300      44.854  37.670  50.586  1.00  0.00           N
ATOM   2260  HN  TRP A 300      44.402  37.715  51.474  1.00  0.00           H
ATOM   2261  CA  TRP A 300      45.888  38.625  50.396  1.00  0.00           C
ATOM   2262  HA  TRP A 300      45.615  39.235  49.548  1.00  0.00           H
ATOM   2263  CB  TRP A 300      46.200  39.568  51.608  1.00  0.00           C
ATOM   2264  HB1 TRP A 300      46.179  38.923  52.512  1.00  0.00           H
ATOM   2265  HB2 TRP A 300      45.314  40.237  51.654  1.00  0.00           H
ATOM   2266  CG  TRP A 300      47.462  40.418  51.589  1.00  0.00           C
ATOM   2267  CD1 TRP A 300      47.639  41.545  50.832  1.00  0.00           C
ATOM   2268  HD1 TRP A 300      47.052  41.760  49.952  1.00  0.00           H
ATOM   2269  NE1 TRP A 300      48.806  42.154  51.167  1.00  0.00           N
ATOM   2270  HE1 TRP A 300      49.133  42.975  50.751  1.00  0.00           H
ATOM   2271  CE2 TRP A 300      49.440  41.359  52.082  1.00  0.00           C
ATOM   2272  CD2 TRP A 300      48.651  40.317  52.419  1.00  0.00           C
ATOM   2273  CE3 TRP A 300      49.063  39.426  53.416  1.00  0.00           C
ATOM   2274  HE3 TRP A 300      48.543  38.525  53.707  1.00  0.00           H
ATOM   2275  CZ3 TRP A 300      50.392  39.601  53.979  1.00  0.00           C
ATOM   2276  HZ3 TRP A 300      50.802  38.869  54.659  1.00  0.00           H
ATOM   2277  CZ2 TRP A 300      50.704  41.587  52.637  1.00  0.00           C
ATOM   2278  HZ2 TRP A 300      51.344  42.435  52.443  1.00  0.00           H
ATOM   2279  CH2 TRP A 300      51.135  40.650  53.573  1.00  0.00           C
ATOM   2280  HH2 TRP A 300      52.114  40.735  54.021  1.00  0.00           H
ATOM   2281  C   TRP A 300      47.225  38.035  49.824  1.00  0.00           C
ATOM   2282  O   TRP A 300      47.676  38.433  48.750  1.00  0.00           O
ATOM   2283  N   VAL A 301      47.784  36.967  50.481  1.00  0.00           N
ATOM   2284  HN  VAL A 301      47.476  36.675  51.383  1.00  0.00           H
ATOM   2285  CA  VAL A 301      48.876  36.086  49.957  1.00  0.00           C
ATOM   2286  HA  VAL A 301      49.704  36.713  49.660  1.00  0.00           H
ATOM   2287  CB  VAL A 301      49.426  35.131  51.057  1.00  0.00           C
ATOM   2288  HB  VAL A 301      48.644  34.577  51.620  1.00  0.00           H
ATOM   2289  CG1 VAL A 301      50.351  34.163  50.489  1.00  0.00           C
ATOM   2290 1HG1 VAL A 301      49.813  33.332  49.985  1.00  0.00           H
ATOM   2291 2HG1 VAL A 301      50.964  33.680  51.280  1.00  0.00           H
ATOM   2292 3HG1 VAL A 301      51.086  34.547  49.751  1.00  0.00           H
ATOM   2293  CG2 VAL A 301      50.228  36.060  52.010  1.00  0.00           C
ATOM   2294 1HG2 VAL A 301      50.896  35.601  52.770  1.00  0.00           H
ATOM   2295 2HG2 VAL A 301      49.528  36.799  52.456  1.00  0.00           H
ATOM   2296 3HG2 VAL A 301      50.917  36.620  51.343  1.00  0.00           H
ATOM   2297  C   VAL A 301      48.648  35.381  48.660  1.00  0.00           C
ATOM   2298  O   VAL A 301      49.571  35.552  47.842  1.00  0.00           O
ATOM   2299  N   ILE A 302      47.511  34.669  48.338  1.00  0.00           N
ATOM   2300  HN  ILE A 302      46.783  34.613  49.018  1.00  0.00           H
ATOM   2301  CA  ILE A 302      47.253  34.115  47.025  1.00  0.00           C
ATOM   2302  HA  ILE A 302      47.898  33.268  46.847  1.00  0.00           H
ATOM   2303  CB  ILE A 302      45.877  33.440  46.971  1.00  0.00           C
ATOM   2304  HB  ILE A 302      45.086  34.199  47.150  1.00  0.00           H
ATOM   2305  CG2 ILE A 302      45.578  32.971  45.545  1.00  0.00           C
ATOM   2306 1HG2 ILE A 302      46.425  32.337  45.204  1.00  0.00           H
ATOM   2307 2HG2 ILE A 302      45.520  33.802  44.810  1.00  0.00           H
ATOM   2308 3HG2 ILE A 302      44.690  32.313  45.434  1.00  0.00           H
ATOM   2309  CG1 ILE A 302      45.657  32.331  48.010  1.00  0.00           C
ATOM   2310 1HG1 ILE A 302      44.613  31.969  47.898  1.00  0.00           H
ATOM   2311 2HG1 ILE A 302      45.614  32.807  49.013  1.00  0.00           H
ATOM   2312  CD  ILE A 302      46.612  31.144  48.039  1.00  0.00           C
ATOM   2313  HD1 ILE A 302      46.464  30.508  48.938  1.00  0.00           H
ATOM   2314  HD2 ILE A 302      47.680  31.426  47.918  1.00  0.00           H
ATOM   2315  HD3 ILE A 302      46.358  30.425  47.232  1.00  0.00           H
ATOM   2316  C   ILE A 302      47.493  35.068  45.789  1.00  0.00           C
ATOM   2317  O   ILE A 302      48.050  34.630  44.747  1.00  0.00           O
ATOM   2318  N   LEU A 303      47.090  36.369  45.916  1.00  0.00           N
ATOM   2319  HN  LEU A 303      46.685  36.694  46.767  1.00  0.00           H
ATOM   2320  CA  LEU A 303      47.428  37.404  44.941  1.00  0.00           C
ATOM   2321  HA  LEU A 303      47.053  37.054  43.990  1.00  0.00           H
ATOM   2322  CB  LEU A 303      46.575  38.732  45.108  1.00  0.00           C
ATOM   2323  HB1 LEU A 303      46.332  39.212  44.136  1.00  0.00           H
ATOM   2324  HB2 LEU A 303      47.256  39.415  45.662  1.00  0.00           H
ATOM   2325  CG  LEU A 303      45.285  38.671  45.898  1.00  0.00           C
ATOM   2326  HG  LEU A 303      45.461  38.230  46.902  1.00  0.00           H
ATOM   2327  CD1 LEU A 303      44.677  40.024  46.358  1.00  0.00           C
ATOM   2328 1HD1 LEU A 303      45.387  40.517  47.056  1.00  0.00           H
ATOM   2329 2HD1 LEU A 303      43.693  39.806  46.826  1.00  0.00           H
ATOM   2330 3HD1 LEU A 303      44.479  40.670  45.476  1.00  0.00           H
ATOM   2331  CD2 LEU A 303      44.254  37.898  45.118  1.00  0.00           C
ATOM   2332 1HD2 LEU A 303      44.629  36.862  44.976  1.00  0.00           H
ATOM   2333 2HD2 LEU A 303      44.186  38.366  44.112  1.00  0.00           H
ATOM   2334 3HD2 LEU A 303      43.314  37.771  45.695  1.00  0.00           H
ATOM   2335  C   LEU A 303      48.909  37.621  44.780  1.00  0.00           C
ATOM   2336  O   LEU A 303      49.430  37.770  43.703  1.00  0.00           O
ATOM   2337  N   THR A 304      49.704  37.592  45.859  1.00  0.00           N
ATOM   2338  HN  THR A 304      49.356  37.424  46.778  1.00  0.00           H
ATOM   2339  CA  THR A 304      51.183  37.745  45.702  1.00  0.00           C
ATOM   2340  HA  THR A 304      51.313  38.718  45.251  1.00  0.00           H
ATOM   2341  CB  THR A 304      51.873  37.825  47.100  1.00  0.00           C
ATOM   2342  HB  THR A 304      51.892  36.846  47.624  1.00  0.00           H
ATOM   2343  OG1 THR A 304      51.169  38.746  47.849  1.00  0.00           O
ATOM   2344  HG1 THR A 304      51.542  38.743  48.734  1.00  0.00           H
ATOM   2345  CG2 THR A 304      53.335  38.325  47.080  1.00  0.00           C
ATOM   2346 1HG2 THR A 304      53.960  38.280  47.998  1.00  0.00           H
ATOM   2347 2HG2 THR A 304      53.365  39.374  46.718  1.00  0.00           H
ATOM   2348 3HG2 THR A 304      53.951  37.720  46.381  1.00  0.00           H
ATOM   2349  C   THR A 304      51.807  36.568  44.964  1.00  0.00           C
ATOM   2350  O   THR A 304      52.756  36.719  44.173  1.00  0.00           O
ATOM   2351  N   ILE A 305      51.219  35.338  45.066  1.00  0.00           N
ATOM   2352  HN  ILE A 305      50.412  35.282  45.649  1.00  0.00           H
ATOM   2353  CA  ILE A 305      51.527  34.160  44.192  1.00  0.00           C
ATOM   2354  HA  ILE A 305      52.596  34.066  44.322  1.00  0.00           H
ATOM   2355  CB  ILE A 305      50.830  32.861  44.582  1.00  0.00           C
ATOM   2356  HB  ILE A 305      49.728  32.972  44.500  1.00  0.00           H
ATOM   2357  CG2 ILE A 305      51.228  31.729  43.619  1.00  0.00           C
ATOM   2358 1HG2 ILE A 305      52.311  31.654  43.382  1.00  0.00           H
ATOM   2359 2HG2 ILE A 305      50.822  31.865  42.594  1.00  0.00           H
ATOM   2360 3HG2 ILE A 305      50.876  30.746  43.998  1.00  0.00           H
ATOM   2361  CG1 ILE A 305      51.081  32.517  46.132  1.00  0.00           C
ATOM   2362 1HG1 ILE A 305      50.818  33.373  46.790  1.00  0.00           H
ATOM   2363 2HG1 ILE A 305      52.188  32.426  46.142  1.00  0.00           H
ATOM   2364  CD  ILE A 305      50.571  31.234  46.698  1.00  0.00           C
ATOM   2365  HD1 ILE A 305      49.464  31.329  46.700  1.00  0.00           H
ATOM   2366  HD2 ILE A 305      50.936  30.993  47.719  1.00  0.00           H
ATOM   2367  HD3 ILE A 305      50.816  30.425  45.977  1.00  0.00           H
ATOM   2368  C   ILE A 305      51.242  34.571  42.710  1.00  0.00           C
ATOM   2369  O   ILE A 305      51.886  34.254  41.700  1.00  0.00           O
ATOM   2370  N   THR A 306      50.136  35.255  42.505  1.00  0.00           N
ATOM   2371  HN  THR A 306      49.549  35.434  43.290  1.00  0.00           H
ATOM   2372  CA  THR A 306      49.700  35.404  41.145  1.00  0.00           C
ATOM   2373  HA  THR A 306      49.844  34.489  40.589  1.00  0.00           H
ATOM   2374  CB  THR A 306      48.193  35.716  41.081  1.00  0.00           C
ATOM   2375  HB  THR A 306      48.043  36.470  41.884  1.00  0.00           H
ATOM   2376  OG1 THR A 306      47.506  34.521  41.393  1.00  0.00           O
ATOM   2377  HG1 THR A 306      47.974  34.180  42.160  1.00  0.00           H
ATOM   2378  CG2 THR A 306      47.602  36.178  39.756  1.00  0.00           C
ATOM   2379 1HG2 THR A 306      46.498  36.249  39.857  1.00  0.00           H
ATOM   2380 2HG2 THR A 306      47.887  35.405  39.011  1.00  0.00           H
ATOM   2381 3HG2 THR A 306      48.150  37.118  39.527  1.00  0.00           H
ATOM   2382  C   THR A 306      50.503  36.459  40.383  1.00  0.00           C
ATOM   2383  O   THR A 306      50.580  36.425  39.174  1.00  0.00           O
ATOM   2384  N   TRP A 307      51.140  37.390  41.133  1.00  0.00           N
ATOM   2385  HN  TRP A 307      51.070  37.366  42.127  1.00  0.00           H
ATOM   2386  CA  TRP A 307      52.120  38.308  40.645  1.00  0.00           C
ATOM   2387  HA  TRP A 307      51.670  38.727  39.757  1.00  0.00           H
ATOM   2388  CB  TRP A 307      52.328  39.399  41.707  1.00  0.00           C
ATOM   2389  HB1 TRP A 307      52.632  38.856  42.628  1.00  0.00           H
ATOM   2390  HB2 TRP A 307      51.331  39.853  41.896  1.00  0.00           H
ATOM   2391  CG  TRP A 307      53.233  40.555  41.418  1.00  0.00           C
ATOM   2392  CD1 TRP A 307      52.747  41.646  40.707  1.00  0.00           C
ATOM   2393  HD1 TRP A 307      51.718  41.809  40.422  1.00  0.00           H
ATOM   2394  NE1 TRP A 307      53.791  42.470  40.496  1.00  0.00           N
ATOM   2395  HE1 TRP A 307      53.848  43.229  39.886  1.00  0.00           H
ATOM   2396  CE2 TRP A 307      54.959  41.957  41.132  1.00  0.00           C
ATOM   2397  CD2 TRP A 307      54.590  40.725  41.677  1.00  0.00           C
ATOM   2398  CE3 TRP A 307      55.579  40.008  42.299  1.00  0.00           C
ATOM   2399  HE3 TRP A 307      55.419  39.049  42.767  1.00  0.00           H
ATOM   2400  CZ3 TRP A 307      56.849  40.559  42.321  1.00  0.00           C
ATOM   2401  HZ3 TRP A 307      57.602  40.034  42.889  1.00  0.00           H
ATOM   2402  CZ2 TRP A 307      56.249  42.446  41.101  1.00  0.00           C
ATOM   2403  HZ2 TRP A 307      56.428  43.441  40.722  1.00  0.00           H
ATOM   2404  CH2 TRP A 307      57.250  41.806  41.795  1.00  0.00           C
ATOM   2405  HH2 TRP A 307      58.238  42.233  41.887  1.00  0.00           H
ATOM   2406  C   TRP A 307      53.442  37.609  40.332  1.00  0.00           C
ATOM   2407  O   TRP A 307      53.982  37.924  39.221  1.00  0.00           O
ATOM   2408  N   PHE A 308      53.792  36.573  41.130  1.00  0.00           N
ATOM   2409  HN  PHE A 308      53.312  36.253  41.944  1.00  0.00           H
ATOM   2410  CA  PHE A 308      55.010  35.817  40.914  1.00  0.00           C
ATOM   2411  HA  PHE A 308      55.781  36.518  40.630  1.00  0.00           H
ATOM   2412  CB  PHE A 308      55.442  35.015  42.173  1.00  0.00           C
ATOM   2413  HB1 PHE A 308      54.569  34.398  42.475  1.00  0.00           H
ATOM   2414  HB2 PHE A 308      55.617  35.735  43.001  1.00  0.00           H
ATOM   2415  CG  PHE A 308      56.559  33.983  41.941  1.00  0.00           C
ATOM   2416  CD1 PHE A 308      57.778  34.464  41.402  1.00  0.00           C
ATOM   2417  HD1 PHE A 308      57.924  35.515  41.203  1.00  0.00           H
ATOM   2418  CE1 PHE A 308      58.767  33.495  41.006  1.00  0.00           C
ATOM   2419  HE1 PHE A 308      59.687  33.767  40.509  1.00  0.00           H
ATOM   2420  CZ  PHE A 308      58.553  32.158  41.213  1.00  0.00           C
ATOM   2421  HZ  PHE A 308      59.329  31.506  40.841  1.00  0.00           H
ATOM   2422  CD2 PHE A 308      56.338  32.624  42.105  1.00  0.00           C
ATOM   2423  HD2 PHE A 308      55.371  32.320  42.480  1.00  0.00           H
ATOM   2424  CE2 PHE A 308      57.338  31.675  41.777  1.00  0.00           C
ATOM   2425  HE2 PHE A 308      57.185  30.610  41.874  1.00  0.00           H
ATOM   2426  C   PHE A 308      55.001  34.966  39.673  1.00  0.00           C
ATOM   2427  O   PHE A 308      55.944  34.911  38.855  1.00  0.00           O
ATOM   2428  N   LEU A 309      53.843  34.243  39.413  1.00  0.00           N
ATOM   2429  HN  LEU A 309      53.141  34.243  40.121  1.00  0.00           H
ATOM   2430  CA  LEU A 309      53.683  33.379  38.239  1.00  0.00           C
ATOM   2431  HA  LEU A 309      54.570  32.773  38.127  1.00  0.00           H
ATOM   2432  CB  LEU A 309      52.482  32.530  38.353  1.00  0.00           C
ATOM   2433  HB1 LEU A 309      52.673  31.860  37.487  1.00  0.00           H
ATOM   2434  HB2 LEU A 309      51.551  33.093  38.128  1.00  0.00           H
ATOM   2435  CG  LEU A 309      52.361  31.573  39.635  1.00  0.00           C
ATOM   2436  HG  LEU A 309      52.486  32.222  40.528  1.00  0.00           H
ATOM   2437  CD1 LEU A 309      50.989  30.962  39.705  1.00  0.00           C
ATOM   2438 1HD1 LEU A 309      50.747  30.529  40.699  1.00  0.00           H
ATOM   2439 2HD1 LEU A 309      50.855  30.141  38.968  1.00  0.00           H
ATOM   2440 3HD1 LEU A 309      50.174  31.707  39.588  1.00  0.00           H
ATOM   2441  CD2 LEU A 309      53.460  30.491  39.715  1.00  0.00           C
ATOM   2442 1HD2 LEU A 309      53.209  29.791  40.540  1.00  0.00           H
ATOM   2443 2HD2 LEU A 309      54.494  30.860  39.883  1.00  0.00           H
ATOM   2444 3HD2 LEU A 309      53.454  29.812  38.835  1.00  0.00           H
ATOM   2445  C   LEU A 309      53.616  34.214  36.992  1.00  0.00           C
ATOM   2446  O   LEU A 309      54.184  33.929  35.954  1.00  0.00           O
ATOM   2447  N   ALA A 310      52.991  35.436  37.044  1.00  0.00           N
ATOM   2448  HN  ALA A 310      52.390  35.797  37.754  1.00  0.00           H
ATOM   2449  CA  ALA A 310      52.929  36.400  35.969  1.00  0.00           C
ATOM   2450  HA  ALA A 310      52.534  35.985  35.053  1.00  0.00           H
ATOM   2451  CB  ALA A 310      52.179  37.676  36.340  1.00  0.00           C
ATOM   2452  HB1 ALA A 310      51.114  37.418  36.527  1.00  0.00           H
ATOM   2453  HB2 ALA A 310      52.245  38.413  35.512  1.00  0.00           H
ATOM   2454  HB3 ALA A 310      52.465  38.106  37.324  1.00  0.00           H
ATOM   2455  C   ALA A 310      54.357  36.982  35.586  1.00  0.00           C
ATOM   2456  O   ALA A 310      54.680  37.228  34.464  1.00  0.00           O
ATOM   2457  N   ALA A 311      55.275  37.149  36.579  1.00  0.00           N
ATOM   2458  HN  ALA A 311      54.914  37.044  37.503  1.00  0.00           H
ATOM   2459  CA  ALA A 311      56.644  37.548  36.283  1.00  0.00           C
ATOM   2460  HA  ALA A 311      56.666  38.432  35.662  1.00  0.00           H
ATOM   2461  CB  ALA A 311      57.299  37.953  37.625  1.00  0.00           C
ATOM   2462  HB1 ALA A 311      58.236  38.543  37.532  1.00  0.00           H
ATOM   2463  HB2 ALA A 311      57.614  37.023  38.146  1.00  0.00           H
ATOM   2464  HB3 ALA A 311      56.525  38.324  38.330  1.00  0.00           H
ATOM   2465  C   ALA A 311      57.515  36.512  35.573  1.00  0.00           C
ATOM   2466  O   ALA A 311      58.375  36.964  34.853  1.00  0.00           O
ATOM   2467  N   GLY A 312      57.306  35.197  35.699  1.00  0.00           N
ATOM   2468  HN  GLY A 312      56.592  34.940  36.346  1.00  0.00           H
ATOM   2469  CA  GLY A 312      58.138  34.125  35.134  1.00  0.00           C
ATOM   2470  HA1 GLY A 312      58.323  33.507  36.000  1.00  0.00           H
ATOM   2471  HA2 GLY A 312      59.117  34.448  34.813  1.00  0.00           H
ATOM   2472  C   GLY A 312      57.567  33.237  34.065  1.00  0.00           C
ATOM   2473  O   GLY A 312      58.241  32.806  33.169  1.00  0.00           O
ATOM   2474  N   ARG A 313      56.214  33.022  34.116  1.00  0.00           N
ATOM   2475  HN  ARG A 313      55.618  33.448  34.793  1.00  0.00           H
ATOM   2476  CA  ARG A 313      55.602  32.171  33.103  1.00  0.00           C
ATOM   2477  HA  ARG A 313      56.369  31.519  32.713  1.00  0.00           H
ATOM   2478  CB  ARG A 313      54.571  31.169  33.659  1.00  0.00           C
ATOM   2479  HB1 ARG A 313      54.078  30.620  32.828  1.00  0.00           H
ATOM   2480  HB2 ARG A 313      53.826  31.774  34.218  1.00  0.00           H
ATOM   2481  CG  ARG A 313      55.273  30.099  34.477  1.00  0.00           C
ATOM   2482  HG1 ARG A 313      56.112  29.636  33.914  1.00  0.00           H
ATOM   2483  HG2 ARG A 313      54.541  29.263  34.461  1.00  0.00           H
ATOM   2484  CD  ARG A 313      55.429  30.331  35.973  1.00  0.00           C
ATOM   2485  HD1 ARG A 313      54.425  30.521  36.408  1.00  0.00           H
ATOM   2486  HD2 ARG A 313      56.085  31.181  36.257  1.00  0.00           H
ATOM   2487  NE  ARG A 313      56.042  29.079  36.423  1.00  0.00           N
ATOM   2488  HE  ARG A 313      56.154  28.366  35.732  1.00  0.00           H
ATOM   2489  CZ  ARG A 313      56.188  28.555  37.666  1.00  0.00           C
ATOM   2490  NH1 ARG A 313      56.198  29.241  38.786  1.00  0.00           N
ATOM   2491 1HH1 ARG A 313      56.677  28.859  39.576  1.00  0.00           H
ATOM   2492 2HH1 ARG A 313      56.318  30.225  38.654  1.00  0.00           H
ATOM   2493  NH2 ARG A 313      56.595  27.329  37.819  1.00  0.00           N
ATOM   2494 1HH2 ARG A 313      56.894  26.986  38.710  1.00  0.00           H
ATOM   2495 2HH2 ARG A 313      56.817  26.831  36.981  1.00  0.00           H
ATOM   2496  C   ARG A 313      55.038  32.999  32.017  1.00  0.00           C
ATOM   2497  O   ARG A 313      54.969  34.245  32.187  1.00  0.00           O
ATOM   2498  N   LYS A 314      54.592  32.439  30.909  1.00  0.00           N
ATOM   2499  HN  LYS A 314      54.762  31.482  30.686  1.00  0.00           H
ATOM   2500  CA  LYS A 314      53.832  33.084  29.806  1.00  0.00           C
ATOM   2501  HA  LYS A 314      54.468  33.930  29.589  1.00  0.00           H
ATOM   2502  CB  LYS A 314      53.824  32.179  28.542  1.00  0.00           C
ATOM   2503  HB1 LYS A 314      53.494  31.182  28.905  1.00  0.00           H
ATOM   2504  HB2 LYS A 314      54.819  32.215  28.050  1.00  0.00           H
ATOM   2505  CG  LYS A 314      52.937  32.534  27.357  1.00  0.00           C
ATOM   2506  HG1 LYS A 314      53.172  33.557  26.992  1.00  0.00           H
ATOM   2507  HG2 LYS A 314      51.898  32.655  27.731  1.00  0.00           H
ATOM   2508  CD  LYS A 314      53.176  31.549  26.157  1.00  0.00           C
ATOM   2509  HD1 LYS A 314      52.855  30.538  26.488  1.00  0.00           H
ATOM   2510  HD2 LYS A 314      54.284  31.466  26.136  1.00  0.00           H
ATOM   2511  CE  LYS A 314      52.515  31.761  24.777  1.00  0.00           C
ATOM   2512  HE1 LYS A 314      52.786  30.990  24.024  1.00  0.00           H
ATOM   2513  HE2 LYS A 314      52.741  32.727  24.279  1.00  0.00           H
ATOM   2514  NZ  LYS A 314      51.073  31.653  24.924  1.00  0.00           N
ATOM   2515  HZ1 LYS A 314      50.857  30.661  25.146  1.00  0.00           H
ATOM   2516  HZ2 LYS A 314      50.664  31.881  23.995  1.00  0.00           H
ATOM   2517  HZ3 LYS A 314      50.678  32.395  25.536  1.00  0.00           H
ATOM   2518  C   LYS A 314      52.430  33.516  30.142  1.00  0.00           C
ATOM   2519  O   LYS A 314      51.497  32.750  30.384  1.00  0.00           O
ATOM   2520  N   TRP A 315      52.199  34.929  30.035  1.00  0.00           N
ATOM   2521  HN  TRP A 315      52.957  35.567  29.921  1.00  0.00           H
ATOM   2522  CA  TRP A 315      50.976  35.570  30.518  1.00  0.00           C
ATOM   2523  HA  TRP A 315      50.447  34.755  30.991  1.00  0.00           H
ATOM   2524  CB  TRP A 315      51.389  36.520  31.656  1.00  0.00           C
ATOM   2525  HB1 TRP A 315      52.174  37.254  31.375  1.00  0.00           H
ATOM   2526  HB2 TRP A 315      51.918  35.926  32.432  1.00  0.00           H
ATOM   2527  CG  TRP A 315      50.305  37.370  32.310  1.00  0.00           C
ATOM   2528  CD1 TRP A 315      49.693  37.071  33.501  1.00  0.00           C
ATOM   2529  HD1 TRP A 315      50.112  36.354  34.192  1.00  0.00           H
ATOM   2530  NE1 TRP A 315      48.706  37.928  33.793  1.00  0.00           N
ATOM   2531  HE1 TRP A 315      48.181  37.784  34.604  1.00  0.00           H
ATOM   2532  CE2 TRP A 315      48.683  38.881  32.847  1.00  0.00           C
ATOM   2533  CD2 TRP A 315      49.642  38.546  31.852  1.00  0.00           C
ATOM   2534  CE3 TRP A 315      49.867  39.396  30.781  1.00  0.00           C
ATOM   2535  HE3 TRP A 315      50.599  39.239  30.003  1.00  0.00           H
ATOM   2536  CZ3 TRP A 315      49.169  40.617  30.842  1.00  0.00           C
ATOM   2537  HZ3 TRP A 315      49.439  41.370  30.116  1.00  0.00           H
ATOM   2538  CZ2 TRP A 315      47.845  40.018  32.799  1.00  0.00           C
ATOM   2539  HZ2 TRP A 315      47.203  40.139  33.659  1.00  0.00           H
ATOM   2540  CH2 TRP A 315      48.174  40.904  31.777  1.00  0.00           C
ATOM   2541  HH2 TRP A 315      47.616  41.829  31.792  1.00  0.00           H
ATOM   2542  C   TRP A 315      50.124  36.130  29.438  1.00  0.00           C
ATOM   2543  O   TRP A 315      50.558  36.648  28.388  1.00  0.00           O
ATOM   2544  N   SER A 316      48.768  36.041  29.624  1.00  0.00           N
ATOM   2545  HN  SER A 316      48.334  35.454  30.304  1.00  0.00           H
ATOM   2546  CA  SER A 316      47.848  36.960  28.905  1.00  0.00           C
ATOM   2547  HA  SER A 316      48.349  37.901  28.730  1.00  0.00           H
ATOM   2548  CB  SER A 316      47.480  36.478  27.474  1.00  0.00           C
ATOM   2549  HB1 SER A 316      47.091  35.473  27.746  1.00  0.00           H
ATOM   2550  HB2 SER A 316      48.495  36.425  27.024  1.00  0.00           H
ATOM   2551  OG  SER A 316      46.425  37.276  26.950  1.00  0.00           O
ATOM   2552  HG1 SER A 316      46.389  36.960  26.045  1.00  0.00           H
ATOM   2553  C   SER A 316      46.587  37.165  29.743  1.00  0.00           C
ATOM   2554  O   SER A 316      45.980  36.202  30.219  1.00  0.00           O
ATOM   2555  N   CYS A 317      46.174  38.425  29.830  1.00  0.00           N
ATOM   2556  HN  CYS A 317      46.730  39.056  29.294  1.00  0.00           H
ATOM   2557  CA  CYS A 317      45.003  38.820  30.367  1.00  0.00           C
ATOM   2558  HA  CYS A 317      45.148  39.868  30.581  1.00  0.00           H
ATOM   2559  CB  CYS A 317      43.914  38.675  29.264  1.00  0.00           C
ATOM   2560  HB1 CYS A 317      43.770  37.588  29.087  1.00  0.00           H
ATOM   2561  HB2 CYS A 317      44.269  39.095  28.299  1.00  0.00           H
ATOM   2562  SG  CYS A 317      42.280  39.433  29.664  1.00  0.00           S
ATOM   2563  HG1 CYS A 317      42.790  40.652  29.758  1.00  0.00           H
ATOM   2564  C   CYS A 317      44.539  38.207  31.730  1.00  0.00           C
ATOM   2565  O   CYS A 317      43.436  37.696  31.853  1.00  0.00           O
ATOM   2566  N   GLU A 318      45.375  38.274  32.775  1.00  0.00           N
ATOM   2567  HN  GLU A 318      46.227  38.715  32.501  1.00  0.00           H
ATOM   2568  CA  GLU A 318      45.177  38.088  34.204  1.00  0.00           C
ATOM   2569  HA  GLU A 318      45.839  38.756  34.737  1.00  0.00           H
ATOM   2570  CB  GLU A 318      43.744  38.491  34.607  1.00  0.00           C
ATOM   2571  HB1 GLU A 318      43.487  38.152  35.634  1.00  0.00           H
ATOM   2572  HB2 GLU A 318      43.068  37.843  34.010  1.00  0.00           H
ATOM   2573  CG  GLU A 318      43.537  40.023  34.490  1.00  0.00           C
ATOM   2574  HG1 GLU A 318      43.251  40.310  33.456  1.00  0.00           H
ATOM   2575  HG2 GLU A 318      44.458  40.558  34.804  1.00  0.00           H
ATOM   2576  CD  GLU A 318      42.541  40.516  35.497  1.00  0.00           C
ATOM   2577  OE1 GLU A 318      41.322  40.251  35.374  1.00  0.00           O
ATOM   2578  OE2 GLU A 318      42.859  41.266  36.483  1.00  0.00           O
ATOM   2579  C   GLU A 318      45.466  36.702  34.661  1.00  0.00           C
ATOM   2580  O   GLU A 318      45.284  36.388  35.842  1.00  0.00           O
ATOM   2581  N   ALA A 319      45.929  35.759  33.797  1.00  0.00           N
ATOM   2582  HN  ALA A 319      45.928  36.027  32.837  1.00  0.00           H
ATOM   2583  CA  ALA A 319      46.190  34.396  33.984  1.00  0.00           C
ATOM   2584  HA  ALA A 319      46.386  34.002  34.970  1.00  0.00           H
ATOM   2585  CB  ALA A 319      45.010  33.659  33.313  1.00  0.00           C
ATOM   2586  HB1 ALA A 319      45.002  33.574  32.206  1.00  0.00           H
ATOM   2587  HB2 ALA A 319      44.019  34.054  33.623  1.00  0.00           H
ATOM   2588  HB3 ALA A 319      45.056  32.606  33.664  1.00  0.00           H
ATOM   2589  C   ALA A 319      47.423  34.123  33.123  1.00  0.00           C
ATOM   2590  O   ALA A 319      47.481  34.504  31.968  1.00  0.00           O
ATOM   2591  N   ILE A 320      48.384  33.407  33.712  1.00  0.00           N
ATOM   2592  HN  ILE A 320      48.285  33.271  34.694  1.00  0.00           H
ATOM   2593  CA  ILE A 320      49.393  32.629  33.017  1.00  0.00           C
ATOM   2594  HA  ILE A 320      49.895  33.261  32.299  1.00  0.00           H
ATOM   2595  CB  ILE A 320      50.459  31.973  33.922  1.00  0.00           C
ATOM   2596  HB  ILE A 320      51.154  31.274  33.409  1.00  0.00           H
ATOM   2597  CG2 ILE A 320      51.248  33.116  34.513  1.00  0.00           C
ATOM   2598 1HG2 ILE A 320      50.653  33.790  35.167  1.00  0.00           H
ATOM   2599 2HG2 ILE A 320      51.954  33.601  33.806  1.00  0.00           H
ATOM   2600 3HG2 ILE A 320      52.071  32.725  35.148  1.00  0.00           H
ATOM   2601  CG1 ILE A 320      49.876  31.065  34.979  1.00  0.00           C
ATOM   2602 1HG1 ILE A 320      48.944  30.651  34.539  1.00  0.00           H
ATOM   2603 2HG1 ILE A 320      49.614  31.668  35.875  1.00  0.00           H
ATOM   2604  CD  ILE A 320      50.896  29.997  35.344  1.00  0.00           C
ATOM   2605  HD1 ILE A 320      50.957  29.259  34.516  1.00  0.00           H
ATOM   2606  HD2 ILE A 320      50.537  29.374  36.191  1.00  0.00           H
ATOM   2607  HD3 ILE A 320      51.899  30.371  35.641  1.00  0.00           H
ATOM   2608  C   ILE A 320      48.644  31.638  32.147  1.00  0.00           C
ATOM   2609  O   ILE A 320      47.558  31.133  32.427  1.00  0.00           O
ATOM   2610  N   GLU A 321      49.228  31.375  30.973  1.00  0.00           N
ATOM   2611  HN  GLU A 321      50.090  31.786  30.688  1.00  0.00           H
ATOM   2612  CA  GLU A 321      48.550  30.703  29.966  1.00  0.00           C
ATOM   2613  HA  GLU A 321      47.476  30.812  30.001  1.00  0.00           H
ATOM   2614  CB  GLU A 321      48.990  31.190  28.620  1.00  0.00           C
ATOM   2615  HB1 GLU A 321      48.616  30.578  27.771  1.00  0.00           H
ATOM   2616  HB2 GLU A 321      50.094  31.072  28.656  1.00  0.00           H
ATOM   2617  CG  GLU A 321      48.724  32.715  28.299  1.00  0.00           C
ATOM   2618  HG1 GLU A 321      49.608  33.294  28.641  1.00  0.00           H
ATOM   2619  HG2 GLU A 321      47.803  33.048  28.824  1.00  0.00           H
ATOM   2620  CD  GLU A 321      48.634  33.007  26.805  1.00  0.00           C
ATOM   2621  OE1 GLU A 321      47.525  33.042  26.233  1.00  0.00           O
ATOM   2622  OE2 GLU A 321      49.664  33.364  26.131  1.00  0.00           O
ATOM   2623  C   GLU A 321      48.724  29.181  30.040  1.00  0.00           C
ATOM   2624  O   GLU A 321      47.895  28.499  29.604  1.00  0.00           O
ATOM   2625  N   GLN A 322      49.802  28.728  30.676  1.00  0.00           N
ATOM   2626  HN  GLN A 322      50.468  29.393  31.005  1.00  0.00           H
ATOM   2627  CA  GLN A 322      50.154  27.364  30.789  1.00  0.00           C
ATOM   2628  HA  GLN A 322      49.807  26.880  29.889  1.00  0.00           H
ATOM   2629  CB  GLN A 322      51.686  27.284  30.927  1.00  0.00           C
ATOM   2630  HB1 GLN A 322      52.040  26.235  30.845  1.00  0.00           H
ATOM   2631  HB2 GLN A 322      51.972  27.639  31.939  1.00  0.00           H
ATOM   2632  CG  GLN A 322      52.582  28.033  29.889  1.00  0.00           C
ATOM   2633  HG1 GLN A 322      53.641  27.855  30.173  1.00  0.00           H
ATOM   2634  HG2 GLN A 322      52.257  29.083  30.050  1.00  0.00           H
ATOM   2635  CD  GLN A 322      52.230  27.616  28.497  1.00  0.00           C
ATOM   2636  OE1 GLN A 322      51.143  27.881  27.955  1.00  0.00           O
ATOM   2637  NE2 GLN A 322      53.158  26.761  27.962  1.00  0.00           N
ATOM   2638 1HE2 GLN A 322      53.143  26.712  26.963  1.00  0.00           H
ATOM   2639 2HE2 GLN A 322      53.725  26.184  28.550  1.00  0.00           H
ATOM   2640  C   GLN A 322      49.425  26.796  31.956  1.00  0.00           C
ATOM   2641  O   GLN A 322      48.959  27.603  32.787  1.00  0.00           O
ATOM   2642  N   LYS A 323      49.223  25.483  32.114  1.00  0.00           N
ATOM   2643  HN  LYS A 323      49.598  24.791  31.502  1.00  0.00           H
ATOM   2644  CA  LYS A 323      48.696  24.845  33.339  1.00  0.00           C
ATOM   2645  HA  LYS A 323      47.672  25.132  33.527  1.00  0.00           H
ATOM   2646  CB  LYS A 323      48.708  23.285  33.254  1.00  0.00           C
ATOM   2647  HB1 LYS A 323      48.187  22.901  34.157  1.00  0.00           H
ATOM   2648  HB2 LYS A 323      49.760  22.951  33.376  1.00  0.00           H
ATOM   2649  CG  LYS A 323      48.075  22.675  31.993  1.00  0.00           C
ATOM   2650  HG1 LYS A 323      48.261  21.588  32.129  1.00  0.00           H
ATOM   2651  HG2 LYS A 323      48.660  23.040  31.122  1.00  0.00           H
ATOM   2652  CD  LYS A 323      46.590  23.080  31.783  1.00  0.00           C
ATOM   2653  HD1 LYS A 323      46.558  24.148  31.479  1.00  0.00           H
ATOM   2654  HD2 LYS A 323      46.073  22.883  32.746  1.00  0.00           H
ATOM   2655  CE  LYS A 323      45.756  22.270  30.735  1.00  0.00           C
ATOM   2656  HE1 LYS A 323      46.146  22.607  29.751  1.00  0.00           H
ATOM   2657  HE2 LYS A 323      44.711  22.633  30.833  1.00  0.00           H
ATOM   2658  NZ  LYS A 323      45.867  20.823  30.939  1.00  0.00           N
ATOM   2659  HZ1 LYS A 323      46.795  20.402  30.732  1.00  0.00           H
ATOM   2660  HZ2 LYS A 323      45.205  20.267  30.363  1.00  0.00           H
ATOM   2661  HZ3 LYS A 323      45.625  20.555  31.914  1.00  0.00           H
ATOM   2662  C   LYS A 323      49.350  25.266  34.636  1.00  0.00           C
ATOM   2663  O   LYS A 323      50.544  25.615  34.735  1.00  0.00           O
ATOM   2664  N   ALA A 324      48.514  25.245  35.738  1.00  0.00           N
ATOM   2665  HN  ALA A 324      47.578  24.926  35.617  1.00  0.00           H
ATOM   2666  CA  ALA A 324      49.037  25.542  36.976  1.00  0.00           C
ATOM   2667  HA  ALA A 324      50.028  25.119  37.048  1.00  0.00           H
ATOM   2668  CB  ALA A 324      49.364  27.104  37.106  1.00  0.00           C
ATOM   2669  HB1 ALA A 324      49.892  27.207  38.078  1.00  0.00           H
ATOM   2670  HB2 ALA A 324      48.417  27.685  37.139  1.00  0.00           H
ATOM   2671  HB3 ALA A 324      49.905  27.443  36.197  1.00  0.00           H
ATOM   2672  C   ALA A 324      48.106  25.034  38.050  1.00  0.00           C
ATOM   2673  O   ALA A 324      46.913  24.879  37.844  1.00  0.00           O
ATOM   2674  N   VAL A 325      48.700  24.688  39.243  1.00  0.00           N
ATOM   2675  HN  VAL A 325      49.693  24.785  39.257  1.00  0.00           H
ATOM   2676  CA  VAL A 325      47.915  24.375  40.408  1.00  0.00           C
ATOM   2677  HA  VAL A 325      47.344  23.493  40.156  1.00  0.00           H
ATOM   2678  CB  VAL A 325      48.878  24.120  41.531  1.00  0.00           C
ATOM   2679  HB  VAL A 325      49.718  24.845  41.578  1.00  0.00           H
ATOM   2680  CG1 VAL A 325      48.167  24.058  42.886  1.00  0.00           C
ATOM   2681 1HG1 VAL A 325      47.980  25.071  43.301  1.00  0.00           H
ATOM   2682 2HG1 VAL A 325      48.833  23.652  43.677  1.00  0.00           H
ATOM   2683 3HG1 VAL A 325      47.260  23.417  42.884  1.00  0.00           H
ATOM   2684  CG2 VAL A 325      49.598  22.745  41.288  1.00  0.00           C
ATOM   2685 1HG2 VAL A 325      48.910  21.895  41.481  1.00  0.00           H
ATOM   2686 2HG2 VAL A 325      50.556  22.482  41.785  1.00  0.00           H
ATOM   2687 3HG2 VAL A 325      49.760  22.652  40.193  1.00  0.00           H
ATOM   2688  C   VAL A 325      46.827  25.400  40.836  1.00  0.00           C
ATOM   2689  O   VAL A 325      47.125  26.570  40.947  1.00  0.00           O
ATOM   2690  N   TRP A 326      45.605  24.898  41.183  1.00  0.00           N
ATOM   2691  HN  TRP A 326      45.341  23.947  41.042  1.00  0.00           H
ATOM   2692  CA  TRP A 326      44.538  25.713  41.730  1.00  0.00           C
ATOM   2693  HA  TRP A 326      44.651  26.720  41.355  1.00  0.00           H
ATOM   2694  CB  TRP A 326      43.162  25.180  41.310  1.00  0.00           C
ATOM   2695  HB1 TRP A 326      42.218  25.693  41.593  1.00  0.00           H
ATOM   2696  HB2 TRP A 326      42.990  24.152  41.694  1.00  0.00           H
ATOM   2697  CG  TRP A 326      43.016  25.020  39.834  1.00  0.00           C
ATOM   2698  CD1 TRP A 326      43.011  23.943  38.877  1.00  0.00           C
ATOM   2699  HD1 TRP A 326      43.081  22.927  39.238  1.00  0.00           H
ATOM   2700  NE1 TRP A 326      43.126  24.516  37.586  1.00  0.00           N
ATOM   2701  HE1 TRP A 326      43.069  24.100  36.704  1.00  0.00           H
ATOM   2702  CE2 TRP A 326      42.991  25.922  37.730  1.00  0.00           C
ATOM   2703  CD2 TRP A 326      42.925  26.245  39.104  1.00  0.00           C
ATOM   2704  CE3 TRP A 326      42.845  27.603  39.441  1.00  0.00           C
ATOM   2705  HE3 TRP A 326      42.643  27.946  40.445  1.00  0.00           H
ATOM   2706  CZ3 TRP A 326      42.874  28.617  38.369  1.00  0.00           C
ATOM   2707  HZ3 TRP A 326      42.767  29.675  38.555  1.00  0.00           H
ATOM   2708  CZ2 TRP A 326      42.822  26.826  36.720  1.00  0.00           C
ATOM   2709  HZ2 TRP A 326      42.810  26.576  35.669  1.00  0.00           H
ATOM   2710  CH2 TRP A 326      42.722  28.191  37.073  1.00  0.00           C
ATOM   2711  HH2 TRP A 326      42.490  28.884  36.279  1.00  0.00           H
ATOM   2712  C   TRP A 326      44.705  25.723  43.256  1.00  0.00           C
ATOM   2713  O   TRP A 326      44.864  24.655  43.808  1.00  0.00           O
ATOM   2714  N   PHE A 327      44.623  26.836  43.989  1.00  0.00           N
ATOM   2715  HN  PHE A 327      44.357  27.689  43.547  1.00  0.00           H
ATOM   2716  CA  PHE A 327      44.989  26.905  45.432  1.00  0.00           C
ATOM   2717  HA  PHE A 327      45.495  25.999  45.733  1.00  0.00           H
ATOM   2718  CB  PHE A 327      45.767  28.235  45.726  1.00  0.00           C
ATOM   2719  HB1 PHE A 327      46.346  28.119  46.667  1.00  0.00           H
ATOM   2720  HB2 PHE A 327      44.975  29.008  45.825  1.00  0.00           H
ATOM   2721  CG  PHE A 327      46.789  28.548  44.686  1.00  0.00           C
ATOM   2722  CD1 PHE A 327      46.734  29.754  44.059  1.00  0.00           C
ATOM   2723  HD1 PHE A 327      45.876  30.401  44.169  1.00  0.00           H
ATOM   2724  CE1 PHE A 327      47.662  30.082  43.020  1.00  0.00           C
ATOM   2725  HE1 PHE A 327      47.636  31.076  42.598  1.00  0.00           H
ATOM   2726  CZ  PHE A 327      48.769  29.251  42.861  1.00  0.00           C
ATOM   2727  HZ  PHE A 327      49.472  29.468  42.070  1.00  0.00           H
ATOM   2728  CD2 PHE A 327      47.865  27.706  44.533  1.00  0.00           C
ATOM   2729  HD2 PHE A 327      47.831  26.738  45.011  1.00  0.00           H
ATOM   2730  CE2 PHE A 327      48.875  28.043  43.604  1.00  0.00           C
ATOM   2731  HE2 PHE A 327      49.789  27.470  43.540  1.00  0.00           H
ATOM   2732  C   PHE A 327      43.751  26.957  46.302  1.00  0.00           C
ATOM   2733  O   PHE A 327      43.967  27.053  47.534  1.00  0.00           O
ATOM   2734  N   HSD A 328      42.548  26.956  45.703  1.00  0.00           N
ATOM   2735  HN  HSD A 328      42.476  26.744  44.731  1.00  0.00           H
ATOM   2736  CA  HSD A 328      41.387  27.256  46.463  1.00  0.00           C
ATOM   2737  HA  HSD A 328      41.454  28.215  46.955  1.00  0.00           H
ATOM   2738  CB  HSD A 328      40.126  27.265  45.517  1.00  0.00           C
ATOM   2739  HB1 HSD A 328      39.273  27.640  46.122  1.00  0.00           H
ATOM   2740  HB2 HSD A 328      39.971  26.218  45.180  1.00  0.00           H
ATOM   2741  ND1 HSD A 328      39.699  27.777  43.107  1.00  0.00           N
ATOM   2742  HD1 HSD A 328      39.313  26.872  42.926  1.00  0.00           H
ATOM   2743  CG  HSD A 328      40.032  28.251  44.423  1.00  0.00           C
ATOM   2744  CE1 HSD A 328      39.842  28.869  42.285  1.00  0.00           C
ATOM   2745  HE1 HSD A 328      39.891  28.830  41.197  1.00  0.00           H
ATOM   2746  NE2 HSD A 328      40.069  29.935  42.995  1.00  0.00           N
ATOM   2747  CD2 HSD A 328      40.239  29.551  44.302  1.00  0.00           C
ATOM   2748  HD2 HSD A 328      40.517  30.262  45.070  1.00  0.00           H
ATOM   2749  C   HSD A 328      41.130  26.289  47.528  1.00  0.00           C
ATOM   2750  O   HSD A 328      40.872  26.700  48.631  1.00  0.00           O
ATOM   2751  N   ALA A 329      41.213  24.982  47.396  1.00  0.00           N
ATOM   2752  HN  ALA A 329      41.178  24.472  46.540  1.00  0.00           H
ATOM   2753  CA  ALA A 329      41.110  24.002  48.555  1.00  0.00           C
ATOM   2754  HA  ALA A 329      40.084  24.007  48.891  1.00  0.00           H
ATOM   2755  CB  ALA A 329      41.374  22.569  48.043  1.00  0.00           C
ATOM   2756  HB1 ALA A 329      40.493  22.364  47.399  1.00  0.00           H
ATOM   2757  HB2 ALA A 329      41.396  21.841  48.882  1.00  0.00           H
ATOM   2758  HB3 ALA A 329      42.372  22.485  47.563  1.00  0.00           H
ATOM   2759  C   ALA A 329      42.036  24.277  49.721  1.00  0.00           C
ATOM   2760  O   ALA A 329      41.524  24.304  50.832  1.00  0.00           O
ATOM   2761  N   VAL A 330      43.339  24.515  49.469  1.00  0.00           N
ATOM   2762  HN  VAL A 330      43.546  24.706  48.513  1.00  0.00           H
ATOM   2763  CA  VAL A 330      44.362  24.932  50.438  1.00  0.00           C
ATOM   2764  HA  VAL A 330      44.261  24.119  51.142  1.00  0.00           H
ATOM   2765  CB  VAL A 330      45.825  24.933  49.866  1.00  0.00           C
ATOM   2766  HB  VAL A 330      45.956  25.701  49.074  1.00  0.00           H
ATOM   2767  CG1 VAL A 330      46.807  25.307  51.017  1.00  0.00           C
ATOM   2768 1HG1 VAL A 330      46.819  26.354  51.388  1.00  0.00           H
ATOM   2769 2HG1 VAL A 330      47.840  25.019  50.725  1.00  0.00           H
ATOM   2770 3HG1 VAL A 330      46.563  24.753  51.948  1.00  0.00           H
ATOM   2771  CG2 VAL A 330      46.076  23.537  49.220  1.00  0.00           C
ATOM   2772 1HG2 VAL A 330      45.714  23.475  48.172  1.00  0.00           H
ATOM   2773 2HG2 VAL A 330      45.632  22.766  49.886  1.00  0.00           H
ATOM   2774 3HG2 VAL A 330      47.181  23.436  49.174  1.00  0.00           H
ATOM   2775  C   VAL A 330      44.148  26.197  51.231  1.00  0.00           C
ATOM   2776  O   VAL A 330      44.213  26.292  52.435  1.00  0.00           O
ATOM   2777  N   ALA A 331      43.658  27.250  50.517  1.00  0.00           N
ATOM   2778  HN  ALA A 331      43.577  27.098  49.535  1.00  0.00           H
ATOM   2779  CA  ALA A 331      43.289  28.531  51.003  1.00  0.00           C
ATOM   2780  HA  ALA A 331      44.196  28.862  51.487  1.00  0.00           H
ATOM   2781  CB  ALA A 331      42.964  29.494  49.817  1.00  0.00           C
ATOM   2782  HB1 ALA A 331      42.681  30.519  50.140  1.00  0.00           H
ATOM   2783  HB2 ALA A 331      42.128  29.019  49.260  1.00  0.00           H
ATOM   2784  HB3 ALA A 331      43.774  29.556  49.059  1.00  0.00           H
ATOM   2785  C   ALA A 331      42.139  28.563  51.944  1.00  0.00           C
ATOM   2786  O   ALA A 331      42.139  29.264  52.916  1.00  0.00           O
ATOM   2787  N   TRP A 332      41.030  27.873  51.701  1.00  0.00           N
ATOM   2788  HN  TRP A 332      40.849  27.473  50.805  1.00  0.00           H
ATOM   2789  CA  TRP A 332      39.983  27.648  52.642  1.00  0.00           C
ATOM   2790  HA  TRP A 332      39.728  28.628  53.016  1.00  0.00           H
ATOM   2791  CB  TRP A 332      38.755  27.024  51.826  1.00  0.00           C
ATOM   2792  HB1 TRP A 332      37.927  26.820  52.538  1.00  0.00           H
ATOM   2793  HB2 TRP A 332      39.138  26.069  51.406  1.00  0.00           H
ATOM   2794  CG  TRP A 332      38.036  27.979  50.939  1.00  0.00           C
ATOM   2795  CD1 TRP A 332      37.993  27.854  49.598  1.00  0.00           C
ATOM   2796  HD1 TRP A 332      38.409  26.996  49.091  1.00  0.00           H
ATOM   2797  NE1 TRP A 332      37.167  28.744  49.014  1.00  0.00           N
ATOM   2798  HE1 TRP A 332      36.695  28.625  48.168  1.00  0.00           H
ATOM   2799  CE2 TRP A 332      36.630  29.540  50.031  1.00  0.00           C
ATOM   2800  CD2 TRP A 332      37.229  29.079  51.215  1.00  0.00           C
ATOM   2801  CE3 TRP A 332      36.950  29.762  52.436  1.00  0.00           C
ATOM   2802  HE3 TRP A 332      37.424  29.433  53.349  1.00  0.00           H
ATOM   2803  CZ3 TRP A 332      36.032  30.803  52.341  1.00  0.00           C
ATOM   2804  HZ3 TRP A 332      35.860  31.384  53.235  1.00  0.00           H
ATOM   2805  CZ2 TRP A 332      35.745  30.595  49.934  1.00  0.00           C
ATOM   2806  HZ2 TRP A 332      35.276  30.824  48.988  1.00  0.00           H
ATOM   2807  CH2 TRP A 332      35.395  31.148  51.159  1.00  0.00           C
ATOM   2808  HH2 TRP A 332      34.617  31.894  51.232  1.00  0.00           H
ATOM   2809  C   TRP A 332      40.342  26.826  53.873  1.00  0.00           C
ATOM   2810  O   TRP A 332      40.037  27.221  54.994  1.00  0.00           O
ATOM   2811  N   GLY A 333      40.978  25.689  53.636  1.00  0.00           N
ATOM   2812  HN  GLY A 333      41.366  25.595  52.723  1.00  0.00           H
ATOM   2813  CA  GLY A 333      41.250  24.660  54.649  1.00  0.00           C
ATOM   2814  HA1 GLY A 333      41.699  23.841  54.106  1.00  0.00           H
ATOM   2815  HA2 GLY A 333      40.377  24.448  55.249  1.00  0.00           H
ATOM   2816  C   GLY A 333      42.302  25.038  55.690  1.00  0.00           C
ATOM   2817  O   GLY A 333      42.147  24.884  56.867  1.00  0.00           O
ATOM   2818  N   THR A 334      43.369  25.693  55.262  1.00  0.00           N
ATOM   2819  HN  THR A 334      43.363  25.968  54.304  1.00  0.00           H
ATOM   2820  CA  THR A 334      44.374  26.072  56.215  1.00  0.00           C
ATOM   2821  HA  THR A 334      44.605  25.149  56.727  1.00  0.00           H
ATOM   2822  CB  THR A 334      45.694  26.427  55.489  1.00  0.00           C
ATOM   2823  HB  THR A 334      46.406  26.833  56.239  1.00  0.00           H
ATOM   2824  OG1 THR A 334      45.625  27.295  54.402  1.00  0.00           O
ATOM   2825  HG1 THR A 334      44.985  26.885  53.817  1.00  0.00           H
ATOM   2826  CG2 THR A 334      46.363  25.137  55.020  1.00  0.00           C
ATOM   2827 1HG2 THR A 334      45.655  24.567  54.381  1.00  0.00           H
ATOM   2828 2HG2 THR A 334      46.558  24.446  55.868  1.00  0.00           H
ATOM   2829 3HG2 THR A 334      47.293  25.303  54.435  1.00  0.00           H
ATOM   2830  C   THR A 334      43.984  27.066  57.322  1.00  0.00           C
ATOM   2831  O   THR A 334      44.224  26.709  58.471  1.00  0.00           O
ATOM   2832  N   PRO A 335      43.256  28.194  57.175  1.00  0.00           N
ATOM   2833  CD  PRO A 335      43.000  29.010  55.970  1.00  0.00           C
ATOM   2834  HD1 PRO A 335      42.632  28.464  55.075  1.00  0.00           H
ATOM   2835  HD2 PRO A 335      43.985  29.460  55.722  1.00  0.00           H
ATOM   2836  CA  PRO A 335      42.831  28.900  58.366  1.00  0.00           C
ATOM   2837  HA  PRO A 335      43.712  28.976  58.987  1.00  0.00           H
ATOM   2838  CB  PRO A 335      42.347  30.298  57.872  1.00  0.00           C
ATOM   2839  HB1 PRO A 335      43.244  30.928  57.694  1.00  0.00           H
ATOM   2840  HB2 PRO A 335      41.619  30.820  58.529  1.00  0.00           H
ATOM   2841  CG  PRO A 335      41.898  30.004  56.379  1.00  0.00           C
ATOM   2842  HG1 PRO A 335      40.864  29.602  56.429  1.00  0.00           H
ATOM   2843  HG2 PRO A 335      41.953  30.794  55.599  1.00  0.00           H
ATOM   2844  C   PRO A 335      41.663  28.241  59.121  1.00  0.00           C
ATOM   2845  O   PRO A 335      41.635  28.320  60.392  1.00  0.00           O
ATOM   2846  N   GLY A 336      40.722  27.588  58.465  1.00  0.00           N
ATOM   2847  HN  GLY A 336      40.829  27.621  57.474  1.00  0.00           H
ATOM   2848  CA  GLY A 336      39.579  26.986  59.128  1.00  0.00           C
ATOM   2849  HA1 GLY A 336      39.013  26.444  58.385  1.00  0.00           H
ATOM   2850  HA2 GLY A 336      39.089  27.787  59.662  1.00  0.00           H
ATOM   2851  C   GLY A 336      39.950  25.903  60.113  1.00  0.00           C
ATOM   2852  O   GLY A 336      39.456  25.826  61.233  1.00  0.00           O
ATOM   2853  N   PHE A 337      40.783  24.960  59.589  1.00  0.00           N
ATOM   2854  HN  PHE A 337      41.235  25.199  58.733  1.00  0.00           H
ATOM   2855  CA  PHE A 337      41.347  23.912  60.428  1.00  0.00           C
ATOM   2856  HA  PHE A 337      40.551  23.418  60.966  1.00  0.00           H
ATOM   2857  CB  PHE A 337      41.973  22.747  59.580  1.00  0.00           C
ATOM   2858  HB1 PHE A 337      42.659  23.208  58.837  1.00  0.00           H
ATOM   2859  HB2 PHE A 337      41.122  22.362  58.979  1.00  0.00           H
ATOM   2860  CG  PHE A 337      42.678  21.688  60.383  1.00  0.00           C
ATOM   2861  CD1 PHE A 337      44.092  21.474  60.321  1.00  0.00           C
ATOM   2862  HD1 PHE A 337      44.718  21.956  59.585  1.00  0.00           H
ATOM   2863  CE1 PHE A 337      44.602  20.451  61.155  1.00  0.00           C
ATOM   2864  HE1 PHE A 337      45.681  20.411  61.175  1.00  0.00           H
ATOM   2865  CZ  PHE A 337      43.843  19.543  61.835  1.00  0.00           C
ATOM   2866  HZ  PHE A 337      44.301  18.729  62.377  1.00  0.00           H
ATOM   2867  CD2 PHE A 337      41.893  20.895  61.249  1.00  0.00           C
ATOM   2868  HD2 PHE A 337      40.844  21.108  61.394  1.00  0.00           H
ATOM   2869  CE2 PHE A 337      42.471  19.835  61.965  1.00  0.00           C
ATOM   2870  HE2 PHE A 337      41.833  19.194  62.556  1.00  0.00           H
ATOM   2871  C   PHE A 337      42.158  24.468  61.623  1.00  0.00           C
ATOM   2872  O   PHE A 337      41.983  23.969  62.753  1.00  0.00           O
ATOM   2873  N   LEU A 338      42.928  25.523  61.443  1.00  0.00           N
ATOM   2874  HN  LEU A 338      43.138  25.787  60.505  1.00  0.00           H
ATOM   2875  CA  LEU A 338      43.677  26.130  62.535  1.00  0.00           C
ATOM   2876  HA  LEU A 338      44.281  25.333  62.944  1.00  0.00           H
ATOM   2877  CB  LEU A 338      44.765  27.146  61.961  1.00  0.00           C
ATOM   2878  HB1 LEU A 338      44.332  27.803  61.177  1.00  0.00           H
ATOM   2879  HB2 LEU A 338      45.401  26.457  61.365  1.00  0.00           H
ATOM   2880  CG  LEU A 338      45.636  28.002  63.002  1.00  0.00           C
ATOM   2881  HG  LEU A 338      44.903  28.804  63.234  1.00  0.00           H
ATOM   2882  CD1 LEU A 338      46.113  27.347  64.265  1.00  0.00           C
ATOM   2883 1HD1 LEU A 338      46.914  26.606  64.056  1.00  0.00           H
ATOM   2884 2HD1 LEU A 338      45.285  26.771  64.730  1.00  0.00           H
ATOM   2885 3HD1 LEU A 338      46.576  28.084  64.956  1.00  0.00           H
ATOM   2886  CD2 LEU A 338      46.847  28.623  62.359  1.00  0.00           C
ATOM   2887 1HD2 LEU A 338      46.476  29.096  61.425  1.00  0.00           H
ATOM   2888 2HD2 LEU A 338      47.542  27.814  62.046  1.00  0.00           H
ATOM   2889 3HD2 LEU A 338      47.417  29.366  62.956  1.00  0.00           H
ATOM   2890  C   LEU A 338      42.784  26.701  63.649  1.00  0.00           C
ATOM   2891  O   LEU A 338      42.906  26.325  64.803  1.00  0.00           O
ATOM   2892  N   THR A 339      41.780  27.502  63.257  1.00  0.00           N
ATOM   2893  HN  THR A 339      41.731  27.809  62.310  1.00  0.00           H
ATOM   2894  CA  THR A 339      40.659  27.926  64.113  1.00  0.00           C
ATOM   2895  HA  THR A 339      40.984  28.537  64.942  1.00  0.00           H
ATOM   2896  CB  THR A 339      39.598  28.589  63.192  1.00  0.00           C
ATOM   2897  HB  THR A 339      38.995  27.868  62.600  1.00  0.00           H
ATOM   2898  OG1 THR A 339      40.208  29.448  62.211  1.00  0.00           O
ATOM   2899  HG1 THR A 339      40.695  28.968  61.537  1.00  0.00           H
ATOM   2900  CG2 THR A 339      38.577  29.289  64.045  1.00  0.00           C
ATOM   2901 1HG2 THR A 339      37.859  29.930  63.491  1.00  0.00           H
ATOM   2902 2HG2 THR A 339      38.998  29.909  64.865  1.00  0.00           H
ATOM   2903 3HG2 THR A 339      37.928  28.495  64.472  1.00  0.00           H
ATOM   2904  C   THR A 339      39.943  26.775  64.860  1.00  0.00           C
ATOM   2905  O   THR A 339      39.490  26.935  66.015  1.00  0.00           O
ATOM   2906  N   VAL A 340      39.682  25.588  64.234  1.00  0.00           N
ATOM   2907  HN  VAL A 340      40.171  25.346  63.399  1.00  0.00           H
ATOM   2908  CA  VAL A 340      39.066  24.505  64.966  1.00  0.00           C
ATOM   2909  HA  VAL A 340      38.193  24.863  65.491  1.00  0.00           H
ATOM   2910  CB  VAL A 340      38.543  23.516  63.870  1.00  0.00           C
ATOM   2911  HB  VAL A 340      39.292  23.236  63.098  1.00  0.00           H
ATOM   2912  CG1 VAL A 340      37.950  22.269  64.571  1.00  0.00           C
ATOM   2913 1HG1 VAL A 340      37.206  22.567  65.340  1.00  0.00           H
ATOM   2914 2HG1 VAL A 340      38.694  21.690  65.160  1.00  0.00           H
ATOM   2915 3HG1 VAL A 340      37.492  21.491  63.925  1.00  0.00           H
ATOM   2916  CG2 VAL A 340      37.293  24.244  63.253  1.00  0.00           C
ATOM   2917 1HG2 VAL A 340      36.692  24.526  64.144  1.00  0.00           H
ATOM   2918 2HG2 VAL A 340      36.798  23.549  62.542  1.00  0.00           H
ATOM   2919 3HG2 VAL A 340      37.525  25.175  62.693  1.00  0.00           H
ATOM   2920  C   VAL A 340      39.920  23.858  66.004  1.00  0.00           C
ATOM   2921  O   VAL A 340      39.452  23.650  67.092  1.00  0.00           O
ATOM   2922  N   MET A 341      41.201  23.578  65.725  1.00  0.00           N
ATOM   2923  HN  MET A 341      41.549  23.712  64.800  1.00  0.00           H
ATOM   2924  CA  MET A 341      42.137  23.024  66.718  1.00  0.00           C
ATOM   2925  HA  MET A 341      41.787  22.119  67.190  1.00  0.00           H
ATOM   2926  CB  MET A 341      43.468  22.876  66.020  1.00  0.00           C
ATOM   2927  HB1 MET A 341      44.245  22.572  66.754  1.00  0.00           H
ATOM   2928  HB2 MET A 341      43.859  23.754  65.462  1.00  0.00           H
ATOM   2929  CG  MET A 341      43.310  21.721  64.908  1.00  0.00           C
ATOM   2930  HG1 MET A 341      44.178  21.710  64.215  1.00  0.00           H
ATOM   2931  HG2 MET A 341      42.363  21.828  64.336  1.00  0.00           H
ATOM   2932  SD  MET A 341      43.342  20.048  65.585  1.00  0.00           S
ATOM   2933  CE  MET A 341      45.080  19.805  65.874  1.00  0.00           C
ATOM   2934  HE1 MET A 341      45.188  18.722  66.098  1.00  0.00           H
ATOM   2935  HE2 MET A 341      45.474  20.534  66.613  1.00  0.00           H
ATOM   2936  HE3 MET A 341      45.721  20.048  65.000  1.00  0.00           H
ATOM   2937  C   MET A 341      42.106  23.835  68.038  1.00  0.00           C
ATOM   2938  O   MET A 341      42.302  23.258  69.138  1.00  0.00           O
ATOM   2939  N   LEU A 342      41.993  25.249  67.994  1.00  0.00           N
ATOM   2940  HN  LEU A 342      41.646  25.632  67.142  1.00  0.00           H
ATOM   2941  CA  LEU A 342      42.122  26.048  69.197  1.00  0.00           C
ATOM   2942  HA  LEU A 342      42.971  25.736  69.787  1.00  0.00           H
ATOM   2943  CB  LEU A 342      42.342  27.515  68.768  1.00  0.00           C
ATOM   2944  HB1 LEU A 342      42.144  28.194  69.625  1.00  0.00           H
ATOM   2945  HB2 LEU A 342      41.680  27.785  67.918  1.00  0.00           H
ATOM   2946  CG  LEU A 342      43.731  27.727  67.993  1.00  0.00           C
ATOM   2947  HG  LEU A 342      43.794  27.019  67.140  1.00  0.00           H
ATOM   2948  CD1 LEU A 342      43.787  29.170  67.474  1.00  0.00           C
ATOM   2949 1HD1 LEU A 342      43.907  29.813  68.372  1.00  0.00           H
ATOM   2950 2HD1 LEU A 342      42.943  29.307  66.765  1.00  0.00           H
ATOM   2951 3HD1 LEU A 342      44.675  29.457  66.872  1.00  0.00           H
ATOM   2952  CD2 LEU A 342      45.048  27.499  68.850  1.00  0.00           C
ATOM   2953 1HD2 LEU A 342      45.035  28.196  69.715  1.00  0.00           H
ATOM   2954 2HD2 LEU A 342      45.971  27.804  68.313  1.00  0.00           H
ATOM   2955 3HD2 LEU A 342      45.125  26.460  69.236  1.00  0.00           H
ATOM   2956  C   LEU A 342      40.920  25.918  70.039  1.00  0.00           C
ATOM   2957  O   LEU A 342      40.998  26.027  71.239  1.00  0.00           O
ATOM   2958  N   LEU A 343      39.719  25.579  69.503  1.00  0.00           N
ATOM   2959  HN  LEU A 343      39.654  25.475  68.514  1.00  0.00           H
ATOM   2960  CA  LEU A 343      38.484  25.302  70.322  1.00  0.00           C
ATOM   2961  HA  LEU A 343      38.433  25.959  71.177  1.00  0.00           H
ATOM   2962  CB  LEU A 343      37.133  25.504  69.527  1.00  0.00           C
ATOM   2963  HB1 LEU A 343      36.282  25.123  70.133  1.00  0.00           H
ATOM   2964  HB2 LEU A 343      37.121  24.861  68.621  1.00  0.00           H
ATOM   2965  CG  LEU A 343      36.927  26.917  68.902  1.00  0.00           C
ATOM   2966  HG  LEU A 343      37.722  27.158  68.165  1.00  0.00           H
ATOM   2967  CD1 LEU A 343      35.727  26.820  67.959  1.00  0.00           C
ATOM   2968 1HD1 LEU A 343      35.448  27.880  67.777  1.00  0.00           H
ATOM   2969 2HD1 LEU A 343      34.918  26.343  68.554  1.00  0.00           H
ATOM   2970 3HD1 LEU A 343      35.978  26.334  66.992  1.00  0.00           H
ATOM   2971  CD2 LEU A 343      36.708  27.898  70.057  1.00  0.00           C
ATOM   2972 1HD2 LEU A 343      37.567  28.060  70.742  1.00  0.00           H
ATOM   2973 2HD2 LEU A 343      35.878  27.662  70.757  1.00  0.00           H
ATOM   2974 3HD2 LEU A 343      36.573  28.894  69.584  1.00  0.00           H
ATOM   2975  C   LEU A 343      38.506  23.973  70.935  1.00  0.00           C
ATOM   2976  O   LEU A 343      38.502  23.740  72.142  1.00  0.00           O
ATOM   2977  N   ALA A 344      38.772  22.916  70.041  1.00  0.00           N
ATOM   2978  HN  ALA A 344      38.929  23.080  69.070  1.00  0.00           H
ATOM   2979  CA  ALA A 344      38.891  21.530  70.446  1.00  0.00           C
ATOM   2980  HA  ALA A 344      37.959  21.118  70.806  1.00  0.00           H
ATOM   2981  CB  ALA A 344      39.196  20.699  69.150  1.00  0.00           C
ATOM   2982  HB1 ALA A 344      40.272  20.854  68.922  1.00  0.00           H
ATOM   2983  HB2 ALA A 344      38.512  20.969  68.317  1.00  0.00           H
ATOM   2984  HB3 ALA A 344      39.180  19.595  69.272  1.00  0.00           H
ATOM   2985  C   ALA A 344      39.969  21.148  71.519  1.00  0.00           C
ATOM   2986  O   ALA A 344      39.655  20.377  72.465  1.00  0.00           O
ATOM   2987  N   MET A 345      41.186  21.629  71.426  1.00  0.00           N
ATOM   2988  HN  MET A 345      41.364  22.274  70.687  1.00  0.00           H
ATOM   2989  CA  MET A 345      42.185  21.360  72.418  1.00  0.00           C
ATOM   2990  HA  MET A 345      42.119  20.377  72.862  1.00  0.00           H
ATOM   2991  CB  MET A 345      43.634  21.494  71.764  1.00  0.00           C
ATOM   2992  HB1 MET A 345      44.399  21.371  72.560  1.00  0.00           H
ATOM   2993  HB2 MET A 345      43.783  22.540  71.421  1.00  0.00           H
ATOM   2994  CG  MET A 345      43.859  20.613  70.487  1.00  0.00           C
ATOM   2995  HG1 MET A 345      44.927  20.711  70.200  1.00  0.00           H
ATOM   2996  HG2 MET A 345      43.171  20.991  69.700  1.00  0.00           H
ATOM   2997  SD  MET A 345      43.594  18.833  70.686  1.00  0.00           S
ATOM   2998  CE  MET A 345      44.790  18.206  71.945  1.00  0.00           C
ATOM   2999  HE1 MET A 345      44.953  17.115  71.814  1.00  0.00           H
ATOM   3000  HE2 MET A 345      44.535  18.518  72.980  1.00  0.00           H
ATOM   3001  HE3 MET A 345      45.775  18.649  71.686  1.00  0.00           H
ATOM   3002  C   MET A 345      42.185  22.404  73.616  1.00  0.00           C
ATOM   3003  O   MET A 345      43.093  22.397  74.411  1.00  0.00           O
ATOM   3004  N   ASN A 346      41.129  23.263  73.640  1.00  0.00           N
ATOM   3005  HN  ASN A 346      40.356  23.149  73.021  1.00  0.00           H
ATOM   3006  CA  ASN A 346      40.974  24.295  74.686  1.00  0.00           C
ATOM   3007  HA  ASN A 346      40.037  24.771  74.437  1.00  0.00           H
ATOM   3008  CB  ASN A 346      40.693  23.630  76.072  1.00  0.00           C
ATOM   3009  HB1 ASN A 346      40.800  24.210  77.014  1.00  0.00           H
ATOM   3010  HB2 ASN A 346      41.468  22.858  76.265  1.00  0.00           H
ATOM   3011  CG  ASN A 346      39.329  23.048  76.067  1.00  0.00           C
ATOM   3012  OD1 ASN A 346      39.178  21.844  76.298  1.00  0.00           O
ATOM   3013  ND2 ASN A 346      38.205  23.803  75.943  1.00  0.00           N
ATOM   3014 1HD2 ASN A 346      38.385  24.787  75.953  1.00  0.00           H
ATOM   3015 2HD2 ASN A 346      37.333  23.335  75.806  1.00  0.00           H
ATOM   3016  C   ASN A 346      41.970  25.350  74.771  1.00  0.00           C
ATOM   3017  O   ASN A 346      42.635  25.552  75.815  1.00  0.00           O
ATOM   3018  N   LYS A 347      42.201  26.254  73.742  1.00  0.00           N
ATOM   3019  HN  LYS A 347      41.642  26.357  72.922  1.00  0.00           H
ATOM   3020  CA  LYS A 347      43.265  27.235  73.770  1.00  0.00           C
ATOM   3021  HA  LYS A 347      43.928  27.057  74.604  1.00  0.00           H
ATOM   3022  CB  LYS A 347      44.162  26.942  72.558  1.00  0.00           C
ATOM   3023  HB1 LYS A 347      45.047  27.610  72.620  1.00  0.00           H
ATOM   3024  HB2 LYS A 347      43.537  27.196  71.675  1.00  0.00           H
ATOM   3025  CG  LYS A 347      44.750  25.516  72.557  1.00  0.00           C
ATOM   3026  HG1 LYS A 347      45.262  25.384  71.579  1.00  0.00           H
ATOM   3027  HG2 LYS A 347      43.962  24.739  72.655  1.00  0.00           H
ATOM   3028  CD  LYS A 347      45.750  25.206  73.773  1.00  0.00           C
ATOM   3029  HD1 LYS A 347      45.873  24.102  73.805  1.00  0.00           H
ATOM   3030  HD2 LYS A 347      45.240  25.431  74.734  1.00  0.00           H
ATOM   3031  CE  LYS A 347      47.194  25.853  73.816  1.00  0.00           C
ATOM   3032  HE1 LYS A 347      47.141  26.961  73.757  1.00  0.00           H
ATOM   3033  HE2 LYS A 347      47.692  25.423  72.921  1.00  0.00           H
ATOM   3034  NZ  LYS A 347      47.946  25.558  75.023  1.00  0.00           N
ATOM   3035  HZ1 LYS A 347      48.794  26.160  75.046  1.00  0.00           H
ATOM   3036  HZ2 LYS A 347      48.256  24.565  75.051  1.00  0.00           H
ATOM   3037  HZ3 LYS A 347      47.503  25.881  75.907  1.00  0.00           H
ATOM   3038  C   LYS A 347      42.813  28.683  73.806  1.00  0.00           C
ATOM   3039  O   LYS A 347      43.627  29.582  73.921  1.00  0.00           O
ATOM   3040  N   VAL A 348      41.504  28.935  73.754  1.00  0.00           N
ATOM   3041  HN  VAL A 348      41.029  28.142  73.382  1.00  0.00           H
ATOM   3042  CA  VAL A 348      40.893  30.290  73.815  1.00  0.00           C
ATOM   3043  HA  VAL A 348      41.580  31.067  73.515  1.00  0.00           H
ATOM   3044  CB  VAL A 348      39.702  30.301  72.913  1.00  0.00           C
ATOM   3045  HB  VAL A 348      39.047  29.432  73.136  1.00  0.00           H
ATOM   3046  CG1 VAL A 348      38.934  31.657  72.917  1.00  0.00           C
ATOM   3047 1HG1 VAL A 348      39.584  32.434  72.459  1.00  0.00           H
ATOM   3048 2HG1 VAL A 348      38.496  31.949  73.895  1.00  0.00           H
ATOM   3049 3HG1 VAL A 348      38.076  31.638  72.211  1.00  0.00           H
ATOM   3050  CG2 VAL A 348      40.205  30.013  71.503  1.00  0.00           C
ATOM   3051 1HG2 VAL A 348      40.668  29.006  71.427  1.00  0.00           H
ATOM   3052 2HG2 VAL A 348      40.877  30.807  71.113  1.00  0.00           H
ATOM   3053 3HG2 VAL A 348      39.298  30.044  70.861  1.00  0.00           H
ATOM   3054  C   VAL A 348      40.469  30.559  75.249  1.00  0.00           C
ATOM   3055  O   VAL A 348      40.169  29.609  75.941  1.00  0.00           O
ATOM   3056  N   GLU A 349      40.377  31.838  75.773  1.00  0.00           N
ATOM   3057  HN  GLU A 349      40.607  32.675  75.283  1.00  0.00           H
ATOM   3058  CA  GLU A 349      39.879  32.107  77.101  1.00  0.00           C
ATOM   3059  HA  GLU A 349      39.304  31.244  77.404  1.00  0.00           H
ATOM   3060  CB  GLU A 349      41.011  32.446  78.106  1.00  0.00           C
ATOM   3061  HB1 GLU A 349      41.397  33.482  78.002  1.00  0.00           H
ATOM   3062  HB2 GLU A 349      41.866  31.780  77.862  1.00  0.00           H
ATOM   3063  CG  GLU A 349      40.634  32.200  79.580  1.00  0.00           C
ATOM   3064  HG1 GLU A 349      40.422  31.135  79.815  1.00  0.00           H
ATOM   3065  HG2 GLU A 349      39.675  32.698  79.840  1.00  0.00           H
ATOM   3066  CD  GLU A 349      41.649  32.707  80.570  1.00  0.00           C
ATOM   3067  OE1 GLU A 349      41.318  33.568  81.391  1.00  0.00           O
ATOM   3068  OE2 GLU A 349      42.751  32.067  80.668  1.00  0.00           O
ATOM   3069  C   GLU A 349      39.072  33.370  76.861  1.00  0.00           C
ATOM   3070  O   GLU A 349      39.271  34.131  75.891  1.00  0.00           O
ATOM   3071  N   GLY A 350      38.037  33.589  77.658  1.00  0.00           N
ATOM   3072  HN  GLY A 350      37.765  32.878  78.302  1.00  0.00           H
ATOM   3073  CA  GLY A 350      37.285  34.794  77.640  1.00  0.00           C
ATOM   3074  HA1 GLY A 350      36.394  34.543  78.197  1.00  0.00           H
ATOM   3075  HA2 GLY A 350      37.055  35.082  76.625  1.00  0.00           H
ATOM   3076  C   GLY A 350      37.967  35.954  78.292  1.00  0.00           C
ATOM   3077  O   GLY A 350      39.005  35.830  78.887  1.00  0.00           O
ATOM   3078  N   ASP A 351      37.265  37.130  78.290  1.00  0.00           N
ATOM   3079  HN  ASP A 351      36.354  37.285  77.915  1.00  0.00           H
ATOM   3080  CA  ASP A 351      37.680  38.402  78.881  1.00  0.00           C
ATOM   3081  HA  ASP A 351      38.167  38.173  79.817  1.00  0.00           H
ATOM   3082  CB  ASP A 351      38.727  39.122  77.884  1.00  0.00           C
ATOM   3083  HB1 ASP A 351      38.124  39.397  76.993  1.00  0.00           H
ATOM   3084  HB2 ASP A 351      39.514  38.447  77.485  1.00  0.00           H
ATOM   3085  CG  ASP A 351      39.458  40.282  78.492  1.00  0.00           C
ATOM   3086  OD1 ASP A 351      39.809  40.120  79.668  1.00  0.00           O
ATOM   3087  OD2 ASP A 351      39.808  41.265  77.770  1.00  0.00           O
ATOM   3088  C   ASP A 351      36.555  39.367  79.073  1.00  0.00           C
ATOM   3089  O   ASP A 351      35.679  39.452  78.235  1.00  0.00           O
ATOM   3090  N   ASN A 352      36.468  40.001  80.268  1.00  0.00           N
ATOM   3091  HN  ASN A 352      37.123  39.639  80.926  1.00  0.00           H
ATOM   3092  CA  ASN A 352      35.377  40.871  80.879  1.00  0.00           C
ATOM   3093  HA  ASN A 352      34.570  40.772  80.168  1.00  0.00           H
ATOM   3094  CB  ASN A 352      34.891  40.502  82.314  1.00  0.00           C
ATOM   3095  HB1 ASN A 352      33.880  40.962  82.332  1.00  0.00           H
ATOM   3096  HB2 ASN A 352      35.646  40.838  83.057  1.00  0.00           H
ATOM   3097  CG  ASN A 352      34.767  38.959  82.531  1.00  0.00           C
ATOM   3098  OD1 ASN A 352      34.361  38.242  81.611  1.00  0.00           O
ATOM   3099  ND2 ASN A 352      35.329  38.482  83.646  1.00  0.00           N
ATOM   3100 1HD2 ASN A 352      35.383  37.493  83.784  1.00  0.00           H
ATOM   3101 2HD2 ASN A 352      35.660  39.140  84.323  1.00  0.00           H
ATOM   3102  C   ASN A 352      35.721  42.344  80.784  1.00  0.00           C
ATOM   3103  O   ASN A 352      34.998  43.230  81.154  1.00  0.00           O
ATOM   3104  N   ILE A 353      36.893  42.593  80.146  1.00  0.00           N
ATOM   3105  HN  ILE A 353      37.587  41.893  79.995  1.00  0.00           H
ATOM   3106  CA  ILE A 353      37.412  43.886  79.775  1.00  0.00           C
ATOM   3107  HA  ILE A 353      36.810  44.669  80.212  1.00  0.00           H
ATOM   3108  CB  ILE A 353      38.879  44.158  80.173  1.00  0.00           C
ATOM   3109  HB  ILE A 353      39.517  43.421  79.640  1.00  0.00           H
ATOM   3110  CG2 ILE A 353      39.437  45.575  79.723  1.00  0.00           C
ATOM   3111 1HG2 ILE A 353      40.497  45.680  80.038  1.00  0.00           H
ATOM   3112 2HG2 ILE A 353      38.811  46.393  80.140  1.00  0.00           H
ATOM   3113 3HG2 ILE A 353      39.443  45.713  78.621  1.00  0.00           H
ATOM   3114  CG1 ILE A 353      39.082  44.024  81.741  1.00  0.00           C
ATOM   3115 1HG1 ILE A 353      38.203  44.422  82.290  1.00  0.00           H
ATOM   3116 2HG1 ILE A 353      39.844  44.778  82.032  1.00  0.00           H
ATOM   3117  CD  ILE A 353      39.427  42.560  82.058  1.00  0.00           C
ATOM   3118  HD1 ILE A 353      38.536  41.901  81.983  1.00  0.00           H
ATOM   3119  HD2 ILE A 353      39.942  42.390  83.028  1.00  0.00           H
ATOM   3120  HD3 ILE A 353      40.131  42.166  81.294  1.00  0.00           H
ATOM   3121  C   ILE A 353      37.075  44.195  78.349  1.00  0.00           C
ATOM   3122  O   ILE A 353      36.215  45.011  78.013  1.00  0.00           O
ATOM   3123  N   SER A 354      37.753  43.515  77.354  1.00  0.00           N
ATOM   3124  HN  SER A 354      38.411  42.793  77.556  1.00  0.00           H
ATOM   3125  CA  SER A 354      37.464  43.625  75.949  1.00  0.00           C
ATOM   3126  HA  SER A 354      37.510  44.669  75.678  1.00  0.00           H
ATOM   3127  CB  SER A 354      38.532  42.933  75.054  1.00  0.00           C
ATOM   3128  HB1 SER A 354      39.506  43.391  75.329  1.00  0.00           H
ATOM   3129  HB2 SER A 354      38.377  43.135  73.972  1.00  0.00           H
ATOM   3130  OG  SER A 354      38.605  41.496  75.337  1.00  0.00           O
ATOM   3131  HG1 SER A 354      39.147  41.355  76.117  1.00  0.00           H
ATOM   3132  C   SER A 354      36.107  43.129  75.436  1.00  0.00           C
ATOM   3133  O   SER A 354      35.527  43.699  74.511  1.00  0.00           O
ATOM   3134  N   GLY A 355      35.568  42.077  76.117  1.00  0.00           N
ATOM   3135  HN  GLY A 355      36.048  41.591  76.844  1.00  0.00           H
ATOM   3136  CA  GLY A 355      34.342  41.305  75.832  1.00  0.00           C
ATOM   3137  HA1 GLY A 355      33.679  42.075  75.468  1.00  0.00           H
ATOM   3138  HA2 GLY A 355      34.058  40.725  76.698  1.00  0.00           H
ATOM   3139  C   GLY A 355      34.426  40.391  74.719  1.00  0.00           C
ATOM   3140  O   GLY A 355      33.443  39.798  74.263  1.00  0.00           O
ATOM   3141  N   VAL A 356      35.731  40.184  74.205  1.00  0.00           N
ATOM   3142  HN  VAL A 356      36.610  40.587  74.446  1.00  0.00           H
ATOM   3143  CA  VAL A 356      35.949  39.393  73.039  1.00  0.00           C
ATOM   3144  HA  VAL A 356      35.042  38.862  72.790  1.00  0.00           H
ATOM   3145  CB  VAL A 356      36.466  40.152  71.789  1.00  0.00           C
ATOM   3146  HB  VAL A 356      37.205  40.873  72.198  1.00  0.00           H
ATOM   3147  CG1 VAL A 356      37.136  39.262  70.707  1.00  0.00           C
ATOM   3148 1HG1 VAL A 356      36.363  38.529  70.394  1.00  0.00           H
ATOM   3149 2HG1 VAL A 356      38.076  38.900  71.176  1.00  0.00           H
ATOM   3150 3HG1 VAL A 356      37.438  39.894  69.845  1.00  0.00           H
ATOM   3151  CG2 VAL A 356      35.274  40.900  71.246  1.00  0.00           C
ATOM   3152 1HG2 VAL A 356      35.679  41.708  70.601  1.00  0.00           H
ATOM   3153 2HG2 VAL A 356      34.764  41.357  72.121  1.00  0.00           H
ATOM   3154 3HG2 VAL A 356      34.592  40.259  70.648  1.00  0.00           H
ATOM   3155  C   VAL A 356      36.826  38.329  73.466  1.00  0.00           C
ATOM   3156  O   VAL A 356      38.010  38.518  73.741  1.00  0.00           O
ATOM   3157  N   CYS A 357      36.343  37.093  73.527  1.00  0.00           N
ATOM   3158  HN  CYS A 357      35.374  36.886  73.633  1.00  0.00           H
ATOM   3159  CA  CYS A 357      37.201  35.980  73.805  1.00  0.00           C
ATOM   3160  HA  CYS A 357      37.657  36.112  74.775  1.00  0.00           H
ATOM   3161  CB  CYS A 357      36.314  34.670  73.993  1.00  0.00           C
ATOM   3162  HB1 CYS A 357      36.850  33.826  74.478  1.00  0.00           H
ATOM   3163  HB2 CYS A 357      36.071  34.246  72.995  1.00  0.00           H
ATOM   3164  SG  CYS A 357      34.872  34.879  74.972  1.00  0.00           S
ATOM   3165  C   CYS A 357      38.376  35.651  72.868  1.00  0.00           C
ATOM   3166  O   CYS A 357      38.212  35.641  71.647  1.00  0.00           O
ATOM   3167  N   PHE A 358      39.589  35.371  73.369  1.00  0.00           N
ATOM   3168  HN  PHE A 358      39.817  35.175  74.319  1.00  0.00           H
ATOM   3169  CA  PHE A 358      40.706  35.235  72.416  1.00  0.00           C
ATOM   3170  HA  PHE A 358      40.498  34.613  71.558  1.00  0.00           H
ATOM   3171  CB  PHE A 358      41.235  36.710  72.205  1.00  0.00           C
ATOM   3172  HB1 PHE A 358      41.865  37.112  73.027  1.00  0.00           H
ATOM   3173  HB2 PHE A 358      40.403  37.433  72.063  1.00  0.00           H
ATOM   3174  CG  PHE A 358      42.029  36.799  70.872  1.00  0.00           C
ATOM   3175  CD1 PHE A 358      41.335  36.629  69.662  1.00  0.00           C
ATOM   3176  HD1 PHE A 358      40.277  36.421  69.617  1.00  0.00           H
ATOM   3177  CE1 PHE A 358      42.008  36.756  68.466  1.00  0.00           C
ATOM   3178  HE1 PHE A 358      41.429  36.453  67.606  1.00  0.00           H
ATOM   3179  CZ  PHE A 358      43.409  36.836  68.449  1.00  0.00           C
ATOM   3180  HZ  PHE A 358      43.900  36.754  67.490  1.00  0.00           H
ATOM   3181  CD2 PHE A 358      43.403  37.082  70.894  1.00  0.00           C
ATOM   3182  HD2 PHE A 358      43.961  37.277  71.798  1.00  0.00           H
ATOM   3183  CE2 PHE A 358      44.114  37.037  69.672  1.00  0.00           C
ATOM   3184  HE2 PHE A 358      45.185  37.091  69.550  1.00  0.00           H
ATOM   3185  C   PHE A 358      41.843  34.445  73.123  1.00  0.00           C
ATOM   3186  O   PHE A 358      41.921  34.216  74.311  1.00  0.00           O
ATOM   3187  N   VAL A 359      42.873  34.112  72.275  1.00  0.00           N
ATOM   3188  HN  VAL A 359      42.773  34.641  71.436  1.00  0.00           H
ATOM   3189  CA  VAL A 359      43.990  33.123  72.456  1.00  0.00           C
ATOM   3190  HA  VAL A 359      43.913  32.436  73.285  1.00  0.00           H
ATOM   3191  CB  VAL A 359      44.176  32.162  71.305  1.00  0.00           C
ATOM   3192  HB  VAL A 359      43.236  31.574  71.246  1.00  0.00           H
ATOM   3193  CG1 VAL A 359      44.304  32.890  69.953  1.00  0.00           C
ATOM   3194 1HG1 VAL A 359      43.408  33.540  69.859  1.00  0.00           H
ATOM   3195 2HG1 VAL A 359      44.345  32.168  69.109  1.00  0.00           H
ATOM   3196 3HG1 VAL A 359      45.244  33.467  69.824  1.00  0.00           H
ATOM   3197  CG2 VAL A 359      45.435  31.255  71.561  1.00  0.00           C
ATOM   3198 1HG2 VAL A 359      46.395  31.807  71.464  1.00  0.00           H
ATOM   3199 2HG2 VAL A 359      45.668  30.482  70.798  1.00  0.00           H
ATOM   3200 3HG2 VAL A 359      45.382  30.723  72.534  1.00  0.00           H
ATOM   3201  C   VAL A 359      45.216  34.109  72.637  1.00  0.00           C
ATOM   3202  O   VAL A 359      45.544  35.006  71.776  1.00  0.00           O
ATOM   3203  N   GLY A 360      45.876  34.000  73.804  1.00  0.00           N
ATOM   3204  HN  GLY A 360      45.706  33.110  74.219  1.00  0.00           H
ATOM   3205  CA  GLY A 360      47.074  34.782  74.100  1.00  0.00           C
ATOM   3206  HA1 GLY A 360      47.661  34.782  73.193  1.00  0.00           H
ATOM   3207  HA2 GLY A 360      47.629  34.299  74.890  1.00  0.00           H
ATOM   3208  C   GLY A 360      46.781  36.201  74.488  1.00  0.00           C
ATOM   3209  O   GLY A 360      47.515  37.159  74.213  1.00  0.00           O
ATOM   3210  N   LEU A 361      45.647  36.421  75.198  1.00  0.00           N
ATOM   3211  HN  LEU A 361      45.126  35.639  75.531  1.00  0.00           H
ATOM   3212  CA  LEU A 361      45.305  37.737  75.652  1.00  0.00           C
ATOM   3213  HA  LEU A 361      45.169  38.400  74.811  1.00  0.00           H
ATOM   3214  CB  LEU A 361      43.970  37.606  76.458  1.00  0.00           C
ATOM   3215  HB1 LEU A 361      43.702  38.522  77.026  1.00  0.00           H
ATOM   3216  HB2 LEU A 361      44.307  36.826  77.174  1.00  0.00           H
ATOM   3217  CG  LEU A 361      42.663  37.178  75.780  1.00  0.00           C
ATOM   3218  HG  LEU A 361      42.806  36.498  74.913  1.00  0.00           H
ATOM   3219  CD1 LEU A 361      41.713  36.459  76.696  1.00  0.00           C
ATOM   3220 1HD1 LEU A 361      42.170  35.540  77.120  1.00  0.00           H
ATOM   3221 2HD1 LEU A 361      40.773  36.219  76.154  1.00  0.00           H
ATOM   3222 3HD1 LEU A 361      41.402  37.062  77.576  1.00  0.00           H
ATOM   3223  CD2 LEU A 361      42.004  38.428  75.194  1.00  0.00           C
ATOM   3224 1HD2 LEU A 361      42.667  38.851  74.409  1.00  0.00           H
ATOM   3225 2HD2 LEU A 361      41.919  39.269  75.915  1.00  0.00           H
ATOM   3226 3HD2 LEU A 361      40.960  38.248  74.861  1.00  0.00           H
ATOM   3227  C   LEU A 361      46.306  38.432  76.634  1.00  0.00           C
ATOM   3228  O   LEU A 361      46.622  39.603  76.565  1.00  0.00           O
ATOM   3229  N   TYR A 362      46.737  37.717  77.582  1.00  0.00           N
ATOM   3230  HN  TYR A 362      46.270  36.840  77.662  1.00  0.00           H
ATOM   3231  CA  TYR A 362      47.590  38.116  78.732  1.00  0.00           C
ATOM   3232  HA  TYR A 362      47.929  39.142  78.720  1.00  0.00           H
ATOM   3233  CB  TYR A 362      46.759  38.021  80.076  1.00  0.00           C
ATOM   3234  HB1 TYR A 362      47.391  38.430  80.893  1.00  0.00           H
ATOM   3235  HB2 TYR A 362      46.523  36.974  80.363  1.00  0.00           H
ATOM   3236  CG  TYR A 362      45.502  38.828  79.974  1.00  0.00           C
ATOM   3237  CD1 TYR A 362      44.114  38.344  79.781  1.00  0.00           C
ATOM   3238  HD1 TYR A 362      43.719  37.346  79.660  1.00  0.00           H
ATOM   3239  CE1 TYR A 362      43.014  39.240  79.672  1.00  0.00           C
ATOM   3240  HE1 TYR A 362      42.019  38.828  79.593  1.00  0.00           H
ATOM   3241  CZ  TYR A 362      43.265  40.603  79.744  1.00  0.00           C
ATOM   3242  OH  TYR A 362      42.265  41.602  79.845  1.00  0.00           O
ATOM   3243  HH  TYR A 362      41.421  41.180  80.019  1.00  0.00           H
ATOM   3244  CD2 TYR A 362      45.619  40.220  79.991  1.00  0.00           C
ATOM   3245  HD2 TYR A 362      46.609  40.649  80.028  1.00  0.00           H
ATOM   3246  CE2 TYR A 362      44.522  41.093  79.995  1.00  0.00           C
ATOM   3247  HE2 TYR A 362      44.717  42.114  80.286  1.00  0.00           H
ATOM   3248  C   TYR A 362      48.726  37.191  78.657  1.00  0.00           C
ATOM   3249  O   TYR A 362      49.862  37.558  78.968  1.00  0.00           O
ATOM   3250  N   ASP A 363      48.575  35.942  78.120  1.00  0.00           N
ATOM   3251  HN  ASP A 363      47.661  35.568  77.985  1.00  0.00           H
ATOM   3252  CA  ASP A 363      49.601  35.000  77.818  1.00  0.00           C
ATOM   3253  HA  ASP A 363      50.266  34.956  78.668  1.00  0.00           H
ATOM   3254  CB  ASP A 363      48.938  33.584  77.719  1.00  0.00           C
ATOM   3255  HB1 ASP A 363      48.315  33.602  76.800  1.00  0.00           H
ATOM   3256  HB2 ASP A 363      48.175  33.481  78.520  1.00  0.00           H
ATOM   3257  CG  ASP A 363      49.964  32.434  77.668  1.00  0.00           C
ATOM   3258  OD1 ASP A 363      51.166  32.759  77.734  1.00  0.00           O
ATOM   3259  OD2 ASP A 363      49.615  31.272  77.359  1.00  0.00           O
ATOM   3260  C   ASP A 363      50.465  35.443  76.660  1.00  0.00           C
ATOM   3261  O   ASP A 363      50.015  35.401  75.479  1.00  0.00           O
ATOM   3262  N   LEU A 364      51.721  35.834  76.921  1.00  0.00           N
ATOM   3263  HN  LEU A 364      51.985  35.920  77.878  1.00  0.00           H
ATOM   3264  CA  LEU A 364      52.696  36.048  75.788  1.00  0.00           C
ATOM   3265  HA  LEU A 364      52.164  36.702  75.113  1.00  0.00           H
ATOM   3266  CB  LEU A 364      54.052  36.628  76.181  1.00  0.00           C
ATOM   3267  HB1 LEU A 364      54.828  36.422  75.413  1.00  0.00           H
ATOM   3268  HB2 LEU A 364      54.398  36.091  77.090  1.00  0.00           H
ATOM   3269  CG  LEU A 364      53.980  38.132  76.461  1.00  0.00           C
ATOM   3270  HG  LEU A 364      53.368  38.590  75.655  1.00  0.00           H
ATOM   3271  CD1 LEU A 364      53.304  38.449  77.800  1.00  0.00           C
ATOM   3272 1HD1 LEU A 364      52.254  38.087  77.821  1.00  0.00           H
ATOM   3273 2HD1 LEU A 364      53.220  39.554  77.880  1.00  0.00           H
ATOM   3274 3HD1 LEU A 364      53.794  38.144  78.749  1.00  0.00           H
ATOM   3275  CD2 LEU A 364      55.436  38.735  76.393  1.00  0.00           C
ATOM   3276 1HD2 LEU A 364      55.872  38.329  77.331  1.00  0.00           H
ATOM   3277 2HD2 LEU A 364      55.372  39.823  76.605  1.00  0.00           H
ATOM   3278 3HD2 LEU A 364      56.172  38.422  75.621  1.00  0.00           H
ATOM   3279  C   LEU A 364      52.979  34.834  74.890  1.00  0.00           C
ATOM   3280  O   LEU A 364      52.999  34.935  73.672  1.00  0.00           O
ATOM   3281  N   ASP A 365      53.151  33.717  75.558  1.00  0.00           N
ATOM   3282  HN  ASP A 365      52.817  33.813  76.493  1.00  0.00           H
ATOM   3283  CA  ASP A 365      53.579  32.477  75.049  1.00  0.00           C
ATOM   3284  HA  ASP A 365      54.438  32.728  74.445  1.00  0.00           H
ATOM   3285  CB  ASP A 365      53.863  31.342  76.119  1.00  0.00           C
ATOM   3286  HB1 ASP A 365      54.112  30.410  75.567  1.00  0.00           H
ATOM   3287  HB2 ASP A 365      52.890  31.178  76.630  1.00  0.00           H
ATOM   3288  CG  ASP A 365      54.928  31.641  77.201  1.00  0.00           C
ATOM   3289  OD1 ASP A 365      55.247  30.771  78.035  1.00  0.00           O
ATOM   3290  OD2 ASP A 365      55.346  32.820  77.362  1.00  0.00           O
ATOM   3291  C   ASP A 365      52.583  31.922  74.007  1.00  0.00           C
ATOM   3292  O   ASP A 365      52.975  31.333  72.994  1.00  0.00           O
ATOM   3293  N   ALA A 366      51.271  32.002  74.266  1.00  0.00           N
ATOM   3294  HN  ALA A 366      51.040  32.339  75.175  1.00  0.00           H
ATOM   3295  CA  ALA A 366      50.247  31.639  73.439  1.00  0.00           C
ATOM   3296  HA  ALA A 366      50.503  30.681  73.011  1.00  0.00           H
ATOM   3297  CB  ALA A 366      48.964  31.535  74.346  1.00  0.00           C
ATOM   3298  HB1 ALA A 366      48.775  32.403  75.013  1.00  0.00           H
ATOM   3299  HB2 ALA A 366      48.987  30.553  74.867  1.00  0.00           H
ATOM   3300  HB3 ALA A 366      48.108  31.478  73.641  1.00  0.00           H
ATOM   3301  C   ALA A 366      50.088  32.550  72.233  1.00  0.00           C
ATOM   3302  O   ALA A 366      49.651  32.169  71.147  1.00  0.00           O
ATOM   3303  N   SER A 367      50.259  33.934  72.405  1.00  0.00           N
ATOM   3304  HN  SER A 367      50.490  34.221  73.331  1.00  0.00           H
ATOM   3305  CA  SER A 367      50.150  34.956  71.433  1.00  0.00           C
ATOM   3306  HA  SER A 367      49.152  34.968  71.020  1.00  0.00           H
ATOM   3307  CB  SER A 367      50.331  36.384  72.065  1.00  0.00           C
ATOM   3308  HB1 SER A 367      51.238  36.568  72.679  1.00  0.00           H
ATOM   3309  HB2 SER A 367      49.494  36.404  72.796  1.00  0.00           H
ATOM   3310  OG  SER A 367      50.124  37.368  71.040  1.00  0.00           O
ATOM   3311  HG1 SER A 367      49.242  37.246  70.683  1.00  0.00           H
ATOM   3312  C   SER A 367      51.114  34.717  70.251  1.00  0.00           C
ATOM   3313  O   SER A 367      50.869  34.840  69.066  1.00  0.00           O
ATOM   3314  N   ARG A 368      52.373  34.325  70.684  1.00  0.00           N
ATOM   3315  HN  ARG A 368      52.562  34.350  71.663  1.00  0.00           H
ATOM   3316  CA  ARG A 368      53.404  34.052  69.786  1.00  0.00           C
ATOM   3317  HA  ARG A 368      53.477  34.905  69.128  1.00  0.00           H
ATOM   3318  CB  ARG A 368      54.679  33.966  70.647  1.00  0.00           C
ATOM   3319  HB1 ARG A 368      55.487  33.505  70.040  1.00  0.00           H
ATOM   3320  HB2 ARG A 368      54.526  33.302  71.524  1.00  0.00           H
ATOM   3321  CG  ARG A 368      55.095  35.333  71.033  1.00  0.00           C
ATOM   3322  HG1 ARG A 368      54.306  35.999  71.442  1.00  0.00           H
ATOM   3323  HG2 ARG A 368      55.576  35.849  70.174  1.00  0.00           H
ATOM   3324  CD  ARG A 368      56.082  35.181  72.177  1.00  0.00           C
ATOM   3325  HD1 ARG A 368      56.962  34.561  71.901  1.00  0.00           H
ATOM   3326  HD2 ARG A 368      55.583  34.726  73.059  1.00  0.00           H
ATOM   3327  NE  ARG A 368      56.535  36.529  72.526  1.00  0.00           N
ATOM   3328  HE  ARG A 368      55.974  37.267  72.151  1.00  0.00           H
ATOM   3329  CZ  ARG A 368      57.582  36.919  73.241  1.00  0.00           C
ATOM   3330  NH1 ARG A 368      58.217  36.154  74.049  1.00  0.00           N
ATOM   3331 1HH1 ARG A 368      57.664  35.397  74.395  1.00  0.00           H
ATOM   3332 2HH1 ARG A 368      58.847  36.553  74.715  1.00  0.00           H
ATOM   3333  NH2 ARG A 368      58.041  38.162  73.113  1.00  0.00           N
ATOM   3334 1HH2 ARG A 368      57.512  38.854  72.621  1.00  0.00           H
ATOM   3335 2HH2 ARG A 368      58.792  38.494  73.683  1.00  0.00           H
ATOM   3336  C   ARG A 368      53.265  32.846  68.831  1.00  0.00           C
ATOM   3337  O   ARG A 368      53.410  33.002  67.606  1.00  0.00           O
ATOM   3338  N   TYR A 369      52.857  31.726  69.351  1.00  0.00           N
ATOM   3339  HN  TYR A 369      52.947  31.703  70.344  1.00  0.00           H
ATOM   3340  CA  TYR A 369      52.578  30.485  68.631  1.00  0.00           C
ATOM   3341  HA  TYR A 369      53.339  30.326  67.881  1.00  0.00           H
ATOM   3342  CB  TYR A 369      52.278  29.271  69.623  1.00  0.00           C
ATOM   3343  HB1 TYR A 369      52.244  28.443  68.883  1.00  0.00           H
ATOM   3344  HB2 TYR A 369      51.501  29.484  70.388  1.00  0.00           H
ATOM   3345  CG  TYR A 369      53.522  28.985  70.374  1.00  0.00           C
ATOM   3346  CD1 TYR A 369      53.472  28.627  71.724  1.00  0.00           C
ATOM   3347  HD1 TYR A 369      52.534  28.763  72.242  1.00  0.00           H
ATOM   3348  CE1 TYR A 369      54.634  28.209  72.413  1.00  0.00           C
ATOM   3349  HE1 TYR A 369      54.642  28.013  73.475  1.00  0.00           H
ATOM   3350  CZ  TYR A 369      55.792  27.965  71.769  1.00  0.00           C
ATOM   3351  OH  TYR A 369      57.007  27.456  72.434  1.00  0.00           O
ATOM   3352  HH  TYR A 369      56.732  27.149  73.301  1.00  0.00           H
ATOM   3353  CD2 TYR A 369      54.765  28.698  69.693  1.00  0.00           C
ATOM   3354  HD2 TYR A 369      54.867  28.910  68.639  1.00  0.00           H
ATOM   3355  CE2 TYR A 369      55.915  28.255  70.386  1.00  0.00           C
ATOM   3356  HE2 TYR A 369      56.875  28.181  69.897  1.00  0.00           H
ATOM   3357  C   TYR A 369      51.347  30.539  67.676  1.00  0.00           C
ATOM   3358  O   TYR A 369      51.453  30.066  66.535  1.00  0.00           O
ATOM   3359  N   PHE A 370      50.197  31.095  68.068  1.00  0.00           N
ATOM   3360  HN  PHE A 370      50.140  31.685  68.869  1.00  0.00           H
ATOM   3361  CA  PHE A 370      48.978  30.755  67.424  1.00  0.00           C
ATOM   3362  HA  PHE A 370      49.185  30.021  66.659  1.00  0.00           H
ATOM   3363  CB  PHE A 370      47.877  30.363  68.389  1.00  0.00           C
ATOM   3364  HB1 PHE A 370      46.981  29.991  67.848  1.00  0.00           H
ATOM   3365  HB2 PHE A 370      47.551  31.110  69.145  1.00  0.00           H
ATOM   3366  CG  PHE A 370      48.370  29.156  69.142  1.00  0.00           C
ATOM   3367  CD1 PHE A 370      48.416  29.192  70.524  1.00  0.00           C
ATOM   3368  HD1 PHE A 370      48.031  30.071  71.020  1.00  0.00           H
ATOM   3369  CE1 PHE A 370      49.013  28.087  71.220  1.00  0.00           C
ATOM   3370  HE1 PHE A 370      48.898  27.976  72.288  1.00  0.00           H
ATOM   3371  CZ  PHE A 370      49.447  26.965  70.512  1.00  0.00           C
ATOM   3372  HZ  PHE A 370      49.803  26.096  71.045  1.00  0.00           H
ATOM   3373  CD2 PHE A 370      48.843  28.038  68.454  1.00  0.00           C
ATOM   3374  HD2 PHE A 370      48.821  28.161  67.381  1.00  0.00           H
ATOM   3375  CE2 PHE A 370      49.416  26.900  69.162  1.00  0.00           C
ATOM   3376  HE2 PHE A 370      49.787  26.025  68.649  1.00  0.00           H
ATOM   3377  C   PHE A 370      48.486  32.022  66.708  1.00  0.00           C
ATOM   3378  O   PHE A 370      47.563  31.926  65.867  1.00  0.00           O
ATOM   3379  N   VAL A 371      49.041  33.210  66.931  1.00  0.00           N
ATOM   3380  HN  VAL A 371      49.763  33.388  67.595  1.00  0.00           H
ATOM   3381  CA  VAL A 371      48.636  34.429  66.295  1.00  0.00           C
ATOM   3382  HA  VAL A 371      47.867  34.200  65.572  1.00  0.00           H
ATOM   3383  CB  VAL A 371      48.214  35.579  67.242  1.00  0.00           C
ATOM   3384  HB  VAL A 371      49.011  35.680  68.009  1.00  0.00           H
ATOM   3385  CG1 VAL A 371      47.880  36.872  66.493  1.00  0.00           C
ATOM   3386 1HG1 VAL A 371      47.331  37.608  67.119  1.00  0.00           H
ATOM   3387 2HG1 VAL A 371      47.161  36.731  65.658  1.00  0.00           H
ATOM   3388 3HG1 VAL A 371      48.731  37.330  65.945  1.00  0.00           H
ATOM   3389  CG2 VAL A 371      47.057  35.056  68.047  1.00  0.00           C
ATOM   3390 1HG2 VAL A 371      46.261  34.574  67.439  1.00  0.00           H
ATOM   3391 2HG2 VAL A 371      46.555  35.926  68.522  1.00  0.00           H
ATOM   3392 3HG2 VAL A 371      47.378  34.340  68.833  1.00  0.00           H
ATOM   3393  C   VAL A 371      49.788  34.928  65.434  1.00  0.00           C
ATOM   3394  O   VAL A 371      49.642  34.849  64.224  1.00  0.00           O
ATOM   3395  N   LEU A 372      50.859  35.522  66.040  1.00  0.00           N
ATOM   3396  HN  LEU A 372      50.915  35.484  67.034  1.00  0.00           H
ATOM   3397  CA  LEU A 372      52.041  36.019  65.390  1.00  0.00           C
ATOM   3398  HA  LEU A 372      51.772  36.862  64.771  1.00  0.00           H
ATOM   3399  CB  LEU A 372      52.918  36.606  66.572  1.00  0.00           C
ATOM   3400  HB1 LEU A 372      53.122  35.806  67.316  1.00  0.00           H
ATOM   3401  HB2 LEU A 372      52.340  37.390  67.106  1.00  0.00           H
ATOM   3402  CG  LEU A 372      54.291  37.153  66.132  1.00  0.00           C
ATOM   3403  HG  LEU A 372      54.813  36.261  65.723  1.00  0.00           H
ATOM   3404  CD1 LEU A 372      54.167  38.297  65.079  1.00  0.00           C
ATOM   3405 1HD1 LEU A 372      53.521  38.980  65.671  1.00  0.00           H
ATOM   3406 2HD1 LEU A 372      53.713  37.916  64.139  1.00  0.00           H
ATOM   3407 3HD1 LEU A 372      55.178  38.741  64.956  1.00  0.00           H
ATOM   3408  CD2 LEU A 372      55.069  37.590  67.354  1.00  0.00           C
ATOM   3409 1HD2 LEU A 372      54.784  38.576  67.778  1.00  0.00           H
ATOM   3410 2HD2 LEU A 372      56.073  37.739  66.903  1.00  0.00           H
ATOM   3411 3HD2 LEU A 372      55.043  36.863  68.194  1.00  0.00           H
ATOM   3412  C   LEU A 372      52.871  35.078  64.509  1.00  0.00           C
ATOM   3413  O   LEU A 372      53.273  35.441  63.399  1.00  0.00           O
ATOM   3414  N   LEU A 373      53.157  33.849  64.912  1.00  0.00           N
ATOM   3415  HN  LEU A 373      52.898  33.528  65.819  1.00  0.00           H
ATOM   3416  CA  LEU A 373      53.913  33.002  64.002  1.00  0.00           C
ATOM   3417  HA  LEU A 373      54.846  33.487  63.754  1.00  0.00           H
ATOM   3418  CB  LEU A 373      54.339  31.682  64.681  1.00  0.00           C
ATOM   3419  HB1 LEU A 373      53.393  31.203  65.013  1.00  0.00           H
ATOM   3420  HB2 LEU A 373      54.999  31.820  65.564  1.00  0.00           H
ATOM   3421  CG  LEU A 373      55.179  30.633  63.865  1.00  0.00           C
ATOM   3422  HG  LEU A 373      54.657  30.358  62.924  1.00  0.00           H
ATOM   3423  CD1 LEU A 373      56.541  31.131  63.446  1.00  0.00           C
ATOM   3424 1HD1 LEU A 373      56.415  31.849  62.608  1.00  0.00           H
ATOM   3425 2HD1 LEU A 373      57.287  30.383  63.101  1.00  0.00           H
ATOM   3426 3HD1 LEU A 373      57.003  31.793  64.210  1.00  0.00           H
ATOM   3427  CD2 LEU A 373      55.294  29.416  64.733  1.00  0.00           C
ATOM   3428 1HD2 LEU A 373      55.929  28.616  64.297  1.00  0.00           H
ATOM   3429 2HD2 LEU A 373      54.314  28.908  64.862  1.00  0.00           H
ATOM   3430 3HD2 LEU A 373      55.671  29.659  65.749  1.00  0.00           H
ATOM   3431  C   LEU A 373      53.273  32.708  62.617  1.00  0.00           C
ATOM   3432  O   LEU A 373      54.036  32.818  61.592  1.00  0.00           O
ATOM   3433  N   PRO A 374      51.920  32.394  62.479  1.00  0.00           N
ATOM   3434  CD  PRO A 374      51.099  31.795  63.502  1.00  0.00           C
ATOM   3435  HD1 PRO A 374      50.701  32.661  64.074  1.00  0.00           H
ATOM   3436  HD2 PRO A 374      51.663  31.102  64.161  1.00  0.00           H
ATOM   3437  CA  PRO A 374      51.254  32.229  61.195  1.00  0.00           C
ATOM   3438  HA  PRO A 374      51.798  31.427  60.718  1.00  0.00           H
ATOM   3439  CB  PRO A 374      49.818  31.855  61.594  1.00  0.00           C
ATOM   3440  HB1 PRO A 374      49.206  31.395  60.789  1.00  0.00           H
ATOM   3441  HB2 PRO A 374      49.299  32.748  62.003  1.00  0.00           H
ATOM   3442  CG  PRO A 374      50.067  30.960  62.831  1.00  0.00           C
ATOM   3443  HG1 PRO A 374      49.117  30.726  63.358  1.00  0.00           H
ATOM   3444  HG2 PRO A 374      50.610  30.036  62.538  1.00  0.00           H
ATOM   3445  C   PRO A 374      51.196  33.437  60.240  1.00  0.00           C
ATOM   3446  O   PRO A 374      51.490  33.419  59.018  1.00  0.00           O
ATOM   3447  N   LEU A 375      50.925  34.603  60.848  1.00  0.00           N
ATOM   3448  HN  LEU A 375      50.972  34.532  61.842  1.00  0.00           H
ATOM   3449  CA  LEU A 375      50.902  35.879  60.220  1.00  0.00           C
ATOM   3450  HA  LEU A 375      50.314  35.797  59.318  1.00  0.00           H
ATOM   3451  CB  LEU A 375      50.204  37.012  61.048  1.00  0.00           C
ATOM   3452  HB1 LEU A 375      50.244  37.964  60.476  1.00  0.00           H
ATOM   3453  HB2 LEU A 375      50.758  37.240  61.983  1.00  0.00           H
ATOM   3454  CG  LEU A 375      48.735  36.718  61.522  1.00  0.00           C
ATOM   3455  HG  LEU A 375      48.733  35.777  62.113  1.00  0.00           H
ATOM   3456  CD1 LEU A 375      48.127  37.800  62.416  1.00  0.00           C
ATOM   3457 1HD1 LEU A 375      47.925  38.698  61.796  1.00  0.00           H
ATOM   3458 2HD1 LEU A 375      48.755  37.965  63.318  1.00  0.00           H
ATOM   3459 3HD1 LEU A 375      47.172  37.433  62.848  1.00  0.00           H
ATOM   3460  CD2 LEU A 375      47.840  36.314  60.282  1.00  0.00           C
ATOM   3461 1HD2 LEU A 375      47.734  37.063  59.468  1.00  0.00           H
ATOM   3462 2HD2 LEU A 375      46.861  35.948  60.657  1.00  0.00           H
ATOM   3463 3HD2 LEU A 375      48.342  35.442  59.812  1.00  0.00           H
ATOM   3464  C   LEU A 375      52.266  36.343  59.782  1.00  0.00           C
ATOM   3465  O   LEU A 375      52.468  36.702  58.618  1.00  0.00           O
ATOM   3466  N   CYS A 376      53.289  36.225  60.657  1.00  0.00           N
ATOM   3467  HN  CYS A 376      53.146  35.963  61.608  1.00  0.00           H
ATOM   3468  CA  CYS A 376      54.745  36.467  60.351  1.00  0.00           C
ATOM   3469  HA  CYS A 376      54.735  37.480  59.978  1.00  0.00           H
ATOM   3470  CB  CYS A 376      55.606  36.425  61.649  1.00  0.00           C
ATOM   3471  HB1 CYS A 376      55.683  35.362  61.960  1.00  0.00           H
ATOM   3472  HB2 CYS A 376      54.947  36.918  62.395  1.00  0.00           H
ATOM   3473  SG  CYS A 376      57.295  37.150  61.598  1.00  0.00           S
ATOM   3474  HG1 CYS A 376      57.993  36.258  60.910  1.00  0.00           H
ATOM   3475  C   CYS A 376      55.212  35.562  59.246  1.00  0.00           C
ATOM   3476  O   CYS A 376      55.945  35.985  58.393  1.00  0.00           O
ATOM   3477  N   LEU A 377      54.777  34.303  59.170  1.00  0.00           N
ATOM   3478  HN  LEU A 377      54.337  33.816  59.920  1.00  0.00           H
ATOM   3479  CA  LEU A 377      55.057  33.358  58.110  1.00  0.00           C
ATOM   3480  HA  LEU A 377      56.126  33.243  58.016  1.00  0.00           H
ATOM   3481  CB  LEU A 377      54.442  31.907  58.328  1.00  0.00           C
ATOM   3482  HB1 LEU A 377      53.363  31.847  58.587  1.00  0.00           H
ATOM   3483  HB2 LEU A 377      54.932  31.512  59.243  1.00  0.00           H
ATOM   3484  CG  LEU A 377      54.559  30.843  57.241  1.00  0.00           C
ATOM   3485  HG  LEU A 377      54.073  31.161  56.294  1.00  0.00           H
ATOM   3486  CD1 LEU A 377      56.051  30.655  56.889  1.00  0.00           C
ATOM   3487 1HD1 LEU A 377      56.452  31.540  56.351  1.00  0.00           H
ATOM   3488 2HD1 LEU A 377      56.222  29.839  56.154  1.00  0.00           H
ATOM   3489 3HD1 LEU A 377      56.657  30.430  57.793  1.00  0.00           H
ATOM   3490  CD2 LEU A 377      53.965  29.505  57.631  1.00  0.00           C
ATOM   3491 1HD2 LEU A 377      54.150  28.611  56.998  1.00  0.00           H
ATOM   3492 2HD2 LEU A 377      52.882  29.620  57.852  1.00  0.00           H
ATOM   3493 3HD2 LEU A 377      54.474  29.242  58.582  1.00  0.00           H
ATOM   3494  C   LEU A 377      54.534  33.850  56.761  1.00  0.00           C
ATOM   3495  O   LEU A 377      55.081  33.564  55.689  1.00  0.00           O
ATOM   3496  N   CYS A 378      53.391  34.512  56.797  1.00  0.00           N
ATOM   3497  HN  CYS A 378      52.885  34.579  57.654  1.00  0.00           H
ATOM   3498  CA  CYS A 378      52.752  35.063  55.544  1.00  0.00           C
ATOM   3499  HA  CYS A 378      52.915  34.378  54.725  1.00  0.00           H
ATOM   3500  CB  CYS A 378      51.318  35.342  55.903  1.00  0.00           C
ATOM   3501  HB1 CYS A 378      50.865  35.931  55.077  1.00  0.00           H
ATOM   3502  HB2 CYS A 378      51.127  35.848  56.873  1.00  0.00           H
ATOM   3503  SG  CYS A 378      50.329  33.803  56.003  1.00  0.00           S
ATOM   3504  HG1 CYS A 378      50.662  33.385  57.216  1.00  0.00           H
ATOM   3505  C   CYS A 378      53.479  36.241  55.049  1.00  0.00           C
ATOM   3506  O   CYS A 378      53.625  36.395  53.854  1.00  0.00           O
ATOM   3507  N   VAL A 379      53.884  37.204  55.924  1.00  0.00           N
ATOM   3508  HN  VAL A 379      53.796  37.094  56.911  1.00  0.00           H
ATOM   3509  CA  VAL A 379      54.663  38.311  55.559  1.00  0.00           C
ATOM   3510  HA  VAL A 379      54.112  38.827  54.786  1.00  0.00           H
ATOM   3511  CB  VAL A 379      54.680  39.329  56.763  1.00  0.00           C
ATOM   3512  HB  VAL A 379      55.034  38.805  57.676  1.00  0.00           H
ATOM   3513  CG1 VAL A 379      55.692  40.358  56.583  1.00  0.00           C
ATOM   3514 1HG1 VAL A 379      55.644  40.950  55.644  1.00  0.00           H
ATOM   3515 2HG1 VAL A 379      56.753  40.031  56.601  1.00  0.00           H
ATOM   3516 3HG1 VAL A 379      55.670  41.177  57.333  1.00  0.00           H
ATOM   3517  CG2 VAL A 379      53.243  39.788  56.835  1.00  0.00           C
ATOM   3518 1HG2 VAL A 379      52.947  40.282  55.885  1.00  0.00           H
ATOM   3519 2HG2 VAL A 379      53.215  40.507  57.681  1.00  0.00           H
ATOM   3520 3HG2 VAL A 379      52.482  38.980  56.878  1.00  0.00           H
ATOM   3521  C   VAL A 379      56.081  37.903  55.088  1.00  0.00           C
ATOM   3522  O   VAL A 379      56.552  38.441  54.138  1.00  0.00           O
ATOM   3523  N   PHE A 380      56.718  36.806  55.704  1.00  0.00           N
ATOM   3524  HN  PHE A 380      56.303  36.416  56.522  1.00  0.00           H
ATOM   3525  CA  PHE A 380      57.942  36.053  55.281  1.00  0.00           C
ATOM   3526  HA  PHE A 380      58.794  36.712  55.202  1.00  0.00           H
ATOM   3527  CB  PHE A 380      58.336  34.910  56.330  1.00  0.00           C
ATOM   3528  HB1 PHE A 380      57.480  34.216  56.464  1.00  0.00           H
ATOM   3529  HB2 PHE A 380      58.546  35.372  57.319  1.00  0.00           H
ATOM   3530  CG  PHE A 380      59.449  33.910  55.948  1.00  0.00           C
ATOM   3531  CD1 PHE A 380      59.422  32.579  56.468  1.00  0.00           C
ATOM   3532  HD1 PHE A 380      58.686  32.230  57.177  1.00  0.00           H
ATOM   3533  CE1 PHE A 380      60.501  31.760  56.230  1.00  0.00           C
ATOM   3534  HE1 PHE A 380      60.463  30.705  56.458  1.00  0.00           H
ATOM   3535  CZ  PHE A 380      61.630  32.180  55.545  1.00  0.00           C
ATOM   3536  HZ  PHE A 380      62.485  31.536  55.404  1.00  0.00           H
ATOM   3537  CD2 PHE A 380      60.558  34.332  55.305  1.00  0.00           C
ATOM   3538  HD2 PHE A 380      60.666  35.344  54.944  1.00  0.00           H
ATOM   3539  CE2 PHE A 380      61.664  33.530  55.128  1.00  0.00           C
ATOM   3540  HE2 PHE A 380      62.584  33.921  54.720  1.00  0.00           H
ATOM   3541  C   PHE A 380      57.789  35.406  53.834  1.00  0.00           C
ATOM   3542  O   PHE A 380      58.657  35.669  53.008  1.00  0.00           O
ATOM   3543  N   VAL A 381      56.795  34.583  53.572  1.00  0.00           N
ATOM   3544  HN  VAL A 381      56.126  34.271  54.242  1.00  0.00           H
ATOM   3545  CA  VAL A 381      56.548  34.004  52.264  1.00  0.00           C
ATOM   3546  HA  VAL A 381      57.376  33.451  51.844  1.00  0.00           H
ATOM   3547  CB  VAL A 381      55.447  32.911  52.371  1.00  0.00           C
ATOM   3548  HB  VAL A 381      54.641  33.367  52.984  1.00  0.00           H
ATOM   3549  CG1 VAL A 381      54.891  32.523  50.989  1.00  0.00           C
ATOM   3550 1HG1 VAL A 381      54.180  31.671  51.023  1.00  0.00           H
ATOM   3551 2HG1 VAL A 381      55.672  32.192  50.271  1.00  0.00           H
ATOM   3552 3HG1 VAL A 381      54.342  33.319  50.442  1.00  0.00           H
ATOM   3553  CG2 VAL A 381      56.026  31.736  53.183  1.00  0.00           C
ATOM   3554 1HG2 VAL A 381      55.235  31.211  53.759  1.00  0.00           H
ATOM   3555 2HG2 VAL A 381      56.781  32.049  53.936  1.00  0.00           H
ATOM   3556 3HG2 VAL A 381      56.491  30.953  52.546  1.00  0.00           H
ATOM   3557  C   VAL A 381      56.217  35.115  51.260  1.00  0.00           C
ATOM   3558  O   VAL A 381      56.614  35.071  50.067  1.00  0.00           O
ATOM   3559  N   GLY A 382      55.487  36.148  51.751  1.00  0.00           N
ATOM   3560  HN  GLY A 382      54.997  35.918  52.588  1.00  0.00           H
ATOM   3561  CA  GLY A 382      55.086  37.297  50.925  1.00  0.00           C
ATOM   3562  HA1 GLY A 382      54.573  37.975  51.590  1.00  0.00           H
ATOM   3563  HA2 GLY A 382      54.571  37.043  50.010  1.00  0.00           H
ATOM   3564  C   GLY A 382      56.278  38.072  50.328  1.00  0.00           C
ATOM   3565  O   GLY A 382      56.369  38.386  49.158  1.00  0.00           O
ATOM   3566  N   LEU A 383      57.217  38.443  51.192  1.00  0.00           N
ATOM   3567  HN  LEU A 383      57.127  38.368  52.183  1.00  0.00           H
ATOM   3568  CA  LEU A 383      58.441  39.033  50.750  1.00  0.00           C
ATOM   3569  HA  LEU A 383      58.275  39.963  50.227  1.00  0.00           H
ATOM   3570  CB  LEU A 383      59.264  39.407  52.045  1.00  0.00           C
ATOM   3571  HB1 LEU A 383      59.627  38.481  52.542  1.00  0.00           H
ATOM   3572  HB2 LEU A 383      58.539  39.906  52.724  1.00  0.00           H
ATOM   3573  CG  LEU A 383      60.546  40.208  51.849  1.00  0.00           C
ATOM   3574  HG  LEU A 383      61.318  39.644  51.284  1.00  0.00           H
ATOM   3575  CD1 LEU A 383      60.405  41.511  51.042  1.00  0.00           C
ATOM   3576 1HD1 LEU A 383      60.101  41.243  50.007  1.00  0.00           H
ATOM   3577 2HD1 LEU A 383      61.302  42.155  50.923  1.00  0.00           H
ATOM   3578 3HD1 LEU A 383      59.693  42.171  51.581  1.00  0.00           H
ATOM   3579  CD2 LEU A 383      61.060  40.495  53.233  1.00  0.00           C
ATOM   3580 1HD2 LEU A 383      60.993  39.642  53.941  1.00  0.00           H
ATOM   3581 2HD2 LEU A 383      60.574  41.429  53.589  1.00  0.00           H
ATOM   3582 3HD2 LEU A 383      62.148  40.683  53.111  1.00  0.00           H
ATOM   3583  C   LEU A 383      59.279  38.180  49.889  1.00  0.00           C
ATOM   3584  O   LEU A 383      59.940  38.609  48.933  1.00  0.00           O
ATOM   3585  N   SER A 384      59.290  36.878  50.222  1.00  0.00           N
ATOM   3586  HN  SER A 384      58.887  36.572  51.081  1.00  0.00           H
ATOM   3587  CA  SER A 384      60.085  35.917  49.446  1.00  0.00           C
ATOM   3588  HA  SER A 384      61.066  36.359  49.352  1.00  0.00           H
ATOM   3589  CB  SER A 384      59.991  34.488  50.065  1.00  0.00           C
ATOM   3590  HB1 SER A 384      60.411  33.691  49.415  1.00  0.00           H
ATOM   3591  HB2 SER A 384      58.913  34.235  50.161  1.00  0.00           H
ATOM   3592  OG  SER A 384      60.554  34.453  51.412  1.00  0.00           O
ATOM   3593  HG1 SER A 384      59.876  34.899  51.923  1.00  0.00           H
ATOM   3594  C   SER A 384      59.517  35.889  48.052  1.00  0.00           C
ATOM   3595  O   SER A 384      60.219  35.825  47.054  1.00  0.00           O
ATOM   3596  N   LEU A 385      58.129  35.972  47.913  1.00  0.00           N
ATOM   3597  HN  LEU A 385      57.480  36.015  48.669  1.00  0.00           H
ATOM   3598  CA  LEU A 385      57.498  35.985  46.574  1.00  0.00           C
ATOM   3599  HA  LEU A 385      57.968  35.262  45.924  1.00  0.00           H
ATOM   3600  CB  LEU A 385      55.881  35.826  46.598  1.00  0.00           C
ATOM   3601  HB1 LEU A 385      55.388  36.175  45.666  1.00  0.00           H
ATOM   3602  HB2 LEU A 385      55.535  36.525  47.390  1.00  0.00           H
ATOM   3603  CG  LEU A 385      55.416  34.384  46.958  1.00  0.00           C
ATOM   3604  HG  LEU A 385      56.143  34.002  47.706  1.00  0.00           H
ATOM   3605  CD1 LEU A 385      54.054  34.312  47.574  1.00  0.00           C
ATOM   3606 1HD1 LEU A 385      53.327  34.417  46.740  1.00  0.00           H
ATOM   3607 2HD1 LEU A 385      53.924  35.118  48.328  1.00  0.00           H
ATOM   3608 3HD1 LEU A 385      53.849  33.414  48.195  1.00  0.00           H
ATOM   3609  CD2 LEU A 385      55.607  33.421  45.760  1.00  0.00           C
ATOM   3610 1HD2 LEU A 385      54.945  32.529  45.769  1.00  0.00           H
ATOM   3611 2HD2 LEU A 385      56.635  33.008  45.670  1.00  0.00           H
ATOM   3612 3HD2 LEU A 385      55.337  34.045  44.882  1.00  0.00           H
ATOM   3613  C   LEU A 385      57.872  37.229  45.801  1.00  0.00           C
ATOM   3614  O   LEU A 385      58.195  37.159  44.578  1.00  0.00           O
ATOM   3615  N   LEU A 386      57.881  38.398  46.468  1.00  0.00           N
ATOM   3616  HN  LEU A 386      57.616  38.346  47.428  1.00  0.00           H
ATOM   3617  CA  LEU A 386      58.226  39.685  45.917  1.00  0.00           C
ATOM   3618  HA  LEU A 386      57.588  39.798  45.053  1.00  0.00           H
ATOM   3619  CB  LEU A 386      57.953  40.803  46.984  1.00  0.00           C
ATOM   3620  HB1 LEU A 386      58.663  40.530  47.794  1.00  0.00           H
ATOM   3621  HB2 LEU A 386      56.907  40.681  47.338  1.00  0.00           H
ATOM   3622  CG  LEU A 386      58.408  42.179  46.579  1.00  0.00           C
ATOM   3623  HG  LEU A 386      59.414  42.240  46.112  1.00  0.00           H
ATOM   3624  CD1 LEU A 386      57.454  42.767  45.559  1.00  0.00           C
ATOM   3625 1HD1 LEU A 386      56.594  43.247  46.072  1.00  0.00           H
ATOM   3626 2HD1 LEU A 386      57.044  42.000  44.867  1.00  0.00           H
ATOM   3627 3HD1 LEU A 386      57.857  43.621  44.973  1.00  0.00           H
ATOM   3628  CD2 LEU A 386      58.553  43.034  47.825  1.00  0.00           C
ATOM   3629 1HD2 LEU A 386      58.564  44.116  47.570  1.00  0.00           H
ATOM   3630 2HD2 LEU A 386      59.519  42.786  48.314  1.00  0.00           H
ATOM   3631 3HD2 LEU A 386      57.679  42.920  48.501  1.00  0.00           H
ATOM   3632  C   LEU A 386      59.602  39.780  45.320  1.00  0.00           C
ATOM   3633  O   LEU A 386      59.714  40.283  44.220  1.00  0.00           O
ATOM   3634  N   LEU A 387      60.606  39.226  46.027  1.00  0.00           N
ATOM   3635  HN  LEU A 387      60.429  38.946  46.967  1.00  0.00           H
ATOM   3636  CA  LEU A 387      61.967  39.001  45.523  1.00  0.00           C
ATOM   3637  HA  LEU A 387      62.201  39.987  45.151  1.00  0.00           H
ATOM   3638  CB  LEU A 387      62.844  38.401  46.726  1.00  0.00           C
ATOM   3639  HB1 LEU A 387      63.886  38.176  46.413  1.00  0.00           H
ATOM   3640  HB2 LEU A 387      62.271  37.563  47.176  1.00  0.00           H
ATOM   3641  CG  LEU A 387      63.117  39.429  47.937  1.00  0.00           C
ATOM   3642  HG  LEU A 387      62.403  39.235  48.767  1.00  0.00           H
ATOM   3643  CD1 LEU A 387      64.442  38.994  48.605  1.00  0.00           C
ATOM   3644 1HD1 LEU A 387      65.332  39.078  47.945  1.00  0.00           H
ATOM   3645 2HD1 LEU A 387      64.360  37.905  48.813  1.00  0.00           H
ATOM   3646 3HD1 LEU A 387      64.442  39.600  49.536  1.00  0.00           H
ATOM   3647  CD2 LEU A 387      63.176  40.849  47.576  1.00  0.00           C
ATOM   3648 1HD2 LEU A 387      63.915  40.857  46.746  1.00  0.00           H
ATOM   3649 2HD2 LEU A 387      63.541  41.474  48.418  1.00  0.00           H
ATOM   3650 3HD2 LEU A 387      62.203  41.347  47.375  1.00  0.00           H
ATOM   3651  C   LEU A 387      61.989  37.917  44.391  1.00  0.00           C
ATOM   3652  O   LEU A 387      62.853  38.030  43.544  1.00  0.00           O
ATOM   3653  N   ALA A 388      61.153  36.897  44.364  1.00  0.00           N
ATOM   3654  HN  ALA A 388      60.488  36.776  45.098  1.00  0.00           H
ATOM   3655  CA  ALA A 388      61.185  35.872  43.275  1.00  0.00           C
ATOM   3656  HA  ALA A 388      62.179  35.512  43.057  1.00  0.00           H
ATOM   3657  CB  ALA A 388      60.490  34.622  43.811  1.00  0.00           C
ATOM   3658  HB1 ALA A 388      60.910  34.305  44.789  1.00  0.00           H
ATOM   3659  HB2 ALA A 388      60.650  33.761  43.128  1.00  0.00           H
ATOM   3660  HB3 ALA A 388      59.428  34.917  43.953  1.00  0.00           H
ATOM   3661  C   ALA A 388      60.743  36.415  41.861  1.00  0.00           C
ATOM   3662  O   ALA A 388      61.096  36.029  40.744  1.00  0.00           O
ATOM   3663  N   GLY A 389      59.739  37.334  41.945  1.00  0.00           N
ATOM   3664  HN  GLY A 389      59.399  37.469  42.872  1.00  0.00           H
ATOM   3665  CA  GLY A 389      59.113  38.038  40.864  1.00  0.00           C
ATOM   3666  HA1 GLY A 389      58.285  38.583  41.292  1.00  0.00           H
ATOM   3667  HA2 GLY A 389      58.902  37.289  40.115  1.00  0.00           H
ATOM   3668  C   GLY A 389      60.018  39.051  40.277  1.00  0.00           C
ATOM   3669  O   GLY A 389      60.211  39.132  39.071  1.00  0.00           O
ATOM   3670  N   ILE A 390      60.714  39.809  41.136  1.00  0.00           N
ATOM   3671  HN  ILE A 390      60.533  39.766  42.115  1.00  0.00           H
ATOM   3672  CA  ILE A 390      61.757  40.790  40.760  1.00  0.00           C
ATOM   3673  HA  ILE A 390      61.356  41.560  40.118  1.00  0.00           H
ATOM   3674  CB  ILE A 390      62.345  41.559  41.938  1.00  0.00           C
ATOM   3675  HB  ILE A 390      62.537  40.884  42.800  1.00  0.00           H
ATOM   3676  CG2 ILE A 390      63.746  42.123  41.608  1.00  0.00           C
ATOM   3677 1HG2 ILE A 390      63.639  42.896  40.817  1.00  0.00           H
ATOM   3678 2HG2 ILE A 390      64.495  41.333  41.388  1.00  0.00           H
ATOM   3679 3HG2 ILE A 390      64.132  42.718  42.462  1.00  0.00           H
ATOM   3680  CG1 ILE A 390      61.292  42.627  42.456  1.00  0.00           C
ATOM   3681 1HG1 ILE A 390      60.379  42.131  42.850  1.00  0.00           H
ATOM   3682 2HG1 ILE A 390      60.901  43.335  41.695  1.00  0.00           H
ATOM   3683  CD  ILE A 390      61.820  43.549  43.567  1.00  0.00           C
ATOM   3684  HD1 ILE A 390      62.810  43.965  43.284  1.00  0.00           H
ATOM   3685  HD2 ILE A 390      61.850  42.902  44.469  1.00  0.00           H
ATOM   3686  HD3 ILE A 390      61.076  44.347  43.777  1.00  0.00           H
ATOM   3687  C   ILE A 390      62.914  40.238  39.885  1.00  0.00           C
ATOM   3688  O   ILE A 390      63.210  40.876  38.850  1.00  0.00           O
ATOM   3689  N   ILE A 391      63.454  39.025  40.285  1.00  0.00           N
ATOM   3690  HN  ILE A 391      63.025  38.536  41.041  1.00  0.00           H
ATOM   3691  CA  ILE A 391      64.485  38.276  39.520  1.00  0.00           C
ATOM   3692  HA  ILE A 391      65.270  39.000  39.362  1.00  0.00           H
ATOM   3693  CB  ILE A 391      64.938  37.218  40.534  1.00  0.00           C
ATOM   3694  HB  ILE A 391      63.966  36.755  40.806  1.00  0.00           H
ATOM   3695  CG2 ILE A 391      65.905  36.172  39.917  1.00  0.00           C
ATOM   3696 1HG2 ILE A 391      65.461  35.704  39.012  1.00  0.00           H
ATOM   3697 2HG2 ILE A 391      66.197  35.422  40.683  1.00  0.00           H
ATOM   3698 3HG2 ILE A 391      66.772  36.778  39.577  1.00  0.00           H
ATOM   3699  CG1 ILE A 391      65.580  37.856  41.793  1.00  0.00           C
ATOM   3700 1HG1 ILE A 391      65.425  37.203  42.678  1.00  0.00           H
ATOM   3701 2HG1 ILE A 391      65.144  38.863  41.968  1.00  0.00           H
ATOM   3702  CD  ILE A 391      67.098  38.214  41.588  1.00  0.00           C
ATOM   3703  HD1 ILE A 391      67.260  38.706  40.605  1.00  0.00           H
ATOM   3704  HD2 ILE A 391      67.794  37.381  41.822  1.00  0.00           H
ATOM   3705  HD3 ILE A 391      67.398  39.032  42.278  1.00  0.00           H
ATOM   3706  C   ILE A 391      63.939  37.709  38.248  1.00  0.00           C
ATOM   3707  O   ILE A 391      64.616  37.797  37.188  1.00  0.00           O
ATOM   3708  N   SER A 392      62.714  37.185  38.272  1.00  0.00           N
ATOM   3709  HN  SER A 392      62.295  36.932  39.141  1.00  0.00           H
ATOM   3710  CA  SER A 392      62.070  36.789  37.028  1.00  0.00           C
ATOM   3711  HA  SER A 392      62.687  35.981  36.663  1.00  0.00           H
ATOM   3712  CB  SER A 392      60.670  36.152  37.244  1.00  0.00           C
ATOM   3713  HB1 SER A 392      60.229  35.843  36.272  1.00  0.00           H
ATOM   3714  HB2 SER A 392      59.994  36.862  37.766  1.00  0.00           H
ATOM   3715  OG  SER A 392      60.703  35.045  38.136  1.00  0.00           O
ATOM   3716  HG1 SER A 392      61.052  35.381  38.965  1.00  0.00           H
ATOM   3717  C   SER A 392      61.937  37.870  35.989  1.00  0.00           C
ATOM   3718  O   SER A 392      62.209  37.727  34.777  1.00  0.00           O
ATOM   3719  N   LEU A 393      61.468  39.036  36.437  1.00  0.00           N
ATOM   3720  HN  LEU A 393      61.263  39.180  37.402  1.00  0.00           H
ATOM   3721  CA  LEU A 393      61.159  40.192  35.657  1.00  0.00           C
ATOM   3722  HA  LEU A 393      60.453  39.859  34.911  1.00  0.00           H
ATOM   3723  CB  LEU A 393      60.402  41.261  36.443  1.00  0.00           C
ATOM   3724  HB1 LEU A 393      61.045  41.661  37.256  1.00  0.00           H
ATOM   3725  HB2 LEU A 393      59.496  40.819  36.909  1.00  0.00           H
ATOM   3726  CG  LEU A 393      59.969  42.367  35.511  1.00  0.00           C
ATOM   3727  HG  LEU A 393      60.902  42.855  35.156  1.00  0.00           H
ATOM   3728  CD1 LEU A 393      59.231  42.040  34.219  1.00  0.00           C
ATOM   3729 1HD1 LEU A 393      58.183  41.676  34.288  1.00  0.00           H
ATOM   3730 2HD1 LEU A 393      59.819  41.489  33.454  1.00  0.00           H
ATOM   3731 3HD1 LEU A 393      59.013  42.964  33.642  1.00  0.00           H
ATOM   3732  CD2 LEU A 393      59.080  43.337  36.335  1.00  0.00           C
ATOM   3733 1HD2 LEU A 393      59.648  44.031  36.991  1.00  0.00           H
ATOM   3734 2HD2 LEU A 393      58.305  42.816  36.936  1.00  0.00           H
ATOM   3735 3HD2 LEU A 393      58.563  44.050  35.658  1.00  0.00           H
ATOM   3736  C   LEU A 393      62.447  40.781  35.025  1.00  0.00           C
ATOM   3737  O   LEU A 393      62.523  41.160  33.873  1.00  0.00           O
ATOM   3738  N   ASN A 394      63.472  40.767  35.917  1.00  0.00           N
ATOM   3739  HN  ASN A 394      63.379  40.430  36.851  1.00  0.00           H
ATOM   3740  CA  ASN A 394      64.865  41.053  35.605  1.00  0.00           C
ATOM   3741  HA  ASN A 394      64.868  42.087  35.296  1.00  0.00           H
ATOM   3742  CB  ASN A 394      65.772  40.872  36.879  1.00  0.00           C
ATOM   3743  HB1 ASN A 394      65.908  39.802  37.147  1.00  0.00           H
ATOM   3744  HB2 ASN A 394      65.507  41.465  37.780  1.00  0.00           H
ATOM   3745  CG  ASN A 394      67.174  41.250  36.613  1.00  0.00           C
ATOM   3746  OD1 ASN A 394      68.037  40.370  36.568  1.00  0.00           O
ATOM   3747  ND2 ASN A 394      67.478  42.519  36.243  1.00  0.00           N
ATOM   3748 1HD2 ASN A 394      68.371  42.653  35.812  1.00  0.00           H
ATOM   3749 2HD2 ASN A 394      66.673  43.099  36.117  1.00  0.00           H
ATOM   3750  C   ASN A 394      65.394  40.217  34.405  1.00  0.00           C
ATOM   3751  O   ASN A 394      66.038  40.718  33.538  1.00  0.00           O
ATOM   3752  N   HSD A 395      65.254  38.857  34.415  1.00  0.00           N
ATOM   3753  HN  HSD A 395      64.754  38.340  35.106  1.00  0.00           H
ATOM   3754  CA  HSD A 395      65.631  38.050  33.267  1.00  0.00           C
ATOM   3755  HA  HSD A 395      66.609  38.345  32.918  1.00  0.00           H
ATOM   3756  CB  HSD A 395      65.441  36.579  33.467  1.00  0.00           C
ATOM   3757  HB1 HSD A 395      64.381  36.244  33.478  1.00  0.00           H
ATOM   3758  HB2 HSD A 395      65.867  36.199  34.420  1.00  0.00           H
ATOM   3759  ND1 HSD A 395      67.161  34.901  32.799  1.00  0.00           N
ATOM   3760  HD1 HSD A 395      67.635  34.880  33.680  1.00  0.00           H
ATOM   3761  CG  HSD A 395      66.162  35.789  32.454  1.00  0.00           C
ATOM   3762  CE1 HSD A 395      67.332  34.087  31.714  1.00  0.00           C
ATOM   3763  HE1 HSD A 395      67.981  33.211  31.710  1.00  0.00           H
ATOM   3764  NE2 HSD A 395      66.582  34.504  30.692  1.00  0.00           N
ATOM   3765  CD2 HSD A 395      65.922  35.608  31.174  1.00  0.00           C
ATOM   3766  HD2 HSD A 395      65.194  36.083  30.528  1.00  0.00           H
ATOM   3767  C   HSD A 395      64.803  38.358  32.028  1.00  0.00           C
ATOM   3768  O   HSD A 395      65.327  38.558  30.933  1.00  0.00           O
ATOM   3769  N   VAL A 396      63.476  38.470  32.226  1.00  0.00           N
ATOM   3770  HN  VAL A 396      63.022  38.274  33.092  1.00  0.00           H
ATOM   3771  CA  VAL A 396      62.643  38.748  31.064  1.00  0.00           C
ATOM   3772  HA  VAL A 396      62.753  37.929  30.368  1.00  0.00           H
ATOM   3773  CB  VAL A 396      61.158  38.695  31.397  1.00  0.00           C
ATOM   3774  HB  VAL A 396      60.885  39.396  32.215  1.00  0.00           H
ATOM   3775  CG1 VAL A 396      60.281  39.273  30.233  1.00  0.00           C
ATOM   3776 1HG1 VAL A 396      60.017  40.346  30.344  1.00  0.00           H
ATOM   3777 2HG1 VAL A 396      59.425  38.565  30.258  1.00  0.00           H
ATOM   3778 3HG1 VAL A 396      60.805  38.993  29.294  1.00  0.00           H
ATOM   3779  CG2 VAL A 396      60.954  37.225  31.733  1.00  0.00           C
ATOM   3780 1HG2 VAL A 396      61.244  36.697  30.800  1.00  0.00           H
ATOM   3781 2HG2 VAL A 396      59.888  36.953  31.888  1.00  0.00           H
ATOM   3782 3HG2 VAL A 396      61.506  36.697  32.540  1.00  0.00           H
ATOM   3783  C   VAL A 396      62.982  40.136  30.433  1.00  0.00           C
ATOM   3784  O   VAL A 396      62.891  40.397  29.216  1.00  0.00           O
ATOM   3785  N   ARG A 397      63.410  41.102  31.207  1.00  0.00           N
ATOM   3786  HN  ARG A 397      63.272  41.025  32.191  1.00  0.00           H
ATOM   3787  CA  ARG A 397      63.917  42.483  30.913  1.00  0.00           C
ATOM   3788  HA  ARG A 397      63.181  42.884  30.232  1.00  0.00           H
ATOM   3789  CB  ARG A 397      63.927  43.272  32.194  1.00  0.00           C
ATOM   3790  HB1 ARG A 397      64.627  42.862  32.953  1.00  0.00           H
ATOM   3791  HB2 ARG A 397      62.902  43.217  32.620  1.00  0.00           H
ATOM   3792  CG  ARG A 397      64.146  44.834  32.056  1.00  0.00           C
ATOM   3793  HG1 ARG A 397      65.213  45.144  32.061  1.00  0.00           H
ATOM   3794  HG2 ARG A 397      63.768  45.421  32.920  1.00  0.00           H
ATOM   3795  CD  ARG A 397      63.546  45.409  30.788  1.00  0.00           C
ATOM   3796  HD1 ARG A 397      63.850  44.914  29.840  1.00  0.00           H
ATOM   3797  HD2 ARG A 397      64.020  46.403  30.639  1.00  0.00           H
ATOM   3798  NE  ARG A 397      62.098  45.443  31.035  1.00  0.00           N
ATOM   3799  HE  ARG A 397      61.804  45.534  31.986  1.00  0.00           H
ATOM   3800  CZ  ARG A 397      61.151  45.496  30.084  1.00  0.00           C
ATOM   3801  NH1 ARG A 397      61.421  45.392  28.818  1.00  0.00           N
ATOM   3802 1HH1 ARG A 397      60.665  45.206  28.190  1.00  0.00           H
ATOM   3803 2HH1 ARG A 397      62.341  45.153  28.509  1.00  0.00           H
ATOM   3804  NH2 ARG A 397      59.889  45.744  30.423  1.00  0.00           N
ATOM   3805 1HH2 ARG A 397      59.693  46.026  31.362  1.00  0.00           H
ATOM   3806 2HH2 ARG A 397      59.332  45.913  29.610  1.00  0.00           H
ATOM   3807  C   ARG A 397      65.365  42.540  30.287  1.00  0.00           C
ATOM   3808  O   ARG A 397      65.780  43.485  29.560  1.00  0.00           O
ATOM   3809  N   GLN A 398      66.236  41.503  30.494  1.00  0.00           N
ATOM   3810  HN  GLN A 398      65.836  40.749  31.010  1.00  0.00           H
ATOM   3811  CA  GLN A 398      67.483  41.182  29.646  1.00  0.00           C
ATOM   3812  HA  GLN A 398      68.013  42.119  29.555  1.00  0.00           H
ATOM   3813  CB  GLN A 398      68.566  40.186  30.264  1.00  0.00           C
ATOM   3814  HB1 GLN A 398      69.419  40.069  29.563  1.00  0.00           H
ATOM   3815  HB2 GLN A 398      68.122  39.167  30.280  1.00  0.00           H
ATOM   3816  CG  GLN A 398      69.134  40.502  31.616  1.00  0.00           C
ATOM   3817  HG1 GLN A 398      70.131  40.020  31.711  1.00  0.00           H
ATOM   3818  HG2 GLN A 398      68.507  40.116  32.449  1.00  0.00           H
ATOM   3819  CD  GLN A 398      69.346  41.963  31.790  1.00  0.00           C
ATOM   3820  OE1 GLN A 398      70.374  42.475  31.415  1.00  0.00           O
ATOM   3821  NE2 GLN A 398      68.347  42.675  32.400  1.00  0.00           N
ATOM   3822 1HE2 GLN A 398      68.473  43.662  32.499  1.00  0.00           H
ATOM   3823 2HE2 GLN A 398      67.491  42.271  32.722  1.00  0.00           H
ATOM   3824  C   GLN A 398      67.122  40.744  28.283  1.00  0.00           C
ATOM   3825  O   GLN A 398      67.760  41.232  27.335  1.00  0.00           O
ATOM   3826  N   VAL A 399      66.234  39.832  28.097  1.00  0.00           N
ATOM   3827  HN  VAL A 399      65.692  39.469  28.851  1.00  0.00           H
ATOM   3828  CA  VAL A 399      65.735  39.474  26.832  1.00  0.00           C
ATOM   3829  HA  VAL A 399      66.605  39.256  26.230  1.00  0.00           H
ATOM   3830  CB  VAL A 399      64.786  38.291  26.982  1.00  0.00           C
ATOM   3831  HB  VAL A 399      63.878  38.518  27.580  1.00  0.00           H
ATOM   3832  CG1 VAL A 399      64.276  37.732  25.584  1.00  0.00           C
ATOM   3833 1HG1 VAL A 399      63.953  36.677  25.713  1.00  0.00           H
ATOM   3834 2HG1 VAL A 399      65.089  37.800  24.830  1.00  0.00           H
ATOM   3835 3HG1 VAL A 399      63.528  38.471  25.226  1.00  0.00           H
ATOM   3836  CG2 VAL A 399      65.558  37.126  27.722  1.00  0.00           C
ATOM   3837 1HG2 VAL A 399      64.924  36.214  27.688  1.00  0.00           H
ATOM   3838 2HG2 VAL A 399      65.681  37.323  28.808  1.00  0.00           H
ATOM   3839 3HG2 VAL A 399      66.544  36.895  27.265  1.00  0.00           H
ATOM   3840  C   VAL A 399      64.963  40.645  26.099  1.00  0.00           C
ATOM   3841  O   VAL A 399      65.313  40.930  24.927  1.00  0.00           O
ATOM   3842  N   ILE A 400      63.903  41.229  26.750  1.00  0.00           N
ATOM   3843  HN  ILE A 400      63.538  41.016  27.653  1.00  0.00           H
ATOM   3844  CA  ILE A 400      63.040  42.182  25.996  1.00  0.00           C
ATOM   3845  HA  ILE A 400      63.161  41.965  24.945  1.00  0.00           H
ATOM   3846  CB  ILE A 400      61.618  42.213  26.437  1.00  0.00           C
ATOM   3847  HB  ILE A 400      61.529  42.608  27.471  1.00  0.00           H
ATOM   3848  CG2 ILE A 400      60.772  43.098  25.355  1.00  0.00           C
ATOM   3849 1HG2 ILE A 400      61.055  42.883  24.303  1.00  0.00           H
ATOM   3850 2HG2 ILE A 400      61.072  44.164  25.452  1.00  0.00           H
ATOM   3851 3HG2 ILE A 400      59.698  42.948  25.595  1.00  0.00           H
ATOM   3852  CG1 ILE A 400      61.006  40.827  26.510  1.00  0.00           C
ATOM   3853 1HG1 ILE A 400      59.986  40.960  26.929  1.00  0.00           H
ATOM   3854 2HG1 ILE A 400      61.527  40.135  27.204  1.00  0.00           H
ATOM   3855  CD  ILE A 400      61.017  40.010  25.172  1.00  0.00           C
ATOM   3856  HD1 ILE A 400      60.415  40.563  24.419  1.00  0.00           H
ATOM   3857  HD2 ILE A 400      60.777  38.939  25.342  1.00  0.00           H
ATOM   3858  HD3 ILE A 400      62.008  40.055  24.672  1.00  0.00           H
ATOM   3859  C   ILE A 400      63.587  43.632  26.091  1.00  0.00           C
ATOM   3860  O   ILE A 400      63.496  44.270  27.093  1.00  0.00           O
ATOM   3861  N   GLN A 401      64.186  44.152  25.037  1.00  0.00           N
ATOM   3862  HN  GLN A 401      64.263  43.608  24.204  1.00  0.00           H
ATOM   3863  CA  GLN A 401      64.746  45.498  25.047  1.00  0.00           C
ATOM   3864  HA  GLN A 401      64.942  45.724  26.085  1.00  0.00           H
ATOM   3865  CB  GLN A 401      66.028  45.562  24.154  1.00  0.00           C
ATOM   3866  HB1 GLN A 401      66.406  46.605  24.098  1.00  0.00           H
ATOM   3867  HB2 GLN A 401      65.689  45.447  23.102  1.00  0.00           H
ATOM   3868  CG  GLN A 401      67.150  44.549  24.607  1.00  0.00           C
ATOM   3869  HG1 GLN A 401      68.001  44.632  23.898  1.00  0.00           H
ATOM   3870  HG2 GLN A 401      66.869  43.474  24.599  1.00  0.00           H
ATOM   3871  CD  GLN A 401      67.586  44.880  26.037  1.00  0.00           C
ATOM   3872  OE1 GLN A 401      68.525  45.673  26.245  1.00  0.00           O
ATOM   3873  NE2 GLN A 401      66.974  44.118  26.964  1.00  0.00           N
ATOM   3874 1HE2 GLN A 401      66.253  43.577  26.530  1.00  0.00           H
ATOM   3875 2HE2 GLN A 401      67.037  44.372  27.929  1.00  0.00           H
ATOM   3876  C   GLN A 401      63.779  46.570  24.649  1.00  0.00           C
ATOM   3877  O   GLN A 401      64.052  47.704  24.993  1.00  0.00           O
ATOM   3878  N   HSD A 402      62.776  46.300  23.941  1.00  0.00           N
ATOM   3879  HN  HSD A 402      62.649  45.387  23.561  1.00  0.00           H
ATOM   3880  CA  HSD A 402      61.668  47.225  23.789  1.00  0.00           C
ATOM   3881  HA  HSD A 402      61.796  47.916  24.608  1.00  0.00           H
ATOM   3882  CB  HSD A 402      61.558  47.973  22.384  1.00  0.00           C
ATOM   3883  HB1 HSD A 402      60.832  48.784  22.608  1.00  0.00           H
ATOM   3884  HB2 HSD A 402      61.214  47.205  21.659  1.00  0.00           H
ATOM   3885  ND1 HSD A 402      63.577  47.941  20.799  1.00  0.00           N
ATOM   3886  HD1 HSD A 402      63.341  47.103  20.306  1.00  0.00           H
ATOM   3887  CG  HSD A 402      62.952  48.329  21.978  1.00  0.00           C
ATOM   3888  CE1 HSD A 402      64.623  48.753  20.546  1.00  0.00           C
ATOM   3889  HE1 HSD A 402      65.083  48.669  19.561  1.00  0.00           H
ATOM   3890  NE2 HSD A 402      64.813  49.586  21.526  1.00  0.00           N
ATOM   3891  CD2 HSD A 402      63.784  49.310  22.387  1.00  0.00           C
ATOM   3892  HD2 HSD A 402      63.755  49.954  23.258  1.00  0.00           H
ATOM   3893  C   HSD A 402      60.446  46.461  23.988  1.00  0.00           C
ATOM   3894  O   HSD A 402      60.279  45.448  23.351  1.00  0.00           O
ATOM   3895  N   ASP A 403      59.562  46.821  24.845  1.00  0.00           N
ATOM   3896  HN  ASP A 403      59.783  47.551  25.487  1.00  0.00           H
ATOM   3897  CA  ASP A 403      58.340  46.077  25.130  1.00  0.00           C
ATOM   3898  HA  ASP A 403      58.600  45.057  25.374  1.00  0.00           H
ATOM   3899  CB  ASP A 403      57.572  46.707  26.354  1.00  0.00           C
ATOM   3900  HB1 ASP A 403      56.536  46.344  26.525  1.00  0.00           H
ATOM   3901  HB2 ASP A 403      57.551  47.809  26.216  1.00  0.00           H
ATOM   3902  CG  ASP A 403      58.434  46.441  27.533  1.00  0.00           C
ATOM   3903  OD1 ASP A 403      58.601  47.384  28.346  1.00  0.00           O
ATOM   3904  OD2 ASP A 403      58.979  45.315  27.622  1.00  0.00           O
ATOM   3905  C   ASP A 403      57.351  46.182  24.025  1.00  0.00           C
ATOM   3906  O   ASP A 403      56.700  47.207  23.705  1.00  0.00           O
ATOM   3907  N   GLY A 404      56.988  45.003  23.486  1.00  0.00           N
ATOM   3908  HN  GLY A 404      57.602  44.223  23.585  1.00  0.00           H
ATOM   3909  CA  GLY A 404      55.787  44.816  22.621  1.00  0.00           C
ATOM   3910  HA1 GLY A 404      55.740  43.795  22.273  1.00  0.00           H
ATOM   3911  HA2 GLY A 404      55.863  45.463  21.759  1.00  0.00           H
ATOM   3912  C   GLY A 404      54.474  45.044  23.254  1.00  0.00           C
ATOM   3913  O   GLY A 404      54.343  45.481  24.400  1.00  0.00           O
ATOM   3914  N   ARG A 405      53.392  44.807  22.494  1.00  0.00           N
ATOM   3915  HN  ARG A 405      53.582  44.501  21.565  1.00  0.00           H
ATOM   3916  CA  ARG A 405      52.016  44.953  22.980  1.00  0.00           C
ATOM   3917  HA  ARG A 405      51.880  45.981  23.281  1.00  0.00           H
ATOM   3918  CB  ARG A 405      50.968  44.538  21.908  1.00  0.00           C
ATOM   3919  HB1 ARG A 405      49.917  44.378  22.229  1.00  0.00           H
ATOM   3920  HB2 ARG A 405      51.273  43.559  21.479  1.00  0.00           H
ATOM   3921  CG  ARG A 405      50.860  45.614  20.857  1.00  0.00           C
ATOM   3922  HG1 ARG A 405      50.293  45.115  20.042  1.00  0.00           H
ATOM   3923  HG2 ARG A 405      51.890  45.915  20.567  1.00  0.00           H
ATOM   3924  CD  ARG A 405      50.037  46.827  21.317  1.00  0.00           C
ATOM   3925  HD1 ARG A 405      50.483  47.391  22.164  1.00  0.00           H
ATOM   3926  HD2 ARG A 405      48.990  46.519  21.525  1.00  0.00           H
ATOM   3927  NE  ARG A 405      49.908  47.677  20.046  1.00  0.00           N
ATOM   3928  HE  ARG A 405      49.280  47.394  19.321  1.00  0.00           H
ATOM   3929  CZ  ARG A 405      50.514  48.780  19.805  1.00  0.00           C
ATOM   3930  NH1 ARG A 405      51.219  49.463  20.693  1.00  0.00           N
ATOM   3931 1HH1 ARG A 405      51.417  49.077  21.595  1.00  0.00           H
ATOM   3932 2HH1 ARG A 405      51.362  50.432  20.491  1.00  0.00           H
ATOM   3933  NH2 ARG A 405      50.354  49.410  18.633  1.00  0.00           N
ATOM   3934 1HH2 ARG A 405      50.057  48.888  17.833  1.00  0.00           H
ATOM   3935 2HH2 ARG A 405      50.988  50.154  18.422  1.00  0.00           H
ATOM   3936  C   ARG A 405      51.597  44.390  24.319  1.00  0.00           C
ATOM   3937  O   ARG A 405      51.147  45.092  25.204  1.00  0.00           O
ATOM   3938  N   ASN A 406      51.871  43.091  24.544  1.00  0.00           N
ATOM   3939  HN  ASN A 406      52.365  42.624  23.815  1.00  0.00           H
ATOM   3940  CA  ASN A 406      51.542  42.392  25.775  1.00  0.00           C
ATOM   3941  HA  ASN A 406      50.607  42.852  26.058  1.00  0.00           H
ATOM   3942  CB  ASN A 406      51.350  40.876  25.502  1.00  0.00           C
ATOM   3943  HB1 ASN A 406      52.275  40.396  25.115  1.00  0.00           H
ATOM   3944  HB2 ASN A 406      50.546  40.777  24.742  1.00  0.00           H
ATOM   3945  CG  ASN A 406      50.675  40.035  26.594  1.00  0.00           C
ATOM   3946  OD1 ASN A 406      49.908  40.452  27.469  1.00  0.00           O
ATOM   3947  ND2 ASN A 406      50.879  38.738  26.471  1.00  0.00           N
ATOM   3948 1HD2 ASN A 406      51.383  38.348  25.700  1.00  0.00           H
ATOM   3949 2HD2 ASN A 406      50.491  38.329  27.297  1.00  0.00           H
ATOM   3950  C   ASN A 406      52.446  42.627  26.957  1.00  0.00           C
ATOM   3951  O   ASN A 406      52.046  42.393  28.097  1.00  0.00           O
ATOM   3952  N   GLN A 407      53.716  43.079  26.767  1.00  0.00           N
ATOM   3953  HN  GLN A 407      54.145  43.104  25.867  1.00  0.00           H
ATOM   3954  CA  GLN A 407      54.675  43.431  27.832  1.00  0.00           C
ATOM   3955  HA  GLN A 407      54.625  42.806  28.711  1.00  0.00           H
ATOM   3956  CB  GLN A 407      56.109  43.468  27.354  1.00  0.00           C
ATOM   3957  HB1 GLN A 407      56.793  43.866  28.133  1.00  0.00           H
ATOM   3958  HB2 GLN A 407      56.202  44.147  26.480  1.00  0.00           H
ATOM   3959  CG  GLN A 407      56.706  42.110  26.911  1.00  0.00           C
ATOM   3960  HG1 GLN A 407      57.725  42.247  26.490  1.00  0.00           H
ATOM   3961  HG2 GLN A 407      56.192  41.547  26.103  1.00  0.00           H
ATOM   3962  CD  GLN A 407      57.004  41.172  28.072  1.00  0.00           C
ATOM   3963  OE1 GLN A 407      56.285  40.176  28.208  1.00  0.00           O
ATOM   3964  NE2 GLN A 407      58.049  41.473  28.793  1.00  0.00           N
ATOM   3965 1HE2 GLN A 407      58.360  40.786  29.451  1.00  0.00           H
ATOM   3966 2HE2 GLN A 407      58.586  42.272  28.522  1.00  0.00           H
ATOM   3967  C   GLN A 407      54.208  44.810  28.421  1.00  0.00           C
ATOM   3968  O   GLN A 407      54.233  44.976  29.623  1.00  0.00           O
ATOM   3969  N   GLU A 408      53.679  45.728  27.536  1.00  0.00           N
ATOM   3970  HN  GLU A 408      53.588  45.472  26.577  1.00  0.00           H
ATOM   3971  CA  GLU A 408      52.943  46.813  28.118  1.00  0.00           C
ATOM   3972  HA  GLU A 408      53.603  47.271  28.839  1.00  0.00           H
ATOM   3973  CB  GLU A 408      52.488  47.882  27.147  1.00  0.00           C
ATOM   3974  HB1 GLU A 408      51.509  48.273  27.498  1.00  0.00           H
ATOM   3975  HB2 GLU A 408      52.309  47.280  26.231  1.00  0.00           H
ATOM   3976  CG  GLU A 408      53.556  48.940  26.799  1.00  0.00           C
ATOM   3977  HG1 GLU A 408      53.155  49.607  26.006  1.00  0.00           H
ATOM   3978  HG2 GLU A 408      54.438  48.440  26.345  1.00  0.00           H
ATOM   3979  CD  GLU A 408      54.043  49.910  27.954  1.00  0.00           C
ATOM   3980  OE1 GLU A 408      55.199  50.331  27.935  1.00  0.00           O
ATOM   3981  OE2 GLU A 408      53.191  50.212  28.782  1.00  0.00           O
ATOM   3982  C   GLU A 408      51.773  46.394  28.996  1.00  0.00           C
ATOM   3983  O   GLU A 408      51.542  46.905  30.083  1.00  0.00           O
ATOM   3984  N   LYS A 409      50.970  45.398  28.593  1.00  0.00           N
ATOM   3985  HN  LYS A 409      51.193  45.115  27.663  1.00  0.00           H
ATOM   3986  CA  LYS A 409      49.825  44.858  29.377  1.00  0.00           C
ATOM   3987  HA  LYS A 409      49.313  45.783  29.600  1.00  0.00           H
ATOM   3988  CB  LYS A 409      48.945  43.858  28.693  1.00  0.00           C
ATOM   3989  HB1 LYS A 409      48.094  43.395  29.237  1.00  0.00           H
ATOM   3990  HB2 LYS A 409      49.579  43.030  28.310  1.00  0.00           H
ATOM   3991  CG  LYS A 409      48.246  44.440  27.443  1.00  0.00           C
ATOM   3992  HG1 LYS A 409      47.687  43.658  26.884  1.00  0.00           H
ATOM   3993  HG2 LYS A 409      49.100  44.910  26.911  1.00  0.00           H
ATOM   3994  CD  LYS A 409      47.295  45.610  27.780  1.00  0.00           C
ATOM   3995  HD1 LYS A 409      47.995  46.437  28.023  1.00  0.00           H
ATOM   3996  HD2 LYS A 409      46.742  45.327  28.701  1.00  0.00           H
ATOM   3997  CE  LYS A 409      46.328  46.055  26.705  1.00  0.00           C
ATOM   3998  HE1 LYS A 409      45.607  45.251  26.446  1.00  0.00           H
ATOM   3999  HE2 LYS A 409      46.990  46.154  25.819  1.00  0.00           H
ATOM   4000  NZ  LYS A 409      45.688  47.290  27.171  1.00  0.00           N
ATOM   4001  HZ1 LYS A 409      45.060  47.121  27.982  1.00  0.00           H
ATOM   4002  HZ2 LYS A 409      44.988  47.826  26.619  1.00  0.00           H
ATOM   4003  HZ3 LYS A 409      46.376  48.038  27.386  1.00  0.00           H
ATOM   4004  C   LYS A 409      50.216  44.156  30.673  1.00  0.00           C
ATOM   4005  O   LYS A 409      49.641  44.316  31.758  1.00  0.00           O
ATOM   4006  N   LEU A 410      51.377  43.434  30.629  1.00  0.00           N
ATOM   4007  HN  LEU A 410      51.701  43.285  29.698  1.00  0.00           H
ATOM   4008  CA  LEU A 410      51.898  42.729  31.689  1.00  0.00           C
ATOM   4009  HA  LEU A 410      51.107  42.145  32.138  1.00  0.00           H
ATOM   4010  CB  LEU A 410      53.113  41.733  31.267  1.00  0.00           C
ATOM   4011  HB1 LEU A 410      53.808  42.097  30.481  1.00  0.00           H
ATOM   4012  HB2 LEU A 410      52.572  40.975  30.661  1.00  0.00           H
ATOM   4013  CG  LEU A 410      53.919  41.033  32.379  1.00  0.00           C
ATOM   4014  HG  LEU A 410      54.261  41.874  33.020  1.00  0.00           H
ATOM   4015  CD1 LEU A 410      53.127  40.061  33.293  1.00  0.00           C
ATOM   4016 1HD1 LEU A 410      53.021  39.108  32.733  1.00  0.00           H
ATOM   4017 2HD1 LEU A 410      52.150  40.487  33.606  1.00  0.00           H
ATOM   4018 3HD1 LEU A 410      53.707  39.817  34.209  1.00  0.00           H
ATOM   4019  CD2 LEU A 410      55.226  40.438  31.768  1.00  0.00           C
ATOM   4020 1HD2 LEU A 410      55.821  40.035  32.616  1.00  0.00           H
ATOM   4021 2HD2 LEU A 410      55.728  41.247  31.195  1.00  0.00           H
ATOM   4022 3HD2 LEU A 410      54.997  39.564  31.122  1.00  0.00           H
ATOM   4023  C   LEU A 410      52.373  43.567  32.840  1.00  0.00           C
ATOM   4024  O   LEU A 410      52.068  43.297  33.972  1.00  0.00           O
ATOM   4025  N   LYS A 411      53.011  44.672  32.449  1.00  0.00           N
ATOM   4026  HN  LYS A 411      53.161  44.829  31.476  1.00  0.00           H
ATOM   4027  CA  LYS A 411      53.485  45.696  33.411  1.00  0.00           C
ATOM   4028  HA  LYS A 411      54.051  45.153  34.154  1.00  0.00           H
ATOM   4029  CB  LYS A 411      54.281  46.808  32.656  1.00  0.00           C
ATOM   4030  HB1 LYS A 411      54.367  47.792  33.163  1.00  0.00           H
ATOM   4031  HB2 LYS A 411      53.752  47.017  31.702  1.00  0.00           H
ATOM   4032  CG  LYS A 411      55.754  46.329  32.254  1.00  0.00           C
ATOM   4033  HG1 LYS A 411      55.633  45.564  31.457  1.00  0.00           H
ATOM   4034  HG2 LYS A 411      56.313  45.932  33.128  1.00  0.00           H
ATOM   4035  CD  LYS A 411      56.609  47.444  31.614  1.00  0.00           C
ATOM   4036  HD1 LYS A 411      57.549  46.921  31.335  1.00  0.00           H
ATOM   4037  HD2 LYS A 411      56.769  48.293  32.313  1.00  0.00           H
ATOM   4038  CE  LYS A 411      56.032  47.985  30.296  1.00  0.00           C
ATOM   4039  HE1 LYS A 411      55.025  48.451  30.350  1.00  0.00           H
ATOM   4040  HE2 LYS A 411      55.906  47.208  29.512  1.00  0.00           H
ATOM   4041  NZ  LYS A 411      56.912  49.017  29.716  1.00  0.00           N
ATOM   4042  HZ1 LYS A 411      57.709  48.598  29.196  1.00  0.00           H
ATOM   4043  HZ2 LYS A 411      57.381  49.688  30.359  1.00  0.00           H
ATOM   4044  HZ3 LYS A 411      56.541  49.628  28.961  1.00  0.00           H
ATOM   4045  C   LYS A 411      52.380  46.312  34.278  1.00  0.00           C
ATOM   4046  O   LYS A 411      52.475  46.369  35.456  1.00  0.00           O
ATOM   4047  N   LYS A 412      51.239  46.725  33.551  1.00  0.00           N
ATOM   4048  HN  LYS A 412      51.290  46.714  32.555  1.00  0.00           H
ATOM   4049  CA  LYS A 412      50.059  47.321  34.183  1.00  0.00           C
ATOM   4050  HA  LYS A 412      50.407  48.105  34.840  1.00  0.00           H
ATOM   4051  CB  LYS A 412      49.202  47.981  33.138  1.00  0.00           C
ATOM   4052  HB1 LYS A 412      48.136  47.761  33.360  1.00  0.00           H
ATOM   4053  HB2 LYS A 412      49.334  47.451  32.171  1.00  0.00           H
ATOM   4054  CG  LYS A 412      49.407  49.480  32.959  1.00  0.00           C
ATOM   4055  HG1 LYS A 412      48.941  49.811  33.912  1.00  0.00           H
ATOM   4056  HG2 LYS A 412      48.756  49.760  32.104  1.00  0.00           H
ATOM   4057  CD  LYS A 412      50.746  50.156  32.942  1.00  0.00           C
ATOM   4058  HD1 LYS A 412      51.272  49.839  33.868  1.00  0.00           H
ATOM   4059  HD2 LYS A 412      50.751  51.242  33.179  1.00  0.00           H
ATOM   4060  CE  LYS A 412      51.600  49.906  31.744  1.00  0.00           C
ATOM   4061  HE1 LYS A 412      51.904  48.847  31.604  1.00  0.00           H
ATOM   4062  HE2 LYS A 412      52.529  50.491  31.915  1.00  0.00           H
ATOM   4063  NZ  LYS A 412      51.058  50.541  30.561  1.00  0.00           N
ATOM   4064  HZ1 LYS A 412      50.399  49.985  29.980  1.00  0.00           H
ATOM   4065  HZ2 LYS A 412      51.983  50.673  30.104  1.00  0.00           H
ATOM   4066  HZ3 LYS A 412      50.570  51.435  30.774  1.00  0.00           H
ATOM   4067  C   LYS A 412      49.345  46.302  35.071  1.00  0.00           C
ATOM   4068  O   LYS A 412      48.923  46.682  36.203  1.00  0.00           O
ATOM   4069  N   PHE A 413      49.242  44.994  34.684  1.00  0.00           N
ATOM   4070  HN  PHE A 413      49.484  44.678  33.769  1.00  0.00           H
ATOM   4071  CA  PHE A 413      48.787  43.987  35.623  1.00  0.00           C
ATOM   4072  HA  PHE A 413      47.842  44.322  36.025  1.00  0.00           H
ATOM   4073  CB  PHE A 413      48.507  42.610  34.892  1.00  0.00           C
ATOM   4074  HB1 PHE A 413      49.456  42.309  34.398  1.00  0.00           H
ATOM   4075  HB2 PHE A 413      47.651  42.679  34.187  1.00  0.00           H
ATOM   4076  CG  PHE A 413      48.198  41.448  35.803  1.00  0.00           C
ATOM   4077  CD1 PHE A 413      47.022  41.376  36.489  1.00  0.00           C
ATOM   4078  HD1 PHE A 413      46.229  42.015  36.130  1.00  0.00           H
ATOM   4079  CE1 PHE A 413      46.721  40.325  37.425  1.00  0.00           C
ATOM   4080  HE1 PHE A 413      45.753  40.304  37.905  1.00  0.00           H
ATOM   4081  CZ  PHE A 413      47.722  39.456  37.790  1.00  0.00           C
ATOM   4082  HZ  PHE A 413      47.452  38.798  38.603  1.00  0.00           H
ATOM   4083  CD2 PHE A 413      49.175  40.492  36.124  1.00  0.00           C
ATOM   4084  HD2 PHE A 413      50.098  40.660  35.590  1.00  0.00           H
ATOM   4085  CE2 PHE A 413      48.990  39.561  37.188  1.00  0.00           C
ATOM   4086  HE2 PHE A 413      49.785  38.939  37.570  1.00  0.00           H
ATOM   4087  C   PHE A 413      49.700  43.801  36.838  1.00  0.00           C
ATOM   4088  O   PHE A 413      49.296  43.574  38.031  1.00  0.00           O
ATOM   4089  N   MET A 414      51.007  44.007  36.693  1.00  0.00           N
ATOM   4090  HN  MET A 414      51.465  44.008  35.808  1.00  0.00           H
ATOM   4091  CA  MET A 414      51.955  43.929  37.747  1.00  0.00           C
ATOM   4092  HA  MET A 414      51.540  43.116  38.323  1.00  0.00           H
ATOM   4093  CB  MET A 414      53.369  43.586  37.204  1.00  0.00           C
ATOM   4094  HB1 MET A 414      54.200  43.943  37.850  1.00  0.00           H
ATOM   4095  HB2 MET A 414      53.408  44.224  36.296  1.00  0.00           H
ATOM   4096  CG  MET A 414      53.415  42.124  36.792  1.00  0.00           C
ATOM   4097  HG1 MET A 414      52.645  42.006  36.000  1.00  0.00           H
ATOM   4098  HG2 MET A 414      53.087  41.423  37.589  1.00  0.00           H
ATOM   4099  SD  MET A 414      55.011  41.743  36.117  1.00  0.00           S
ATOM   4100  CE  MET A 414      56.121  41.402  37.523  1.00  0.00           C
ATOM   4101  HE1 MET A 414      56.959  40.706  37.302  1.00  0.00           H
ATOM   4102  HE2 MET A 414      55.607  40.973  38.410  1.00  0.00           H
ATOM   4103  HE3 MET A 414      56.364  42.356  38.037  1.00  0.00           H
ATOM   4104  C   MET A 414      51.937  45.136  38.804  1.00  0.00           C
ATOM   4105  O   MET A 414      52.149  44.992  40.011  1.00  0.00           O
ATOM   4106  N   ILE A 415      51.769  46.378  38.323  1.00  0.00           N
ATOM   4107  HN  ILE A 415      51.644  46.440  37.335  1.00  0.00           H
ATOM   4108  CA  ILE A 415      51.329  47.518  39.088  1.00  0.00           C
ATOM   4109  HA  ILE A 415      52.082  47.738  39.830  1.00  0.00           H
ATOM   4110  CB  ILE A 415      51.128  48.869  38.296  1.00  0.00           C
ATOM   4111  HB  ILE A 415      50.174  48.784  37.734  1.00  0.00           H
ATOM   4112  CG2 ILE A 415      51.016  50.085  39.316  1.00  0.00           C
ATOM   4113 1HG2 ILE A 415      51.954  50.059  39.911  1.00  0.00           H
ATOM   4114 2HG2 ILE A 415      50.177  49.941  40.029  1.00  0.00           H
ATOM   4115 3HG2 ILE A 415      50.831  51.049  38.795  1.00  0.00           H
ATOM   4116  CG1 ILE A 415      52.165  49.280  37.260  1.00  0.00           C
ATOM   4117 1HG1 ILE A 415      51.732  50.231  36.880  1.00  0.00           H
ATOM   4118 2HG1 ILE A 415      52.052  48.558  36.423  1.00  0.00           H
ATOM   4119  CD  ILE A 415      53.644  49.336  37.799  1.00  0.00           C
ATOM   4120  HD1 ILE A 415      54.036  48.306  37.934  1.00  0.00           H
ATOM   4121  HD2 ILE A 415      53.794  50.010  38.670  1.00  0.00           H
ATOM   4122  HD3 ILE A 415      54.237  49.632  36.908  1.00  0.00           H
ATOM   4123  C   ILE A 415      50.015  47.195  39.794  1.00  0.00           C
ATOM   4124  O   ILE A 415      49.928  47.353  41.025  1.00  0.00           O
ATOM   4125  N   ARG A 416      48.968  46.695  39.115  1.00  0.00           N
ATOM   4126  HN  ARG A 416      49.040  46.609  38.125  1.00  0.00           H
ATOM   4127  CA  ARG A 416      47.618  46.544  39.728  1.00  0.00           C
ATOM   4128  HA  ARG A 416      47.232  47.492  40.072  1.00  0.00           H
ATOM   4129  CB  ARG A 416      46.560  46.011  38.745  1.00  0.00           C
ATOM   4130  HB1 ARG A 416      45.714  45.528  39.279  1.00  0.00           H
ATOM   4131  HB2 ARG A 416      46.927  45.227  38.049  1.00  0.00           H
ATOM   4132  CG  ARG A 416      45.838  47.126  37.900  1.00  0.00           C
ATOM   4133  HG1 ARG A 416      46.629  47.561  37.252  1.00  0.00           H
ATOM   4134  HG2 ARG A 416      45.418  47.879  38.601  1.00  0.00           H
ATOM   4135  CD  ARG A 416      44.810  46.578  36.976  1.00  0.00           C
ATOM   4136  HD1 ARG A 416      44.059  46.009  37.564  1.00  0.00           H
ATOM   4137  HD2 ARG A 416      45.074  45.853  36.177  1.00  0.00           H
ATOM   4138  NE  ARG A 416      44.059  47.772  36.414  1.00  0.00           N
ATOM   4139  HE  ARG A 416      43.389  48.280  36.955  1.00  0.00           H
ATOM   4140  CZ  ARG A 416      44.526  48.479  35.371  1.00  0.00           C
ATOM   4141  NH1 ARG A 416      45.547  48.000  34.657  1.00  0.00           N
ATOM   4142 1HH1 ARG A 416      45.760  47.029  34.767  1.00  0.00           H
ATOM   4143 2HH1 ARG A 416      45.855  48.518  33.860  1.00  0.00           H
ATOM   4144  NH2 ARG A 416      44.045  49.727  35.172  1.00  0.00           N
ATOM   4145 1HH2 ARG A 416      43.364  50.140  35.777  1.00  0.00           H
ATOM   4146 2HH2 ARG A 416      44.657  50.279  34.606  1.00  0.00           H
ATOM   4147  C   ARG A 416      47.357  45.787  40.976  1.00  0.00           C
ATOM   4148  O   ARG A 416      46.695  46.263  41.912  1.00  0.00           O
ATOM   4149  N   ILE A 417      47.918  44.553  41.011  1.00  0.00           N
ATOM   4150  HN  ILE A 417      48.358  44.312  40.150  1.00  0.00           H
ATOM   4151  CA  ILE A 417      48.051  43.599  42.111  1.00  0.00           C
ATOM   4152  HA  ILE A 417      47.086  43.468  42.578  1.00  0.00           H
ATOM   4153  CB  ILE A 417      48.649  42.236  41.595  1.00  0.00           C
ATOM   4154  HB  ILE A 417      49.558  42.462  40.998  1.00  0.00           H
ATOM   4155  CG2 ILE A 417      49.005  41.429  42.848  1.00  0.00           C
ATOM   4156 1HG2 ILE A 417      49.987  41.828  43.183  1.00  0.00           H
ATOM   4157 2HG2 ILE A 417      48.975  40.348  42.594  1.00  0.00           H
ATOM   4158 3HG2 ILE A 417      48.263  41.562  43.664  1.00  0.00           H
ATOM   4159  CG1 ILE A 417      47.682  41.504  40.659  1.00  0.00           C
ATOM   4160 1HG1 ILE A 417      48.037  40.504  40.330  1.00  0.00           H
ATOM   4161 2HG1 ILE A 417      47.513  42.020  39.690  1.00  0.00           H
ATOM   4162  CD  ILE A 417      46.277  41.390  41.296  1.00  0.00           C
ATOM   4163  HD1 ILE A 417      45.677  40.490  41.043  1.00  0.00           H
ATOM   4164  HD2 ILE A 417      45.677  42.270  40.980  1.00  0.00           H
ATOM   4165  HD3 ILE A 417      46.348  41.348  42.404  1.00  0.00           H
ATOM   4166  C   ILE A 417      48.908  44.268  43.206  1.00  0.00           C
ATOM   4167  O   ILE A 417      48.510  44.270  44.373  1.00  0.00           O
ATOM   4168  N   GLY A 418      50.058  44.945  42.797  1.00  0.00           N
ATOM   4169  HN  GLY A 418      50.298  45.094  41.840  1.00  0.00           H
ATOM   4170  CA  GLY A 418      51.026  45.443  43.770  1.00  0.00           C
ATOM   4171  HA1 GLY A 418      51.876  45.730  43.168  1.00  0.00           H
ATOM   4172  HA2 GLY A 418      51.309  44.725  44.526  1.00  0.00           H
ATOM   4173  C   GLY A 418      50.514  46.639  44.547  1.00  0.00           C
ATOM   4174  O   GLY A 418      50.676  46.716  45.735  1.00  0.00           O
ATOM   4175  N   VAL A 419      49.847  47.533  43.889  1.00  0.00           N
ATOM   4176  HN  VAL A 419      49.716  47.549  42.901  1.00  0.00           H
ATOM   4177  CA  VAL A 419      49.090  48.606  44.644  1.00  0.00           C
ATOM   4178  HA  VAL A 419      49.686  49.161  45.353  1.00  0.00           H
ATOM   4179  CB  VAL A 419      48.520  49.590  43.610  1.00  0.00           C
ATOM   4180  HB  VAL A 419      47.928  48.980  42.893  1.00  0.00           H
ATOM   4181  CG1 VAL A 419      47.607  50.635  44.360  1.00  0.00           C
ATOM   4182 1HG1 VAL A 419      48.209  51.474  44.771  1.00  0.00           H
ATOM   4183 2HG1 VAL A 419      46.992  50.304  45.224  1.00  0.00           H
ATOM   4184 3HG1 VAL A 419      46.919  51.198  43.693  1.00  0.00           H
ATOM   4185  CG2 VAL A 419      49.602  50.286  42.792  1.00  0.00           C
ATOM   4186 1HG2 VAL A 419      49.293  51.086  42.086  1.00  0.00           H
ATOM   4187 2HG2 VAL A 419      50.202  49.588  42.170  1.00  0.00           H
ATOM   4188 3HG2 VAL A 419      50.287  50.647  43.589  1.00  0.00           H
ATOM   4189  C   VAL A 419      47.918  47.990  45.531  1.00  0.00           C
ATOM   4190  O   VAL A 419      47.775  48.326  46.717  1.00  0.00           O
ATOM   4191  N   PHE A 420      47.079  47.049  45.003  1.00  0.00           N
ATOM   4192  HN  PHE A 420      47.105  46.723  44.061  1.00  0.00           H
ATOM   4193  CA  PHE A 420      46.016  46.453  45.802  1.00  0.00           C
ATOM   4194  HA  PHE A 420      45.444  47.282  46.192  1.00  0.00           H
ATOM   4195  CB  PHE A 420      44.960  45.690  44.979  1.00  0.00           C
ATOM   4196  HB1 PHE A 420      45.394  44.764  44.544  1.00  0.00           H
ATOM   4197  HB2 PHE A 420      44.556  46.396  44.222  1.00  0.00           H
ATOM   4198  CG  PHE A 420      43.693  45.231  45.735  1.00  0.00           C
ATOM   4199  CD1 PHE A 420      42.803  46.271  46.142  1.00  0.00           C
ATOM   4200  HD1 PHE A 420      43.190  47.251  45.908  1.00  0.00           H
ATOM   4201  CE1 PHE A 420      41.652  45.970  46.913  1.00  0.00           C
ATOM   4202  HE1 PHE A 420      41.141  46.823  47.335  1.00  0.00           H
ATOM   4203  CZ  PHE A 420      41.359  44.635  47.324  1.00  0.00           C
ATOM   4204  HZ  PHE A 420      40.462  44.509  47.913  1.00  0.00           H
ATOM   4205  CD2 PHE A 420      43.439  43.901  46.197  1.00  0.00           C
ATOM   4206  HD2 PHE A 420      44.042  43.040  45.952  1.00  0.00           H
ATOM   4207  CE2 PHE A 420      42.286  43.643  47.026  1.00  0.00           C
ATOM   4208  HE2 PHE A 420      42.170  42.696  47.533  1.00  0.00           H
ATOM   4209  C   PHE A 420      46.494  45.592  47.000  1.00  0.00           C
ATOM   4210  O   PHE A 420      45.840  45.608  48.092  1.00  0.00           O
ATOM   4211  N   SER A 421      47.631  44.898  46.819  1.00  0.00           N
ATOM   4212  HN  SER A 421      47.989  44.832  45.891  1.00  0.00           H
ATOM   4213  CA  SER A 421      48.471  44.232  47.862  1.00  0.00           C
ATOM   4214  HA  SER A 421      47.830  43.575  48.432  1.00  0.00           H
ATOM   4215  CB  SER A 421      49.719  43.596  47.365  1.00  0.00           C
ATOM   4216  HB1 SER A 421      50.497  44.326  47.053  1.00  0.00           H
ATOM   4217  HB2 SER A 421      49.437  42.995  46.474  1.00  0.00           H
ATOM   4218  OG  SER A 421      50.202  42.753  48.321  1.00  0.00           O
ATOM   4219  HG1 SER A 421      49.779  41.944  48.025  1.00  0.00           H
ATOM   4220  C   SER A 421      48.849  45.211  48.943  1.00  0.00           C
ATOM   4221  O   SER A 421      48.667  44.985  50.131  1.00  0.00           O
ATOM   4222  N   GLY A 422      49.253  46.387  48.503  1.00  0.00           N
ATOM   4223  HN  GLY A 422      49.392  46.528  47.526  1.00  0.00           H
ATOM   4224  CA  GLY A 422      49.705  47.414  49.446  1.00  0.00           C
ATOM   4225  HA1 GLY A 422      50.028  48.265  48.864  1.00  0.00           H
ATOM   4226  HA2 GLY A 422      50.492  46.927  50.003  1.00  0.00           H
ATOM   4227  C   GLY A 422      48.877  48.007  50.544  1.00  0.00           C
ATOM   4228  O   GLY A 422      49.458  48.607  51.440  1.00  0.00           O
ATOM   4229  N   LEU A 423      47.533  47.937  50.322  1.00  0.00           N
ATOM   4230  HN  LEU A 423      47.203  47.480  49.500  1.00  0.00           H
ATOM   4231  CA  LEU A 423      46.439  48.418  51.145  1.00  0.00           C
ATOM   4232  HA  LEU A 423      46.781  49.376  51.508  1.00  0.00           H
ATOM   4233  CB  LEU A 423      45.063  48.557  50.416  1.00  0.00           C
ATOM   4234  HB1 LEU A 423      44.265  49.001  51.048  1.00  0.00           H
ATOM   4235  HB2 LEU A 423      44.744  47.515  50.201  1.00  0.00           H
ATOM   4236  CG  LEU A 423      44.961  49.162  49.021  1.00  0.00           C
ATOM   4237  HG  LEU A 423      45.702  48.629  48.388  1.00  0.00           H
ATOM   4238  CD1 LEU A 423      43.536  48.950  48.438  1.00  0.00           C
ATOM   4239 1HD1 LEU A 423      43.622  49.303  47.388  1.00  0.00           H
ATOM   4240 2HD1 LEU A 423      42.734  49.347  49.096  1.00  0.00           H
ATOM   4241 3HD1 LEU A 423      43.356  47.853  48.425  1.00  0.00           H
ATOM   4242  CD2 LEU A 423      45.479  50.620  49.103  1.00  0.00           C
ATOM   4243 1HD2 LEU A 423      44.777  51.283  49.652  1.00  0.00           H
ATOM   4244 2HD2 LEU A 423      45.471  51.154  48.129  1.00  0.00           H
ATOM   4245 3HD2 LEU A 423      46.456  50.617  49.632  1.00  0.00           H
ATOM   4246  C   LEU A 423      46.453  47.560  52.471  1.00  0.00           C
ATOM   4247  O   LEU A 423      46.031  48.095  53.517  1.00  0.00           O
ATOM   4248  N   TYR A 424      46.779  46.277  52.457  1.00  0.00           N
ATOM   4249  HN  TYR A 424      47.035  45.838  51.599  1.00  0.00           H
ATOM   4250  CA  TYR A 424      46.672  45.395  53.645  1.00  0.00           C
ATOM   4251  HA  TYR A 424      45.793  45.724  54.179  1.00  0.00           H
ATOM   4252  CB  TYR A 424      46.280  43.951  53.067  1.00  0.00           C
ATOM   4253  HB1 TYR A 424      47.217  43.568  52.609  1.00  0.00           H
ATOM   4254  HB2 TYR A 424      45.433  44.067  52.357  1.00  0.00           H
ATOM   4255  CG  TYR A 424      45.908  43.101  54.307  1.00  0.00           C
ATOM   4256  CD1 TYR A 424      44.698  43.398  54.978  1.00  0.00           C
ATOM   4257  HD1 TYR A 424      44.058  44.191  54.620  1.00  0.00           H
ATOM   4258  CE1 TYR A 424      44.276  42.561  56.002  1.00  0.00           C
ATOM   4259  HE1 TYR A 424      43.294  42.722  56.419  1.00  0.00           H
ATOM   4260  CZ  TYR A 424      45.052  41.397  56.329  1.00  0.00           C
ATOM   4261  OH  TYR A 424      44.449  40.464  57.248  1.00  0.00           O
ATOM   4262  HH  TYR A 424      44.969  39.658  57.226  1.00  0.00           H
ATOM   4263  CD2 TYR A 424      46.637  41.940  54.616  1.00  0.00           C
ATOM   4264  HD2 TYR A 424      47.606  41.852  54.147  1.00  0.00           H
ATOM   4265  CE2 TYR A 424      46.205  41.047  55.573  1.00  0.00           C
ATOM   4266  HE2 TYR A 424      46.752  40.149  55.819  1.00  0.00           H
ATOM   4267  C   TYR A 424      47.927  45.415  54.502  1.00  0.00           C
ATOM   4268  O   TYR A 424      47.905  45.013  55.673  1.00  0.00           O
ATOM   4269  N   LEU A 425      48.963  46.166  54.079  1.00  0.00           N
ATOM   4270  HN  LEU A 425      49.007  46.529  53.152  1.00  0.00           H
ATOM   4271  CA  LEU A 425      50.099  46.527  54.952  1.00  0.00           C
ATOM   4272  HA  LEU A 425      50.238  45.655  55.574  1.00  0.00           H
ATOM   4273  CB  LEU A 425      51.335  47.014  54.142  1.00  0.00           C
ATOM   4274  HB1 LEU A 425      52.214  47.213  54.792  1.00  0.00           H
ATOM   4275  HB2 LEU A 425      51.110  47.892  53.499  1.00  0.00           H
ATOM   4276  CG  LEU A 425      51.809  45.888  53.202  1.00  0.00           C
ATOM   4277  HG  LEU A 425      50.883  45.560  52.683  1.00  0.00           H
ATOM   4278  CD1 LEU A 425      52.882  46.355  52.161  1.00  0.00           C
ATOM   4279 1HD1 LEU A 425      52.824  45.666  51.291  1.00  0.00           H
ATOM   4280 2HD1 LEU A 425      53.902  46.462  52.589  1.00  0.00           H
ATOM   4281 3HD1 LEU A 425      52.648  47.378  51.795  1.00  0.00           H
ATOM   4282  CD2 LEU A 425      52.267  44.621  53.980  1.00  0.00           C
ATOM   4283 1HD2 LEU A 425      52.780  43.886  53.324  1.00  0.00           H
ATOM   4284 2HD2 LEU A 425      51.432  44.183  54.568  1.00  0.00           H
ATOM   4285 3HD2 LEU A 425      53.021  44.879  54.754  1.00  0.00           H
ATOM   4286  C   LEU A 425      49.627  47.576  55.810  1.00  0.00           C
ATOM   4287  O   LEU A 425      50.092  47.691  56.959  1.00  0.00           O
ATOM   4288  N   VAL A 426      48.615  48.407  55.434  1.00  0.00           N
ATOM   4289  HN  VAL A 426      48.250  48.387  54.506  1.00  0.00           H
ATOM   4290  CA  VAL A 426      48.117  49.450  56.376  1.00  0.00           C
ATOM   4291  HA  VAL A 426      48.985  50.057  56.589  1.00  0.00           H
ATOM   4292  CB  VAL A 426      47.203  50.419  55.671  1.00  0.00           C
ATOM   4293  HB  VAL A 426      46.249  49.961  55.334  1.00  0.00           H
ATOM   4294  CG1 VAL A 426      46.902  51.598  56.716  1.00  0.00           C
ATOM   4295 1HG1 VAL A 426      47.838  51.947  57.201  1.00  0.00           H
ATOM   4296 2HG1 VAL A 426      46.285  51.212  57.556  1.00  0.00           H
ATOM   4297 3HG1 VAL A 426      46.382  52.380  56.122  1.00  0.00           H
ATOM   4298  CG2 VAL A 426      47.760  51.087  54.436  1.00  0.00           C
ATOM   4299 1HG2 VAL A 426      47.087  51.941  54.206  1.00  0.00           H
ATOM   4300 2HG2 VAL A 426      47.901  50.375  53.595  1.00  0.00           H
ATOM   4301 3HG2 VAL A 426      48.699  51.609  54.721  1.00  0.00           H
ATOM   4302  C   VAL A 426      47.568  48.935  57.709  1.00  0.00           C
ATOM   4303  O   VAL A 426      48.102  49.276  58.787  1.00  0.00           O
ATOM   4304  N   PRO A 427      46.620  48.025  57.763  1.00  0.00           N
ATOM   4305  CD  PRO A 427      45.788  47.585  56.693  1.00  0.00           C
ATOM   4306  HD1 PRO A 427      46.447  47.403  55.817  1.00  0.00           H
ATOM   4307  HD2 PRO A 427      45.027  48.349  56.428  1.00  0.00           H
ATOM   4308  CA  PRO A 427      46.271  47.451  59.076  1.00  0.00           C
ATOM   4309  HA  PRO A 427      46.232  48.276  59.772  1.00  0.00           H
ATOM   4310  CB  PRO A 427      44.931  46.712  58.815  1.00  0.00           C
ATOM   4311  HB1 PRO A 427      44.077  47.421  58.758  1.00  0.00           H
ATOM   4312  HB2 PRO A 427      44.835  45.863  59.526  1.00  0.00           H
ATOM   4313  CG  PRO A 427      45.084  46.348  57.303  1.00  0.00           C
ATOM   4314  HG1 PRO A 427      45.785  45.488  57.246  1.00  0.00           H
ATOM   4315  HG2 PRO A 427      44.117  46.132  56.800  1.00  0.00           H
ATOM   4316  C   PRO A 427      47.318  46.595  59.732  1.00  0.00           C
ATOM   4317  O   PRO A 427      47.383  46.560  60.963  1.00  0.00           O
ATOM   4318  N   LEU A 428      48.092  45.730  58.969  1.00  0.00           N
ATOM   4319  HN  LEU A 428      47.969  45.774  57.980  1.00  0.00           H
ATOM   4320  CA  LEU A 428      49.149  44.941  59.673  1.00  0.00           C
ATOM   4321  HA  LEU A 428      48.611  44.322  60.375  1.00  0.00           H
ATOM   4322  CB  LEU A 428      49.879  43.904  58.637  1.00  0.00           C
ATOM   4323  HB1 LEU A 428      50.817  43.497  59.070  1.00  0.00           H
ATOM   4324  HB2 LEU A 428      50.102  44.521  57.740  1.00  0.00           H
ATOM   4325  CG  LEU A 428      49.015  42.736  58.123  1.00  0.00           C
ATOM   4326  HG  LEU A 428      48.087  43.087  57.623  1.00  0.00           H
ATOM   4327  CD1 LEU A 428      49.773  41.807  57.050  1.00  0.00           C
ATOM   4328 1HD1 LEU A 428      48.947  41.176  56.659  1.00  0.00           H
ATOM   4329 2HD1 LEU A 428      50.621  41.242  57.491  1.00  0.00           H
ATOM   4330 3HD1 LEU A 428      50.245  42.477  56.299  1.00  0.00           H
ATOM   4331  CD2 LEU A 428      48.597  41.828  59.326  1.00  0.00           C
ATOM   4332 1HD2 LEU A 428      49.494  41.391  59.814  1.00  0.00           H
ATOM   4333 2HD2 LEU A 428      48.089  40.966  58.844  1.00  0.00           H
ATOM   4334 3HD2 LEU A 428      47.789  42.294  59.931  1.00  0.00           H
ATOM   4335  C   LEU A 428      50.241  45.621  60.491  1.00  0.00           C
ATOM   4336  O   LEU A 428      50.480  45.204  61.620  1.00  0.00           O
ATOM   4337  N   VAL A 429      50.861  46.728  59.965  1.00  0.00           N
ATOM   4338  HN  VAL A 429      50.604  47.065  59.062  1.00  0.00           H
ATOM   4339  CA  VAL A 429      51.769  47.565  60.732  1.00  0.00           C
ATOM   4340  HA  VAL A 429      52.426  46.880  61.247  1.00  0.00           H
ATOM   4341  CB  VAL A 429      52.660  48.433  59.795  1.00  0.00           C
ATOM   4342  HB  VAL A 429      52.904  47.809  58.909  1.00  0.00           H
ATOM   4343  CG1 VAL A 429      51.885  49.616  59.125  1.00  0.00           C
ATOM   4344 1HG1 VAL A 429      51.491  50.320  59.889  1.00  0.00           H
ATOM   4345 2HG1 VAL A 429      51.014  49.328  58.498  1.00  0.00           H
ATOM   4346 3HG1 VAL A 429      52.550  50.297  58.554  1.00  0.00           H
ATOM   4347  CG2 VAL A 429      53.971  48.854  60.520  1.00  0.00           C
ATOM   4348 1HG2 VAL A 429      54.443  47.902  60.843  1.00  0.00           H
ATOM   4349 2HG2 VAL A 429      53.856  49.559  61.371  1.00  0.00           H
ATOM   4350 3HG2 VAL A 429      54.691  49.324  59.816  1.00  0.00           H
ATOM   4351  C   VAL A 429      51.003  48.431  61.699  1.00  0.00           C
ATOM   4352  O   VAL A 429      51.548  48.688  62.818  1.00  0.00           O
ATOM   4353  N   THR A 430      49.671  48.763  61.450  1.00  0.00           N
ATOM   4354  HN  THR A 430      49.209  48.563  60.589  1.00  0.00           H
ATOM   4355  CA  THR A 430      48.842  49.402  62.486  1.00  0.00           C
ATOM   4356  HA  THR A 430      49.294  50.301  62.879  1.00  0.00           H
ATOM   4357  CB  THR A 430      47.389  49.916  61.919  1.00  0.00           C
ATOM   4358  HB  THR A 430      46.780  49.035  61.622  1.00  0.00           H
ATOM   4359  OG1 THR A 430      47.484  50.773  60.815  1.00  0.00           O
ATOM   4360  HG1 THR A 430      47.760  50.195  60.100  1.00  0.00           H
ATOM   4361  CG2 THR A 430      46.559  50.641  62.994  1.00  0.00           C
ATOM   4362 1HG2 THR A 430      45.677  51.098  62.497  1.00  0.00           H
ATOM   4363 2HG2 THR A 430      47.199  51.433  63.437  1.00  0.00           H
ATOM   4364 3HG2 THR A 430      46.161  50.038  63.838  1.00  0.00           H
ATOM   4365  C   THR A 430      48.592  48.396  63.624  1.00  0.00           C
ATOM   4366  O   THR A 430      48.868  48.666  64.782  1.00  0.00           O
ATOM   4367  N   LEU A 431      48.202  47.121  63.385  1.00  0.00           N
ATOM   4368  HN  LEU A 431      48.097  46.811  62.443  1.00  0.00           H
ATOM   4369  CA  LEU A 431      47.854  46.014  64.284  1.00  0.00           C
ATOM   4370  HA  LEU A 431      47.084  46.366  64.955  1.00  0.00           H
ATOM   4371  CB  LEU A 431      47.382  44.813  63.452  1.00  0.00           C
ATOM   4372  HB1 LEU A 431      48.105  44.468  62.683  1.00  0.00           H
ATOM   4373  HB2 LEU A 431      46.480  45.112  62.876  1.00  0.00           H
ATOM   4374  CG  LEU A 431      46.982  43.549  64.204  1.00  0.00           C
ATOM   4375  HG  LEU A 431      47.692  43.395  65.044  1.00  0.00           H
ATOM   4376  CD1 LEU A 431      45.562  43.633  64.599  1.00  0.00           C
ATOM   4377 1HD1 LEU A 431      44.892  43.945  63.770  1.00  0.00           H
ATOM   4378 2HD1 LEU A 431      45.301  44.258  65.480  1.00  0.00           H
ATOM   4379 3HD1 LEU A 431      45.192  42.594  64.739  1.00  0.00           H
ATOM   4380  CD2 LEU A 431      47.148  42.381  63.171  1.00  0.00           C
ATOM   4381 1HD2 LEU A 431      46.317  42.544  62.451  1.00  0.00           H
ATOM   4382 2HD2 LEU A 431      47.004  41.428  63.723  1.00  0.00           H
ATOM   4383 3HD2 LEU A 431      48.128  42.414  62.648  1.00  0.00           H
ATOM   4384  C   LEU A 431      49.100  45.634  65.140  1.00  0.00           C
ATOM   4385  O   LEU A 431      48.953  45.555  66.328  1.00  0.00           O
ATOM   4386  N   LEU A 432      50.210  45.523  64.453  1.00  0.00           N
ATOM   4387  HN  LEU A 432      50.127  45.458  63.461  1.00  0.00           H
ATOM   4388  CA  LEU A 432      51.556  45.483  65.011  1.00  0.00           C
ATOM   4389  HA  LEU A 432      51.623  44.582  65.603  1.00  0.00           H
ATOM   4390  CB  LEU A 432      52.601  45.329  63.857  1.00  0.00           C
ATOM   4391  HB1 LEU A 432      52.297  46.111  63.128  1.00  0.00           H
ATOM   4392  HB2 LEU A 432      52.428  44.383  63.301  1.00  0.00           H
ATOM   4393  CG  LEU A 432      54.127  45.262  64.121  1.00  0.00           C
ATOM   4394  HG  LEU A 432      54.374  45.989  64.924  1.00  0.00           H
ATOM   4395  CD1 LEU A 432      54.571  43.909  64.557  1.00  0.00           C
ATOM   4396 1HD1 LEU A 432      54.272  43.124  63.830  1.00  0.00           H
ATOM   4397 2HD1 LEU A 432      54.112  43.532  65.496  1.00  0.00           H
ATOM   4398 3HD1 LEU A 432      55.664  43.915  64.759  1.00  0.00           H
ATOM   4399  CD2 LEU A 432      54.817  45.678  62.835  1.00  0.00           C
ATOM   4400 1HD2 LEU A 432      54.723  46.767  62.633  1.00  0.00           H
ATOM   4401 2HD2 LEU A 432      54.322  45.130  62.004  1.00  0.00           H
ATOM   4402 3HD2 LEU A 432      55.907  45.465  62.866  1.00  0.00           H
ATOM   4403  C   LEU A 432      51.904  46.714  65.943  1.00  0.00           C
ATOM   4404  O   LEU A 432      52.120  46.598  67.143  1.00  0.00           O
ATOM   4405  N   GLY A 433      51.765  47.925  65.424  1.00  0.00           N
ATOM   4406  HN  GLY A 433      51.615  48.010  64.442  1.00  0.00           H
ATOM   4407  CA  GLY A 433      52.029  49.180  66.222  1.00  0.00           C
ATOM   4408  HA1 GLY A 433      51.813  50.117  65.730  1.00  0.00           H
ATOM   4409  HA2 GLY A 433      53.089  49.126  66.422  1.00  0.00           H
ATOM   4410  C   GLY A 433      51.240  49.281  67.482  1.00  0.00           C
ATOM   4411  O   GLY A 433      51.782  49.554  68.554  1.00  0.00           O
ATOM   4412  N   CYS A 434      49.966  49.143  67.360  1.00  0.00           N
ATOM   4413  HN  CYS A 434      49.541  49.028  66.465  1.00  0.00           H
ATOM   4414  CA  CYS A 434      48.967  48.977  68.432  1.00  0.00           C
ATOM   4415  HA  CYS A 434      48.961  49.889  69.010  1.00  0.00           H
ATOM   4416  CB  CYS A 434      47.613  48.638  67.853  1.00  0.00           C
ATOM   4417  HB1 CYS A 434      46.926  48.225  68.622  1.00  0.00           H
ATOM   4418  HB2 CYS A 434      47.690  47.941  66.990  1.00  0.00           H
ATOM   4419  SG  CYS A 434      46.733  50.099  67.156  1.00  0.00           S
ATOM   4420  HG1 CYS A 434      46.049  50.629  68.159  1.00  0.00           H
ATOM   4421  C   CYS A 434      49.305  47.890  69.442  1.00  0.00           C
ATOM   4422  O   CYS A 434      49.374  48.018  70.681  1.00  0.00           O
ATOM   4423  N   TYR A 435      49.802  46.712  68.924  1.00  0.00           N
ATOM   4424  HN  TYR A 435      50.006  46.493  67.973  1.00  0.00           H
ATOM   4425  CA  TYR A 435      50.228  45.621  69.780  1.00  0.00           C
ATOM   4426  HA  TYR A 435      49.458  45.448  70.518  1.00  0.00           H
ATOM   4427  CB  TYR A 435      50.450  44.401  68.902  1.00  0.00           C
ATOM   4428  HB1 TYR A 435      51.053  44.688  68.013  1.00  0.00           H
ATOM   4429  HB2 TYR A 435      49.521  44.150  68.346  1.00  0.00           H
ATOM   4430  CG  TYR A 435      50.949  43.130  69.732  1.00  0.00           C
ATOM   4431  CD1 TYR A 435      50.193  42.488  70.728  1.00  0.00           C
ATOM   4432  HD1 TYR A 435      49.347  43.084  71.039  1.00  0.00           H
ATOM   4433  CE1 TYR A 435      50.692  41.347  71.385  1.00  0.00           C
ATOM   4434  HE1 TYR A 435      50.187  40.985  72.268  1.00  0.00           H
ATOM   4435  CZ  TYR A 435      51.913  40.853  70.923  1.00  0.00           C
ATOM   4436  OH  TYR A 435      52.387  39.622  71.532  1.00  0.00           O
ATOM   4437  HH  TYR A 435      51.610  39.107  71.762  1.00  0.00           H
ATOM   4438  CD2 TYR A 435      52.100  42.598  69.279  1.00  0.00           C
ATOM   4439  HD2 TYR A 435      52.657  43.031  68.461  1.00  0.00           H
ATOM   4440  CE2 TYR A 435      52.596  41.451  69.861  1.00  0.00           C
ATOM   4441  HE2 TYR A 435      53.525  40.958  69.614  1.00  0.00           H
ATOM   4442  C   TYR A 435      51.487  45.987  70.487  1.00  0.00           C
ATOM   4443  O   TYR A 435      51.591  45.688  71.652  1.00  0.00           O
ATOM   4444  N   VAL A 436      52.528  46.743  69.914  1.00  0.00           N
ATOM   4445  HN  VAL A 436      52.434  47.040  68.967  1.00  0.00           H
ATOM   4446  CA  VAL A 436      53.709  47.181  70.640  1.00  0.00           C
ATOM   4447  HA  VAL A 436      54.061  46.345  71.226  1.00  0.00           H
ATOM   4448  CB  VAL A 436      54.883  47.819  69.760  1.00  0.00           C
ATOM   4449  HB  VAL A 436      54.544  48.679  69.143  1.00  0.00           H
ATOM   4450  CG1 VAL A 436      56.044  48.379  70.734  1.00  0.00           C
ATOM   4451 1HG1 VAL A 436      56.264  47.649  71.542  1.00  0.00           H
ATOM   4452 2HG1 VAL A 436      55.648  49.281  71.249  1.00  0.00           H
ATOM   4453 3HG1 VAL A 436      56.931  48.700  70.148  1.00  0.00           H
ATOM   4454  CG2 VAL A 436      55.573  46.745  68.826  1.00  0.00           C
ATOM   4455 1HG2 VAL A 436      54.698  46.328  68.283  1.00  0.00           H
ATOM   4456 2HG2 VAL A 436      56.227  46.048  69.392  1.00  0.00           H
ATOM   4457 3HG2 VAL A 436      56.244  47.282  68.123  1.00  0.00           H
ATOM   4458  C   VAL A 436      53.288  48.150  71.653  1.00  0.00           C
ATOM   4459  O   VAL A 436      53.678  48.108  72.836  1.00  0.00           O
ATOM   4460  N   TYR A 437      52.332  49.077  71.284  1.00  0.00           N
ATOM   4461  HN  TYR A 437      52.204  49.240  70.309  1.00  0.00           H
ATOM   4462  CA  TYR A 437      51.848  50.137  72.179  1.00  0.00           C
ATOM   4463  HA  TYR A 437      52.722  50.648  72.557  1.00  0.00           H
ATOM   4464  CB  TYR A 437      50.881  51.104  71.410  1.00  0.00           C
ATOM   4465  HB1 TYR A 437      50.246  50.433  70.793  1.00  0.00           H
ATOM   4466  HB2 TYR A 437      51.517  51.741  70.759  1.00  0.00           H
ATOM   4467  CG  TYR A 437      49.960  51.972  72.228  1.00  0.00           C
ATOM   4468  CD1 TYR A 437      48.575  51.729  72.304  1.00  0.00           C
ATOM   4469  HD1 TYR A 437      48.110  50.929  71.748  1.00  0.00           H
ATOM   4470  CE1 TYR A 437      47.769  52.607  73.017  1.00  0.00           C
ATOM   4471  HE1 TYR A 437      46.710  52.399  73.060  1.00  0.00           H
ATOM   4472  CZ  TYR A 437      48.326  53.634  73.776  1.00  0.00           C
ATOM   4473  OH  TYR A 437      47.486  54.300  74.645  1.00  0.00           O
ATOM   4474  HH  TYR A 437      47.993  54.968  75.113  1.00  0.00           H
ATOM   4475  CD2 TYR A 437      50.486  53.085  72.861  1.00  0.00           C
ATOM   4476  HD2 TYR A 437      51.534  53.340  72.826  1.00  0.00           H
ATOM   4477  CE2 TYR A 437      49.691  53.988  73.546  1.00  0.00           C
ATOM   4478  HE2 TYR A 437      50.123  54.863  74.008  1.00  0.00           H
ATOM   4479  C   TYR A 437      51.138  49.519  73.388  1.00  0.00           C
ATOM   4480  O   TYR A 437      51.340  49.828  74.563  1.00  0.00           O
ATOM   4481  N   GLU A 438      50.232  48.516  73.185  1.00  0.00           N
ATOM   4482  HN  GLU A 438      50.061  48.236  72.243  1.00  0.00           H
ATOM   4483  CA  GLU A 438      49.650  47.653  74.321  1.00  0.00           C
ATOM   4484  HA  GLU A 438      49.138  48.252  75.060  1.00  0.00           H
ATOM   4485  CB  GLU A 438      48.734  46.540  73.700  1.00  0.00           C
ATOM   4486  HB1 GLU A 438      48.605  45.762  74.483  1.00  0.00           H
ATOM   4487  HB2 GLU A 438      49.193  45.989  72.851  1.00  0.00           H
ATOM   4488  CG  GLU A 438      47.390  47.155  73.177  1.00  0.00           C
ATOM   4489  HG1 GLU A 438      47.633  47.920  72.409  1.00  0.00           H
ATOM   4490  HG2 GLU A 438      46.713  47.572  73.952  1.00  0.00           H
ATOM   4491  CD  GLU A 438      46.552  46.078  72.437  1.00  0.00           C
ATOM   4492  OE1 GLU A 438      46.838  44.835  72.439  1.00  0.00           O
ATOM   4493  OE2 GLU A 438      45.460  46.428  71.887  1.00  0.00           O
ATOM   4494  C   GLU A 438      50.685  46.886  75.184  1.00  0.00           C
ATOM   4495  O   GLU A 438      50.746  47.066  76.404  1.00  0.00           O
ATOM   4496  N   GLN A 439      51.660  46.137  74.553  1.00  0.00           N
ATOM   4497  HN  GLN A 439      51.660  45.945  73.574  1.00  0.00           H
ATOM   4498  CA  GLN A 439      52.637  45.437  75.259  1.00  0.00           C
ATOM   4499  HA  GLN A 439      52.209  44.862  76.067  1.00  0.00           H
ATOM   4500  CB  GLN A 439      53.236  44.489  74.263  1.00  0.00           C
ATOM   4501  HB1 GLN A 439      54.159  44.098  74.741  1.00  0.00           H
ATOM   4502  HB2 GLN A 439      53.636  45.061  73.399  1.00  0.00           H
ATOM   4503  CG  GLN A 439      52.484  43.181  73.708  1.00  0.00           C
ATOM   4504  HG1 GLN A 439      53.168  42.638  73.021  1.00  0.00           H
ATOM   4505  HG2 GLN A 439      51.566  43.560  73.210  1.00  0.00           H
ATOM   4506  CD  GLN A 439      52.125  42.291  74.922  1.00  0.00           C
ATOM   4507  OE1 GLN A 439      50.965  42.260  75.368  1.00  0.00           O
ATOM   4508  NE2 GLN A 439      53.188  41.616  75.494  1.00  0.00           N
ATOM   4509 1HE2 GLN A 439      53.981  41.507  74.895  1.00  0.00           H
ATOM   4510 2HE2 GLN A 439      53.124  41.263  76.428  1.00  0.00           H
ATOM   4511  C   GLN A 439      53.701  46.141  76.007  1.00  0.00           C
ATOM   4512  O   GLN A 439      54.235  45.549  76.933  1.00  0.00           O
ATOM   4513  N   VAL A 440      54.061  47.384  75.636  1.00  0.00           N
ATOM   4514  HN  VAL A 440      53.734  47.803  74.792  1.00  0.00           H
ATOM   4515  CA  VAL A 440      55.102  48.134  76.220  1.00  0.00           C
ATOM   4516  HA  VAL A 440      55.900  47.534  76.632  1.00  0.00           H
ATOM   4517  CB  VAL A 440      55.775  48.955  75.129  1.00  0.00           C
ATOM   4518  HB  VAL A 440      55.852  48.283  74.248  1.00  0.00           H
ATOM   4519  CG1 VAL A 440      54.860  50.238  74.760  1.00  0.00           C
ATOM   4520 1HG1 VAL A 440      53.814  49.940  74.533  1.00  0.00           H
ATOM   4521 2HG1 VAL A 440      55.268  50.773  73.876  1.00  0.00           H
ATOM   4522 3HG1 VAL A 440      54.665  50.962  75.580  1.00  0.00           H
ATOM   4523  CG2 VAL A 440      57.135  49.467  75.543  1.00  0.00           C
ATOM   4524 1HG2 VAL A 440      57.050  50.276  76.300  1.00  0.00           H
ATOM   4525 2HG2 VAL A 440      57.752  49.788  74.677  1.00  0.00           H
ATOM   4526 3HG2 VAL A 440      57.641  48.708  76.178  1.00  0.00           H
ATOM   4527  C   VAL A 440      54.592  48.991  77.335  1.00  0.00           C
ATOM   4528  O   VAL A 440      55.373  49.500  78.194  1.00  0.00           O
ATOM   4529  N   ASN A 441      53.287  49.189  77.453  1.00  0.00           N
ATOM   4530  HN  ASN A 441      52.773  48.805  76.690  1.00  0.00           H
ATOM   4531  CA  ASN A 441      52.758  50.078  78.459  1.00  0.00           C
ATOM   4532  HA  ASN A 441      53.552  50.480  79.072  1.00  0.00           H
ATOM   4533  CB  ASN A 441      51.798  51.199  77.910  1.00  0.00           C
ATOM   4534  HB1 ASN A 441      51.477  51.752  78.818  1.00  0.00           H
ATOM   4535  HB2 ASN A 441      50.867  50.769  77.483  1.00  0.00           H
ATOM   4536  CG  ASN A 441      52.559  52.116  76.981  1.00  0.00           C
ATOM   4537  OD1 ASN A 441      53.545  52.744  77.370  1.00  0.00           O
ATOM   4538  ND2 ASN A 441      52.107  52.210  75.760  1.00  0.00           N
ATOM   4539 1HD2 ASN A 441      51.423  51.570  75.411  1.00  0.00           H
ATOM   4540 2HD2 ASN A 441      52.448  52.913  75.136  1.00  0.00           H
ATOM   4541  C   ASN A 441      51.914  49.372  79.489  1.00  0.00           C
ATOM   4542  O   ASN A 441      51.647  49.944  80.559  1.00  0.00           O
ATOM   4543  N   ARG A 442      51.463  48.142  79.236  1.00  0.00           N
ATOM   4544  HN  ARG A 442      51.641  47.727  78.347  1.00  0.00           H
ATOM   4545  CA  ARG A 442      50.616  47.373  80.105  1.00  0.00           C
ATOM   4546  HA  ARG A 442      49.677  47.899  80.191  1.00  0.00           H
ATOM   4547  CB  ARG A 442      50.146  46.071  79.460  1.00  0.00           C
ATOM   4548  HB1 ARG A 442      49.679  46.362  78.495  1.00  0.00           H
ATOM   4549  HB2 ARG A 442      49.291  45.724  80.078  1.00  0.00           H
ATOM   4550  CG  ARG A 442      51.196  45.026  79.209  1.00  0.00           C
ATOM   4551  HG1 ARG A 442      51.794  44.788  80.115  1.00  0.00           H
ATOM   4552  HG2 ARG A 442      51.900  45.418  78.444  1.00  0.00           H
ATOM   4553  CD  ARG A 442      50.668  43.532  78.887  1.00  0.00           C
ATOM   4554  HD1 ARG A 442      51.572  42.909  78.715  1.00  0.00           H
ATOM   4555  HD2 ARG A 442      49.957  43.447  78.038  1.00  0.00           H
ATOM   4556  NE  ARG A 442      50.031  43.089  80.157  1.00  0.00           N
ATOM   4557  HE  ARG A 442      49.726  43.795  80.797  1.00  0.00           H
ATOM   4558  CZ  ARG A 442      49.894  41.902  80.549  1.00  0.00           C
ATOM   4559  NH1 ARG A 442      49.957  40.814  79.876  1.00  0.00           N
ATOM   4560 1HH1 ARG A 442      50.147  40.817  78.894  1.00  0.00           H
ATOM   4561 2HH1 ARG A 442      50.324  40.024  80.367  1.00  0.00           H
ATOM   4562  NH2 ARG A 442      49.863  41.776  81.855  1.00  0.00           N
ATOM   4563 1HH2 ARG A 442      50.035  42.538  82.478  1.00  0.00           H
ATOM   4564 2HH2 ARG A 442      50.014  40.880  82.271  1.00  0.00           H
ATOM   4565  C   ARG A 442      51.153  47.251  81.572  1.00  0.00           C
ATOM   4566  O   ARG A 442      50.425  47.246  82.557  1.00  0.00           O
ATOM   4567  N   ILE A 443      52.487  47.086  81.658  1.00  0.00           N
ATOM   4568  HN  ILE A 443      53.011  47.049  80.810  1.00  0.00           H
ATOM   4569  CA  ILE A 443      53.138  47.027  82.959  1.00  0.00           C
ATOM   4570  HA  ILE A 443      52.555  46.354  83.571  1.00  0.00           H
ATOM   4571  CB  ILE A 443      54.575  46.492  83.002  1.00  0.00           C
ATOM   4572  HB  ILE A 443      55.132  47.029  82.204  1.00  0.00           H
ATOM   4573  CG2 ILE A 443      55.258  46.456  84.435  1.00  0.00           C
ATOM   4574 1HG2 ILE A 443      55.395  47.487  84.827  1.00  0.00           H
ATOM   4575 2HG2 ILE A 443      56.162  45.821  84.556  1.00  0.00           H
ATOM   4576 3HG2 ILE A 443      54.531  45.994  85.136  1.00  0.00           H
ATOM   4577  CG1 ILE A 443      54.554  45.038  82.502  1.00  0.00           C
ATOM   4578 1HG1 ILE A 443      55.558  44.631  82.259  1.00  0.00           H
ATOM   4579 2HG1 ILE A 443      54.102  44.992  81.488  1.00  0.00           H
ATOM   4580  CD  ILE A 443      53.803  44.047  83.463  1.00  0.00           C
ATOM   4581  HD1 ILE A 443      53.512  43.185  82.825  1.00  0.00           H
ATOM   4582  HD2 ILE A 443      52.813  44.468  83.742  1.00  0.00           H
ATOM   4583  HD3 ILE A 443      54.504  43.829  84.297  1.00  0.00           H
ATOM   4584  C   ILE A 443      53.122  48.358  83.722  1.00  0.00           C
ATOM   4585  O   ILE A 443      52.662  48.385  84.853  1.00  0.00           O
ATOM   4586  N   THR A 444      53.420  49.537  83.076  1.00  0.00           N
ATOM   4587  HN  THR A 444      53.803  49.505  82.156  1.00  0.00           H
ATOM   4588  CA  THR A 444      53.444  50.828  83.774  1.00  0.00           C
ATOM   4589  HA  THR A 444      54.055  50.767  84.662  1.00  0.00           H
ATOM   4590  CB  THR A 444      54.016  52.035  82.942  1.00  0.00           C
ATOM   4591  HB  THR A 444      53.452  52.207  82.000  1.00  0.00           H
ATOM   4592  OG1 THR A 444      55.399  51.726  82.596  1.00  0.00           O
ATOM   4593  HG1 THR A 444      55.322  50.926  82.071  1.00  0.00           H
ATOM   4594  CG2 THR A 444      54.002  53.340  83.832  1.00  0.00           C
ATOM   4595 1HG2 THR A 444      54.679  54.062  83.329  1.00  0.00           H
ATOM   4596 2HG2 THR A 444      54.451  53.027  84.799  1.00  0.00           H
ATOM   4597 3HG2 THR A 444      52.964  53.702  83.997  1.00  0.00           H
ATOM   4598  C   THR A 444      52.033  51.197  84.175  1.00  0.00           C
ATOM   4599  O   THR A 444      51.786  51.578  85.339  1.00  0.00           O
ATOM   4600  N   TRP A 445      51.064  50.874  83.229  1.00  0.00           N
ATOM   4601  HN  TRP A 445      51.231  50.529  82.308  1.00  0.00           H
ATOM   4602  CA  TRP A 445      49.637  51.020  83.582  1.00  0.00           C
ATOM   4603  HA  TRP A 445      49.517  52.067  83.821  1.00  0.00           H
ATOM   4604  CB  TRP A 445      48.744  50.816  82.370  1.00  0.00           C
ATOM   4605  HB1 TRP A 445      47.646  50.939  82.481  1.00  0.00           H
ATOM   4606  HB2 TRP A 445      48.864  49.747  82.091  1.00  0.00           H
ATOM   4607  CG  TRP A 445      48.982  51.717  81.164  1.00  0.00           C
ATOM   4608  CD1 TRP A 445      49.466  52.959  81.114  1.00  0.00           C
ATOM   4609  HD1 TRP A 445      49.872  53.598  81.883  1.00  0.00           H
ATOM   4610  NE1 TRP A 445      49.374  53.443  79.804  1.00  0.00           N
ATOM   4611  HE1 TRP A 445      49.911  54.151  79.401  1.00  0.00           H
ATOM   4612  CE2 TRP A 445      48.841  52.562  78.994  1.00  0.00           C
ATOM   4613  CD2 TRP A 445      48.596  51.438  79.800  1.00  0.00           C
ATOM   4614  CE3 TRP A 445      48.069  50.314  79.128  1.00  0.00           C
ATOM   4615  HE3 TRP A 445      47.784  49.404  79.634  1.00  0.00           H
ATOM   4616  CZ3 TRP A 445      47.867  50.282  77.747  1.00  0.00           C
ATOM   4617  HZ3 TRP A 445      47.590  49.375  77.231  1.00  0.00           H
ATOM   4618  CZ2 TRP A 445      48.612  52.563  77.640  1.00  0.00           C
ATOM   4619  HZ2 TRP A 445      48.922  53.430  77.077  1.00  0.00           H
ATOM   4620  CH2 TRP A 445      48.248  51.345  77.017  1.00  0.00           C
ATOM   4621  HH2 TRP A 445      48.157  51.371  75.941  1.00  0.00           H
ATOM   4622  C   TRP A 445      49.117  50.227  84.829  1.00  0.00           C
ATOM   4623  O   TRP A 445      48.426  50.814  85.694  1.00  0.00           O
ATOM   4624  N   GLU A 446      49.478  48.923  84.939  1.00  0.00           N
ATOM   4625  HN  GLU A 446      49.919  48.433  84.191  1.00  0.00           H
ATOM   4626  CA  GLU A 446      49.304  48.150  86.193  1.00  0.00           C
ATOM   4627  HA  GLU A 446      48.275  48.166  86.521  1.00  0.00           H
ATOM   4628  CB  GLU A 446      49.657  46.630  86.067  1.00  0.00           C
ATOM   4629  HB1 GLU A 446      50.712  46.639  85.720  1.00  0.00           H
ATOM   4630  HB2 GLU A 446      49.031  46.167  85.274  1.00  0.00           H
ATOM   4631  CG  GLU A 446      49.729  45.819  87.417  1.00  0.00           C
ATOM   4632  HG1 GLU A 446      48.714  45.782  87.869  1.00  0.00           H
ATOM   4633  HG2 GLU A 446      50.377  46.251  88.209  1.00  0.00           H
ATOM   4634  CD  GLU A 446      50.131  44.354  87.153  1.00  0.00           C
ATOM   4635  OE1 GLU A 446      50.648  44.109  86.066  1.00  0.00           O
ATOM   4636  OE2 GLU A 446      50.013  43.611  88.144  1.00  0.00           O
ATOM   4637  C   GLU A 446      50.039  48.715  87.415  1.00  0.00           C
ATOM   4638  O   GLU A 446      49.531  48.847  88.497  1.00  0.00           O
ATOM   4639  N   ILE A 447      51.347  49.122  87.229  1.00  0.00           N
ATOM   4640  HN  ILE A 447      51.748  48.888  86.347  1.00  0.00           H
ATOM   4641  CA  ILE A 447      52.140  49.603  88.309  1.00  0.00           C
ATOM   4642  HA  ILE A 447      52.106  48.843  89.076  1.00  0.00           H
ATOM   4643  CB  ILE A 447      53.615  49.789  88.009  1.00  0.00           C
ATOM   4644  HB  ILE A 447      53.695  50.266  87.009  1.00  0.00           H
ATOM   4645  CG2 ILE A 447      54.355  50.742  88.995  1.00  0.00           C
ATOM   4646 1HG2 ILE A 447      54.113  50.396  90.022  1.00  0.00           H
ATOM   4647 2HG2 ILE A 447      54.006  51.795  88.936  1.00  0.00           H
ATOM   4648 3HG2 ILE A 447      55.454  50.790  88.841  1.00  0.00           H
ATOM   4649  CG1 ILE A 447      54.364  48.461  87.893  1.00  0.00           C
ATOM   4650 1HG1 ILE A 447      53.808  47.812  87.183  1.00  0.00           H
ATOM   4651 2HG1 ILE A 447      54.442  47.896  88.846  1.00  0.00           H
ATOM   4652  CD  ILE A 447      55.808  48.642  87.359  1.00  0.00           C
ATOM   4653  HD1 ILE A 447      56.107  47.631  87.008  1.00  0.00           H
ATOM   4654  HD2 ILE A 447      56.599  49.043  88.028  1.00  0.00           H
ATOM   4655  HD3 ILE A 447      55.679  49.182  86.397  1.00  0.00           H
ATOM   4656  C   ILE A 447      51.526  50.855  88.967  1.00  0.00           C
ATOM   4657  O   ILE A 447      51.581  50.935  90.244  1.00  0.00           O
ATOM   4658  N   THR A 448      50.997  51.786  88.126  1.00  0.00           N
ATOM   4659  HN  THR A 448      51.192  51.688  87.153  1.00  0.00           H
ATOM   4660  CA  THR A 448      50.515  53.088  88.587  1.00  0.00           C
ATOM   4661  HA  THR A 448      51.258  53.358  89.324  1.00  0.00           H
ATOM   4662  CB  THR A 448      50.446  54.145  87.472  1.00  0.00           C
ATOM   4663  HB  THR A 448      51.465  54.150  87.029  1.00  0.00           H
ATOM   4664  OG1 THR A 448      50.044  55.418  87.937  1.00  0.00           O
ATOM   4665  HG1 THR A 448      50.710  55.758  88.539  1.00  0.00           H
ATOM   4666  CG2 THR A 448      49.460  53.783  86.360  1.00  0.00           C
ATOM   4667 1HG2 THR A 448      48.545  53.289  86.751  1.00  0.00           H
ATOM   4668 2HG2 THR A 448      49.935  53.065  85.658  1.00  0.00           H
ATOM   4669 3HG2 THR A 448      49.080  54.602  85.712  1.00  0.00           H
ATOM   4670  C   THR A 448      49.212  52.842  89.356  1.00  0.00           C
ATOM   4671  O   THR A 448      49.023  53.544  90.372  1.00  0.00           O
ATOM   4672  N   TRP A 449      48.330  51.875  88.962  1.00  0.00           N
ATOM   4673  HN  TRP A 449      48.345  51.452  88.059  1.00  0.00           H
ATOM   4674  CA  TRP A 449      47.118  51.537  89.720  1.00  0.00           C
ATOM   4675  HA  TRP A 449      46.525  52.438  89.789  1.00  0.00           H
ATOM   4676  CB  TRP A 449      46.225  50.688  88.706  1.00  0.00           C
ATOM   4677  HB1 TRP A 449      46.775  49.782  88.374  1.00  0.00           H
ATOM   4678  HB2 TRP A 449      46.071  51.352  87.829  1.00  0.00           H
ATOM   4679  CG  TRP A 449      44.942  50.249  89.237  1.00  0.00           C
ATOM   4680  CD1 TRP A 449      44.746  48.966  89.748  1.00  0.00           C
ATOM   4681  HD1 TRP A 449      45.359  48.104  89.534  1.00  0.00           H
ATOM   4682  NE1 TRP A 449      43.508  48.928  90.270  1.00  0.00           N
ATOM   4683  HE1 TRP A 449      42.978  48.164  90.567  1.00  0.00           H
ATOM   4684  CE2 TRP A 449      42.849  50.087  90.150  1.00  0.00           C
ATOM   4685  CD2 TRP A 449      43.777  51.012  89.590  1.00  0.00           C
ATOM   4686  CE3 TRP A 449      43.524  52.385  89.644  1.00  0.00           C
ATOM   4687  HE3 TRP A 449      44.233  53.156  89.381  1.00  0.00           H
ATOM   4688  CZ3 TRP A 449      42.271  52.775  90.094  1.00  0.00           C
ATOM   4689  HZ3 TRP A 449      41.948  53.806  90.083  1.00  0.00           H
ATOM   4690  CZ2 TRP A 449      41.592  50.529  90.623  1.00  0.00           C
ATOM   4691  HZ2 TRP A 449      40.895  49.791  90.991  1.00  0.00           H
ATOM   4692  CH2 TRP A 449      41.311  51.877  90.480  1.00  0.00           C
ATOM   4693  HH2 TRP A 449      40.412  52.255  90.945  1.00  0.00           H
ATOM   4694  C   TRP A 449      47.450  50.962  91.072  1.00  0.00           C
ATOM   4695  O   TRP A 449      46.848  51.197  92.074  1.00  0.00           O
ATOM   4696  N   VAL A 450      48.459  50.075  91.097  1.00  0.00           N
ATOM   4697  HN  VAL A 450      48.701  49.638  90.234  1.00  0.00           H
ATOM   4698  CA  VAL A 450      49.013  49.586  92.363  1.00  0.00           C
ATOM   4699  HA  VAL A 450      48.200  49.179  92.945  1.00  0.00           H
ATOM   4700  CB  VAL A 450      50.101  48.499  92.172  1.00  0.00           C
ATOM   4701  HB  VAL A 450      50.896  48.798  91.455  1.00  0.00           H
ATOM   4702  CG1 VAL A 450      50.793  48.018  93.415  1.00  0.00           C
ATOM   4703 1HG1 VAL A 450      50.076  47.648  94.179  1.00  0.00           H
ATOM   4704 2HG1 VAL A 450      51.303  48.818  93.992  1.00  0.00           H
ATOM   4705 3HG1 VAL A 450      51.487  47.177  93.202  1.00  0.00           H
ATOM   4706  CG2 VAL A 450      49.429  47.220  91.565  1.00  0.00           C
ATOM   4707 1HG2 VAL A 450      48.519  47.063  92.183  1.00  0.00           H
ATOM   4708 2HG2 VAL A 450      49.947  46.243  91.669  1.00  0.00           H
ATOM   4709 3HG2 VAL A 450      49.121  47.331  90.503  1.00  0.00           H
ATOM   4710  C   VAL A 450      49.680  50.631  93.228  1.00  0.00           C
ATOM   4711  O   VAL A 450      49.615  50.667  94.430  1.00  0.00           O
ATOM   4712  N   SER A 451      50.253  51.627  92.555  1.00  0.00           N
ATOM   4713  HN  SER A 451      50.466  51.472  91.593  1.00  0.00           H
ATOM   4714  CA  SER A 451      50.841  52.813  93.188  1.00  0.00           C
ATOM   4715  HA  SER A 451      51.483  52.432  93.969  1.00  0.00           H
ATOM   4716  CB  SER A 451      51.802  53.599  92.213  1.00  0.00           C
ATOM   4717  HB1 SER A 451      52.395  54.465  92.578  1.00  0.00           H
ATOM   4718  HB2 SER A 451      51.219  53.924  91.325  1.00  0.00           H
ATOM   4719  OG  SER A 451      52.884  52.701  91.883  1.00  0.00           O
ATOM   4720  HG1 SER A 451      52.489  51.880  91.583  1.00  0.00           H
ATOM   4721  C   SER A 451      49.831  53.706  93.774  1.00  0.00           C
ATOM   4722  O   SER A 451      50.099  54.323  94.803  1.00  0.00           O
ATOM   4723  N   ASP A 452      48.597  53.826  93.181  1.00  0.00           N
ATOM   4724  HN  ASP A 452      48.405  53.522  92.251  1.00  0.00           H
ATOM   4725  CA  ASP A 452      47.459  54.662  93.735  1.00  0.00           C
ATOM   4726  HA  ASP A 452      47.695  55.685  93.990  1.00  0.00           H
ATOM   4727  CB  ASP A 452      46.209  54.640  92.806  1.00  0.00           C
ATOM   4728  HB1 ASP A 452      45.329  54.957  93.405  1.00  0.00           H
ATOM   4729  HB2 ASP A 452      45.895  53.694  92.315  1.00  0.00           H
ATOM   4730  CG  ASP A 452      46.371  55.604  91.605  1.00  0.00           C
ATOM   4731  OD1 ASP A 452      46.847  56.735  91.793  1.00  0.00           O
ATOM   4732  OD2 ASP A 452      45.756  55.322  90.585  1.00  0.00           O
ATOM   4733  C   ASP A 452      47.028  53.989  95.049  1.00  0.00           C
ATOM   4734  O   ASP A 452      46.548  54.570  95.997  1.00  0.00           O
ATOM   4735  N   HSD A 453      47.264  52.687  95.140  1.00  0.00           N
ATOM   4736  HN  HSD A 453      47.729  52.121  94.464  1.00  0.00           H
ATOM   4737  CA  HSD A 453      46.789  51.982  96.259  1.00  0.00           C
ATOM   4738  HA  HSD A 453      45.827  52.278  96.650  1.00  0.00           H
ATOM   4739  CB  HSD A 453      46.386  50.549  95.886  1.00  0.00           C
ATOM   4740  HB1 HSD A 453      46.463  49.790  96.693  1.00  0.00           H
ATOM   4741  HB2 HSD A 453      47.130  50.198  95.140  1.00  0.00           H
ATOM   4742  ND1 HSD A 453      44.819  50.671  94.011  1.00  0.00           N
ATOM   4743  HD1 HSD A 453      45.486  50.883  93.297  1.00  0.00           H
ATOM   4744  CG  HSD A 453      45.080  50.420  95.307  1.00  0.00           C
ATOM   4745  CE1 HSD A 453      43.519  50.228  93.791  1.00  0.00           C
ATOM   4746  HE1 HSD A 453      43.059  50.128  92.808  1.00  0.00           H
ATOM   4747  NE2 HSD A 453      42.941  49.771  94.928  1.00  0.00           N
ATOM   4748  CD2 HSD A 453      43.983  49.899  95.854  1.00  0.00           C
ATOM   4749  HD2 HSD A 453      43.842  49.446  96.828  1.00  0.00           H
ATOM   4750  C   HSD A 453      47.764  51.983  97.408  1.00  0.00           C
ATOM   4751  O   HSD A 453      47.385  51.811  98.565  1.00  0.00           O
ATOM   4752  N   CYS A 454      49.094  52.404  97.207  1.00  0.00           N
ATOM   4753  HN  CYS A 454      49.347  52.722  96.297  1.00  0.00           H
ATOM   4754  CA  CYS A 454      50.155  52.577  98.200  1.00  0.00           C
ATOM   4755  HA  CYS A 454      50.084  51.776  98.922  1.00  0.00           H
ATOM   4756  CB  CYS A 454      51.563  52.590  97.671  1.00  0.00           C
ATOM   4757  HB1 CYS A 454      52.330  52.903  98.411  1.00  0.00           H
ATOM   4758  HB2 CYS A 454      51.595  53.322  96.836  1.00  0.00           H
ATOM   4759  SG  CYS A 454      52.079  50.824  97.143  1.00  0.00           S
ATOM   4760  HG1 CYS A 454      52.162  50.387  98.391  1.00  0.00           H
ATOM   4761  C   CYS A 454      49.897  53.839  98.939  1.00  0.00           C
ATOM   4762  O   CYS A 454      50.428  54.036 100.042  1.00  0.00           O
ATOM   4763  N   ARG A 455      49.004  54.755  98.518  1.00  0.00           N
ATOM   4764  HN  ARG A 455      48.455  54.526  97.718  1.00  0.00           H
ATOM   4765  CA  ARG A 455      48.453  55.947  99.217  1.00  0.00           C
ATOM   4766  HA  ARG A 455      49.280  56.377  99.762  1.00  0.00           H
ATOM   4767  CB  ARG A 455      47.860  57.048  98.219  1.00  0.00           C
ATOM   4768  HB1 ARG A 455      47.489  57.840  98.905  1.00  0.00           H
ATOM   4769  HB2 ARG A 455      46.952  56.529  97.846  1.00  0.00           H
ATOM   4770  CG  ARG A 455      48.844  57.412  97.148  1.00  0.00           C
ATOM   4771  HG1 ARG A 455      48.381  58.009  96.333  1.00  0.00           H
ATOM   4772  HG2 ARG A 455      49.272  56.488  96.703  1.00  0.00           H
ATOM   4773  CD  ARG A 455      50.021  58.185  97.652  1.00  0.00           C
ATOM   4774  HD1 ARG A 455      50.533  57.736  98.530  1.00  0.00           H
ATOM   4775  HD2 ARG A 455      49.790  59.248  97.877  1.00  0.00           H
ATOM   4776  NE  ARG A 455      50.881  58.224  96.454  1.00  0.00           N
ATOM   4777  HE  ARG A 455      50.577  58.782  95.682  1.00  0.00           H
ATOM   4778  CZ  ARG A 455      51.821  57.369  96.148  1.00  0.00           C
ATOM   4779  NH1 ARG A 455      52.553  56.985  97.084  1.00  0.00           N
ATOM   4780 1HH1 ARG A 455      53.433  56.516  97.019  1.00  0.00           H
ATOM   4781 2HH1 ARG A 455      52.530  57.594  97.877  1.00  0.00           H
ATOM   4782  NH2 ARG A 455      52.095  57.067  94.905  1.00  0.00           N
ATOM   4783 1HH2 ARG A 455      51.448  57.382  94.211  1.00  0.00           H
ATOM   4784 2HH2 ARG A 455      52.742  56.305  94.891  1.00  0.00           H
ATOM   4785  C   ARG A 455      47.369  55.525 100.160  1.00  0.00           C
ATOM   4786  O   ARG A 455      47.135  56.240 101.090  1.00  0.00           O
ATOM   4787  N   GLN A 456      46.692  54.381  99.857  1.00  0.00           N
ATOM   4788  HN  GLN A 456      46.943  53.653  99.223  1.00  0.00           H
ATOM   4789  CA  GLN A 456      45.574  54.005 100.664  1.00  0.00           C
ATOM   4790  HA  GLN A 456      45.041  54.891 100.976  1.00  0.00           H
ATOM   4791  CB  GLN A 456      44.607  53.172  99.830  1.00  0.00           C
ATOM   4792  HB1 GLN A 456      43.868  52.706 100.516  1.00  0.00           H
ATOM   4793  HB2 GLN A 456      45.062  52.260  99.387  1.00  0.00           H
ATOM   4794  CG  GLN A 456      43.828  53.917  98.678  1.00  0.00           C
ATOM   4795  HG1 GLN A 456      43.049  53.251  98.248  1.00  0.00           H
ATOM   4796  HG2 GLN A 456      44.581  54.002  97.865  1.00  0.00           H
ATOM   4797  CD  GLN A 456      43.182  55.278  99.006  1.00  0.00           C
ATOM   4798  OE1 GLN A 456      43.615  56.301  98.456  1.00  0.00           O
ATOM   4799  NE2 GLN A 456      42.126  55.291  99.815  1.00  0.00           N
ATOM   4800 1HE2 GLN A 456      41.651  56.159  99.961  1.00  0.00           H
ATOM   4801 2HE2 GLN A 456      41.822  54.410 100.177  1.00  0.00           H
ATOM   4802  C   GLN A 456      45.903  53.245 101.966  1.00  0.00           C
ATOM   4803  O   GLN A 456      46.580  52.238 101.952  1.00  0.00           O
ATOM   4804  N   TYR A 457      45.361  53.711 103.097  1.00  0.00           N
ATOM   4805  HN  TYR A 457      44.822  54.540 103.229  1.00  0.00           H
ATOM   4806  CA  TYR A 457      45.352  52.813 104.213  1.00  0.00           C
ATOM   4807  HA  TYR A 457      46.385  52.575 104.418  1.00  0.00           H
ATOM   4808  CB  TYR A 457      44.699  53.451 105.499  1.00  0.00           C
ATOM   4809  HB1 TYR A 457      43.634  53.678 105.277  1.00  0.00           H
ATOM   4810  HB2 TYR A 457      45.189  54.436 105.649  1.00  0.00           H
ATOM   4811  CG  TYR A 457      44.759  52.703 106.803  1.00  0.00           C
ATOM   4812  CD1 TYR A 457      45.843  51.881 107.161  1.00  0.00           C
ATOM   4813  HD1 TYR A 457      46.554  51.661 106.379  1.00  0.00           H
ATOM   4814  CE1 TYR A 457      46.055  51.403 108.459  1.00  0.00           C
ATOM   4815  HE1 TYR A 457      46.966  50.885 108.718  1.00  0.00           H
ATOM   4816  CZ  TYR A 457      45.085  51.797 109.413  1.00  0.00           C
ATOM   4817  OH  TYR A 457      45.252  51.134 110.663  1.00  0.00           O
ATOM   4818  HH  TYR A 457      46.155  50.810 110.616  1.00  0.00           H
ATOM   4819  CD2 TYR A 457      43.878  53.131 107.769  1.00  0.00           C
ATOM   4820  HD2 TYR A 457      43.132  53.850 107.465  1.00  0.00           H
ATOM   4821  CE2 TYR A 457      44.019  52.609 109.071  1.00  0.00           C
ATOM   4822  HE2 TYR A 457      43.341  52.995 109.817  1.00  0.00           H
ATOM   4823  C   TYR A 457      44.582  51.463 104.071  1.00  0.00           C
ATOM   4824  O   TYR A 457      45.129  50.418 104.434  1.00  0.00           O
ATOM   4825  N   HSD A 458      43.362  51.451 103.550  1.00  0.00           N
ATOM   4826  HN  HSD A 458      42.967  52.359 103.440  1.00  0.00           H
ATOM   4827  CA  HSD A 458      42.498  50.228 103.559  1.00  0.00           C
ATOM   4828  HA  HSD A 458      43.165  49.399 103.376  1.00  0.00           H
ATOM   4829  CB  HSD A 458      41.964  50.076 105.012  1.00  0.00           C
ATOM   4830  HB1 HSD A 458      41.598  51.050 105.403  1.00  0.00           H
ATOM   4831  HB2 HSD A 458      42.831  49.689 105.589  1.00  0.00           H
ATOM   4832  ND1 HSD A 458      41.073  47.640 105.026  1.00  0.00           N
ATOM   4833  HD1 HSD A 458      41.876  47.134 104.710  1.00  0.00           H
ATOM   4834  CG  HSD A 458      40.874  49.002 105.150  1.00  0.00           C
ATOM   4835  CE1 HSD A 458      39.885  47.057 105.340  1.00  0.00           C
ATOM   4836  HE1 HSD A 458      39.845  45.988 105.546  1.00  0.00           H
ATOM   4837  NE2 HSD A 458      39.028  47.949 105.782  1.00  0.00           N
ATOM   4838  CD2 HSD A 458      39.585  49.178 105.641  1.00  0.00           C
ATOM   4839  HD2 HSD A 458      39.123  50.062 106.062  1.00  0.00           H
ATOM   4840  C   HSD A 458      41.331  50.226 102.625  1.00  0.00           C
ATOM   4841  O   HSD A 458      40.833  49.178 102.246  1.00  0.00           O
ATOM   4842  N   ILE A 459      40.824  51.320 102.109  1.00  0.00           N
ATOM   4843  HN  ILE A 459      41.050  52.266 102.329  1.00  0.00           H
ATOM   4844  CA  ILE A 459      39.690  51.263 101.158  1.00  0.00           C
ATOM   4845  HA  ILE A 459      39.212  50.309 101.327  1.00  0.00           H
ATOM   4846  CB  ILE A 459      38.725  52.403 101.493  1.00  0.00           C
ATOM   4847  HB  ILE A 459      39.335  53.331 101.464  1.00  0.00           H
ATOM   4848  CG2 ILE A 459      37.598  52.416 100.459  1.00  0.00           C
ATOM   4849 1HG2 ILE A 459      37.104  51.429 100.328  1.00  0.00           H
ATOM   4850 2HG2 ILE A 459      38.061  52.630  99.472  1.00  0.00           H
ATOM   4851 3HG2 ILE A 459      36.790  53.160 100.622  1.00  0.00           H
ATOM   4852  CG1 ILE A 459      38.040  52.370 102.872  1.00  0.00           C
ATOM   4853 1HG1 ILE A 459      37.309  53.205 102.822  1.00  0.00           H
ATOM   4854 2HG1 ILE A 459      38.797  52.590 103.655  1.00  0.00           H
ATOM   4855  CD  ILE A 459      37.337  51.013 103.121  1.00  0.00           C
ATOM   4856  HD1 ILE A 459      36.568  50.914 102.325  1.00  0.00           H
ATOM   4857  HD2 ILE A 459      36.757  51.043 104.068  1.00  0.00           H
ATOM   4858  HD3 ILE A 459      38.026  50.143 103.162  1.00  0.00           H
ATOM   4859  C   ILE A 459      40.300  51.177  99.721  1.00  0.00           C
ATOM   4860  O   ILE A 459      40.948  52.155  99.307  1.00  0.00           O
ATOM   4861  N   PRO A 460      40.073  50.180  98.812  1.00  0.00           N
ATOM   4862  CD  PRO A 460      39.149  49.070  99.018  1.00  0.00           C
ATOM   4863  HD1 PRO A 460      38.175  49.359  99.468  1.00  0.00           H
ATOM   4864  HD2 PRO A 460      39.559  48.304  99.711  1.00  0.00           H
ATOM   4865  CA  PRO A 460      40.452  50.291  97.409  1.00  0.00           C
ATOM   4866  HA  PRO A 460      41.493  50.561  97.306  1.00  0.00           H
ATOM   4867  CB  PRO A 460      40.239  48.906  96.910  1.00  0.00           C
ATOM   4868  HB1 PRO A 460      41.180  48.339  97.073  1.00  0.00           H
ATOM   4869  HB2 PRO A 460      40.099  48.952  95.808  1.00  0.00           H
ATOM   4870  CG  PRO A 460      38.960  48.481  97.663  1.00  0.00           C
ATOM   4871  HG1 PRO A 460      38.028  48.842  97.175  1.00  0.00           H
ATOM   4872  HG2 PRO A 460      38.848  47.376  97.674  1.00  0.00           H
ATOM   4873  C   PRO A 460      39.848  51.415  96.621  1.00  0.00           C
ATOM   4874  O   PRO A 460      38.847  51.999  97.051  1.00  0.00           O
ATOM   4875  N   CYS A 461      40.458  51.778  95.522  1.00  0.00           N
ATOM   4876  HN  CYS A 461      41.236  51.227  95.230  1.00  0.00           H
ATOM   4877  CA  CYS A 461      40.131  52.952  94.754  1.00  0.00           C
ATOM   4878  HA  CYS A 461      40.076  53.745  95.485  1.00  0.00           H
ATOM   4879  CB  CYS A 461      41.365  53.364  93.925  1.00  0.00           C
ATOM   4880  HB1 CYS A 461      41.042  54.149  93.209  1.00  0.00           H
ATOM   4881  HB2 CYS A 461      41.822  52.466  93.458  1.00  0.00           H
ATOM   4882  SG  CYS A 461      42.684  54.028  94.988  1.00  0.00           S
ATOM   4883  HG1 CYS A 461      42.211  55.230  95.283  1.00  0.00           H
ATOM   4884  C   CYS A 461      38.846  52.911  93.922  1.00  0.00           C
ATOM   4885  O   CYS A 461      38.789  51.930  93.126  1.00  0.00           O
ATOM   4886  N   PRO A 462      37.826  53.744  93.964  1.00  0.00           N
ATOM   4887  CD  PRO A 462      37.851  54.900  94.894  1.00  0.00           C
ATOM   4888  HD1 PRO A 462      38.795  55.454  94.700  1.00  0.00           H
ATOM   4889  HD2 PRO A 462      37.843  54.553  95.950  1.00  0.00           H
ATOM   4890  CA  PRO A 462      36.801  53.918  92.922  1.00  0.00           C
ATOM   4891  HA  PRO A 462      36.388  52.921  92.953  1.00  0.00           H
ATOM   4892  CB  PRO A 462      35.839  54.976  93.498  1.00  0.00           C
ATOM   4893  HB1 PRO A 462      35.060  54.563  94.174  1.00  0.00           H
ATOM   4894  HB2 PRO A 462      35.252  55.439  92.676  1.00  0.00           H
ATOM   4895  CG  PRO A 462      36.787  55.865  94.302  1.00  0.00           C
ATOM   4896  HG1 PRO A 462      37.289  56.529  93.567  1.00  0.00           H
ATOM   4897  HG2 PRO A 462      36.105  56.401  94.996  1.00  0.00           H
ATOM   4898  C   PRO A 462      37.311  54.234  91.445  1.00  0.00           C
ATOM   4899  O   PRO A 462      38.425  54.697  91.247  1.00  0.00           O
ATOM   4900  N   TYR A 463      36.486  53.972  90.430  1.00  0.00           N
ATOM   4901  HN  TYR A 463      35.572  53.591  90.545  1.00  0.00           H
ATOM   4902  CA  TYR A 463      36.905  54.050  89.060  1.00  0.00           C
ATOM   4903  HA  TYR A 463      37.928  53.709  89.002  1.00  0.00           H
ATOM   4904  CB  TYR A 463      36.193  53.097  88.067  1.00  0.00           C
ATOM   4905  HB1 TYR A 463      36.614  53.372  87.077  1.00  0.00           H
ATOM   4906  HB2 TYR A 463      35.097  53.277  88.065  1.00  0.00           H
ATOM   4907  CG  TYR A 463      36.503  51.624  88.290  1.00  0.00           C
ATOM   4908  CD1 TYR A 463      35.533  50.647  88.002  1.00  0.00           C
ATOM   4909  HD1 TYR A 463      34.545  50.798  87.592  1.00  0.00           H
ATOM   4910  CE1 TYR A 463      35.826  49.294  88.418  1.00  0.00           C
ATOM   4911  HE1 TYR A 463      35.133  48.478  88.274  1.00  0.00           H
ATOM   4912  CZ  TYR A 463      37.085  48.890  88.916  1.00  0.00           C
ATOM   4913  OH  TYR A 463      37.343  47.585  89.171  1.00  0.00           O
ATOM   4914  HH  TYR A 463      36.549  47.117  88.904  1.00  0.00           H
ATOM   4915  CD2 TYR A 463      37.761  51.228  88.770  1.00  0.00           C
ATOM   4916  HD2 TYR A 463      38.575  51.903  88.987  1.00  0.00           H
ATOM   4917  CE2 TYR A 463      38.074  49.869  89.009  1.00  0.00           C
ATOM   4918  HE2 TYR A 463      39.029  49.492  89.345  1.00  0.00           H
ATOM   4919  C   TYR A 463      36.838  55.492  88.515  1.00  0.00           C
ATOM   4920  O   TYR A 463      36.039  56.307  88.954  1.00  0.00           O
ATOM   4921  N   GLN A 464      37.781  55.758  87.555  1.00  0.00           N
ATOM   4922  HN  GLN A 464      38.440  55.046  87.327  1.00  0.00           H
ATOM   4923  CA  GLN A 464      37.885  57.034  86.893  1.00  0.00           C
ATOM   4924  HA  GLN A 464      36.856  57.133  86.579  1.00  0.00           H
ATOM   4925  CB  GLN A 464      38.398  58.104  87.978  1.00  0.00           C
ATOM   4926  HB1 GLN A 464      37.543  58.306  88.657  1.00  0.00           H
ATOM   4927  HB2 GLN A 464      38.539  59.021  87.367  1.00  0.00           H
ATOM   4928  CG  GLN A 464      39.650  57.695  88.773  1.00  0.00           C
ATOM   4929  HG1 GLN A 464      40.497  57.503  88.080  1.00  0.00           H
ATOM   4930  HG2 GLN A 464      39.540  56.804  89.427  1.00  0.00           H
ATOM   4931  CD  GLN A 464      40.134  58.798  89.653  1.00  0.00           C
ATOM   4932  OE1 GLN A 464      39.448  59.817  89.831  1.00  0.00           O
ATOM   4933  NE2 GLN A 464      41.357  58.643  90.272  1.00  0.00           N
ATOM   4934 1HE2 GLN A 464      41.878  59.434  90.592  1.00  0.00           H
ATOM   4935 2HE2 GLN A 464      41.513  57.796  90.782  1.00  0.00           H
ATOM   4936  C   GLN A 464      38.794  57.052  85.639  1.00  0.00           C
ATOM   4937  O   GLN A 464      38.787  58.030  84.874  1.00  0.00           O
ATOM   4938  N   ALA A 465      39.550  55.938  85.378  1.00  0.00           N
ATOM   4939  HN  ALA A 465      39.502  55.167  86.009  1.00  0.00           H
ATOM   4940  CA  ALA A 465      40.395  55.730  84.183  1.00  0.00           C
ATOM   4941  HA  ALA A 465      41.095  54.923  84.342  1.00  0.00           H
ATOM   4942  CB  ALA A 465      39.599  55.181  82.981  1.00  0.00           C
ATOM   4943  HB1 ALA A 465      40.227  55.104  82.067  1.00  0.00           H
ATOM   4944  HB2 ALA A 465      38.683  55.795  82.855  1.00  0.00           H
ATOM   4945  HB3 ALA A 465      39.346  54.109  83.129  1.00  0.00           H
ATOM   4946  C   ALA A 465      41.217  57.017  83.777  1.00  0.00           C
ATOM   4947  O   ALA A 465      40.945  57.657  82.760  1.00  0.00           O
ATOM   4948  N   LYS A 466      42.158  57.348  84.711  1.00  0.00           N
ATOM   4949  HN  LYS A 466      42.205  56.835  85.565  1.00  0.00           H
ATOM   4950  CA  LYS A 466      43.191  58.330  84.386  1.00  0.00           C
ATOM   4951  HA  LYS A 466      42.622  59.216  84.145  1.00  0.00           H
ATOM   4952  CB  LYS A 466      44.145  58.647  85.606  1.00  0.00           C
ATOM   4953  HB1 LYS A 466      44.837  59.473  85.335  1.00  0.00           H
ATOM   4954  HB2 LYS A 466      44.652  57.671  85.762  1.00  0.00           H
ATOM   4955  CG  LYS A 466      43.426  59.049  86.897  1.00  0.00           C
ATOM   4956  HG1 LYS A 466      42.851  58.170  87.258  1.00  0.00           H
ATOM   4957  HG2 LYS A 466      42.654  59.827  86.718  1.00  0.00           H
ATOM   4958  CD  LYS A 466      44.449  59.367  88.017  1.00  0.00           C
ATOM   4959  HD1 LYS A 466      43.984  59.918  88.862  1.00  0.00           H
ATOM   4960  HD2 LYS A 466      45.290  59.937  87.567  1.00  0.00           H
ATOM   4961  CE  LYS A 466      44.908  57.964  88.642  1.00  0.00           C
ATOM   4962  HE1 LYS A 466      45.576  57.465  87.908  1.00  0.00           H
ATOM   4963  HE2 LYS A 466      44.103  57.229  88.855  1.00  0.00           H
ATOM   4964  NZ  LYS A 466      45.697  58.186  89.862  1.00  0.00           N
ATOM   4965  HZ1 LYS A 466      46.518  58.743  89.549  1.00  0.00           H
ATOM   4966  HZ2 LYS A 466      46.123  57.296  90.192  1.00  0.00           H
ATOM   4967  HZ3 LYS A 466      45.219  58.654  90.658  1.00  0.00           H
ATOM   4968  C   LYS A 466      44.054  58.118  83.244  1.00  0.00           C
ATOM   4969  O   LYS A 466      44.330  56.989  82.837  1.00  0.00           O
ATOM   4970  N   ALA A 467      44.518  59.238  82.682  1.00  0.00           N
ATOM   4971  HN  ALA A 467      44.070  60.084  82.958  1.00  0.00           H
ATOM   4972  CA  ALA A 467      45.557  59.379  81.679  1.00  0.00           C
ATOM   4973  HA  ALA A 467      45.234  58.828  80.808  1.00  0.00           H
ATOM   4974  CB  ALA A 467      45.673  60.815  81.262  1.00  0.00           C
ATOM   4975  HB1 ALA A 467      46.113  60.953  80.250  1.00  0.00           H
ATOM   4976  HB2 ALA A 467      46.096  61.478  82.047  1.00  0.00           H
ATOM   4977  HB3 ALA A 467      44.632  61.190  81.162  1.00  0.00           H
ATOM   4978  C   ALA A 467      46.928  59.045  82.330  1.00  0.00           C
ATOM   4979  O   ALA A 467      47.261  59.346  83.509  1.00  0.00           O
ATOM   4980  N   LYS A 468      47.749  58.311  81.533  1.00  0.00           N
ATOM   4981  HN  LYS A 468      47.543  58.197  80.564  1.00  0.00           H
ATOM   4982  CA  LYS A 468      49.000  57.705  81.994  1.00  0.00           C
ATOM   4983  HA  LYS A 468      49.378  57.361  81.042  1.00  0.00           H
ATOM   4984  CB  LYS A 468      50.033  58.607  82.671  1.00  0.00           C
ATOM   4985  HB1 LYS A 468      50.959  58.102  83.019  1.00  0.00           H
ATOM   4986  HB2 LYS A 468      49.505  59.053  83.541  1.00  0.00           H
ATOM   4987  CG  LYS A 468      50.561  59.749  81.827  1.00  0.00           C
ATOM   4988  HG1 LYS A 468      50.703  59.426  80.774  1.00  0.00           H
ATOM   4989  HG2 LYS A 468      51.577  60.001  82.198  1.00  0.00           H
ATOM   4990  CD  LYS A 468      49.612  60.958  81.851  1.00  0.00           C
ATOM   4991  HD1 LYS A 468      49.050  61.081  82.802  1.00  0.00           H
ATOM   4992  HD2 LYS A 468      48.774  60.935  81.123  1.00  0.00           H
ATOM   4993  CE  LYS A 468      50.384  62.275  81.561  1.00  0.00           C
ATOM   4994  HE1 LYS A 468      51.368  62.252  82.075  1.00  0.00           H
ATOM   4995  HE2 LYS A 468      49.683  63.057  81.923  1.00  0.00           H
ATOM   4996  NZ  LYS A 468      50.680  62.558  80.126  1.00  0.00           N
ATOM   4997  HZ1 LYS A 468      51.570  62.191  79.733  1.00  0.00           H
ATOM   4998  HZ2 LYS A 468      50.771  63.583  79.979  1.00  0.00           H
ATOM   4999  HZ3 LYS A 468      49.796  62.482  79.582  1.00  0.00           H
ATOM   5000  C   LYS A 468      48.732  56.392  82.740  1.00  0.00           C
ATOM   5001  O   LYS A 468      49.741  55.841  83.235  1.00  0.00           O
ATOM   5002  N   ALA A 469      47.475  55.816  82.781  1.00  0.00           N
ATOM   5003  HN  ALA A 469      46.725  56.345  82.391  1.00  0.00           H
ATOM   5004  CA  ALA A 469      47.039  54.600  83.484  1.00  0.00           C
ATOM   5005  HA  ALA A 469      47.953  54.059  83.679  1.00  0.00           H
ATOM   5006  CB  ALA A 469      46.368  55.036  84.787  1.00  0.00           C
ATOM   5007  HB1 ALA A 469      46.130  54.063  85.267  1.00  0.00           H
ATOM   5008  HB2 ALA A 469      45.408  55.584  84.677  1.00  0.00           H
ATOM   5009  HB3 ALA A 469      47.046  55.685  85.382  1.00  0.00           H
ATOM   5010  C   ALA A 469      46.034  53.727  82.686  1.00  0.00           C
ATOM   5011  O   ALA A 469      45.404  52.745  83.178  1.00  0.00           O
ATOM   5012  N   ARG A 470      45.897  53.897  81.272  1.00  0.00           N
ATOM   5013  HN  ARG A 470      46.379  54.648  80.828  1.00  0.00           H
ATOM   5014  CA  ARG A 470      44.879  53.322  80.535  1.00  0.00           C
ATOM   5015  HA  ARG A 470      44.610  52.329  80.865  1.00  0.00           H
ATOM   5016  CB  ARG A 470      43.558  54.161  80.483  1.00  0.00           C
ATOM   5017  HB1 ARG A 470      43.126  54.286  81.499  1.00  0.00           H
ATOM   5018  HB2 ARG A 470      42.784  53.568  79.950  1.00  0.00           H
ATOM   5019  CG  ARG A 470      43.768  55.531  79.780  1.00  0.00           C
ATOM   5020  HG1 ARG A 470      43.798  55.335  78.687  1.00  0.00           H
ATOM   5021  HG2 ARG A 470      44.774  55.848  80.129  1.00  0.00           H
ATOM   5022  CD  ARG A 470      42.578  56.492  80.003  1.00  0.00           C
ATOM   5023  HD1 ARG A 470      42.323  56.534  81.083  1.00  0.00           H
ATOM   5024  HD2 ARG A 470      41.678  56.222  79.411  1.00  0.00           H
ATOM   5025  NE  ARG A 470      43.130  57.799  79.584  1.00  0.00           N
ATOM   5026  HE  ARG A 470      43.893  57.815  78.938  1.00  0.00           H
ATOM   5027  CZ  ARG A 470      42.294  58.865  79.616  1.00  0.00           C
ATOM   5028  NH1 ARG A 470      41.280  59.015  80.313  1.00  0.00           N
ATOM   5029 1HH1 ARG A 470      41.089  58.368  81.052  1.00  0.00           H
ATOM   5030 2HH1 ARG A 470      40.789  59.886  80.335  1.00  0.00           H
ATOM   5031  NH2 ARG A 470      42.593  59.729  78.682  1.00  0.00           N
ATOM   5032 1HH2 ARG A 470      43.182  59.353  77.967  1.00  0.00           H
ATOM   5033 2HH2 ARG A 470      41.869  60.339  78.361  1.00  0.00           H
ATOM   5034  C   ARG A 470      45.275  53.155  79.059  1.00  0.00           C
ATOM   5035  O   ARG A 470      45.981  53.966  78.471  1.00  0.00           O
ATOM   5036  N   PRO A 471      44.878  52.122  78.292  1.00  0.00           N
ATOM   5037  CD  PRO A 471      44.442  50.854  78.842  1.00  0.00           C
ATOM   5038  HD1 PRO A 471      43.407  50.994  79.222  1.00  0.00           H
ATOM   5039  HD2 PRO A 471      45.166  50.521  79.616  1.00  0.00           H
ATOM   5040  CA  PRO A 471      44.654  52.219  76.865  1.00  0.00           C
ATOM   5041  HA  PRO A 471      45.634  52.269  76.413  1.00  0.00           H
ATOM   5042  CB  PRO A 471      43.987  50.883  76.511  1.00  0.00           C
ATOM   5043  HB1 PRO A 471      44.312  50.396  75.566  1.00  0.00           H
ATOM   5044  HB2 PRO A 471      42.876  50.881  76.516  1.00  0.00           H
ATOM   5045  CG  PRO A 471      44.460  49.879  77.619  1.00  0.00           C
ATOM   5046  HG1 PRO A 471      43.687  49.090  77.742  1.00  0.00           H
ATOM   5047  HG2 PRO A 471      45.364  49.304  77.324  1.00  0.00           H
ATOM   5048  C   PRO A 471      43.850  53.493  76.495  1.00  0.00           C
ATOM   5049  O   PRO A 471      42.752  53.654  76.974  1.00  0.00           O
ATOM   5050  N   GLU A 472      44.360  54.348  75.585  1.00  0.00           N
ATOM   5051  HN  GLU A 472      45.269  54.228  75.193  1.00  0.00           H
ATOM   5052  CA  GLU A 472      43.672  55.446  75.061  1.00  0.00           C
ATOM   5053  HA  GLU A 472      43.086  55.885  75.855  1.00  0.00           H
ATOM   5054  CB  GLU A 472      44.618  56.593  74.584  1.00  0.00           C
ATOM   5055  HB1 GLU A 472      44.074  57.497  74.236  1.00  0.00           H
ATOM   5056  HB2 GLU A 472      45.196  56.057  73.800  1.00  0.00           H
ATOM   5057  CG  GLU A 472      45.591  57.180  75.614  1.00  0.00           C
ATOM   5058  HG1 GLU A 472      46.157  57.933  75.025  1.00  0.00           H
ATOM   5059  HG2 GLU A 472      46.289  56.444  76.068  1.00  0.00           H
ATOM   5060  CD  GLU A 472      44.960  57.998  76.746  1.00  0.00           C
ATOM   5061  OE1 GLU A 472      45.489  57.902  77.879  1.00  0.00           O
ATOM   5062  OE2 GLU A 472      44.002  58.736  76.519  1.00  0.00           O
[truncated: 56,964 more chars]
