# Supplementary material for: Structural insight into small molecule action on Frizzleds
Source: Nat Commun. 2020 Jan 21;11:414. doi: 10.1038/s41467-019-14149-3 (PMC6972889; doi:10.1038/s41467-019-14149-3)
Supplement: Supplementary file 9 — Supplementary Data 8 [file 41467_2019_14149_MOESM9_ESM.txt]

CRYST1   83.420   83.420  109.662  90.00  90.00  90.00 P 1           1
ATOM      1  N   GLY A 158      53.833  38.226  96.731  1.00  0.00           N
ATOM      2  HT1 GLY A 158      53.248  38.385  97.575  1.00  0.00           H
ATOM      3  HT2 GLY A 158      54.827  38.490  96.884  1.00  0.00           H
ATOM      4  HT3 GLY A 158      53.798  37.200  96.563  1.00  0.00           H
ATOM      5  CA  GLY A 158      53.279  39.076  95.589  1.00  0.00           C
ATOM      6  HA1 GLY A 158      52.311  38.639  95.395  1.00  0.00           H
ATOM      7  HA2 GLY A 158      54.054  38.980  94.844  1.00  0.00           H
ATOM      8  C   GLY A 158      53.183  40.548  96.008  1.00  0.00           C
ATOM      9  O   GLY A 158      53.012  40.855  97.195  1.00  0.00           O
ATOM     10  N   PHE A 159      53.322  41.515  95.075  1.00  0.00           N
ATOM     11  HN  PHE A 159      53.579  41.262  94.145  1.00  0.00           H
ATOM     12  CA  PHE A 159      52.935  42.927  95.332  1.00  0.00           C
ATOM     13  HA  PHE A 159      53.323  43.107  96.324  1.00  0.00           H
ATOM     14  CB  PHE A 159      53.517  43.891  94.272  1.00  0.00           C
ATOM     15  HB1 PHE A 159      53.239  44.954  94.438  1.00  0.00           H
ATOM     16  HB2 PHE A 159      53.002  43.682  93.311  1.00  0.00           H
ATOM     17  CG  PHE A 159      54.977  43.762  94.035  1.00  0.00           C
ATOM     18  CD1 PHE A 159      55.792  44.255  95.033  1.00  0.00           C
ATOM     19  HD1 PHE A 159      55.466  44.773  95.923  1.00  0.00           H
ATOM     20  CE1 PHE A 159      57.176  44.233  95.003  1.00  0.00           C
ATOM     21  HE1 PHE A 159      57.800  44.628  95.791  1.00  0.00           H
ATOM     22  CZ  PHE A 159      57.794  43.532  93.973  1.00  0.00           C
ATOM     23  HZ  PHE A 159      58.869  43.493  93.877  1.00  0.00           H
ATOM     24  CD2 PHE A 159      55.618  43.064  92.980  1.00  0.00           C
ATOM     25  HD2 PHE A 159      55.109  42.570  92.166  1.00  0.00           H
ATOM     26  CE2 PHE A 159      57.034  42.947  92.940  1.00  0.00           C
ATOM     27  HE2 PHE A 159      57.587  42.417  92.178  1.00  0.00           H
ATOM     28  C   PHE A 159      51.476  43.245  95.378  1.00  0.00           C
ATOM     29  O   PHE A 159      50.646  42.539  94.866  1.00  0.00           O
ATOM     30  N   TRP A 160      51.145  44.280  96.117  1.00  0.00           N
ATOM     31  HN  TRP A 160      51.841  44.957  96.341  1.00  0.00           H
ATOM     32  CA  TRP A 160      49.846  44.677  96.539  1.00  0.00           C
ATOM     33  HA  TRP A 160      49.706  44.066  97.418  1.00  0.00           H
ATOM     34  CB  TRP A 160      49.794  46.197  96.847  1.00  0.00           C
ATOM     35  HB1 TRP A 160      49.753  46.714  95.865  1.00  0.00           H
ATOM     36  HB2 TRP A 160      50.663  46.575  97.428  1.00  0.00           H
ATOM     37  CG  TRP A 160      48.588  46.626  97.646  1.00  0.00           C
ATOM     38  CD1 TRP A 160      48.562  46.702  98.990  1.00  0.00           C
ATOM     39  HD1 TRP A 160      49.291  46.220  99.625  1.00  0.00           H
ATOM     40  NE1 TRP A 160      47.389  47.417  99.354  1.00  0.00           N
ATOM     41  HE1 TRP A 160      47.215  47.812 100.229  1.00  0.00           H
ATOM     42  CE2 TRP A 160      46.725  47.847  98.250  1.00  0.00           C
ATOM     43  CD2 TRP A 160      47.336  47.267  97.167  1.00  0.00           C
ATOM     44  CE3 TRP A 160      46.799  47.413  95.892  1.00  0.00           C
ATOM     45  HE3 TRP A 160      47.247  46.870  95.073  1.00  0.00           H
ATOM     46  CZ3 TRP A 160      45.519  47.981  95.784  1.00  0.00           C
ATOM     47  HZ3 TRP A 160      45.023  47.910  94.827  1.00  0.00           H
ATOM     48  CZ2 TRP A 160      45.618  48.619  98.124  1.00  0.00           C
ATOM     49  HZ2 TRP A 160      45.067  49.037  98.954  1.00  0.00           H
ATOM     50  CH2 TRP A 160      44.971  48.596  96.930  1.00  0.00           C
ATOM     51  HH2 TRP A 160      44.056  49.146  96.769  1.00  0.00           H
ATOM     52  C   TRP A 160      48.640  44.217  95.737  1.00  0.00           C
ATOM     53  O   TRP A 160      48.599  44.515  94.496  1.00  0.00           O
ATOM     54  N   CYS A 161      47.598  43.607  96.352  1.00  0.00           N
ATOM     55  HN  CYS A 161      47.597  43.253  97.284  1.00  0.00           H
ATOM     56  CA  CYS A 161      46.424  43.048  95.725  1.00  0.00           C
ATOM     57  HA  CYS A 161      46.632  42.724  94.716  1.00  0.00           H
ATOM     58  CB  CYS A 161      46.043  41.803  96.622  1.00  0.00           C
ATOM     59  HB1 CYS A 161      45.718  42.083  97.647  1.00  0.00           H
ATOM     60  HB2 CYS A 161      47.000  41.244  96.708  1.00  0.00           H
ATOM     61  SG  CYS A 161      44.732  40.876  95.886  1.00  0.00           S
ATOM     62  HG1 CYS A 161      44.980  39.621  96.232  1.00  0.00           H
ATOM     63  C   CYS A 161      45.267  44.083  95.624  1.00  0.00           C
ATOM     64  O   CYS A 161      44.927  44.687  96.616  1.00  0.00           O
ATOM     65  N   PRO A 162      44.538  44.183  94.482  1.00  0.00           N
ATOM     66  CD  PRO A 162      44.968  43.669  93.166  1.00  0.00           C
ATOM     67  HD1 PRO A 162      44.883  42.562  93.151  1.00  0.00           H
ATOM     68  HD2 PRO A 162      46.043  43.934  93.068  1.00  0.00           H
ATOM     69  CA  PRO A 162      43.420  45.061  94.326  1.00  0.00           C
ATOM     70  HA  PRO A 162      43.821  46.064  94.328  1.00  0.00           H
ATOM     71  CB  PRO A 162      42.837  44.655  92.938  1.00  0.00           C
ATOM     72  HB1 PRO A 162      42.164  45.392  92.451  1.00  0.00           H
ATOM     73  HB2 PRO A 162      42.170  43.768  93.000  1.00  0.00           H
ATOM     74  CG  PRO A 162      44.078  44.371  92.105  1.00  0.00           C
ATOM     75  HG1 PRO A 162      43.810  43.563  91.391  1.00  0.00           H
ATOM     76  HG2 PRO A 162      44.566  45.301  91.742  1.00  0.00           H
ATOM     77  C   PRO A 162      42.398  44.941  95.395  1.00  0.00           C
ATOM     78  O   PRO A 162      42.104  43.801  95.826  1.00  0.00           O
ATOM     79  N   ARG A 163      41.822  46.064  95.834  1.00  0.00           N
ATOM     80  HN  ARG A 163      42.137  46.900  95.392  1.00  0.00           H
ATOM     81  CA  ARG A 163      40.774  46.095  96.864  1.00  0.00           C
ATOM     82  HA  ARG A 163      40.641  45.133  97.337  1.00  0.00           H
ATOM     83  CB  ARG A 163      41.050  47.065  97.969  1.00  0.00           C
ATOM     84  HB1 ARG A 163      40.199  47.602  98.441  1.00  0.00           H
ATOM     85  HB2 ARG A 163      41.839  47.831  97.808  1.00  0.00           H
ATOM     86  CG  ARG A 163      41.713  46.398  99.247  1.00  0.00           C
ATOM     87  HG1 ARG A 163      40.905  45.714  99.583  1.00  0.00           H
ATOM     88  HG2 ARG A 163      41.821  47.208 100.000  1.00  0.00           H
ATOM     89  CD  ARG A 163      43.038  45.662  99.004  1.00  0.00           C
ATOM     90  HD1 ARG A 163      43.691  46.281  98.353  1.00  0.00           H
ATOM     91  HD2 ARG A 163      43.006  44.669  98.506  1.00  0.00           H
ATOM     92  NE  ARG A 163      43.761  45.441 100.275  1.00  0.00           N
ATOM     93  HE  ARG A 163      43.238  45.525 101.123  1.00  0.00           H
ATOM     94  CZ  ARG A 163      45.061  45.024 100.285  1.00  0.00           C
ATOM     95  NH1 ARG A 163      45.708  44.632  99.193  1.00  0.00           N
ATOM     96 1HH1 ARG A 163      45.331  44.790  98.280  1.00  0.00           H
ATOM     97 2HH1 ARG A 163      46.630  44.243  99.189  1.00  0.00           H
ATOM     98  NH2 ARG A 163      45.731  44.968 101.429  1.00  0.00           N
ATOM     99 1HH2 ARG A 163      45.404  45.290 102.317  1.00  0.00           H
ATOM    100 2HH2 ARG A 163      46.709  44.792 101.311  1.00  0.00           H
ATOM    101  C   ARG A 163      39.413  46.514  96.223  1.00  0.00           C
ATOM    102  O   ARG A 163      39.156  47.607  95.679  1.00  0.00           O
ATOM    103  N   HSD A 164      38.409  45.640  96.136  1.00  0.00           N
ATOM    104  HN  HSD A 164      37.560  45.956  95.720  1.00  0.00           H
ATOM    105  CA  HSD A 164      38.285  44.273  96.622  1.00  0.00           C
ATOM    106  HA  HSD A 164      39.279  44.009  96.952  1.00  0.00           H
ATOM    107  CB  HSD A 164      37.314  44.204  97.822  1.00  0.00           C
ATOM    108  HB1 HSD A 164      37.366  43.195  98.284  1.00  0.00           H
ATOM    109  HB2 HSD A 164      36.247  44.285  97.524  1.00  0.00           H
ATOM    110  ND1 HSD A 164      38.278  44.919 100.098  1.00  0.00           N
ATOM    111  HD1 HSD A 164      38.887  44.127 100.127  1.00  0.00           H
ATOM    112  CG  HSD A 164      37.587  45.199  98.951  1.00  0.00           C
ATOM    113  CE1 HSD A 164      38.532  46.114 100.715  1.00  0.00           C
ATOM    114  HE1 HSD A 164      39.184  46.160 101.587  1.00  0.00           H
ATOM    115  NE2 HSD A 164      37.945  47.144 100.095  1.00  0.00           N
ATOM    116  CD2 HSD A 164      37.378  46.537  99.030  1.00  0.00           C
ATOM    117  HD2 HSD A 164      36.768  47.099  98.333  1.00  0.00           H
ATOM    118  C   HSD A 164      37.647  43.389  95.572  1.00  0.00           C
ATOM    119  O   HSD A 164      36.495  43.520  95.209  1.00  0.00           O
ATOM    120  N   LEU A 165      38.469  42.500  95.018  1.00  0.00           N
ATOM    121  HN  LEU A 165      39.422  42.432  95.302  1.00  0.00           H
ATOM    122  CA  LEU A 165      38.171  41.532  94.014  1.00  0.00           C
ATOM    123  HA  LEU A 165      38.082  42.057  93.074  1.00  0.00           H
ATOM    124  CB  LEU A 165      39.330  40.564  93.691  1.00  0.00           C
ATOM    125  HB1 LEU A 165      39.047  39.982  92.788  1.00  0.00           H
ATOM    126  HB2 LEU A 165      39.321  39.890  94.574  1.00  0.00           H
ATOM    127  CG  LEU A 165      40.678  41.242  93.503  1.00  0.00           C
ATOM    128  HG  LEU A 165      40.973  42.142  94.084  1.00  0.00           H
ATOM    129  CD1 LEU A 165      41.814  40.347  93.988  1.00  0.00           C
ATOM    130 1HD1 LEU A 165      41.611  40.033  95.034  1.00  0.00           H
ATOM    131 2HD1 LEU A 165      42.795  40.858  93.883  1.00  0.00           H
ATOM    132 3HD1 LEU A 165      41.953  39.494  93.291  1.00  0.00           H
ATOM    133  CD2 LEU A 165      40.908  41.554  91.996  1.00  0.00           C
ATOM    134 1HD2 LEU A 165      41.857  42.102  91.811  1.00  0.00           H
ATOM    135 2HD2 LEU A 165      40.049  42.192  91.696  1.00  0.00           H
ATOM    136 3HD2 LEU A 165      40.868  40.643  91.362  1.00  0.00           H
ATOM    137  C   LEU A 165      36.905  40.717  94.288  1.00  0.00           C
ATOM    138  O   LEU A 165      36.615  40.298  95.447  1.00  0.00           O
ATOM    139  N   LYS A 166      36.073  40.462  93.274  1.00  0.00           N
ATOM    140  HN  LYS A 166      36.353  40.745  92.360  1.00  0.00           H
ATOM    141  CA  LYS A 166      34.947  39.510  93.233  1.00  0.00           C
ATOM    142  HA  LYS A 166      34.595  39.422  94.250  1.00  0.00           H
ATOM    143  CB  LYS A 166      33.767  40.014  92.361  1.00  0.00           C
ATOM    144  HB1 LYS A 166      33.655  41.050  92.747  1.00  0.00           H
ATOM    145  HB2 LYS A 166      32.937  39.422  92.803  1.00  0.00           H
ATOM    146  CG  LYS A 166      33.907  39.737  90.828  1.00  0.00           C
ATOM    147  HG1 LYS A 166      34.075  38.652  90.658  1.00  0.00           H
ATOM    148  HG2 LYS A 166      34.744  40.332  90.402  1.00  0.00           H
ATOM    149  CD  LYS A 166      32.597  40.281  90.136  1.00  0.00           C
ATOM    150  HD1 LYS A 166      32.789  40.331  89.043  1.00  0.00           H
ATOM    151  HD2 LYS A 166      32.434  41.281  90.592  1.00  0.00           H
ATOM    152  CE  LYS A 166      31.428  39.351  90.411  1.00  0.00           C
ATOM    153  HE1 LYS A 166      30.606  39.765  89.789  1.00  0.00           H
ATOM    154  HE2 LYS A 166      31.193  39.145  91.477  1.00  0.00           H
ATOM    155  NZ  LYS A 166      31.716  38.040  89.818  1.00  0.00           N
ATOM    156  HZ1 LYS A 166      30.787  37.609  89.637  1.00  0.00           H
ATOM    157  HZ2 LYS A 166      32.306  37.381  90.366  1.00  0.00           H
ATOM    158  HZ3 LYS A 166      32.124  38.160  88.869  1.00  0.00           H
ATOM    159  C   LYS A 166      35.395  38.118  92.878  1.00  0.00           C
ATOM    160  O   LYS A 166      36.234  38.092  91.969  1.00  0.00           O
ATOM    161  N   THR A 167      34.787  37.050  93.350  1.00  0.00           N
ATOM    162  HN  THR A 167      34.052  37.105  94.021  1.00  0.00           H
ATOM    163  CA  THR A 167      34.851  35.660  92.851  1.00  0.00           C
ATOM    164  HA  THR A 167      35.878  35.403  92.637  1.00  0.00           H
ATOM    165  CB  THR A 167      34.282  34.650  93.806  1.00  0.00           C
ATOM    166  HB  THR A 167      33.219  34.927  93.976  1.00  0.00           H
ATOM    167  OG1 THR A 167      34.916  34.688  95.083  1.00  0.00           O
ATOM    168  HG1 THR A 167      34.911  35.611  95.344  1.00  0.00           H
ATOM    169  CG2 THR A 167      34.410  33.205  93.246  1.00  0.00           C
ATOM    170 1HG2 THR A 167      35.430  32.981  92.868  1.00  0.00           H
ATOM    171 2HG2 THR A 167      33.704  33.128  92.392  1.00  0.00           H
ATOM    172 3HG2 THR A 167      34.078  32.365  93.893  1.00  0.00           H
ATOM    173  C   THR A 167      34.171  35.664  91.505  1.00  0.00           C
ATOM    174  O   THR A 167      33.122  36.259  91.276  1.00  0.00           O
ATOM    175  N   SER A 168      34.696  34.929  90.500  1.00  0.00           N
ATOM    176  HN  SER A 168      35.434  34.278  90.658  1.00  0.00           H
ATOM    177  CA  SER A 168      34.422  35.249  89.053  1.00  0.00           C
ATOM    178  HA  SER A 168      33.507  35.819  88.986  1.00  0.00           H
ATOM    179  CB  SER A 168      35.506  36.207  88.328  1.00  0.00           C
ATOM    180  HB1 SER A 168      36.472  35.666  88.424  1.00  0.00           H
ATOM    181  HB2 SER A 168      35.525  37.168  88.884  1.00  0.00           H
ATOM    182  OG  SER A 168      35.162  36.425  86.951  1.00  0.00           O
ATOM    183  HG1 SER A 168      34.443  37.060  86.905  1.00  0.00           H
ATOM    184  C   SER A 168      34.259  33.990  88.267  1.00  0.00           C
ATOM    185  O   SER A 168      34.910  33.012  88.606  1.00  0.00           O
ATOM    186  N   GLY A 169      33.401  33.888  87.195  1.00  0.00           N
ATOM    187  HN  GLY A 169      32.862  34.692  86.954  1.00  0.00           H
ATOM    188  CA  GLY A 169      33.405  32.788  86.197  1.00  0.00           C
ATOM    189  HA1 GLY A 169      32.415  32.436  85.949  1.00  0.00           H
ATOM    190  HA2 GLY A 169      34.048  31.994  86.549  1.00  0.00           H
ATOM    191  C   GLY A 169      33.970  33.262  84.914  1.00  0.00           C
ATOM    192  O   GLY A 169      34.857  34.105  84.823  1.00  0.00           O
ATOM    193  N   GLY A 170      33.610  32.553  83.811  1.00  0.00           N
ATOM    194  HN  GLY A 170      33.127  31.698  83.983  1.00  0.00           H
ATOM    195  CA  GLY A 170      33.886  32.894  82.448  1.00  0.00           C
ATOM    196  HA1 GLY A 170      33.429  33.817  82.122  1.00  0.00           H
ATOM    197  HA2 GLY A 170      33.572  32.073  81.819  1.00  0.00           H
ATOM    198  C   GLY A 170      35.331  33.083  82.094  1.00  0.00           C
ATOM    199  O   GLY A 170      36.210  32.644  82.790  1.00  0.00           O
ATOM    200  N   GLN A 171      35.616  33.667  80.918  1.00  0.00           N
ATOM    201  HN  GLN A 171      34.779  33.979  80.476  1.00  0.00           H
ATOM    202  CA  GLN A 171      36.896  33.723  80.252  1.00  0.00           C
ATOM    203  HA  GLN A 171      37.559  33.012  80.724  1.00  0.00           H
ATOM    204  CB  GLN A 171      36.759  33.467  78.765  1.00  0.00           C
ATOM    205  HB1 GLN A 171      37.777  33.525  78.324  1.00  0.00           H
ATOM    206  HB2 GLN A 171      36.136  34.280  78.334  1.00  0.00           H
ATOM    207  CG  GLN A 171      36.239  32.091  78.315  1.00  0.00           C
ATOM    208  HG1 GLN A 171      36.532  31.783  77.288  1.00  0.00           H
ATOM    209  HG2 GLN A 171      35.130  32.126  78.374  1.00  0.00           H
ATOM    210  CD  GLN A 171      36.678  31.000  79.267  1.00  0.00           C
ATOM    211  OE1 GLN A 171      36.007  30.345  80.043  1.00  0.00           O
ATOM    212  NE2 GLN A 171      38.027  30.841  79.260  1.00  0.00           N
ATOM    213 1HE2 GLN A 171      38.385  29.994  79.652  1.00  0.00           H
ATOM    214 2HE2 GLN A 171      38.678  31.380  78.725  1.00  0.00           H
ATOM    215  C   GLN A 171      37.662  35.017  80.429  1.00  0.00           C
ATOM    216  O   GLN A 171      38.779  35.194  79.926  1.00  0.00           O
ATOM    217  N   GLY A 172      37.134  35.973  81.206  1.00  0.00           N
ATOM    218  HN  GLY A 172      36.247  36.031  81.658  1.00  0.00           H
ATOM    219  CA  GLY A 172      37.818  37.224  81.516  1.00  0.00           C
ATOM    220  HA1 GLY A 172      37.124  37.881  82.020  1.00  0.00           H
ATOM    221  HA2 GLY A 172      38.202  37.532  80.555  1.00  0.00           H
ATOM    222  C   GLY A 172      39.095  37.090  82.253  1.00  0.00           C
ATOM    223  O   GLY A 172      39.687  36.062  82.576  1.00  0.00           O
ATOM    224  N   TYR A 173      39.548  38.340  82.507  1.00  0.00           N
ATOM    225  HN  TYR A 173      39.018  39.119  82.182  1.00  0.00           H
ATOM    226  CA  TYR A 173      40.687  38.756  83.255  1.00  0.00           C
ATOM    227  HA  TYR A 173      41.489  38.200  82.793  1.00  0.00           H
ATOM    228  CB  TYR A 173      40.861  40.316  83.082  1.00  0.00           C
ATOM    229  HB1 TYR A 173      39.987  40.934  83.380  1.00  0.00           H
ATOM    230  HB2 TYR A 173      41.157  40.500  82.027  1.00  0.00           H
ATOM    231  CG  TYR A 173      41.947  40.853  83.890  1.00  0.00           C
ATOM    232  CD1 TYR A 173      41.698  41.638  85.087  1.00  0.00           C
ATOM    233  HD1 TYR A 173      40.720  42.066  85.253  1.00  0.00           H
ATOM    234  CE1 TYR A 173      42.775  41.898  86.004  1.00  0.00           C
ATOM    235  HE1 TYR A 173      42.717  42.533  86.875  1.00  0.00           H
ATOM    236  CZ  TYR A 173      43.998  41.312  85.719  1.00  0.00           C
ATOM    237  OH  TYR A 173      45.106  41.478  86.537  1.00  0.00           O
ATOM    238  HH  TYR A 173      45.006  42.321  86.987  1.00  0.00           H
ATOM    239  CD2 TYR A 173      43.223  40.317  83.609  1.00  0.00           C
ATOM    240  HD2 TYR A 173      43.466  39.592  82.846  1.00  0.00           H
ATOM    241  CE2 TYR A 173      44.240  40.582  84.561  1.00  0.00           C
ATOM    242  HE2 TYR A 173      45.193  40.114  84.361  1.00  0.00           H
ATOM    243  C   TYR A 173      40.561  38.279  84.663  1.00  0.00           C
ATOM    244  O   TYR A 173      39.501  38.337  85.318  1.00  0.00           O
ATOM    245  N   LYS A 174      41.672  37.739  85.194  1.00  0.00           N
ATOM    246  HN  LYS A 174      42.501  37.569  84.667  1.00  0.00           H
ATOM    247  CA  LYS A 174      41.625  37.042  86.504  1.00  0.00           C
ATOM    248  HA  LYS A 174      40.852  37.377  87.179  1.00  0.00           H
ATOM    249  CB  LYS A 174      41.670  35.485  86.462  1.00  0.00           C
ATOM    250  HB1 LYS A 174      41.721  35.067  87.490  1.00  0.00           H
ATOM    251  HB2 LYS A 174      42.594  35.187  85.921  1.00  0.00           H
ATOM    252  CG  LYS A 174      40.473  34.608  85.827  1.00  0.00           C
ATOM    253  HG1 LYS A 174      40.665  33.525  85.977  1.00  0.00           H
ATOM    254  HG2 LYS A 174      40.460  34.874  84.749  1.00  0.00           H
ATOM    255  CD  LYS A 174      39.153  35.005  86.354  1.00  0.00           C
ATOM    256  HD1 LYS A 174      39.113  36.083  86.621  1.00  0.00           H
ATOM    257  HD2 LYS A 174      38.898  34.469  87.293  1.00  0.00           H
ATOM    258  CE  LYS A 174      38.113  34.943  85.265  1.00  0.00           C
ATOM    259  HE1 LYS A 174      38.347  35.761  84.551  1.00  0.00           H
ATOM    260  HE2 LYS A 174      37.114  35.132  85.711  1.00  0.00           H
ATOM    261  NZ  LYS A 174      38.042  33.601  84.623  1.00  0.00           N
ATOM    262  HZ1 LYS A 174      37.886  32.946  85.416  1.00  0.00           H
ATOM    263  HZ2 LYS A 174      38.924  33.421  84.104  1.00  0.00           H
ATOM    264  HZ3 LYS A 174      37.243  33.588  83.957  1.00  0.00           H
ATOM    265  C   LYS A 174      42.912  37.336  87.268  1.00  0.00           C
ATOM    266  O   LYS A 174      43.923  37.283  86.685  1.00  0.00           O
ATOM    267  N   PHE A 175      42.873  37.601  88.618  1.00  0.00           N
ATOM    268  HN  PHE A 175      42.000  37.675  89.093  1.00  0.00           H
ATOM    269  CA  PHE A 175      44.080  37.971  89.337  1.00  0.00           C
ATOM    270  HA  PHE A 175      44.669  38.673  88.765  1.00  0.00           H
ATOM    271  CB  PHE A 175      43.657  38.587  90.656  1.00  0.00           C
ATOM    272  HB1 PHE A 175      43.068  37.943  91.344  1.00  0.00           H
ATOM    273  HB2 PHE A 175      43.002  39.471  90.504  1.00  0.00           H
ATOM    274  CG  PHE A 175      44.904  39.263  91.323  1.00  0.00           C
ATOM    275  CD1 PHE A 175      45.616  38.594  92.349  1.00  0.00           C
ATOM    276  HD1 PHE A 175      45.206  37.626  92.597  1.00  0.00           H
ATOM    277  CE1 PHE A 175      46.673  39.231  93.009  1.00  0.00           C
ATOM    278  HE1 PHE A 175      47.123  38.698  93.834  1.00  0.00           H
ATOM    279  CZ  PHE A 175      47.159  40.457  92.441  1.00  0.00           C
ATOM    280  HZ  PHE A 175      47.988  40.911  92.965  1.00  0.00           H
ATOM    281  CD2 PHE A 175      45.338  40.579  90.887  1.00  0.00           C
ATOM    282  HD2 PHE A 175      44.826  41.042  90.057  1.00  0.00           H
ATOM    283  CE2 PHE A 175      46.465  41.153  91.463  1.00  0.00           C
ATOM    284  HE2 PHE A 175      46.728  42.170  91.209  1.00  0.00           H
ATOM    285  C   PHE A 175      44.970  36.778  89.588  1.00  0.00           C
ATOM    286  O   PHE A 175      44.577  35.867  90.326  1.00  0.00           O
ATOM    287  N   LEU A 176      46.192  36.760  89.095  1.00  0.00           N
ATOM    288  HN  LEU A 176      46.610  37.407  88.461  1.00  0.00           H
ATOM    289  CA  LEU A 176      47.156  35.658  89.355  1.00  0.00           C
ATOM    290  HA  LEU A 176      46.589  34.771  89.112  1.00  0.00           H
ATOM    291  CB  LEU A 176      48.241  35.761  88.236  1.00  0.00           C
ATOM    292  HB1 LEU A 176      48.811  36.713  88.305  1.00  0.00           H
ATOM    293  HB2 LEU A 176      47.726  35.736  87.252  1.00  0.00           H
ATOM    294  CG  LEU A 176      49.356  34.715  88.293  1.00  0.00           C
ATOM    295  HG  LEU A 176      49.883  34.671  89.270  1.00  0.00           H
ATOM    296  CD1 LEU A 176      48.749  33.332  87.967  1.00  0.00           C
ATOM    297 1HD1 LEU A 176      48.274  33.482  86.975  1.00  0.00           H
ATOM    298 2HD1 LEU A 176      48.049  32.894  88.711  1.00  0.00           H
ATOM    299 3HD1 LEU A 176      49.571  32.589  87.878  1.00  0.00           H
ATOM    300  CD2 LEU A 176      50.394  35.117  87.229  1.00  0.00           C
ATOM    301 1HD2 LEU A 176      51.315  34.509  87.099  1.00  0.00           H
ATOM    302 2HD2 LEU A 176      50.651  36.194  87.322  1.00  0.00           H
ATOM    303 3HD2 LEU A 176      49.984  35.057  86.199  1.00  0.00           H
ATOM    304  C   LEU A 176      47.662  35.638  90.781  1.00  0.00           C
ATOM    305  O   LEU A 176      48.375  36.504  91.235  1.00  0.00           O
ATOM    306  N   GLY A 177      47.189  34.636  91.539  1.00  0.00           N
ATOM    307  HN  GLY A 177      46.522  33.988  91.181  1.00  0.00           H
ATOM    308  CA  GLY A 177      47.777  34.382  92.812  1.00  0.00           C
ATOM    309  HA1 GLY A 177      48.388  35.180  93.206  1.00  0.00           H
ATOM    310  HA2 GLY A 177      48.328  33.453  92.808  1.00  0.00           H
ATOM    311  C   GLY A 177      46.737  34.348  93.810  1.00  0.00           C
ATOM    312  O   GLY A 177      46.958  33.785  94.889  1.00  0.00           O
ATOM    313  N   ILE A 178      45.505  34.799  93.379  1.00  0.00           N
ATOM    314  HN  ILE A 178      45.292  35.095  92.451  1.00  0.00           H
ATOM    315  CA  ILE A 178      44.378  34.663  94.356  1.00  0.00           C
ATOM    316  HA  ILE A 178      44.611  34.035  95.203  1.00  0.00           H
ATOM    317  CB  ILE A 178      43.684  35.982  94.773  1.00  0.00           C
ATOM    318  HB  ILE A 178      43.382  36.585  93.889  1.00  0.00           H
ATOM    319  CG2 ILE A 178      42.303  35.855  95.512  1.00  0.00           C
ATOM    320 1HG2 ILE A 178      42.333  35.054  96.281  1.00  0.00           H
ATOM    321 2HG2 ILE A 178      41.496  35.608  94.790  1.00  0.00           H
ATOM    322 3HG2 ILE A 178      41.912  36.792  95.964  1.00  0.00           H
ATOM    323  CG1 ILE A 178      44.593  36.857  95.722  1.00  0.00           C
ATOM    324 1HG1 ILE A 178      44.085  37.802  96.012  1.00  0.00           H
ATOM    325 2HG1 ILE A 178      45.410  37.110  95.013  1.00  0.00           H
ATOM    326  CD  ILE A 178      45.347  36.131  96.873  1.00  0.00           C
ATOM    327  HD1 ILE A 178      45.984  35.313  96.473  1.00  0.00           H
ATOM    328  HD2 ILE A 178      44.647  35.621  97.569  1.00  0.00           H
ATOM    329  HD3 ILE A 178      45.880  36.849  97.533  1.00  0.00           H
ATOM    330  C   ILE A 178      43.311  33.882  93.614  1.00  0.00           C
ATOM    331  O   ILE A 178      43.086  34.152  92.425  1.00  0.00           O
ATOM    332  N   ASP A 179      42.726  32.829  94.209  1.00  0.00           N
ATOM    333  HN  ASP A 179      42.989  32.552  95.130  1.00  0.00           H
ATOM    334  CA  ASP A 179      41.843  31.942  93.453  1.00  0.00           C
ATOM    335  HA  ASP A 179      42.442  31.645  92.604  1.00  0.00           H
ATOM    336  CB  ASP A 179      41.427  30.802  94.408  1.00  0.00           C
ATOM    337  HB1 ASP A 179      40.653  30.142  93.962  1.00  0.00           H
ATOM    338  HB2 ASP A 179      41.078  31.179  95.393  1.00  0.00           H
ATOM    339  CG  ASP A 179      42.575  29.850  94.566  1.00  0.00           C
ATOM    340  OD1 ASP A 179      43.756  30.225  94.340  1.00  0.00           O
ATOM    341  OD2 ASP A 179      42.341  28.685  95.004  1.00  0.00           O
ATOM    342  C   ASP A 179      40.663  32.535  92.781  1.00  0.00           C
ATOM    343  O   ASP A 179      39.778  33.058  93.379  1.00  0.00           O
ATOM    344  N   GLN A 180      40.652  32.421  91.445  1.00  0.00           N
ATOM    345  HN  GLN A 180      41.491  32.043  91.062  1.00  0.00           H
ATOM    346  CA  GLN A 180      39.510  32.662  90.465  1.00  0.00           C
ATOM    347  HA  GLN A 180      39.886  32.865  89.474  1.00  0.00           H
ATOM    348  CB  GLN A 180      38.684  31.352  90.367  1.00  0.00           C
ATOM    349  HB1 GLN A 180      37.790  31.515  89.729  1.00  0.00           H
ATOM    350  HB2 GLN A 180      38.281  31.097  91.370  1.00  0.00           H
ATOM    351  CG  GLN A 180      39.348  30.198  89.579  1.00  0.00           C
ATOM    352  HG1 GLN A 180      39.516  30.605  88.559  1.00  0.00           H
ATOM    353  HG2 GLN A 180      38.785  29.262  89.374  1.00  0.00           H
ATOM    354  CD  GLN A 180      40.703  29.758  89.948  1.00  0.00           C
ATOM    355  OE1 GLN A 180      41.638  29.933  89.170  1.00  0.00           O
ATOM    356  NE2 GLN A 180      40.888  29.180  91.166  1.00  0.00           N
ATOM    357 1HE2 GLN A 180      41.674  28.574  91.289  1.00  0.00           H
ATOM    358 2HE2 GLN A 180      40.084  29.042  91.744  1.00  0.00           H
ATOM    359  C   GLN A 180      38.551  33.930  90.646  1.00  0.00           C
ATOM    360  O   GLN A 180      37.334  33.923  90.681  1.00  0.00           O
ATOM    361  N   CYS A 181      39.194  35.142  90.826  1.00  0.00           N
ATOM    362  HN  CYS A 181      40.180  35.093  90.692  1.00  0.00           H
ATOM    363  CA  CYS A 181      38.597  36.469  91.214  1.00  0.00           C
ATOM    364  HA  CYS A 181      37.528  36.352  91.114  1.00  0.00           H
ATOM    365  CB  CYS A 181      39.124  36.934  92.611  1.00  0.00           C
ATOM    366  HB1 CYS A 181      38.617  37.917  92.718  1.00  0.00           H
ATOM    367  HB2 CYS A 181      40.203  37.197  92.628  1.00  0.00           H
ATOM    368  SG  CYS A 181      38.680  35.837  94.041  1.00  0.00           S
ATOM    369  HG1 CYS A 181      39.505  34.845  93.739  1.00  0.00           H
ATOM    370  C   CYS A 181      39.052  37.469  90.149  1.00  0.00           C
ATOM    371  O   CYS A 181      40.186  37.482  89.655  1.00  0.00           O
ATOM    372  N   ALA A 182      38.206  38.462  89.870  1.00  0.00           N
ATOM    373  HN  ALA A 182      37.392  38.528  90.442  1.00  0.00           H
ATOM    374  CA  ALA A 182      38.412  39.525  88.889  1.00  0.00           C
ATOM    375  HA  ALA A 182      39.425  39.487  88.516  1.00  0.00           H
ATOM    376  CB  ALA A 182      37.293  39.316  87.879  1.00  0.00           C
ATOM    377  HB1 ALA A 182      37.136  40.132  87.142  1.00  0.00           H
ATOM    378  HB2 ALA A 182      36.333  39.147  88.412  1.00  0.00           H
ATOM    379  HB3 ALA A 182      37.542  38.338  87.413  1.00  0.00           H
ATOM    380  C   ALA A 182      38.178  40.819  89.618  1.00  0.00           C
ATOM    381  O   ALA A 182      37.559  40.758  90.622  1.00  0.00           O
ATOM    382  N   PRO A 183      38.677  42.005  89.208  1.00  0.00           N
ATOM    383  CD  PRO A 183      39.781  42.065  88.308  1.00  0.00           C
ATOM    384  HD1 PRO A 183      39.357  41.887  87.296  1.00  0.00           H
ATOM    385  HD2 PRO A 183      40.539  41.272  88.483  1.00  0.00           H
ATOM    386  CA  PRO A 183      38.253  43.368  89.639  1.00  0.00           C
ATOM    387  HA  PRO A 183      38.625  43.377  90.653  1.00  0.00           H
ATOM    388  CB  PRO A 183      39.057  44.307  88.782  1.00  0.00           C
ATOM    389  HB1 PRO A 183      39.132  45.329  89.212  1.00  0.00           H
ATOM    390  HB2 PRO A 183      38.672  44.388  87.743  1.00  0.00           H
ATOM    391  CG  PRO A 183      40.358  43.508  88.535  1.00  0.00           C
ATOM    392  HG1 PRO A 183      40.847  43.899  87.617  1.00  0.00           H
ATOM    393  HG2 PRO A 183      40.985  43.520  89.452  1.00  0.00           H
ATOM    394  C   PRO A 183      36.746  43.545  89.589  1.00  0.00           C
ATOM    395  O   PRO A 183      36.181  43.184  88.574  1.00  0.00           O
ATOM    396  N   PRO A 184      36.104  44.116  90.587  1.00  0.00           N
ATOM    397  CD  PRO A 184      36.769  44.640  91.776  1.00  0.00           C
ATOM    398  HD1 PRO A 184      37.508  45.345  91.340  1.00  0.00           H
ATOM    399  HD2 PRO A 184      37.245  43.778  92.291  1.00  0.00           H
ATOM    400  CA  PRO A 184      34.667  44.190  90.737  1.00  0.00           C
ATOM    401  HA  PRO A 184      34.182  43.363  90.239  1.00  0.00           H
ATOM    402  CB  PRO A 184      34.542  44.322  92.232  1.00  0.00           C
ATOM    403  HB1 PRO A 184      34.776  43.314  92.639  1.00  0.00           H
ATOM    404  HB2 PRO A 184      33.548  44.684  92.571  1.00  0.00           H
ATOM    405  CG  PRO A 184      35.702  45.356  92.526  1.00  0.00           C
ATOM    406  HG1 PRO A 184      35.416  46.329  92.070  1.00  0.00           H
ATOM    407  HG2 PRO A 184      35.870  45.450  93.620  1.00  0.00           H
ATOM    408  C   PRO A 184      34.006  45.282  89.940  1.00  0.00           C
ATOM    409  O   PRO A 184      32.950  45.718  90.357  1.00  0.00           O
ATOM    410  N   CYS A 185      34.514  45.694  88.697  1.00  0.00           N
ATOM    411  HN  CYS A 185      35.300  45.223  88.305  1.00  0.00           H
ATOM    412  CA  CYS A 185      33.880  46.559  87.764  1.00  0.00           C
ATOM    413  HA  CYS A 185      33.969  47.534  88.220  1.00  0.00           H
ATOM    414  CB  CYS A 185      34.835  46.790  86.515  1.00  0.00           C
ATOM    415  HB1 CYS A 185      34.273  47.451  85.820  1.00  0.00           H
ATOM    416  HB2 CYS A 185      34.989  45.791  86.055  1.00  0.00           H
ATOM    417  SG  CYS A 185      36.403  47.478  87.202  1.00  0.00           S
ATOM    418  HG1 CYS A 185      36.124  48.773  87.225  1.00  0.00           H
ATOM    419  C   CYS A 185      32.462  46.315  87.242  1.00  0.00           C
ATOM    420  O   CYS A 185      32.206  45.080  87.168  1.00  0.00           O
ATOM    421  N   PRO A 186      31.520  47.190  86.901  1.00  0.00           N
ATOM    422  CD  PRO A 186      31.671  48.535  87.433  1.00  0.00           C
ATOM    423  HD1 PRO A 186      32.514  49.130  87.022  1.00  0.00           H
ATOM    424  HD2 PRO A 186      31.720  48.428  88.538  1.00  0.00           H
ATOM    425  CA  PRO A 186      30.197  46.832  86.592  1.00  0.00           C
ATOM    426  HA  PRO A 186      29.798  45.912  86.992  1.00  0.00           H
ATOM    427  CB  PRO A 186      29.378  47.975  87.210  1.00  0.00           C
ATOM    428  HB1 PRO A 186      29.318  47.660  88.274  1.00  0.00           H
ATOM    429  HB2 PRO A 186      28.387  47.957  86.708  1.00  0.00           H
ATOM    430  CG  PRO A 186      30.319  49.124  87.156  1.00  0.00           C
ATOM    431  HG1 PRO A 186      30.395  49.706  86.213  1.00  0.00           H
ATOM    432  HG2 PRO A 186      30.088  49.859  87.956  1.00  0.00           H
ATOM    433  C   PRO A 186      30.070  46.517  85.090  1.00  0.00           C
ATOM    434  O   PRO A 186      29.735  47.452  84.364  1.00  0.00           O
ATOM    435  N   ASN A 187      30.247  45.279  84.682  1.00  0.00           N
ATOM    436  HN  ASN A 187      30.230  44.537  85.347  1.00  0.00           H
ATOM    437  CA  ASN A 187      30.506  44.898  83.305  1.00  0.00           C
ATOM    438  HA  ASN A 187      30.544  43.823  83.209  1.00  0.00           H
ATOM    439  CB  ASN A 187      29.378  45.381  82.354  1.00  0.00           C
ATOM    440  HB1 ASN A 187      29.440  46.480  82.202  1.00  0.00           H
ATOM    441  HB2 ASN A 187      28.479  45.091  82.938  1.00  0.00           H
ATOM    442  CG  ASN A 187      29.488  44.714  80.981  1.00  0.00           C
ATOM    443  OD1 ASN A 187      30.145  43.636  80.866  1.00  0.00           O
ATOM    444  ND2 ASN A 187      28.956  45.431  79.933  1.00  0.00           N
ATOM    445 1HD2 ASN A 187      29.078  45.107  78.995  1.00  0.00           H
ATOM    446 2HD2 ASN A 187      28.522  46.307  80.145  1.00  0.00           H
ATOM    447  C   ASN A 187      31.956  45.103  82.851  1.00  0.00           C
ATOM    448  O   ASN A 187      32.847  44.249  82.945  1.00  0.00           O
ATOM    449  N   MET A 188      32.300  46.346  82.440  1.00  0.00           N
ATOM    450  HN  MET A 188      31.639  47.090  82.502  1.00  0.00           H
ATOM    451  CA  MET A 188      33.563  46.659  81.777  1.00  0.00           C
ATOM    452  HA  MET A 188      34.188  45.778  81.793  1.00  0.00           H
ATOM    453  CB  MET A 188      33.187  47.148  80.296  1.00  0.00           C
ATOM    454  HB1 MET A 188      33.968  47.823  79.886  1.00  0.00           H
ATOM    455  HB2 MET A 188      32.226  47.684  80.453  1.00  0.00           H
ATOM    456  CG  MET A 188      32.883  46.007  79.296  1.00  0.00           C
ATOM    457  HG1 MET A 188      32.572  46.557  78.383  1.00  0.00           H
ATOM    458  HG2 MET A 188      32.038  45.396  79.680  1.00  0.00           H
ATOM    459  SD  MET A 188      34.225  44.842  79.032  1.00  0.00           S
ATOM    460  CE  MET A 188      34.779  45.817  77.653  1.00  0.00           C
ATOM    461  HE1 MET A 188      35.662  45.380  77.141  1.00  0.00           H
ATOM    462  HE2 MET A 188      34.998  46.886  77.866  1.00  0.00           H
ATOM    463  HE3 MET A 188      33.935  45.742  76.934  1.00  0.00           H
ATOM    464  C   MET A 188      34.346  47.686  82.569  1.00  0.00           C
ATOM    465  O   MET A 188      33.768  48.319  83.463  1.00  0.00           O
ATOM    466  N   TYR A 189      35.658  47.817  82.340  1.00  0.00           N
ATOM    467  HN  TYR A 189      36.028  47.282  81.585  1.00  0.00           H
ATOM    468  CA  TYR A 189      36.562  48.879  82.846  1.00  0.00           C
ATOM    469  HA  TYR A 189      36.436  48.904  83.918  1.00  0.00           H
ATOM    470  CB  TYR A 189      38.071  48.459  82.549  1.00  0.00           C
ATOM    471  HB1 TYR A 189      38.133  48.368  81.444  1.00  0.00           H
ATOM    472  HB2 TYR A 189      38.333  47.511  83.065  1.00  0.00           H
ATOM    473  CG  TYR A 189      39.120  49.482  83.008  1.00  0.00           C
ATOM    474  CD1 TYR A 189      39.951  50.105  82.022  1.00  0.00           C
ATOM    475  HD1 TYR A 189      39.689  50.019  80.978  1.00  0.00           H
ATOM    476  CE1 TYR A 189      40.945  51.075  82.368  1.00  0.00           C
ATOM    477  HE1 TYR A 189      41.520  51.526  81.572  1.00  0.00           H
ATOM    478  CZ  TYR A 189      41.179  51.330  83.670  1.00  0.00           C
ATOM    479  OH  TYR A 189      42.235  52.248  83.946  1.00  0.00           O
ATOM    480  HH  TYR A 189      42.318  52.374  84.894  1.00  0.00           H
ATOM    481  CD2 TYR A 189      39.517  49.618  84.332  1.00  0.00           C
ATOM    482  HD2 TYR A 189      39.030  48.980  85.055  1.00  0.00           H
ATOM    483  CE2 TYR A 189      40.479  50.622  84.705  1.00  0.00           C
ATOM    484  HE2 TYR A 189      40.712  50.656  85.759  1.00  0.00           H
ATOM    485  C   TYR A 189      36.202  50.224  82.296  1.00  0.00           C
ATOM    486  O   TYR A 189      36.105  51.196  83.114  1.00  0.00           O
ATOM    487  N   PHE A 190      35.873  50.345  80.994  1.00  0.00           N
ATOM    488  HN  PHE A 190      35.861  49.570  80.367  1.00  0.00           H
ATOM    489  CA  PHE A 190      35.463  51.679  80.460  1.00  0.00           C
ATOM    490  HA  PHE A 190      35.999  52.435  81.016  1.00  0.00           H
ATOM    491  CB  PHE A 190      35.801  51.875  78.994  1.00  0.00           C
ATOM    492  HB1 PHE A 190      35.354  52.847  78.695  1.00  0.00           H
ATOM    493  HB2 PHE A 190      35.374  51.010  78.443  1.00  0.00           H
ATOM    494  CG  PHE A 190      37.194  51.822  78.599  1.00  0.00           C
ATOM    495  CD1 PHE A 190      37.644  50.917  77.549  1.00  0.00           C
ATOM    496  HD1 PHE A 190      36.906  50.327  77.027  1.00  0.00           H
ATOM    497  CE1 PHE A 190      38.923  51.019  77.039  1.00  0.00           C
ATOM    498  HE1 PHE A 190      39.239  50.436  76.187  1.00  0.00           H
ATOM    499  CZ  PHE A 190      39.848  51.870  77.745  1.00  0.00           C
ATOM    500  HZ  PHE A 190      40.856  51.921  77.362  1.00  0.00           H
ATOM    501  CD2 PHE A 190      38.107  52.620  79.219  1.00  0.00           C
ATOM    502  HD2 PHE A 190      37.876  53.366  79.965  1.00  0.00           H
ATOM    503  CE2 PHE A 190      39.406  52.688  78.823  1.00  0.00           C
ATOM    504  HE2 PHE A 190      40.193  53.238  79.317  1.00  0.00           H
ATOM    505  C   PHE A 190      34.046  51.979  80.761  1.00  0.00           C
ATOM    506  O   PHE A 190      33.207  51.097  80.972  1.00  0.00           O
ATOM    507  N   LYS A 191      33.783  53.295  80.919  1.00  0.00           N
ATOM    508  HN  LYS A 191      34.479  54.005  80.844  1.00  0.00           H
ATOM    509  CA  LYS A 191      32.509  53.930  81.333  1.00  0.00           C
ATOM    510  HA  LYS A 191      32.135  53.483  82.242  1.00  0.00           H
ATOM    511  CB  LYS A 191      32.806  55.378  81.554  1.00  0.00           C
ATOM    512  HB1 LYS A 191      33.298  55.681  80.605  1.00  0.00           H
ATOM    513  HB2 LYS A 191      33.591  55.473  82.335  1.00  0.00           H
ATOM    514  CG  LYS A 191      31.609  56.242  81.882  1.00  0.00           C
ATOM    515  HG1 LYS A 191      31.073  55.825  82.762  1.00  0.00           H
ATOM    516  HG2 LYS A 191      30.849  56.401  81.087  1.00  0.00           H
ATOM    517  CD  LYS A 191      32.192  57.592  82.360  1.00  0.00           C
ATOM    518  HD1 LYS A 191      32.709  58.186  81.576  1.00  0.00           H
ATOM    519  HD2 LYS A 191      32.714  57.345  83.309  1.00  0.00           H
ATOM    520  CE  LYS A 191      31.048  58.544  82.846  1.00  0.00           C
ATOM    521  HE1 LYS A 191      31.544  59.192  83.600  1.00  0.00           H
ATOM    522  HE2 LYS A 191      30.166  58.034  83.290  1.00  0.00           H
ATOM    523  NZ  LYS A 191      30.569  59.484  81.786  1.00  0.00           N
ATOM    524  HZ1 LYS A 191      30.306  59.060  80.873  1.00  0.00           H
ATOM    525  HZ2 LYS A 191      31.343  60.130  81.532  1.00  0.00           H
ATOM    526  HZ3 LYS A 191      29.771  59.998  82.209  1.00  0.00           H
ATOM    527  C   LYS A 191      31.433  53.786  80.303  1.00  0.00           C
ATOM    528  O   LYS A 191      31.659  53.988  79.114  1.00  0.00           O
ATOM    529  N   SER A 192      30.221  53.556  80.722  1.00  0.00           N
ATOM    530  HN  SER A 192      30.098  53.581  81.711  1.00  0.00           H
ATOM    531  CA  SER A 192      29.092  53.068  79.908  1.00  0.00           C
ATOM    532  HA  SER A 192      29.280  52.069  79.541  1.00  0.00           H
ATOM    533  CB  SER A 192      27.844  53.039  80.831  1.00  0.00           C
ATOM    534  HB1 SER A 192      27.251  53.976  80.757  1.00  0.00           H
ATOM    535  HB2 SER A 192      28.237  53.003  81.869  1.00  0.00           H
ATOM    536  OG  SER A 192      27.000  51.924  80.599  1.00  0.00           O
ATOM    537  HG1 SER A 192      26.392  51.962  81.341  1.00  0.00           H
ATOM    538  C   SER A 192      28.704  53.949  78.729  1.00  0.00           C
ATOM    539  O   SER A 192      28.423  53.448  77.619  1.00  0.00           O
ATOM    540  N   ASP A 193      28.761  55.238  78.817  1.00  0.00           N
ATOM    541  HN  ASP A 193      28.990  55.692  79.674  1.00  0.00           H
ATOM    542  CA  ASP A 193      28.362  56.172  77.697  1.00  0.00           C
ATOM    543  HA  ASP A 193      27.445  55.860  77.219  1.00  0.00           H
ATOM    544  CB  ASP A 193      28.077  57.647  78.276  1.00  0.00           C
ATOM    545  HB1 ASP A 193      27.098  57.552  78.794  1.00  0.00           H
ATOM    546  HB2 ASP A 193      27.903  58.430  77.507  1.00  0.00           H
ATOM    547  CG  ASP A 193      29.149  58.160  79.136  1.00  0.00           C
ATOM    548  OD1 ASP A 193      28.927  58.076  80.363  1.00  0.00           O
ATOM    549  OD2 ASP A 193      30.048  58.813  78.632  1.00  0.00           O
ATOM    550  C   ASP A 193      29.354  56.237  76.582  1.00  0.00           C
ATOM    551  O   ASP A 193      29.061  56.348  75.428  1.00  0.00           O
ATOM    552  N   GLU A 194      30.596  56.283  76.982  1.00  0.00           N
ATOM    553  HN  GLU A 194      30.763  56.227  77.963  1.00  0.00           H
ATOM    554  CA  GLU A 194      31.740  56.160  76.125  1.00  0.00           C
ATOM    555  HA  GLU A 194      31.631  56.856  75.307  1.00  0.00           H
ATOM    556  CB  GLU A 194      33.061  56.387  76.880  1.00  0.00           C
ATOM    557  HB1 GLU A 194      33.821  56.551  76.086  1.00  0.00           H
ATOM    558  HB2 GLU A 194      33.468  55.567  77.510  1.00  0.00           H
ATOM    559  CG  GLU A 194      33.111  57.736  77.707  1.00  0.00           C
ATOM    560  HG1 GLU A 194      32.646  57.501  78.689  1.00  0.00           H
ATOM    561  HG2 GLU A 194      32.496  58.478  77.155  1.00  0.00           H
ATOM    562  CD  GLU A 194      34.447  58.354  78.024  1.00  0.00           C
ATOM    563  OE1 GLU A 194      34.649  59.544  77.684  1.00  0.00           O
ATOM    564  OE2 GLU A 194      35.324  57.717  78.663  1.00  0.00           O
ATOM    565  C   GLU A 194      31.874  54.860  75.458  1.00  0.00           C
ATOM    566  O   GLU A 194      32.087  54.761  74.294  1.00  0.00           O
ATOM    567  N   LEU A 195      31.601  53.767  76.194  1.00  0.00           N
ATOM    568  HN  LEU A 195      31.501  53.800  77.185  1.00  0.00           H
ATOM    569  CA  LEU A 195      31.443  52.408  75.566  1.00  0.00           C
ATOM    570  HA  LEU A 195      32.250  52.155  74.894  1.00  0.00           H
ATOM    571  CB  LEU A 195      31.444  51.232  76.590  1.00  0.00           C
ATOM    572  HB1 LEU A 195      30.908  50.436  76.031  1.00  0.00           H
ATOM    573  HB2 LEU A 195      30.765  51.586  77.395  1.00  0.00           H
ATOM    574  CG  LEU A 195      32.877  50.793  76.943  1.00  0.00           C
ATOM    575  HG  LEU A 195      33.358  51.691  77.387  1.00  0.00           H
ATOM    576  CD1 LEU A 195      32.860  49.700  78.097  1.00  0.00           C
ATOM    577 1HD1 LEU A 195      33.813  49.383  78.572  1.00  0.00           H
ATOM    578 2HD1 LEU A 195      32.295  48.849  77.659  1.00  0.00           H
ATOM    579 3HD1 LEU A 195      32.161  50.013  78.902  1.00  0.00           H
ATOM    580  CD2 LEU A 195      33.661  50.130  75.808  1.00  0.00           C
ATOM    581 1HD2 LEU A 195      33.864  50.802  74.947  1.00  0.00           H
ATOM    582 2HD2 LEU A 195      33.044  49.308  75.386  1.00  0.00           H
ATOM    583 3HD2 LEU A 195      34.566  49.625  76.208  1.00  0.00           H
ATOM    584  C   LEU A 195      30.280  52.255  74.601  1.00  0.00           C
ATOM    585  O   LEU A 195      30.406  51.656  73.564  1.00  0.00           O
ATOM    586  N   GLU A 196      29.126  52.816  74.871  1.00  0.00           N
ATOM    587  HN  GLU A 196      28.941  53.152  75.792  1.00  0.00           H
ATOM    588  CA  GLU A 196      28.044  52.987  73.926  1.00  0.00           C
ATOM    589  HA  GLU A 196      27.701  51.976  73.763  1.00  0.00           H
ATOM    590  CB  GLU A 196      26.849  53.685  74.676  1.00  0.00           C
ATOM    591  HB1 GLU A 196      27.213  54.661  75.064  1.00  0.00           H
ATOM    592  HB2 GLU A 196      26.577  52.995  75.503  1.00  0.00           H
ATOM    593  CG  GLU A 196      25.592  53.706  73.835  1.00  0.00           C
ATOM    594  HG1 GLU A 196      25.362  52.690  73.448  1.00  0.00           H
ATOM    595  HG2 GLU A 196      25.535  54.444  73.006  1.00  0.00           H
ATOM    596  CD  GLU A 196      24.302  54.046  74.623  1.00  0.00           C
ATOM    597  OE1 GLU A 196      24.416  54.515  75.792  1.00  0.00           O
ATOM    598  OE2 GLU A 196      23.185  53.793  74.166  1.00  0.00           O
ATOM    599  C   GLU A 196      28.468  53.700  72.655  1.00  0.00           C
ATOM    600  O   GLU A 196      28.311  53.182  71.565  1.00  0.00           O
ATOM    601  N   PHE A 197      29.162  54.830  72.746  1.00  0.00           N
ATOM    602  HN  PHE A 197      29.345  54.985  73.713  1.00  0.00           H
ATOM    603  CA  PHE A 197      29.662  55.640  71.627  1.00  0.00           C
ATOM    604  HA  PHE A 197      28.877  55.865  70.920  1.00  0.00           H
ATOM    605  CB  PHE A 197      30.046  57.018  72.096  1.00  0.00           C
ATOM    606  HB1 PHE A 197      30.882  57.154  72.815  1.00  0.00           H
ATOM    607  HB2 PHE A 197      29.123  57.480  72.507  1.00  0.00           H
ATOM    608  CG  PHE A 197      30.393  57.900  70.909  1.00  0.00           C
ATOM    609  CD1 PHE A 197      31.644  57.878  70.314  1.00  0.00           C
ATOM    610  HD1 PHE A 197      32.391  57.225  70.741  1.00  0.00           H
ATOM    611  CE1 PHE A 197      32.004  58.587  69.126  1.00  0.00           C
ATOM    612  HE1 PHE A 197      32.962  58.388  68.669  1.00  0.00           H
ATOM    613  CZ  PHE A 197      30.979  59.420  68.610  1.00  0.00           C
ATOM    614  HZ  PHE A 197      31.279  59.953  67.720  1.00  0.00           H
ATOM    615  CD2 PHE A 197      29.411  58.674  70.336  1.00  0.00           C
ATOM    616  HD2 PHE A 197      28.470  58.737  70.863  1.00  0.00           H
ATOM    617  CE2 PHE A 197      29.717  59.479  69.238  1.00  0.00           C
ATOM    618  HE2 PHE A 197      28.976  60.057  68.705  1.00  0.00           H
ATOM    619  C   PHE A 197      30.782  54.926  70.875  1.00  0.00           C
ATOM    620  O   PHE A 197      30.784  54.979  69.628  1.00  0.00           O
ATOM    621  N   ALA A 198      31.830  54.373  71.577  1.00  0.00           N
ATOM    622  HN  ALA A 198      31.819  54.259  72.567  1.00  0.00           H
ATOM    623  CA  ALA A 198      32.883  53.667  70.868  1.00  0.00           C
ATOM    624  HA  ALA A 198      33.153  54.311  70.043  1.00  0.00           H
ATOM    625  CB  ALA A 198      33.942  53.162  71.912  1.00  0.00           C
ATOM    626  HB1 ALA A 198      34.634  52.462  71.397  1.00  0.00           H
ATOM    627  HB2 ALA A 198      33.569  52.748  72.873  1.00  0.00           H
ATOM    628  HB3 ALA A 198      34.647  53.953  72.245  1.00  0.00           H
ATOM    629  C   ALA A 198      32.374  52.379  70.122  1.00  0.00           C
ATOM    630  O   ALA A 198      32.727  52.093  68.962  1.00  0.00           O
ATOM    631  N   LYS A 199      31.521  51.524  70.818  1.00  0.00           N
ATOM    632  HN  LYS A 199      31.246  51.728  71.754  1.00  0.00           H
ATOM    633  CA  LYS A 199      30.856  50.356  70.165  1.00  0.00           C
ATOM    634  HA  LYS A 199      31.712  49.731  69.957  1.00  0.00           H
ATOM    635  CB  LYS A 199      30.023  49.679  71.247  1.00  0.00           C
ATOM    636  HB1 LYS A 199      29.509  48.813  70.778  1.00  0.00           H
ATOM    637  HB2 LYS A 199      29.310  50.357  71.764  1.00  0.00           H
ATOM    638  CG  LYS A 199      30.887  48.984  72.337  1.00  0.00           C
ATOM    639  HG1 LYS A 199      31.486  49.706  72.933  1.00  0.00           H
ATOM    640  HG2 LYS A 199      31.580  48.210  71.943  1.00  0.00           H
ATOM    641  CD  LYS A 199      30.019  48.387  73.408  1.00  0.00           C
ATOM    642  HD1 LYS A 199      29.226  49.049  73.819  1.00  0.00           H
ATOM    643  HD2 LYS A 199      30.666  48.069  74.253  1.00  0.00           H
ATOM    644  CE  LYS A 199      29.373  47.069  72.992  1.00  0.00           C
ATOM    645  HE1 LYS A 199      30.198  46.412  72.643  1.00  0.00           H
ATOM    646  HE2 LYS A 199      28.573  47.169  72.228  1.00  0.00           H
ATOM    647  NZ  LYS A 199      28.712  46.362  74.202  1.00  0.00           N
ATOM    648  HZ1 LYS A 199      29.359  46.520  75.001  1.00  0.00           H
ATOM    649  HZ2 LYS A 199      28.635  45.343  74.011  1.00  0.00           H
ATOM    650  HZ3 LYS A 199      27.750  46.708  74.389  1.00  0.00           H
ATOM    651  C   LYS A 199      29.896  50.633  69.002  1.00  0.00           C
ATOM    652  O   LYS A 199      29.850  49.941  67.988  1.00  0.00           O
ATOM    653  N   SER A 200      29.043  51.677  69.156  1.00  0.00           N
ATOM    654  HN  SER A 200      29.030  52.156  70.031  1.00  0.00           H
ATOM    655  CA  SER A 200      28.121  52.082  68.148  1.00  0.00           C
ATOM    656  HA  SER A 200      27.734  51.211  67.641  1.00  0.00           H
ATOM    657  CB  SER A 200      26.995  53.107  68.585  1.00  0.00           C
ATOM    658  HB1 SER A 200      26.304  52.517  69.225  1.00  0.00           H
ATOM    659  HB2 SER A 200      26.439  53.282  67.639  1.00  0.00           H
ATOM    660  OG  SER A 200      27.495  54.297  69.214  1.00  0.00           O
ATOM    661  HG1 SER A 200      27.918  53.954  70.005  1.00  0.00           H
ATOM    662  C   SER A 200      28.895  52.680  66.946  1.00  0.00           C
ATOM    663  O   SER A 200      28.408  52.524  65.850  1.00  0.00           O
ATOM    664  N   PHE A 201      29.980  53.396  67.129  1.00  0.00           N
ATOM    665  HN  PHE A 201      30.296  53.585  68.055  1.00  0.00           H
ATOM    666  CA  PHE A 201      30.730  54.044  66.042  1.00  0.00           C
ATOM    667  HA  PHE A 201      30.026  54.685  65.532  1.00  0.00           H
ATOM    668  CB  PHE A 201      31.774  54.903  66.729  1.00  0.00           C
ATOM    669  HB1 PHE A 201      32.312  54.284  67.479  1.00  0.00           H
ATOM    670  HB2 PHE A 201      31.200  55.672  67.289  1.00  0.00           H
ATOM    671  CG  PHE A 201      32.652  55.620  65.748  1.00  0.00           C
ATOM    672  CD1 PHE A 201      33.801  55.133  65.055  1.00  0.00           C
ATOM    673  HD1 PHE A 201      34.236  54.164  65.248  1.00  0.00           H
ATOM    674  CE1 PHE A 201      34.495  55.893  64.044  1.00  0.00           C
ATOM    675  HE1 PHE A 201      35.383  55.482  63.588  1.00  0.00           H
ATOM    676  CZ  PHE A 201      34.104  57.203  63.855  1.00  0.00           C
ATOM    677  HZ  PHE A 201      34.612  57.776  63.093  1.00  0.00           H
ATOM    678  CD2 PHE A 201      32.224  56.871  65.282  1.00  0.00           C
ATOM    679  HD2 PHE A 201      31.311  57.280  65.689  1.00  0.00           H
ATOM    680  CE2 PHE A 201      32.940  57.713  64.425  1.00  0.00           C
ATOM    681  HE2 PHE A 201      32.678  58.721  64.138  1.00  0.00           H
ATOM    682  C   PHE A 201      31.278  53.038  65.112  1.00  0.00           C
ATOM    683  O   PHE A 201      31.135  53.034  63.905  1.00  0.00           O
ATOM    684  N   ILE A 202      31.920  51.977  65.629  1.00  0.00           N
ATOM    685  HN  ILE A 202      31.983  51.821  66.611  1.00  0.00           H
ATOM    686  CA  ILE A 202      32.512  50.874  64.902  1.00  0.00           C
ATOM    687  HA  ILE A 202      33.131  51.282  64.116  1.00  0.00           H
ATOM    688  CB  ILE A 202      33.399  50.000  65.768  1.00  0.00           C
ATOM    689  HB  ILE A 202      32.788  49.634  66.621  1.00  0.00           H
ATOM    690  CG2 ILE A 202      33.907  48.753  65.013  1.00  0.00           C
ATOM    691 1HG2 ILE A 202      34.266  49.094  64.018  1.00  0.00           H
ATOM    692 2HG2 ILE A 202      33.171  47.938  64.848  1.00  0.00           H
ATOM    693 3HG2 ILE A 202      34.802  48.326  65.514  1.00  0.00           H
ATOM    694  CG1 ILE A 202      34.597  50.837  66.349  1.00  0.00           C
ATOM    695 1HG1 ILE A 202      34.947  50.312  67.264  1.00  0.00           H
ATOM    696 2HG1 ILE A 202      34.117  51.731  66.802  1.00  0.00           H
ATOM    697  CD  ILE A 202      35.735  51.175  65.477  1.00  0.00           C
ATOM    698  HD1 ILE A 202      36.136  50.259  64.993  1.00  0.00           H
ATOM    699  HD2 ILE A 202      36.557  51.628  66.072  1.00  0.00           H
ATOM    700  HD3 ILE A 202      35.428  51.957  64.750  1.00  0.00           H
ATOM    701  C   ILE A 202      31.384  50.012  64.350  1.00  0.00           C
ATOM    702  O   ILE A 202      31.504  49.632  63.178  1.00  0.00           O
ATOM    703  N   GLY A 203      30.263  49.900  65.111  1.00  0.00           N
ATOM    704  HN  GLY A 203      30.225  50.196  66.063  1.00  0.00           H
ATOM    705  CA  GLY A 203      29.156  49.009  64.689  1.00  0.00           C
ATOM    706  HA1 GLY A 203      28.426  48.985  65.485  1.00  0.00           H
ATOM    707  HA2 GLY A 203      29.437  48.015  64.375  1.00  0.00           H
ATOM    708  C   GLY A 203      28.349  49.530  63.462  1.00  0.00           C
ATOM    709  O   GLY A 203      27.906  48.737  62.643  1.00  0.00           O
ATOM    710  N   THR A 204      28.200  50.902  63.436  1.00  0.00           N
ATOM    711  HN  THR A 204      28.497  51.459  64.208  1.00  0.00           H
ATOM    712  CA  THR A 204      27.712  51.619  62.201  1.00  0.00           C
ATOM    713  HA  THR A 204      26.745  51.181  62.001  1.00  0.00           H
ATOM    714  CB  THR A 204      27.584  53.085  62.439  1.00  0.00           C
ATOM    715  HB  THR A 204      28.599  53.522  62.556  1.00  0.00           H
ATOM    716  OG1 THR A 204      26.857  53.317  63.679  1.00  0.00           O
ATOM    717  HG1 THR A 204      27.352  53.010  64.442  1.00  0.00           H
ATOM    718  CG2 THR A 204      26.721  53.773  61.457  1.00  0.00           C
ATOM    719 1HG2 THR A 204      25.674  53.427  61.594  1.00  0.00           H
ATOM    720 2HG2 THR A 204      27.032  53.522  60.421  1.00  0.00           H
ATOM    721 3HG2 THR A 204      26.711  54.884  61.468  1.00  0.00           H
ATOM    722  C   THR A 204      28.560  51.417  60.955  1.00  0.00           C
ATOM    723  O   THR A 204      28.103  51.139  59.845  1.00  0.00           O
ATOM    724  N   VAL A 205      29.912  51.479  61.083  1.00  0.00           N
ATOM    725  HN  VAL A 205      30.302  51.892  61.902  1.00  0.00           H
ATOM    726  CA  VAL A 205      30.825  51.213  59.948  1.00  0.00           C
ATOM    727  HA  VAL A 205      30.570  51.844  59.110  1.00  0.00           H
ATOM    728  CB  VAL A 205      32.286  51.576  60.308  1.00  0.00           C
ATOM    729  HB  VAL A 205      32.628  50.926  61.141  1.00  0.00           H
ATOM    730  CG1 VAL A 205      33.224  51.394  59.070  1.00  0.00           C
ATOM    731 1HG1 VAL A 205      32.897  52.058  58.242  1.00  0.00           H
ATOM    732 2HG1 VAL A 205      33.363  50.387  58.621  1.00  0.00           H
ATOM    733 3HG1 VAL A 205      34.250  51.703  59.363  1.00  0.00           H
ATOM    734  CG2 VAL A 205      32.494  53.044  60.624  1.00  0.00           C
ATOM    735 1HG2 VAL A 205      33.530  53.183  61.001  1.00  0.00           H
ATOM    736 2HG2 VAL A 205      31.803  53.367  61.432  1.00  0.00           H
ATOM    737 3HG2 VAL A 205      32.394  53.642  59.694  1.00  0.00           H
ATOM    738  C   VAL A 205      30.738  49.738  59.540  1.00  0.00           C
ATOM    739  O   VAL A 205      30.652  49.406  58.377  1.00  0.00           O
ATOM    740  N   SER A 206      30.726  48.824  60.579  1.00  0.00           N
ATOM    741  HN  SER A 206      30.907  49.021  61.539  1.00  0.00           H
ATOM    742  CA  SER A 206      30.631  47.378  60.318  1.00  0.00           C
ATOM    743  HA  SER A 206      31.503  47.148  59.725  1.00  0.00           H
ATOM    744  CB  SER A 206      30.623  46.619  61.699  1.00  0.00           C
ATOM    745  HB1 SER A 206      30.833  45.558  61.444  1.00  0.00           H
ATOM    746  HB2 SER A 206      29.625  46.744  62.171  1.00  0.00           H
ATOM    747  OG  SER A 206      31.687  47.030  62.568  1.00  0.00           O
ATOM    748  HG1 SER A 206      31.484  47.917  62.875  1.00  0.00           H
ATOM    749  C   SER A 206      29.342  46.931  59.551  1.00  0.00           C
ATOM    750  O   SER A 206      29.429  46.261  58.538  1.00  0.00           O
ATOM    751  N   ILE A 207      28.075  47.412  59.934  1.00  0.00           N
ATOM    752  HN  ILE A 207      27.937  47.923  60.779  1.00  0.00           H
ATOM    753  CA  ILE A 207      26.833  47.219  59.129  1.00  0.00           C
ATOM    754  HA  ILE A 207      26.876  46.169  58.880  1.00  0.00           H
ATOM    755  CB  ILE A 207      25.582  47.528  59.947  1.00  0.00           C
ATOM    756  HB  ILE A 207      25.729  47.074  60.950  1.00  0.00           H
ATOM    757  CG2 ILE A 207      25.420  49.062  60.290  1.00  0.00           C
ATOM    758 1HG2 ILE A 207      24.603  49.298  61.005  1.00  0.00           H
ATOM    759 2HG2 ILE A 207      25.133  49.690  59.420  1.00  0.00           H
ATOM    760 3HG2 ILE A 207      26.326  49.451  60.802  1.00  0.00           H
ATOM    761  CG1 ILE A 207      24.303  46.892  59.298  1.00  0.00           C
ATOM    762 1HG1 ILE A 207      24.158  47.262  58.261  1.00  0.00           H
ATOM    763 2HG1 ILE A 207      23.472  47.180  59.976  1.00  0.00           H
ATOM    764  CD  ILE A 207      24.265  45.368  59.194  1.00  0.00           C
ATOM    765  HD1 ILE A 207      23.361  44.913  58.736  1.00  0.00           H
ATOM    766  HD2 ILE A 207      24.468  44.901  60.182  1.00  0.00           H
ATOM    767  HD3 ILE A 207      25.160  45.098  58.593  1.00  0.00           H
ATOM    768  C   ILE A 207      26.743  47.859  57.724  1.00  0.00           C
ATOM    769  O   ILE A 207      26.399  47.170  56.765  1.00  0.00           O
ATOM    770  N   PHE A 208      27.187  49.083  57.367  1.00  0.00           N
ATOM    771  HN  PHE A 208      27.489  49.781  58.013  1.00  0.00           H
ATOM    772  CA  PHE A 208      27.491  49.466  55.994  1.00  0.00           C
ATOM    773  HA  PHE A 208      26.597  49.404  55.392  1.00  0.00           H
ATOM    774  CB  PHE A 208      28.116  50.897  55.919  1.00  0.00           C
ATOM    775  HB1 PHE A 208      28.378  51.056  54.851  1.00  0.00           H
ATOM    776  HB2 PHE A 208      28.919  51.023  56.676  1.00  0.00           H
ATOM    777  CG  PHE A 208      27.071  51.892  56.254  1.00  0.00           C
ATOM    778  CD1 PHE A 208      25.994  52.235  55.389  1.00  0.00           C
ATOM    779  HD1 PHE A 208      25.898  51.632  54.497  1.00  0.00           H
ATOM    780  CE1 PHE A 208      25.114  53.308  55.584  1.00  0.00           C
ATOM    781  HE1 PHE A 208      24.404  53.505  54.795  1.00  0.00           H
ATOM    782  CZ  PHE A 208      25.280  54.078  56.754  1.00  0.00           C
ATOM    783  HZ  PHE A 208      24.650  54.935  56.942  1.00  0.00           H
ATOM    784  CD2 PHE A 208      27.228  52.774  57.393  1.00  0.00           C
ATOM    785  HD2 PHE A 208      28.134  52.690  57.974  1.00  0.00           H
ATOM    786  CE2 PHE A 208      26.350  53.828  57.618  1.00  0.00           C
ATOM    787  HE2 PHE A 208      26.508  54.493  58.453  1.00  0.00           H
ATOM    788  C   PHE A 208      28.422  48.531  55.211  1.00  0.00           C
ATOM    789  O   PHE A 208      28.209  48.139  54.038  1.00  0.00           O
ATOM    790  N   CYS A 209      29.565  48.216  55.808  1.00  0.00           N
ATOM    791  HN  CYS A 209      29.685  48.452  56.769  1.00  0.00           H
ATOM    792  CA  CYS A 209      30.536  47.288  55.242  1.00  0.00           C
ATOM    793  HA  CYS A 209      30.800  47.766  54.310  1.00  0.00           H
ATOM    794  CB  CYS A 209      31.806  47.184  56.124  1.00  0.00           C
ATOM    795  HB1 CYS A 209      31.525  46.681  57.074  1.00  0.00           H
ATOM    796  HB2 CYS A 209      31.902  48.277  56.299  1.00  0.00           H
ATOM    797  SG  CYS A 209      33.300  46.392  55.422  1.00  0.00           S
ATOM    798  HG1 CYS A 209      34.276  47.210  55.787  1.00  0.00           H
ATOM    799  C   CYS A 209      30.066  45.858  54.948  1.00  0.00           C
ATOM    800  O   CYS A 209      30.198  45.317  53.819  1.00  0.00           O
ATOM    801  N   LEU A 210      29.282  45.280  55.874  1.00  0.00           N
ATOM    802  HN  LEU A 210      29.263  45.701  56.778  1.00  0.00           H
ATOM    803  CA  LEU A 210      28.507  44.061  55.797  1.00  0.00           C
ATOM    804  HA  LEU A 210      29.226  43.299  55.537  1.00  0.00           H
ATOM    805  CB  LEU A 210      27.777  43.759  57.149  1.00  0.00           C
ATOM    806  HB1 LEU A 210      27.049  44.555  57.415  1.00  0.00           H
ATOM    807  HB2 LEU A 210      28.523  43.837  57.969  1.00  0.00           H
ATOM    808  CG  LEU A 210      27.070  42.367  57.289  1.00  0.00           C
ATOM    809  HG  LEU A 210      26.231  42.264  56.567  1.00  0.00           H
ATOM    810  CD1 LEU A 210      28.078  41.335  56.900  1.00  0.00           C
ATOM    811 1HD1 LEU A 210      27.767  40.301  57.160  1.00  0.00           H
ATOM    812 2HD1 LEU A 210      29.026  41.451  57.468  1.00  0.00           H
ATOM    813 3HD1 LEU A 210      28.323  41.399  55.818  1.00  0.00           H
ATOM    814  CD2 LEU A 210      26.551  42.147  58.679  1.00  0.00           C
ATOM    815 1HD2 LEU A 210      27.292  42.206  59.505  1.00  0.00           H
ATOM    816 2HD2 LEU A 210      25.999  41.184  58.645  1.00  0.00           H
ATOM    817 3HD2 LEU A 210      25.762  42.886  58.938  1.00  0.00           H
ATOM    818  C   LEU A 210      27.511  44.102  54.681  1.00  0.00           C
ATOM    819  O   LEU A 210      27.425  43.166  53.865  1.00  0.00           O
ATOM    820  N   CYS A 211      26.694  45.171  54.527  1.00  0.00           N
ATOM    821  HN  CYS A 211      26.731  45.953  55.144  1.00  0.00           H
ATOM    822  CA  CYS A 211      25.891  45.285  53.333  1.00  0.00           C
ATOM    823  HA  CYS A 211      25.293  44.388  53.389  1.00  0.00           H
ATOM    824  CB  CYS A 211      24.970  46.514  53.329  1.00  0.00           C
ATOM    825  HB1 CYS A 211      24.328  46.315  52.445  1.00  0.00           H
ATOM    826  HB2 CYS A 211      25.539  47.465  53.253  1.00  0.00           H
ATOM    827  SG  CYS A 211      23.768  46.573  54.621  1.00  0.00           S
ATOM    828  HG1 CYS A 211      24.562  46.830  55.650  1.00  0.00           H
ATOM    829  C   CYS A 211      26.588  45.306  52.041  1.00  0.00           C
ATOM    830  O   CYS A 211      26.231  44.638  51.058  1.00  0.00           O
ATOM    831  N   ALA A 212      27.699  46.174  51.932  1.00  0.00           N
ATOM    832  HN  ALA A 212      27.783  46.798  52.705  1.00  0.00           H
ATOM    833  CA  ALA A 212      28.606  46.353  50.770  1.00  0.00           C
ATOM    834  HA  ALA A 212      28.012  46.540  49.887  1.00  0.00           H
ATOM    835  CB  ALA A 212      29.653  47.422  51.156  1.00  0.00           C
ATOM    836  HB1 ALA A 212      29.170  48.403  51.352  1.00  0.00           H
ATOM    837  HB2 ALA A 212      30.316  47.725  50.318  1.00  0.00           H
ATOM    838  HB3 ALA A 212      30.295  47.140  52.018  1.00  0.00           H
ATOM    839  C   ALA A 212      29.369  45.110  50.353  1.00  0.00           C
ATOM    840  O   ALA A 212      29.235  44.800  49.175  1.00  0.00           O
ATOM    841  N   THR A 213      30.041  44.408  51.224  1.00  0.00           N
ATOM    842  HN  THR A 213      30.177  44.707  52.165  1.00  0.00           H
ATOM    843  CA  THR A 213      30.629  43.083  50.954  1.00  0.00           C
ATOM    844  HA  THR A 213      31.358  43.168  50.162  1.00  0.00           H
ATOM    845  CB  THR A 213      31.462  42.545  52.100  1.00  0.00           C
ATOM    846  HB  THR A 213      31.891  41.560  51.817  1.00  0.00           H
ATOM    847  OG1 THR A 213      30.751  42.462  53.330  1.00  0.00           O
ATOM    848  HG1 THR A 213      30.885  43.384  53.560  1.00  0.00           H
ATOM    849  CG2 THR A 213      32.691  43.466  52.360  1.00  0.00           C
ATOM    850 1HG2 THR A 213      33.238  42.981  53.197  1.00  0.00           H
ATOM    851 2HG2 THR A 213      32.382  44.442  52.792  1.00  0.00           H
ATOM    852 3HG2 THR A 213      33.358  43.548  51.475  1.00  0.00           H
ATOM    853  C   THR A 213      29.658  42.035  50.452  1.00  0.00           C
ATOM    854  O   THR A 213      29.805  41.458  49.382  1.00  0.00           O
ATOM    855  N   LEU A 214      28.485  41.941  51.075  1.00  0.00           N
ATOM    856  HN  LEU A 214      28.200  42.554  51.809  1.00  0.00           H
ATOM    857  CA  LEU A 214      27.462  40.956  50.704  1.00  0.00           C
ATOM    858  HA  LEU A 214      28.022  40.046  50.545  1.00  0.00           H
ATOM    859  CB  LEU A 214      26.367  40.858  51.762  1.00  0.00           C
ATOM    860  HB1 LEU A 214      25.811  41.819  51.751  1.00  0.00           H
ATOM    861  HB2 LEU A 214      26.810  40.714  52.771  1.00  0.00           H
ATOM    862  CG  LEU A 214      25.233  39.799  51.591  1.00  0.00           C
ATOM    863  HG  LEU A 214      24.563  40.052  50.741  1.00  0.00           H
ATOM    864  CD1 LEU A 214      25.842  38.390  51.315  1.00  0.00           C
ATOM    865 1HD1 LEU A 214      25.240  37.507  51.618  1.00  0.00           H
ATOM    866 2HD1 LEU A 214      26.878  38.300  51.706  1.00  0.00           H
ATOM    867 3HD1 LEU A 214      25.932  38.152  50.234  1.00  0.00           H
ATOM    868  CD2 LEU A 214      24.312  39.896  52.883  1.00  0.00           C
ATOM    869 1HD2 LEU A 214      24.917  39.498  53.725  1.00  0.00           H
ATOM    870 2HD2 LEU A 214      23.367  39.386  52.599  1.00  0.00           H
ATOM    871 3HD2 LEU A 214      24.070  40.955  53.116  1.00  0.00           H
ATOM    872  C   LEU A 214      26.846  41.264  49.383  1.00  0.00           C
ATOM    873  O   LEU A 214      26.575  40.404  48.628  1.00  0.00           O
ATOM    874  N   PHE A 215      26.680  42.590  49.014  1.00  0.00           N
ATOM    875  HN  PHE A 215      26.847  43.299  49.695  1.00  0.00           H
ATOM    876  CA  PHE A 215      26.174  42.903  47.778  1.00  0.00           C
ATOM    877  HA  PHE A 215      25.147  42.577  47.710  1.00  0.00           H
ATOM    878  CB  PHE A 215      26.077  44.472  47.790  1.00  0.00           C
ATOM    879  HB1 PHE A 215      26.980  44.909  48.268  1.00  0.00           H
ATOM    880  HB2 PHE A 215      25.168  44.813  48.329  1.00  0.00           H
ATOM    881  CG  PHE A 215      26.167  45.099  46.431  1.00  0.00           C
ATOM    882  CD1 PHE A 215      25.141  45.009  45.446  1.00  0.00           C
ATOM    883  HD1 PHE A 215      24.321  44.309  45.504  1.00  0.00           H
ATOM    884  CE1 PHE A 215      25.339  45.634  44.175  1.00  0.00           C
ATOM    885  HE1 PHE A 215      24.674  45.528  43.330  1.00  0.00           H
ATOM    886  CZ  PHE A 215      26.533  46.378  43.938  1.00  0.00           C
ATOM    887  HZ  PHE A 215      26.686  46.832  42.970  1.00  0.00           H
ATOM    888  CD2 PHE A 215      27.285  45.891  46.194  1.00  0.00           C
ATOM    889  HD2 PHE A 215      28.022  45.948  46.981  1.00  0.00           H
ATOM    890  CE2 PHE A 215      27.480  46.481  44.944  1.00  0.00           C
ATOM    891  HE2 PHE A 215      28.456  46.924  44.811  1.00  0.00           H
ATOM    892  C   PHE A 215      26.994  42.326  46.576  1.00  0.00           C
ATOM    893  O   PHE A 215      26.431  41.677  45.641  1.00  0.00           O
ATOM    894  N   THR A 216      28.355  42.468  46.593  1.00  0.00           N
ATOM    895  HN  THR A 216      28.659  42.968  47.400  1.00  0.00           H
ATOM    896  CA  THR A 216      29.262  41.786  45.664  1.00  0.00           C
ATOM    897  HA  THR A 216      28.867  41.955  44.673  1.00  0.00           H
ATOM    898  CB  THR A 216      30.665  42.298  45.545  1.00  0.00           C
ATOM    899  HB  THR A 216      31.204  41.710  44.772  1.00  0.00           H
ATOM    900  OG1 THR A 216      31.333  42.214  46.722  1.00  0.00           O
ATOM    901  HG1 THR A 216      30.918  42.861  47.297  1.00  0.00           H
ATOM    902  CG2 THR A 216      30.586  43.787  45.253  1.00  0.00           C
ATOM    903 1HG2 THR A 216      31.524  44.193  44.817  1.00  0.00           H
ATOM    904 2HG2 THR A 216      30.123  44.491  45.978  1.00  0.00           H
ATOM    905 3HG2 THR A 216      30.011  43.856  44.305  1.00  0.00           H
ATOM    906  C   THR A 216      29.127  40.228  45.774  1.00  0.00           C
ATOM    907  O   THR A 216      29.148  39.571  44.768  1.00  0.00           O
ATOM    908  N   PHE A 217      29.131  39.675  47.036  1.00  0.00           N
ATOM    909  HN  PHE A 217      29.283  40.303  47.794  1.00  0.00           H
ATOM    910  CA  PHE A 217      29.272  38.227  47.205  1.00  0.00           C
ATOM    911  HA  PHE A 217      29.983  37.914  46.455  1.00  0.00           H
ATOM    912  CB  PHE A 217      29.718  37.697  48.546  1.00  0.00           C
ATOM    913  HB1 PHE A 217      29.071  38.226  49.278  1.00  0.00           H
ATOM    914  HB2 PHE A 217      30.776  37.980  48.735  1.00  0.00           H
ATOM    915  CG  PHE A 217      29.739  36.222  48.803  1.00  0.00           C
ATOM    916  CD1 PHE A 217      29.282  35.685  49.987  1.00  0.00           C
ATOM    917  HD1 PHE A 217      28.891  36.306  50.779  1.00  0.00           H
ATOM    918  CE1 PHE A 217      29.436  34.323  50.244  1.00  0.00           C
ATOM    919  HE1 PHE A 217      29.077  33.773  51.101  1.00  0.00           H
ATOM    920  CZ  PHE A 217      30.161  33.477  49.350  1.00  0.00           C
ATOM    921  HZ  PHE A 217      30.244  32.412  49.512  1.00  0.00           H
ATOM    922  CD2 PHE A 217      30.365  35.377  47.896  1.00  0.00           C
ATOM    923  HD2 PHE A 217      30.749  35.668  46.929  1.00  0.00           H
ATOM    924  CE2 PHE A 217      30.634  34.074  48.174  1.00  0.00           C
ATOM    925  HE2 PHE A 217      31.099  33.419  47.453  1.00  0.00           H
ATOM    926  C   PHE A 217      28.026  37.504  46.730  1.00  0.00           C
ATOM    927  O   PHE A 217      28.011  36.386  46.139  1.00  0.00           O
ATOM    928  N   LEU A 218      26.851  38.114  46.849  1.00  0.00           N
ATOM    929  HN  LEU A 218      26.957  38.919  47.427  1.00  0.00           H
ATOM    930  CA  LEU A 218      25.503  37.912  46.300  1.00  0.00           C
ATOM    931  HA  LEU A 218      25.150  36.919  46.537  1.00  0.00           H
ATOM    932  CB  LEU A 218      24.641  38.943  47.017  1.00  0.00           C
ATOM    933  HB1 LEU A 218      25.072  39.932  46.751  1.00  0.00           H
ATOM    934  HB2 LEU A 218      24.634  38.803  48.119  1.00  0.00           H
ATOM    935  CG  LEU A 218      23.170  39.086  46.595  1.00  0.00           C
ATOM    936  HG  LEU A 218      23.113  39.209  45.493  1.00  0.00           H
ATOM    937  CD1 LEU A 218      22.330  37.826  46.881  1.00  0.00           C
ATOM    938 1HD1 LEU A 218      22.896  36.974  46.447  1.00  0.00           H
ATOM    939 2HD1 LEU A 218      21.309  37.923  46.452  1.00  0.00           H
ATOM    940 3HD1 LEU A 218      22.218  37.739  47.983  1.00  0.00           H
ATOM    941  CD2 LEU A 218      22.448  40.318  47.207  1.00  0.00           C
ATOM    942 1HD2 LEU A 218      21.370  40.215  46.959  1.00  0.00           H
ATOM    943 2HD2 LEU A 218      22.842  41.325  46.951  1.00  0.00           H
ATOM    944 3HD2 LEU A 218      22.550  40.260  48.312  1.00  0.00           H
ATOM    945  C   LEU A 218      25.456  37.998  44.814  1.00  0.00           C
ATOM    946  O   LEU A 218      24.939  37.111  44.153  1.00  0.00           O
ATOM    947  N   THR A 219      26.046  39.110  44.245  1.00  0.00           N
ATOM    948  HN  THR A 219      26.477  39.793  44.830  1.00  0.00           H
ATOM    949  CA  THR A 219      26.084  39.330  42.824  1.00  0.00           C
ATOM    950  HA  THR A 219      25.126  39.265  42.329  1.00  0.00           H
ATOM    951  CB  THR A 219      26.645  40.763  42.574  1.00  0.00           C
ATOM    952  HB  THR A 219      27.537  41.004  43.191  1.00  0.00           H
ATOM    953  OG1 THR A 219      25.562  41.660  42.945  1.00  0.00           O
ATOM    954  HG1 THR A 219      25.640  41.591  43.900  1.00  0.00           H
ATOM    955  CG2 THR A 219      26.828  40.977  41.080  1.00  0.00           C
ATOM    956 1HG2 THR A 219      25.890  40.771  40.521  1.00  0.00           H
ATOM    957 2HG2 THR A 219      27.745  40.450  40.738  1.00  0.00           H
ATOM    958 3HG2 THR A 219      27.123  42.027  40.869  1.00  0.00           H
ATOM    959  C   THR A 219      26.973  38.290  42.215  1.00  0.00           C
ATOM    960  O   THR A 219      26.679  37.911  41.075  1.00  0.00           O
ATOM    961  N   PHE A 220      28.159  37.951  42.737  1.00  0.00           N
ATOM    962  HN  PHE A 220      28.401  38.352  43.617  1.00  0.00           H
ATOM    963  CA  PHE A 220      28.970  36.790  42.333  1.00  0.00           C
ATOM    964  HA  PHE A 220      29.235  36.961  41.300  1.00  0.00           H
ATOM    965  CB  PHE A 220      30.291  36.795  43.167  1.00  0.00           C
ATOM    966  HB1 PHE A 220      29.985  36.876  44.232  1.00  0.00           H
ATOM    967  HB2 PHE A 220      30.906  37.694  42.946  1.00  0.00           H
ATOM    968  CG  PHE A 220      31.112  35.502  42.993  1.00  0.00           C
ATOM    969  CD1 PHE A 220      31.812  35.269  41.827  1.00  0.00           C
ATOM    970  HD1 PHE A 220      31.794  36.037  41.068  1.00  0.00           H
ATOM    971  CE1 PHE A 220      32.487  34.073  41.628  1.00  0.00           C
ATOM    972  HE1 PHE A 220      33.052  33.912  40.722  1.00  0.00           H
ATOM    973  CZ  PHE A 220      32.532  33.117  42.691  1.00  0.00           C
ATOM    974  HZ  PHE A 220      33.128  32.223  42.584  1.00  0.00           H
ATOM    975  CD2 PHE A 220      31.026  34.587  43.901  1.00  0.00           C
ATOM    976  HD2 PHE A 220      30.345  34.842  44.700  1.00  0.00           H
ATOM    977  CE2 PHE A 220      31.760  33.390  43.803  1.00  0.00           C
ATOM    978  HE2 PHE A 220      31.565  32.647  44.562  1.00  0.00           H
ATOM    979  C   PHE A 220      28.220  35.463  42.376  1.00  0.00           C
ATOM    980  O   PHE A 220      28.359  34.673  41.480  1.00  0.00           O
ATOM    981  N   LEU A 221      27.471  35.114  43.478  1.00  0.00           N
ATOM    982  HN  LEU A 221      27.240  35.558  44.341  1.00  0.00           H
ATOM    983  CA  LEU A 221      26.833  33.762  43.435  1.00  0.00           C
ATOM    984  HA  LEU A 221      27.537  33.016  43.096  1.00  0.00           H
ATOM    985  CB  LEU A 221      26.309  33.298  44.873  1.00  0.00           C
ATOM    986  HB1 LEU A 221      25.726  32.360  44.755  1.00  0.00           H
ATOM    987  HB2 LEU A 221      25.679  34.176  45.133  1.00  0.00           H
ATOM    988  CG  LEU A 221      27.442  33.058  45.873  1.00  0.00           C
ATOM    989  HG  LEU A 221      27.916  34.056  45.980  1.00  0.00           H
ATOM    990  CD1 LEU A 221      26.995  32.420  47.214  1.00  0.00           C
ATOM    991 1HD1 LEU A 221      26.103  32.927  47.641  1.00  0.00           H
ATOM    992 2HD1 LEU A 221      27.867  32.602  47.878  1.00  0.00           H
ATOM    993 3HD1 LEU A 221      26.787  31.347  47.016  1.00  0.00           H
ATOM    994  CD2 LEU A 221      28.540  32.084  45.324  1.00  0.00           C
ATOM    995 1HD2 LEU A 221      29.218  31.687  46.109  1.00  0.00           H
ATOM    996 2HD2 LEU A 221      29.152  32.591  44.547  1.00  0.00           H
ATOM    997 3HD2 LEU A 221      27.986  31.204  44.934  1.00  0.00           H
ATOM    998  C   LEU A 221      25.713  33.692  42.410  1.00  0.00           C
ATOM    999  O   LEU A 221      25.335  32.609  42.022  1.00  0.00           O
ATOM   1000  N   ILE A 222      25.028  34.798  42.152  1.00  0.00           N
ATOM   1001  HN  ILE A 222      25.084  35.563  42.789  1.00  0.00           H
ATOM   1002  CA  ILE A 222      23.971  34.969  41.178  1.00  0.00           C
ATOM   1003  HA  ILE A 222      23.382  34.091  41.397  1.00  0.00           H
ATOM   1004  CB  ILE A 222      23.178  36.325  41.294  1.00  0.00           C
ATOM   1005  HB  ILE A 222      23.969  37.104  41.337  1.00  0.00           H
ATOM   1006  CG2 ILE A 222      22.276  36.734  40.128  1.00  0.00           C
ATOM   1007 1HG2 ILE A 222      21.337  36.141  40.102  1.00  0.00           H
ATOM   1008 2HG2 ILE A 222      22.737  36.537  39.136  1.00  0.00           H
ATOM   1009 3HG2 ILE A 222      21.965  37.800  40.165  1.00  0.00           H
ATOM   1010  CG1 ILE A 222      22.280  36.243  42.577  1.00  0.00           C
ATOM   1011 1HG1 ILE A 222      22.978  35.805  43.322  1.00  0.00           H
ATOM   1012 2HG1 ILE A 222      21.429  35.582  42.309  1.00  0.00           H
ATOM   1013  CD  ILE A 222      21.846  37.569  43.127  1.00  0.00           C
ATOM   1014  HD1 ILE A 222      21.276  37.487  44.077  1.00  0.00           H
ATOM   1015  HD2 ILE A 222      21.118  37.992  42.403  1.00  0.00           H
ATOM   1016  HD3 ILE A 222      22.689  38.274  43.290  1.00  0.00           H
ATOM   1017  C   ILE A 222      24.534  34.837  39.773  1.00  0.00           C
ATOM   1018  O   ILE A 222      23.922  34.140  38.929  1.00  0.00           O
ATOM   1019  N   ASP A 223      25.645  35.488  39.380  1.00  0.00           N
ATOM   1020  HN  ASP A 223      26.192  35.974  40.057  1.00  0.00           H
ATOM   1021  CA  ASP A 223      26.273  35.315  38.063  1.00  0.00           C
ATOM   1022  HA  ASP A 223      26.046  34.329  37.685  1.00  0.00           H
ATOM   1023  CB  ASP A 223      25.744  36.336  37.033  1.00  0.00           C
ATOM   1024  HB1 ASP A 223      25.865  37.376  37.405  1.00  0.00           H
ATOM   1025  HB2 ASP A 223      24.667  36.229  36.780  1.00  0.00           H
ATOM   1026  CG  ASP A 223      26.231  36.279  35.593  1.00  0.00           C
ATOM   1027  OD1 ASP A 223      26.842  35.238  35.168  1.00  0.00           O
ATOM   1028  OD2 ASP A 223      25.908  37.205  34.849  1.00  0.00           O
ATOM   1029  C   ASP A 223      27.841  35.396  38.217  1.00  0.00           C
ATOM   1030  O   ASP A 223      28.363  36.464  38.471  1.00  0.00           O
ATOM   1031  N   VAL A 224      28.549  34.315  37.880  1.00  0.00           N
ATOM   1032  HN  VAL A 224      27.977  33.526  37.666  1.00  0.00           H
ATOM   1033  CA  VAL A 224      29.953  34.272  37.912  1.00  0.00           C
ATOM   1034  HA  VAL A 224      30.268  34.856  38.764  1.00  0.00           H
ATOM   1035  CB  VAL A 224      30.367  32.822  38.350  1.00  0.00           C
ATOM   1036  HB  VAL A 224      31.454  32.710  38.546  1.00  0.00           H
ATOM   1037  CG1 VAL A 224      29.720  32.451  39.669  1.00  0.00           C
ATOM   1038 1HG1 VAL A 224      30.037  33.135  40.485  1.00  0.00           H
ATOM   1039 2HG1 VAL A 224      30.117  31.435  39.883  1.00  0.00           H
ATOM   1040 3HG1 VAL A 224      28.611  32.498  39.638  1.00  0.00           H
ATOM   1041  CG2 VAL A 224      30.073  31.771  37.271  1.00  0.00           C
ATOM   1042 1HG2 VAL A 224      28.966  31.761  37.174  1.00  0.00           H
ATOM   1043 2HG2 VAL A 224      30.414  30.769  37.610  1.00  0.00           H
ATOM   1044 3HG2 VAL A 224      30.621  31.986  36.329  1.00  0.00           H
ATOM   1045  C   VAL A 224      30.745  34.576  36.616  1.00  0.00           C
ATOM   1046  O   VAL A 224      31.996  34.463  36.540  1.00  0.00           O
ATOM   1047  N   ARG A 225      29.971  34.890  35.523  1.00  0.00           N
ATOM   1048  HN  ARG A 225      28.996  35.033  35.675  1.00  0.00           H
ATOM   1049  CA  ARG A 225      30.495  35.143  34.242  1.00  0.00           C
ATOM   1050  HA  ARG A 225      31.175  34.316  34.106  1.00  0.00           H
ATOM   1051  CB  ARG A 225      29.529  35.157  33.053  1.00  0.00           C
ATOM   1052  HB1 ARG A 225      30.129  35.515  32.190  1.00  0.00           H
ATOM   1053  HB2 ARG A 225      28.877  35.964  33.451  1.00  0.00           H
ATOM   1054  CG  ARG A 225      28.732  33.889  32.705  1.00  0.00           C
ATOM   1055  HG1 ARG A 225      28.543  33.446  33.706  1.00  0.00           H
ATOM   1056  HG2 ARG A 225      29.408  33.225  32.125  1.00  0.00           H
ATOM   1057  CD  ARG A 225      27.503  34.122  31.828  1.00  0.00           C
ATOM   1058  HD1 ARG A 225      27.035  33.193  31.435  1.00  0.00           H
ATOM   1059  HD2 ARG A 225      27.767  34.774  30.968  1.00  0.00           H
ATOM   1060  NE  ARG A 225      26.497  34.873  32.612  1.00  0.00           N
ATOM   1061  HE  ARG A 225      26.659  35.069  33.579  1.00  0.00           H
ATOM   1062  CZ  ARG A 225      25.312  35.333  32.147  1.00  0.00           C
ATOM   1063  NH1 ARG A 225      24.936  34.991  30.954  1.00  0.00           N
ATOM   1064 1HH1 ARG A 225      25.560  34.491  30.353  1.00  0.00           H
ATOM   1065 2HH1 ARG A 225      24.130  35.400  30.528  1.00  0.00           H
ATOM   1066  NH2 ARG A 225      24.475  36.079  32.854  1.00  0.00           N
ATOM   1067 1HH2 ARG A 225      23.790  36.549  32.298  1.00  0.00           H
ATOM   1068 2HH2 ARG A 225      24.822  36.462  33.710  1.00  0.00           H
ATOM   1069  C   ARG A 225      31.582  36.218  34.087  1.00  0.00           C
ATOM   1070  O   ARG A 225      32.574  35.927  33.435  1.00  0.00           O
ATOM   1071  N   ARG A 226      31.488  37.436  34.697  1.00  0.00           N
ATOM   1072  HN  ARG A 226      30.621  37.717  35.101  1.00  0.00           H
ATOM   1073  CA  ARG A 226      32.433  38.557  34.582  1.00  0.00           C
ATOM   1074  HA  ARG A 226      33.082  38.311  33.754  1.00  0.00           H
ATOM   1075  CB  ARG A 226      31.762  39.927  34.621  1.00  0.00           C
ATOM   1076  HB1 ARG A 226      32.644  40.593  34.505  1.00  0.00           H
ATOM   1077  HB2 ARG A 226      31.323  40.193  35.606  1.00  0.00           H
ATOM   1078  CG  ARG A 226      30.683  40.113  33.589  1.00  0.00           C
ATOM   1079  HG1 ARG A 226      29.851  39.450  33.911  1.00  0.00           H
ATOM   1080  HG2 ARG A 226      30.946  39.691  32.595  1.00  0.00           H
ATOM   1081  CD  ARG A 226      30.099  41.463  33.460  1.00  0.00           C
ATOM   1082  HD1 ARG A 226      30.744  42.298  33.112  1.00  0.00           H
ATOM   1083  HD2 ARG A 226      29.583  41.678  34.420  1.00  0.00           H
ATOM   1084  NE  ARG A 226      29.046  41.292  32.469  1.00  0.00           N
ATOM   1085  HE  ARG A 226      28.190  40.903  32.811  1.00  0.00           H
ATOM   1086  CZ  ARG A 226      29.172  41.268  31.088  1.00  0.00           C
ATOM   1087  NH1 ARG A 226      30.374  41.458  30.585  1.00  0.00           N
ATOM   1088 1HH1 ARG A 226      31.222  41.324  31.098  1.00  0.00           H
ATOM   1089 2HH1 ARG A 226      30.533  41.664  29.619  1.00  0.00           H
ATOM   1090  NH2 ARG A 226      28.041  41.179  30.427  1.00  0.00           N
ATOM   1091 1HH2 ARG A 226      27.178  41.084  30.923  1.00  0.00           H
ATOM   1092 2HH2 ARG A 226      28.032  41.062  29.434  1.00  0.00           H
ATOM   1093  C   ARG A 226      33.417  38.432  35.751  1.00  0.00           C
ATOM   1094  O   ARG A 226      33.844  39.489  36.184  1.00  0.00           O
ATOM   1095  N   PHE A 227      33.651  37.206  36.382  1.00  0.00           N
ATOM   1096  HN  PHE A 227      33.407  36.349  35.935  1.00  0.00           H
ATOM   1097  CA  PHE A 227      34.613  37.033  37.448  1.00  0.00           C
ATOM   1098  HA  PHE A 227      35.221  37.891  37.694  1.00  0.00           H
ATOM   1099  CB  PHE A 227      33.857  36.614  38.789  1.00  0.00           C
ATOM   1100  HB1 PHE A 227      34.558  36.195  39.541  1.00  0.00           H
ATOM   1101  HB2 PHE A 227      33.261  35.711  38.536  1.00  0.00           H
ATOM   1102  CG  PHE A 227      32.889  37.623  39.335  1.00  0.00           C
ATOM   1103  CD1 PHE A 227      31.485  37.565  39.081  1.00  0.00           C
ATOM   1104  HD1 PHE A 227      31.207  36.908  38.269  1.00  0.00           H
ATOM   1105  CE1 PHE A 227      30.657  38.575  39.572  1.00  0.00           C
ATOM   1106  HE1 PHE A 227      29.604  38.735  39.391  1.00  0.00           H
ATOM   1107  CZ  PHE A 227      31.183  39.527  40.446  1.00  0.00           C
ATOM   1108  HZ  PHE A 227      30.481  40.181  40.943  1.00  0.00           H
ATOM   1109  CD2 PHE A 227      33.401  38.529  40.227  1.00  0.00           C
ATOM   1110  HD2 PHE A 227      34.440  38.523  40.521  1.00  0.00           H
ATOM   1111  CE2 PHE A 227      32.550  39.398  40.889  1.00  0.00           C
ATOM   1112  HE2 PHE A 227      32.905  40.164  41.563  1.00  0.00           H
ATOM   1113  C   PHE A 227      35.411  35.796  37.058  1.00  0.00           C
ATOM   1114  O   PHE A 227      34.824  34.733  36.818  1.00  0.00           O
ATOM   1115  N   ARG A 228      36.700  35.964  36.882  1.00  0.00           N
ATOM   1116  HN  ARG A 228      36.993  36.905  36.734  1.00  0.00           H
ATOM   1117  CA  ARG A 228      37.566  34.821  36.831  1.00  0.00           C
ATOM   1118  HA  ARG A 228      37.095  33.991  37.337  1.00  0.00           H
ATOM   1119  CB  ARG A 228      38.050  34.508  35.318  1.00  0.00           C
ATOM   1120  HB1 ARG A 228      38.856  33.744  35.329  1.00  0.00           H
ATOM   1121  HB2 ARG A 228      38.342  35.461  34.826  1.00  0.00           H
ATOM   1122  CG  ARG A 228      36.912  33.858  34.508  1.00  0.00           C
ATOM   1123  HG1 ARG A 228      36.131  34.585  34.201  1.00  0.00           H
ATOM   1124  HG2 ARG A 228      36.473  33.104  35.196  1.00  0.00           H
ATOM   1125  CD  ARG A 228      37.427  33.133  33.207  1.00  0.00           C
ATOM   1126  HD1 ARG A 228      38.161  32.313  33.358  1.00  0.00           H
ATOM   1127  HD2 ARG A 228      37.692  33.907  32.455  1.00  0.00           H
ATOM   1128  NE  ARG A 228      36.134  32.448  32.782  1.00  0.00           N
ATOM   1129  HE  ARG A 228      35.269  32.654  33.241  1.00  0.00           H
ATOM   1130  CZ  ARG A 228      36.248  31.300  32.065  1.00  0.00           C
ATOM   1131  NH1 ARG A 228      37.271  30.885  31.358  1.00  0.00           N
ATOM   1132 1HH1 ARG A 228      38.017  31.510  31.130  1.00  0.00           H
ATOM   1133 2HH1 ARG A 228      37.290  30.006  30.881  1.00  0.00           H
ATOM   1134  NH2 ARG A 228      35.163  30.479  32.275  1.00  0.00           N
ATOM   1135 1HH2 ARG A 228      35.044  29.577  31.861  1.00  0.00           H
ATOM   1136 2HH2 ARG A 228      34.497  30.719  32.981  1.00  0.00           H
ATOM   1137  C   ARG A 228      38.835  35.015  37.616  1.00  0.00           C
ATOM   1138  O   ARG A 228      38.698  34.967  38.819  1.00  0.00           O
ATOM   1139  N   TYR A 229      40.003  35.323  37.095  1.00  0.00           N
ATOM   1140  HN  TYR A 229      40.123  35.406  36.109  1.00  0.00           H
ATOM   1141  CA  TYR A 229      41.229  35.393  37.847  1.00  0.00           C
ATOM   1142  HA  TYR A 229      41.016  35.422  38.906  1.00  0.00           H
ATOM   1143  CB  TYR A 229      42.202  34.253  37.422  1.00  0.00           C
ATOM   1144  HB1 TYR A 229      42.466  34.306  36.344  1.00  0.00           H
ATOM   1145  HB2 TYR A 229      41.686  33.311  37.703  1.00  0.00           H
ATOM   1146  CG  TYR A 229      43.443  34.263  38.216  1.00  0.00           C
ATOM   1147  CD1 TYR A 229      43.439  33.835  39.504  1.00  0.00           C
ATOM   1148  HD1 TYR A 229      42.567  33.553  40.076  1.00  0.00           H
ATOM   1149  CE1 TYR A 229      44.659  33.676  40.210  1.00  0.00           C
ATOM   1150  HE1 TYR A 229      44.624  33.505  41.276  1.00  0.00           H
ATOM   1151  CZ  TYR A 229      45.899  34.008  39.579  1.00  0.00           C
ATOM   1152  OH  TYR A 229      47.149  33.816  40.239  1.00  0.00           O
ATOM   1153  HH  TYR A 229      47.088  34.276  41.080  1.00  0.00           H
ATOM   1154  CD2 TYR A 229      44.618  34.557  37.530  1.00  0.00           C
ATOM   1155  HD2 TYR A 229      44.563  34.788  36.477  1.00  0.00           H
ATOM   1156  CE2 TYR A 229      45.879  34.345  38.228  1.00  0.00           C
ATOM   1157  HE2 TYR A 229      46.826  34.447  37.718  1.00  0.00           H
ATOM   1158  C   TYR A 229      41.779  36.874  37.686  1.00  0.00           C
ATOM   1159  O   TYR A 229      41.945  37.345  36.580  1.00  0.00           O
ATOM   1160  N   PRO A 230      42.183  37.598  38.702  1.00  0.00           N
ATOM   1161  CD  PRO A 230      43.041  38.746  38.377  1.00  0.00           C
ATOM   1162  HD1 PRO A 230      42.462  39.485  37.783  1.00  0.00           H
ATOM   1163  HD2 PRO A 230      43.924  38.287  37.884  1.00  0.00           H
ATOM   1164  CA  PRO A 230      42.073  37.260  40.131  1.00  0.00           C
ATOM   1165  HA  PRO A 230      42.182  36.197  40.284  1.00  0.00           H
ATOM   1166  CB  PRO A 230      43.205  38.168  40.674  1.00  0.00           C
ATOM   1167  HB1 PRO A 230      44.139  37.579  40.553  1.00  0.00           H
ATOM   1168  HB2 PRO A 230      43.125  38.487  41.735  1.00  0.00           H
ATOM   1169  CG  PRO A 230      43.237  39.429  39.766  1.00  0.00           C
ATOM   1170  HG1 PRO A 230      42.432  40.174  39.948  1.00  0.00           H
ATOM   1171  HG2 PRO A 230      44.186  39.991  39.900  1.00  0.00           H
ATOM   1172  C   PRO A 230      40.792  37.625  40.748  1.00  0.00           C
ATOM   1173  O   PRO A 230      40.668  37.649  41.966  1.00  0.00           O
ATOM   1174  N   GLU A 231      39.715  37.927  39.933  1.00  0.00           N
ATOM   1175  HN  GLU A 231      39.887  37.966  38.952  1.00  0.00           H
ATOM   1176  CA  GLU A 231      38.527  38.403  40.507  1.00  0.00           C
ATOM   1177  HA  GLU A 231      38.664  39.388  40.929  1.00  0.00           H
ATOM   1178  CB  GLU A 231      37.456  38.561  39.467  1.00  0.00           C
ATOM   1179  HB1 GLU A 231      36.489  38.850  39.933  1.00  0.00           H
ATOM   1180  HB2 GLU A 231      37.164  37.623  38.948  1.00  0.00           H
ATOM   1181  CG  GLU A 231      37.668  39.728  38.515  1.00  0.00           C
ATOM   1182  HG1 GLU A 231      38.172  40.513  39.118  1.00  0.00           H
ATOM   1183  HG2 GLU A 231      36.671  40.143  38.254  1.00  0.00           H
ATOM   1184  CD  GLU A 231      38.414  39.430  37.186  1.00  0.00           C
ATOM   1185  OE1 GLU A 231      39.337  40.168  36.826  1.00  0.00           O
ATOM   1186  OE2 GLU A 231      37.942  38.531  36.454  1.00  0.00           O
ATOM   1187  C   GLU A 231      37.904  37.423  41.592  1.00  0.00           C
ATOM   1188  O   GLU A 231      37.477  37.880  42.625  1.00  0.00           O
ATOM   1189  N   ARG A 232      37.831  36.137  41.359  1.00  0.00           N
ATOM   1190  HN  ARG A 232      38.152  35.803  40.477  1.00  0.00           H
ATOM   1191  CA  ARG A 232      37.363  35.138  42.269  1.00  0.00           C
ATOM   1192  HA  ARG A 232      36.338  35.412  42.471  1.00  0.00           H
ATOM   1193  CB  ARG A 232      37.167  33.787  41.549  1.00  0.00           C
ATOM   1194  HB1 ARG A 232      36.921  32.988  42.281  1.00  0.00           H
ATOM   1195  HB2 ARG A 232      38.104  33.487  41.033  1.00  0.00           H
ATOM   1196  CG  ARG A 232      36.039  33.849  40.559  1.00  0.00           C
ATOM   1197  HG1 ARG A 232      36.301  34.591  39.774  1.00  0.00           H
ATOM   1198  HG2 ARG A 232      35.107  34.164  41.076  1.00  0.00           H
ATOM   1199  CD  ARG A 232      35.727  32.420  39.942  1.00  0.00           C
ATOM   1200  HD1 ARG A 232      35.120  31.914  40.723  1.00  0.00           H
ATOM   1201  HD2 ARG A 232      36.668  31.917  39.632  1.00  0.00           H
ATOM   1202  NE  ARG A 232      34.893  32.609  38.714  1.00  0.00           N
ATOM   1203  HE  ARG A 232      35.014  33.458  38.199  1.00  0.00           H
ATOM   1204  CZ  ARG A 232      34.588  31.623  37.953  1.00  0.00           C
ATOM   1205  NH1 ARG A 232      34.730  30.377  38.275  1.00  0.00           N
ATOM   1206 1HH1 ARG A 232      35.225  30.176  39.121  1.00  0.00           H
ATOM   1207 2HH1 ARG A 232      34.300  29.689  37.691  1.00  0.00           H
ATOM   1208  NH2 ARG A 232      34.006  31.877  36.757  1.00  0.00           N
ATOM   1209 1HH2 ARG A 232      33.886  32.854  36.579  1.00  0.00           H
ATOM   1210 2HH2 ARG A 232      34.080  31.190  36.034  1.00  0.00           H
ATOM   1211  C   ARG A 232      38.095  35.093  43.692  1.00  0.00           C
ATOM   1212  O   ARG A 232      37.380  35.266  44.710  1.00  0.00           O
ATOM   1213  N   PRO A 233      39.381  34.954  43.863  1.00  0.00           N
ATOM   1214  CD  PRO A 233      40.219  34.260  42.883  1.00  0.00           C
ATOM   1215  HD1 PRO A 233      40.332  34.864  41.957  1.00  0.00           H
ATOM   1216  HD2 PRO A 233      39.844  33.283  42.509  1.00  0.00           H
ATOM   1217  CA  PRO A 233      40.126  35.456  45.010  1.00  0.00           C
ATOM   1218  HA  PRO A 233      40.021  34.842  45.893  1.00  0.00           H
ATOM   1219  CB  PRO A 233      41.564  35.338  44.545  1.00  0.00           C
ATOM   1220  HB1 PRO A 233      42.269  35.305  45.403  1.00  0.00           H
ATOM   1221  HB2 PRO A 233      41.759  36.271  43.973  1.00  0.00           H
ATOM   1222  CG  PRO A 233      41.541  34.117  43.591  1.00  0.00           C
ATOM   1223  HG1 PRO A 233      42.338  34.278  42.834  1.00  0.00           H
ATOM   1224  HG2 PRO A 233      41.734  33.121  44.044  1.00  0.00           H
ATOM   1225  C   PRO A 233      39.848  36.852  45.633  1.00  0.00           C
ATOM   1226  O   PRO A 233      39.924  36.926  46.865  1.00  0.00           O
ATOM   1227  N   ILE A 234      39.523  37.909  44.900  1.00  0.00           N
ATOM   1228  HN  ILE A 234      39.477  37.887  43.904  1.00  0.00           H
ATOM   1229  CA  ILE A 234      39.207  39.190  45.501  1.00  0.00           C
ATOM   1230  HA  ILE A 234      39.881  39.247  46.343  1.00  0.00           H
ATOM   1231  CB  ILE A 234      39.363  40.376  44.566  1.00  0.00           C
ATOM   1232  HB  ILE A 234      38.678  40.186  43.712  1.00  0.00           H
ATOM   1233  CG2 ILE A 234      39.052  41.697  45.266  1.00  0.00           C
ATOM   1234 1HG2 ILE A 234      37.986  41.796  45.564  1.00  0.00           H
ATOM   1235 2HG2 ILE A 234      39.276  42.622  44.694  1.00  0.00           H
ATOM   1236 3HG2 ILE A 234      39.618  41.777  46.219  1.00  0.00           H
ATOM   1237  CG1 ILE A 234      40.713  40.476  43.937  1.00  0.00           C
ATOM   1238 1HG1 ILE A 234      41.043  39.448  43.675  1.00  0.00           H
ATOM   1239 2HG1 ILE A 234      41.412  40.765  44.751  1.00  0.00           H
ATOM   1240  CD  ILE A 234      40.766  41.443  42.714  1.00  0.00           C
ATOM   1241  HD1 ILE A 234      41.799  41.657  42.366  1.00  0.00           H
ATOM   1242  HD2 ILE A 234      40.284  42.440  42.810  1.00  0.00           H
ATOM   1243  HD3 ILE A 234      40.290  40.846  41.906  1.00  0.00           H
ATOM   1244  C   ILE A 234      37.800  39.102  46.196  1.00  0.00           C
ATOM   1245  O   ILE A 234      37.529  39.607  47.296  1.00  0.00           O
ATOM   1246  N   ILE A 235      36.802  38.364  45.577  1.00  0.00           N
ATOM   1247  HN  ILE A 235      37.059  37.901  44.732  1.00  0.00           H
ATOM   1248  CA  ILE A 235      35.485  38.076  46.163  1.00  0.00           C
ATOM   1249  HA  ILE A 235      35.126  39.003  46.585  1.00  0.00           H
ATOM   1250  CB  ILE A 235      34.563  37.529  45.112  1.00  0.00           C
ATOM   1251  HB  ILE A 235      35.178  36.762  44.594  1.00  0.00           H
ATOM   1252  CG2 ILE A 235      33.460  36.736  45.764  1.00  0.00           C
ATOM   1253 1HG2 ILE A 235      32.617  36.521  45.073  1.00  0.00           H
ATOM   1254 2HG2 ILE A 235      32.980  37.375  46.535  1.00  0.00           H
ATOM   1255 3HG2 ILE A 235      33.809  35.775  46.198  1.00  0.00           H
ATOM   1256  CG1 ILE A 235      34.019  38.661  44.181  1.00  0.00           C
ATOM   1257 1HG1 ILE A 235      33.325  38.182  43.457  1.00  0.00           H
ATOM   1258 2HG1 ILE A 235      34.918  39.132  43.730  1.00  0.00           H
ATOM   1259  CD  ILE A 235      33.223  39.607  44.961  1.00  0.00           C
ATOM   1260  HD1 ILE A 235      33.619  39.954  45.938  1.00  0.00           H
ATOM   1261  HD2 ILE A 235      32.224  39.168  45.171  1.00  0.00           H
ATOM   1262  HD3 ILE A 235      32.877  40.511  44.416  1.00  0.00           H
ATOM   1263  C   ILE A 235      35.544  37.312  47.510  1.00  0.00           C
ATOM   1264  O   ILE A 235      34.931  37.765  48.438  1.00  0.00           O
ATOM   1265  N   TYR A 236      36.296  36.226  47.576  1.00  0.00           N
ATOM   1266  HN  TYR A 236      36.708  35.997  46.698  1.00  0.00           H
ATOM   1267  CA  TYR A 236      36.647  35.455  48.747  1.00  0.00           C
ATOM   1268  HA  TYR A 236      35.724  35.177  49.234  1.00  0.00           H
ATOM   1269  CB  TYR A 236      37.597  34.329  48.305  1.00  0.00           C
ATOM   1270  HB1 TYR A 236      37.989  33.782  49.189  1.00  0.00           H
ATOM   1271  HB2 TYR A 236      38.367  34.747  47.621  1.00  0.00           H
ATOM   1272  CG  TYR A 236      36.953  33.398  47.366  1.00  0.00           C
ATOM   1273  CD1 TYR A 236      35.648  33.001  47.395  1.00  0.00           C
ATOM   1274  HD1 TYR A 236      34.926  33.454  48.057  1.00  0.00           H
ATOM   1275  CE1 TYR A 236      35.052  32.179  46.448  1.00  0.00           C
ATOM   1276  HE1 TYR A 236      33.994  31.964  46.417  1.00  0.00           H
ATOM   1277  CZ  TYR A 236      35.897  31.579  45.520  1.00  0.00           C
ATOM   1278  OH  TYR A 236      35.281  30.677  44.626  1.00  0.00           O
ATOM   1279  HH  TYR A 236      35.930  30.392  43.978  1.00  0.00           H
ATOM   1280  CD2 TYR A 236      37.826  32.796  46.385  1.00  0.00           C
ATOM   1281  HD2 TYR A 236      38.874  33.026  46.260  1.00  0.00           H
ATOM   1282  CE2 TYR A 236      37.325  31.906  45.456  1.00  0.00           C
ATOM   1283  HE2 TYR A 236      38.004  31.403  44.783  1.00  0.00           H
ATOM   1284  C   TYR A 236      37.369  36.302  49.751  1.00  0.00           C
ATOM   1285  O   TYR A 236      36.953  36.258  50.936  1.00  0.00           O
ATOM   1286  N   TYR A 237      38.388  37.065  49.403  1.00  0.00           N
ATOM   1287  HN  TYR A 237      38.872  36.946  48.539  1.00  0.00           H
ATOM   1288  CA  TYR A 237      38.973  38.051  50.282  1.00  0.00           C
ATOM   1289  HA  TYR A 237      39.358  37.549  51.157  1.00  0.00           H
ATOM   1290  CB  TYR A 237      40.254  38.674  49.499  1.00  0.00           C
ATOM   1291  HB1 TYR A 237      39.963  38.994  48.476  1.00  0.00           H
ATOM   1292  HB2 TYR A 237      40.863  37.750  49.408  1.00  0.00           H
ATOM   1293  CG  TYR A 237      41.136  39.691  50.177  1.00  0.00           C
ATOM   1294  CD1 TYR A 237      41.880  39.371  51.313  1.00  0.00           C
ATOM   1295  HD1 TYR A 237      41.878  38.337  51.625  1.00  0.00           H
ATOM   1296  CE1 TYR A 237      42.773  40.328  51.782  1.00  0.00           C
ATOM   1297  HE1 TYR A 237      43.312  40.084  52.685  1.00  0.00           H
ATOM   1298  CZ  TYR A 237      42.731  41.628  51.252  1.00  0.00           C
ATOM   1299  OH  TYR A 237      43.490  42.550  51.954  1.00  0.00           O
ATOM   1300  HH  TYR A 237      43.569  43.354  51.434  1.00  0.00           H
ATOM   1301  CD2 TYR A 237      41.071  41.012  49.611  1.00  0.00           C
ATOM   1302  HD2 TYR A 237      40.336  41.131  48.828  1.00  0.00           H
ATOM   1303  CE2 TYR A 237      41.890  41.989  50.203  1.00  0.00           C
ATOM   1304  HE2 TYR A 237      41.939  42.959  49.732  1.00  0.00           H
ATOM   1305  C   TYR A 237      38.027  39.135  50.819  1.00  0.00           C
ATOM   1306  O   TYR A 237      38.086  39.479  52.033  1.00  0.00           O
ATOM   1307  N   SER A 238      37.050  39.562  50.044  1.00  0.00           N
ATOM   1308  HN  SER A 238      36.933  39.311  49.086  1.00  0.00           H
ATOM   1309  CA  SER A 238      35.918  40.367  50.494  1.00  0.00           C
ATOM   1310  HA  SER A 238      36.422  41.229  50.903  1.00  0.00           H
ATOM   1311  CB  SER A 238      35.054  40.936  49.441  1.00  0.00           C
ATOM   1312  HB1 SER A 238      34.310  41.626  49.894  1.00  0.00           H
ATOM   1313  HB2 SER A 238      34.522  40.092  48.953  1.00  0.00           H
ATOM   1314  OG  SER A 238      35.803  41.592  48.376  1.00  0.00           O
ATOM   1315  HG1 SER A 238      36.414  41.041  47.882  1.00  0.00           H
ATOM   1316  C   SER A 238      35.008  39.754  51.510  1.00  0.00           C
ATOM   1317  O   SER A 238      34.636  40.422  52.496  1.00  0.00           O
ATOM   1318  N   VAL A 239      34.657  38.457  51.324  1.00  0.00           N
ATOM   1319  HN  VAL A 239      34.975  37.938  50.534  1.00  0.00           H
ATOM   1320  CA  VAL A 239      33.917  37.606  52.302  1.00  0.00           C
ATOM   1321  HA  VAL A 239      32.936  38.057  52.296  1.00  0.00           H
ATOM   1322  CB  VAL A 239      33.600  36.259  51.831  1.00  0.00           C
ATOM   1323  HB  VAL A 239      34.502  35.643  51.625  1.00  0.00           H
ATOM   1324  CG1 VAL A 239      32.671  35.507  52.671  1.00  0.00           C
ATOM   1325 1HG1 VAL A 239      31.740  36.082  52.862  1.00  0.00           H
ATOM   1326 2HG1 VAL A 239      33.196  35.194  53.599  1.00  0.00           H
ATOM   1327 3HG1 VAL A 239      32.102  34.624  52.307  1.00  0.00           H
ATOM   1328  CG2 VAL A 239      32.851  36.368  50.482  1.00  0.00           C
ATOM   1329 1HG2 VAL A 239      31.921  36.967  50.585  1.00  0.00           H
ATOM   1330 2HG2 VAL A 239      32.604  35.341  50.135  1.00  0.00           H
ATOM   1331 3HG2 VAL A 239      33.433  36.861  49.675  1.00  0.00           H
ATOM   1332  C   VAL A 239      34.581  37.532  53.647  1.00  0.00           C
ATOM   1333  O   VAL A 239      33.958  37.470  54.700  1.00  0.00           O
ATOM   1334  N   CYS A 240      35.887  37.542  53.621  1.00  0.00           N
ATOM   1335  HN  CYS A 240      36.301  37.618  52.716  1.00  0.00           H
ATOM   1336  CA  CYS A 240      36.699  37.492  54.809  1.00  0.00           C
ATOM   1337  HA  CYS A 240      36.522  36.565  55.336  1.00  0.00           H
ATOM   1338  CB  CYS A 240      38.156  37.560  54.525  1.00  0.00           C
ATOM   1339  HB1 CYS A 240      38.815  37.417  55.408  1.00  0.00           H
ATOM   1340  HB2 CYS A 240      38.379  38.523  54.020  1.00  0.00           H
ATOM   1341  SG  CYS A 240      38.722  36.205  53.394  1.00  0.00           S
ATOM   1342  HG1 CYS A 240      37.972  36.407  52.321  1.00  0.00           H
ATOM   1343  C   CYS A 240      36.346  38.688  55.820  1.00  0.00           C
ATOM   1344  O   CYS A 240      36.153  38.596  57.046  1.00  0.00           O
ATOM   1345  N   TYR A 241      36.254  39.856  55.175  1.00  0.00           N
ATOM   1346  HN  TYR A 241      36.448  39.929  54.200  1.00  0.00           H
ATOM   1347  CA  TYR A 241      35.770  41.100  55.743  1.00  0.00           C
ATOM   1348  HA  TYR A 241      36.292  41.248  56.676  1.00  0.00           H
ATOM   1349  CB  TYR A 241      36.152  42.275  54.791  1.00  0.00           C
ATOM   1350  HB1 TYR A 241      35.825  43.211  55.292  1.00  0.00           H
ATOM   1351  HB2 TYR A 241      35.782  42.250  53.744  1.00  0.00           H
ATOM   1352  CG  TYR A 241      37.637  42.367  54.757  1.00  0.00           C
ATOM   1353  CD1 TYR A 241      38.328  42.870  55.944  1.00  0.00           C
ATOM   1354  HD1 TYR A 241      37.794  43.354  56.748  1.00  0.00           H
ATOM   1355  CE1 TYR A 241      39.691  43.236  55.819  1.00  0.00           C
ATOM   1356  HE1 TYR A 241      40.146  43.671  56.696  1.00  0.00           H
ATOM   1357  CZ  TYR A 241      40.379  42.893  54.731  1.00  0.00           C
ATOM   1358  OH  TYR A 241      41.803  43.026  54.775  1.00  0.00           O
ATOM   1359  HH  TYR A 241      42.187  42.569  54.024  1.00  0.00           H
ATOM   1360  CD2 TYR A 241      38.364  42.100  53.603  1.00  0.00           C
ATOM   1361  HD2 TYR A 241      37.960  41.663  52.701  1.00  0.00           H
ATOM   1362  CE2 TYR A 241      39.789  42.337  53.635  1.00  0.00           C
ATOM   1363  HE2 TYR A 241      40.407  42.050  52.797  1.00  0.00           H
ATOM   1364  C   TYR A 241      34.341  41.075  56.040  1.00  0.00           C
ATOM   1365  O   TYR A 241      33.935  41.707  57.067  1.00  0.00           O
ATOM   1366  N   SER A 242      33.433  40.455  55.288  1.00  0.00           N
ATOM   1367  HN  SER A 242      33.732  40.061  54.423  1.00  0.00           H
ATOM   1368  CA  SER A 242      32.022  40.296  55.611  1.00  0.00           C
ATOM   1369  HA  SER A 242      31.601  41.289  55.666  1.00  0.00           H
ATOM   1370  CB  SER A 242      31.285  39.545  54.464  1.00  0.00           C
ATOM   1371  HB1 SER A 242      31.555  38.469  54.528  1.00  0.00           H
ATOM   1372  HB2 SER A 242      31.717  39.769  53.465  1.00  0.00           H
ATOM   1373  OG  SER A 242      29.858  39.736  54.446  1.00  0.00           O
ATOM   1374  HG1 SER A 242      29.689  40.680  54.432  1.00  0.00           H
ATOM   1375  C   SER A 242      31.880  39.503  56.908  1.00  0.00           C
ATOM   1376  O   SER A 242      31.178  39.856  57.846  1.00  0.00           O
ATOM   1377  N   ILE A 243      32.648  38.401  57.100  1.00  0.00           N
ATOM   1378  HN  ILE A 243      33.120  38.027  56.306  1.00  0.00           H
ATOM   1379  CA  ILE A 243      32.762  37.643  58.382  1.00  0.00           C
ATOM   1380  HA  ILE A 243      31.770  37.360  58.701  1.00  0.00           H
ATOM   1381  CB  ILE A 243      33.720  36.449  58.318  1.00  0.00           C
ATOM   1382  HB  ILE A 243      34.574  36.691  57.649  1.00  0.00           H
ATOM   1383  CG2 ILE A 243      34.234  35.892  59.674  1.00  0.00           C
ATOM   1384 1HG2 ILE A 243      34.746  36.666  60.286  1.00  0.00           H
ATOM   1385 2HG2 ILE A 243      34.948  35.058  59.503  1.00  0.00           H
ATOM   1386 3HG2 ILE A 243      33.468  35.477  60.362  1.00  0.00           H
ATOM   1387  CG1 ILE A 243      33.024  35.310  57.495  1.00  0.00           C
ATOM   1388 1HG1 ILE A 243      33.858  34.585  57.377  1.00  0.00           H
ATOM   1389 2HG1 ILE A 243      32.516  35.593  56.548  1.00  0.00           H
ATOM   1390  CD  ILE A 243      31.850  34.747  58.274  1.00  0.00           C
ATOM   1391  HD1 ILE A 243      31.161  35.614  58.365  1.00  0.00           H
ATOM   1392  HD2 ILE A 243      32.037  34.133  59.181  1.00  0.00           H
ATOM   1393  HD3 ILE A 243      31.326  34.008  57.630  1.00  0.00           H
ATOM   1394  C   ILE A 243      33.258  38.607  59.478  1.00  0.00           C
ATOM   1395  O   ILE A 243      32.611  38.635  60.524  1.00  0.00           O
ATOM   1396  N   VAL A 244      34.255  39.448  59.355  1.00  0.00           N
ATOM   1397  HN  VAL A 244      34.762  39.513  58.499  1.00  0.00           H
ATOM   1398  CA  VAL A 244      34.711  40.246  60.470  1.00  0.00           C
ATOM   1399  HA  VAL A 244      34.711  39.606  61.340  1.00  0.00           H
ATOM   1400  CB  VAL A 244      36.115  40.834  60.279  1.00  0.00           C
ATOM   1401  HB  VAL A 244      36.715  40.026  59.807  1.00  0.00           H
ATOM   1402  CG1 VAL A 244      36.312  42.105  59.481  1.00  0.00           C
ATOM   1403 1HG1 VAL A 244      37.370  42.262  59.179  1.00  0.00           H
ATOM   1404 2HG1 VAL A 244      36.037  42.971  60.120  1.00  0.00           H
ATOM   1405 3HG1 VAL A 244      35.663  42.140  58.580  1.00  0.00           H
ATOM   1406  CG2 VAL A 244      36.718  41.037  61.639  1.00  0.00           C
ATOM   1407 1HG2 VAL A 244      36.825  40.055  62.148  1.00  0.00           H
ATOM   1408 2HG2 VAL A 244      36.206  41.748  62.322  1.00  0.00           H
ATOM   1409 3HG2 VAL A 244      37.724  41.488  61.504  1.00  0.00           H
ATOM   1410  C   VAL A 244      33.649  41.254  60.849  1.00  0.00           C
ATOM   1411  O   VAL A 244      33.305  41.488  62.012  1.00  0.00           O
ATOM   1412  N   SER A 245      32.943  41.803  59.853  1.00  0.00           N
ATOM   1413  HN  SER A 245      33.322  41.579  58.958  1.00  0.00           H
ATOM   1414  CA  SER A 245      31.899  42.844  60.009  1.00  0.00           C
ATOM   1415  HA  SER A 245      32.474  43.609  60.510  1.00  0.00           H
ATOM   1416  CB  SER A 245      31.305  43.315  58.608  1.00  0.00           C
ATOM   1417  HB1 SER A 245      30.387  43.932  58.711  1.00  0.00           H
ATOM   1418  HB2 SER A 245      30.869  42.453  58.060  1.00  0.00           H
ATOM   1419  OG  SER A 245      32.261  43.931  57.784  1.00  0.00           O
ATOM   1420  HG1 SER A 245      32.926  43.309  57.481  1.00  0.00           H
ATOM   1421  C   SER A 245      30.727  42.247  60.814  1.00  0.00           C
ATOM   1422  O   SER A 245      30.162  42.898  61.651  1.00  0.00           O
ATOM   1423  N   LEU A 246      30.333  40.954  60.561  1.00  0.00           N
ATOM   1424  HN  LEU A 246      30.746  40.298  59.934  1.00  0.00           H
ATOM   1425  CA  LEU A 246      29.293  40.196  61.235  1.00  0.00           C
ATOM   1426  HA  LEU A 246      28.417  40.827  61.249  1.00  0.00           H
ATOM   1427  CB  LEU A 246      29.053  38.779  60.526  1.00  0.00           C
ATOM   1428  HB1 LEU A 246      29.969  38.152  60.524  1.00  0.00           H
ATOM   1429  HB2 LEU A 246      28.766  38.902  59.460  1.00  0.00           H
ATOM   1430  CG  LEU A 246      27.987  37.977  61.280  1.00  0.00           C
ATOM   1431  HG  LEU A 246      28.230  37.812  62.352  1.00  0.00           H
ATOM   1432  CD1 LEU A 246      26.587  38.637  61.129  1.00  0.00           C
ATOM   1433 1HD1 LEU A 246      25.727  37.949  61.278  1.00  0.00           H
ATOM   1434 2HD1 LEU A 246      26.516  38.986  60.077  1.00  0.00           H
ATOM   1435 3HD1 LEU A 246      26.338  39.501  61.783  1.00  0.00           H
ATOM   1436  CD2 LEU A 246      27.858  36.643  60.631  1.00  0.00           C
ATOM   1437 1HD2 LEU A 246      27.580  36.799  59.567  1.00  0.00           H
ATOM   1438 2HD2 LEU A 246      27.129  36.016  61.188  1.00  0.00           H
ATOM   1439 3HD2 LEU A 246      28.818  36.086  60.673  1.00  0.00           H
ATOM   1440  C   LEU A 246      29.754  40.008  62.648  1.00  0.00           C
ATOM   1441  O   LEU A 246      29.033  40.124  63.619  1.00  0.00           O
ATOM   1442  N   MET A 247      31.056  39.749  62.868  1.00  0.00           N
ATOM   1443  HN  MET A 247      31.620  39.991  62.082  1.00  0.00           H
ATOM   1444  CA  MET A 247      31.517  39.520  64.283  1.00  0.00           C
ATOM   1445  HA  MET A 247      31.048  38.741  64.866  1.00  0.00           H
ATOM   1446  CB  MET A 247      32.984  39.128  64.309  1.00  0.00           C
ATOM   1447  HB1 MET A 247      33.611  39.818  63.705  1.00  0.00           H
ATOM   1448  HB2 MET A 247      32.952  38.102  63.883  1.00  0.00           H
ATOM   1449  CG  MET A 247      33.640  38.913  65.725  1.00  0.00           C
ATOM   1450  HG1 MET A 247      34.338  38.054  65.631  1.00  0.00           H
ATOM   1451  HG2 MET A 247      32.789  38.629  66.380  1.00  0.00           H
ATOM   1452  SD  MET A 247      34.579  40.184  66.561  1.00  0.00           S
ATOM   1453  CE  MET A 247      34.742  39.429  68.175  1.00  0.00           C
ATOM   1454  HE1 MET A 247      35.668  38.861  68.410  1.00  0.00           H
ATOM   1455  HE2 MET A 247      33.870  38.782  68.411  1.00  0.00           H
ATOM   1456  HE3 MET A 247      34.883  40.233  68.928  1.00  0.00           H
ATOM   1457  C   MET A 247      31.533  40.815  65.091  1.00  0.00           C
ATOM   1458  O   MET A 247      31.146  40.834  66.236  1.00  0.00           O
ATOM   1459  N   TYR A 248      31.974  41.954  64.488  1.00  0.00           N
ATOM   1460  HN  TYR A 248      32.390  41.897  63.584  1.00  0.00           H
ATOM   1461  CA  TYR A 248      32.007  43.185  65.228  1.00  0.00           C
ATOM   1462  HA  TYR A 248      32.493  43.022  66.178  1.00  0.00           H
ATOM   1463  CB  TYR A 248      32.578  44.333  64.270  1.00  0.00           C
ATOM   1464  HB1 TYR A 248      32.306  45.358  64.601  1.00  0.00           H
ATOM   1465  HB2 TYR A 248      32.100  44.141  63.285  1.00  0.00           H
ATOM   1466  CG  TYR A 248      34.076  44.285  64.111  1.00  0.00           C
ATOM   1467  CD1 TYR A 248      35.007  43.505  64.831  1.00  0.00           C
ATOM   1468  HD1 TYR A 248      34.658  42.982  65.709  1.00  0.00           H
ATOM   1469  CE1 TYR A 248      36.388  43.496  64.443  1.00  0.00           C
ATOM   1470  HE1 TYR A 248      37.063  42.795  64.910  1.00  0.00           H
ATOM   1471  CZ  TYR A 248      36.801  44.224  63.332  1.00  0.00           C
ATOM   1472  OH  TYR A 248      38.152  44.261  63.034  1.00  0.00           O
ATOM   1473  HH  TYR A 248      38.260  44.722  62.199  1.00  0.00           H
ATOM   1474  CD2 TYR A 248      34.566  45.030  63.029  1.00  0.00           C
ATOM   1475  HD2 TYR A 248      33.888  45.677  62.493  1.00  0.00           H
ATOM   1476  CE2 TYR A 248      35.933  45.026  62.633  1.00  0.00           C
ATOM   1477  HE2 TYR A 248      36.214  45.681  61.822  1.00  0.00           H
ATOM   1478  C   TYR A 248      30.627  43.683  65.517  1.00  0.00           C
ATOM   1479  O   TYR A 248      30.428  44.263  66.558  1.00  0.00           O
ATOM   1480  N   PHE A 249      29.686  43.455  64.574  1.00  0.00           N
ATOM   1481  HN  PHE A 249      29.813  42.908  63.750  1.00  0.00           H
ATOM   1482  CA  PHE A 249      28.291  43.913  64.822  1.00  0.00           C
ATOM   1483  HA  PHE A 249      28.271  44.986  64.944  1.00  0.00           H
ATOM   1484  CB  PHE A 249      27.534  43.530  63.509  1.00  0.00           C
ATOM   1485  HB1 PHE A 249      27.511  42.421  63.452  1.00  0.00           H
ATOM   1486  HB2 PHE A 249      28.074  43.729  62.558  1.00  0.00           H
ATOM   1487  CG  PHE A 249      26.181  44.110  63.499  1.00  0.00           C
ATOM   1488  CD1 PHE A 249      25.974  45.471  63.255  1.00  0.00           C
ATOM   1489  HD1 PHE A 249      26.802  46.126  63.031  1.00  0.00           H
ATOM   1490  CE1 PHE A 249      24.655  46.011  63.235  1.00  0.00           C
ATOM   1491  HE1 PHE A 249      24.508  47.065  63.047  1.00  0.00           H
ATOM   1492  CZ  PHE A 249      23.594  45.170  63.401  1.00  0.00           C
ATOM   1493  HZ  PHE A 249      22.598  45.588  63.382  1.00  0.00           H
ATOM   1494  CD2 PHE A 249      25.028  43.218  63.641  1.00  0.00           C
ATOM   1495  HD2 PHE A 249      25.243  42.164  63.733  1.00  0.00           H
ATOM   1496  CE2 PHE A 249      23.769  43.802  63.578  1.00  0.00           C
ATOM   1497  HE2 PHE A 249      23.000  43.044  63.554  1.00  0.00           H
ATOM   1498  C   PHE A 249      27.725  43.187  66.008  1.00  0.00           C
ATOM   1499  O   PHE A 249      27.067  43.809  66.860  1.00  0.00           O
ATOM   1500  N   ILE A 250      27.941  41.878  66.205  1.00  0.00           N
ATOM   1501  HN  ILE A 250      28.498  41.270  65.645  1.00  0.00           H
ATOM   1502  CA  ILE A 250      27.171  41.176  67.297  1.00  0.00           C
ATOM   1503  HA  ILE A 250      26.240  41.645  67.579  1.00  0.00           H
ATOM   1504  CB  ILE A 250      26.710  39.738  66.962  1.00  0.00           C
ATOM   1505  HB  ILE A 250      26.246  39.357  67.897  1.00  0.00           H
ATOM   1506  CG2 ILE A 250      25.705  39.989  65.851  1.00  0.00           C
ATOM   1507 1HG2 ILE A 250      26.255  40.413  64.984  1.00  0.00           H
ATOM   1508 2HG2 ILE A 250      24.923  40.692  66.211  1.00  0.00           H
ATOM   1509 3HG2 ILE A 250      25.234  39.026  65.559  1.00  0.00           H
ATOM   1510  CG1 ILE A 250      27.848  38.711  66.692  1.00  0.00           C
ATOM   1511 1HG1 ILE A 250      28.501  38.571  67.580  1.00  0.00           H
ATOM   1512 2HG1 ILE A 250      28.427  39.016  65.795  1.00  0.00           H
ATOM   1513  CD  ILE A 250      27.143  37.317  66.427  1.00  0.00           C
ATOM   1514  HD1 ILE A 250      27.966  36.660  66.073  1.00  0.00           H
ATOM   1515  HD2 ILE A 250      26.318  37.265  65.684  1.00  0.00           H
ATOM   1516  HD3 ILE A 250      26.767  37.017  67.428  1.00  0.00           H
ATOM   1517  C   ILE A 250      28.066  41.142  68.541  1.00  0.00           C
ATOM   1518  O   ILE A 250      27.501  41.228  69.632  1.00  0.00           O
ATOM   1519  N   GLY A 251      29.396  41.285  68.367  1.00  0.00           N
ATOM   1520  HN  GLY A 251      29.742  41.389  67.438  1.00  0.00           H
ATOM   1521  CA  GLY A 251      30.302  41.317  69.536  1.00  0.00           C
ATOM   1522  HA1 GLY A 251      31.300  41.189  69.143  1.00  0.00           H
ATOM   1523  HA2 GLY A 251      29.944  40.514  70.163  1.00  0.00           H
ATOM   1524  C   GLY A 251      30.234  42.672  70.345  1.00  0.00           C
ATOM   1525  O   GLY A 251      30.331  42.590  71.549  1.00  0.00           O
ATOM   1526  N   PHE A 252      30.051  43.765  69.583  1.00  0.00           N
ATOM   1527  HN  PHE A 252      30.044  43.724  68.587  1.00  0.00           H
ATOM   1528  CA  PHE A 252      30.019  45.057  70.158  1.00  0.00           C
ATOM   1529  HA  PHE A 252      30.379  45.064  71.176  1.00  0.00           H
ATOM   1530  CB  PHE A 252      30.894  46.075  69.417  1.00  0.00           C
ATOM   1531  HB1 PHE A 252      30.750  47.022  69.979  1.00  0.00           H
ATOM   1532  HB2 PHE A 252      30.493  46.331  68.412  1.00  0.00           H
ATOM   1533  CG  PHE A 252      32.358  45.789  69.365  1.00  0.00           C
ATOM   1534  CD1 PHE A 252      33.011  45.468  68.149  1.00  0.00           C
ATOM   1535  HD1 PHE A 252      32.553  45.492  67.171  1.00  0.00           H
ATOM   1536  CE1 PHE A 252      34.412  45.288  68.073  1.00  0.00           C
ATOM   1537  HE1 PHE A 252      34.818  44.944  67.134  1.00  0.00           H
ATOM   1538  CZ  PHE A 252      35.127  45.382  69.231  1.00  0.00           C
ATOM   1539  HZ  PHE A 252      36.163  45.078  69.239  1.00  0.00           H
ATOM   1540  CD2 PHE A 252      33.159  45.952  70.497  1.00  0.00           C
ATOM   1541  HD2 PHE A 252      32.785  46.180  71.484  1.00  0.00           H
ATOM   1542  CE2 PHE A 252      34.535  45.657  70.453  1.00  0.00           C
ATOM   1543  HE2 PHE A 252      35.217  45.784  71.280  1.00  0.00           H
ATOM   1544  C   PHE A 252      28.588  45.576  70.115  1.00  0.00           C
ATOM   1545  O   PHE A 252      28.303  46.754  69.957  1.00  0.00           O
ATOM   1546  N   LEU A 253      27.595  44.734  70.233  1.00  0.00           N
ATOM   1547  HN  LEU A 253      27.864  43.775  70.213  1.00  0.00           H
ATOM   1548  CA  LEU A 253      26.192  44.953  70.290  1.00  0.00           C
ATOM   1549  HA  LEU A 253      26.054  45.645  69.473  1.00  0.00           H
ATOM   1550  CB  LEU A 253      25.328  43.615  70.142  1.00  0.00           C
ATOM   1551  HB1 LEU A 253      25.271  42.943  71.025  1.00  0.00           H
ATOM   1552  HB2 LEU A 253      25.892  43.057  69.364  1.00  0.00           H
ATOM   1553  CG  LEU A 253      23.877  43.853  69.580  1.00  0.00           C
ATOM   1554  HG  LEU A 253      23.280  44.331  70.386  1.00  0.00           H
ATOM   1555  CD1 LEU A 253      23.793  44.937  68.443  1.00  0.00           C
ATOM   1556 1HD1 LEU A 253      24.361  44.536  67.577  1.00  0.00           H
ATOM   1557 2HD1 LEU A 253      24.079  45.943  68.818  1.00  0.00           H
ATOM   1558 3HD1 LEU A 253      22.769  45.002  68.017  1.00  0.00           H
ATOM   1559  CD2 LEU A 253      23.240  42.593  69.128  1.00  0.00           C
ATOM   1560 1HD2 LEU A 253      23.941  42.014  68.489  1.00  0.00           H
ATOM   1561 2HD2 LEU A 253      22.321  42.814  68.544  1.00  0.00           H
ATOM   1562 3HD2 LEU A 253      23.104  42.015  70.066  1.00  0.00           H
ATOM   1563  C   LEU A 253      25.811  45.692  71.596  1.00  0.00           C
ATOM   1564  O   LEU A 253      26.548  45.783  72.571  1.00  0.00           O
ATOM   1565  N   LEU A 254      24.649  46.328  71.553  1.00  0.00           N
ATOM   1566  HN  LEU A 254      24.074  46.151  70.758  1.00  0.00           H
ATOM   1567  CA  LEU A 254      24.160  47.269  72.596  1.00  0.00           C
ATOM   1568  HA  LEU A 254      24.630  46.994  73.528  1.00  0.00           H
ATOM   1569  CB  LEU A 254      24.297  48.734  72.180  1.00  0.00           C
ATOM   1570  HB1 LEU A 254      23.730  49.358  72.903  1.00  0.00           H
ATOM   1571  HB2 LEU A 254      23.771  48.887  71.214  1.00  0.00           H
ATOM   1572  CG  LEU A 254      25.746  49.178  72.072  1.00  0.00           C
ATOM   1573  HG  LEU A 254      26.320  48.359  71.587  1.00  0.00           H
ATOM   1574  CD1 LEU A 254      25.956  50.471  71.300  1.00  0.00           C
ATOM   1575 1HD1 LEU A 254      25.209  51.254  71.552  1.00  0.00           H
ATOM   1576 2HD1 LEU A 254      25.761  50.249  70.229  1.00  0.00           H
ATOM   1577 3HD1 LEU A 254      27.014  50.803  71.374  1.00  0.00           H
ATOM   1578  CD2 LEU A 254      26.233  49.321  73.493  1.00  0.00           C
ATOM   1579 1HD2 LEU A 254      25.452  49.780  74.136  1.00  0.00           H
ATOM   1580 2HD2 LEU A 254      27.199  49.864  73.567  1.00  0.00           H
ATOM   1581 3HD2 LEU A 254      26.548  48.332  73.889  1.00  0.00           H
ATOM   1582  C   LEU A 254      22.722  46.953  72.979  1.00  0.00           C
ATOM   1583  O   LEU A 254      22.007  46.228  72.291  1.00  0.00           O
ATOM   1584  N   GLY A 255      22.213  47.505  74.060  1.00  0.00           N
ATOM   1585  HN  GLY A 255      22.784  48.015  74.698  1.00  0.00           H
ATOM   1586  CA  GLY A 255      20.828  47.288  74.506  1.00  0.00           C
ATOM   1587  HA1 GLY A 255      20.294  46.840  73.681  1.00  0.00           H
ATOM   1588  HA2 GLY A 255      20.431  48.244  74.814  1.00  0.00           H
ATOM   1589  C   GLY A 255      20.637  46.411  75.779  1.00  0.00           C
ATOM   1590  O   GLY A 255      21.528  45.989  76.508  1.00  0.00           O
ATOM   1591  N   ASP A 256      19.301  46.162  76.041  1.00  0.00           N
ATOM   1592  HN  ASP A 256      18.614  46.363  75.346  1.00  0.00           H
ATOM   1593  CA  ASP A 256      18.872  45.432  77.249  1.00  0.00           C
ATOM   1594  HA  ASP A 256      19.399  45.862  78.088  1.00  0.00           H
ATOM   1595  CB  ASP A 256      17.297  45.567  77.438  1.00  0.00           C
ATOM   1596  HB1 ASP A 256      16.939  44.819  78.177  1.00  0.00           H
ATOM   1597  HB2 ASP A 256      16.830  45.258  76.479  1.00  0.00           H
ATOM   1598  CG  ASP A 256      16.821  47.015  77.737  1.00  0.00           C
ATOM   1599  OD1 ASP A 256      17.655  47.828  78.158  1.00  0.00           O
ATOM   1600  OD2 ASP A 256      15.611  47.290  77.584  1.00  0.00           O
ATOM   1601  C   ASP A 256      19.217  43.934  77.184  1.00  0.00           C
ATOM   1602  O   ASP A 256      19.602  43.301  78.164  1.00  0.00           O
ATOM   1603  N   SER A 257      18.993  43.322  75.983  1.00  0.00           N
ATOM   1604  HN  SER A 257      18.670  43.813  75.178  1.00  0.00           H
ATOM   1605  CA  SER A 257      18.945  41.902  75.882  1.00  0.00           C
ATOM   1606  HA  SER A 257      18.241  41.545  76.619  1.00  0.00           H
ATOM   1607  CB  SER A 257      18.328  41.367  74.612  1.00  0.00           C
ATOM   1608  HB1 SER A 257      18.188  40.272  74.486  1.00  0.00           H
ATOM   1609  HB2 SER A 257      18.882  41.712  73.713  1.00  0.00           H
ATOM   1610  OG  SER A 257      17.002  41.989  74.477  1.00  0.00           O
ATOM   1611  HG1 SER A 257      17.205  42.851  74.107  1.00  0.00           H
ATOM   1612  C   SER A 257      20.353  41.294  76.166  1.00  0.00           C
ATOM   1613  O   SER A 257      20.494  40.371  76.957  1.00  0.00           O
ATOM   1614  N   THR A 258      21.340  41.985  75.521  1.00  0.00           N
ATOM   1615  HN  THR A 258      21.100  42.837  75.062  1.00  0.00           H
ATOM   1616  CA  THR A 258      22.746  41.655  75.706  1.00  0.00           C
ATOM   1617  HA  THR A 258      23.033  40.683  75.333  1.00  0.00           H
ATOM   1618  CB  THR A 258      23.580  42.469  74.727  1.00  0.00           C
ATOM   1619  HB  THR A 258      24.682  42.468  74.860  1.00  0.00           H
ATOM   1620  OG1 THR A 258      23.292  43.849  74.761  1.00  0.00           O
ATOM   1621  HG1 THR A 258      22.497  43.908  74.227  1.00  0.00           H
ATOM   1622  CG2 THR A 258      23.329  42.022  73.248  1.00  0.00           C
ATOM   1623 1HG2 THR A 258      23.777  41.034  73.007  1.00  0.00           H
ATOM   1624 2HG2 THR A 258      23.870  42.802  72.670  1.00  0.00           H
ATOM   1625 3HG2 THR A 258      22.234  42.143  73.101  1.00  0.00           H
ATOM   1626  C   THR A 258      23.270  41.988  77.119  1.00  0.00           C
ATOM   1627  O   THR A 258      23.980  41.153  77.662  1.00  0.00           O
ATOM   1628  N   ALA A 259      22.916  43.109  77.759  1.00  0.00           N
ATOM   1629  HN  ALA A 259      22.347  43.766  77.270  1.00  0.00           H
ATOM   1630  CA  ALA A 259      23.187  43.294  79.166  1.00  0.00           C
ATOM   1631  HA  ALA A 259      24.241  43.074  79.243  1.00  0.00           H
ATOM   1632  CB  ALA A 259      22.686  44.808  79.454  1.00  0.00           C
ATOM   1633  HB1 ALA A 259      23.373  45.548  78.991  1.00  0.00           H
ATOM   1634  HB2 ALA A 259      22.772  45.076  80.529  1.00  0.00           H
ATOM   1635  HB3 ALA A 259      21.698  44.996  78.981  1.00  0.00           H
ATOM   1636  C   ALA A 259      22.421  42.259  80.081  1.00  0.00           C
ATOM   1637  O   ALA A 259      22.890  41.799  81.114  1.00  0.00           O
ATOM   1638  N   CYS A 260      21.133  41.877  79.823  1.00  0.00           N
ATOM   1639  HN  CYS A 260      20.647  42.296  79.061  1.00  0.00           H
ATOM   1640  CA  CYS A 260      20.412  40.946  80.695  1.00  0.00           C
ATOM   1641  HA  CYS A 260      20.639  41.171  81.727  1.00  0.00           H
ATOM   1642  CB  CYS A 260      18.867  41.101  80.564  1.00  0.00           C
ATOM   1643  HB1 CYS A 260      18.421  40.251  81.124  1.00  0.00           H
ATOM   1644  HB2 CYS A 260      18.666  41.003  79.476  1.00  0.00           H
ATOM   1645  SG  CYS A 260      18.247  42.812  81.100  1.00  0.00           S
ATOM   1646  HG1 CYS A 260      18.737  43.365  80.000  1.00  0.00           H
ATOM   1647  C   CYS A 260      20.726  39.499  80.256  1.00  0.00           C
ATOM   1648  O   CYS A 260      20.434  38.564  80.965  1.00  0.00           O
ATOM   1649  N   ASN A 261      21.427  39.235  79.132  1.00  0.00           N
ATOM   1650  HN  ASN A 261      21.412  39.944  78.431  1.00  0.00           H
ATOM   1651  CA  ASN A 261      22.217  38.031  78.954  1.00  0.00           C
ATOM   1652  HA  ASN A 261      21.457  37.267  79.023  1.00  0.00           H
ATOM   1653  CB  ASN A 261      22.734  37.892  77.484  1.00  0.00           C
ATOM   1654  HB1 ASN A 261      23.399  38.725  77.169  1.00  0.00           H
ATOM   1655  HB2 ASN A 261      21.982  37.862  76.668  1.00  0.00           H
ATOM   1656  CG  ASN A 261      23.623  36.640  77.258  1.00  0.00           C
ATOM   1657  OD1 ASN A 261      24.793  36.693  76.876  1.00  0.00           O
ATOM   1658  ND2 ASN A 261      23.017  35.449  77.414  1.00  0.00           N
ATOM   1659 1HD2 ASN A 261      22.033  35.383  77.582  1.00  0.00           H
ATOM   1660 2HD2 ASN A 261      23.715  34.735  77.361  1.00  0.00           H
ATOM   1661  C   ASN A 261      23.299  37.822  80.067  1.00  0.00           C
ATOM   1662  O   ASN A 261      23.403  36.770  80.596  1.00  0.00           O
ATOM   1663  N   LYS A 262      23.996  38.889  80.482  1.00  0.00           N
ATOM   1664  HN  LYS A 262      23.878  39.802  80.099  1.00  0.00           H
ATOM   1665  CA  LYS A 262      24.916  38.928  81.592  1.00  0.00           C
ATOM   1666  HA  LYS A 262      25.681  38.175  81.477  1.00  0.00           H
ATOM   1667  CB  LYS A 262      25.623  40.264  81.680  1.00  0.00           C
ATOM   1668  HB1 LYS A 262      26.425  40.129  82.437  1.00  0.00           H
ATOM   1669  HB2 LYS A 262      25.036  41.075  82.162  1.00  0.00           H
ATOM   1670  CG  LYS A 262      26.266  40.812  80.407  1.00  0.00           C
ATOM   1671  HG1 LYS A 262      26.310  41.909  80.581  1.00  0.00           H
ATOM   1672  HG2 LYS A 262      25.458  40.674  79.657  1.00  0.00           H
ATOM   1673  CD  LYS A 262      27.591  40.191  80.024  1.00  0.00           C
ATOM   1674  HD1 LYS A 262      27.347  39.148  79.728  1.00  0.00           H
ATOM   1675  HD2 LYS A 262      28.360  40.309  80.817  1.00  0.00           H
ATOM   1676  CE  LYS A 262      28.063  40.780  78.705  1.00  0.00           C
ATOM   1677  HE1 LYS A 262      27.221  40.899  77.991  1.00  0.00           H
ATOM   1678  HE2 LYS A 262      28.729  39.987  78.301  1.00  0.00           H
ATOM   1679  NZ  LYS A 262      28.685  42.133  78.930  1.00  0.00           N
ATOM   1680  HZ1 LYS A 262      29.296  42.458  78.154  1.00  0.00           H
ATOM   1681  HZ2 LYS A 262      29.260  41.900  79.765  1.00  0.00           H
ATOM   1682  HZ3 LYS A 262      27.996  42.871  79.180  1.00  0.00           H
ATOM   1683  C   LYS A 262      24.231  38.735  82.993  1.00  0.00           C
ATOM   1684  O   LYS A 262      23.044  39.060  83.209  1.00  0.00           O
ATOM   1685  N   ALA A 263      24.978  38.177  83.963  1.00  0.00           N
ATOM   1686  HN  ALA A 263      25.880  37.821  83.729  1.00  0.00           H
ATOM   1687  CA  ALA A 263      24.405  37.616  85.132  1.00  0.00           C
ATOM   1688  HA  ALA A 263      23.368  37.903  85.227  1.00  0.00           H
ATOM   1689  CB  ALA A 263      24.414  36.104  84.885  1.00  0.00           C
ATOM   1690  HB1 ALA A 263      23.976  35.787  83.915  1.00  0.00           H
ATOM   1691  HB2 ALA A 263      23.804  35.570  85.645  1.00  0.00           H
ATOM   1692  HB3 ALA A 263      25.433  35.661  84.869  1.00  0.00           H
ATOM   1693  C   ALA A 263      24.983  38.082  86.458  1.00  0.00           C
ATOM   1694  O   ALA A 263      26.072  38.633  86.562  1.00  0.00           O
ATOM   1695  N   ASP A 264      24.145  37.912  87.501  1.00  0.00           N
ATOM   1696  HN  ASP A 264      23.243  37.501  87.397  1.00  0.00           H
ATOM   1697  CA  ASP A 264      24.398  38.436  88.806  1.00  0.00           C
ATOM   1698  HA  ASP A 264      23.513  38.280  89.406  1.00  0.00           H
ATOM   1699  CB  ASP A 264      25.486  37.511  89.501  1.00  0.00           C
ATOM   1700  HB1 ASP A 264      26.433  37.465  88.922  1.00  0.00           H
ATOM   1701  HB2 ASP A 264      25.270  36.425  89.414  1.00  0.00           H
ATOM   1702  CG  ASP A 264      25.813  37.666  91.002  1.00  0.00           C
ATOM   1703  OD1 ASP A 264      27.041  37.683  91.343  1.00  0.00           O
ATOM   1704  OD2 ASP A 264      24.873  37.882  91.842  1.00  0.00           O
ATOM   1705  C   ASP A 264      24.683  39.994  88.907  1.00  0.00           C
ATOM   1706  O   ASP A 264      24.730  40.697  87.920  1.00  0.00           O
ATOM   1707  N   GLU A 265      24.851  40.556  90.126  1.00  0.00           N
ATOM   1708  HN  GLU A 265      24.695  39.972  90.919  1.00  0.00           H
ATOM   1709  CA  GLU A 265      25.087  41.980  90.375  1.00  0.00           C
ATOM   1710  HA  GLU A 265      24.166  42.427  90.032  1.00  0.00           H
ATOM   1711  CB  GLU A 265      25.120  42.011  91.871  1.00  0.00           C
ATOM   1712  HB1 GLU A 265      25.446  41.010  92.224  1.00  0.00           H
ATOM   1713  HB2 GLU A 265      24.059  42.185  92.152  1.00  0.00           H
ATOM   1714  CG  GLU A 265      25.996  43.169  92.505  1.00  0.00           C
ATOM   1715  HG1 GLU A 265      25.672  44.129  92.050  1.00  0.00           H
ATOM   1716  HG2 GLU A 265      27.087  42.958  92.489  1.00  0.00           H
ATOM   1717  CD  GLU A 265      25.782  43.325  94.055  1.00  0.00           C
ATOM   1718  OE1 GLU A 265      26.791  43.186  94.826  1.00  0.00           O
ATOM   1719  OE2 GLU A 265      24.661  43.755  94.478  1.00  0.00           O
ATOM   1720  C   GLU A 265      26.126  42.680  89.607  1.00  0.00           C
ATOM   1721  O   GLU A 265      25.817  43.768  89.195  1.00  0.00           O
ATOM   1722  N   LYS A 266      27.333  42.112  89.412  1.00  0.00           N
ATOM   1723  HN  LYS A 266      27.555  41.177  89.681  1.00  0.00           H
ATOM   1724  CA  LYS A 266      28.430  42.927  88.808  1.00  0.00           C
ATOM   1725  HA  LYS A 266      28.270  43.978  89.002  1.00  0.00           H
ATOM   1726  CB  LYS A 266      29.815  42.668  89.450  1.00  0.00           C
ATOM   1727  HB1 LYS A 266      30.651  43.128  88.880  1.00  0.00           H
ATOM   1728  HB2 LYS A 266      29.861  41.560  89.383  1.00  0.00           H
ATOM   1729  CG  LYS A 266      29.845  43.071  90.960  1.00  0.00           C
ATOM   1730  HG1 LYS A 266      30.612  42.603  91.615  1.00  0.00           H
ATOM   1731  HG2 LYS A 266      28.919  42.569  91.312  1.00  0.00           H
ATOM   1732  CD  LYS A 266      29.796  44.543  91.416  1.00  0.00           C
ATOM   1733  HD1 LYS A 266      28.819  45.020  91.187  1.00  0.00           H
ATOM   1734  HD2 LYS A 266      30.579  45.112  90.871  1.00  0.00           H
ATOM   1735  CE  LYS A 266      29.894  44.801  92.935  1.00  0.00           C
ATOM   1736  HE1 LYS A 266      30.954  44.597  93.198  1.00  0.00           H
ATOM   1737  HE2 LYS A 266      29.309  44.042  93.499  1.00  0.00           H
ATOM   1738  NZ  LYS A 266      29.608  46.216  93.403  1.00  0.00           N
ATOM   1739  HZ1 LYS A 266      29.659  46.447  94.415  1.00  0.00           H
ATOM   1740  HZ2 LYS A 266      28.688  46.535  93.038  1.00  0.00           H
ATOM   1741  HZ3 LYS A 266      30.305  46.816  92.918  1.00  0.00           H
ATOM   1742  C   LYS A 266      28.527  42.749  87.306  1.00  0.00           C
ATOM   1743  O   LYS A 266      29.485  43.195  86.678  1.00  0.00           O
ATOM   1744  N   LEU A 267      27.520  42.076  86.732  1.00  0.00           N
ATOM   1745  HN  LEU A 267      26.774  41.779  87.323  1.00  0.00           H
ATOM   1746  CA  LEU A 267      27.281  41.905  85.293  1.00  0.00           C
ATOM   1747  HA  LEU A 267      26.477  41.196  85.165  1.00  0.00           H
ATOM   1748  CB  LEU A 267      27.049  43.210  84.485  1.00  0.00           C
ATOM   1749  HB1 LEU A 267      26.798  42.916  83.444  1.00  0.00           H
ATOM   1750  HB2 LEU A 267      27.951  43.858  84.520  1.00  0.00           H
ATOM   1751  CG  LEU A 267      25.864  44.117  85.066  1.00  0.00           C
ATOM   1752  HG  LEU A 267      26.175  44.465  86.075  1.00  0.00           H
ATOM   1753  CD1 LEU A 267      25.629  45.359  84.063  1.00  0.00           C
ATOM   1754 1HD1 LEU A 267      25.241  44.994  83.088  1.00  0.00           H
ATOM   1755 2HD1 LEU A 267      26.641  45.715  83.777  1.00  0.00           H
ATOM   1756 3HD1 LEU A 267      24.992  46.093  84.602  1.00  0.00           H
ATOM   1757  CD2 LEU A 267      24.554  43.401  85.308  1.00  0.00           C
ATOM   1758 1HD2 LEU A 267      24.001  43.133  84.382  1.00  0.00           H
ATOM   1759 2HD2 LEU A 267      23.915  44.056  85.937  1.00  0.00           H
ATOM   1760 3HD2 LEU A 267      24.559  42.420  85.829  1.00  0.00           H
ATOM   1761  C   LEU A 267      28.242  41.137  84.556  1.00  0.00           C
ATOM   1762  O   LEU A 267      29.100  41.675  83.853  1.00  0.00           O
ATOM   1763  N   GLU A 268      28.277  39.821  84.730  1.00  0.00           N
ATOM   1764  HN  GLU A 268      27.560  39.394  85.275  1.00  0.00           H
ATOM   1765  CA  GLU A 268      29.277  38.952  84.249  1.00  0.00           C
ATOM   1766  HA  GLU A 268      30.065  39.495  83.749  1.00  0.00           H
ATOM   1767  CB  GLU A 268      29.954  38.326  85.457  1.00  0.00           C
ATOM   1768  HB1 GLU A 268      29.400  37.501  85.955  1.00  0.00           H
ATOM   1769  HB2 GLU A 268      29.963  39.169  86.180  1.00  0.00           H
ATOM   1770  CG  GLU A 268      31.441  37.807  85.257  1.00  0.00           C
ATOM   1771  HG1 GLU A 268      32.091  38.647  84.931  1.00  0.00           H
ATOM   1772  HG2 GLU A 268      31.573  37.066  84.440  1.00  0.00           H
ATOM   1773  CD  GLU A 268      32.101  37.287  86.597  1.00  0.00           C
ATOM   1774  OE1 GLU A 268      32.810  37.994  87.344  1.00  0.00           O
ATOM   1775  OE2 GLU A 268      31.831  36.092  86.897  1.00  0.00           O
ATOM   1776  C   GLU A 268      28.711  37.946  83.323  1.00  0.00           C
ATOM   1777  O   GLU A 268      27.686  37.354  83.589  1.00  0.00           O
ATOM   1778  N   LEU A 269      29.325  37.768  82.105  1.00  0.00           N
ATOM   1779  HN  LEU A 269      30.209  38.154  81.854  1.00  0.00           H
ATOM   1780  CA  LEU A 269      28.981  36.680  81.205  1.00  0.00           C
ATOM   1781  HA  LEU A 269      27.918  36.773  81.038  1.00  0.00           H
ATOM   1782  CB  LEU A 269      29.616  36.981  79.818  1.00  0.00           C
ATOM   1783  HB1 LEU A 269      30.693  37.038  80.086  1.00  0.00           H
ATOM   1784  HB2 LEU A 269      29.374  37.992  79.426  1.00  0.00           H
ATOM   1785  CG  LEU A 269      29.336  35.978  78.666  1.00  0.00           C
ATOM   1786  HG  LEU A 269      29.653  34.992  79.067  1.00  0.00           H
ATOM   1787  CD1 LEU A 269      27.819  35.929  78.428  1.00  0.00           C
ATOM   1788 1HD1 LEU A 269      27.245  35.178  79.013  1.00  0.00           H
ATOM   1789 2HD1 LEU A 269      27.538  35.742  77.370  1.00  0.00           H
ATOM   1790 3HD1 LEU A 269      27.398  36.951  78.541  1.00  0.00           H
ATOM   1791  CD2 LEU A 269      30.158  36.356  77.411  1.00  0.00           C
ATOM   1792 1HD2 LEU A 269      31.212  36.479  77.742  1.00  0.00           H
ATOM   1793 2HD2 LEU A 269      29.851  37.386  77.128  1.00  0.00           H
ATOM   1794 3HD2 LEU A 269      29.986  35.525  76.695  1.00  0.00           H
ATOM   1795  C   LEU A 269      29.381  35.295  81.830  1.00  0.00           C
ATOM   1796  O   LEU A 269      30.428  35.215  82.534  1.00  0.00           O
ATOM   1797  N   GLY A 270      28.468  34.305  81.653  1.00  0.00           N
ATOM   1798  HN  GLY A 270      27.658  34.572  81.136  1.00  0.00           H
ATOM   1799  CA  GLY A 270      28.595  32.981  82.329  1.00  0.00           C
ATOM   1800  HA1 GLY A 270      27.795  32.368  81.940  1.00  0.00           H
ATOM   1801  HA2 GLY A 270      28.491  33.180  83.385  1.00  0.00           H
ATOM   1802  C   GLY A 270      29.819  32.159  82.119  1.00  0.00           C
ATOM   1803  O   GLY A 270      30.545  32.389  81.149  1.00  0.00           O
ATOM   1804  N   ASP A 271      30.058  31.083  82.986  1.00  0.00           N
ATOM   1805  HN  ASP A 271      29.441  30.946  83.758  1.00  0.00           H
ATOM   1806  CA  ASP A 271      30.930  29.959  82.586  1.00  0.00           C
ATOM   1807  HA  ASP A 271      31.911  30.335  82.335  1.00  0.00           H
ATOM   1808  CB  ASP A 271      30.904  29.038  83.778  1.00  0.00           C
ATOM   1809  HB1 ASP A 271      31.391  28.062  83.563  1.00  0.00           H
ATOM   1810  HB2 ASP A 271      29.865  28.818  84.102  1.00  0.00           H
ATOM   1811  CG  ASP A 271      31.696  29.537  84.981  1.00  0.00           C
ATOM   1812  OD1 ASP A 271      31.277  29.177  86.120  1.00  0.00           O
ATOM   1813  OD2 ASP A 271      32.713  30.230  84.867  1.00  0.00           O
ATOM   1814  C   ASP A 271      30.531  29.209  81.369  1.00  0.00           C
ATOM   1815  O   ASP A 271      29.363  29.077  81.053  1.00  0.00           O
ATOM   1816  N   THR A 272      31.612  28.843  80.637  1.00  0.00           N
ATOM   1817  HN  THR A 272      32.544  28.952  80.974  1.00  0.00           H
ATOM   1818  CA  THR A 272      31.460  28.071  79.368  1.00  0.00           C
ATOM   1819  HA  THR A 272      30.468  27.654  79.284  1.00  0.00           H
ATOM   1820  CB  THR A 272      31.690  29.033  78.210  1.00  0.00           C
ATOM   1821  HB  THR A 272      31.008  29.884  78.421  1.00  0.00           H
ATOM   1822  OG1 THR A 272      31.474  28.590  76.897  1.00  0.00           O
ATOM   1823  HG1 THR A 272      30.517  28.672  76.896  1.00  0.00           H
ATOM   1824  CG2 THR A 272      33.101  29.714  78.160  1.00  0.00           C
ATOM   1825 1HG2 THR A 272      33.025  30.609  78.814  1.00  0.00           H
ATOM   1826 2HG2 THR A 272      33.442  29.997  77.142  1.00  0.00           H
ATOM   1827 3HG2 THR A 272      33.928  29.050  78.492  1.00  0.00           H
ATOM   1828  C   THR A 272      32.325  26.850  79.343  1.00  0.00           C
ATOM   1829  O   THR A 272      32.041  25.796  78.720  1.00  0.00           O
ATOM   1830  N   VAL A 273      33.448  26.912  80.062  1.00  0.00           N
ATOM   1831  HN  VAL A 273      33.749  27.640  80.673  1.00  0.00           H
ATOM   1832  CA  VAL A 273      34.367  25.830  80.134  1.00  0.00           C
ATOM   1833  HA  VAL A 273      34.002  24.918  79.686  1.00  0.00           H
ATOM   1834  CB  VAL A 273      35.699  26.012  79.349  1.00  0.00           C
ATOM   1835  HB  VAL A 273      36.153  24.998  79.327  1.00  0.00           H
ATOM   1836  CG1 VAL A 273      35.333  26.395  77.870  1.00  0.00           C
ATOM   1837 1HG1 VAL A 273      34.706  27.309  77.797  1.00  0.00           H
ATOM   1838 2HG1 VAL A 273      34.786  25.584  77.344  1.00  0.00           H
ATOM   1839 3HG1 VAL A 273      36.237  26.511  77.235  1.00  0.00           H
ATOM   1840  CG2 VAL A 273      36.608  27.067  80.029  1.00  0.00           C
ATOM   1841 1HG2 VAL A 273      37.351  27.444  79.293  1.00  0.00           H
ATOM   1842 2HG2 VAL A 273      37.086  26.710  80.966  1.00  0.00           H
ATOM   1843 3HG2 VAL A 273      35.906  27.874  80.329  1.00  0.00           H
ATOM   1844  C   VAL A 273      34.540  25.549  81.638  1.00  0.00           C
ATOM   1845  O   VAL A 273      34.372  26.445  82.461  1.00  0.00           O
ATOM   1846  N   VAL A 274      34.753  24.289  82.077  1.00  0.00           N
ATOM   1847  HN  VAL A 274      34.623  24.136  83.053  1.00  0.00           H
ATOM   1848  CA  VAL A 274      35.149  23.142  81.326  1.00  0.00           C
ATOM   1849  HA  VAL A 274      35.366  23.312  80.282  1.00  0.00           H
ATOM   1850  CB  VAL A 274      36.300  22.514  82.066  1.00  0.00           C
ATOM   1851  HB  VAL A 274      36.507  21.475  81.732  1.00  0.00           H
ATOM   1852  CG1 VAL A 274      37.561  23.495  81.724  1.00  0.00           C
ATOM   1853 1HG1 VAL A 274      37.722  23.469  80.625  1.00  0.00           H
ATOM   1854 2HG1 VAL A 274      38.385  22.894  82.164  1.00  0.00           H
ATOM   1855 3HG1 VAL A 274      37.421  24.533  82.095  1.00  0.00           H
ATOM   1856  CG2 VAL A 274      36.242  22.427  83.550  1.00  0.00           C
ATOM   1857 1HG2 VAL A 274      35.615  21.558  83.840  1.00  0.00           H
ATOM   1858 2HG2 VAL A 274      35.901  23.295  84.154  1.00  0.00           H
ATOM   1859 3HG2 VAL A 274      37.223  22.078  83.939  1.00  0.00           H
ATOM   1860  C   VAL A 274      34.037  22.117  81.295  1.00  0.00           C
ATOM   1861  O   VAL A 274      34.103  21.085  80.697  1.00  0.00           O
ATOM   1862  N   LEU A 275      32.910  22.526  81.823  1.00  0.00           N
ATOM   1863  HN  LEU A 275      32.838  23.438  82.219  1.00  0.00           H
ATOM   1864  CA  LEU A 275      31.829  21.580  81.881  1.00  0.00           C
ATOM   1865  HA  LEU A 275      32.256  20.588  81.901  1.00  0.00           H
ATOM   1866  CB  LEU A 275      31.109  21.785  83.216  1.00  0.00           C
ATOM   1867  HB1 LEU A 275      30.785  22.847  83.239  1.00  0.00           H
ATOM   1868  HB2 LEU A 275      31.857  21.708  84.034  1.00  0.00           H
ATOM   1869  CG  LEU A 275      29.799  20.918  83.586  1.00  0.00           C
ATOM   1870  HG  LEU A 275      29.194  21.270  82.723  1.00  0.00           H
ATOM   1871  CD1 LEU A 275      30.095  19.391  83.613  1.00  0.00           C
ATOM   1872 1HD1 LEU A 275      31.038  19.243  84.182  1.00  0.00           H
ATOM   1873 2HD1 LEU A 275      30.098  19.054  82.554  1.00  0.00           H
ATOM   1874 3HD1 LEU A 275      29.234  18.901  84.116  1.00  0.00           H
ATOM   1875  CD2 LEU A 275      29.124  21.558  84.834  1.00  0.00           C
ATOM   1876 1HD2 LEU A 275      29.004  22.661  84.882  1.00  0.00           H
ATOM   1877 2HD2 LEU A 275      29.690  21.315  85.759  1.00  0.00           H
ATOM   1878 3HD2 LEU A 275      28.156  21.015  84.868  1.00  0.00           H
ATOM   1879  C   LEU A 275      30.876  21.707  80.610  1.00  0.00           C
ATOM   1880  O   LEU A 275      30.727  22.744  79.984  1.00  0.00           O
ATOM   1881  N   GLY A 276      30.283  20.596  80.185  1.00  0.00           N
ATOM   1882  HN  GLY A 276      30.367  19.775  80.745  1.00  0.00           H
ATOM   1883  CA  GLY A 276      29.430  20.547  79.047  1.00  0.00           C
ATOM   1884  HA1 GLY A 276      29.221  19.509  78.837  1.00  0.00           H
ATOM   1885  HA2 GLY A 276      29.904  20.986  78.181  1.00  0.00           H
ATOM   1886  C   GLY A 276      28.055  21.287  79.148  1.00  0.00           C
ATOM   1887  O   GLY A 276      27.537  21.610  80.182  1.00  0.00           O
ATOM   1888  N   SER A 277      27.398  21.553  77.961  1.00  0.00           N
ATOM   1889  HN  SER A 277      27.911  21.259  77.159  1.00  0.00           H
ATOM   1890  CA  SER A 277      26.124  22.131  77.759  1.00  0.00           C
ATOM   1891  HA  SER A 277      26.199  22.489  76.743  1.00  0.00           H
ATOM   1892  CB  SER A 277      25.018  21.178  78.131  1.00  0.00           C
ATOM   1893  HB1 SER A 277      24.041  21.671  77.939  1.00  0.00           H
ATOM   1894  HB2 SER A 277      25.179  20.986  79.213  1.00  0.00           H
ATOM   1895  OG  SER A 277      25.082  19.913  77.429  1.00  0.00           O
ATOM   1896  HG1 SER A 277      24.900  20.068  76.499  1.00  0.00           H
ATOM   1897  C   SER A 277      26.007  23.424  78.472  1.00  0.00           C
ATOM   1898  O   SER A 277      25.022  23.880  79.054  1.00  0.00           O
ATOM   1899  N   GLN A 278      27.120  24.181  78.417  1.00  0.00           N
ATOM   1900  HN  GLN A 278      27.928  23.943  77.884  1.00  0.00           H
ATOM   1901  CA  GLN A 278      27.192  25.577  78.875  1.00  0.00           C
ATOM   1902  HA  GLN A 278      26.290  25.924  79.358  1.00  0.00           H
ATOM   1903  CB  GLN A 278      28.190  25.982  80.009  1.00  0.00           C
ATOM   1904  HB1 GLN A 278      27.915  27.019  80.299  1.00  0.00           H
ATOM   1905  HB2 GLN A 278      29.184  25.897  79.519  1.00  0.00           H
ATOM   1906  CG  GLN A 278      28.156  25.028  81.184  1.00  0.00           C
ATOM   1907  HG1 GLN A 278      28.190  23.950  80.920  1.00  0.00           H
ATOM   1908  HG2 GLN A 278      27.252  25.074  81.828  1.00  0.00           H
ATOM   1909  CD  GLN A 278      29.355  25.203  82.187  1.00  0.00           C
ATOM   1910  OE1 GLN A 278      29.162  25.420  83.384  1.00  0.00           O
ATOM   1911  NE2 GLN A 278      30.602  25.153  81.626  1.00  0.00           N
ATOM   1912 1HE2 GLN A 278      31.385  25.394  82.199  1.00  0.00           H
ATOM   1913 2HE2 GLN A 278      30.685  24.823  80.685  1.00  0.00           H
ATOM   1914  C   GLN A 278      27.486  26.501  77.658  1.00  0.00           C
ATOM   1915  O   GLN A 278      28.468  26.190  76.985  1.00  0.00           O
ATOM   1916  N   ASN A 279      26.671  27.532  77.344  1.00  0.00           N
ATOM   1917  HN  ASN A 279      25.897  27.715  77.945  1.00  0.00           H
ATOM   1918  CA  ASN A 279      26.665  28.558  76.328  1.00  0.00           C
ATOM   1919  HA  ASN A 279      26.149  28.152  75.471  1.00  0.00           H
ATOM   1920  CB  ASN A 279      25.872  29.799  76.904  1.00  0.00           C
ATOM   1921  HB1 ASN A 279      26.470  30.236  77.732  1.00  0.00           H
ATOM   1922  HB2 ASN A 279      24.875  29.521  77.308  1.00  0.00           H
ATOM   1923  CG  ASN A 279      25.523  30.858  75.782  1.00  0.00           C
ATOM   1924  OD1 ASN A 279      25.739  30.745  74.588  1.00  0.00           O
ATOM   1925  ND2 ASN A 279      24.901  31.964  76.285  1.00  0.00           N
ATOM   1926 1HD2 ASN A 279      24.567  32.634  75.623  1.00  0.00           H
ATOM   1927 2HD2 ASN A 279      24.649  32.110  77.242  1.00  0.00           H
ATOM   1928  C   ASN A 279      28.030  28.925  75.735  1.00  0.00           C
ATOM   1929  O   ASN A 279      29.018  29.285  76.421  1.00  0.00           O
ATOM   1930  N   LYS A 280      28.157  28.910  74.394  1.00  0.00           N
ATOM   1931  HN  LYS A 280      27.378  28.522  73.908  1.00  0.00           H
ATOM   1932  CA  LYS A 280      29.402  29.073  73.655  1.00  0.00           C
ATOM   1933  HA  LYS A 280      30.206  28.786  74.316  1.00  0.00           H
ATOM   1934  CB  LYS A 280      29.348  28.063  72.442  1.00  0.00           C
ATOM   1935  HB1 LYS A 280      30.350  28.170  71.973  1.00  0.00           H
ATOM   1936  HB2 LYS A 280      28.585  28.410  71.712  1.00  0.00           H
ATOM   1937  CG  LYS A 280      28.960  26.639  72.793  1.00  0.00           C
ATOM   1938  HG1 LYS A 280      28.893  25.983  71.899  1.00  0.00           H
ATOM   1939  HG2 LYS A 280      27.957  26.511  73.253  1.00  0.00           H
ATOM   1940  CD  LYS A 280      30.025  26.002  73.716  1.00  0.00           C
ATOM   1941  HD1 LYS A 280      30.103  26.502  74.705  1.00  0.00           H
ATOM   1942  HD2 LYS A 280      30.924  26.250  73.112  1.00  0.00           H
ATOM   1943  CE  LYS A 280      30.002  24.449  73.725  1.00  0.00           C
ATOM   1944  HE1 LYS A 280      30.983  24.108  74.121  1.00  0.00           H
ATOM   1945  HE2 LYS A 280      29.863  24.056  72.695  1.00  0.00           H
ATOM   1946  NZ  LYS A 280      28.838  24.066  74.569  1.00  0.00           N
ATOM   1947  HZ1 LYS A 280      28.958  24.288  75.578  1.00  0.00           H
ATOM   1948  HZ2 LYS A 280      28.678  23.046  74.442  1.00  0.00           H
ATOM   1949  HZ3 LYS A 280      28.014  24.584  74.203  1.00  0.00           H
ATOM   1950  C   LYS A 280      29.698  30.487  73.218  1.00  0.00           C
ATOM   1951  O   LYS A 280      30.393  30.707  72.249  1.00  0.00           O
ATOM   1952  N   ALA A 281      28.951  31.476  73.836  1.00  0.00           N
ATOM   1953  HN  ALA A 281      28.496  31.292  74.704  1.00  0.00           H
ATOM   1954  CA  ALA A 281      28.886  32.854  73.357  1.00  0.00           C
ATOM   1955  HA  ALA A 281      28.187  33.014  72.549  1.00  0.00           H
ATOM   1956  CB  ALA A 281      28.367  33.493  74.654  1.00  0.00           C
ATOM   1957  HB1 ALA A 281      28.208  34.568  74.425  1.00  0.00           H
ATOM   1958  HB2 ALA A 281      28.974  33.321  75.568  1.00  0.00           H
ATOM   1959  HB3 ALA A 281      27.349  33.240  75.020  1.00  0.00           H
ATOM   1960  C   ALA A 281      30.207  33.511  73.059  1.00  0.00           C
ATOM   1961  O   ALA A 281      30.459  34.130  71.999  1.00  0.00           O
ATOM   1962  N   CYS A 282      31.160  33.443  74.046  1.00  0.00           N
ATOM   1963  HN  CYS A 282      30.950  33.048  74.938  1.00  0.00           H
ATOM   1964  CA  CYS A 282      32.473  33.923  73.868  1.00  0.00           C
ATOM   1965  HA  CYS A 282      32.426  34.978  73.639  1.00  0.00           H
ATOM   1966  CB  CYS A 282      33.227  33.860  75.181  1.00  0.00           C
ATOM   1967  HB1 CYS A 282      33.239  32.771  75.402  1.00  0.00           H
ATOM   1968  HB2 CYS A 282      32.601  34.295  75.989  1.00  0.00           H
ATOM   1969  SG  CYS A 282      34.942  34.560  75.224  1.00  0.00           S
ATOM   1970  C   CYS A 282      33.261  33.112  72.729  1.00  0.00           C
ATOM   1971  O   CYS A 282      33.944  33.623  71.864  1.00  0.00           O
ATOM   1972  N   THR A 283      33.114  31.777  72.758  1.00  0.00           N
ATOM   1973  HN  THR A 283      32.661  31.307  73.511  1.00  0.00           H
ATOM   1974  CA  THR A 283      33.606  30.970  71.717  1.00  0.00           C
ATOM   1975  HA  THR A 283      34.668  31.163  71.739  1.00  0.00           H
ATOM   1976  CB  THR A 283      33.545  29.491  72.090  1.00  0.00           C
ATOM   1977  HB  THR A 283      32.473  29.232  72.224  1.00  0.00           H
ATOM   1978  OG1 THR A 283      34.208  29.199  73.377  1.00  0.00           O
ATOM   1979  HG1 THR A 283      33.717  29.685  74.043  1.00  0.00           H
ATOM   1980  CG2 THR A 283      34.299  28.583  71.043  1.00  0.00           C
ATOM   1981 1HG2 THR A 283      33.745  28.648  70.082  1.00  0.00           H
ATOM   1982 2HG2 THR A 283      34.227  27.507  71.309  1.00  0.00           H
ATOM   1983 3HG2 THR A 283      35.346  28.867  70.806  1.00  0.00           H
ATOM   1984  C   THR A 283      33.211  31.188  70.209  1.00  0.00           C
ATOM   1985  O   THR A 283      33.962  31.341  69.224  1.00  0.00           O
ATOM   1986  N   VAL A 284      31.908  31.387  70.039  1.00  0.00           N
ATOM   1987  HN  VAL A 284      31.314  31.169  70.810  1.00  0.00           H
ATOM   1988  CA  VAL A 284      31.295  31.868  68.767  1.00  0.00           C
ATOM   1989  HA  VAL A 284      31.466  31.061  68.070  1.00  0.00           H
ATOM   1990  CB  VAL A 284      29.781  32.086  68.822  1.00  0.00           C
ATOM   1991  HB  VAL A 284      29.366  32.833  69.533  1.00  0.00           H
ATOM   1992  CG1 VAL A 284      29.164  32.646  67.468  1.00  0.00           C
ATOM   1993 1HG1 VAL A 284      29.542  33.688  67.407  1.00  0.00           H
ATOM   1994 2HG1 VAL A 284      28.069  32.696  67.648  1.00  0.00           H
ATOM   1995 3HG1 VAL A 284      29.426  32.066  66.557  1.00  0.00           H
ATOM   1996  CG2 VAL A 284      29.236  30.700  69.155  1.00  0.00           C
ATOM   1997 1HG2 VAL A 284      29.165  30.644  70.262  1.00  0.00           H
ATOM   1998 2HG2 VAL A 284      29.818  29.815  68.820  1.00  0.00           H
ATOM   1999 3HG2 VAL A 284      28.196  30.626  68.772  1.00  0.00           H
ATOM   2000  C   VAL A 284      31.985  33.186  68.280  1.00  0.00           C
ATOM   2001  O   VAL A 284      32.288  33.379  67.081  1.00  0.00           O
ATOM   2002  N   LEU A 285      32.240  34.177  69.138  1.00  0.00           N
ATOM   2003  HN  LEU A 285      31.800  34.192  70.033  1.00  0.00           H
ATOM   2004  CA  LEU A 285      32.966  35.431  68.868  1.00  0.00           C
ATOM   2005  HA  LEU A 285      32.491  35.925  68.033  1.00  0.00           H
ATOM   2006  CB  LEU A 285      32.962  36.393  70.052  1.00  0.00           C
ATOM   2007  HB1 LEU A 285      33.706  37.168  69.766  1.00  0.00           H
ATOM   2008  HB2 LEU A 285      33.453  35.926  70.932  1.00  0.00           H
ATOM   2009  CG  LEU A 285      31.602  37.016  70.424  1.00  0.00           C
ATOM   2010  HG  LEU A 285      30.907  36.183  70.665  1.00  0.00           H
ATOM   2011  CD1 LEU A 285      31.798  37.883  71.700  1.00  0.00           C
ATOM   2012 1HD1 LEU A 285      32.147  37.249  72.543  1.00  0.00           H
ATOM   2013 2HD1 LEU A 285      30.904  38.478  71.985  1.00  0.00           H
ATOM   2014 3HD1 LEU A 285      32.601  38.634  71.536  1.00  0.00           H
ATOM   2015  CD2 LEU A 285      31.020  37.899  69.271  1.00  0.00           C
ATOM   2016 1HD2 LEU A 285      31.655  38.707  68.850  1.00  0.00           H
ATOM   2017 2HD2 LEU A 285      30.112  38.434  69.623  1.00  0.00           H
ATOM   2018 3HD2 LEU A 285      30.674  37.199  68.480  1.00  0.00           H
ATOM   2019  C   LEU A 285      34.394  35.171  68.409  1.00  0.00           C
ATOM   2020  O   LEU A 285      34.942  35.690  67.441  1.00  0.00           O
ATOM   2021  N   PHE A 286      35.058  34.241  69.120  1.00  0.00           N
ATOM   2022  HN  PHE A 286      34.540  33.757  69.821  1.00  0.00           H
ATOM   2023  CA  PHE A 286      36.425  33.763  68.910  1.00  0.00           C
ATOM   2024  HA  PHE A 286      37.183  34.531  68.915  1.00  0.00           H
ATOM   2025  CB  PHE A 286      36.887  32.873  70.093  1.00  0.00           C
ATOM   2026  HB1 PHE A 286      36.009  32.314  70.481  1.00  0.00           H
ATOM   2027  HB2 PHE A 286      37.351  33.560  70.833  1.00  0.00           H
ATOM   2028  CG  PHE A 286      37.881  31.805  69.831  1.00  0.00           C
ATOM   2029  CD1 PHE A 286      39.223  32.133  69.645  1.00  0.00           C
ATOM   2030  HD1 PHE A 286      39.571  33.147  69.771  1.00  0.00           H
ATOM   2031  CE1 PHE A 286      40.086  31.271  69.005  1.00  0.00           C
ATOM   2032  HE1 PHE A 286      41.136  31.494  68.885  1.00  0.00           H
ATOM   2033  CZ  PHE A 286      39.696  29.995  68.680  1.00  0.00           C
ATOM   2034  HZ  PHE A 286      40.380  29.244  68.313  1.00  0.00           H
ATOM   2035  CD2 PHE A 286      37.493  30.500  69.543  1.00  0.00           C
ATOM   2036  HD2 PHE A 286      36.435  30.291  69.588  1.00  0.00           H
ATOM   2037  CE2 PHE A 286      38.369  29.612  68.904  1.00  0.00           C
ATOM   2038  HE2 PHE A 286      37.986  28.638  68.637  1.00  0.00           H
ATOM   2039  C   PHE A 286      36.657  33.207  67.545  1.00  0.00           C
ATOM   2040  O   PHE A 286      37.610  33.645  66.827  1.00  0.00           O
ATOM   2041  N   MET A 287      35.856  32.198  67.187  1.00  0.00           N
ATOM   2042  HN  MET A 287      35.390  31.815  67.981  1.00  0.00           H
ATOM   2043  CA  MET A 287      35.868  31.547  65.884  1.00  0.00           C
ATOM   2044  HA  MET A 287      36.920  31.351  65.738  1.00  0.00           H
ATOM   2045  CB  MET A 287      35.038  30.219  65.738  1.00  0.00           C
ATOM   2046  HB1 MET A 287      35.263  29.440  66.498  1.00  0.00           H
ATOM   2047  HB2 MET A 287      35.315  29.739  64.775  1.00  0.00           H
ATOM   2048  CG  MET A 287      33.513  30.430  65.761  1.00  0.00           C
ATOM   2049  HG1 MET A 287      33.355  31.066  64.864  1.00  0.00           H
ATOM   2050  HG2 MET A 287      33.303  31.006  66.688  1.00  0.00           H
ATOM   2051  SD  MET A 287      32.517  28.891  65.716  1.00  0.00           S
ATOM   2052  CE  MET A 287      30.919  29.832  65.829  1.00  0.00           C
ATOM   2053  HE1 MET A 287      30.198  29.443  65.079  1.00  0.00           H
ATOM   2054  HE2 MET A 287      31.194  30.881  65.588  1.00  0.00           H
ATOM   2055  HE3 MET A 287      30.545  29.694  66.866  1.00  0.00           H
ATOM   2056  C   MET A 287      35.603  32.450  64.695  1.00  0.00           C
ATOM   2057  O   MET A 287      36.480  32.400  63.758  1.00  0.00           O
ATOM   2058  N   LEU A 288      34.661  33.450  64.689  1.00  0.00           N
ATOM   2059  HN  LEU A 288      34.094  33.393  65.507  1.00  0.00           H
ATOM   2060  CA  LEU A 288      34.486  34.404  63.671  1.00  0.00           C
ATOM   2061  HA  LEU A 288      34.485  33.894  62.719  1.00  0.00           H
ATOM   2062  CB  LEU A 288      33.079  35.169  64.004  1.00  0.00           C
ATOM   2063  HB1 LEU A 288      32.970  35.947  63.218  1.00  0.00           H
ATOM   2064  HB2 LEU A 288      33.043  35.658  65.000  1.00  0.00           H
ATOM   2065  CG  LEU A 288      31.913  34.171  63.868  1.00  0.00           C
ATOM   2066  HG  LEU A 288      32.263  33.294  64.454  1.00  0.00           H
ATOM   2067  CD1 LEU A 288      30.588  34.828  64.268  1.00  0.00           C
ATOM   2068 1HD1 LEU A 288      30.745  35.577  65.073  1.00  0.00           H
ATOM   2069 2HD1 LEU A 288      29.951  34.062  64.759  1.00  0.00           H
ATOM   2070 3HD1 LEU A 288      29.945  35.281  63.483  1.00  0.00           H
ATOM   2071  CD2 LEU A 288      31.724  33.706  62.384  1.00  0.00           C
ATOM   2072 1HD2 LEU A 288      32.567  33.100  61.989  1.00  0.00           H
ATOM   2073 2HD2 LEU A 288      31.597  34.618  61.763  1.00  0.00           H
ATOM   2074 3HD2 LEU A 288      30.807  33.088  62.272  1.00  0.00           H
ATOM   2075  C   LEU A 288      35.592  35.324  63.488  1.00  0.00           C
ATOM   2076  O   LEU A 288      36.109  35.485  62.360  1.00  0.00           O
ATOM   2077  N   LEU A 289      36.081  35.994  64.614  1.00  0.00           N
ATOM   2078  HN  LEU A 289      35.608  35.805  65.471  1.00  0.00           H
ATOM   2079  CA  LEU A 289      37.309  36.756  64.611  1.00  0.00           C
ATOM   2080  HA  LEU A 289      37.144  37.559  63.908  1.00  0.00           H
ATOM   2081  CB  LEU A 289      37.571  37.331  66.057  1.00  0.00           C
ATOM   2082  HB1 LEU A 289      37.670  36.560  66.850  1.00  0.00           H
ATOM   2083  HB2 LEU A 289      36.619  37.868  66.259  1.00  0.00           H
ATOM   2084  CG  LEU A 289      38.661  38.352  66.200  1.00  0.00           C
ATOM   2085  HG  LEU A 289      39.664  37.876  66.154  1.00  0.00           H
ATOM   2086  CD1 LEU A 289      38.596  39.624  65.388  1.00  0.00           C
ATOM   2087 1HD1 LEU A 289      37.547  39.978  65.486  1.00  0.00           H
ATOM   2088 2HD1 LEU A 289      38.874  39.498  64.320  1.00  0.00           H
ATOM   2089 3HD1 LEU A 289      39.311  40.383  65.773  1.00  0.00           H
ATOM   2090  CD2 LEU A 289      38.554  38.833  67.679  1.00  0.00           C
ATOM   2091 1HD2 LEU A 289      37.608  39.415  67.697  1.00  0.00           H
ATOM   2092 2HD2 LEU A 289      39.367  39.554  67.913  1.00  0.00           H
ATOM   2093 3HD2 LEU A 289      38.435  37.959  68.354  1.00  0.00           H
ATOM   2094  C   LEU A 289      38.619  36.095  64.276  1.00  0.00           C
ATOM   2095  O   LEU A 289      39.372  36.612  63.442  1.00  0.00           O
ATOM   2096  N   TYR A 290      38.976  34.908  64.801  1.00  0.00           N
ATOM   2097  HN  TYR A 290      38.281  34.526  65.406  1.00  0.00           H
ATOM   2098  CA  TYR A 290      40.149  34.091  64.525  1.00  0.00           C
ATOM   2099  HA  TYR A 290      40.915  34.827  64.718  1.00  0.00           H
ATOM   2100  CB  TYR A 290      40.384  32.859  65.560  1.00  0.00           C
ATOM   2101  HB1 TYR A 290      39.541  32.135  65.534  1.00  0.00           H
ATOM   2102  HB2 TYR A 290      40.428  33.464  66.490  1.00  0.00           H
ATOM   2103  CG  TYR A 290      41.629  32.043  65.442  1.00  0.00           C
ATOM   2104  CD1 TYR A 290      42.770  32.378  66.131  1.00  0.00           C
ATOM   2105  HD1 TYR A 290      42.952  33.262  66.723  1.00  0.00           H
ATOM   2106  CE1 TYR A 290      43.957  31.641  65.957  1.00  0.00           C
ATOM   2107  HE1 TYR A 290      44.830  31.912  66.532  1.00  0.00           H
ATOM   2108  CZ  TYR A 290      43.955  30.546  65.100  1.00  0.00           C
ATOM   2109  OH  TYR A 290      45.179  29.957  64.858  1.00  0.00           O
ATOM   2110  HH  TYR A 290      45.865  30.612  65.004  1.00  0.00           H
ATOM   2111  CD2 TYR A 290      41.596  30.874  64.693  1.00  0.00           C
ATOM   2112  HD2 TYR A 290      40.638  30.703  64.225  1.00  0.00           H
ATOM   2113  CE2 TYR A 290      42.743  30.158  64.471  1.00  0.00           C
ATOM   2114  HE2 TYR A 290      42.622  29.227  63.937  1.00  0.00           H
ATOM   2115  C   TYR A 290      40.199  33.588  63.123  1.00  0.00           C
ATOM   2116  O   TYR A 290      41.256  33.600  62.532  1.00  0.00           O
ATOM   2117  N   PHE A 291      38.942  33.221  62.603  1.00  0.00           N
ATOM   2118  HN  PHE A 291      38.182  33.307  63.242  1.00  0.00           H
ATOM   2119  CA  PHE A 291      38.830  32.812  61.212  1.00  0.00           C
ATOM   2120  HA  PHE A 291      39.544  32.024  61.023  1.00  0.00           H
ATOM   2121  CB  PHE A 291      37.439  32.310  60.947  1.00  0.00           C
ATOM   2122  HB1 PHE A 291      36.707  33.145  60.952  1.00  0.00           H
ATOM   2123  HB2 PHE A 291      37.171  31.464  61.617  1.00  0.00           H
ATOM   2124  CG  PHE A 291      37.300  31.700  59.532  1.00  0.00           C
ATOM   2125  CD1 PHE A 291      37.972  30.462  59.173  1.00  0.00           C
ATOM   2126  HD1 PHE A 291      38.646  30.026  59.896  1.00  0.00           H
ATOM   2127  CE1 PHE A 291      37.820  29.904  57.907  1.00  0.00           C
ATOM   2128  HE1 PHE A 291      38.348  28.991  57.674  1.00  0.00           H
ATOM   2129  CZ  PHE A 291      37.062  30.657  56.934  1.00  0.00           C
ATOM   2130  HZ  PHE A 291      37.079  30.447  55.875  1.00  0.00           H
ATOM   2131  CD2 PHE A 291      36.439  32.290  58.636  1.00  0.00           C
ATOM   2132  HD2 PHE A 291      35.894  33.146  59.006  1.00  0.00           H
ATOM   2133  CE2 PHE A 291      36.286  31.817  57.315  1.00  0.00           C
ATOM   2134  HE2 PHE A 291      35.674  32.375  56.622  1.00  0.00           H
ATOM   2135  C   PHE A 291      39.295  33.953  60.319  1.00  0.00           C
ATOM   2136  O   PHE A 291      40.035  33.636  59.336  1.00  0.00           O
ATOM   2137  N   PHE A 292      38.908  35.176  60.543  1.00  0.00           N
ATOM   2138  HN  PHE A 292      38.396  35.497  61.336  1.00  0.00           H
ATOM   2139  CA  PHE A 292      39.298  36.237  59.714  1.00  0.00           C
ATOM   2140  HA  PHE A 292      38.983  36.009  58.706  1.00  0.00           H
ATOM   2141  CB  PHE A 292      38.460  37.426  60.093  1.00  0.00           C
ATOM   2142  HB1 PHE A 292      38.442  37.538  61.198  1.00  0.00           H
ATOM   2143  HB2 PHE A 292      37.432  37.377  59.674  1.00  0.00           H
ATOM   2144  CG  PHE A 292      38.994  38.663  59.533  1.00  0.00           C
ATOM   2145  CD1 PHE A 292      39.103  38.895  58.175  1.00  0.00           C
ATOM   2146  HD1 PHE A 292      38.767  38.190  57.429  1.00  0.00           H
ATOM   2147  CE1 PHE A 292      39.459  40.210  57.680  1.00  0.00           C
ATOM   2148  HE1 PHE A 292      39.479  40.461  56.629  1.00  0.00           H
ATOM   2149  CZ  PHE A 292      39.935  41.237  58.565  1.00  0.00           C
ATOM   2150  HZ  PHE A 292      40.226  42.194  58.157  1.00  0.00           H
ATOM   2151  CD2 PHE A 292      39.498  39.697  60.404  1.00  0.00           C
ATOM   2152  HD2 PHE A 292      39.457  39.629  61.481  1.00  0.00           H
ATOM   2153  CE2 PHE A 292      40.042  40.859  59.897  1.00  0.00           C
ATOM   2154  HE2 PHE A 292      40.262  41.576  60.675  1.00  0.00           H
ATOM   2155  C   PHE A 292      40.794  36.498  59.688  1.00  0.00           C
ATOM   2156  O   PHE A 292      41.368  36.668  58.615  1.00  0.00           O
ATOM   2157  N   THR A 293      41.503  36.479  60.840  1.00  0.00           N
ATOM   2158  HN  THR A 293      41.060  36.454  61.733  1.00  0.00           H
ATOM   2159  CA  THR A 293      42.932  36.566  61.172  1.00  0.00           C
ATOM   2160  HA  THR A 293      43.205  37.572  60.889  1.00  0.00           H
ATOM   2161  CB  THR A 293      43.269  36.327  62.649  1.00  0.00           C
ATOM   2162  HB  THR A 293      43.013  35.304  62.997  1.00  0.00           H
ATOM   2163  OG1 THR A 293      42.363  37.166  63.418  1.00  0.00           O
ATOM   2164  HG1 THR A 293      41.547  36.661  63.465  1.00  0.00           H
ATOM   2165  CG2 THR A 293      44.690  36.707  63.014  1.00  0.00           C
ATOM   2166 1HG2 THR A 293      44.762  36.879  64.109  1.00  0.00           H
ATOM   2167 2HG2 THR A 293      45.005  37.578  62.401  1.00  0.00           H
ATOM   2168 3HG2 THR A 293      45.344  35.894  62.634  1.00  0.00           H
ATOM   2169  C   THR A 293      43.748  35.545  60.353  1.00  0.00           C
ATOM   2170  O   THR A 293      44.763  35.882  59.724  1.00  0.00           O
ATOM   2171  N   MET A 294      43.302  34.303  60.212  1.00  0.00           N
ATOM   2172  HN  MET A 294      42.572  33.963  60.800  1.00  0.00           H
ATOM   2173  CA  MET A 294      43.875  33.415  59.242  1.00  0.00           C
ATOM   2174  HA  MET A 294      44.946  33.558  59.254  1.00  0.00           H
ATOM   2175  CB  MET A 294      43.656  31.979  59.759  1.00  0.00           C
ATOM   2176  HB1 MET A 294      44.221  31.247  59.144  1.00  0.00           H
ATOM   2177  HB2 MET A 294      42.565  31.785  59.687  1.00  0.00           H
ATOM   2178  CG  MET A 294      44.117  31.869  61.208  1.00  0.00           C
ATOM   2179  HG1 MET A 294      43.720  30.917  61.621  1.00  0.00           H
ATOM   2180  HG2 MET A 294      43.598  32.598  61.868  1.00  0.00           H
ATOM   2181  SD  MET A 294      45.948  31.907  61.403  1.00  0.00           S
ATOM   2182  CE  MET A 294      45.947  32.794  62.946  1.00  0.00           C
ATOM   2183  HE1 MET A 294      45.699  33.873  62.845  1.00  0.00           H
ATOM   2184  HE2 MET A 294      46.924  32.677  63.462  1.00  0.00           H
ATOM   2185  HE3 MET A 294      45.170  32.352  63.606  1.00  0.00           H
ATOM   2186  C   MET A 294      43.429  33.677  57.780  1.00  0.00           C
ATOM   2187  O   MET A 294      44.280  33.574  56.874  1.00  0.00           O
ATOM   2188  N   ALA A 295      42.157  33.790  57.493  1.00  0.00           N
ATOM   2189  HN  ALA A 295      41.538  33.755  58.274  1.00  0.00           H
ATOM   2190  CA  ALA A 295      41.583  34.011  56.155  1.00  0.00           C
ATOM   2191  HA  ALA A 295      41.933  33.229  55.497  1.00  0.00           H
ATOM   2192  CB  ALA A 295      40.013  34.155  56.239  1.00  0.00           C
ATOM   2193  HB1 ALA A 295      39.564  35.039  56.740  1.00  0.00           H
ATOM   2194  HB2 ALA A 295      39.575  33.203  56.610  1.00  0.00           H
ATOM   2195  HB3 ALA A 295      39.682  34.147  55.179  1.00  0.00           H
ATOM   2196  C   ALA A 295      42.078  35.187  55.398  1.00  0.00           C
ATOM   2197  O   ALA A 295      42.645  35.026  54.334  1.00  0.00           O
ATOM   2198  N   GLY A 296      42.034  36.382  55.943  1.00  0.00           N
ATOM   2199  HN  GLY A 296      41.612  36.484  56.841  1.00  0.00           H
ATOM   2200  CA  GLY A 296      42.613  37.511  55.302  1.00  0.00           C
ATOM   2201  HA1 GLY A 296      42.487  38.413  55.883  1.00  0.00           H
ATOM   2202  HA2 GLY A 296      42.154  37.678  54.338  1.00  0.00           H
ATOM   2203  C   GLY A 296      44.016  37.414  55.024  1.00  0.00           C
ATOM   2204  O   GLY A 296      44.472  37.825  53.942  1.00  0.00           O
ATOM   2205  N   THR A 297      44.801  36.901  55.923  1.00  0.00           N
ATOM   2206  HN  THR A 297      44.275  36.654  56.734  1.00  0.00           H
ATOM   2207  CA  THR A 297      46.291  36.652  55.745  1.00  0.00           C
ATOM   2208  HA  THR A 297      46.732  37.589  55.436  1.00  0.00           H
ATOM   2209  CB  THR A 297      47.015  36.275  56.957  1.00  0.00           C
ATOM   2210  HB  THR A 297      46.687  35.231  57.150  1.00  0.00           H
ATOM   2211  OG1 THR A 297      46.637  37.087  58.067  1.00  0.00           O
ATOM   2212  HG1 THR A 297      46.126  36.531  58.660  1.00  0.00           H
ATOM   2213  CG2 THR A 297      48.541  36.385  56.846  1.00  0.00           C
ATOM   2214 1HG2 THR A 297      48.921  35.524  56.256  1.00  0.00           H
ATOM   2215 2HG2 THR A 297      49.148  36.291  57.772  1.00  0.00           H
ATOM   2216 3HG2 THR A 297      48.825  37.310  56.299  1.00  0.00           H
ATOM   2217  C   THR A 297      46.633  35.674  54.636  1.00  0.00           C
ATOM   2218  O   THR A 297      47.541  35.955  53.770  1.00  0.00           O
ATOM   2219  N   VAL A 298      45.884  34.496  54.559  1.00  0.00           N
ATOM   2220  HN  VAL A 298      45.261  34.267  55.302  1.00  0.00           H
ATOM   2221  CA  VAL A 298      46.157  33.474  53.597  1.00  0.00           C
ATOM   2222  HA  VAL A 298      47.232  33.423  53.501  1.00  0.00           H
ATOM   2223  CB  VAL A 298      45.702  32.030  53.980  1.00  0.00           C
ATOM   2224  HB  VAL A 298      44.679  32.136  54.400  1.00  0.00           H
ATOM   2225  CG1 VAL A 298      45.713  30.985  52.915  1.00  0.00           C
ATOM   2226 1HG1 VAL A 298      45.380  30.002  53.311  1.00  0.00           H
ATOM   2227 2HG1 VAL A 298      46.680  30.809  52.398  1.00  0.00           H
ATOM   2228 3HG1 VAL A 298      44.970  31.179  52.112  1.00  0.00           H
ATOM   2229  CG2 VAL A 298      46.521  31.588  55.132  1.00  0.00           C
ATOM   2230 1HG2 VAL A 298      47.618  31.486  54.989  1.00  0.00           H
ATOM   2231 2HG2 VAL A 298      46.231  30.546  55.386  1.00  0.00           H
ATOM   2232 3HG2 VAL A 298      46.434  32.287  55.991  1.00  0.00           H
ATOM   2233  C   VAL A 298      45.713  33.931  52.230  1.00  0.00           C
ATOM   2234  O   VAL A 298      46.333  33.577  51.216  1.00  0.00           O
ATOM   2235  N   TRP A 299      44.655  34.751  52.181  1.00  0.00           N
ATOM   2236  HN  TRP A 299      44.173  34.968  53.026  1.00  0.00           H
ATOM   2237  CA  TRP A 299      44.290  35.258  50.896  1.00  0.00           C
ATOM   2238  HA  TRP A 299      44.401  34.494  50.141  1.00  0.00           H
ATOM   2239  CB  TRP A 299      42.793  35.729  50.940  1.00  0.00           C
ATOM   2240  HB1 TRP A 299      42.737  36.321  50.002  1.00  0.00           H
ATOM   2241  HB2 TRP A 299      42.459  36.362  51.790  1.00  0.00           H
ATOM   2242  CG  TRP A 299      41.845  34.643  50.796  1.00  0.00           C
ATOM   2243  CD1 TRP A 299      41.055  34.165  51.777  1.00  0.00           C
ATOM   2244  HD1 TRP A 299      41.056  34.571  52.778  1.00  0.00           H
ATOM   2245  NE1 TRP A 299      40.385  33.052  51.287  1.00  0.00           N
ATOM   2246  HE1 TRP A 299      39.889  32.359  51.763  1.00  0.00           H
ATOM   2247  CE2 TRP A 299      40.698  32.860  49.984  1.00  0.00           C
ATOM   2248  CD2 TRP A 299      41.723  33.823  49.640  1.00  0.00           C
ATOM   2249  CE3 TRP A 299      42.226  33.856  48.365  1.00  0.00           C
ATOM   2250  HE3 TRP A 299      42.886  34.662  48.080  1.00  0.00           H
ATOM   2251  CZ3 TRP A 299      41.882  32.854  47.448  1.00  0.00           C
ATOM   2252  HZ3 TRP A 299      42.299  32.903  46.453  1.00  0.00           H
ATOM   2253  CZ2 TRP A 299      40.413  31.858  49.075  1.00  0.00           C
ATOM   2254  HZ2 TRP A 299      39.752  31.066  49.393  1.00  0.00           H
ATOM   2255  CH2 TRP A 299      40.909  31.833  47.760  1.00  0.00           C
ATOM   2256  HH2 TRP A 299      40.618  31.064  47.061  1.00  0.00           H
ATOM   2257  C   TRP A 299      45.187  36.381  50.469  1.00  0.00           C
ATOM   2258  O   TRP A 299      45.305  36.736  49.292  1.00  0.00           O
ATOM   2259  N   TRP A 300      45.959  37.021  51.392  1.00  0.00           N
ATOM   2260  HN  TRP A 300      45.740  36.863  52.352  1.00  0.00           H
ATOM   2261  CA  TRP A 300      47.010  37.926  50.954  1.00  0.00           C
ATOM   2262  HA  TRP A 300      46.635  38.516  50.130  1.00  0.00           H
ATOM   2263  CB  TRP A 300      47.390  38.853  52.172  1.00  0.00           C
ATOM   2264  HB1 TRP A 300      47.483  38.224  53.083  1.00  0.00           H
ATOM   2265  HB2 TRP A 300      46.530  39.527  52.373  1.00  0.00           H
ATOM   2266  CG  TRP A 300      48.613  39.696  51.988  1.00  0.00           C
ATOM   2267  CD1 TRP A 300      48.608  40.994  51.557  1.00  0.00           C
ATOM   2268  HD1 TRP A 300      47.702  41.485  51.235  1.00  0.00           H
ATOM   2269  NE1 TRP A 300      49.890  41.579  51.683  1.00  0.00           N
ATOM   2270  HE1 TRP A 300      50.202  42.499  51.589  1.00  0.00           H
ATOM   2271  CE2 TRP A 300      50.753  40.528  52.104  1.00  0.00           C
ATOM   2272  CD2 TRP A 300      49.999  39.358  52.254  1.00  0.00           C
ATOM   2273  CE3 TRP A 300      50.640  38.238  52.803  1.00  0.00           C
ATOM   2274  HE3 TRP A 300      50.065  37.335  52.944  1.00  0.00           H
ATOM   2275  CZ3 TRP A 300      52.020  38.258  53.150  1.00  0.00           C
ATOM   2276  HZ3 TRP A 300      52.575  37.394  53.485  1.00  0.00           H
ATOM   2277  CZ2 TRP A 300      52.074  40.592  52.444  1.00  0.00           C
ATOM   2278  HZ2 TRP A 300      52.589  41.516  52.228  1.00  0.00           H
ATOM   2279  CH2 TRP A 300      52.747  39.440  52.849  1.00  0.00           C
ATOM   2280  HH2 TRP A 300      53.795  39.551  53.084  1.00  0.00           H
ATOM   2281  C   TRP A 300      48.267  37.216  50.472  1.00  0.00           C
ATOM   2282  O   TRP A 300      48.924  37.621  49.510  1.00  0.00           O
ATOM   2283  N   VAL A 301      48.640  35.983  50.964  1.00  0.00           N
ATOM   2284  HN  VAL A 301      48.369  35.773  51.900  1.00  0.00           H
ATOM   2285  CA  VAL A 301      49.535  35.043  50.351  1.00  0.00           C
ATOM   2286  HA  VAL A 301      50.498  35.528  50.283  1.00  0.00           H
ATOM   2287  CB  VAL A 301      49.731  33.722  51.173  1.00  0.00           C
ATOM   2288  HB  VAL A 301      48.723  33.370  51.484  1.00  0.00           H
ATOM   2289  CG1 VAL A 301      50.597  32.783  50.399  1.00  0.00           C
ATOM   2290 1HG1 VAL A 301      51.476  33.260  49.915  1.00  0.00           H
ATOM   2291 2HG1 VAL A 301      50.049  32.349  49.535  1.00  0.00           H
ATOM   2292 3HG1 VAL A 301      50.962  31.941  51.026  1.00  0.00           H
ATOM   2293  CG2 VAL A 301      50.401  34.141  52.451  1.00  0.00           C
ATOM   2294 1HG2 VAL A 301      50.192  33.451  53.295  1.00  0.00           H
ATOM   2295 2HG2 VAL A 301      49.921  35.077  52.811  1.00  0.00           H
ATOM   2296 3HG2 VAL A 301      51.486  34.368  52.533  1.00  0.00           H
ATOM   2297  C   VAL A 301      49.047  34.741  48.982  1.00  0.00           C
ATOM   2298  O   VAL A 301      49.807  34.721  47.981  1.00  0.00           O
ATOM   2299  N   ILE A 302      47.745  34.476  48.648  1.00  0.00           N
ATOM   2300  HN  ILE A 302      47.048  34.652  49.338  1.00  0.00           H
ATOM   2301  CA  ILE A 302      47.138  34.384  47.306  1.00  0.00           C
ATOM   2302  HA  ILE A 302      47.670  33.523  46.930  1.00  0.00           H
ATOM   2303  CB  ILE A 302      45.736  33.825  47.269  1.00  0.00           C
ATOM   2304  HB  ILE A 302      45.076  34.582  47.744  1.00  0.00           H
ATOM   2305  CG2 ILE A 302      45.223  33.759  45.758  1.00  0.00           C
ATOM   2306 1HG2 ILE A 302      44.210  33.307  45.810  1.00  0.00           H
ATOM   2307 2HG2 ILE A 302      45.973  33.155  45.204  1.00  0.00           H
ATOM   2308 3HG2 ILE A 302      45.048  34.737  45.259  1.00  0.00           H
ATOM   2309  CG1 ILE A 302      45.527  32.439  47.905  1.00  0.00           C
ATOM   2310 1HG1 ILE A 302      44.543  32.062  47.553  1.00  0.00           H
ATOM   2311 2HG1 ILE A 302      45.478  32.646  48.996  1.00  0.00           H
ATOM   2312  CD  ILE A 302      46.577  31.347  47.504  1.00  0.00           C
ATOM   2313  HD1 ILE A 302      45.988  30.421  47.330  1.00  0.00           H
ATOM   2314  HD2 ILE A 302      47.262  31.267  48.375  1.00  0.00           H
ATOM   2315  HD3 ILE A 302      47.120  31.548  46.555  1.00  0.00           H
ATOM   2316  C   ILE A 302      47.418  35.589  46.327  1.00  0.00           C
ATOM   2317  O   ILE A 302      47.763  35.331  45.173  1.00  0.00           O
ATOM   2318  N   LEU A 303      47.395  36.866  46.769  1.00  0.00           N
ATOM   2319  HN  LEU A 303      46.959  37.152  47.618  1.00  0.00           H
ATOM   2320  CA  LEU A 303      47.880  37.989  46.016  1.00  0.00           C
ATOM   2321  HA  LEU A 303      47.575  37.781  45.002  1.00  0.00           H
ATOM   2322  CB  LEU A 303      47.401  39.293  46.642  1.00  0.00           C
ATOM   2323  HB1 LEU A 303      47.682  40.165  46.013  1.00  0.00           H
ATOM   2324  HB2 LEU A 303      47.947  39.430  47.600  1.00  0.00           H
ATOM   2325  CG  LEU A 303      45.886  39.412  46.981  1.00  0.00           C
ATOM   2326  HG  LEU A 303      45.588  38.559  47.627  1.00  0.00           H
ATOM   2327  CD1 LEU A 303      45.671  40.664  47.790  1.00  0.00           C
ATOM   2328 1HD1 LEU A 303      46.069  40.561  48.822  1.00  0.00           H
ATOM   2329 2HD1 LEU A 303      44.579  40.851  47.873  1.00  0.00           H
ATOM   2330 3HD1 LEU A 303      46.095  41.613  47.399  1.00  0.00           H
ATOM   2331  CD2 LEU A 303      44.942  39.370  45.698  1.00  0.00           C
ATOM   2332 1HD2 LEU A 303      43.890  39.288  46.047  1.00  0.00           H
ATOM   2333 2HD2 LEU A 303      45.235  38.456  45.139  1.00  0.00           H
ATOM   2334 3HD2 LEU A 303      45.077  40.230  45.008  1.00  0.00           H
ATOM   2335  C   LEU A 303      49.375  38.066  45.743  1.00  0.00           C
ATOM   2336  O   LEU A 303      49.758  38.460  44.627  1.00  0.00           O
ATOM   2337  N   THR A 304      50.149  37.653  46.684  1.00  0.00           N
ATOM   2338  HN  THR A 304      49.833  37.615  47.629  1.00  0.00           H
ATOM   2339  CA  THR A 304      51.597  37.448  46.492  1.00  0.00           C
ATOM   2340  HA  THR A 304      51.954  38.366  46.048  1.00  0.00           H
ATOM   2341  CB  THR A 304      52.493  37.271  47.759  1.00  0.00           C
ATOM   2342  HB  THR A 304      53.565  37.225  47.470  1.00  0.00           H
ATOM   2343  OG1 THR A 304      52.343  36.033  48.486  1.00  0.00           O
ATOM   2344  HG1 THR A 304      51.534  35.611  48.187  1.00  0.00           H
ATOM   2345  CG2 THR A 304      52.344  38.467  48.673  1.00  0.00           C
ATOM   2346 1HG2 THR A 304      52.795  39.304  48.098  1.00  0.00           H
ATOM   2347 2HG2 THR A 304      52.916  38.243  49.599  1.00  0.00           H
ATOM   2348 3HG2 THR A 304      51.275  38.716  48.846  1.00  0.00           H
ATOM   2349  C   THR A 304      51.970  36.335  45.488  1.00  0.00           C
ATOM   2350  O   THR A 304      52.837  36.472  44.673  1.00  0.00           O
ATOM   2351  N   ILE A 305      51.157  35.183  45.553  1.00  0.00           N
ATOM   2352  HN  ILE A 305      50.576  34.898  46.311  1.00  0.00           H
ATOM   2353  CA  ILE A 305      51.340  34.060  44.637  1.00  0.00           C
ATOM   2354  HA  ILE A 305      52.368  33.728  44.600  1.00  0.00           H
ATOM   2355  CB  ILE A 305      50.475  32.789  45.008  1.00  0.00           C
ATOM   2356  HB  ILE A 305      49.392  32.979  45.172  1.00  0.00           H
ATOM   2357  CG2 ILE A 305      50.574  31.824  43.844  1.00  0.00           C
ATOM   2358 1HG2 ILE A 305      49.825  32.050  43.056  1.00  0.00           H
ATOM   2359 2HG2 ILE A 305      50.572  30.793  44.256  1.00  0.00           H
ATOM   2360 3HG2 ILE A 305      51.537  31.867  43.290  1.00  0.00           H
ATOM   2361  CG1 ILE A 305      51.148  32.147  46.221  1.00  0.00           C
ATOM   2362 1HG1 ILE A 305      51.291  32.923  47.003  1.00  0.00           H
ATOM   2363 2HG1 ILE A 305      52.162  31.741  46.016  1.00  0.00           H
ATOM   2364  CD  ILE A 305      50.307  31.080  46.936  1.00  0.00           C
ATOM   2365  HD1 ILE A 305      49.385  31.576  47.308  1.00  0.00           H
ATOM   2366  HD2 ILE A 305      50.652  30.691  47.918  1.00  0.00           H
ATOM   2367  HD3 ILE A 305      49.967  30.252  46.278  1.00  0.00           H
ATOM   2368  C   ILE A 305      51.042  34.573  43.225  1.00  0.00           C
ATOM   2369  O   ILE A 305      51.882  34.420  42.287  1.00  0.00           O
ATOM   2370  N   THR A 306      49.864  35.316  43.109  1.00  0.00           N
ATOM   2371  HN  THR A 306      49.289  35.525  43.896  1.00  0.00           H
ATOM   2372  CA  THR A 306      49.441  35.820  41.839  1.00  0.00           C
ATOM   2373  HA  THR A 306      49.336  34.933  41.232  1.00  0.00           H
ATOM   2374  CB  THR A 306      48.076  36.456  41.893  1.00  0.00           C
ATOM   2375  HB  THR A 306      48.189  37.277  42.633  1.00  0.00           H
ATOM   2376  OG1 THR A 306      47.088  35.556  42.338  1.00  0.00           O
ATOM   2377  HG1 THR A 306      47.261  35.408  43.271  1.00  0.00           H
ATOM   2378  CG2 THR A 306      47.656  37.074  40.520  1.00  0.00           C
ATOM   2379 1HG2 THR A 306      47.682  36.400  39.637  1.00  0.00           H
ATOM   2380 2HG2 THR A 306      48.110  38.069  40.327  1.00  0.00           H
ATOM   2381 3HG2 THR A 306      46.597  37.406  40.570  1.00  0.00           H
ATOM   2382  C   THR A 306      50.508  36.730  41.186  1.00  0.00           C
ATOM   2383  O   THR A 306      50.715  36.686  39.970  1.00  0.00           O
ATOM   2384  N   TRP A 307      51.153  37.601  42.045  1.00  0.00           N
ATOM   2385  HN  TRP A 307      50.896  37.592  43.009  1.00  0.00           H
ATOM   2386  CA  TRP A 307      52.221  38.544  41.572  1.00  0.00           C
ATOM   2387  HA  TRP A 307      51.893  39.170  40.756  1.00  0.00           H
ATOM   2388  CB  TRP A 307      52.632  39.388  42.860  1.00  0.00           C
ATOM   2389  HB1 TRP A 307      53.300  38.906  43.606  1.00  0.00           H
ATOM   2390  HB2 TRP A 307      51.724  39.607  43.461  1.00  0.00           H
ATOM   2391  CG  TRP A 307      53.223  40.690  42.440  1.00  0.00           C
ATOM   2392  CD1 TRP A 307      52.533  41.767  42.033  1.00  0.00           C
ATOM   2393  HD1 TRP A 307      51.456  41.773  42.111  1.00  0.00           H
ATOM   2394  NE1 TRP A 307      53.404  42.832  41.755  1.00  0.00           N
ATOM   2395  HE1 TRP A 307      53.120  43.766  41.746  1.00  0.00           H
ATOM   2396  CE2 TRP A 307      54.668  42.393  41.864  1.00  0.00           C
ATOM   2397  CD2 TRP A 307      54.622  41.075  42.259  1.00  0.00           C
ATOM   2398  CE3 TRP A 307      55.811  40.348  42.598  1.00  0.00           C
ATOM   2399  HE3 TRP A 307      55.717  39.355  43.012  1.00  0.00           H
ATOM   2400  CZ3 TRP A 307      57.034  41.026  42.326  1.00  0.00           C
ATOM   2401  HZ3 TRP A 307      58.018  40.604  42.471  1.00  0.00           H
ATOM   2402  CZ2 TRP A 307      55.909  43.051  41.695  1.00  0.00           C
ATOM   2403  HZ2 TRP A 307      55.904  44.070  41.337  1.00  0.00           H
ATOM   2404  CH2 TRP A 307      57.087  42.366  41.928  1.00  0.00           C
ATOM   2405  HH2 TRP A 307      57.963  42.976  41.760  1.00  0.00           H
ATOM   2406  C   TRP A 307      53.458  37.909  41.117  1.00  0.00           C
ATOM   2407  O   TRP A 307      54.104  38.423  40.236  1.00  0.00           O
ATOM   2408  N   PHE A 308      53.819  36.771  41.758  1.00  0.00           N
ATOM   2409  HN  PHE A 308      53.417  36.607  42.656  1.00  0.00           H
ATOM   2410  CA  PHE A 308      54.969  35.941  41.325  1.00  0.00           C
ATOM   2411  HA  PHE A 308      55.878  36.524  41.297  1.00  0.00           H
ATOM   2412  CB  PHE A 308      55.281  34.840  42.458  1.00  0.00           C
ATOM   2413  HB1 PHE A 308      54.309  34.397  42.763  1.00  0.00           H
ATOM   2414  HB2 PHE A 308      55.896  35.339  43.237  1.00  0.00           H
ATOM   2415  CG  PHE A 308      56.036  33.674  42.036  1.00  0.00           C
ATOM   2416  CD1 PHE A 308      55.479  32.341  42.190  1.00  0.00           C
ATOM   2417  HD1 PHE A 308      54.457  32.156  42.488  1.00  0.00           H
ATOM   2418  CE1 PHE A 308      56.279  31.195  41.838  1.00  0.00           C
ATOM   2419  HE1 PHE A 308      55.953  30.172  41.951  1.00  0.00           H
ATOM   2420  CZ  PHE A 308      57.559  31.397  41.444  1.00  0.00           C
ATOM   2421  HZ  PHE A 308      58.234  30.585  41.217  1.00  0.00           H
ATOM   2422  CD2 PHE A 308      57.302  33.825  41.545  1.00  0.00           C
ATOM   2423  HD2 PHE A 308      57.630  34.839  41.371  1.00  0.00           H
ATOM   2424  CE2 PHE A 308      58.119  32.672  41.231  1.00  0.00           C
ATOM   2425  HE2 PHE A 308      59.126  32.742  40.846  1.00  0.00           H
ATOM   2426  C   PHE A 308      54.729  35.342  39.847  1.00  0.00           C
ATOM   2427  O   PHE A 308      55.610  35.308  38.967  1.00  0.00           O
ATOM   2428  N   LEU A 309      53.498  34.842  39.646  1.00  0.00           N
ATOM   2429  HN  LEU A 309      52.853  34.846  40.406  1.00  0.00           H
ATOM   2430  CA  LEU A 309      53.034  34.249  38.422  1.00  0.00           C
ATOM   2431  HA  LEU A 309      53.775  33.593  37.989  1.00  0.00           H
ATOM   2432  CB  LEU A 309      51.752  33.436  38.654  1.00  0.00           C
ATOM   2433  HB1 LEU A 309      51.406  33.005  37.690  1.00  0.00           H
ATOM   2434  HB2 LEU A 309      50.978  34.184  38.929  1.00  0.00           H
ATOM   2435  CG  LEU A 309      51.979  32.278  39.659  1.00  0.00           C
ATOM   2436  HG  LEU A 309      52.130  32.752  40.652  1.00  0.00           H
ATOM   2437  CD1 LEU A 309      50.714  31.492  39.781  1.00  0.00           C
ATOM   2438 1HD1 LEU A 309      49.902  32.240  39.907  1.00  0.00           H
ATOM   2439 2HD1 LEU A 309      50.779  30.847  40.683  1.00  0.00           H
ATOM   2440 3HD1 LEU A 309      50.460  30.831  38.925  1.00  0.00           H
ATOM   2441  CD2 LEU A 309      53.256  31.459  39.346  1.00  0.00           C
ATOM   2442 1HD2 LEU A 309      53.299  31.430  38.237  1.00  0.00           H
ATOM   2443 2HD2 LEU A 309      52.980  30.425  39.646  1.00  0.00           H
ATOM   2444 3HD2 LEU A 309      54.133  31.913  39.855  1.00  0.00           H
ATOM   2445  C   LEU A 309      52.776  35.302  37.313  1.00  0.00           C
ATOM   2446  O   LEU A 309      52.911  34.955  36.110  1.00  0.00           O
ATOM   2447  N   ALA A 310      52.605  36.586  37.667  1.00  0.00           N
ATOM   2448  HN  ALA A 310      52.532  36.907  38.608  1.00  0.00           H
ATOM   2449  CA  ALA A 310      52.571  37.625  36.738  1.00  0.00           C
ATOM   2450  HA  ALA A 310      51.712  37.418  36.117  1.00  0.00           H
ATOM   2451  CB  ALA A 310      52.292  38.962  37.442  1.00  0.00           C
ATOM   2452  HB1 ALA A 310      53.015  38.980  38.285  1.00  0.00           H
ATOM   2453  HB2 ALA A 310      51.297  38.900  37.932  1.00  0.00           H
ATOM   2454  HB3 ALA A 310      52.402  39.921  36.892  1.00  0.00           H
ATOM   2455  C   ALA A 310      53.847  37.930  35.994  1.00  0.00           C
ATOM   2456  O   ALA A 310      53.981  38.266  34.842  1.00  0.00           O
ATOM   2457  N   ALA A 311      54.908  37.637  36.684  1.00  0.00           N
ATOM   2458  HN  ALA A 311      54.773  37.177  37.558  1.00  0.00           H
ATOM   2459  CA  ALA A 311      56.289  37.757  36.360  1.00  0.00           C
ATOM   2460  HA  ALA A 311      56.334  38.517  35.593  1.00  0.00           H
ATOM   2461  CB  ALA A 311      57.034  38.123  37.679  1.00  0.00           C
ATOM   2462  HB1 ALA A 311      56.498  38.978  38.142  1.00  0.00           H
ATOM   2463  HB2 ALA A 311      58.075  38.405  37.410  1.00  0.00           H
ATOM   2464  HB3 ALA A 311      57.007  37.396  38.519  1.00  0.00           H
ATOM   2465  C   ALA A 311      56.890  36.547  35.830  1.00  0.00           C
ATOM   2466  O   ALA A 311      58.084  36.549  35.510  1.00  0.00           O
ATOM   2467  N   GLY A 312      56.095  35.481  35.714  1.00  0.00           N
ATOM   2468  HN  GLY A 312      55.194  35.541  36.136  1.00  0.00           H
ATOM   2469  CA  GLY A 312      56.518  34.201  35.021  1.00  0.00           C
ATOM   2470  HA1 GLY A 312      56.621  33.431  35.771  1.00  0.00           H
ATOM   2471  HA2 GLY A 312      57.457  34.356  34.510  1.00  0.00           H
ATOM   2472  C   GLY A 312      55.669  33.631  33.929  1.00  0.00           C
ATOM   2473  O   GLY A 312      56.010  32.602  33.471  1.00  0.00           O
ATOM   2474  N   ARG A 313      54.505  34.211  33.690  1.00  0.00           N
ATOM   2475  HN  ARG A 313      54.174  35.015  34.179  1.00  0.00           H
ATOM   2476  CA  ARG A 313      53.678  33.685  32.627  1.00  0.00           C
ATOM   2477  HA  ARG A 313      54.120  32.874  32.068  1.00  0.00           H
ATOM   2478  CB  ARG A 313      52.360  32.997  33.219  1.00  0.00           C
ATOM   2479  HB1 ARG A 313      51.680  32.804  32.362  1.00  0.00           H
ATOM   2480  HB2 ARG A 313      51.782  33.640  33.917  1.00  0.00           H
ATOM   2481  CG  ARG A 313      52.562  31.579  33.875  1.00  0.00           C
ATOM   2482  HG1 ARG A 313      53.269  31.087  33.173  1.00  0.00           H
ATOM   2483  HG2 ARG A 313      51.587  31.056  33.772  1.00  0.00           H
ATOM   2484  CD  ARG A 313      52.983  31.650  35.321  1.00  0.00           C
ATOM   2485  HD1 ARG A 313      52.456  32.488  35.824  1.00  0.00           H
ATOM   2486  HD2 ARG A 313      54.092  31.720  35.326  1.00  0.00           H
ATOM   2487  NE  ARG A 313      52.675  30.312  35.846  1.00  0.00           N
ATOM   2488  HE  ARG A 313      53.452  29.705  36.015  1.00  0.00           H
ATOM   2489  CZ  ARG A 313      51.510  29.798  36.225  1.00  0.00           C
ATOM   2490  NH1 ARG A 313      50.399  30.377  35.942  1.00  0.00           N
ATOM   2491 1HH1 ARG A 313      49.646  29.884  36.377  1.00  0.00           H
ATOM   2492 2HH1 ARG A 313      50.458  31.239  35.437  1.00  0.00           H
ATOM   2493  NH2 ARG A 313      51.492  28.601  36.813  1.00  0.00           N
ATOM   2494 1HH2 ARG A 313      50.577  28.246  37.005  1.00  0.00           H
ATOM   2495 2HH2 ARG A 313      52.214  27.929  36.650  1.00  0.00           H
ATOM   2496  C   ARG A 313      53.343  34.699  31.575  1.00  0.00           C
ATOM   2497  O   ARG A 313      53.541  35.876  31.841  1.00  0.00           O
ATOM   2498  N   LYS A 314      52.989  34.350  30.356  1.00  0.00           N
ATOM   2499  HN  LYS A 314      52.820  33.402  30.097  1.00  0.00           H
ATOM   2500  CA  LYS A 314      52.443  35.326  29.435  1.00  0.00           C
ATOM   2501  HA  LYS A 314      53.092  36.181  29.315  1.00  0.00           H
ATOM   2502  CB  LYS A 314      52.147  34.589  28.052  1.00  0.00           C
ATOM   2503  HB1 LYS A 314      51.690  35.326  27.357  1.00  0.00           H
ATOM   2504  HB2 LYS A 314      51.516  33.719  28.332  1.00  0.00           H
ATOM   2505  CG  LYS A 314      53.491  34.131  27.385  1.00  0.00           C
ATOM   2506  HG1 LYS A 314      53.261  33.664  26.403  1.00  0.00           H
ATOM   2507  HG2 LYS A 314      53.917  33.337  28.036  1.00  0.00           H
ATOM   2508  CD  LYS A 314      54.538  35.229  27.174  1.00  0.00           C
ATOM   2509  HD1 LYS A 314      54.597  35.644  28.203  1.00  0.00           H
ATOM   2510  HD2 LYS A 314      54.181  36.073  26.546  1.00  0.00           H
ATOM   2511  CE  LYS A 314      55.913  34.788  26.720  1.00  0.00           C
ATOM   2512  HE1 LYS A 314      56.180  33.877  27.297  1.00  0.00           H
ATOM   2513  HE2 LYS A 314      56.634  35.592  26.982  1.00  0.00           H
ATOM   2514  NZ  LYS A 314      56.105  34.381  25.283  1.00  0.00           N
ATOM   2515  HZ1 LYS A 314      57.128  34.361  25.093  1.00  0.00           H
ATOM   2516  HZ2 LYS A 314      55.644  35.131  24.729  1.00  0.00           H
ATOM   2517  HZ3 LYS A 314      55.817  33.388  25.173  1.00  0.00           H
ATOM   2518  C   LYS A 314      51.261  36.120  29.959  1.00  0.00           C
ATOM   2519  O   LYS A 314      50.521  35.575  30.765  1.00  0.00           O
ATOM   2520  N   TRP A 315      51.029  37.370  29.553  1.00  0.00           N
ATOM   2521  HN  TRP A 315      51.643  37.783  28.885  1.00  0.00           H
ATOM   2522  CA  TRP A 315      49.874  38.104  29.762  1.00  0.00           C
ATOM   2523  HA  TRP A 315      49.277  37.689  30.560  1.00  0.00           H
ATOM   2524  CB  TRP A 315      50.140  39.576  30.037  1.00  0.00           C
ATOM   2525  HB1 TRP A 315      50.574  39.972  29.095  1.00  0.00           H
ATOM   2526  HB2 TRP A 315      50.984  39.701  30.748  1.00  0.00           H
ATOM   2527  CG  TRP A 315      49.042  40.471  30.492  1.00  0.00           C
ATOM   2528  CD1 TRP A 315      48.893  41.059  31.738  1.00  0.00           C
ATOM   2529  HD1 TRP A 315      49.307  40.642  32.645  1.00  0.00           H
ATOM   2530  NE1 TRP A 315      47.984  42.111  31.688  1.00  0.00           N
ATOM   2531  HE1 TRP A 315      47.608  42.604  32.441  1.00  0.00           H
ATOM   2532  CE2 TRP A 315      47.680  42.322  30.424  1.00  0.00           C
ATOM   2533  CD2 TRP A 315      48.277  41.279  29.659  1.00  0.00           C
ATOM   2534  CE3 TRP A 315      48.058  41.308  28.259  1.00  0.00           C
ATOM   2535  HE3 TRP A 315      48.575  40.607  27.621  1.00  0.00           H
ATOM   2536  CZ3 TRP A 315      47.358  42.382  27.753  1.00  0.00           C
ATOM   2537  HZ3 TRP A 315      47.192  42.555  26.700  1.00  0.00           H
ATOM   2538  CZ2 TRP A 315      47.084  43.389  29.889  1.00  0.00           C
ATOM   2539  HZ2 TRP A 315      46.665  44.158  30.520  1.00  0.00           H
ATOM   2540  CH2 TRP A 315      46.875  43.384  28.561  1.00  0.00           C
ATOM   2541  HH2 TRP A 315      46.142  44.091  28.200  1.00  0.00           H
ATOM   2542  C   TRP A 315      49.082  37.854  28.444  1.00  0.00           C
ATOM   2543  O   TRP A 315      49.597  37.706  27.297  1.00  0.00           O
ATOM   2544  N   SER A 316      47.717  38.039  28.532  1.00  0.00           N
ATOM   2545  HN  SER A 316      47.281  38.219  29.411  1.00  0.00           H
ATOM   2546  CA  SER A 316      46.869  38.288  27.430  1.00  0.00           C
ATOM   2547  HA  SER A 316      47.485  38.725  26.657  1.00  0.00           H
ATOM   2548  CB  SER A 316      46.466  36.934  26.752  1.00  0.00           C
ATOM   2549  HB1 SER A 316      46.011  36.304  27.546  1.00  0.00           H
ATOM   2550  HB2 SER A 316      47.408  36.488  26.369  1.00  0.00           H
ATOM   2551  OG  SER A 316      45.493  36.914  25.634  1.00  0.00           O
ATOM   2552  HG1 SER A 316      45.983  37.160  24.846  1.00  0.00           H
ATOM   2553  C   SER A 316      45.618  39.062  27.739  1.00  0.00           C
ATOM   2554  O   SER A 316      44.947  38.714  28.712  1.00  0.00           O
ATOM   2555  N   CYS A 317      45.279  40.051  26.888  1.00  0.00           N
ATOM   2556  HN  CYS A 317      45.973  40.223  26.193  1.00  0.00           H
ATOM   2557  CA  CYS A 317      44.097  40.830  26.869  1.00  0.00           C
ATOM   2558  HA  CYS A 317      44.260  41.742  26.312  1.00  0.00           H
ATOM   2559  CB  CYS A 317      43.059  40.162  25.892  1.00  0.00           C
ATOM   2560  HB1 CYS A 317      42.302  40.935  25.640  1.00  0.00           H
ATOM   2561  HB2 CYS A 317      42.648  39.292  26.449  1.00  0.00           H
ATOM   2562  SG  CYS A 317      43.628  39.585  24.271  1.00  0.00           S
ATOM   2563  HG1 CYS A 317      44.632  38.876  24.768  1.00  0.00           H
ATOM   2564  C   CYS A 317      43.455  41.269  28.260  1.00  0.00           C
ATOM   2565  O   CYS A 317      42.222  41.202  28.396  1.00  0.00           O
ATOM   2566  N   GLU A 318      44.287  41.785  29.270  1.00  0.00           N
ATOM   2567  HN  GLU A 318      45.178  41.849  28.827  1.00  0.00           H
ATOM   2568  CA  GLU A 318      43.876  42.102  30.641  1.00  0.00           C
ATOM   2569  HA  GLU A 318      44.779  42.564  31.010  1.00  0.00           H
ATOM   2570  CB  GLU A 318      42.798  43.170  30.773  1.00  0.00           C
ATOM   2571  HB1 GLU A 318      42.291  43.367  31.742  1.00  0.00           H
ATOM   2572  HB2 GLU A 318      41.980  42.958  30.052  1.00  0.00           H
ATOM   2573  CG  GLU A 318      43.418  44.640  30.459  1.00  0.00           C
ATOM   2574  HG1 GLU A 318      44.117  44.474  29.612  1.00  0.00           H
ATOM   2575  HG2 GLU A 318      44.089  44.843  31.321  1.00  0.00           H
ATOM   2576  CD  GLU A 318      42.462  45.821  30.333  1.00  0.00           C
ATOM   2577  OE1 GLU A 318      42.664  46.570  29.353  1.00  0.00           O
ATOM   2578  OE2 GLU A 318      41.575  45.991  31.215  1.00  0.00           O
ATOM   2579  C   GLU A 318      43.714  40.930  31.581  1.00  0.00           C
ATOM   2580  O   GLU A 318      42.875  40.935  32.501  1.00  0.00           O
ATOM   2581  N   ALA A 319      44.478  39.912  31.350  1.00  0.00           N
ATOM   2582  HN  ALA A 319      45.077  39.817  30.559  1.00  0.00           H
ATOM   2583  CA  ALA A 319      44.510  38.751  32.110  1.00  0.00           C
ATOM   2584  HA  ALA A 319      44.352  38.975  33.155  1.00  0.00           H
ATOM   2585  CB  ALA A 319      43.516  37.718  31.494  1.00  0.00           C
ATOM   2586  HB1 ALA A 319      43.689  36.679  31.847  1.00  0.00           H
ATOM   2587  HB2 ALA A 319      43.459  37.803  30.388  1.00  0.00           H
ATOM   2588  HB3 ALA A 319      42.500  38.039  31.810  1.00  0.00           H
ATOM   2589  C   ALA A 319      45.936  38.241  32.076  1.00  0.00           C
ATOM   2590  O   ALA A 319      46.665  38.724  31.192  1.00  0.00           O
ATOM   2591  N   ILE A 320      46.307  37.301  32.953  1.00  0.00           N
ATOM   2592  HN  ILE A 320      45.782  36.736  33.584  1.00  0.00           H
ATOM   2593  CA  ILE A 320      47.587  36.587  32.847  1.00  0.00           C
ATOM   2594  HA  ILE A 320      48.041  36.956  31.939  1.00  0.00           H
ATOM   2595  CB  ILE A 320      48.568  36.783  34.036  1.00  0.00           C
ATOM   2596  HB  ILE A 320      49.318  35.967  33.952  1.00  0.00           H
ATOM   2597  CG2 ILE A 320      49.265  38.105  33.819  1.00  0.00           C
ATOM   2598 1HG2 ILE A 320      50.122  38.265  34.508  1.00  0.00           H
ATOM   2599 2HG2 ILE A 320      48.494  38.875  34.036  1.00  0.00           H
ATOM   2600 3HG2 ILE A 320      49.681  38.204  32.794  1.00  0.00           H
ATOM   2601  CG1 ILE A 320      47.874  36.661  35.501  1.00  0.00           C
ATOM   2602 1HG1 ILE A 320      47.304  35.717  35.634  1.00  0.00           H
ATOM   2603 2HG1 ILE A 320      47.112  37.466  35.576  1.00  0.00           H
ATOM   2604  CD  ILE A 320      49.018  36.831  36.541  1.00  0.00           C
ATOM   2605  HD1 ILE A 320      49.652  35.921  36.598  1.00  0.00           H
ATOM   2606  HD2 ILE A 320      48.515  36.924  37.527  1.00  0.00           H
ATOM   2607  HD3 ILE A 320      49.559  37.791  36.400  1.00  0.00           H
ATOM   2608  C   ILE A 320      47.353  35.078  32.664  1.00  0.00           C
ATOM   2609  O   ILE A 320      46.366  34.525  33.141  1.00  0.00           O
ATOM   2610  N   GLU A 321      48.217  34.375  31.853  1.00  0.00           N
ATOM   2611  HN  GLU A 321      48.885  34.796  31.244  1.00  0.00           H
ATOM   2612  CA  GLU A 321      48.232  32.956  31.696  1.00  0.00           C
ATOM   2613  HA  GLU A 321      47.248  32.723  31.318  1.00  0.00           H
ATOM   2614  CB  GLU A 321      49.311  32.452  30.651  1.00  0.00           C
ATOM   2615  HB1 GLU A 321      49.254  31.343  30.687  1.00  0.00           H
ATOM   2616  HB2 GLU A 321      50.346  32.786  30.877  1.00  0.00           H
ATOM   2617  CG  GLU A 321      48.926  32.869  29.196  1.00  0.00           C
ATOM   2618  HG1 GLU A 321      49.610  32.436  28.435  1.00  0.00           H
ATOM   2619  HG2 GLU A 321      49.046  33.957  29.004  1.00  0.00           H
ATOM   2620  CD  GLU A 321      47.501  32.582  28.780  1.00  0.00           C
ATOM   2621  OE1 GLU A 321      46.825  33.469  28.127  1.00  0.00           O
ATOM   2622  OE2 GLU A 321      46.996  31.481  28.995  1.00  0.00           O
ATOM   2623  C   GLU A 321      48.253  32.091  32.999  1.00  0.00           C
ATOM   2624  O   GLU A 321      49.236  32.022  33.735  1.00  0.00           O
ATOM   2625  N   GLN A 322      47.224  31.254  33.159  1.00  0.00           N
ATOM   2626  HN  GLN A 322      46.544  31.302  32.432  1.00  0.00           H
ATOM   2627  CA  GLN A 322      46.900  30.498  34.340  1.00  0.00           C
ATOM   2628  HA  GLN A 322      47.727  29.824  34.510  1.00  0.00           H
ATOM   2629  CB  GLN A 322      46.665  31.524  35.528  1.00  0.00           C
ATOM   2630  HB1 GLN A 322      45.884  32.220  35.156  1.00  0.00           H
ATOM   2631  HB2 GLN A 322      47.601  32.120  35.591  1.00  0.00           H
ATOM   2632  CG  GLN A 322      46.225  31.006  36.928  1.00  0.00           C
ATOM   2633  HG1 GLN A 322      45.116  30.951  36.959  1.00  0.00           H
ATOM   2634  HG2 GLN A 322      46.653  31.619  37.749  1.00  0.00           H
ATOM   2635  CD  GLN A 322      46.783  29.615  37.102  1.00  0.00           C
ATOM   2636  OE1 GLN A 322      48.033  29.465  36.947  1.00  0.00           O
ATOM   2637  NE2 GLN A 322      45.923  28.604  37.417  1.00  0.00           N
ATOM   2638 1HE2 GLN A 322      46.259  27.665  37.486  1.00  0.00           H
ATOM   2639 2HE2 GLN A 322      44.948  28.799  37.531  1.00  0.00           H
ATOM   2640  C   GLN A 322      45.618  29.704  34.061  1.00  0.00           C
ATOM   2641  O   GLN A 322      44.575  30.357  33.883  1.00  0.00           O
ATOM   2642  N   LYS A 323      45.676  28.359  33.988  1.00  0.00           N
ATOM   2643  HN  LYS A 323      46.585  27.950  33.965  1.00  0.00           H
ATOM   2644  CA  LYS A 323      44.602  27.484  33.506  1.00  0.00           C
ATOM   2645  HA  LYS A 323      43.641  27.782  33.900  1.00  0.00           H
ATOM   2646  CB  LYS A 323      44.409  27.658  31.995  1.00  0.00           C
ATOM   2647  HB1 LYS A 323      43.956  28.647  31.769  1.00  0.00           H
ATOM   2648  HB2 LYS A 323      43.714  26.855  31.668  1.00  0.00           H
ATOM   2649  CG  LYS A 323      45.745  27.585  31.091  1.00  0.00           C
ATOM   2650  HG1 LYS A 323      46.070  26.534  31.247  1.00  0.00           H
ATOM   2651  HG2 LYS A 323      46.412  28.383  31.483  1.00  0.00           H
ATOM   2652  CD  LYS A 323      45.304  27.869  29.668  1.00  0.00           C
ATOM   2653  HD1 LYS A 323      44.857  28.886  29.646  1.00  0.00           H
ATOM   2654  HD2 LYS A 323      44.550  27.113  29.360  1.00  0.00           H
ATOM   2655  CE  LYS A 323      46.484  27.854  28.701  1.00  0.00           C
ATOM   2656  HE1 LYS A 323      46.096  27.944  27.664  1.00  0.00           H
ATOM   2657  HE2 LYS A 323      47.060  26.904  28.687  1.00  0.00           H
ATOM   2658  NZ  LYS A 323      47.474  28.960  29.034  1.00  0.00           N
ATOM   2659  HZ1 LYS A 323      48.264  28.849  28.366  1.00  0.00           H
ATOM   2660  HZ2 LYS A 323      47.815  28.881  30.014  1.00  0.00           H
ATOM   2661  HZ3 LYS A 323      47.006  29.888  28.999  1.00  0.00           H
ATOM   2662  C   LYS A 323      44.697  26.041  33.960  1.00  0.00           C
ATOM   2663  O   LYS A 323      43.901  25.163  33.592  1.00  0.00           O
ATOM   2664  N   ALA A 324      45.651  25.888  34.890  1.00  0.00           N
ATOM   2665  HN  ALA A 324      45.946  26.691  35.402  1.00  0.00           H
ATOM   2666  CA  ALA A 324      45.778  24.607  35.532  1.00  0.00           C
ATOM   2667  HA  ALA A 324      44.811  24.125  35.516  1.00  0.00           H
ATOM   2668  CB  ALA A 324      46.792  23.735  34.712  1.00  0.00           C
ATOM   2669  HB1 ALA A 324      46.905  22.740  35.195  1.00  0.00           H
ATOM   2670  HB2 ALA A 324      47.778  24.238  34.618  1.00  0.00           H
ATOM   2671  HB3 ALA A 324      46.350  23.554  33.709  1.00  0.00           H
ATOM   2672  C   ALA A 324      46.377  24.941  36.845  1.00  0.00           C
ATOM   2673  O   ALA A 324      47.104  25.930  36.999  1.00  0.00           O
ATOM   2674  N   VAL A 325      46.041  24.190  37.874  1.00  0.00           N
ATOM   2675  HN  VAL A 325      45.332  23.492  37.805  1.00  0.00           H
ATOM   2676  CA  VAL A 325      46.425  24.403  39.289  1.00  0.00           C
ATOM   2677  HA  VAL A 325      46.086  23.508  39.791  1.00  0.00           H
ATOM   2678  CB  VAL A 325      47.879  24.571  39.531  1.00  0.00           C
ATOM   2679  HB  VAL A 325      48.260  25.558  39.193  1.00  0.00           H
ATOM   2680  CG1 VAL A 325      48.138  24.664  41.025  1.00  0.00           C
ATOM   2681 1HG1 VAL A 325      47.887  25.676  41.407  1.00  0.00           H
ATOM   2682 2HG1 VAL A 325      49.247  24.604  41.032  1.00  0.00           H
ATOM   2683 3HG1 VAL A 325      47.726  23.833  41.636  1.00  0.00           H
ATOM   2684  CG2 VAL A 325      48.629  23.363  38.975  1.00  0.00           C
ATOM   2685 1HG2 VAL A 325      48.372  23.116  37.922  1.00  0.00           H
ATOM   2686 2HG2 VAL A 325      48.458  22.438  39.566  1.00  0.00           H
ATOM   2687 3HG2 VAL A 325      49.728  23.465  39.105  1.00  0.00           H
ATOM   2688  C   VAL A 325      45.595  25.476  39.996  1.00  0.00           C
ATOM   2689  O   VAL A 325      45.797  26.678  39.709  1.00  0.00           O
ATOM   2690  N   TRP A 326      44.657  25.054  40.961  1.00  0.00           N
ATOM   2691  HN  TRP A 326      44.509  24.097  41.198  1.00  0.00           H
ATOM   2692  CA  TRP A 326      43.802  26.029  41.689  1.00  0.00           C
ATOM   2693  HA  TRP A 326      44.117  27.011  41.368  1.00  0.00           H
ATOM   2694  CB  TRP A 326      42.297  26.057  41.185  1.00  0.00           C
ATOM   2695  HB1 TRP A 326      41.711  26.787  41.783  1.00  0.00           H
ATOM   2696  HB2 TRP A 326      41.760  25.087  41.253  1.00  0.00           H
ATOM   2697  CG  TRP A 326      42.211  26.477  39.759  1.00  0.00           C
ATOM   2698  CD1 TRP A 326      42.318  25.688  38.634  1.00  0.00           C
ATOM   2699  HD1 TRP A 326      42.236  24.613  38.571  1.00  0.00           H
ATOM   2700  NE1 TRP A 326      42.455  26.429  37.481  1.00  0.00           N
ATOM   2701  HE1 TRP A 326      42.273  26.175  36.556  1.00  0.00           H
ATOM   2702  CE2 TRP A 326      42.578  27.714  37.797  1.00  0.00           C
ATOM   2703  CD2 TRP A 326      42.329  27.834  39.195  1.00  0.00           C
ATOM   2704  CE3 TRP A 326      42.391  29.089  39.754  1.00  0.00           C
ATOM   2705  HE3 TRP A 326      42.236  29.262  40.809  1.00  0.00           H
ATOM   2706  CZ3 TRP A 326      42.497  30.225  38.856  1.00  0.00           C
ATOM   2707  HZ3 TRP A 326      42.496  31.269  39.133  1.00  0.00           H
ATOM   2708  CZ2 TRP A 326      42.757  28.789  36.982  1.00  0.00           C
ATOM   2709  HZ2 TRP A 326      42.869  28.661  35.916  1.00  0.00           H
ATOM   2710  CH2 TRP A 326      42.592  30.076  37.509  1.00  0.00           C
ATOM   2711  HH2 TRP A 326      42.621  30.924  36.841  1.00  0.00           H
ATOM   2712  C   TRP A 326      43.925  25.798  43.145  1.00  0.00           C
ATOM   2713  O   TRP A 326      43.759  24.708  43.648  1.00  0.00           O
ATOM   2714  N   PHE A 327      44.212  26.880  43.919  1.00  0.00           N
ATOM   2715  HN  PHE A 327      44.348  27.709  43.382  1.00  0.00           H
ATOM   2716  CA  PHE A 327      44.591  26.854  45.311  1.00  0.00           C
ATOM   2717  HA  PHE A 327      44.900  25.831  45.470  1.00  0.00           H
ATOM   2718  CB  PHE A 327      45.811  27.712  45.572  1.00  0.00           C
ATOM   2719  HB1 PHE A 327      46.129  27.731  46.636  1.00  0.00           H
ATOM   2720  HB2 PHE A 327      45.527  28.713  45.182  1.00  0.00           H
ATOM   2721  CG  PHE A 327      46.976  27.226  44.853  1.00  0.00           C
ATOM   2722  CD1 PHE A 327      47.750  28.107  44.105  1.00  0.00           C
ATOM   2723  HD1 PHE A 327      47.420  29.119  43.918  1.00  0.00           H
ATOM   2724  CE1 PHE A 327      49.074  27.886  43.799  1.00  0.00           C
ATOM   2725  HE1 PHE A 327      49.722  28.562  43.260  1.00  0.00           H
ATOM   2726  CZ  PHE A 327      49.659  26.719  44.191  1.00  0.00           C
ATOM   2727  HZ  PHE A 327      50.690  26.455  44.012  1.00  0.00           H
ATOM   2728  CD2 PHE A 327      47.611  26.061  45.301  1.00  0.00           C
ATOM   2729  HD2 PHE A 327      47.074  25.375  45.939  1.00  0.00           H
ATOM   2730  CE2 PHE A 327      48.963  25.733  44.911  1.00  0.00           C
ATOM   2731  HE2 PHE A 327      49.405  24.863  45.374  1.00  0.00           H
ATOM   2732  C   PHE A 327      43.488  27.284  46.318  1.00  0.00           C
ATOM   2733  O   PHE A 327      43.666  27.277  47.497  1.00  0.00           O
ATOM   2734  N   HSD A 328      42.212  27.542  45.864  1.00  0.00           N
ATOM   2735  HN  HSD A 328      41.965  27.467  44.901  1.00  0.00           H
ATOM   2736  CA  HSD A 328      41.032  28.095  46.601  1.00  0.00           C
ATOM   2737  HA  HSD A 328      41.531  28.891  47.134  1.00  0.00           H
ATOM   2738  CB  HSD A 328      39.960  28.719  45.641  1.00  0.00           C
ATOM   2739  HB1 HSD A 328      39.107  29.212  46.155  1.00  0.00           H
ATOM   2740  HB2 HSD A 328      39.593  27.786  45.162  1.00  0.00           H
ATOM   2741  ND1 HSD A 328      39.949  29.955  43.292  1.00  0.00           N
ATOM   2742  HD1 HSD A 328      39.003  29.693  43.102  1.00  0.00           H
ATOM   2743  CG  HSD A 328      40.634  29.503  44.436  1.00  0.00           C
ATOM   2744  CE1 HSD A 328      40.884  30.568  42.544  1.00  0.00           C
ATOM   2745  HE1 HSD A 328      40.683  30.996  41.562  1.00  0.00           H
ATOM   2746  NE2 HSD A 328      42.080  30.572  43.082  1.00  0.00           N
ATOM   2747  CD2 HSD A 328      41.906  29.958  44.274  1.00  0.00           C
ATOM   2748  HD2 HSD A 328      42.733  29.858  44.966  1.00  0.00           H
ATOM   2749  C   HSD A 328      40.357  27.213  47.655  1.00  0.00           C
ATOM   2750  O   HSD A 328      39.986  27.684  48.739  1.00  0.00           O
ATOM   2751  N   ALA A 329      40.224  25.952  47.383  1.00  0.00           N
ATOM   2752  HN  ALA A 329      40.655  25.490  46.611  1.00  0.00           H
ATOM   2753  CA  ALA A 329      39.816  25.068  48.408  1.00  0.00           C
ATOM   2754  HA  ALA A 329      38.915  25.413  48.893  1.00  0.00           H
ATOM   2755  CB  ALA A 329      39.561  23.622  47.873  1.00  0.00           C
ATOM   2756  HB1 ALA A 329      38.796  23.570  47.068  1.00  0.00           H
ATOM   2757  HB2 ALA A 329      39.101  22.960  48.638  1.00  0.00           H
ATOM   2758  HB3 ALA A 329      40.505  23.179  47.488  1.00  0.00           H
ATOM   2759  C   ALA A 329      40.877  24.973  49.545  1.00  0.00           C
ATOM   2760  O   ALA A 329      40.545  24.915  50.792  1.00  0.00           O
ATOM   2761  N   VAL A 330      42.200  24.900  49.239  1.00  0.00           N
ATOM   2762  HN  VAL A 330      42.490  24.919  48.286  1.00  0.00           H
ATOM   2763  CA  VAL A 330      43.288  24.996  50.229  1.00  0.00           C
ATOM   2764  HA  VAL A 330      43.116  24.237  50.978  1.00  0.00           H
ATOM   2765  CB  VAL A 330      44.585  24.727  49.570  1.00  0.00           C
ATOM   2766  HB  VAL A 330      44.715  25.374  48.676  1.00  0.00           H
ATOM   2767  CG1 VAL A 330      45.743  24.872  50.552  1.00  0.00           C
ATOM   2768 1HG1 VAL A 330      45.902  25.925  50.869  1.00  0.00           H
ATOM   2769 2HG1 VAL A 330      46.677  24.568  50.033  1.00  0.00           H
ATOM   2770 3HG1 VAL A 330      45.634  24.295  51.496  1.00  0.00           H
ATOM   2771  CG2 VAL A 330      44.585  23.277  49.012  1.00  0.00           C
ATOM   2772 1HG2 VAL A 330      44.497  22.528  49.828  1.00  0.00           H
ATOM   2773 2HG2 VAL A 330      45.545  23.118  48.477  1.00  0.00           H
ATOM   2774 3HG2 VAL A 330      43.817  23.079  48.234  1.00  0.00           H
ATOM   2775  C   VAL A 330      43.376  26.218  50.968  1.00  0.00           C
ATOM   2776  O   VAL A 330      43.594  26.111  52.186  1.00  0.00           O
ATOM   2777  N   ALA A 331      43.248  27.411  50.294  1.00  0.00           N
ATOM   2778  HN  ALA A 331      43.162  27.450  49.301  1.00  0.00           H
ATOM   2779  CA  ALA A 331      43.228  28.719  50.896  1.00  0.00           C
ATOM   2780  HA  ALA A 331      44.185  28.820  51.387  1.00  0.00           H
ATOM   2781  CB  ALA A 331      43.227  29.820  49.782  1.00  0.00           C
ATOM   2782  HB1 ALA A 331      43.154  30.797  50.305  1.00  0.00           H
ATOM   2783  HB2 ALA A 331      42.388  29.684  49.067  1.00  0.00           H
ATOM   2784  HB3 ALA A 331      44.177  29.740  49.211  1.00  0.00           H
ATOM   2785  C   ALA A 331      42.065  28.799  51.934  1.00  0.00           C
ATOM   2786  O   ALA A 331      42.093  29.544  52.899  1.00  0.00           O
ATOM   2787  N   TRP A 332      40.913  28.173  51.593  1.00  0.00           N
ATOM   2788  HN  TRP A 332      40.725  27.529  50.855  1.00  0.00           H
ATOM   2789  CA  TRP A 332      39.805  28.251  52.591  1.00  0.00           C
ATOM   2790  HA  TRP A 332      39.791  29.203  53.101  1.00  0.00           H
ATOM   2791  CB  TRP A 332      38.516  28.105  51.769  1.00  0.00           C
ATOM   2792  HB1 TRP A 332      37.738  27.782  52.494  1.00  0.00           H
ATOM   2793  HB2 TRP A 332      38.689  27.359  50.964  1.00  0.00           H
ATOM   2794  CG  TRP A 332      37.874  29.328  51.081  1.00  0.00           C
ATOM   2795  CD1 TRP A 332      37.495  29.497  49.798  1.00  0.00           C
ATOM   2796  HD1 TRP A 332      37.743  28.758  49.050  1.00  0.00           H
ATOM   2797  NE1 TRP A 332      37.110  30.787  49.637  1.00  0.00           N
ATOM   2798  HE1 TRP A 332      36.995  31.276  48.800  1.00  0.00           H
ATOM   2799  CE2 TRP A 332      37.121  31.393  50.767  1.00  0.00           C
ATOM   2800  CD2 TRP A 332      37.539  30.479  51.748  1.00  0.00           C
ATOM   2801  CE3 TRP A 332      37.661  30.975  53.049  1.00  0.00           C
ATOM   2802  HE3 TRP A 332      37.988  30.335  53.855  1.00  0.00           H
ATOM   2803  CZ3 TRP A 332      37.140  32.237  53.372  1.00  0.00           C
ATOM   2804  HZ3 TRP A 332      37.138  32.537  54.410  1.00  0.00           H
ATOM   2805  CZ2 TRP A 332      36.553  32.593  51.133  1.00  0.00           C
ATOM   2806  HZ2 TRP A 332      36.072  33.264  50.436  1.00  0.00           H
ATOM   2807  CH2 TRP A 332      36.604  32.999  52.398  1.00  0.00           C
ATOM   2808  HH2 TRP A 332      36.229  33.976  52.668  1.00  0.00           H
ATOM   2809  C   TRP A 332      39.849  27.147  53.671  1.00  0.00           C
ATOM   2810  O   TRP A 332      39.366  27.372  54.824  1.00  0.00           O
ATOM   2811  N   GLY A 333      40.356  25.919  53.301  1.00  0.00           N
ATOM   2812  HN  GLY A 333      40.593  25.810  52.339  1.00  0.00           H
ATOM   2813  CA  GLY A 333      40.338  24.772  54.214  1.00  0.00           C
ATOM   2814  HA1 GLY A 333      40.523  23.901  53.602  1.00  0.00           H
ATOM   2815  HA2 GLY A 333      39.418  24.830  54.775  1.00  0.00           H
ATOM   2816  C   GLY A 333      41.514  24.838  55.184  1.00  0.00           C
ATOM   2817  O   GLY A 333      41.408  24.429  56.364  1.00  0.00           O
ATOM   2818  N   THR A 334      42.657  25.312  54.696  1.00  0.00           N
ATOM   2819  HN  THR A 334      42.777  25.543  53.734  1.00  0.00           H
ATOM   2820  CA  THR A 334      43.775  25.488  55.649  1.00  0.00           C
ATOM   2821  HA  THR A 334      44.023  24.514  56.046  1.00  0.00           H
ATOM   2822  CB  THR A 334      45.058  26.031  54.888  1.00  0.00           C
ATOM   2823  HB  THR A 334      44.812  26.992  54.388  1.00  0.00           H
ATOM   2824  OG1 THR A 334      45.301  25.065  53.890  1.00  0.00           O
ATOM   2825  HG1 THR A 334      44.782  25.421  53.165  1.00  0.00           H
ATOM   2826  CG2 THR A 334      46.240  26.074  55.791  1.00  0.00           C
ATOM   2827 1HG2 THR A 334      46.058  26.894  56.518  1.00  0.00           H
ATOM   2828 2HG2 THR A 334      47.155  26.299  55.202  1.00  0.00           H
ATOM   2829 3HG2 THR A 334      46.230  25.079  56.286  1.00  0.00           H
ATOM   2830  C   THR A 334      43.513  26.413  56.901  1.00  0.00           C
ATOM   2831  O   THR A 334      43.803  25.981  58.066  1.00  0.00           O
ATOM   2832  N   PRO A 335      42.899  27.574  56.821  1.00  0.00           N
ATOM   2833  CD  PRO A 335      42.735  28.435  55.628  1.00  0.00           C
ATOM   2834  HD1 PRO A 335      42.322  27.877  54.760  1.00  0.00           H
ATOM   2835  HD2 PRO A 335      43.725  28.935  55.555  1.00  0.00           H
ATOM   2836  CA  PRO A 335      42.448  28.343  57.971  1.00  0.00           C
ATOM   2837  HA  PRO A 335      43.221  28.368  58.724  1.00  0.00           H
ATOM   2838  CB  PRO A 335      42.194  29.747  57.482  1.00  0.00           C
ATOM   2839  HB1 PRO A 335      43.141  30.320  57.380  1.00  0.00           H
ATOM   2840  HB2 PRO A 335      41.363  30.338  57.923  1.00  0.00           H
ATOM   2841  CG  PRO A 335      41.832  29.590  55.981  1.00  0.00           C
ATOM   2842  HG1 PRO A 335      40.758  29.343  55.840  1.00  0.00           H
ATOM   2843  HG2 PRO A 335      42.044  30.553  55.470  1.00  0.00           H
ATOM   2844  C   PRO A 335      41.235  27.759  58.561  1.00  0.00           C
ATOM   2845  O   PRO A 335      40.993  27.888  59.749  1.00  0.00           O
ATOM   2846  N   GLY A 336      40.339  27.070  57.839  1.00  0.00           N
ATOM   2847  HN  GLY A 336      40.565  26.852  56.893  1.00  0.00           H
ATOM   2848  CA  GLY A 336      39.126  26.483  58.362  1.00  0.00           C
ATOM   2849  HA1 GLY A 336      38.608  26.093  57.499  1.00  0.00           H
ATOM   2850  HA2 GLY A 336      38.603  27.150  59.032  1.00  0.00           H
ATOM   2851  C   GLY A 336      39.521  25.354  59.372  1.00  0.00           C
ATOM   2852  O   GLY A 336      39.033  25.255  60.459  1.00  0.00           O
ATOM   2853  N   PHE A 337      40.477  24.513  58.942  1.00  0.00           N
ATOM   2854  HN  PHE A 337      40.806  24.729  58.026  1.00  0.00           H
ATOM   2855  CA  PHE A 337      41.076  23.315  59.637  1.00  0.00           C
ATOM   2856  HA  PHE A 337      40.236  22.661  59.821  1.00  0.00           H
ATOM   2857  CB  PHE A 337      42.157  22.570  58.705  1.00  0.00           C
ATOM   2858  HB1 PHE A 337      42.922  23.295  58.354  1.00  0.00           H
ATOM   2859  HB2 PHE A 337      41.710  22.350  57.712  1.00  0.00           H
ATOM   2860  CG  PHE A 337      42.973  21.454  59.277  1.00  0.00           C
ATOM   2861  CD1 PHE A 337      44.175  21.821  59.922  1.00  0.00           C
ATOM   2862  HD1 PHE A 337      44.395  22.875  60.000  1.00  0.00           H
ATOM   2863  CE1 PHE A 337      44.868  20.822  60.640  1.00  0.00           C
ATOM   2864  HE1 PHE A 337      45.662  21.119  61.309  1.00  0.00           H
ATOM   2865  CZ  PHE A 337      44.639  19.456  60.515  1.00  0.00           C
ATOM   2866  HZ  PHE A 337      45.369  18.738  60.859  1.00  0.00           H
ATOM   2867  CD2 PHE A 337      42.704  20.051  59.102  1.00  0.00           C
ATOM   2868  HD2 PHE A 337      41.909  19.600  58.526  1.00  0.00           H
ATOM   2869  CE2 PHE A 337      43.526  19.105  59.790  1.00  0.00           C
ATOM   2870  HE2 PHE A 337      43.274  18.074  59.592  1.00  0.00           H
ATOM   2871  C   PHE A 337      41.762  23.771  60.886  1.00  0.00           C
ATOM   2872  O   PHE A 337      41.532  23.249  61.963  1.00  0.00           O
ATOM   2873  N   LEU A 338      42.595  24.826  60.762  1.00  0.00           N
ATOM   2874  HN  LEU A 338      42.691  25.278  59.879  1.00  0.00           H
ATOM   2875  CA  LEU A 338      43.164  25.394  62.003  1.00  0.00           C
ATOM   2876  HA  LEU A 338      43.603  24.633  62.631  1.00  0.00           H
ATOM   2877  CB  LEU A 338      44.242  26.392  61.570  1.00  0.00           C
ATOM   2878  HB1 LEU A 338      43.812  27.268  61.040  1.00  0.00           H
ATOM   2879  HB2 LEU A 338      45.013  25.891  60.945  1.00  0.00           H
ATOM   2880  CG  LEU A 338      45.081  27.031  62.669  1.00  0.00           C
ATOM   2881  HG  LEU A 338      44.441  27.617  63.363  1.00  0.00           H
ATOM   2882  CD1 LEU A 338      45.839  25.963  63.513  1.00  0.00           C
ATOM   2883 1HD1 LEU A 338      46.419  25.330  62.807  1.00  0.00           H
ATOM   2884 2HD1 LEU A 338      45.088  25.281  63.966  1.00  0.00           H
ATOM   2885 3HD1 LEU A 338      46.541  26.482  64.200  1.00  0.00           H
ATOM   2886  CD2 LEU A 338      46.119  28.013  62.169  1.00  0.00           C
ATOM   2887 1HD2 LEU A 338      45.742  28.971  61.753  1.00  0.00           H
ATOM   2888 2HD2 LEU A 338      46.738  27.561  61.365  1.00  0.00           H
ATOM   2889 3HD2 LEU A 338      46.848  28.260  62.971  1.00  0.00           H
ATOM   2890  C   LEU A 338      42.184  26.058  62.983  1.00  0.00           C
ATOM   2891  O   LEU A 338      42.320  26.131  64.136  1.00  0.00           O
ATOM   2892  N   THR A 339      41.092  26.593  62.476  1.00  0.00           N
ATOM   2893  HN  THR A 339      41.083  26.617  61.480  1.00  0.00           H
ATOM   2894  CA  THR A 339      40.054  27.038  63.366  1.00  0.00           C
ATOM   2895  HA  THR A 339      40.355  27.703  64.162  1.00  0.00           H
ATOM   2896  CB  THR A 339      38.937  27.811  62.672  1.00  0.00           C
ATOM   2897  HB  THR A 339      38.402  27.116  61.990  1.00  0.00           H
ATOM   2898  OG1 THR A 339      39.460  28.887  61.950  1.00  0.00           O
ATOM   2899  HG1 THR A 339      40.166  28.609  61.362  1.00  0.00           H
ATOM   2900  CG2 THR A 339      37.924  28.491  63.725  1.00  0.00           C
ATOM   2901 1HG2 THR A 339      38.363  29.398  64.194  1.00  0.00           H
ATOM   2902 2HG2 THR A 339      37.385  27.856  64.460  1.00  0.00           H
ATOM   2903 3HG2 THR A 339      37.084  28.885  63.114  1.00  0.00           H
ATOM   2904  C   THR A 339      39.419  25.879  64.126  1.00  0.00           C
ATOM   2905  O   THR A 339      39.408  25.796  65.365  1.00  0.00           O
ATOM   2906  N   VAL A 340      38.960  24.830  63.403  1.00  0.00           N
ATOM   2907  HN  VAL A 340      39.097  24.862  62.416  1.00  0.00           H
ATOM   2908  CA  VAL A 340      38.395  23.681  64.027  1.00  0.00           C
ATOM   2909  HA  VAL A 340      37.495  24.031  64.510  1.00  0.00           H
ATOM   2910  CB  VAL A 340      37.832  22.809  62.897  1.00  0.00           C
ATOM   2911  HB  VAL A 340      38.698  22.572  62.242  1.00  0.00           H
ATOM   2912  CG1 VAL A 340      37.184  21.521  63.443  1.00  0.00           C
ATOM   2913 1HG1 VAL A 340      37.929  20.943  64.029  1.00  0.00           H
ATOM   2914 2HG1 VAL A 340      36.749  20.911  62.622  1.00  0.00           H
ATOM   2915 3HG1 VAL A 340      36.438  21.806  64.216  1.00  0.00           H
ATOM   2916  CG2 VAL A 340      36.777  23.549  62.104  1.00  0.00           C
ATOM   2917 1HG2 VAL A 340      37.153  24.478  61.625  1.00  0.00           H
ATOM   2918 2HG2 VAL A 340      35.888  23.746  62.741  1.00  0.00           H
ATOM   2919 3HG2 VAL A 340      36.399  22.890  61.294  1.00  0.00           H
ATOM   2920  C   VAL A 340      39.325  22.959  64.938  1.00  0.00           C
ATOM   2921  O   VAL A 340      38.914  22.609  66.064  1.00  0.00           O
ATOM   2922  N   MET A 341      40.637  22.755  64.549  1.00  0.00           N
ATOM   2923  HN  MET A 341      40.939  23.067  63.651  1.00  0.00           H
ATOM   2924  CA  MET A 341      41.574  22.172  65.509  1.00  0.00           C
ATOM   2925  HA  MET A 341      41.276  21.183  65.824  1.00  0.00           H
ATOM   2926  CB  MET A 341      42.944  21.851  64.876  1.00  0.00           C
ATOM   2927  HB1 MET A 341      43.722  21.588  65.624  1.00  0.00           H
ATOM   2928  HB2 MET A 341      43.316  22.728  64.304  1.00  0.00           H
ATOM   2929  CG  MET A 341      42.838  20.624  63.870  1.00  0.00           C
ATOM   2930  HG1 MET A 341      43.824  20.454  63.388  1.00  0.00           H
ATOM   2931  HG2 MET A 341      42.084  20.906  63.104  1.00  0.00           H
ATOM   2932  SD  MET A 341      42.350  19.107  64.768  1.00  0.00           S
ATOM   2933  CE  MET A 341      42.679  18.013  63.390  1.00  0.00           C
ATOM   2934  HE1 MET A 341      43.773  17.829  63.456  1.00  0.00           H
ATOM   2935  HE2 MET A 341      42.465  18.504  62.417  1.00  0.00           H
ATOM   2936  HE3 MET A 341      42.149  17.040  63.303  1.00  0.00           H
ATOM   2937  C   MET A 341      41.731  22.950  66.827  1.00  0.00           C
ATOM   2938  O   MET A 341      41.671  22.402  67.956  1.00  0.00           O
ATOM   2939  N   LEU A 342      41.863  24.288  66.713  1.00  0.00           N
ATOM   2940  HN  LEU A 342      41.845  24.685  65.799  1.00  0.00           H
ATOM   2941  CA  LEU A 342      42.055  25.212  67.871  1.00  0.00           C
ATOM   2942  HA  LEU A 342      42.756  24.839  68.603  1.00  0.00           H
ATOM   2943  CB  LEU A 342      42.449  26.631  67.363  1.00  0.00           C
ATOM   2944  HB1 LEU A 342      41.645  27.060  66.727  1.00  0.00           H
ATOM   2945  HB2 LEU A 342      43.380  26.575  66.760  1.00  0.00           H
ATOM   2946  CG  LEU A 342      42.934  27.601  68.490  1.00  0.00           C
ATOM   2947  HG  LEU A 342      42.059  27.797  69.147  1.00  0.00           H
ATOM   2948  CD1 LEU A 342      44.042  27.033  69.409  1.00  0.00           C
ATOM   2949 1HD1 LEU A 342      44.301  27.806  70.164  1.00  0.00           H
ATOM   2950 2HD1 LEU A 342      44.962  26.795  68.833  1.00  0.00           H
ATOM   2951 3HD1 LEU A 342      43.578  26.154  69.906  1.00  0.00           H
ATOM   2952  CD2 LEU A 342      43.386  28.964  67.941  1.00  0.00           C
ATOM   2953 1HD2 LEU A 342      44.205  28.659  67.255  1.00  0.00           H
ATOM   2954 2HD2 LEU A 342      43.530  29.659  68.796  1.00  0.00           H
ATOM   2955 3HD2 LEU A 342      42.534  29.446  67.416  1.00  0.00           H
ATOM   2956  C   LEU A 342      40.834  25.299  68.738  1.00  0.00           C
ATOM   2957  O   LEU A 342      40.894  25.276  69.951  1.00  0.00           O
ATOM   2958  N   LEU A 343      39.573  25.266  68.108  1.00  0.00           N
ATOM   2959  HN  LEU A 343      39.627  25.553  67.154  1.00  0.00           H
ATOM   2960  CA  LEU A 343      38.198  25.219  68.672  1.00  0.00           C
ATOM   2961  HA  LEU A 343      38.074  26.073  69.322  1.00  0.00           H
ATOM   2962  CB  LEU A 343      37.034  25.395  67.642  1.00  0.00           C
ATOM   2963  HB1 LEU A 343      37.037  24.629  66.837  1.00  0.00           H
ATOM   2964  HB2 LEU A 343      37.248  26.383  67.181  1.00  0.00           H
ATOM   2965  CG  LEU A 343      35.526  25.455  68.092  1.00  0.00           C
ATOM   2966  HG  LEU A 343      35.510  26.006  69.057  1.00  0.00           H
ATOM   2967  CD1 LEU A 343      34.678  26.397  67.143  1.00  0.00           C
ATOM   2968 1HD1 LEU A 343      34.537  25.792  66.222  1.00  0.00           H
ATOM   2969 2HD1 LEU A 343      35.158  27.356  66.852  1.00  0.00           H
ATOM   2970 3HD1 LEU A 343      33.757  26.664  67.705  1.00  0.00           H
ATOM   2971  CD2 LEU A 343      34.938  24.074  68.344  1.00  0.00           C
ATOM   2972 1HD2 LEU A 343      33.857  23.962  68.575  1.00  0.00           H
ATOM   2973 2HD2 LEU A 343      35.485  23.546  69.154  1.00  0.00           H
ATOM   2974 3HD2 LEU A 343      35.014  23.407  67.458  1.00  0.00           H
ATOM   2975  C   LEU A 343      38.043  24.023  69.529  1.00  0.00           C
ATOM   2976  O   LEU A 343      37.308  24.017  70.531  1.00  0.00           O
ATOM   2977  N   ALA A 344      38.728  22.894  69.163  1.00  0.00           N
ATOM   2978  HN  ALA A 344      39.176  22.787  68.279  1.00  0.00           H
ATOM   2979  CA  ALA A 344      38.736  21.660  70.011  1.00  0.00           C
ATOM   2980  HA  ALA A 344      37.776  21.545  70.491  1.00  0.00           H
ATOM   2981  CB  ALA A 344      38.825  20.356  69.157  1.00  0.00           C
ATOM   2982  HB1 ALA A 344      39.881  20.309  68.816  1.00  0.00           H
ATOM   2983  HB2 ALA A 344      38.146  20.429  68.281  1.00  0.00           H
ATOM   2984  HB3 ALA A 344      38.523  19.454  69.731  1.00  0.00           H
ATOM   2985  C   ALA A 344      39.768  21.632  71.101  1.00  0.00           C
ATOM   2986  O   ALA A 344      39.540  21.114  72.227  1.00  0.00           O
ATOM   2987  N   MET A 345      40.980  22.280  70.963  1.00  0.00           N
ATOM   2988  HN  MET A 345      41.043  22.856  70.151  1.00  0.00           H
ATOM   2989  CA  MET A 345      42.110  22.392  71.926  1.00  0.00           C
ATOM   2990  HA  MET A 345      42.273  21.390  72.296  1.00  0.00           H
ATOM   2991  CB  MET A 345      43.447  22.979  71.273  1.00  0.00           C
ATOM   2992  HB1 MET A 345      44.148  23.041  72.132  1.00  0.00           H
ATOM   2993  HB2 MET A 345      43.258  23.980  70.829  1.00  0.00           H
ATOM   2994  CG  MET A 345      43.962  22.027  70.155  1.00  0.00           C
ATOM   2995  HG1 MET A 345      44.806  22.520  69.628  1.00  0.00           H
ATOM   2996  HG2 MET A 345      43.223  21.829  69.350  1.00  0.00           H
ATOM   2997  SD  MET A 345      44.636  20.405  70.654  1.00  0.00           S
ATOM   2998  CE  MET A 345      43.442  19.450  69.605  1.00  0.00           C
ATOM   2999  HE1 MET A 345      42.390  19.769  69.767  1.00  0.00           H
ATOM   3000  HE2 MET A 345      43.437  18.359  69.817  1.00  0.00           H
ATOM   3001  HE3 MET A 345      43.765  19.639  68.559  1.00  0.00           H
ATOM   3002  C   MET A 345      41.722  23.309  73.143  1.00  0.00           C
ATOM   3003  O   MET A 345      42.191  22.998  74.222  1.00  0.00           O
ATOM   3004  N   ASN A 346      40.948  24.424  72.931  1.00  0.00           N
ATOM   3005  HN  ASN A 346      40.611  24.718  72.040  1.00  0.00           H
ATOM   3006  CA  ASN A 346      40.355  25.261  73.999  1.00  0.00           C
ATOM   3007  HA  ASN A 346      39.725  25.978  73.493  1.00  0.00           H
ATOM   3008  CB  ASN A 346      39.394  24.629  74.980  1.00  0.00           C
ATOM   3009  HB1 ASN A 346      39.897  23.928  75.680  1.00  0.00           H
ATOM   3010  HB2 ASN A 346      38.608  24.044  74.456  1.00  0.00           H
ATOM   3011  CG  ASN A 346      38.618  25.639  75.875  1.00  0.00           C
ATOM   3012  OD1 ASN A 346      38.277  26.724  75.444  1.00  0.00           O
ATOM   3013  ND2 ASN A 346      38.520  25.421  77.227  1.00  0.00           N
ATOM   3014 1HD2 ASN A 346      38.002  26.107  77.738  1.00  0.00           H
ATOM   3015 2HD2 ASN A 346      38.768  24.626  77.780  1.00  0.00           H
ATOM   3016  C   ASN A 346      41.359  26.223  74.689  1.00  0.00           C
ATOM   3017  O   ASN A 346      41.842  26.107  75.820  1.00  0.00           O
ATOM   3018  N   LYS A 347      41.725  27.346  74.012  1.00  0.00           N
ATOM   3019  HN  LYS A 347      41.341  27.574  73.121  1.00  0.00           H
ATOM   3020  CA  LYS A 347      42.738  28.315  74.464  1.00  0.00           C
ATOM   3021  HA  LYS A 347      43.154  28.028  75.417  1.00  0.00           H
ATOM   3022  CB  LYS A 347      43.764  28.107  73.315  1.00  0.00           C
ATOM   3023  HB1 LYS A 347      44.623  28.743  73.621  1.00  0.00           H
ATOM   3024  HB2 LYS A 347      43.308  28.521  72.391  1.00  0.00           H
ATOM   3025  CG  LYS A 347      44.277  26.651  72.958  1.00  0.00           C
ATOM   3026  HG1 LYS A 347      45.102  26.739  72.218  1.00  0.00           H
ATOM   3027  HG2 LYS A 347      43.518  25.928  72.588  1.00  0.00           H
ATOM   3028  CD  LYS A 347      44.946  25.941  74.160  1.00  0.00           C
ATOM   3029  HD1 LYS A 347      45.206  24.896  73.888  1.00  0.00           H
ATOM   3030  HD2 LYS A 347      44.105  25.901  74.883  1.00  0.00           H
ATOM   3031  CE  LYS A 347      46.127  26.754  74.857  1.00  0.00           C
ATOM   3032  HE1 LYS A 347      45.889  27.826  75.027  1.00  0.00           H
ATOM   3033  HE2 LYS A 347      47.049  26.778  74.238  1.00  0.00           H
ATOM   3034  NZ  LYS A 347      46.534  26.133  76.140  1.00  0.00           N
ATOM   3035  HZ1 LYS A 347      46.100  25.191  76.212  1.00  0.00           H
ATOM   3036  HZ2 LYS A 347      46.133  26.704  76.911  1.00  0.00           H
ATOM   3037  HZ3 LYS A 347      47.571  26.058  76.127  1.00  0.00           H
ATOM   3038  C   LYS A 347      42.042  29.683  74.522  1.00  0.00           C
ATOM   3039  O   LYS A 347      42.639  30.772  74.555  1.00  0.00           O
ATOM   3040  N   VAL A 348      40.670  29.634  74.682  1.00  0.00           N
ATOM   3041  HN  VAL A 348      40.205  28.754  74.733  1.00  0.00           H
ATOM   3042  CA  VAL A 348      39.805  30.800  74.690  1.00  0.00           C
ATOM   3043  HA  VAL A 348      40.083  31.470  73.890  1.00  0.00           H
ATOM   3044  CB  VAL A 348      38.261  30.533  74.603  1.00  0.00           C
ATOM   3045  HB  VAL A 348      37.899  30.007  75.512  1.00  0.00           H
ATOM   3046  CG1 VAL A 348      37.410  31.743  74.586  1.00  0.00           C
ATOM   3047 1HG1 VAL A 348      36.349  31.506  74.811  1.00  0.00           H
ATOM   3048 2HG1 VAL A 348      37.408  32.240  73.592  1.00  0.00           H
ATOM   3049 3HG1 VAL A 348      37.652  32.584  75.271  1.00  0.00           H
ATOM   3050  CG2 VAL A 348      37.931  29.672  73.250  1.00  0.00           C
ATOM   3051 1HG2 VAL A 348      36.836  29.491  73.282  1.00  0.00           H
ATOM   3052 2HG2 VAL A 348      38.324  28.632  73.252  1.00  0.00           H
ATOM   3053 3HG2 VAL A 348      38.217  30.265  72.355  1.00  0.00           H
ATOM   3054  C   VAL A 348      40.058  31.779  75.848  1.00  0.00           C
ATOM   3055  O   VAL A 348      40.093  31.368  77.031  1.00  0.00           O
ATOM   3056  N   GLU A 349      40.116  33.054  75.600  1.00  0.00           N
ATOM   3057  HN  GLU A 349      40.163  33.321  74.640  1.00  0.00           H
ATOM   3058  CA  GLU A 349      40.199  34.128  76.535  1.00  0.00           C
ATOM   3059  HA  GLU A 349      39.870  33.881  77.533  1.00  0.00           H
ATOM   3060  CB  GLU A 349      41.603  34.632  76.607  1.00  0.00           C
ATOM   3061  HB1 GLU A 349      41.688  35.622  77.104  1.00  0.00           H
ATOM   3062  HB2 GLU A 349      41.952  34.690  75.554  1.00  0.00           H
ATOM   3063  CG  GLU A 349      42.555  33.650  77.354  1.00  0.00           C
ATOM   3064  HG1 GLU A 349      42.609  32.695  76.789  1.00  0.00           H
ATOM   3065  HG2 GLU A 349      42.144  33.498  78.375  1.00  0.00           H
ATOM   3066  CD  GLU A 349      43.934  34.121  77.444  1.00  0.00           C
ATOM   3067  OE1 GLU A 349      44.593  33.896  78.476  1.00  0.00           O
ATOM   3068  OE2 GLU A 349      44.482  34.579  76.414  1.00  0.00           O
ATOM   3069  C   GLU A 349      39.353  35.283  76.070  1.00  0.00           C
ATOM   3070  O   GLU A 349      38.992  35.466  74.908  1.00  0.00           O
ATOM   3071  N   GLY A 350      38.894  36.083  77.080  1.00  0.00           N
ATOM   3072  HN  GLY A 350      39.399  36.143  77.938  1.00  0.00           H
ATOM   3073  CA  GLY A 350      37.973  37.193  76.847  1.00  0.00           C
ATOM   3074  HA1 GLY A 350      37.111  36.918  77.437  1.00  0.00           H
ATOM   3075  HA2 GLY A 350      37.796  37.310  75.788  1.00  0.00           H
ATOM   3076  C   GLY A 350      38.496  38.476  77.393  1.00  0.00           C
ATOM   3077  O   GLY A 350      38.896  38.563  78.576  1.00  0.00           O
ATOM   3078  N   ASP A 351      38.614  39.433  76.449  1.00  0.00           N
ATOM   3079  HN  ASP A 351      38.148  39.302  75.578  1.00  0.00           H
ATOM   3080  CA  ASP A 351      39.077  40.878  76.696  1.00  0.00           C
ATOM   3081  HA  ASP A 351      40.043  40.845  77.179  1.00  0.00           H
ATOM   3082  CB  ASP A 351      39.370  41.575  75.287  1.00  0.00           C
ATOM   3083  HB1 ASP A 351      38.422  41.490  74.715  1.00  0.00           H
ATOM   3084  HB2 ASP A 351      40.128  41.019  74.695  1.00  0.00           H
ATOM   3085  CG  ASP A 351      39.935  42.982  75.475  1.00  0.00           C
ATOM   3086  OD1 ASP A 351      40.625  43.325  76.443  1.00  0.00           O
ATOM   3087  OD2 ASP A 351      39.592  43.890  74.618  1.00  0.00           O
ATOM   3088  C   ASP A 351      38.053  41.648  77.534  1.00  0.00           C
ATOM   3089  O   ASP A 351      36.926  41.726  77.203  1.00  0.00           O
ATOM   3090  N   ASN A 352      38.521  42.392  78.581  1.00  0.00           N
ATOM   3091  HN  ASN A 352      39.495  42.402  78.796  1.00  0.00           H
ATOM   3092  CA  ASN A 352      37.809  43.312  79.404  1.00  0.00           C
ATOM   3093  HA  ASN A 352      36.773  43.244  79.109  1.00  0.00           H
ATOM   3094  CB  ASN A 352      37.888  42.767  80.838  1.00  0.00           C
ATOM   3095  HB1 ASN A 352      37.104  43.196  81.499  1.00  0.00           H
ATOM   3096  HB2 ASN A 352      38.882  42.806  81.332  1.00  0.00           H
ATOM   3097  CG  ASN A 352      37.539  41.275  80.779  1.00  0.00           C
ATOM   3098  OD1 ASN A 352      38.369  40.392  81.008  1.00  0.00           O
ATOM   3099  ND2 ASN A 352      36.316  40.954  80.376  1.00  0.00           N
ATOM   3100 1HD2 ASN A 352      35.990  40.060  80.068  1.00  0.00           H
ATOM   3101 2HD2 ASN A 352      35.545  41.590  80.410  1.00  0.00           H
ATOM   3102  C   ASN A 352      38.152  44.823  79.190  1.00  0.00           C
ATOM   3103  O   ASN A 352      37.644  45.647  79.959  1.00  0.00           O
ATOM   3104  N   ILE A 353      38.965  45.123  78.161  1.00  0.00           N
ATOM   3105  HN  ILE A 353      39.438  44.389  77.681  1.00  0.00           H
ATOM   3106  CA  ILE A 353      39.282  46.456  77.783  1.00  0.00           C
ATOM   3107  HA  ILE A 353      39.095  47.141  78.597  1.00  0.00           H
ATOM   3108  CB  ILE A 353      40.813  46.669  77.464  1.00  0.00           C
ATOM   3109  HB  ILE A 353      41.077  45.958  76.653  1.00  0.00           H
ATOM   3110  CG2 ILE A 353      41.049  48.085  76.930  1.00  0.00           C
ATOM   3111 1HG2 ILE A 353      40.614  48.827  77.633  1.00  0.00           H
ATOM   3112 2HG2 ILE A 353      40.515  48.205  75.962  1.00  0.00           H
ATOM   3113 3HG2 ILE A 353      42.138  48.227  76.764  1.00  0.00           H
ATOM   3114  CG1 ILE A 353      41.757  46.268  78.661  1.00  0.00           C
ATOM   3115 1HG1 ILE A 353      42.784  46.065  78.290  1.00  0.00           H
ATOM   3116 2HG1 ILE A 353      41.415  45.399  79.262  1.00  0.00           H
ATOM   3117  CD  ILE A 353      41.878  47.390  79.671  1.00  0.00           C
ATOM   3118  HD1 ILE A 353      42.367  46.932  80.558  1.00  0.00           H
ATOM   3119  HD2 ILE A 353      40.832  47.697  79.889  1.00  0.00           H
ATOM   3120  HD3 ILE A 353      42.298  48.377  79.382  1.00  0.00           H
ATOM   3121  C   ILE A 353      38.365  46.826  76.566  1.00  0.00           C
ATOM   3122  O   ILE A 353      37.457  47.572  76.750  1.00  0.00           O
ATOM   3123  N   SER A 354      38.591  46.166  75.395  1.00  0.00           N
ATOM   3124  HN  SER A 354      39.334  45.511  75.283  1.00  0.00           H
ATOM   3125  CA  SER A 354      37.681  46.425  74.310  1.00  0.00           C
ATOM   3126  HA  SER A 354      37.258  47.415  74.402  1.00  0.00           H
ATOM   3127  CB  SER A 354      38.421  46.262  72.950  1.00  0.00           C
ATOM   3128  HB1 SER A 354      39.237  47.016  72.945  1.00  0.00           H
ATOM   3129  HB2 SER A 354      37.711  46.603  72.167  1.00  0.00           H
ATOM   3130  OG  SER A 354      38.798  45.013  72.429  1.00  0.00           O
ATOM   3131  HG1 SER A 354      39.314  44.543  73.088  1.00  0.00           H
ATOM   3132  C   SER A 354      36.449  45.526  74.277  1.00  0.00           C
ATOM   3133  O   SER A 354      35.354  46.013  73.846  1.00  0.00           O
ATOM   3134  N   GLY A 355      36.572  44.269  74.684  1.00  0.00           N
ATOM   3135  HN  GLY A 355      37.487  43.967  74.938  1.00  0.00           H
ATOM   3136  CA  GLY A 355      35.496  43.276  74.738  1.00  0.00           C
ATOM   3137  HA1 GLY A 355      34.587  43.729  74.371  1.00  0.00           H
ATOM   3138  HA2 GLY A 355      35.466  43.024  75.788  1.00  0.00           H
ATOM   3139  C   GLY A 355      35.622  42.005  73.964  1.00  0.00           C
ATOM   3140  O   GLY A 355      34.785  41.140  74.159  1.00  0.00           O
ATOM   3141  N   VAL A 356      36.518  41.876  72.969  1.00  0.00           N
ATOM   3142  HN  VAL A 356      37.133  42.603  72.675  1.00  0.00           H
ATOM   3143  CA  VAL A 356      36.570  40.786  72.082  1.00  0.00           C
ATOM   3144  HA  VAL A 356      35.598  40.523  71.690  1.00  0.00           H
ATOM   3145  CB  VAL A 356      37.557  41.072  70.982  1.00  0.00           C
ATOM   3146  HB  VAL A 356      37.645  40.148  70.371  1.00  0.00           H
ATOM   3147  CG1 VAL A 356      36.947  42.222  70.173  1.00  0.00           C
ATOM   3148 1HG1 VAL A 356      37.250  43.234  70.515  1.00  0.00           H
ATOM   3149 2HG1 VAL A 356      35.844  42.088  70.150  1.00  0.00           H
ATOM   3150 3HG1 VAL A 356      37.262  42.065  69.119  1.00  0.00           H
ATOM   3151  CG2 VAL A 356      38.958  41.439  71.449  1.00  0.00           C
ATOM   3152 1HG2 VAL A 356      38.916  42.478  71.839  1.00  0.00           H
ATOM   3153 2HG2 VAL A 356      39.667  41.459  70.594  1.00  0.00           H
ATOM   3154 3HG2 VAL A 356      39.443  40.748  72.171  1.00  0.00           H
ATOM   3155  C   VAL A 356      36.962  39.467  72.757  1.00  0.00           C
ATOM   3156  O   VAL A 356      37.623  39.434  73.825  1.00  0.00           O
ATOM   3157  N   CYS A 357      36.541  38.284  72.154  1.00  0.00           N
ATOM   3158  HN  CYS A 357      35.940  38.352  71.362  1.00  0.00           H
ATOM   3159  CA  CYS A 357      37.080  36.967  72.553  1.00  0.00           C
ATOM   3160  HA  CYS A 357      37.618  37.072  73.483  1.00  0.00           H
ATOM   3161  CB  CYS A 357      35.937  35.892  72.795  1.00  0.00           C
ATOM   3162  HB1 CYS A 357      36.536  34.984  73.022  1.00  0.00           H
ATOM   3163  HB2 CYS A 357      35.316  35.908  71.873  1.00  0.00           H
ATOM   3164  SG  CYS A 357      34.925  36.318  74.202  1.00  0.00           S
ATOM   3165  C   CYS A 357      38.057  36.437  71.513  1.00  0.00           C
ATOM   3166  O   CYS A 357      37.797  36.586  70.291  1.00  0.00           O
ATOM   3167  N   PHE A 358      39.188  35.842  71.982  1.00  0.00           N
ATOM   3168  HN  PHE A 358      39.249  35.487  72.912  1.00  0.00           H
ATOM   3169  CA  PHE A 358      40.349  35.563  71.152  1.00  0.00           C
ATOM   3170  HA  PHE A 358      39.911  35.114  70.273  1.00  0.00           H
ATOM   3171  CB  PHE A 358      41.096  36.847  70.819  1.00  0.00           C
ATOM   3172  HB1 PHE A 358      41.770  37.313  71.569  1.00  0.00           H
ATOM   3173  HB2 PHE A 358      40.383  37.693  70.725  1.00  0.00           H
ATOM   3174  CG  PHE A 358      41.821  36.785  69.528  1.00  0.00           C
ATOM   3175  CD1 PHE A 358      41.214  36.230  68.361  1.00  0.00           C
ATOM   3176  HD1 PHE A 358      40.268  35.710  68.381  1.00  0.00           H
ATOM   3177  CE1 PHE A 358      41.863  36.367  67.157  1.00  0.00           C
ATOM   3178  HE1 PHE A 358      41.391  36.015  66.251  1.00  0.00           H
ATOM   3179  CZ  PHE A 358      43.061  37.107  67.015  1.00  0.00           C
ATOM   3180  HZ  PHE A 358      43.539  37.307  66.068  1.00  0.00           H
ATOM   3181  CD2 PHE A 358      43.127  37.319  69.397  1.00  0.00           C
ATOM   3182  HD2 PHE A 358      43.787  37.583  70.211  1.00  0.00           H
ATOM   3183  CE2 PHE A 358      43.660  37.577  68.133  1.00  0.00           C
ATOM   3184  HE2 PHE A 358      44.689  37.896  68.052  1.00  0.00           H
ATOM   3185  C   PHE A 358      41.285  34.532  71.765  1.00  0.00           C
ATOM   3186  O   PHE A 358      41.003  33.868  72.758  1.00  0.00           O
ATOM   3187  N   VAL A 359      42.501  34.356  71.234  1.00  0.00           N
ATOM   3188  HN  VAL A 359      42.797  34.769  70.376  1.00  0.00           H
ATOM   3189  CA  VAL A 359      43.522  33.405  71.744  1.00  0.00           C
ATOM   3190  HA  VAL A 359      43.108  33.119  72.700  1.00  0.00           H
ATOM   3191  CB  VAL A 359      43.679  32.170  70.821  1.00  0.00           C
ATOM   3192  HB  VAL A 359      42.726  31.603  70.754  1.00  0.00           H
ATOM   3193  CG1 VAL A 359      44.229  32.581  69.408  1.00  0.00           C
ATOM   3194 1HG1 VAL A 359      45.111  33.243  69.547  1.00  0.00           H
ATOM   3195 2HG1 VAL A 359      43.448  33.093  68.806  1.00  0.00           H
ATOM   3196 3HG1 VAL A 359      44.659  31.719  68.855  1.00  0.00           H
ATOM   3197  CG2 VAL A 359      44.715  31.270  71.444  1.00  0.00           C
ATOM   3198 1HG2 VAL A 359      44.634  30.228  71.066  1.00  0.00           H
ATOM   3199 2HG2 VAL A 359      44.634  31.087  72.537  1.00  0.00           H
ATOM   3200 3HG2 VAL A 359      45.766  31.596  71.290  1.00  0.00           H
ATOM   3201  C   VAL A 359      44.748  34.257  72.013  1.00  0.00           C
ATOM   3202  O   VAL A 359      45.111  35.157  71.290  1.00  0.00           O
ATOM   3203  N   GLY A 360      45.354  33.981  73.168  1.00  0.00           N
ATOM   3204  HN  GLY A 360      45.198  33.205  73.775  1.00  0.00           H
ATOM   3205  CA  GLY A 360      46.528  34.811  73.532  1.00  0.00           C
ATOM   3206  HA1 GLY A 360      47.256  34.652  72.750  1.00  0.00           H
ATOM   3207  HA2 GLY A 360      46.907  34.392  74.453  1.00  0.00           H
ATOM   3208  C   GLY A 360      46.231  36.299  73.783  1.00  0.00           C
ATOM   3209  O   GLY A 360      47.059  37.131  73.427  1.00  0.00           O
ATOM   3210  N   LEU A 361      45.110  36.581  74.403  1.00  0.00           N
ATOM   3211  HN  LEU A 361      44.583  35.804  74.737  1.00  0.00           H
ATOM   3212  CA  LEU A 361      44.880  37.968  74.891  1.00  0.00           C
ATOM   3213  HA  LEU A 361      45.228  38.743  74.224  1.00  0.00           H
ATOM   3214  CB  LEU A 361      43.350  38.177  75.093  1.00  0.00           C
ATOM   3215  HB1 LEU A 361      43.048  39.018  75.754  1.00  0.00           H
ATOM   3216  HB2 LEU A 361      42.859  37.272  75.510  1.00  0.00           H
ATOM   3217  CG  LEU A 361      42.668  38.560  73.802  1.00  0.00           C
ATOM   3218  HG  LEU A 361      43.171  37.951  73.020  1.00  0.00           H
ATOM   3219  CD1 LEU A 361      41.142  38.289  73.964  1.00  0.00           C
ATOM   3220 1HD1 LEU A 361      40.962  37.209  74.151  1.00  0.00           H
ATOM   3221 2HD1 LEU A 361      40.570  38.474  73.030  1.00  0.00           H
ATOM   3222 3HD1 LEU A 361      40.627  38.853  74.771  1.00  0.00           H
ATOM   3223  CD2 LEU A 361      42.825  40.087  73.399  1.00  0.00           C
ATOM   3224 1HD2 LEU A 361      43.861  40.260  73.036  1.00  0.00           H
ATOM   3225 2HD2 LEU A 361      42.716  40.760  74.276  1.00  0.00           H
ATOM   3226 3HD2 LEU A 361      42.210  40.418  72.535  1.00  0.00           H
ATOM   3227  C   LEU A 361      45.501  38.228  76.218  1.00  0.00           C
ATOM   3228  O   LEU A 361      45.734  39.423  76.513  1.00  0.00           O
ATOM   3229  N   TYR A 362      45.800  37.146  76.995  1.00  0.00           N
ATOM   3230  HN  TYR A 362      45.517  36.213  76.784  1.00  0.00           H
ATOM   3231  CA  TYR A 362      46.573  37.293  78.225  1.00  0.00           C
ATOM   3232  HA  TYR A 362      46.969  38.298  78.197  1.00  0.00           H
ATOM   3233  CB  TYR A 362      45.732  37.059  79.507  1.00  0.00           C
ATOM   3234  HB1 TYR A 362      46.338  37.316  80.402  1.00  0.00           H
ATOM   3235  HB2 TYR A 362      45.451  35.985  79.544  1.00  0.00           H
ATOM   3236  CG  TYR A 362      44.533  37.878  79.419  1.00  0.00           C
ATOM   3237  CD1 TYR A 362      43.286  37.312  79.132  1.00  0.00           C
ATOM   3238  HD1 TYR A 362      43.265  36.255  78.907  1.00  0.00           H
ATOM   3239  CE1 TYR A 362      42.101  37.984  79.333  1.00  0.00           C
ATOM   3240  HE1 TYR A 362      41.148  37.492  79.201  1.00  0.00           H
ATOM   3241  CZ  TYR A 362      42.141  39.340  79.567  1.00  0.00           C
ATOM   3242  OH  TYR A 362      41.004  40.125  79.573  1.00  0.00           O
ATOM   3243  HH  TYR A 362      40.175  39.663  79.427  1.00  0.00           H
ATOM   3244  CD2 TYR A 362      44.552  39.201  79.815  1.00  0.00           C
ATOM   3245  HD2 TYR A 362      45.467  39.660  80.160  1.00  0.00           H
ATOM   3246  CE2 TYR A 362      43.354  39.930  79.792  1.00  0.00           C
ATOM   3247  HE2 TYR A 362      43.533  40.984  79.942  1.00  0.00           H
ATOM   3248  C   TYR A 362      47.776  36.303  78.172  1.00  0.00           C
ATOM   3249  O   TYR A 362      48.932  36.606  78.399  1.00  0.00           O
ATOM   3250  N   ASP A 363      47.457  35.023  77.822  1.00  0.00           N
ATOM   3251  HN  ASP A 363      46.524  34.689  77.707  1.00  0.00           H
ATOM   3252  CA  ASP A 363      48.481  33.975  77.665  1.00  0.00           C
ATOM   3253  HA  ASP A 363      49.063  33.918  78.574  1.00  0.00           H
ATOM   3254  CB  ASP A 363      47.549  32.668  77.490  1.00  0.00           C
ATOM   3255  HB1 ASP A 363      46.821  32.847  76.670  1.00  0.00           H
ATOM   3256  HB2 ASP A 363      46.875  32.480  78.353  1.00  0.00           H
ATOM   3257  CG  ASP A 363      48.328  31.408  77.105  1.00  0.00           C
ATOM   3258  OD1 ASP A 363      47.768  30.298  77.035  1.00  0.00           O
ATOM   3259  OD2 ASP A 363      49.552  31.497  76.959  1.00  0.00           O
ATOM   3260  C   ASP A 363      49.426  34.141  76.516  1.00  0.00           C
ATOM   3261  O   ASP A 363      49.090  34.126  75.334  1.00  0.00           O
ATOM   3262  N   LEU A 364      50.757  34.379  76.835  1.00  0.00           N
ATOM   3263  HN  LEU A 364      51.024  34.111  77.758  1.00  0.00           H
ATOM   3264  CA  LEU A 364      51.799  34.708  75.964  1.00  0.00           C
ATOM   3265  HA  LEU A 364      51.531  35.527  75.313  1.00  0.00           H
ATOM   3266  CB  LEU A 364      53.141  35.056  76.719  1.00  0.00           C
ATOM   3267  HB1 LEU A 364      53.419  34.157  77.310  1.00  0.00           H
ATOM   3268  HB2 LEU A 364      52.876  35.907  77.383  1.00  0.00           H
ATOM   3269  CG  LEU A 364      54.337  35.504  75.892  1.00  0.00           C
ATOM   3270  HG  LEU A 364      54.590  34.642  75.239  1.00  0.00           H
ATOM   3271  CD1 LEU A 364      53.966  36.647  74.904  1.00  0.00           C
ATOM   3272 1HD1 LEU A 364      53.603  37.508  75.504  1.00  0.00           H
ATOM   3273 2HD1 LEU A 364      53.292  36.263  74.108  1.00  0.00           H
ATOM   3274 3HD1 LEU A 364      54.840  37.004  74.318  1.00  0.00           H
ATOM   3275  CD2 LEU A 364      55.514  35.829  76.861  1.00  0.00           C
ATOM   3276 1HD2 LEU A 364      56.466  36.017  76.319  1.00  0.00           H
ATOM   3277 2HD2 LEU A 364      55.732  34.955  77.511  1.00  0.00           H
ATOM   3278 3HD2 LEU A 364      55.360  36.740  77.479  1.00  0.00           H
ATOM   3279  C   LEU A 364      52.077  33.532  75.016  1.00  0.00           C
ATOM   3280  O   LEU A 364      52.410  33.728  73.838  1.00  0.00           O
ATOM   3281  N   ASP A 365      51.997  32.281  75.469  1.00  0.00           N
ATOM   3282  HN  ASP A 365      51.653  32.246  76.405  1.00  0.00           H
ATOM   3283  CA  ASP A 365      52.418  31.076  74.734  1.00  0.00           C
ATOM   3284  HA  ASP A 365      53.404  31.245  74.328  1.00  0.00           H
ATOM   3285  CB  ASP A 365      52.484  29.924  75.757  1.00  0.00           C
ATOM   3286  HB1 ASP A 365      52.872  28.994  75.288  1.00  0.00           H
ATOM   3287  HB2 ASP A 365      51.457  29.820  76.167  1.00  0.00           H
ATOM   3288  CG  ASP A 365      53.390  30.269  76.982  1.00  0.00           C
ATOM   3289  OD1 ASP A 365      53.102  29.567  78.026  1.00  0.00           O
ATOM   3290  OD2 ASP A 365      54.321  31.078  76.889  1.00  0.00           O
ATOM   3291  C   ASP A 365      51.371  30.819  73.643  1.00  0.00           C
ATOM   3292  O   ASP A 365      51.755  30.664  72.473  1.00  0.00           O
ATOM   3293  N   ALA A 366      50.062  30.978  73.931  1.00  0.00           N
ATOM   3294  HN  ALA A 366      49.833  31.142  74.887  1.00  0.00           H
ATOM   3295  CA  ALA A 366      48.991  31.019  73.017  1.00  0.00           C
ATOM   3296  HA  ALA A 366      48.992  30.082  72.479  1.00  0.00           H
ATOM   3297  CB  ALA A 366      47.738  31.171  73.785  1.00  0.00           C
ATOM   3298  HB1 ALA A 366      46.946  30.988  73.028  1.00  0.00           H
ATOM   3299  HB2 ALA A 366      47.597  32.188  74.209  1.00  0.00           H
ATOM   3300  HB3 ALA A 366      47.626  30.502  74.665  1.00  0.00           H
ATOM   3301  C   ALA A 366      48.992  32.027  71.975  1.00  0.00           C
ATOM   3302  O   ALA A 366      48.723  31.712  70.789  1.00  0.00           O
ATOM   3303  N   SER A 367      49.339  33.254  72.353  1.00  0.00           N
ATOM   3304  HN  SER A 367      49.421  33.391  73.337  1.00  0.00           H
ATOM   3305  CA  SER A 367      49.611  34.332  71.408  1.00  0.00           C
ATOM   3306  HA  SER A 367      48.688  34.392  70.850  1.00  0.00           H
ATOM   3307  CB  SER A 367      49.867  35.657  72.109  1.00  0.00           C
ATOM   3308  HB1 SER A 367      50.915  35.671  72.477  1.00  0.00           H
ATOM   3309  HB2 SER A 367      49.240  35.823  73.011  1.00  0.00           H
ATOM   3310  OG  SER A 367      49.832  36.798  71.213  1.00  0.00           O
ATOM   3311  HG1 SER A 367      48.957  36.981  70.865  1.00  0.00           H
ATOM   3312  C   SER A 367      50.653  34.004  70.303  1.00  0.00           C
ATOM   3313  O   SER A 367      50.505  34.160  69.104  1.00  0.00           O
ATOM   3314  N   ARG A 368      51.851  33.503  70.736  1.00  0.00           N
ATOM   3315  HN  ARG A 368      51.957  33.378  71.719  1.00  0.00           H
ATOM   3316  CA  ARG A 368      52.929  33.100  69.881  1.00  0.00           C
ATOM   3317  HA  ARG A 368      53.117  33.968  69.266  1.00  0.00           H
ATOM   3318  CB  ARG A 368      54.243  32.869  70.586  1.00  0.00           C
ATOM   3319  HB1 ARG A 368      54.939  32.419  69.846  1.00  0.00           H
ATOM   3320  HB2 ARG A 368      54.130  32.186  71.455  1.00  0.00           H
ATOM   3321  CG  ARG A 368      54.779  34.216  71.169  1.00  0.00           C
ATOM   3322  HG1 ARG A 368      53.960  34.570  71.831  1.00  0.00           H
ATOM   3323  HG2 ARG A 368      54.956  34.893  70.306  1.00  0.00           H
ATOM   3324  CD  ARG A 368      56.090  33.997  71.929  1.00  0.00           C
ATOM   3325  HD1 ARG A 368      56.916  33.473  71.403  1.00  0.00           H
ATOM   3326  HD2 ARG A 368      55.814  33.438  72.849  1.00  0.00           H
ATOM   3327  NE  ARG A 368      56.561  35.342  72.250  1.00  0.00           N
ATOM   3328  HE  ARG A 368      56.115  36.149  71.862  1.00  0.00           H
ATOM   3329  CZ  ARG A 368      57.624  35.648  72.963  1.00  0.00           C
ATOM   3330  NH1 ARG A 368      58.335  34.774  73.593  1.00  0.00           N
ATOM   3331 1HH1 ARG A 368      58.194  33.799  73.419  1.00  0.00           H
ATOM   3332 2HH1 ARG A 368      59.121  35.180  74.059  1.00  0.00           H
ATOM   3333  NH2 ARG A 368      58.021  36.892  73.077  1.00  0.00           N
ATOM   3334 1HH2 ARG A 368      57.347  37.501  72.660  1.00  0.00           H
ATOM   3335 2HH2 ARG A 368      58.713  37.164  73.747  1.00  0.00           H
ATOM   3336  C   ARG A 368      52.632  31.930  68.971  1.00  0.00           C
ATOM   3337  O   ARG A 368      52.839  32.023  67.737  1.00  0.00           O
ATOM   3338  N   TYR A 369      52.086  30.797  69.548  1.00  0.00           N
ATOM   3339  HN  TYR A 369      51.907  30.779  70.528  1.00  0.00           H
ATOM   3340  CA  TYR A 369      51.803  29.618  68.799  1.00  0.00           C
ATOM   3341  HA  TYR A 369      52.658  29.446  68.161  1.00  0.00           H
ATOM   3342  CB  TYR A 369      51.403  28.427  69.733  1.00  0.00           C
ATOM   3343  HB1 TYR A 369      50.827  27.643  69.197  1.00  0.00           H
ATOM   3344  HB2 TYR A 369      50.690  28.820  70.488  1.00  0.00           H
ATOM   3345  CG  TYR A 369      52.674  27.876  70.387  1.00  0.00           C
ATOM   3346  CD1 TYR A 369      52.753  27.738  71.775  1.00  0.00           C
ATOM   3347  HD1 TYR A 369      51.915  28.107  72.348  1.00  0.00           H
ATOM   3348  CE1 TYR A 369      53.900  27.223  72.388  1.00  0.00           C
ATOM   3349  HE1 TYR A 369      53.988  27.246  73.464  1.00  0.00           H
ATOM   3350  CZ  TYR A 369      54.936  26.696  71.621  1.00  0.00           C
ATOM   3351  OH  TYR A 369      56.216  26.399  72.182  1.00  0.00           O
ATOM   3352  HH  TYR A 369      56.856  26.244  71.484  1.00  0.00           H
ATOM   3353  CD2 TYR A 369      53.757  27.375  69.604  1.00  0.00           C
ATOM   3354  HD2 TYR A 369      53.656  27.371  68.529  1.00  0.00           H
ATOM   3355  CE2 TYR A 369      54.814  26.769  70.215  1.00  0.00           C
ATOM   3356  HE2 TYR A 369      55.633  26.307  69.684  1.00  0.00           H
ATOM   3357  C   TYR A 369      50.701  29.853  67.811  1.00  0.00           C
ATOM   3358  O   TYR A 369      50.825  29.413  66.637  1.00  0.00           O
ATOM   3359  N   PHE A 370      49.598  30.481  68.230  1.00  0.00           N
ATOM   3360  HN  PHE A 370      49.527  30.897  69.134  1.00  0.00           H
ATOM   3361  CA  PHE A 370      48.393  30.489  67.358  1.00  0.00           C
ATOM   3362  HA  PHE A 370      48.417  29.746  66.574  1.00  0.00           H
ATOM   3363  CB  PHE A 370      47.197  30.042  68.233  1.00  0.00           C
ATOM   3364  HB1 PHE A 370      46.324  29.845  67.575  1.00  0.00           H
ATOM   3365  HB2 PHE A 370      46.907  30.810  68.982  1.00  0.00           H
ATOM   3366  CG  PHE A 370      47.550  28.735  68.859  1.00  0.00           C
ATOM   3367  CD1 PHE A 370      47.360  28.577  70.254  1.00  0.00           C
ATOM   3368  HD1 PHE A 370      46.790  29.345  70.756  1.00  0.00           H
ATOM   3369  CE1 PHE A 370      47.709  27.390  70.945  1.00  0.00           C
ATOM   3370  HE1 PHE A 370      47.660  27.353  72.023  1.00  0.00           H
ATOM   3371  CZ  PHE A 370      48.334  26.353  70.230  1.00  0.00           C
ATOM   3372  HZ  PHE A 370      48.498  25.461  70.816  1.00  0.00           H
ATOM   3373  CD2 PHE A 370      48.147  27.624  68.191  1.00  0.00           C
ATOM   3374  HD2 PHE A 370      48.270  27.498  67.126  1.00  0.00           H
ATOM   3375  CE2 PHE A 370      48.548  26.451  68.849  1.00  0.00           C
ATOM   3376  HE2 PHE A 370      48.880  25.608  68.261  1.00  0.00           H
ATOM   3377  C   PHE A 370      48.024  31.792  66.709  1.00  0.00           C
ATOM   3378  O   PHE A 370      47.052  31.830  65.894  1.00  0.00           O
ATOM   3379  N   VAL A 371      48.721  32.933  66.984  1.00  0.00           N
ATOM   3380  HN  VAL A 371      49.455  32.939  67.659  1.00  0.00           H
ATOM   3381  CA  VAL A 371      48.410  34.146  66.189  1.00  0.00           C
ATOM   3382  HA  VAL A 371      47.793  33.839  65.357  1.00  0.00           H
ATOM   3383  CB  VAL A 371      47.765  35.274  67.027  1.00  0.00           C
ATOM   3384  HB  VAL A 371      48.489  35.380  67.863  1.00  0.00           H
ATOM   3385  CG1 VAL A 371      47.591  36.606  66.253  1.00  0.00           C
ATOM   3386 1HG1 VAL A 371      48.533  36.953  65.778  1.00  0.00           H
ATOM   3387 2HG1 VAL A 371      47.256  37.405  66.949  1.00  0.00           H
ATOM   3388 3HG1 VAL A 371      46.821  36.510  65.457  1.00  0.00           H
ATOM   3389  CG2 VAL A 371      46.372  34.836  67.603  1.00  0.00           C
ATOM   3390 1HG2 VAL A 371      46.459  33.908  68.207  1.00  0.00           H
ATOM   3391 2HG2 VAL A 371      45.624  34.694  66.794  1.00  0.00           H
ATOM   3392 3HG2 VAL A 371      46.035  35.669  68.255  1.00  0.00           H
ATOM   3393  C   VAL A 371      49.703  34.622  65.588  1.00  0.00           C
ATOM   3394  O   VAL A 371      49.772  34.920  64.389  1.00  0.00           O
ATOM   3395  N   LEU A 372      50.720  34.874  66.465  1.00  0.00           N
ATOM   3396  HN  LEU A 372      50.630  34.573  67.411  1.00  0.00           H
ATOM   3397  CA  LEU A 372      51.950  35.497  65.995  1.00  0.00           C
ATOM   3398  HA  LEU A 372      51.732  36.503  65.667  1.00  0.00           H
ATOM   3399  CB  LEU A 372      52.828  35.834  67.216  1.00  0.00           C
ATOM   3400  HB1 LEU A 372      53.257  34.918  67.677  1.00  0.00           H
ATOM   3401  HB2 LEU A 372      52.388  36.380  68.078  1.00  0.00           H
ATOM   3402  CG  LEU A 372      54.062  36.663  66.908  1.00  0.00           C
ATOM   3403  HG  LEU A 372      54.385  36.266  65.922  1.00  0.00           H
ATOM   3404  CD1 LEU A 372      53.726  38.188  66.644  1.00  0.00           C
ATOM   3405 1HD1 LEU A 372      53.502  38.709  67.600  1.00  0.00           H
ATOM   3406 2HD1 LEU A 372      52.724  38.267  66.171  1.00  0.00           H
ATOM   3407 3HD1 LEU A 372      54.604  38.638  66.133  1.00  0.00           H
ATOM   3408  CD2 LEU A 372      55.107  36.604  68.017  1.00  0.00           C
ATOM   3409 1HD2 LEU A 372      56.063  37.053  67.672  1.00  0.00           H
ATOM   3410 2HD2 LEU A 372      55.383  35.556  68.262  1.00  0.00           H
ATOM   3411 3HD2 LEU A 372      54.717  37.152  68.902  1.00  0.00           H
ATOM   3412  C   LEU A 372      52.653  34.612  64.962  1.00  0.00           C
ATOM   3413  O   LEU A 372      53.012  34.956  63.893  1.00  0.00           O
ATOM   3414  N   LEU A 373      52.859  33.314  65.227  1.00  0.00           N
ATOM   3415  HN  LEU A 373      52.633  33.034  66.156  1.00  0.00           H
ATOM   3416  CA  LEU A 373      53.489  32.316  64.351  1.00  0.00           C
ATOM   3417  HA  LEU A 373      54.435  32.715  64.019  1.00  0.00           H
ATOM   3418  CB  LEU A 373      53.838  31.031  65.231  1.00  0.00           C
ATOM   3419  HB1 LEU A 373      52.925  30.835  65.833  1.00  0.00           H
ATOM   3420  HB2 LEU A 373      54.750  31.182  65.846  1.00  0.00           H
ATOM   3421  CG  LEU A 373      54.047  29.652  64.502  1.00  0.00           C
ATOM   3422  HG  LEU A 373      53.102  29.472  63.945  1.00  0.00           H
ATOM   3423  CD1 LEU A 373      55.259  29.756  63.654  1.00  0.00           C
ATOM   3424 1HD1 LEU A 373      55.173  30.403  62.754  1.00  0.00           H
ATOM   3425 2HD1 LEU A 373      55.638  28.755  63.357  1.00  0.00           H
ATOM   3426 3HD1 LEU A 373      56.064  30.200  64.277  1.00  0.00           H
ATOM   3427  CD2 LEU A 373      54.112  28.462  65.458  1.00  0.00           C
ATOM   3428 1HD2 LEU A 373      55.121  28.378  65.916  1.00  0.00           H
ATOM   3429 2HD2 LEU A 373      53.833  27.508  64.963  1.00  0.00           H
ATOM   3430 3HD2 LEU A 373      53.417  28.630  66.308  1.00  0.00           H
ATOM   3431  C   LEU A 373      52.823  32.056  63.015  1.00  0.00           C
ATOM   3432  O   LEU A 373      53.532  31.993  61.988  1.00  0.00           O
ATOM   3433  N   PRO A 374      51.516  31.983  62.963  1.00  0.00           N
ATOM   3434  CD  PRO A 374      50.740  31.324  64.048  1.00  0.00           C
ATOM   3435  HD1 PRO A 374      50.613  32.066  64.866  1.00  0.00           H
ATOM   3436  HD2 PRO A 374      51.218  30.443  64.528  1.00  0.00           H
ATOM   3437  CA  PRO A 374      50.855  31.769  61.684  1.00  0.00           C
ATOM   3438  HA  PRO A 374      51.388  30.949  61.225  1.00  0.00           H
ATOM   3439  CB  PRO A 374      49.363  31.642  62.094  1.00  0.00           C
ATOM   3440  HB1 PRO A 374      48.780  31.135  61.296  1.00  0.00           H
ATOM   3441  HB2 PRO A 374      48.994  32.677  62.257  1.00  0.00           H
ATOM   3442  CG  PRO A 374      49.395  30.889  63.413  1.00  0.00           C
ATOM   3443  HG1 PRO A 374      48.456  31.082  63.976  1.00  0.00           H
ATOM   3444  HG2 PRO A 374      49.321  29.803  63.189  1.00  0.00           H
ATOM   3445  C   PRO A 374      51.081  32.950  60.756  1.00  0.00           C
ATOM   3446  O   PRO A 374      51.563  32.797  59.628  1.00  0.00           O
ATOM   3447  N   LEU A 375      50.848  34.077  61.293  1.00  0.00           N
ATOM   3448  HN  LEU A 375      50.622  34.203  62.256  1.00  0.00           H
ATOM   3449  CA  LEU A 375      51.071  35.355  60.627  1.00  0.00           C
ATOM   3450  HA  LEU A 375      50.511  35.348  59.704  1.00  0.00           H
ATOM   3451  CB  LEU A 375      50.509  36.509  61.459  1.00  0.00           C
ATOM   3452  HB1 LEU A 375      50.965  37.497  61.234  1.00  0.00           H
ATOM   3453  HB2 LEU A 375      50.673  36.302  62.539  1.00  0.00           H
ATOM   3454  CG  LEU A 375      49.004  36.977  61.215  1.00  0.00           C
ATOM   3455  HG  LEU A 375      48.691  36.876  60.154  1.00  0.00           H
ATOM   3456  CD1 LEU A 375      47.988  36.068  61.906  1.00  0.00           C
ATOM   3457 1HD1 LEU A 375      47.101  36.013  61.239  1.00  0.00           H
ATOM   3458 2HD1 LEU A 375      47.644  36.544  62.849  1.00  0.00           H
ATOM   3459 3HD1 LEU A 375      48.405  35.105  62.271  1.00  0.00           H
ATOM   3460  CD2 LEU A 375      48.768  38.419  61.779  1.00  0.00           C
ATOM   3461 1HD2 LEU A 375      47.704  38.641  61.550  1.00  0.00           H
ATOM   3462 2HD2 LEU A 375      49.468  39.077  61.219  1.00  0.00           H
ATOM   3463 3HD2 LEU A 375      48.987  38.413  62.868  1.00  0.00           H
ATOM   3464  C   LEU A 375      52.508  35.631  60.201  1.00  0.00           C
ATOM   3465  O   LEU A 375      52.722  36.140  59.107  1.00  0.00           O
ATOM   3466  N   CYS A 376      53.481  35.332  61.083  1.00  0.00           N
ATOM   3467  HN  CYS A 376      53.200  35.130  62.017  1.00  0.00           H
ATOM   3468  CA  CYS A 376      54.914  35.496  60.815  1.00  0.00           C
ATOM   3469  HA  CYS A 376      55.093  36.524  60.537  1.00  0.00           H
ATOM   3470  CB  CYS A 376      55.787  35.155  62.011  1.00  0.00           C
ATOM   3471  HB1 CYS A 376      55.659  34.092  62.309  1.00  0.00           H
ATOM   3472  HB2 CYS A 376      55.532  35.799  62.880  1.00  0.00           H
ATOM   3473  SG  CYS A 376      57.560  35.346  61.878  1.00  0.00           S
ATOM   3474  HG1 CYS A 376      58.049  34.126  62.044  1.00  0.00           H
ATOM   3475  C   CYS A 376      55.285  34.504  59.668  1.00  0.00           C
ATOM   3476  O   CYS A 376      55.980  34.882  58.695  1.00  0.00           O
ATOM   3477  N   LEU A 377      54.754  33.269  59.605  1.00  0.00           N
ATOM   3478  HN  LEU A 377      54.259  32.911  60.392  1.00  0.00           H
ATOM   3479  CA  LEU A 377      55.041  32.329  58.572  1.00  0.00           C
ATOM   3480  HA  LEU A 377      56.113  32.306  58.439  1.00  0.00           H
ATOM   3481  CB  LEU A 377      54.724  30.879  58.901  1.00  0.00           C
ATOM   3482  HB1 LEU A 377      53.676  30.831  59.266  1.00  0.00           H
ATOM   3483  HB2 LEU A 377      55.320  30.403  59.709  1.00  0.00           H
ATOM   3484  CG  LEU A 377      54.818  29.863  57.661  1.00  0.00           C
ATOM   3485  HG  LEU A 377      54.227  30.250  56.804  1.00  0.00           H
ATOM   3486  CD1 LEU A 377      56.235  29.734  56.991  1.00  0.00           C
ATOM   3487 1HD1 LEU A 377      56.748  30.719  57.032  1.00  0.00           H
ATOM   3488 2HD1 LEU A 377      56.117  29.471  55.918  1.00  0.00           H
ATOM   3489 3HD1 LEU A 377      56.864  28.952  57.465  1.00  0.00           H
ATOM   3490  CD2 LEU A 377      54.382  28.535  58.011  1.00  0.00           C
ATOM   3491 1HD2 LEU A 377      53.326  28.529  58.357  1.00  0.00           H
ATOM   3492 2HD2 LEU A 377      55.099  28.326  58.833  1.00  0.00           H
ATOM   3493 3HD2 LEU A 377      54.601  27.763  57.243  1.00  0.00           H
ATOM   3494  C   LEU A 377      54.443  32.760  57.230  1.00  0.00           C
ATOM   3495  O   LEU A 377      55.108  32.731  56.233  1.00  0.00           O
ATOM   3496  N   CYS A 378      53.168  33.290  57.271  1.00  0.00           N
ATOM   3497  HN  CYS A 378      52.662  33.473  58.110  1.00  0.00           H
ATOM   3498  CA  CYS A 378      52.641  33.826  56.062  1.00  0.00           C
ATOM   3499  HA  CYS A 378      52.639  33.110  55.253  1.00  0.00           H
ATOM   3500  CB  CYS A 378      51.124  34.240  56.233  1.00  0.00           C
ATOM   3501  HB1 CYS A 378      50.891  34.706  55.251  1.00  0.00           H
ATOM   3502  HB2 CYS A 378      50.935  35.090  56.923  1.00  0.00           H
ATOM   3503  SG  CYS A 378      49.862  32.913  56.434  1.00  0.00           S
ATOM   3504  HG1 CYS A 378      49.913  32.868  57.757  1.00  0.00           H
ATOM   3505  C   CYS A 378      53.450  35.029  55.499  1.00  0.00           C
ATOM   3506  O   CYS A 378      53.635  35.206  54.327  1.00  0.00           O
ATOM   3507  N   VAL A 379      53.869  35.922  56.358  1.00  0.00           N
ATOM   3508  HN  VAL A 379      53.525  35.997  57.291  1.00  0.00           H
ATOM   3509  CA  VAL A 379      54.612  37.080  56.069  1.00  0.00           C
ATOM   3510  HA  VAL A 379      54.064  37.590  55.290  1.00  0.00           H
ATOM   3511  CB  VAL A 379      54.522  38.100  57.168  1.00  0.00           C
ATOM   3512  HB  VAL A 379      54.610  37.555  58.132  1.00  0.00           H
ATOM   3513  CG1 VAL A 379      55.585  39.222  57.260  1.00  0.00           C
ATOM   3514 1HG1 VAL A 379      55.355  39.699  58.237  1.00  0.00           H
ATOM   3515 2HG1 VAL A 379      55.517  39.952  56.426  1.00  0.00           H
ATOM   3516 3HG1 VAL A 379      56.652  38.915  57.308  1.00  0.00           H
ATOM   3517  CG2 VAL A 379      53.103  38.764  57.146  1.00  0.00           C
ATOM   3518 1HG2 VAL A 379      52.346  37.989  57.391  1.00  0.00           H
ATOM   3519 2HG2 VAL A 379      52.858  39.188  56.149  1.00  0.00           H
ATOM   3520 3HG2 VAL A 379      53.014  39.577  57.898  1.00  0.00           H
ATOM   3521  C   VAL A 379      56.021  36.859  55.479  1.00  0.00           C
ATOM   3522  O   VAL A 379      56.431  37.513  54.544  1.00  0.00           O
ATOM   3523  N   PHE A 380      56.785  35.898  56.066  1.00  0.00           N
ATOM   3524  HN  PHE A 380      56.526  35.482  56.935  1.00  0.00           H
ATOM   3525  CA  PHE A 380      58.034  35.462  55.476  1.00  0.00           C
ATOM   3526  HA  PHE A 380      58.741  36.276  55.534  1.00  0.00           H
ATOM   3527  CB  PHE A 380      58.674  34.361  56.505  1.00  0.00           C
ATOM   3528  HB1 PHE A 380      57.800  33.713  56.730  1.00  0.00           H
ATOM   3529  HB2 PHE A 380      59.128  34.942  57.335  1.00  0.00           H
ATOM   3530  CG  PHE A 380      59.784  33.513  55.876  1.00  0.00           C
ATOM   3531  CD1 PHE A 380      60.970  34.139  55.381  1.00  0.00           C
ATOM   3532  HD1 PHE A 380      61.026  35.204  55.552  1.00  0.00           H
ATOM   3533  CE1 PHE A 380      61.814  33.434  54.559  1.00  0.00           C
ATOM   3534  HE1 PHE A 380      62.615  34.009  54.118  1.00  0.00           H
ATOM   3535  CZ  PHE A 380      61.518  32.126  54.188  1.00  0.00           C
ATOM   3536  HZ  PHE A 380      62.235  31.553  53.620  1.00  0.00           H
ATOM   3537  CD2 PHE A 380      59.538  32.180  55.578  1.00  0.00           C
ATOM   3538  HD2 PHE A 380      58.635  31.702  55.928  1.00  0.00           H
ATOM   3539  CE2 PHE A 380      60.326  31.502  54.649  1.00  0.00           C
ATOM   3540  HE2 PHE A 380      60.174  30.466  54.381  1.00  0.00           H
ATOM   3541  C   PHE A 380      57.853  34.913  54.029  1.00  0.00           C
ATOM   3542  O   PHE A 380      58.555  35.295  53.099  1.00  0.00           O
ATOM   3543  N   VAL A 381      56.768  34.087  53.789  1.00  0.00           N
ATOM   3544  HN  VAL A 381      56.252  33.651  54.523  1.00  0.00           H
ATOM   3545  CA  VAL A 381      56.379  33.482  52.458  1.00  0.00           C
ATOM   3546  HA  VAL A 381      57.290  33.184  51.961  1.00  0.00           H
ATOM   3547  CB  VAL A 381      55.628  32.142  52.558  1.00  0.00           C
ATOM   3548  HB  VAL A 381      54.855  32.254  53.349  1.00  0.00           H
ATOM   3549  CG1 VAL A 381      55.066  31.771  51.250  1.00  0.00           C
ATOM   3550 1HG1 VAL A 381      55.861  31.492  50.526  1.00  0.00           H
ATOM   3551 2HG1 VAL A 381      54.461  32.572  50.774  1.00  0.00           H
ATOM   3552 3HG1 VAL A 381      54.470  30.836  51.304  1.00  0.00           H
ATOM   3553  CG2 VAL A 381      56.743  31.099  52.939  1.00  0.00           C
ATOM   3554 1HG2 VAL A 381      57.510  30.920  52.156  1.00  0.00           H
ATOM   3555 2HG2 VAL A 381      56.216  30.142  53.142  1.00  0.00           H
ATOM   3556 3HG2 VAL A 381      57.298  31.232  53.893  1.00  0.00           H
ATOM   3557  C   VAL A 381      55.861  34.543  51.432  1.00  0.00           C
ATOM   3558  O   VAL A 381      56.386  34.632  50.320  1.00  0.00           O
ATOM   3559  N   GLY A 382      55.005  35.504  51.847  1.00  0.00           N
ATOM   3560  HN  GLY A 382      54.582  35.466  52.748  1.00  0.00           H
ATOM   3561  CA  GLY A 382      54.605  36.596  50.902  1.00  0.00           C
ATOM   3562  HA1 GLY A 382      53.839  37.166  51.407  1.00  0.00           H
ATOM   3563  HA2 GLY A 382      54.323  36.037  50.022  1.00  0.00           H
ATOM   3564  C   GLY A 382      55.784  37.448  50.480  1.00  0.00           C
ATOM   3565  O   GLY A 382      55.897  37.807  49.344  1.00  0.00           O
ATOM   3566  N   LEU A 383      56.655  37.929  51.419  1.00  0.00           N
ATOM   3567  HN  LEU A 383      56.580  37.733  52.394  1.00  0.00           H
ATOM   3568  CA  LEU A 383      57.874  38.639  50.987  1.00  0.00           C
ATOM   3569  HA  LEU A 383      57.618  39.505  50.393  1.00  0.00           H
ATOM   3570  CB  LEU A 383      58.725  39.085  52.263  1.00  0.00           C
ATOM   3571  HB1 LEU A 383      59.661  39.556  51.895  1.00  0.00           H
ATOM   3572  HB2 LEU A 383      59.025  38.186  52.844  1.00  0.00           H
ATOM   3573  CG  LEU A 383      57.953  40.040  53.087  1.00  0.00           C
ATOM   3574  HG  LEU A 383      56.988  39.580  53.389  1.00  0.00           H
ATOM   3575  CD1 LEU A 383      58.598  40.384  54.355  1.00  0.00           C
ATOM   3576 1HD1 LEU A 383      58.806  39.525  55.028  1.00  0.00           H
ATOM   3577 2HD1 LEU A 383      57.849  40.982  54.916  1.00  0.00           H
ATOM   3578 3HD1 LEU A 383      59.514  41.000  54.226  1.00  0.00           H
ATOM   3579  CD2 LEU A 383      57.650  41.264  52.323  1.00  0.00           C
ATOM   3580 1HD2 LEU A 383      57.044  40.997  51.431  1.00  0.00           H
ATOM   3581 2HD2 LEU A 383      58.589  41.753  51.987  1.00  0.00           H
ATOM   3582 3HD2 LEU A 383      57.119  42.016  52.945  1.00  0.00           H
ATOM   3583  C   LEU A 383      58.800  37.904  50.081  1.00  0.00           C
ATOM   3584  O   LEU A 383      59.436  38.458  49.183  1.00  0.00           O
ATOM   3585  N   SER A 384      58.876  36.584  50.325  1.00  0.00           N
ATOM   3586  HN  SER A 384      58.393  36.170  51.092  1.00  0.00           H
ATOM   3587  CA  SER A 384      59.642  35.722  49.531  1.00  0.00           C
ATOM   3588  HA  SER A 384      60.645  36.088  49.368  1.00  0.00           H
ATOM   3589  CB  SER A 384      59.777  34.351  50.153  1.00  0.00           C
ATOM   3590  HB1 SER A 384      60.195  33.643  49.405  1.00  0.00           H
ATOM   3591  HB2 SER A 384      58.782  34.028  50.528  1.00  0.00           H
ATOM   3592  OG  SER A 384      60.614  34.436  51.345  1.00  0.00           O
ATOM   3593  HG1 SER A 384      60.149  34.889  52.051  1.00  0.00           H
ATOM   3594  C   SER A 384      59.215  35.514  48.141  1.00  0.00           C
ATOM   3595  O   SER A 384      59.963  35.460  47.203  1.00  0.00           O
ATOM   3596  N   LEU A 385      57.852  35.543  47.897  1.00  0.00           N
ATOM   3597  HN  LEU A 385      57.196  35.553  48.648  1.00  0.00           H
ATOM   3598  CA  LEU A 385      57.236  35.529  46.568  1.00  0.00           C
ATOM   3599  HA  LEU A 385      57.759  34.961  45.813  1.00  0.00           H
ATOM   3600  CB  LEU A 385      55.788  35.047  46.785  1.00  0.00           C
ATOM   3601  HB1 LEU A 385      55.230  35.240  45.844  1.00  0.00           H
ATOM   3602  HB2 LEU A 385      55.284  35.693  47.534  1.00  0.00           H
ATOM   3603  CG  LEU A 385      55.754  33.537  47.117  1.00  0.00           C
ATOM   3604  HG  LEU A 385      56.543  33.283  47.857  1.00  0.00           H
ATOM   3605  CD1 LEU A 385      54.407  33.166  47.690  1.00  0.00           C
ATOM   3606 1HD1 LEU A 385      53.607  33.138  46.920  1.00  0.00           H
ATOM   3607 2HD1 LEU A 385      54.051  33.861  48.481  1.00  0.00           H
ATOM   3608 3HD1 LEU A 385      54.533  32.102  47.984  1.00  0.00           H
ATOM   3609  CD2 LEU A 385      56.089  32.767  45.870  1.00  0.00           C
ATOM   3610 1HD2 LEU A 385      55.445  33.141  45.046  1.00  0.00           H
ATOM   3611 2HD2 LEU A 385      56.132  31.666  46.018  1.00  0.00           H
ATOM   3612 3HD2 LEU A 385      57.107  33.067  45.541  1.00  0.00           H
ATOM   3613  C   LEU A 385      57.260  36.909  45.977  1.00  0.00           C
ATOM   3614  O   LEU A 385      57.416  37.041  44.766  1.00  0.00           O
ATOM   3615  N   LEU A 386      57.314  37.946  46.779  1.00  0.00           N
ATOM   3616  HN  LEU A 386      57.073  37.971  47.746  1.00  0.00           H
ATOM   3617  CA  LEU A 386      57.731  39.248  46.218  1.00  0.00           C
ATOM   3618  HA  LEU A 386      57.173  39.375  45.302  1.00  0.00           H
ATOM   3619  CB  LEU A 386      57.294  40.456  47.145  1.00  0.00           C
ATOM   3620  HB1 LEU A 386      57.685  41.385  46.678  1.00  0.00           H
ATOM   3621  HB2 LEU A 386      57.835  40.386  48.113  1.00  0.00           H
ATOM   3622  CG  LEU A 386      55.765  40.672  47.393  1.00  0.00           C
ATOM   3623  HG  LEU A 386      55.310  39.690  47.642  1.00  0.00           H
ATOM   3624  CD1 LEU A 386      55.444  41.684  48.547  1.00  0.00           C
ATOM   3625 1HD1 LEU A 386      55.903  41.285  49.477  1.00  0.00           H
ATOM   3626 2HD1 LEU A 386      54.338  41.741  48.641  1.00  0.00           H
ATOM   3627 3HD1 LEU A 386      55.859  42.702  48.383  1.00  0.00           H
ATOM   3628  CD2 LEU A 386      55.033  41.130  46.093  1.00  0.00           C
ATOM   3629 1HD2 LEU A 386      55.312  42.177  45.846  1.00  0.00           H
ATOM   3630 2HD2 LEU A 386      53.925  41.059  46.137  1.00  0.00           H
ATOM   3631 3HD2 LEU A 386      55.373  40.376  45.352  1.00  0.00           H
ATOM   3632  C   LEU A 386      59.117  39.352  45.677  1.00  0.00           C
ATOM   3633  O   LEU A 386      59.316  39.710  44.511  1.00  0.00           O
ATOM   3634  N   LEU A 387      60.090  38.865  46.476  1.00  0.00           N
ATOM   3635  HN  LEU A 387      59.876  38.759  47.444  1.00  0.00           H
ATOM   3636  CA  LEU A 387      61.460  38.619  46.000  1.00  0.00           C
ATOM   3637  HA  LEU A 387      61.789  39.590  45.660  1.00  0.00           H
ATOM   3638  CB  LEU A 387      62.429  38.277  47.214  1.00  0.00           C
ATOM   3639  HB1 LEU A 387      61.923  37.465  47.779  1.00  0.00           H
ATOM   3640  HB2 LEU A 387      62.412  39.223  47.795  1.00  0.00           H
ATOM   3641  CG  LEU A 387      63.769  37.652  46.919  1.00  0.00           C
ATOM   3642  HG  LEU A 387      63.679  36.682  46.385  1.00  0.00           H
ATOM   3643  CD1 LEU A 387      64.681  38.701  46.268  1.00  0.00           C
ATOM   3644 1HD1 LEU A 387      64.110  39.182  45.445  1.00  0.00           H
ATOM   3645 2HD1 LEU A 387      65.649  38.281  45.921  1.00  0.00           H
ATOM   3646 3HD1 LEU A 387      64.802  39.507  47.023  1.00  0.00           H
ATOM   3647  CD2 LEU A 387      64.432  37.271  48.218  1.00  0.00           C
ATOM   3648 1HD2 LEU A 387      64.306  38.147  48.890  1.00  0.00           H
ATOM   3649 2HD2 LEU A 387      65.490  36.986  48.035  1.00  0.00           H
ATOM   3650 3HD2 LEU A 387      63.858  36.544  48.831  1.00  0.00           H
ATOM   3651  C   LEU A 387      61.596  37.597  44.782  1.00  0.00           C
ATOM   3652  O   LEU A 387      62.520  37.825  43.973  1.00  0.00           O
ATOM   3653  N   ALA A 388      60.834  36.487  44.705  1.00  0.00           N
ATOM   3654  HN  ALA A 388      60.186  36.337  45.448  1.00  0.00           H
ATOM   3655  CA  ALA A 388      60.895  35.555  43.634  1.00  0.00           C
ATOM   3656  HA  ALA A 388      61.928  35.242  43.596  1.00  0.00           H
ATOM   3657  CB  ALA A 388      60.091  34.249  44.008  1.00  0.00           C
ATOM   3658  HB1 ALA A 388      60.606  33.723  44.840  1.00  0.00           H
ATOM   3659  HB2 ALA A 388      60.112  33.520  43.170  1.00  0.00           H
ATOM   3660  HB3 ALA A 388      59.043  34.570  44.190  1.00  0.00           H
ATOM   3661  C   ALA A 388      60.472  36.109  42.264  1.00  0.00           C
ATOM   3662  O   ALA A 388      61.141  35.833  41.276  1.00  0.00           O
ATOM   3663  N   GLY A 389      59.392  36.894  42.245  1.00  0.00           N
ATOM   3664  HN  GLY A 389      58.852  37.079  43.063  1.00  0.00           H
ATOM   3665  CA  GLY A 389      59.012  37.561  41.091  1.00  0.00           C
ATOM   3666  HA1 GLY A 389      58.263  38.277  41.396  1.00  0.00           H
ATOM   3667  HA2 GLY A 389      58.761  36.848  40.320  1.00  0.00           H
ATOM   3668  C   GLY A 389      60.147  38.490  40.541  1.00  0.00           C
ATOM   3669  O   GLY A 389      60.184  38.699  39.316  1.00  0.00           O
ATOM   3670  N   ILE A 390      60.874  39.207  41.495  1.00  0.00           N
ATOM   3671  HN  ILE A 390      60.810  39.018  42.471  1.00  0.00           H
ATOM   3672  CA  ILE A 390      61.955  40.083  41.084  1.00  0.00           C
ATOM   3673  HA  ILE A 390      61.585  40.740  40.311  1.00  0.00           H
ATOM   3674  CB  ILE A 390      62.585  40.988  42.231  1.00  0.00           C
ATOM   3675  HB  ILE A 390      62.912  40.324  43.059  1.00  0.00           H
ATOM   3676  CG2 ILE A 390      63.767  41.776  41.679  1.00  0.00           C
ATOM   3677 1HG2 ILE A 390      63.393  42.437  40.868  1.00  0.00           H
ATOM   3678 2HG2 ILE A 390      64.524  41.077  41.263  1.00  0.00           H
ATOM   3679 3HG2 ILE A 390      64.181  42.389  42.508  1.00  0.00           H
ATOM   3680  CG1 ILE A 390      61.486  41.904  42.817  1.00  0.00           C
ATOM   3681 1HG1 ILE A 390      60.514  41.371  42.888  1.00  0.00           H
ATOM   3682 2HG1 ILE A 390      61.447  42.764  42.114  1.00  0.00           H
ATOM   3683  CD  ILE A 390      61.773  42.384  44.270  1.00  0.00           C
ATOM   3684  HD1 ILE A 390      62.748  42.917  44.284  1.00  0.00           H
ATOM   3685  HD2 ILE A 390      61.832  41.467  44.893  1.00  0.00           H
ATOM   3686  HD3 ILE A 390      60.932  43.004  44.646  1.00  0.00           H
ATOM   3687  C   ILE A 390      63.034  39.306  40.380  1.00  0.00           C
ATOM   3688  O   ILE A 390      63.456  39.633  39.270  1.00  0.00           O
ATOM   3689  N   ILE A 391      63.385  38.141  40.969  1.00  0.00           N
ATOM   3690  HN  ILE A 391      63.084  37.854  41.875  1.00  0.00           H
ATOM   3691  CA  ILE A 391      64.306  37.211  40.276  1.00  0.00           C
ATOM   3692  HA  ILE A 391      65.228  37.764  40.172  1.00  0.00           H
ATOM   3693  CB  ILE A 391      64.638  36.049  41.147  1.00  0.00           C
ATOM   3694  HB  ILE A 391      63.769  35.421  41.439  1.00  0.00           H
ATOM   3695  CG2 ILE A 391      65.686  35.113  40.312  1.00  0.00           C
ATOM   3696 1HG2 ILE A 391      66.524  35.754  39.967  1.00  0.00           H
ATOM   3697 2HG2 ILE A 391      65.110  34.707  39.453  1.00  0.00           H
ATOM   3698 3HG2 ILE A 391      66.111  34.351  41.000  1.00  0.00           H
ATOM   3699  CG1 ILE A 391      65.409  36.595  42.356  1.00  0.00           C
ATOM   3700 1HG1 ILE A 391      64.930  37.486  42.816  1.00  0.00           H
ATOM   3701 2HG1 ILE A 391      66.405  36.953  42.017  1.00  0.00           H
ATOM   3702  CD  ILE A 391      65.832  35.566  43.429  1.00  0.00           C
ATOM   3703  HD1 ILE A 391      66.717  34.956  43.147  1.00  0.00           H
ATOM   3704  HD2 ILE A 391      65.095  34.839  43.833  1.00  0.00           H
ATOM   3705  HD3 ILE A 391      66.061  36.141  44.352  1.00  0.00           H
ATOM   3706  C   ILE A 391      63.890  36.785  38.879  1.00  0.00           C
ATOM   3707  O   ILE A 391      64.578  36.971  37.906  1.00  0.00           O
ATOM   3708  N   SER A 392      62.722  36.259  38.788  1.00  0.00           N
ATOM   3709  HN  SER A 392      62.242  36.094  39.646  1.00  0.00           H
ATOM   3710  CA  SER A 392      62.036  35.823  37.606  1.00  0.00           C
ATOM   3711  HA  SER A 392      62.528  34.954  37.194  1.00  0.00           H
ATOM   3712  CB  SER A 392      60.553  35.422  37.881  1.00  0.00           C
ATOM   3713  HB1 SER A 392      59.938  36.302  38.168  1.00  0.00           H
ATOM   3714  HB2 SER A 392      60.585  34.730  38.749  1.00  0.00           H
ATOM   3715  OG  SER A 392      59.826  34.968  36.735  1.00  0.00           O
ATOM   3716  HG1 SER A 392      59.390  35.725  36.339  1.00  0.00           H
ATOM   3717  C   SER A 392      62.036  36.909  36.431  1.00  0.00           C
ATOM   3718  O   SER A 392      62.461  36.627  35.297  1.00  0.00           O
ATOM   3719  N   LEU A 393      61.621  38.145  36.785  1.00  0.00           N
ATOM   3720  HN  LEU A 393      61.294  38.301  37.713  1.00  0.00           H
ATOM   3721  CA  LEU A 393      61.547  39.329  35.924  1.00  0.00           C
ATOM   3722  HA  LEU A 393      60.916  39.175  35.061  1.00  0.00           H
ATOM   3723  CB  LEU A 393      60.867  40.550  36.632  1.00  0.00           C
ATOM   3724  HB1 LEU A 393      61.105  40.510  37.717  1.00  0.00           H
ATOM   3725  HB2 LEU A 393      59.782  40.338  36.528  1.00  0.00           H
ATOM   3726  CG  LEU A 393      61.185  41.965  36.125  1.00  0.00           C
ATOM   3727  HG  LEU A 393      62.275  42.169  36.190  1.00  0.00           H
ATOM   3728  CD1 LEU A 393      60.558  42.336  34.744  1.00  0.00           C
ATOM   3729 1HD1 LEU A 393      59.456  42.471  34.732  1.00  0.00           H
ATOM   3730 2HD1 LEU A 393      60.845  41.479  34.096  1.00  0.00           H
ATOM   3731 3HD1 LEU A 393      61.071  43.211  34.290  1.00  0.00           H
ATOM   3732  CD2 LEU A 393      60.607  42.991  37.115  1.00  0.00           C
ATOM   3733 1HD2 LEU A 393      61.117  43.052  38.100  1.00  0.00           H
ATOM   3734 2HD2 LEU A 393      59.499  42.958  37.180  1.00  0.00           H
ATOM   3735 3HD2 LEU A 393      60.864  43.984  36.687  1.00  0.00           H
ATOM   3736  C   LEU A 393      62.879  39.686  35.441  1.00  0.00           C
ATOM   3737  O   LEU A 393      63.045  40.009  34.235  1.00  0.00           O
ATOM   3738  N   ASN A 394      63.964  39.597  36.251  1.00  0.00           N
ATOM   3739  HN  ASN A 394      63.869  39.289  37.194  1.00  0.00           H
ATOM   3740  CA  ASN A 394      65.309  39.862  35.802  1.00  0.00           C
ATOM   3741  HA  ASN A 394      65.387  40.776  35.232  1.00  0.00           H
ATOM   3742  CB  ASN A 394      66.236  40.087  36.990  1.00  0.00           C
ATOM   3743  HB1 ASN A 394      67.288  40.230  36.662  1.00  0.00           H
ATOM   3744  HB2 ASN A 394      66.209  39.091  37.481  1.00  0.00           H
ATOM   3745  CG  ASN A 394      65.730  41.157  37.841  1.00  0.00           C
ATOM   3746  OD1 ASN A 394      65.018  42.016  37.318  1.00  0.00           O
ATOM   3747  ND2 ASN A 394      66.190  41.308  39.105  1.00  0.00           N
ATOM   3748 1HD2 ASN A 394      66.007  42.134  39.639  1.00  0.00           H
ATOM   3749 2HD2 ASN A 394      66.834  40.656  39.506  1.00  0.00           H
ATOM   3750  C   ASN A 394      65.803  38.814  34.805  1.00  0.00           C
ATOM   3751  O   ASN A 394      66.470  39.184  33.792  1.00  0.00           O
ATOM   3752  N   HSD A 395      65.455  37.544  34.861  1.00  0.00           N
ATOM   3753  HN  HSD A 395      64.986  37.235  35.685  1.00  0.00           H
ATOM   3754  CA  HSD A 395      65.669  36.507  33.829  1.00  0.00           C
ATOM   3755  HA  HSD A 395      66.702  36.572  33.521  1.00  0.00           H
ATOM   3756  CB  HSD A 395      65.310  35.057  34.367  1.00  0.00           C
ATOM   3757  HB1 HSD A 395      65.356  34.346  33.515  1.00  0.00           H
ATOM   3758  HB2 HSD A 395      64.341  34.987  34.907  1.00  0.00           H
ATOM   3759  ND1 HSD A 395      65.988  33.805  36.515  1.00  0.00           N
ATOM   3760  HD1 HSD A 395      65.280  33.099  36.514  1.00  0.00           H
ATOM   3761  CG  HSD A 395      66.367  34.632  35.437  1.00  0.00           C
ATOM   3762  CE1 HSD A 395      66.922  33.897  37.441  1.00  0.00           C
ATOM   3763  HE1 HSD A 395      66.973  33.500  38.455  1.00  0.00           H
ATOM   3764  NE2 HSD A 395      67.881  34.698  37.082  1.00  0.00           N
ATOM   3765  CD2 HSD A 395      67.517  35.227  35.783  1.00  0.00           C
ATOM   3766  HD2 HSD A 395      68.243  35.852  35.278  1.00  0.00           H
ATOM   3767  C   HSD A 395      64.948  36.881  32.528  1.00  0.00           C
ATOM   3768  O   HSD A 395      65.530  36.725  31.417  1.00  0.00           O
ATOM   3769  N   VAL A 396      63.664  37.356  32.564  1.00  0.00           N
ATOM   3770  HN  VAL A 396      63.256  37.385  33.474  1.00  0.00           H
ATOM   3771  CA  VAL A 396      62.789  37.651  31.447  1.00  0.00           C
ATOM   3772  HA  VAL A 396      62.920  36.868  30.714  1.00  0.00           H
ATOM   3773  CB  VAL A 396      61.374  37.571  31.913  1.00  0.00           C
ATOM   3774  HB  VAL A 396      61.256  38.251  32.784  1.00  0.00           H
ATOM   3775  CG1 VAL A 396      60.310  38.155  30.880  1.00  0.00           C
ATOM   3776 1HG1 VAL A 396      60.531  37.698  29.892  1.00  0.00           H
ATOM   3777 2HG1 VAL A 396      60.672  39.204  30.938  1.00  0.00           H
ATOM   3778 3HG1 VAL A 396      59.279  37.951  31.243  1.00  0.00           H
ATOM   3779  CG2 VAL A 396      61.003  36.158  32.270  1.00  0.00           C
ATOM   3780 1HG2 VAL A 396      60.076  36.111  32.880  1.00  0.00           H
ATOM   3781 2HG2 VAL A 396      61.778  35.669  32.897  1.00  0.00           H
ATOM   3782 3HG2 VAL A 396      60.878  35.547  31.350  1.00  0.00           H
ATOM   3783  C   VAL A 396      63.152  38.977  30.784  1.00  0.00           C
ATOM   3784  O   VAL A 396      63.002  39.090  29.559  1.00  0.00           O
ATOM   3785  N   ARG A 397      63.839  39.883  31.525  1.00  0.00           N
ATOM   3786  HN  ARG A 397      63.959  39.734  32.503  1.00  0.00           H
ATOM   3787  CA  ARG A 397      64.428  41.130  30.966  1.00  0.00           C
ATOM   3788  HA  ARG A 397      63.626  41.544  30.373  1.00  0.00           H
ATOM   3789  CB  ARG A 397      64.849  42.032  32.120  1.00  0.00           C
ATOM   3790  HB1 ARG A 397      65.507  41.441  32.793  1.00  0.00           H
ATOM   3791  HB2 ARG A 397      63.983  42.166  32.804  1.00  0.00           H
ATOM   3792  CG  ARG A 397      65.506  43.466  31.680  1.00  0.00           C
ATOM   3793  HG1 ARG A 397      66.435  43.250  31.111  1.00  0.00           H
ATOM   3794  HG2 ARG A 397      65.702  44.129  32.550  1.00  0.00           H
ATOM   3795  CD  ARG A 397      64.658  44.228  30.620  1.00  0.00           C
ATOM   3796  HD1 ARG A 397      64.449  43.631  29.707  1.00  0.00           H
ATOM   3797  HD2 ARG A 397      65.332  45.019  30.226  1.00  0.00           H
ATOM   3798  NE  ARG A 397      63.355  44.724  31.278  1.00  0.00           N
ATOM   3799  HE  ARG A 397      63.264  44.807  32.271  1.00  0.00           H
ATOM   3800  CZ  ARG A 397      62.352  45.371  30.675  1.00  0.00           C
ATOM   3801  NH1 ARG A 397      62.154  45.411  29.348  1.00  0.00           N
ATOM   3802 1HH1 ARG A 397      61.233  45.621  29.020  1.00  0.00           H
ATOM   3803 2HH1 ARG A 397      62.783  44.825  28.837  1.00  0.00           H
ATOM   3804  NH2 ARG A 397      61.430  45.866  31.434  1.00  0.00           N
ATOM   3805 1HH2 ARG A 397      61.558  45.852  32.425  1.00  0.00           H
ATOM   3806 2HH2 ARG A 397      60.682  46.373  31.005  1.00  0.00           H
ATOM   3807  C   ARG A 397      65.648  40.991  30.013  1.00  0.00           C
ATOM   3808  O   ARG A 397      65.929  41.776  29.142  1.00  0.00           O
ATOM   3809  N   GLN A 398      66.310  39.781  30.053  1.00  0.00           N
ATOM   3810  HN  GLN A 398      66.080  39.085  30.728  1.00  0.00           H
ATOM   3811  CA  GLN A 398      67.242  39.303  29.042  1.00  0.00           C
ATOM   3812  HA  GLN A 398      68.016  40.049  28.935  1.00  0.00           H
ATOM   3813  CB  GLN A 398      67.956  38.008  29.434  1.00  0.00           C
ATOM   3814  HB1 GLN A 398      68.582  37.654  28.587  1.00  0.00           H
ATOM   3815  HB2 GLN A 398      67.210  37.185  29.405  1.00  0.00           H
ATOM   3816  CG  GLN A 398      68.868  38.055  30.762  1.00  0.00           C
ATOM   3817  HG1 GLN A 398      69.139  37.009  31.020  1.00  0.00           H
ATOM   3818  HG2 GLN A 398      68.253  38.435  31.606  1.00  0.00           H
ATOM   3819  CD  GLN A 398      70.088  38.926  30.419  1.00  0.00           C
ATOM   3820  OE1 GLN A 398      70.384  39.252  29.300  1.00  0.00           O
ATOM   3821  NE2 GLN A 398      70.768  39.531  31.461  1.00  0.00           N
ATOM   3822 1HE2 GLN A 398      71.622  40.024  31.296  1.00  0.00           H
ATOM   3823 2HE2 GLN A 398      70.521  39.294  32.400  1.00  0.00           H
ATOM   3824  C   GLN A 398      66.602  39.002  27.741  1.00  0.00           C
ATOM   3825  O   GLN A 398      67.236  39.240  26.720  1.00  0.00           O
ATOM   3826  N   VAL A 399      65.268  38.567  27.675  1.00  0.00           N
ATOM   3827  HN  VAL A 399      64.756  38.343  28.501  1.00  0.00           H
ATOM   3828  CA  VAL A 399      64.492  38.270  26.462  1.00  0.00           C
ATOM   3829  HA  VAL A 399      65.173  37.938  25.692  1.00  0.00           H
ATOM   3830  CB  VAL A 399      63.524  37.166  26.686  1.00  0.00           C
ATOM   3831  HB  VAL A 399      62.669  37.539  27.290  1.00  0.00           H
ATOM   3832  CG1 VAL A 399      63.000  36.816  25.284  1.00  0.00           C
ATOM   3833 1HG1 VAL A 399      63.788  36.655  24.518  1.00  0.00           H
ATOM   3834 2HG1 VAL A 399      62.487  37.673  24.798  1.00  0.00           H
ATOM   3835 3HG1 VAL A 399      62.349  35.917  25.341  1.00  0.00           H
ATOM   3836  CG2 VAL A 399      64.160  35.971  27.467  1.00  0.00           C
ATOM   3837 1HG2 VAL A 399      64.531  36.175  28.494  1.00  0.00           H
ATOM   3838 2HG2 VAL A 399      65.029  35.588  26.891  1.00  0.00           H
ATOM   3839 3HG2 VAL A 399      63.399  35.166  27.554  1.00  0.00           H
ATOM   3840  C   VAL A 399      63.787  39.541  25.975  1.00  0.00           C
ATOM   3841  O   VAL A 399      63.830  39.985  24.846  1.00  0.00           O
ATOM   3842  N   ILE A 400      62.910  40.110  26.822  1.00  0.00           N
ATOM   3843  HN  ILE A 400      62.780  39.845  27.774  1.00  0.00           H
ATOM   3844  CA  ILE A 400      62.056  41.224  26.435  1.00  0.00           C
ATOM   3845  HA  ILE A 400      61.962  41.237  25.359  1.00  0.00           H
ATOM   3846  CB  ILE A 400      60.695  41.260  27.067  1.00  0.00           C
ATOM   3847  HB  ILE A 400      60.783  41.169  28.171  1.00  0.00           H
ATOM   3848  CG2 ILE A 400      59.921  42.476  26.633  1.00  0.00           C
ATOM   3849 1HG2 ILE A 400      58.839  42.352  26.854  1.00  0.00           H
ATOM   3850 2HG2 ILE A 400      60.024  42.674  25.544  1.00  0.00           H
ATOM   3851 3HG2 ILE A 400      60.259  43.406  27.139  1.00  0.00           H
ATOM   3852  CG1 ILE A 400      59.986  39.959  26.592  1.00  0.00           C
ATOM   3853 1HG1 ILE A 400      60.798  39.236  26.366  1.00  0.00           H
ATOM   3854 2HG1 ILE A 400      59.529  40.225  25.616  1.00  0.00           H
ATOM   3855  CD  ILE A 400      59.069  39.388  27.617  1.00  0.00           C
ATOM   3856  HD1 ILE A 400      58.263  40.110  27.867  1.00  0.00           H
ATOM   3857  HD2 ILE A 400      59.615  39.200  28.566  1.00  0.00           H
ATOM   3858  HD3 ILE A 400      58.564  38.468  27.253  1.00  0.00           H
ATOM   3859  C   ILE A 400      62.775  42.599  26.709  1.00  0.00           C
ATOM   3860  O   ILE A 400      62.776  43.039  27.902  1.00  0.00           O
ATOM   3861  N   GLN A 401      63.502  43.082  25.771  1.00  0.00           N
ATOM   3862  HN  GLN A 401      63.587  42.571  24.919  1.00  0.00           H
ATOM   3863  CA  GLN A 401      64.411  44.250  25.891  1.00  0.00           C
ATOM   3864  HA  GLN A 401      64.500  44.475  26.943  1.00  0.00           H
ATOM   3865  CB  GLN A 401      65.848  43.808  25.403  1.00  0.00           C
ATOM   3866  HB1 GLN A 401      66.270  43.177  26.214  1.00  0.00           H
ATOM   3867  HB2 GLN A 401      66.532  44.682  25.369  1.00  0.00           H
ATOM   3868  CG  GLN A 401      65.819  43.133  24.012  1.00  0.00           C
ATOM   3869  HG1 GLN A 401      65.452  43.877  23.273  1.00  0.00           H
ATOM   3870  HG2 GLN A 401      65.054  42.332  24.093  1.00  0.00           H
ATOM   3871  CD  GLN A 401      67.210  42.640  23.592  1.00  0.00           C
ATOM   3872  OE1 GLN A 401      68.216  42.785  24.284  1.00  0.00           O
ATOM   3873  NE2 GLN A 401      67.224  42.152  22.313  1.00  0.00           N
ATOM   3874 1HE2 GLN A 401      66.416  42.211  21.726  1.00  0.00           H
ATOM   3875 2HE2 GLN A 401      68.127  41.983  21.919  1.00  0.00           H
ATOM   3876  C   GLN A 401      63.985  45.562  25.262  1.00  0.00           C
ATOM   3877  O   GLN A 401      64.644  46.572  25.457  1.00  0.00           O
ATOM   3878  N   HSD A 402      62.876  45.596  24.572  1.00  0.00           N
ATOM   3879  HN  HSD A 402      62.400  44.757  24.319  1.00  0.00           H
ATOM   3880  CA  HSD A 402      62.081  46.821  24.421  1.00  0.00           C
ATOM   3881  HA  HSD A 402      62.326  47.676  25.033  1.00  0.00           H
ATOM   3882  CB  HSD A 402      61.949  47.103  22.879  1.00  0.00           C
ATOM   3883  HB1 HSD A 402      61.295  47.972  22.651  1.00  0.00           H
ATOM   3884  HB2 HSD A 402      61.414  46.198  22.518  1.00  0.00           H
ATOM   3885  ND1 HSD A 402      63.925  48.493  21.930  1.00  0.00           N
ATOM   3886  HD1 HSD A 402      63.673  49.407  22.248  1.00  0.00           H
ATOM   3887  CG  HSD A 402      63.310  47.234  22.170  1.00  0.00           C
ATOM   3888  CE1 HSD A 402      65.096  48.253  21.308  1.00  0.00           C
ATOM   3889  HE1 HSD A 402      65.724  49.052  20.912  1.00  0.00           H
ATOM   3890  NE2 HSD A 402      65.213  46.954  21.040  1.00  0.00           N
ATOM   3891  CD2 HSD A 402      64.109  46.358  21.573  1.00  0.00           C
ATOM   3892  HD2 HSD A 402      63.994  45.282  21.522  1.00  0.00           H
ATOM   3893  C   HSD A 402      60.700  46.437  24.986  1.00  0.00           C
ATOM   3894  O   HSD A 402      60.075  45.420  24.720  1.00  0.00           O
ATOM   3895  N   ASP A 403      60.130  47.299  25.805  1.00  0.00           N
ATOM   3896  HN  ASP A 403      60.483  48.220  25.957  1.00  0.00           H
ATOM   3897  CA  ASP A 403      58.848  47.144  26.411  1.00  0.00           C
ATOM   3898  HA  ASP A 403      58.643  46.088  26.513  1.00  0.00           H
ATOM   3899  CB  ASP A 403      58.696  47.908  27.753  1.00  0.00           C
ATOM   3900  HB1 ASP A 403      57.628  48.062  28.019  1.00  0.00           H
ATOM   3901  HB2 ASP A 403      59.223  48.886  27.754  1.00  0.00           H
ATOM   3902  CG  ASP A 403      59.357  47.094  28.836  1.00  0.00           C
ATOM   3903  OD1 ASP A 403      59.346  45.851  28.733  1.00  0.00           O
ATOM   3904  OD2 ASP A 403      59.657  47.624  29.969  1.00  0.00           O
ATOM   3905  C   ASP A 403      57.794  47.675  25.386  1.00  0.00           C
ATOM   3906  O   ASP A 403      57.706  48.868  25.292  1.00  0.00           O
ATOM   3907  N   GLY A 404      57.017  46.837  24.687  1.00  0.00           N
ATOM   3908  HN  GLY A 404      57.162  45.870  24.878  1.00  0.00           H
ATOM   3909  CA  GLY A 404      55.730  47.197  23.977  1.00  0.00           C
ATOM   3910  HA1 GLY A 404      55.426  46.272  23.511  1.00  0.00           H
ATOM   3911  HA2 GLY A 404      55.954  47.957  23.243  1.00  0.00           H
ATOM   3912  C   GLY A 404      54.555  47.602  24.818  1.00  0.00           C
ATOM   3913  O   GLY A 404      54.658  47.719  26.017  1.00  0.00           O
ATOM   3914  N   ARG A 405      53.354  47.857  24.214  1.00  0.00           N
ATOM   3915  HN  ARG A 405      53.315  47.778  23.221  1.00  0.00           H
ATOM   3916  CA  ARG A 405      52.184  48.390  24.873  1.00  0.00           C
ATOM   3917  HA  ARG A 405      52.349  49.337  25.365  1.00  0.00           H
ATOM   3918  CB  ARG A 405      51.058  48.682  23.882  1.00  0.00           C
ATOM   3919  HB1 ARG A 405      50.091  48.776  24.421  1.00  0.00           H
ATOM   3920  HB2 ARG A 405      50.862  47.755  23.302  1.00  0.00           H
ATOM   3921  CG  ARG A 405      51.172  49.900  23.031  1.00  0.00           C
ATOM   3922  HG1 ARG A 405      52.233  49.972  22.711  1.00  0.00           H
ATOM   3923  HG2 ARG A 405      51.021  50.767  23.708  1.00  0.00           H
ATOM   3924  CD  ARG A 405      50.228  49.993  21.833  1.00  0.00           C
ATOM   3925  HD1 ARG A 405      49.178  49.688  22.033  1.00  0.00           H
ATOM   3926  HD2 ARG A 405      50.655  49.231  21.147  1.00  0.00           H
ATOM   3927  NE  ARG A 405      50.232  51.335  21.206  1.00  0.00           N
ATOM   3928  HE  ARG A 405      50.687  52.045  21.744  1.00  0.00           H
ATOM   3929  CZ  ARG A 405      49.824  51.706  20.039  1.00  0.00           C
ATOM   3930  NH1 ARG A 405      49.355  50.820  19.153  1.00  0.00           N
ATOM   3931 1HH1 ARG A 405      49.060  49.923  19.482  1.00  0.00           H
ATOM   3932 2HH1 ARG A 405      48.958  51.188  18.313  1.00  0.00           H
ATOM   3933  NH2 ARG A 405      49.959  52.955  19.677  1.00  0.00           N
ATOM   3934 1HH2 ARG A 405      50.434  53.597  20.278  1.00  0.00           H
ATOM   3935 2HH2 ARG A 405      49.529  53.368  18.874  1.00  0.00           H
ATOM   3936  C   ARG A 405      51.764  47.460  25.976  1.00  0.00           C
ATOM   3937  O   ARG A 405      51.452  47.787  27.105  1.00  0.00           O
ATOM   3938  N   ASN A 406      51.796  46.117  25.733  1.00  0.00           N
ATOM   3939  HN  ASN A 406      51.906  45.762  24.807  1.00  0.00           H
ATOM   3940  CA  ASN A 406      51.443  45.084  26.700  1.00  0.00           C
ATOM   3941  HA  ASN A 406      50.537  45.383  27.206  1.00  0.00           H
ATOM   3942  CB  ASN A 406      51.294  43.688  25.996  1.00  0.00           C
ATOM   3943  HB1 ASN A 406      51.074  42.947  26.794  1.00  0.00           H
ATOM   3944  HB2 ASN A 406      52.282  43.406  25.574  1.00  0.00           H
ATOM   3945  CG  ASN A 406      50.228  43.581  24.982  1.00  0.00           C
ATOM   3946  OD1 ASN A 406      49.662  44.552  24.387  1.00  0.00           O
ATOM   3947  ND2 ASN A 406      50.155  42.304  24.530  1.00  0.00           N
ATOM   3948 1HD2 ASN A 406      50.678  41.602  25.014  1.00  0.00           H
ATOM   3949 2HD2 ASN A 406      49.349  42.013  24.016  1.00  0.00           H
ATOM   3950  C   ASN A 406      52.409  44.926  27.825  1.00  0.00           C
ATOM   3951  O   ASN A 406      51.944  44.472  28.929  1.00  0.00           O
ATOM   3952  N   GLN A 407      53.752  45.200  27.621  1.00  0.00           N
ATOM   3953  HN  GLN A 407      53.913  45.748  26.804  1.00  0.00           H
ATOM   3954  CA  GLN A 407      54.697  45.303  28.709  1.00  0.00           C
ATOM   3955  HA  GLN A 407      54.643  44.454  29.373  1.00  0.00           H
ATOM   3956  CB  GLN A 407      56.159  45.437  28.175  1.00  0.00           C
ATOM   3957  HB1 GLN A 407      56.885  45.570  29.006  1.00  0.00           H
ATOM   3958  HB2 GLN A 407      56.339  46.370  27.600  1.00  0.00           H
ATOM   3959  CG  GLN A 407      56.562  44.279  27.305  1.00  0.00           C
ATOM   3960  HG1 GLN A 407      57.660  44.317  27.141  1.00  0.00           H
ATOM   3961  HG2 GLN A 407      56.082  44.305  26.303  1.00  0.00           H
ATOM   3962  CD  GLN A 407      56.099  42.912  27.737  1.00  0.00           C
ATOM   3963  OE1 GLN A 407      55.230  42.233  27.207  1.00  0.00           O
ATOM   3964  NE2 GLN A 407      56.678  42.524  28.908  1.00  0.00           N
ATOM   3965 1HE2 GLN A 407      56.552  41.560  29.142  1.00  0.00           H
ATOM   3966 2HE2 GLN A 407      57.530  42.946  29.216  1.00  0.00           H
ATOM   3967  C   GLN A 407      54.327  46.449  29.639  1.00  0.00           C
ATOM   3968  O   GLN A 407      54.547  46.350  30.810  1.00  0.00           O
ATOM   3969  N   GLU A 408      53.795  47.585  29.155  1.00  0.00           N
ATOM   3970  HN  GLU A 408      53.870  47.814  28.187  1.00  0.00           H
ATOM   3971  CA  GLU A 408      53.374  48.683  29.956  1.00  0.00           C
ATOM   3972  HA  GLU A 408      54.183  48.768  30.666  1.00  0.00           H
ATOM   3973  CB  GLU A 408      53.234  49.970  29.061  1.00  0.00           C
ATOM   3974  HB1 GLU A 408      52.696  50.723  29.676  1.00  0.00           H
ATOM   3975  HB2 GLU A 408      52.543  49.780  28.212  1.00  0.00           H
ATOM   3976  CG  GLU A 408      54.529  50.553  28.453  1.00  0.00           C
ATOM   3977  HG1 GLU A 408      54.327  51.460  27.843  1.00  0.00           H
ATOM   3978  HG2 GLU A 408      54.913  49.847  27.686  1.00  0.00           H
ATOM   3979  CD  GLU A 408      55.605  50.974  29.445  1.00  0.00           C
ATOM   3980  OE1 GLU A 408      56.812  50.743  29.236  1.00  0.00           O
ATOM   3981  OE2 GLU A 408      55.293  51.602  30.513  1.00  0.00           O
ATOM   3982  C   GLU A 408      52.179  48.472  30.865  1.00  0.00           C
ATOM   3983  O   GLU A 408      52.164  48.861  32.075  1.00  0.00           O
ATOM   3984  N   LYS A 409      51.176  47.771  30.265  1.00  0.00           N
ATOM   3985  HN  LYS A 409      51.313  47.557  29.301  1.00  0.00           H
ATOM   3986  CA  LYS A 409      50.067  47.171  30.954  1.00  0.00           C
ATOM   3987  HA  LYS A 409      49.597  47.919  31.576  1.00  0.00           H
ATOM   3988  CB  LYS A 409      49.142  46.521  29.934  1.00  0.00           C
ATOM   3989  HB1 LYS A 409      48.335  45.830  30.259  1.00  0.00           H
ATOM   3990  HB2 LYS A 409      49.767  45.890  29.267  1.00  0.00           H
ATOM   3991  CG  LYS A 409      48.584  47.527  28.971  1.00  0.00           C
ATOM   3992  HG1 LYS A 409      49.378  47.718  28.218  1.00  0.00           H
ATOM   3993  HG2 LYS A 409      48.112  48.395  29.478  1.00  0.00           H
ATOM   3994  CD  LYS A 409      47.402  46.918  28.176  1.00  0.00           C
ATOM   3995  HD1 LYS A 409      46.788  46.240  28.807  1.00  0.00           H
ATOM   3996  HD2 LYS A 409      47.935  46.259  27.457  1.00  0.00           H
ATOM   3997  CE  LYS A 409      46.594  47.982  27.421  1.00  0.00           C
ATOM   3998  HE1 LYS A 409      47.329  48.692  26.984  1.00  0.00           H
ATOM   3999  HE2 LYS A 409      45.784  48.520  27.958  1.00  0.00           H
ATOM   4000  NZ  LYS A 409      45.883  47.429  26.202  1.00  0.00           N
ATOM   4001  HZ1 LYS A 409      46.474  46.760  25.668  1.00  0.00           H
ATOM   4002  HZ2 LYS A 409      45.623  48.198  25.552  1.00  0.00           H
ATOM   4003  HZ3 LYS A 409      44.998  47.025  26.570  1.00  0.00           H
ATOM   4004  C   LYS A 409      50.449  46.074  32.000  1.00  0.00           C
ATOM   4005  O   LYS A 409      50.010  46.233  33.092  1.00  0.00           O
ATOM   4006  N   LEU A 410      51.393  45.144  31.704  1.00  0.00           N
ATOM   4007  HN  LEU A 410      51.628  45.129  30.735  1.00  0.00           H
ATOM   4008  CA  LEU A 410      51.951  44.160  32.590  1.00  0.00           C
ATOM   4009  HA  LEU A 410      51.070  43.647  32.947  1.00  0.00           H
ATOM   4010  CB  LEU A 410      52.803  43.085  31.951  1.00  0.00           C
ATOM   4011  HB1 LEU A 410      53.433  43.541  31.158  1.00  0.00           H
ATOM   4012  HB2 LEU A 410      52.168  42.307  31.476  1.00  0.00           H
ATOM   4013  CG  LEU A 410      53.832  42.245  32.814  1.00  0.00           C
ATOM   4014  HG  LEU A 410      53.447  42.164  33.854  1.00  0.00           H
ATOM   4015  CD1 LEU A 410      53.835  40.855  32.227  1.00  0.00           C
ATOM   4016 1HD1 LEU A 410      54.210  40.825  31.181  1.00  0.00           H
ATOM   4017 2HD1 LEU A 410      52.801  40.451  32.254  1.00  0.00           H
ATOM   4018 3HD1 LEU A 410      54.532  40.219  32.813  1.00  0.00           H
ATOM   4019  CD2 LEU A 410      55.144  42.976  32.798  1.00  0.00           C
ATOM   4020 1HD2 LEU A 410      55.824  42.466  33.513  1.00  0.00           H
ATOM   4021 2HD2 LEU A 410      55.035  44.031  33.132  1.00  0.00           H
ATOM   4022 3HD2 LEU A 410      55.773  42.899  31.886  1.00  0.00           H
ATOM   4023  C   LEU A 410      52.641  44.838  33.826  1.00  0.00           C
ATOM   4024  O   LEU A 410      52.441  44.454  35.002  1.00  0.00           O
ATOM   4025  N   LYS A 411      53.428  45.866  33.585  1.00  0.00           N
ATOM   4026  HN  LYS A 411      53.624  46.241  32.683  1.00  0.00           H
ATOM   4027  CA  LYS A 411      54.082  46.475  34.643  1.00  0.00           C
ATOM   4028  HA  LYS A 411      54.665  45.726  35.158  1.00  0.00           H
ATOM   4029  CB  LYS A 411      55.060  47.461  33.978  1.00  0.00           C
ATOM   4030  HB1 LYS A 411      55.367  48.187  34.762  1.00  0.00           H
ATOM   4031  HB2 LYS A 411      54.511  47.972  33.158  1.00  0.00           H
ATOM   4032  CG  LYS A 411      56.285  46.765  33.351  1.00  0.00           C
ATOM   4033  HG1 LYS A 411      56.124  46.065  32.503  1.00  0.00           H
ATOM   4034  HG2 LYS A 411      56.788  46.211  34.172  1.00  0.00           H
ATOM   4035  CD  LYS A 411      57.299  47.750  32.887  1.00  0.00           C
ATOM   4036  HD1 LYS A 411      58.064  47.056  32.479  1.00  0.00           H
ATOM   4037  HD2 LYS A 411      57.705  48.233  33.801  1.00  0.00           H
ATOM   4038  CE  LYS A 411      56.823  48.796  31.912  1.00  0.00           C
ATOM   4039  HE1 LYS A 411      56.264  49.592  32.449  1.00  0.00           H
ATOM   4040  HE2 LYS A 411      56.280  48.308  31.075  1.00  0.00           H
ATOM   4041  NZ  LYS A 411      57.974  49.375  31.259  1.00  0.00           N
ATOM   4042  HZ1 LYS A 411      58.556  49.928  31.920  1.00  0.00           H
ATOM   4043  HZ2 LYS A 411      57.682  49.968  30.456  1.00  0.00           H
ATOM   4044  HZ3 LYS A 411      58.550  48.608  30.856  1.00  0.00           H
ATOM   4045  C   LYS A 411      53.100  47.258  35.499  1.00  0.00           C
ATOM   4046  O   LYS A 411      53.239  47.251  36.704  1.00  0.00           O
ATOM   4047  N   LYS A 412      52.080  47.833  34.950  1.00  0.00           N
ATOM   4048  HN  LYS A 412      51.918  47.802  33.967  1.00  0.00           H
ATOM   4049  CA  LYS A 412      51.007  48.473  35.638  1.00  0.00           C
ATOM   4050  HA  LYS A 412      51.456  49.161  36.339  1.00  0.00           H
ATOM   4051  CB  LYS A 412      50.093  49.257  34.626  1.00  0.00           C
ATOM   4052  HB1 LYS A 412      49.171  49.591  35.148  1.00  0.00           H
ATOM   4053  HB2 LYS A 412      49.890  48.693  33.690  1.00  0.00           H
ATOM   4054  CG  LYS A 412      50.676  50.638  34.229  1.00  0.00           C
ATOM   4055  HG1 LYS A 412      51.747  50.585  33.936  1.00  0.00           H
ATOM   4056  HG2 LYS A 412      50.763  51.244  35.156  1.00  0.00           H
ATOM   4057  CD  LYS A 412      49.855  51.448  33.218  1.00  0.00           C
ATOM   4058  HD1 LYS A 412      48.859  51.537  33.704  1.00  0.00           H
ATOM   4059  HD2 LYS A 412      49.593  50.925  32.274  1.00  0.00           H
ATOM   4060  CE  LYS A 412      50.467  52.819  32.811  1.00  0.00           C
ATOM   4061  HE1 LYS A 412      50.757  53.453  33.676  1.00  0.00           H
ATOM   4062  HE2 LYS A 412      49.741  53.393  32.196  1.00  0.00           H
ATOM   4063  NZ  LYS A 412      51.768  52.588  32.088  1.00  0.00           N
ATOM   4064  HZ1 LYS A 412      52.463  52.033  32.627  1.00  0.00           H
ATOM   4065  HZ2 LYS A 412      52.194  53.520  31.908  1.00  0.00           H
ATOM   4066  HZ3 LYS A 412      51.665  52.216  31.122  1.00  0.00           H
ATOM   4067  C   LYS A 412      50.089  47.584  36.485  1.00  0.00           C
ATOM   4068  O   LYS A 412      49.784  47.900  37.635  1.00  0.00           O
ATOM   4069  N   PHE A 413      49.798  46.373  35.969  1.00  0.00           N
ATOM   4070  HN  PHE A 413      49.886  46.231  34.986  1.00  0.00           H
ATOM   4071  CA  PHE A 413      49.285  45.222  36.671  1.00  0.00           C
ATOM   4072  HA  PHE A 413      48.261  45.481  36.896  1.00  0.00           H
ATOM   4073  CB  PHE A 413      49.165  43.941  35.822  1.00  0.00           C
ATOM   4074  HB1 PHE A 413      50.108  43.436  35.524  1.00  0.00           H
ATOM   4075  HB2 PHE A 413      48.596  44.086  34.879  1.00  0.00           H
ATOM   4076  CG  PHE A 413      48.435  42.858  36.611  1.00  0.00           C
ATOM   4077  CD1 PHE A 413      47.107  43.129  37.072  1.00  0.00           C
ATOM   4078  HD1 PHE A 413      46.718  44.125  36.916  1.00  0.00           H
ATOM   4079  CE1 PHE A 413      46.361  42.180  37.759  1.00  0.00           C
ATOM   4080  HE1 PHE A 413      45.462  42.473  38.281  1.00  0.00           H
ATOM   4081  CZ  PHE A 413      46.875  40.886  37.974  1.00  0.00           C
ATOM   4082  HZ  PHE A 413      46.336  40.181  38.589  1.00  0.00           H
ATOM   4083  CD2 PHE A 413      48.762  41.495  36.654  1.00  0.00           C
ATOM   4084  HD2 PHE A 413      49.690  41.203  36.184  1.00  0.00           H
ATOM   4085  CE2 PHE A 413      48.035  40.524  37.324  1.00  0.00           C
ATOM   4086  HE2 PHE A 413      48.473  39.539  37.387  1.00  0.00           H
ATOM   4087  C   PHE A 413      50.048  44.900  38.031  1.00  0.00           C
ATOM   4088  O   PHE A 413      49.508  44.812  39.129  1.00  0.00           O
ATOM   4089  N   MET A 414      51.342  44.701  37.919  1.00  0.00           N
ATOM   4090  HN  MET A 414      51.761  44.620  37.018  1.00  0.00           H
ATOM   4091  CA  MET A 414      52.192  44.517  39.051  1.00  0.00           C
ATOM   4092  HA  MET A 414      51.705  43.701  39.564  1.00  0.00           H
ATOM   4093  CB  MET A 414      53.701  44.253  38.631  1.00  0.00           C
ATOM   4094  HB1 MET A 414      54.303  44.308  39.563  1.00  0.00           H
ATOM   4095  HB2 MET A 414      54.040  45.022  37.905  1.00  0.00           H
ATOM   4096  CG  MET A 414      53.864  42.928  37.901  1.00  0.00           C
ATOM   4097  HG1 MET A 414      53.110  42.870  37.086  1.00  0.00           H
ATOM   4098  HG2 MET A 414      53.587  42.043  38.513  1.00  0.00           H
ATOM   4099  SD  MET A 414      55.536  42.858  37.299  1.00  0.00           S
ATOM   4100  CE  MET A 414      55.072  41.273  36.508  1.00  0.00           C
ATOM   4101  HE1 MET A 414      54.104  41.218  35.965  1.00  0.00           H
ATOM   4102  HE2 MET A 414      54.965  40.580  37.370  1.00  0.00           H
ATOM   4103  HE3 MET A 414      55.892  40.954  35.830  1.00  0.00           H
ATOM   4104  C   MET A 414      52.232  45.730  40.044  1.00  0.00           C
ATOM   4105  O   MET A 414      52.196  45.487  41.250  1.00  0.00           O
ATOM   4106  N   ILE A 415      52.279  46.997  39.590  1.00  0.00           N
ATOM   4107  HN  ILE A 415      52.266  47.190  38.612  1.00  0.00           H
ATOM   4108  CA  ILE A 415      52.184  48.154  40.414  1.00  0.00           C
ATOM   4109  HA  ILE A 415      52.973  48.156  41.151  1.00  0.00           H
ATOM   4110  CB  ILE A 415      52.359  49.440  39.554  1.00  0.00           C
ATOM   4111  HB  ILE A 415      51.658  49.276  38.708  1.00  0.00           H
ATOM   4112  CG2 ILE A 415      51.839  50.742  40.328  1.00  0.00           C
ATOM   4113 1HG2 ILE A 415      51.852  51.643  39.679  1.00  0.00           H
ATOM   4114 2HG2 ILE A 415      52.510  50.958  41.187  1.00  0.00           H
ATOM   4115 3HG2 ILE A 415      50.756  50.811  40.563  1.00  0.00           H
ATOM   4116  CG1 ILE A 415      53.860  49.622  39.082  1.00  0.00           C
ATOM   4117 1HG1 ILE A 415      54.228  48.605  38.825  1.00  0.00           H
ATOM   4118 2HG1 ILE A 415      54.406  50.015  39.966  1.00  0.00           H
ATOM   4119  CD  ILE A 415      53.971  50.482  37.829  1.00  0.00           C
ATOM   4120  HD1 ILE A 415      54.941  50.109  37.437  1.00  0.00           H
ATOM   4121  HD2 ILE A 415      53.973  51.576  38.022  1.00  0.00           H
ATOM   4122  HD3 ILE A 415      53.167  50.209  37.112  1.00  0.00           H
ATOM   4123  C   ILE A 415      50.849  48.232  41.203  1.00  0.00           C
ATOM   4124  O   ILE A 415      50.907  48.516  42.337  1.00  0.00           O
ATOM   4125  N   ARG A 416      49.701  47.925  40.550  1.00  0.00           N
ATOM   4126  HN  ARG A 416      49.877  47.680  39.600  1.00  0.00           H
ATOM   4127  CA  ARG A 416      48.378  47.746  41.114  1.00  0.00           C
ATOM   4128  HA  ARG A 416      48.241  48.621  41.732  1.00  0.00           H
ATOM   4129  CB  ARG A 416      47.329  47.607  39.981  1.00  0.00           C
ATOM   4130  HB1 ARG A 416      46.337  47.345  40.407  1.00  0.00           H
ATOM   4131  HB2 ARG A 416      47.692  46.714  39.428  1.00  0.00           H
ATOM   4132  CG  ARG A 416      47.073  48.900  39.205  1.00  0.00           C
ATOM   4133  HG1 ARG A 416      46.213  48.750  38.517  1.00  0.00           H
ATOM   4134  HG2 ARG A 416      47.984  49.006  38.579  1.00  0.00           H
ATOM   4135  CD  ARG A 416      46.862  50.206  40.042  1.00  0.00           C
ATOM   4136  HD1 ARG A 416      46.855  51.110  39.396  1.00  0.00           H
ATOM   4137  HD2 ARG A 416      47.661  50.245  40.812  1.00  0.00           H
ATOM   4138  NE  ARG A 416      45.555  49.977  40.721  1.00  0.00           N
ATOM   4139  HE  ARG A 416      44.820  49.446  40.301  1.00  0.00           H
ATOM   4140  CZ  ARG A 416      44.925  50.837  41.497  1.00  0.00           C
ATOM   4141  NH1 ARG A 416      45.630  51.673  42.280  1.00  0.00           N
ATOM   4142 1HH1 ARG A 416      46.590  51.820  42.041  1.00  0.00           H
ATOM   4143 2HH1 ARG A 416      45.213  52.261  42.973  1.00  0.00           H
ATOM   4144  NH2 ARG A 416      43.627  50.693  41.575  1.00  0.00           N
ATOM   4145 1HH2 ARG A 416      43.289  49.798  41.284  1.00  0.00           H
ATOM   4146 2HH2 ARG A 416      43.116  51.179  42.285  1.00  0.00           H
ATOM   4147  C   ARG A 416      48.240  46.674  42.214  1.00  0.00           C
ATOM   4148  O   ARG A 416      47.636  46.935  43.227  1.00  0.00           O
ATOM   4149  N   ILE A 417      48.887  45.466  42.035  1.00  0.00           N
ATOM   4150  HN  ILE A 417      49.396  45.282  41.198  1.00  0.00           H
ATOM   4151  CA  ILE A 417      48.744  44.368  42.935  1.00  0.00           C
ATOM   4152  HA  ILE A 417      47.764  44.386  43.388  1.00  0.00           H
ATOM   4153  CB  ILE A 417      48.875  42.960  42.348  1.00  0.00           C
ATOM   4154  HB  ILE A 417      49.701  43.040  41.610  1.00  0.00           H
ATOM   4155  CG2 ILE A 417      48.968  41.935  43.449  1.00  0.00           C
ATOM   4156 1HG2 ILE A 417      48.226  42.149  44.249  1.00  0.00           H
ATOM   4157 2HG2 ILE A 417      49.953  41.985  43.960  1.00  0.00           H
ATOM   4158 3HG2 ILE A 417      48.895  40.906  43.036  1.00  0.00           H
ATOM   4159  CG1 ILE A 417      47.685  42.699  41.381  1.00  0.00           C
ATOM   4160 1HG1 ILE A 417      47.856  41.742  40.843  1.00  0.00           H
ATOM   4161 2HG1 ILE A 417      47.671  43.490  40.602  1.00  0.00           H
ATOM   4162  CD  ILE A 417      46.295  42.733  42.025  1.00  0.00           C
ATOM   4163  HD1 ILE A 417      46.368  42.145  42.965  1.00  0.00           H
ATOM   4164  HD2 ILE A 417      45.475  42.324  41.397  1.00  0.00           H
ATOM   4165  HD3 ILE A 417      45.938  43.697  42.447  1.00  0.00           H
ATOM   4166  C   ILE A 417      49.752  44.669  44.066  1.00  0.00           C
ATOM   4167  O   ILE A 417      49.407  44.233  45.160  1.00  0.00           O
ATOM   4168  N   GLY A 418      50.819  45.456  43.825  1.00  0.00           N
ATOM   4169  HN  GLY A 418      50.868  45.816  42.897  1.00  0.00           H
ATOM   4170  CA  GLY A 418      51.606  46.055  44.835  1.00  0.00           C
ATOM   4171  HA1 GLY A 418      52.397  46.674  44.440  1.00  0.00           H
ATOM   4172  HA2 GLY A 418      51.968  45.207  45.396  1.00  0.00           H
ATOM   4173  C   GLY A 418      50.755  46.848  45.762  1.00  0.00           C
ATOM   4174  O   GLY A 418      50.942  46.808  46.984  1.00  0.00           O
ATOM   4175  N   VAL A 419      49.970  47.840  45.249  1.00  0.00           N
ATOM   4176  HN  VAL A 419      50.035  48.059  44.279  1.00  0.00           H
ATOM   4177  CA  VAL A 419      49.130  48.790  46.024  1.00  0.00           C
ATOM   4178  HA  VAL A 419      49.806  49.345  46.658  1.00  0.00           H
ATOM   4179  CB  VAL A 419      48.355  49.841  45.163  1.00  0.00           C
ATOM   4180  HB  VAL A 419      47.842  49.357  44.304  1.00  0.00           H
ATOM   4181  CG1 VAL A 419      47.340  50.594  46.127  1.00  0.00           C
ATOM   4182 1HG1 VAL A 419      47.985  51.167  46.826  1.00  0.00           H
ATOM   4183 2HG1 VAL A 419      46.595  49.929  46.614  1.00  0.00           H
ATOM   4184 3HG1 VAL A 419      46.774  51.345  45.535  1.00  0.00           H
ATOM   4185  CG2 VAL A 419      49.314  50.838  44.446  1.00  0.00           C
ATOM   4186 1HG2 VAL A 419      49.816  51.574  45.109  1.00  0.00           H
ATOM   4187 2HG2 VAL A 419      48.777  51.524  43.756  1.00  0.00           H
ATOM   4188 3HG2 VAL A 419      50.019  50.184  43.889  1.00  0.00           H
ATOM   4189  C   VAL A 419      48.188  47.917  46.870  1.00  0.00           C
ATOM   4190  O   VAL A 419      48.118  48.034  48.083  1.00  0.00           O
ATOM   4191  N   PHE A 420      47.484  46.976  46.239  1.00  0.00           N
ATOM   4192  HN  PHE A 420      47.634  47.001  45.253  1.00  0.00           H
ATOM   4193  CA  PHE A 420      46.542  46.016  46.804  1.00  0.00           C
ATOM   4194  HA  PHE A 420      45.828  46.638  47.322  1.00  0.00           H
ATOM   4195  CB  PHE A 420      45.799  45.323  45.607  1.00  0.00           C
ATOM   4196  HB1 PHE A 420      46.376  44.484  45.160  1.00  0.00           H
ATOM   4197  HB2 PHE A 420      45.482  46.040  44.820  1.00  0.00           H
ATOM   4198  CG  PHE A 420      44.502  44.839  46.203  1.00  0.00           C
ATOM   4199  CD1 PHE A 420      44.174  43.464  46.350  1.00  0.00           C
ATOM   4200  HD1 PHE A 420      44.929  42.769  46.014  1.00  0.00           H
ATOM   4201  CE1 PHE A 420      42.922  43.022  46.742  1.00  0.00           C
ATOM   4202  HE1 PHE A 420      42.558  42.007  46.686  1.00  0.00           H
ATOM   4203  CZ  PHE A 420      41.997  43.939  47.189  1.00  0.00           C
ATOM   4204  HZ  PHE A 420      41.064  43.583  47.599  1.00  0.00           H
ATOM   4205  CD2 PHE A 420      43.563  45.744  46.629  1.00  0.00           C
ATOM   4206  HD2 PHE A 420      43.749  46.808  46.621  1.00  0.00           H
ATOM   4207  CE2 PHE A 420      42.345  45.293  47.151  1.00  0.00           C
ATOM   4208  HE2 PHE A 420      41.660  46.057  47.486  1.00  0.00           H
ATOM   4209  C   PHE A 420      47.156  45.067  47.874  1.00  0.00           C
ATOM   4210  O   PHE A 420      46.580  44.824  48.949  1.00  0.00           O
ATOM   4211  N   SER A 421      48.385  44.433  47.638  1.00  0.00           N
ATOM   4212  HN  SER A 421      48.873  44.666  46.800  1.00  0.00           H
ATOM   4213  CA  SER A 421      49.172  43.719  48.668  1.00  0.00           C
ATOM   4214  HA  SER A 421      48.619  42.903  49.109  1.00  0.00           H
ATOM   4215  CB  SER A 421      50.528  43.160  48.096  1.00  0.00           C
ATOM   4216  HB1 SER A 421      51.151  42.576  48.808  1.00  0.00           H
ATOM   4217  HB2 SER A 421      51.178  44.024  47.844  1.00  0.00           H
ATOM   4218  OG  SER A 421      50.314  42.300  46.984  1.00  0.00           O
ATOM   4219  HG1 SER A 421      50.025  42.887  46.282  1.00  0.00           H
ATOM   4220  C   SER A 421      49.578  44.663  49.807  1.00  0.00           C
ATOM   4221  O   SER A 421      49.715  44.258  50.966  1.00  0.00           O
ATOM   4222  N   GLY A 422      49.912  46.008  49.579  1.00  0.00           N
ATOM   4223  HN  GLY A 422      49.728  46.450  48.705  1.00  0.00           H
ATOM   4224  CA  GLY A 422      50.266  47.002  50.654  1.00  0.00           C
ATOM   4225  HA1 GLY A 422      50.535  47.887  50.097  1.00  0.00           H
ATOM   4226  HA2 GLY A 422      51.031  46.574  51.286  1.00  0.00           H
ATOM   4227  C   GLY A 422      49.103  47.488  51.528  1.00  0.00           C
ATOM   4228  O   GLY A 422      49.310  47.737  52.717  1.00  0.00           O
ATOM   4229  N   LEU A 423      47.891  47.440  50.981  1.00  0.00           N
ATOM   4230  HN  LEU A 423      47.827  47.168  50.024  1.00  0.00           H
ATOM   4231  CA  LEU A 423      46.673  47.744  51.695  1.00  0.00           C
ATOM   4232  HA  LEU A 423      46.790  48.729  52.123  1.00  0.00           H
ATOM   4233  CB  LEU A 423      45.406  47.683  50.727  1.00  0.00           C
ATOM   4234  HB1 LEU A 423      44.611  47.298  51.401  1.00  0.00           H
ATOM   4235  HB2 LEU A 423      45.690  46.900  49.992  1.00  0.00           H
ATOM   4236  CG  LEU A 423      45.122  48.964  49.959  1.00  0.00           C
ATOM   4237  HG  LEU A 423      46.082  49.400  49.610  1.00  0.00           H
ATOM   4238  CD1 LEU A 423      44.401  48.736  48.610  1.00  0.00           C
ATOM   4239 1HD1 LEU A 423      44.060  49.746  48.297  1.00  0.00           H
ATOM   4240 2HD1 LEU A 423      43.446  48.188  48.760  1.00  0.00           H
ATOM   4241 3HD1 LEU A 423      45.081  48.240  47.884  1.00  0.00           H
ATOM   4242  CD2 LEU A 423      44.352  50.079  50.826  1.00  0.00           C
ATOM   4243 1HD2 LEU A 423      43.406  49.657  51.229  1.00  0.00           H
ATOM   4244 2HD2 LEU A 423      44.125  51.076  50.392  1.00  0.00           H
ATOM   4245 3HD2 LEU A 423      45.003  50.255  51.708  1.00  0.00           H
ATOM   4246  C   LEU A 423      46.500  46.891  52.995  1.00  0.00           C
ATOM   4247  O   LEU A 423      45.918  47.319  53.999  1.00  0.00           O
ATOM   4248  N   TYR A 424      46.907  45.591  52.941  1.00  0.00           N
ATOM   4249  HN  TYR A 424      47.408  45.190  52.177  1.00  0.00           H
ATOM   4250  CA  TYR A 424      46.652  44.744  54.097  1.00  0.00           C
ATOM   4251  HA  TYR A 424      45.727  45.022  54.581  1.00  0.00           H
ATOM   4252  CB  TYR A 424      46.762  43.199  53.741  1.00  0.00           C
ATOM   4253  HB1 TYR A 424      47.805  43.067  53.382  1.00  0.00           H
ATOM   4254  HB2 TYR A 424      46.019  42.979  52.946  1.00  0.00           H
ATOM   4255  CG  TYR A 424      46.382  42.242  54.828  1.00  0.00           C
ATOM   4256  CD1 TYR A 424      45.122  42.299  55.408  1.00  0.00           C
ATOM   4257  HD1 TYR A 424      44.434  43.046  55.041  1.00  0.00           H
ATOM   4258  CE1 TYR A 424      44.807  41.405  56.455  1.00  0.00           C
ATOM   4259  HE1 TYR A 424      43.855  41.320  56.956  1.00  0.00           H
ATOM   4260  CZ  TYR A 424      45.719  40.433  56.867  1.00  0.00           C
ATOM   4261  OH  TYR A 424      45.306  39.481  57.782  1.00  0.00           O
ATOM   4262  HH  TYR A 424      45.964  38.783  57.811  1.00  0.00           H
ATOM   4263  CD2 TYR A 424      47.319  41.259  55.267  1.00  0.00           C
ATOM   4264  HD2 TYR A 424      48.328  41.256  54.883  1.00  0.00           H
ATOM   4265  CE2 TYR A 424      46.991  40.439  56.366  1.00  0.00           C
ATOM   4266  HE2 TYR A 424      47.714  39.692  56.659  1.00  0.00           H
ATOM   4267  C   TYR A 424      47.717  45.008  55.159  1.00  0.00           C
ATOM   4268  O   TYR A 424      47.489  44.818  56.309  1.00  0.00           O
ATOM   4269  N   LEU A 425      48.925  45.651  54.847  1.00  0.00           N
ATOM   4270  HN  LEU A 425      49.133  45.907  53.906  1.00  0.00           H
ATOM   4271  CA  LEU A 425      49.961  45.887  55.823  1.00  0.00           C
ATOM   4272  HA  LEU A 425      49.904  45.007  56.448  1.00  0.00           H
ATOM   4273  CB  LEU A 425      51.304  46.140  55.199  1.00  0.00           C
ATOM   4274  HB1 LEU A 425      52.106  46.243  55.961  1.00  0.00           H
ATOM   4275  HB2 LEU A 425      51.305  46.977  54.468  1.00  0.00           H
ATOM   4276  CG  LEU A 425      51.890  44.981  54.233  1.00  0.00           C
ATOM   4277  HG  LEU A 425      51.432  45.157  53.237  1.00  0.00           H
ATOM   4278  CD1 LEU A 425      53.365  45.198  54.071  1.00  0.00           C
ATOM   4279 1HD1 LEU A 425      53.874  44.980  55.035  1.00  0.00           H
ATOM   4280 2HD1 LEU A 425      53.641  46.199  53.675  1.00  0.00           H
ATOM   4281 3HD1 LEU A 425      53.668  44.453  53.305  1.00  0.00           H
ATOM   4282  CD2 LEU A 425      51.763  43.553  54.648  1.00  0.00           C
ATOM   4283 1HD2 LEU A 425      50.738  43.129  54.593  1.00  0.00           H
ATOM   4284 2HD2 LEU A 425      51.968  43.448  55.735  1.00  0.00           H
ATOM   4285 3HD2 LEU A 425      52.440  42.892  54.066  1.00  0.00           H
ATOM   4286  C   LEU A 425      49.605  47.054  56.726  1.00  0.00           C
ATOM   4287  O   LEU A 425      50.050  47.157  57.899  1.00  0.00           O
ATOM   4288  N   VAL A 426      48.681  47.952  56.280  1.00  0.00           N
ATOM   4289  HN  VAL A 426      48.348  47.732  55.366  1.00  0.00           H
ATOM   4290  CA  VAL A 426      48.044  48.981  57.086  1.00  0.00           C
ATOM   4291  HA  VAL A 426      48.849  49.550  57.526  1.00  0.00           H
ATOM   4292  CB  VAL A 426      47.205  49.857  56.180  1.00  0.00           C
ATOM   4293  HB  VAL A 426      46.509  49.359  55.471  1.00  0.00           H
ATOM   4294  CG1 VAL A 426      46.275  50.903  56.905  1.00  0.00           C
ATOM   4295 1HG1 VAL A 426      46.001  51.669  56.148  1.00  0.00           H
ATOM   4296 2HG1 VAL A 426      46.763  51.335  57.804  1.00  0.00           H
ATOM   4297 3HG1 VAL A 426      45.362  50.388  57.274  1.00  0.00           H
ATOM   4298  CG2 VAL A 426      48.185  50.604  55.267  1.00  0.00           C
ATOM   4299 1HG2 VAL A 426      49.059  51.099  55.742  1.00  0.00           H
ATOM   4300 2HG2 VAL A 426      47.616  51.376  54.706  1.00  0.00           H
ATOM   4301 3HG2 VAL A 426      48.574  49.908  54.493  1.00  0.00           H
ATOM   4302  C   VAL A 426      47.264  48.483  58.248  1.00  0.00           C
ATOM   4303  O   VAL A 426      47.633  48.912  59.325  1.00  0.00           O
ATOM   4304  N   PRO A 427      46.315  47.519  58.312  1.00  0.00           N
ATOM   4305  CD  PRO A 427      45.354  47.319  57.263  1.00  0.00           C
ATOM   4306  HD1 PRO A 427      45.889  47.087  56.318  1.00  0.00           H
ATOM   4307  HD2 PRO A 427      44.672  48.188  57.145  1.00  0.00           H
ATOM   4308  CA  PRO A 427      45.743  47.015  59.531  1.00  0.00           C
ATOM   4309  HA  PRO A 427      45.503  47.891  60.116  1.00  0.00           H
ATOM   4310  CB  PRO A 427      44.539  46.107  59.129  1.00  0.00           C
ATOM   4311  HB1 PRO A 427      43.642  46.665  59.476  1.00  0.00           H
ATOM   4312  HB2 PRO A 427      44.649  45.169  59.715  1.00  0.00           H
ATOM   4313  CG  PRO A 427      44.599  45.993  57.655  1.00  0.00           C
ATOM   4314  HG1 PRO A 427      45.242  45.122  57.403  1.00  0.00           H
ATOM   4315  HG2 PRO A 427      43.596  46.021  57.179  1.00  0.00           H
ATOM   4316  C   PRO A 427      46.822  46.226  60.334  1.00  0.00           C
ATOM   4317  O   PRO A 427      46.772  46.250  61.560  1.00  0.00           O
ATOM   4318  N   LEU A 428      47.721  45.545  59.697  1.00  0.00           N
ATOM   4319  HN  LEU A 428      47.719  45.376  58.715  1.00  0.00           H
ATOM   4320  CA  LEU A 428      48.695  44.803  60.407  1.00  0.00           C
ATOM   4321  HA  LEU A 428      48.201  44.088  61.047  1.00  0.00           H
ATOM   4322  CB  LEU A 428      49.689  44.032  59.504  1.00  0.00           C
ATOM   4323  HB1 LEU A 428      50.537  43.742  60.161  1.00  0.00           H
ATOM   4324  HB2 LEU A 428      50.085  44.749  58.753  1.00  0.00           H
ATOM   4325  CG  LEU A 428      49.098  42.842  58.714  1.00  0.00           C
ATOM   4326  HG  LEU A 428      48.559  43.441  57.949  1.00  0.00           H
ATOM   4327  CD1 LEU A 428      50.247  42.001  58.148  1.00  0.00           C
ATOM   4328 1HD1 LEU A 428      50.728  41.334  58.895  1.00  0.00           H
ATOM   4329 2HD1 LEU A 428      50.991  42.649  57.638  1.00  0.00           H
ATOM   4330 3HD1 LEU A 428      49.949  41.217  57.419  1.00  0.00           H
ATOM   4331  CD2 LEU A 428      48.105  41.894  59.511  1.00  0.00           C
ATOM   4332 1HD2 LEU A 428      47.327  42.494  60.029  1.00  0.00           H
ATOM   4333 2HD2 LEU A 428      48.678  41.393  60.321  1.00  0.00           H
ATOM   4334 3HD2 LEU A 428      47.641  41.182  58.795  1.00  0.00           H
ATOM   4335  C   LEU A 428      49.597  45.724  61.277  1.00  0.00           C
ATOM   4336  O   LEU A 428      49.722  45.408  62.444  1.00  0.00           O
ATOM   4337  N   VAL A 429      50.020  46.871  60.725  1.00  0.00           N
ATOM   4338  HN  VAL A 429      50.106  47.066  59.751  1.00  0.00           H
ATOM   4339  CA  VAL A 429      50.732  47.819  61.542  1.00  0.00           C
ATOM   4340  HA  VAL A 429      51.559  47.369  62.071  1.00  0.00           H
ATOM   4341  CB  VAL A 429      51.451  48.813  60.657  1.00  0.00           C
ATOM   4342  HB  VAL A 429      50.705  49.293  59.987  1.00  0.00           H
ATOM   4343  CG1 VAL A 429      52.268  49.862  61.494  1.00  0.00           C
ATOM   4344 1HG1 VAL A 429      53.037  50.327  60.840  1.00  0.00           H
ATOM   4345 2HG1 VAL A 429      52.727  49.452  62.419  1.00  0.00           H
ATOM   4346 3HG1 VAL A 429      51.615  50.695  61.833  1.00  0.00           H
ATOM   4347  CG2 VAL A 429      52.534  48.029  59.873  1.00  0.00           C
ATOM   4348 1HG2 VAL A 429      53.113  48.730  59.234  1.00  0.00           H
ATOM   4349 2HG2 VAL A 429      52.154  47.204  59.232  1.00  0.00           H
ATOM   4350 3HG2 VAL A 429      53.157  47.392  60.537  1.00  0.00           H
ATOM   4351  C   VAL A 429      49.853  48.545  62.658  1.00  0.00           C
ATOM   4352  O   VAL A 429      50.293  48.874  63.745  1.00  0.00           O
ATOM   4353  N   THR A 430      48.578  48.868  62.376  1.00  0.00           N
ATOM   4354  HN  THR A 430      48.201  48.540  61.513  1.00  0.00           H
ATOM   4355  CA  THR A 430      47.588  49.376  63.425  1.00  0.00           C
ATOM   4356  HA  THR A 430      48.061  50.252  63.844  1.00  0.00           H
ATOM   4357  CB  THR A 430      46.383  49.972  62.810  1.00  0.00           C
ATOM   4358  HB  THR A 430      45.551  49.252  62.658  1.00  0.00           H
ATOM   4359  OG1 THR A 430      46.730  50.693  61.608  1.00  0.00           O
ATOM   4360  HG1 THR A 430      47.114  50.005  61.060  1.00  0.00           H
ATOM   4361  CG2 THR A 430      45.843  51.057  63.903  1.00  0.00           C
ATOM   4362 1HG2 THR A 430      45.361  50.524  64.751  1.00  0.00           H
ATOM   4363 2HG2 THR A 430      45.085  51.705  63.415  1.00  0.00           H
ATOM   4364 3HG2 THR A 430      46.748  51.666  64.116  1.00  0.00           H
ATOM   4365  C   THR A 430      47.362  48.360  64.550  1.00  0.00           C
ATOM   4366  O   THR A 430      47.454  48.695  65.716  1.00  0.00           O
ATOM   4367  N   LEU A 431      47.170  47.064  64.324  1.00  0.00           N
ATOM   4368  HN  LEU A 431      47.104  46.890  63.345  1.00  0.00           H
ATOM   4369  CA  LEU A 431      47.211  45.910  65.236  1.00  0.00           C
ATOM   4370  HA  LEU A 431      46.454  46.128  65.975  1.00  0.00           H
ATOM   4371  CB  LEU A 431      46.922  44.626  64.400  1.00  0.00           C
ATOM   4372  HB1 LEU A 431      47.113  43.717  65.010  1.00  0.00           H
ATOM   4373  HB2 LEU A 431      47.709  44.629  63.615  1.00  0.00           H
ATOM   4374  CG  LEU A 431      45.495  44.467  63.821  1.00  0.00           C
ATOM   4375  HG  LEU A 431      45.118  45.435  63.427  1.00  0.00           H
ATOM   4376  CD1 LEU A 431      45.450  43.374  62.779  1.00  0.00           C
ATOM   4377 1HD1 LEU A 431      44.500  43.262  62.214  1.00  0.00           H
ATOM   4378 2HD1 LEU A 431      45.800  42.448  63.284  1.00  0.00           H
ATOM   4379 3HD1 LEU A 431      46.127  43.695  61.958  1.00  0.00           H
ATOM   4380  CD2 LEU A 431      44.596  44.041  64.972  1.00  0.00           C
ATOM   4381 1HD2 LEU A 431      44.707  44.755  65.816  1.00  0.00           H
ATOM   4382 2HD2 LEU A 431      44.911  43.060  65.388  1.00  0.00           H
ATOM   4383 3HD2 LEU A 431      43.608  44.024  64.463  1.00  0.00           H
ATOM   4384  C   LEU A 431      48.413  45.832  66.057  1.00  0.00           C
ATOM   4385  O   LEU A 431      48.333  45.673  67.277  1.00  0.00           O
ATOM   4386  N   LEU A 432      49.627  45.930  65.450  1.00  0.00           N
ATOM   4387  HN  LEU A 432      49.567  46.089  64.468  1.00  0.00           H
ATOM   4388  CA  LEU A 432      50.926  45.830  66.094  1.00  0.00           C
ATOM   4389  HA  LEU A 432      50.951  44.887  66.619  1.00  0.00           H
ATOM   4390  CB  LEU A 432      51.954  45.803  64.937  1.00  0.00           C
ATOM   4391  HB1 LEU A 432      51.596  46.562  64.208  1.00  0.00           H
ATOM   4392  HB2 LEU A 432      51.932  44.792  64.478  1.00  0.00           H
ATOM   4393  CG  LEU A 432      53.496  46.147  65.222  1.00  0.00           C
ATOM   4394  HG  LEU A 432      53.463  47.135  65.729  1.00  0.00           H
ATOM   4395  CD1 LEU A 432      54.168  45.206  66.230  1.00  0.00           C
ATOM   4396 1HD1 LEU A 432      55.269  45.322  66.314  1.00  0.00           H
ATOM   4397 2HD1 LEU A 432      54.025  44.204  65.772  1.00  0.00           H
ATOM   4398 3HD1 LEU A 432      53.756  45.164  67.262  1.00  0.00           H
ATOM   4399  CD2 LEU A 432      54.323  46.268  63.963  1.00  0.00           C
ATOM   4400 1HD2 LEU A 432      53.646  46.662  63.175  1.00  0.00           H
ATOM   4401 2HD2 LEU A 432      54.725  45.274  63.673  1.00  0.00           H
ATOM   4402 3HD2 LEU A 432      55.181  46.960  64.104  1.00  0.00           H
ATOM   4403  C   LEU A 432      51.262  46.893  67.034  1.00  0.00           C
ATOM   4404  O   LEU A 432      51.815  46.709  68.087  1.00  0.00           O
ATOM   4405  N   GLY A 433      50.878  48.102  66.726  1.00  0.00           N
ATOM   4406  HN  GLY A 433      50.536  48.261  65.803  1.00  0.00           H
ATOM   4407  CA  GLY A 433      50.959  49.328  67.578  1.00  0.00           C
ATOM   4408  HA1 GLY A 433      50.513  50.080  66.944  1.00  0.00           H
ATOM   4409  HA2 GLY A 433      51.975  49.361  67.942  1.00  0.00           H
ATOM   4410  C   GLY A 433      50.259  49.267  68.831  1.00  0.00           C
ATOM   4411  O   GLY A 433      50.819  49.556  69.855  1.00  0.00           O
ATOM   4412  N   CYS A 434      48.980  48.918  68.780  1.00  0.00           N
ATOM   4413  HN  CYS A 434      48.525  48.927  67.893  1.00  0.00           H
ATOM   4414  CA  CYS A 434      48.131  48.700  69.924  1.00  0.00           C
ATOM   4415  HA  CYS A 434      48.000  49.640  70.440  1.00  0.00           H
ATOM   4416  CB  CYS A 434      46.693  48.291  69.388  1.00  0.00           C
ATOM   4417  HB1 CYS A 434      46.076  48.105  70.293  1.00  0.00           H
ATOM   4418  HB2 CYS A 434      46.650  47.276  68.938  1.00  0.00           H
ATOM   4419  SG  CYS A 434      45.935  49.520  68.208  1.00  0.00           S
ATOM   4420  HG1 CYS A 434      45.541  50.314  69.192  1.00  0.00           H
ATOM   4421  C   CYS A 434      48.667  47.645  70.917  1.00  0.00           C
ATOM   4422  O   CYS A 434      48.632  47.824  72.140  1.00  0.00           O
ATOM   4423  N   TYR A 435      49.209  46.477  70.349  1.00  0.00           N
ATOM   4424  HN  TYR A 435      49.212  46.316  69.365  1.00  0.00           H
ATOM   4425  CA  TYR A 435      49.828  45.463  71.173  1.00  0.00           C
ATOM   4426  HA  TYR A 435      49.091  45.194  71.915  1.00  0.00           H
ATOM   4427  CB  TYR A 435      50.242  44.098  70.335  1.00  0.00           C
ATOM   4428  HB1 TYR A 435      50.869  44.286  69.437  1.00  0.00           H
ATOM   4429  HB2 TYR A 435      49.259  43.705  69.999  1.00  0.00           H
ATOM   4430  CG  TYR A 435      50.941  43.017  71.137  1.00  0.00           C
ATOM   4431  CD1 TYR A 435      50.161  42.404  72.094  1.00  0.00           C
ATOM   4432  HD1 TYR A 435      49.152  42.689  72.353  1.00  0.00           H
ATOM   4433  CE1 TYR A 435      50.779  41.360  72.817  1.00  0.00           C
ATOM   4434  HE1 TYR A 435      50.216  40.771  73.526  1.00  0.00           H
ATOM   4435  CZ  TYR A 435      52.059  40.923  72.521  1.00  0.00           C
ATOM   4436  OH  TYR A 435      52.609  40.097  73.500  1.00  0.00           O
ATOM   4437  HH  TYR A 435      53.558  40.238  73.499  1.00  0.00           H
ATOM   4438  CD2 TYR A 435      52.294  42.668  70.780  1.00  0.00           C
ATOM   4439  HD2 TYR A 435      52.752  43.192  69.954  1.00  0.00           H
ATOM   4440  CE2 TYR A 435      52.805  41.604  71.491  1.00  0.00           C
ATOM   4441  HE2 TYR A 435      53.831  41.290  71.367  1.00  0.00           H
ATOM   4442  C   TYR A 435      51.025  45.980  71.894  1.00  0.00           C
ATOM   4443  O   TYR A 435      51.221  45.737  73.079  1.00  0.00           O
ATOM   4444  N   VAL A 436      51.901  46.775  71.258  1.00  0.00           N
ATOM   4445  HN  VAL A 436      51.720  47.159  70.356  1.00  0.00           H
ATOM   4446  CA  VAL A 436      53.078  47.473  71.890  1.00  0.00           C
ATOM   4447  HA  VAL A 436      53.688  46.663  72.262  1.00  0.00           H
ATOM   4448  CB  VAL A 436      53.965  48.147  70.723  1.00  0.00           C
ATOM   4449  HB  VAL A 436      53.201  48.814  70.271  1.00  0.00           H
ATOM   4450  CG1 VAL A 436      55.103  49.067  71.220  1.00  0.00           C
ATOM   4451 1HG1 VAL A 436      55.709  48.306  71.756  1.00  0.00           H
ATOM   4452 2HG1 VAL A 436      54.750  49.788  71.988  1.00  0.00           H
ATOM   4453 3HG1 VAL A 436      55.722  49.450  70.380  1.00  0.00           H
ATOM   4454  CG2 VAL A 436      54.580  47.081  69.681  1.00  0.00           C
ATOM   4455 1HG2 VAL A 436      55.679  47.231  69.731  1.00  0.00           H
ATOM   4456 2HG2 VAL A 436      54.119  47.456  68.743  1.00  0.00           H
ATOM   4457 3HG2 VAL A 436      54.248  46.069  69.996  1.00  0.00           H
ATOM   4458  C   VAL A 436      52.804  48.444  72.952  1.00  0.00           C
ATOM   4459  O   VAL A 436      53.403  48.384  74.027  1.00  0.00           O
ATOM   4460  N   TYR A 437      51.788  49.334  72.764  1.00  0.00           N
ATOM   4461  HN  TYR A 437      51.265  49.234  71.921  1.00  0.00           H
ATOM   4462  CA  TYR A 437      51.223  50.218  73.740  1.00  0.00           C
ATOM   4463  HA  TYR A 437      51.972  50.929  74.056  1.00  0.00           H
ATOM   4464  CB  TYR A 437      50.159  51.102  72.978  1.00  0.00           C
ATOM   4465  HB1 TYR A 437      49.627  50.370  72.333  1.00  0.00           H
ATOM   4466  HB2 TYR A 437      50.686  51.888  72.396  1.00  0.00           H
ATOM   4467  CG  TYR A 437      49.185  51.843  73.873  1.00  0.00           C
ATOM   4468  CD1 TYR A 437      47.815  51.647  73.794  1.00  0.00           C
ATOM   4469  HD1 TYR A 437      47.497  50.794  73.213  1.00  0.00           H
ATOM   4470  CE1 TYR A 437      46.885  52.383  74.491  1.00  0.00           C
ATOM   4471  HE1 TYR A 437      45.847  52.158  74.298  1.00  0.00           H
ATOM   4472  CZ  TYR A 437      47.339  53.355  75.384  1.00  0.00           C
ATOM   4473  OH  TYR A 437      46.434  54.090  76.223  1.00  0.00           O
ATOM   4474  HH  TYR A 437      46.989  54.702  76.714  1.00  0.00           H
ATOM   4475  CD2 TYR A 437      49.646  52.894  74.688  1.00  0.00           C
ATOM   4476  HD2 TYR A 437      50.703  53.092  74.787  1.00  0.00           H
ATOM   4477  CE2 TYR A 437      48.732  53.695  75.426  1.00  0.00           C
ATOM   4478  HE2 TYR A 437      49.057  54.461  76.114  1.00  0.00           H
ATOM   4479  C   TYR A 437      50.671  49.475  74.959  1.00  0.00           C
ATOM   4480  O   TYR A 437      51.052  49.798  76.104  1.00  0.00           O
ATOM   4481  N   GLU A 438      49.791  48.427  74.798  1.00  0.00           N
ATOM   4482  HN  GLU A 438      49.505  48.189  73.873  1.00  0.00           H
ATOM   4483  CA  GLU A 438      49.450  47.742  76.055  1.00  0.00           C
ATOM   4484  HA  GLU A 438      49.012  48.456  76.737  1.00  0.00           H
ATOM   4485  CB  GLU A 438      48.340  46.693  75.861  1.00  0.00           C
ATOM   4486  HB1 GLU A 438      47.326  47.125  75.724  1.00  0.00           H
ATOM   4487  HB2 GLU A 438      48.209  46.143  76.818  1.00  0.00           H
ATOM   4488  CG  GLU A 438      48.530  45.553  74.726  1.00  0.00           C
ATOM   4489  HG1 GLU A 438      49.414  44.920  74.952  1.00  0.00           H
ATOM   4490  HG2 GLU A 438      48.658  46.095  73.764  1.00  0.00           H
ATOM   4491  CD  GLU A 438      47.378  44.565  74.488  1.00  0.00           C
ATOM   4492  OE1 GLU A 438      47.549  43.330  74.439  1.00  0.00           O
ATOM   4493  OE2 GLU A 438      46.234  45.092  74.433  1.00  0.00           O
ATOM   4494  C   GLU A 438      50.614  47.044  76.754  1.00  0.00           C
ATOM   4495  O   GLU A 438      50.746  47.042  77.953  1.00  0.00           O
ATOM   4496  N   GLN A 439      51.534  46.423  76.002  1.00  0.00           N
ATOM   4497  HN  GLN A 439      51.458  46.405  75.008  1.00  0.00           H
ATOM   4498  CA  GLN A 439      52.806  45.850  76.447  1.00  0.00           C
ATOM   4499  HA  GLN A 439      52.584  45.123  77.214  1.00  0.00           H
ATOM   4500  CB  GLN A 439      53.519  45.160  75.320  1.00  0.00           C
ATOM   4501  HB1 GLN A 439      54.623  45.092  75.425  1.00  0.00           H
ATOM   4502  HB2 GLN A 439      53.308  45.647  74.344  1.00  0.00           H
ATOM   4503  CG  GLN A 439      52.981  43.800  75.034  1.00  0.00           C
ATOM   4504  HG1 GLN A 439      53.501  43.466  74.112  1.00  0.00           H
ATOM   4505  HG2 GLN A 439      51.908  43.810  74.747  1.00  0.00           H
ATOM   4506  CD  GLN A 439      53.062  42.769  76.117  1.00  0.00           C
ATOM   4507  OE1 GLN A 439      52.212  42.656  77.008  1.00  0.00           O
ATOM   4508  NE2 GLN A 439      54.215  42.033  76.194  1.00  0.00           N
ATOM   4509 1HE2 GLN A 439      54.958  42.139  75.533  1.00  0.00           H
ATOM   4510 2HE2 GLN A 439      54.296  41.349  76.919  1.00  0.00           H
ATOM   4511  C   GLN A 439      53.811  46.676  77.167  1.00  0.00           C
ATOM   4512  O   GLN A 439      54.389  46.273  78.171  1.00  0.00           O
ATOM   4513  N   VAL A 440      54.146  47.857  76.619  1.00  0.00           N
ATOM   4514  HN  VAL A 440      53.814  48.039  75.697  1.00  0.00           H
ATOM   4515  CA  VAL A 440      55.080  48.773  77.192  1.00  0.00           C
ATOM   4516  HA  VAL A 440      55.891  48.208  77.629  1.00  0.00           H
ATOM   4517  CB  VAL A 440      55.672  49.837  76.249  1.00  0.00           C
ATOM   4518  HB  VAL A 440      54.778  50.223  75.714  1.00  0.00           H
ATOM   4519  CG1 VAL A 440      56.297  51.009  77.008  1.00  0.00           C
ATOM   4520 1HG1 VAL A 440      56.867  50.602  77.871  1.00  0.00           H
ATOM   4521 2HG1 VAL A 440      55.499  51.743  77.248  1.00  0.00           H
ATOM   4522 3HG1 VAL A 440      56.945  51.590  76.318  1.00  0.00           H
ATOM   4523  CG2 VAL A 440      56.641  49.276  75.229  1.00  0.00           C
ATOM   4524 1HG2 VAL A 440      56.144  48.387  74.784  1.00  0.00           H
ATOM   4525 2HG2 VAL A 440      57.536  48.832  75.715  1.00  0.00           H
ATOM   4526 3HG2 VAL A 440      57.052  49.957  74.453  1.00  0.00           H
ATOM   4527  C   VAL A 440      54.546  49.376  78.552  1.00  0.00           C
ATOM   4528  O   VAL A 440      55.262  49.684  79.520  1.00  0.00           O
ATOM   4529  N   ASN A 441      53.283  49.634  78.574  1.00  0.00           N
ATOM   4530  HN  ASN A 441      52.790  49.246  77.798  1.00  0.00           H
ATOM   4531  CA  ASN A 441      52.729  50.435  79.662  1.00  0.00           C
ATOM   4532  HA  ASN A 441      53.411  51.152  80.095  1.00  0.00           H
ATOM   4533  CB  ASN A 441      51.702  51.429  79.151  1.00  0.00           C
ATOM   4534  HB1 ASN A 441      51.214  51.962  79.996  1.00  0.00           H
ATOM   4535  HB2 ASN A 441      50.857  50.968  78.596  1.00  0.00           H
ATOM   4536  CG  ASN A 441      52.374  52.413  78.159  1.00  0.00           C
ATOM   4537  OD1 ASN A 441      52.830  53.497  78.603  1.00  0.00           O
ATOM   4538  ND2 ASN A 441      52.457  52.077  76.857  1.00  0.00           N
ATOM   4539 1HD2 ASN A 441      51.987  51.243  76.571  1.00  0.00           H
ATOM   4540 2HD2 ASN A 441      53.044  52.640  76.276  1.00  0.00           H
ATOM   4541  C   ASN A 441      52.084  49.656  80.816  1.00  0.00           C
ATOM   4542  O   ASN A 441      51.742  50.155  81.920  1.00  0.00           O
ATOM   4543  N   ARG A 442      51.997  48.304  80.678  1.00  0.00           N
ATOM   4544  HN  ARG A 442      52.228  47.930  79.784  1.00  0.00           H
ATOM   4545  CA  ARG A 442      51.154  47.530  81.634  1.00  0.00           C
ATOM   4546  HA  ARG A 442      50.260  48.135  81.669  1.00  0.00           H
ATOM   4547  CB  ARG A 442      50.770  46.150  81.017  1.00  0.00           C
ATOM   4548  HB1 ARG A 442      50.256  46.383  80.060  1.00  0.00           H
ATOM   4549  HB2 ARG A 442      50.058  45.577  81.649  1.00  0.00           H
ATOM   4550  CG  ARG A 442      51.940  45.277  80.631  1.00  0.00           C
ATOM   4551  HG1 ARG A 442      52.520  44.843  81.473  1.00  0.00           H
ATOM   4552  HG2 ARG A 442      52.717  45.895  80.131  1.00  0.00           H
ATOM   4553  CD  ARG A 442      51.640  44.095  79.673  1.00  0.00           C
ATOM   4554  HD1 ARG A 442      52.649  43.771  79.343  1.00  0.00           H
ATOM   4555  HD2 ARG A 442      51.008  44.424  78.821  1.00  0.00           H
ATOM   4556  NE  ARG A 442      50.953  43.044  80.464  1.00  0.00           N
ATOM   4557  HE  ARG A 442      50.640  43.267  81.387  1.00  0.00           H
ATOM   4558  CZ  ARG A 442      51.229  41.764  80.239  1.00  0.00           C
ATOM   4559  NH1 ARG A 442      51.698  41.263  79.176  1.00  0.00           N
ATOM   4560 1HH1 ARG A 442      51.925  41.811  78.371  1.00  0.00           H
ATOM   4561 2HH1 ARG A 442      51.923  40.292  79.256  1.00  0.00           H
ATOM   4562  NH2 ARG A 442      50.973  40.987  81.269  1.00  0.00           N
ATOM   4563 1HH2 ARG A 442      50.721  41.340  82.170  1.00  0.00           H
ATOM   4564 2HH2 ARG A 442      50.734  40.059  80.981  1.00  0.00           H
ATOM   4565  C   ARG A 442      51.743  47.382  82.985  1.00  0.00           C
ATOM   4566  O   ARG A 442      51.000  47.273  83.960  1.00  0.00           O
ATOM   4567  N   ILE A 443      53.063  47.370  83.127  1.00  0.00           N
ATOM   4568  HN  ILE A 443      53.583  47.376  82.277  1.00  0.00           H
ATOM   4569  CA  ILE A 443      53.789  47.523  84.352  1.00  0.00           C
ATOM   4570  HA  ILE A 443      53.361  46.830  85.061  1.00  0.00           H
ATOM   4571  CB  ILE A 443      55.295  47.229  84.294  1.00  0.00           C
ATOM   4572  HB  ILE A 443      55.751  47.696  83.394  1.00  0.00           H
ATOM   4573  CG2 ILE A 443      56.051  47.611  85.611  1.00  0.00           C
ATOM   4574 1HG2 ILE A 443      57.042  47.112  85.562  1.00  0.00           H
ATOM   4575 2HG2 ILE A 443      55.480  47.312  86.516  1.00  0.00           H
ATOM   4576 3HG2 ILE A 443      56.135  48.709  85.757  1.00  0.00           H
ATOM   4577  CG1 ILE A 443      55.508  45.670  84.133  1.00  0.00           C
ATOM   4578 1HG1 ILE A 443      56.556  45.513  83.800  1.00  0.00           H
ATOM   4579 2HG1 ILE A 443      54.827  45.348  83.316  1.00  0.00           H
ATOM   4580  CD  ILE A 443      55.294  44.713  85.343  1.00  0.00           C
ATOM   4581  HD1 ILE A 443      55.861  44.934  86.272  1.00  0.00           H
ATOM   4582  HD2 ILE A 443      55.409  43.626  85.142  1.00  0.00           H
ATOM   4583  HD3 ILE A 443      54.222  44.777  85.629  1.00  0.00           H
ATOM   4584  C   ILE A 443      53.538  48.893  85.022  1.00  0.00           C
ATOM   4585  O   ILE A 443      53.241  48.967  86.201  1.00  0.00           O
ATOM   4586  N   THR A 444      53.672  50.067  84.231  1.00  0.00           N
ATOM   4587  HN  THR A 444      53.937  50.006  83.272  1.00  0.00           H
ATOM   4588  CA  THR A 444      53.392  51.396  84.714  1.00  0.00           C
ATOM   4589  HA  THR A 444      54.030  51.495  85.580  1.00  0.00           H
ATOM   4590  CB  THR A 444      53.811  52.444  83.643  1.00  0.00           C
ATOM   4591  HB  THR A 444      53.472  52.085  82.648  1.00  0.00           H
ATOM   4592  OG1 THR A 444      55.224  52.590  83.615  1.00  0.00           O
ATOM   4593  HG1 THR A 444      55.535  51.753  83.262  1.00  0.00           H
ATOM   4594  CG2 THR A 444      53.330  53.886  83.896  1.00  0.00           C
ATOM   4595 1HG2 THR A 444      52.248  53.901  83.646  1.00  0.00           H
ATOM   4596 2HG2 THR A 444      53.792  54.595  83.177  1.00  0.00           H
ATOM   4597 3HG2 THR A 444      53.673  54.110  84.929  1.00  0.00           H
ATOM   4598  C   THR A 444      51.976  51.603  85.226  1.00  0.00           C
ATOM   4599  O   THR A 444      51.731  52.295  86.268  1.00  0.00           O
ATOM   4600  N   TRP A 445      50.943  51.019  84.569  1.00  0.00           N
ATOM   4601  HN  TRP A 445      51.119  50.477  83.751  1.00  0.00           H
ATOM   4602  CA  TRP A 445      49.545  51.022  84.996  1.00  0.00           C
ATOM   4603  HA  TRP A 445      49.202  52.019  85.231  1.00  0.00           H
ATOM   4604  CB  TRP A 445      48.674  50.352  83.860  1.00  0.00           C
ATOM   4605  HB1 TRP A 445      47.580  50.426  84.042  1.00  0.00           H
ATOM   4606  HB2 TRP A 445      48.946  49.276  83.809  1.00  0.00           H
ATOM   4607  CG  TRP A 445      48.817  51.022  82.527  1.00  0.00           C
ATOM   4608  CD1 TRP A 445      49.061  52.331  82.234  1.00  0.00           C
ATOM   4609  HD1 TRP A 445      49.450  53.033  82.956  1.00  0.00           H
ATOM   4610  NE1 TRP A 445      48.862  52.543  80.890  1.00  0.00           N
ATOM   4611  HE1 TRP A 445      49.078  53.287  80.297  1.00  0.00           H
ATOM   4612  CE2 TRP A 445      48.472  51.387  80.323  1.00  0.00           C
ATOM   4613  CD2 TRP A 445      48.440  50.413  81.265  1.00  0.00           C
ATOM   4614  CE3 TRP A 445      48.061  49.083  80.863  1.00  0.00           C
ATOM   4615  HE3 TRP A 445      48.009  48.269  81.570  1.00  0.00           H
ATOM   4616  CZ3 TRP A 445      47.719  48.777  79.534  1.00  0.00           C
ATOM   4617  HZ3 TRP A 445      47.462  47.761  79.271  1.00  0.00           H
ATOM   4618  CZ2 TRP A 445      48.160  51.140  79.007  1.00  0.00           C
ATOM   4619  HZ2 TRP A 445      48.091  51.991  78.345  1.00  0.00           H
ATOM   4620  CH2 TRP A 445      47.695  49.885  78.634  1.00  0.00           C
ATOM   4621  HH2 TRP A 445      47.273  49.779  77.646  1.00  0.00           H
ATOM   4622  C   TRP A 445      49.271  50.447  86.334  1.00  0.00           C
ATOM   4623  O   TRP A 445      48.671  51.040  87.224  1.00  0.00           O
ATOM   4624  N   GLU A 446      49.926  49.304  86.681  1.00  0.00           N
ATOM   4625  HN  GLU A 446      50.473  48.806  86.013  1.00  0.00           H
ATOM   4626  CA  GLU A 446      49.983  48.839  88.031  1.00  0.00           C
ATOM   4627  HA  GLU A 446      49.039  48.634  88.514  1.00  0.00           H
ATOM   4628  CB  GLU A 446      50.693  47.432  88.019  1.00  0.00           C
ATOM   4629  HB1 GLU A 446      50.874  47.140  89.075  1.00  0.00           H
ATOM   4630  HB2 GLU A 446      51.711  47.635  87.622  1.00  0.00           H
ATOM   4631  CG  GLU A 446      49.917  46.228  87.313  1.00  0.00           C
ATOM   4632  HG1 GLU A 446      49.815  46.362  86.215  1.00  0.00           H
ATOM   4633  HG2 GLU A 446      48.850  46.015  87.540  1.00  0.00           H
ATOM   4634  CD  GLU A 446      50.679  44.992  87.633  1.00  0.00           C
ATOM   4635  OE1 GLU A 446      50.186  44.137  88.416  1.00  0.00           O
ATOM   4636  OE2 GLU A 446      51.768  44.773  87.066  1.00  0.00           O
ATOM   4637  C   GLU A 446      50.606  49.775  88.955  1.00  0.00           C
ATOM   4638  O   GLU A 446      50.075  50.032  90.021  1.00  0.00           O
ATOM   4639  N   ILE A 447      51.764  50.399  88.667  1.00  0.00           N
ATOM   4640  HN  ILE A 447      52.114  50.213  87.752  1.00  0.00           H
ATOM   4641  CA  ILE A 447      52.506  51.260  89.533  1.00  0.00           C
ATOM   4642  HA  ILE A 447      52.615  50.744  90.476  1.00  0.00           H
ATOM   4643  CB  ILE A 447      53.840  51.600  88.808  1.00  0.00           C
ATOM   4644  HB  ILE A 447      53.502  51.812  87.771  1.00  0.00           H
ATOM   4645  CG2 ILE A 447      54.457  52.859  89.404  1.00  0.00           C
ATOM   4646 1HG2 ILE A 447      53.838  53.752  89.171  1.00  0.00           H
ATOM   4647 2HG2 ILE A 447      55.326  53.002  88.727  1.00  0.00           H
ATOM   4648 3HG2 ILE A 447      54.701  52.644  90.466  1.00  0.00           H
ATOM   4649  CG1 ILE A 447      54.829  50.428  88.859  1.00  0.00           C
ATOM   4650 1HG1 ILE A 447      54.374  49.421  88.740  1.00  0.00           H
ATOM   4651 2HG1 ILE A 447      55.331  50.500  89.848  1.00  0.00           H
ATOM   4652  CD  ILE A 447      55.987  50.485  87.897  1.00  0.00           C
ATOM   4653  HD1 ILE A 447      55.566  50.245  86.897  1.00  0.00           H
ATOM   4654  HD2 ILE A 447      56.737  49.694  88.113  1.00  0.00           H
ATOM   4655  HD3 ILE A 447      56.421  51.507  87.954  1.00  0.00           H
ATOM   4656  C   ILE A 447      51.674  52.451  89.947  1.00  0.00           C
ATOM   4657  O   ILE A 447      51.523  52.788  91.111  1.00  0.00           O
ATOM   4658  N   THR A 448      50.959  53.075  88.918  1.00  0.00           N
ATOM   4659  HN  THR A 448      51.036  52.620  88.034  1.00  0.00           H
ATOM   4660  CA  THR A 448      50.133  54.239  89.063  1.00  0.00           C
ATOM   4661  HA  THR A 448      50.747  54.919  89.634  1.00  0.00           H
ATOM   4662  CB  THR A 448      49.713  54.758  87.598  1.00  0.00           C
ATOM   4663  HB  THR A 448      49.281  53.912  87.022  1.00  0.00           H
ATOM   4664  OG1 THR A 448      50.894  55.286  87.030  1.00  0.00           O
ATOM   4665  HG1 THR A 448      50.739  55.195  86.087  1.00  0.00           H
ATOM   4666  CG2 THR A 448      48.729  55.860  87.737  1.00  0.00           C
ATOM   4667 1HG2 THR A 448      48.943  56.683  88.452  1.00  0.00           H
ATOM   4668 2HG2 THR A 448      47.697  55.475  87.882  1.00  0.00           H
ATOM   4669 3HG2 THR A 448      48.641  56.470  86.812  1.00  0.00           H
ATOM   4670  C   THR A 448      48.809  53.923  89.836  1.00  0.00           C
ATOM   4671  O   THR A 448      48.285  54.687  90.618  1.00  0.00           O
ATOM   4672  N   TRP A 449      48.292  52.714  89.742  1.00  0.00           N
ATOM   4673  HN  TRP A 449      48.751  52.016  89.198  1.00  0.00           H
ATOM   4674  CA  TRP A 449      47.212  52.211  90.696  1.00  0.00           C
ATOM   4675  HA  TRP A 449      46.403  52.926  90.709  1.00  0.00           H
ATOM   4676  CB  TRP A 449      46.630  50.872  90.054  1.00  0.00           C
ATOM   4677  HB1 TRP A 449      47.470  50.147  89.997  1.00  0.00           H
ATOM   4678  HB2 TRP A 449      46.379  51.255  89.041  1.00  0.00           H
ATOM   4679  CG  TRP A 449      45.365  50.402  90.687  1.00  0.00           C
ATOM   4680  CD1 TRP A 449      45.115  49.128  91.102  1.00  0.00           C
ATOM   4681  HD1 TRP A 449      45.879  48.366  91.160  1.00  0.00           H
ATOM   4682  NE1 TRP A 449      43.768  49.051  91.401  1.00  0.00           N
ATOM   4683  HE1 TRP A 449      43.307  48.379  91.940  1.00  0.00           H
ATOM   4684  CE2 TRP A 449      43.117  50.245  91.193  1.00  0.00           C
ATOM   4685  CD2 TRP A 449      44.096  51.122  90.664  1.00  0.00           C
ATOM   4686  CE3 TRP A 449      43.746  52.405  90.259  1.00  0.00           C
ATOM   4687  HE3 TRP A 449      44.416  53.204  89.977  1.00  0.00           H
ATOM   4688  CZ3 TRP A 449      42.396  52.849  90.373  1.00  0.00           C
ATOM   4689  HZ3 TRP A 449      42.103  53.830  90.031  1.00  0.00           H
ATOM   4690  CZ2 TRP A 449      41.803  50.685  91.370  1.00  0.00           C
ATOM   4691  HZ2 TRP A 449      41.087  49.931  91.663  1.00  0.00           H
ATOM   4692  CH2 TRP A 449      41.476  51.950  90.869  1.00  0.00           C
ATOM   4693  HH2 TRP A 449      40.419  52.166  90.811  1.00  0.00           H
ATOM   4694  C   TRP A 449      47.631  51.965  92.146  1.00  0.00           C
ATOM   4695  O   TRP A 449      46.869  52.454  93.030  1.00  0.00           O
ATOM   4696  N   VAL A 450      48.805  51.404  92.346  1.00  0.00           N
ATOM   4697  HN  VAL A 450      49.452  51.023  91.690  1.00  0.00           H
ATOM   4698  CA  VAL A 450      49.276  51.149  93.731  1.00  0.00           C
ATOM   4699  HA  VAL A 450      48.660  50.468  94.298  1.00  0.00           H
ATOM   4700  CB  VAL A 450      50.521  50.346  93.754  1.00  0.00           C
ATOM   4701  HB  VAL A 450      51.283  50.849  93.121  1.00  0.00           H
ATOM   4702  CG1 VAL A 450      51.066  50.112  95.187  1.00  0.00           C
ATOM   4703 1HG1 VAL A 450      52.040  49.577  95.210  1.00  0.00           H
ATOM   4704 2HG1 VAL A 450      50.264  49.624  95.780  1.00  0.00           H
ATOM   4705 3HG1 VAL A 450      51.227  51.090  95.690  1.00  0.00           H
ATOM   4706  CG2 VAL A 450      50.189  48.878  93.119  1.00  0.00           C
ATOM   4707 1HG2 VAL A 450      49.892  48.920  92.050  1.00  0.00           H
ATOM   4708 2HG2 VAL A 450      49.371  48.440  93.731  1.00  0.00           H
ATOM   4709 3HG2 VAL A 450      51.032  48.174  93.290  1.00  0.00           H
ATOM   4710  C   VAL A 450      49.380  52.363  94.616  1.00  0.00           C
ATOM   4711  O   VAL A 450      49.129  52.355  95.841  1.00  0.00           O
ATOM   4712  N   SER A 451      49.960  53.425  94.023  1.00  0.00           N
ATOM   4713  HN  SER A 451      50.122  53.330  93.044  1.00  0.00           H
ATOM   4714  CA  SER A 451      50.386  54.687  94.524  1.00  0.00           C
ATOM   4715  HA  SER A 451      51.053  54.461  95.342  1.00  0.00           H
ATOM   4716  CB  SER A 451      51.208  55.431  93.354  1.00  0.00           C
ATOM   4717  HB1 SER A 451      50.483  55.669  92.546  1.00  0.00           H
ATOM   4718  HB2 SER A 451      51.932  54.678  92.975  1.00  0.00           H
ATOM   4719  OG  SER A 451      51.817  56.643  93.742  1.00  0.00           O
ATOM   4720  HG1 SER A 451      51.187  57.359  93.626  1.00  0.00           H
ATOM   4721  C   SER A 451      49.314  55.544  95.074  1.00  0.00           C
ATOM   4722  O   SER A 451      49.473  56.029  96.202  1.00  0.00           O
ATOM   4723  N   ASP A 452      48.192  55.564  94.344  1.00  0.00           N
ATOM   4724  HN  ASP A 452      48.210  55.357  93.369  1.00  0.00           H
ATOM   4725  CA  ASP A 452      47.038  56.177  94.911  1.00  0.00           C
ATOM   4726  HA  ASP A 452      47.283  57.150  95.309  1.00  0.00           H
ATOM   4727  CB  ASP A 452      45.916  56.252  93.807  1.00  0.00           C
ATOM   4728  HB1 ASP A 452      44.970  56.669  94.215  1.00  0.00           H
ATOM   4729  HB2 ASP A 452      45.646  55.216  93.512  1.00  0.00           H
ATOM   4730  CG  ASP A 452      46.296  57.085  92.699  1.00  0.00           C
ATOM   4731  OD1 ASP A 452      45.676  57.053  91.644  1.00  0.00           O
ATOM   4732  OD2 ASP A 452      47.157  57.992  92.957  1.00  0.00           O
ATOM   4733  C   ASP A 452      46.399  55.476  96.089  1.00  0.00           C
ATOM   4734  O   ASP A 452      45.836  56.164  96.928  1.00  0.00           O
ATOM   4735  N   HSD A 453      46.466  54.141  96.151  1.00  0.00           N
ATOM   4736  HN  HSD A 453      46.879  53.620  95.408  1.00  0.00           H
ATOM   4737  CA  HSD A 453      45.968  53.403  97.232  1.00  0.00           C
ATOM   4738  HA  HSD A 453      45.050  53.887  97.531  1.00  0.00           H
ATOM   4739  CB  HSD A 453      45.694  51.944  96.964  1.00  0.00           C
ATOM   4740  HB1 HSD A 453      45.311  51.507  97.911  1.00  0.00           H
ATOM   4741  HB2 HSD A 453      46.548  51.336  96.596  1.00  0.00           H
ATOM   4742  ND1 HSD A 453      44.606  52.030  94.665  1.00  0.00           N
ATOM   4743  HD1 HSD A 453      45.453  52.120  94.141  1.00  0.00           H
ATOM   4744  CG  HSD A 453      44.569  51.834  95.977  1.00  0.00           C
ATOM   4745  CE1 HSD A 453      43.359  51.900  94.128  1.00  0.00           C
ATOM   4746  HE1 HSD A 453      43.082  52.003  93.079  1.00  0.00           H
ATOM   4747  NE2 HSD A 453      42.496  51.650  95.076  1.00  0.00           N
ATOM   4748  CD2 HSD A 453      43.250  51.635  96.232  1.00  0.00           C
ATOM   4749  HD2 HSD A 453      42.723  51.622  97.178  1.00  0.00           H
ATOM   4750  C   HSD A 453      46.750  53.521  98.491  1.00  0.00           C
ATOM   4751  O   HSD A 453      46.209  53.332  99.586  1.00  0.00           O
ATOM   4752  N   CYS A 454      48.081  53.840  98.441  1.00  0.00           N
ATOM   4753  HN  CYS A 454      48.484  53.910  97.532  1.00  0.00           H
ATOM   4754  CA  CYS A 454      48.951  54.286  99.523  1.00  0.00           C
ATOM   4755  HA  CYS A 454      48.837  53.610 100.358  1.00  0.00           H
ATOM   4756  CB  CYS A 454      50.402  54.122  98.991  1.00  0.00           C
ATOM   4757  HB1 CYS A 454      51.153  54.472  99.732  1.00  0.00           H
ATOM   4758  HB2 CYS A 454      50.507  54.614  98.000  1.00  0.00           H
ATOM   4759  SG  CYS A 454      50.909  52.431  98.580  1.00  0.00           S
ATOM   4760  HG1 CYS A 454      49.774  52.232  97.925  1.00  0.00           H
ATOM   4761  C   CYS A 454      48.641  55.757  99.976  1.00  0.00           C
ATOM   4762  O   CYS A 454      48.617  56.105 101.138  1.00  0.00           O
ATOM   4763  N   ARG A 455      48.227  56.595  99.041  1.00  0.00           N
ATOM   4764  HN  ARG A 455      48.436  56.434  98.080  1.00  0.00           H
ATOM   4765  CA  ARG A 455      47.690  57.920  99.445  1.00  0.00           C
ATOM   4766  HA  ARG A 455      48.406  58.419 100.082  1.00  0.00           H
ATOM   4767  CB  ARG A 455      47.464  58.796  98.298  1.00  0.00           C
ATOM   4768  HB1 ARG A 455      47.043  59.748  98.687  1.00  0.00           H
ATOM   4769  HB2 ARG A 455      46.787  58.371  97.528  1.00  0.00           H
ATOM   4770  CG  ARG A 455      48.834  59.082  97.582  1.00  0.00           C
ATOM   4771  HG1 ARG A 455      48.545  59.851  96.835  1.00  0.00           H
ATOM   4772  HG2 ARG A 455      49.186  58.204  97.000  1.00  0.00           H
ATOM   4773  CD  ARG A 455      49.952  59.747  98.437  1.00  0.00           C
ATOM   4774  HD1 ARG A 455      50.912  59.938  97.910  1.00  0.00           H
ATOM   4775  HD2 ARG A 455      50.248  59.142  99.320  1.00  0.00           H
ATOM   4776  NE  ARG A 455      49.395  61.030  98.959  1.00  0.00           N
ATOM   4777  HE  ARG A 455      48.900  60.998  99.828  1.00  0.00           H
ATOM   4778  CZ  ARG A 455      49.413  62.201  98.347  1.00  0.00           C
ATOM   4779  NH1 ARG A 455      49.947  62.362  97.165  1.00  0.00           N
ATOM   4780 1HH1 ARG A 455      49.881  63.292  96.803  1.00  0.00           H
ATOM   4781 2HH1 ARG A 455      50.030  61.618  96.502  1.00  0.00           H
ATOM   4782  NH2 ARG A 455      48.955  63.219  99.051  1.00  0.00           N
ATOM   4783 1HH2 ARG A 455      48.768  63.040 100.016  1.00  0.00           H
ATOM   4784 2HH2 ARG A 455      48.884  64.119  98.620  1.00  0.00           H
ATOM   4785  C   ARG A 455      46.387  57.828 100.189  1.00  0.00           C
ATOM   4786  O   ARG A 455      46.198  58.377 101.274  1.00  0.00           O
ATOM   4787  N   GLN A 456      45.387  57.063  99.672  1.00  0.00           N
ATOM   4788  HN  GLN A 456      45.524  56.480  98.874  1.00  0.00           H
ATOM   4789  CA  GLN A 456      44.048  57.057 100.054  1.00  0.00           C
ATOM   4790  HA  GLN A 456      43.890  57.931 100.668  1.00  0.00           H
ATOM   4791  CB  GLN A 456      43.055  57.159  98.845  1.00  0.00           C
ATOM   4792  HB1 GLN A 456      42.035  57.177  99.285  1.00  0.00           H
ATOM   4793  HB2 GLN A 456      43.137  56.380  98.058  1.00  0.00           H
ATOM   4794  CG  GLN A 456      43.179  58.344  97.900  1.00  0.00           C
ATOM   4795  HG1 GLN A 456      42.441  58.297  97.071  1.00  0.00           H
ATOM   4796  HG2 GLN A 456      44.180  58.165  97.453  1.00  0.00           H
ATOM   4797  CD  GLN A 456      43.040  59.668  98.587  1.00  0.00           C
ATOM   4798  OE1 GLN A 456      42.310  59.820  99.537  1.00  0.00           O
ATOM   4799  NE2 GLN A 456      43.773  60.744  98.056  1.00  0.00           N
ATOM   4800 1HE2 GLN A 456      43.729  61.669  98.433  1.00  0.00           H
ATOM   4801 2HE2 GLN A 456      44.476  60.573  97.365  1.00  0.00           H
ATOM   4802  C   GLN A 456      43.837  55.910 101.053  1.00  0.00           C
ATOM   4803  O   GLN A 456      43.559  54.749 100.726  1.00  0.00           O
ATOM   4804  N   TYR A 457      43.949  56.299 102.329  1.00  0.00           N
ATOM   4805  HN  TYR A 457      44.094  57.261 102.548  1.00  0.00           H
ATOM   4806  CA  TYR A 457      44.029  55.440 103.495  1.00  0.00           C
ATOM   4807  HA  TYR A 457      44.908  54.816 103.435  1.00  0.00           H
ATOM   4808  CB  TYR A 457      44.456  56.327 104.722  1.00  0.00           C
ATOM   4809  HB1 TYR A 457      43.626  57.035 104.927  1.00  0.00           H
ATOM   4810  HB2 TYR A 457      45.367  56.897 104.439  1.00  0.00           H
ATOM   4811  CG  TYR A 457      44.863  55.685 105.950  1.00  0.00           C
ATOM   4812  CD1 TYR A 457      44.385  56.104 107.242  1.00  0.00           C
ATOM   4813  HD1 TYR A 457      43.858  57.041 107.343  1.00  0.00           H
ATOM   4814  CE1 TYR A 457      44.961  55.396 108.326  1.00  0.00           C
ATOM   4815  HE1 TYR A 457      44.678  55.677 109.330  1.00  0.00           H
ATOM   4816  CZ  TYR A 457      45.891  54.424 108.198  1.00  0.00           C
ATOM   4817  OH  TYR A 457      46.388  53.823 109.335  1.00  0.00           O
ATOM   4818  HH  TYR A 457      46.328  54.460 110.051  1.00  0.00           H
ATOM   4819  CD2 TYR A 457      45.948  54.802 105.850  1.00  0.00           C
ATOM   4820  HD2 TYR A 457      46.523  54.764 104.936  1.00  0.00           H
ATOM   4821  CE2 TYR A 457      46.509  54.131 106.942  1.00  0.00           C
ATOM   4822  HE2 TYR A 457      47.318  53.430 106.800  1.00  0.00           H
ATOM   4823  C   TYR A 457      42.723  54.632 103.757  1.00  0.00           C
ATOM   4824  O   TYR A 457      41.736  55.073 104.330  1.00  0.00           O
ATOM   4825  N   HSD A 458      42.695  53.277 103.503  1.00  0.00           N
ATOM   4826  HN  HSD A 458      43.583  52.984 103.156  1.00  0.00           H
ATOM   4827  CA  HSD A 458      41.581  52.341 103.473  1.00  0.00           C
ATOM   4828  HA  HSD A 458      41.994  51.380 103.204  1.00  0.00           H
ATOM   4829  CB  HSD A 458      40.882  52.201 104.883  1.00  0.00           C
ATOM   4830  HB1 HSD A 458      40.241  51.306 104.735  1.00  0.00           H
ATOM   4831  HB2 HSD A 458      40.234  53.073 105.114  1.00  0.00           H
ATOM   4832  ND1 HSD A 458      42.352  52.639 107.010  1.00  0.00           N
ATOM   4833  HD1 HSD A 458      41.998  53.510 107.351  1.00  0.00           H
ATOM   4834  CG  HSD A 458      41.862  51.833 105.981  1.00  0.00           C
ATOM   4835  CE1 HSD A 458      43.106  51.852 107.780  1.00  0.00           C
ATOM   4836  HE1 HSD A 458      43.557  52.202 108.708  1.00  0.00           H
ATOM   4837  NE2 HSD A 458      43.132  50.559 107.351  1.00  0.00           N
ATOM   4838  CD2 HSD A 458      42.406  50.554 106.185  1.00  0.00           C
ATOM   4839  HD2 HSD A 458      42.347  49.735 105.478  1.00  0.00           H
ATOM   4840  C   HSD A 458      40.479  52.615 102.380  1.00  0.00           C
ATOM   4841  O   HSD A 458      39.408  52.044 102.451  1.00  0.00           O
ATOM   4842  N   ILE A 459      40.825  53.299 101.253  1.00  0.00           N
ATOM   4843  HN  ILE A 459      41.738  53.700 101.231  1.00  0.00           H
ATOM   4844  CA  ILE A 459      39.824  53.740 100.331  1.00  0.00           C
ATOM   4845  HA  ILE A 459      38.834  53.475 100.672  1.00  0.00           H
ATOM   4846  CB  ILE A 459      39.826  55.300 100.162  1.00  0.00           C
ATOM   4847  HB  ILE A 459      40.837  55.498  99.746  1.00  0.00           H
ATOM   4848  CG2 ILE A 459      38.832  55.795  99.124  1.00  0.00           C
ATOM   4849 1HG2 ILE A 459      37.792  55.641  99.481  1.00  0.00           H
ATOM   4850 2HG2 ILE A 459      38.880  55.377  98.095  1.00  0.00           H
ATOM   4851 3HG2 ILE A 459      39.019  56.889  99.089  1.00  0.00           H
ATOM   4852  CG1 ILE A 459      39.815  56.122 101.487  1.00  0.00           C
ATOM   4853 1HG1 ILE A 459      40.023  57.187 101.245  1.00  0.00           H
ATOM   4854 2HG1 ILE A 459      40.629  55.842 102.189  1.00  0.00           H
ATOM   4855  CD  ILE A 459      38.485  56.103 102.235  1.00  0.00           C
ATOM   4856  HD1 ILE A 459      38.404  55.068 102.630  1.00  0.00           H
ATOM   4857  HD2 ILE A 459      37.591  56.465 101.683  1.00  0.00           H
ATOM   4858  HD3 ILE A 459      38.620  56.903 102.995  1.00  0.00           H
ATOM   4859  C   ILE A 459      40.184  53.151  99.003  1.00  0.00           C
ATOM   4860  O   ILE A 459      41.289  53.470  98.498  1.00  0.00           O
ATOM   4861  N   PRO A 460      39.361  52.298  98.449  1.00  0.00           N
ATOM   4862  CD  PRO A 460      38.490  51.414  99.267  1.00  0.00           C
ATOM   4863  HD1 PRO A 460      37.596  51.963  99.634  1.00  0.00           H
ATOM   4864  HD2 PRO A 460      39.135  51.046 100.093  1.00  0.00           H
ATOM   4865  CA  PRO A 460      39.305  51.982  97.053  1.00  0.00           C
ATOM   4866  HA  PRO A 460      40.288  51.574  96.866  1.00  0.00           H
ATOM   4867  CB  PRO A 460      38.230  50.937  96.949  1.00  0.00           C
ATOM   4868  HB1 PRO A 460      38.460  50.153  96.196  1.00  0.00           H
ATOM   4869  HB2 PRO A 460      37.246  51.430  96.797  1.00  0.00           H
ATOM   4870  CG  PRO A 460      38.147  50.316  98.383  1.00  0.00           C
ATOM   4871  HG1 PRO A 460      37.131  49.915  98.586  1.00  0.00           H
ATOM   4872  HG2 PRO A 460      38.887  49.487  98.402  1.00  0.00           H
ATOM   4873  C   PRO A 460      39.080  53.207  96.121  1.00  0.00           C
ATOM   4874  O   PRO A 460      38.091  53.933  96.102  1.00  0.00           O
ATOM   4875  N   CYS A 461      39.978  53.322  95.068  1.00  0.00           N
ATOM   4876  HN  CYS A 461      40.791  52.754  94.966  1.00  0.00           H
ATOM   4877  CA  CYS A 461      39.996  54.638  94.338  1.00  0.00           C
ATOM   4878  HA  CYS A 461      39.557  55.412  94.950  1.00  0.00           H
ATOM   4879  CB  CYS A 461      41.470  54.854  93.918  1.00  0.00           C
ATOM   4880  HB1 CYS A 461      41.550  55.511  93.026  1.00  0.00           H
ATOM   4881  HB2 CYS A 461      41.938  53.962  93.448  1.00  0.00           H
ATOM   4882  SG  CYS A 461      42.572  55.362  95.300  1.00  0.00           S
ATOM   4883  HG1 CYS A 461      42.871  54.136  95.705  1.00  0.00           H
ATOM   4884  C   CYS A 461      39.166  54.446  93.085  1.00  0.00           C
ATOM   4885  O   CYS A 461      38.849  53.335  92.573  1.00  0.00           O
ATOM   4886  N   PRO A 462      38.726  55.503  92.433  1.00  0.00           N
ATOM   4887  CD  PRO A 462      38.797  56.848  92.902  1.00  0.00           C
ATOM   4888  HD1 PRO A 462      39.878  57.060  93.048  1.00  0.00           H
ATOM   4889  HD2 PRO A 462      38.232  56.965  93.852  1.00  0.00           H
ATOM   4890  CA  PRO A 462      37.786  55.400  91.253  1.00  0.00           C
ATOM   4891  HA  PRO A 462      37.029  54.669  91.494  1.00  0.00           H
ATOM   4892  CB  PRO A 462      37.355  56.846  90.980  1.00  0.00           C
ATOM   4893  HB1 PRO A 462      36.368  56.821  91.490  1.00  0.00           H
ATOM   4894  HB2 PRO A 462      37.260  57.153  89.917  1.00  0.00           H
ATOM   4895  CG  PRO A 462      38.302  57.736  91.758  1.00  0.00           C
ATOM   4896  HG1 PRO A 462      39.206  58.148  91.260  1.00  0.00           H
ATOM   4897  HG2 PRO A 462      37.770  58.544  92.304  1.00  0.00           H
ATOM   4898  C   PRO A 462      38.340  54.799  89.963  1.00  0.00           C
ATOM   4899  O   PRO A 462      39.476  55.135  89.624  1.00  0.00           O
ATOM   4900  N   TYR A 463      37.798  53.850  89.204  1.00  0.00           N
ATOM   4901  HN  TYR A 463      36.835  53.636  89.348  1.00  0.00           H
ATOM   4902  CA  TYR A 463      38.404  53.390  87.973  1.00  0.00           C
ATOM   4903  HA  TYR A 463      39.389  53.045  88.253  1.00  0.00           H
ATOM   4904  CB  TYR A 463      37.562  52.261  87.258  1.00  0.00           C
ATOM   4905  HB1 TYR A 463      38.282  51.740  86.592  1.00  0.00           H
ATOM   4906  HB2 TYR A 463      36.800  52.657  86.553  1.00  0.00           H
ATOM   4907  CG  TYR A 463      36.933  51.275  88.222  1.00  0.00           C
ATOM   4908  CD1 TYR A 463      35.632  50.892  88.021  1.00  0.00           C
ATOM   4909  HD1 TYR A 463      35.008  51.347  87.265  1.00  0.00           H
ATOM   4910  CE1 TYR A 463      35.030  49.924  88.828  1.00  0.00           C
ATOM   4911  HE1 TYR A 463      33.966  49.814  88.679  1.00  0.00           H
ATOM   4912  CZ  TYR A 463      35.714  49.440  89.992  1.00  0.00           C
ATOM   4913  OH  TYR A 463      34.980  48.760  91.034  1.00  0.00           O
ATOM   4914  HH  TYR A 463      35.580  48.574  91.761  1.00  0.00           H
ATOM   4915  CD2 TYR A 463      37.637  50.699  89.222  1.00  0.00           C
ATOM   4916  HD2 TYR A 463      38.692  50.925  89.274  1.00  0.00           H
ATOM   4917  CE2 TYR A 463      37.097  49.702  90.112  1.00  0.00           C
ATOM   4918  HE2 TYR A 463      37.774  49.297  90.850  1.00  0.00           H
ATOM   4919  C   TYR A 463      38.489  54.491  86.958  1.00  0.00           C
ATOM   4920  O   TYR A 463      37.552  55.309  86.978  1.00  0.00           O
ATOM   4921  N   GLN A 464      39.473  54.580  86.072  1.00  0.00           N
ATOM   4922  HN  GLN A 464      40.152  53.855  86.154  1.00  0.00           H
ATOM   4923  CA  GLN A 464      39.500  55.418  84.841  1.00  0.00           C
ATOM   4924  HA  GLN A 464      40.530  55.270  84.552  1.00  0.00           H
ATOM   4925  CB  GLN A 464      38.652  54.803  83.635  1.00  0.00           C
ATOM   4926  HB1 GLN A 464      39.007  53.766  83.453  1.00  0.00           H
ATOM   4927  HB2 GLN A 464      38.950  55.262  82.669  1.00  0.00           H
ATOM   4928  CG  GLN A 464      37.132  54.723  83.758  1.00  0.00           C
ATOM   4929  HG1 GLN A 464      36.857  54.304  84.750  1.00  0.00           H
ATOM   4930  HG2 GLN A 464      36.799  54.036  82.951  1.00  0.00           H
ATOM   4931  CD  GLN A 464      36.492  56.018  83.442  1.00  0.00           C
ATOM   4932  OE1 GLN A 464      36.597  56.564  82.306  1.00  0.00           O
ATOM   4933  NE2 GLN A 464      35.718  56.651  84.355  1.00  0.00           N
ATOM   4934 1HE2 GLN A 464      35.561  56.146  85.203  1.00  0.00           H
ATOM   4935 2HE2 GLN A 464      35.192  57.478  84.152  1.00  0.00           H
ATOM   4936  C   GLN A 464      39.414  56.998  85.059  1.00  0.00           C
ATOM   4937  O   GLN A 464      39.217  57.777  84.133  1.00  0.00           O
ATOM   4938  N   ALA A 465      39.655  57.438  86.284  1.00  0.00           N
ATOM   4939  HN  ALA A 465      39.779  56.839  87.071  1.00  0.00           H
ATOM   4940  CA  ALA A 465      39.627  58.863  86.643  1.00  0.00           C
ATOM   4941  HA  ALA A 465      39.021  59.504  86.021  1.00  0.00           H
ATOM   4942  CB  ALA A 465      39.179  59.004  88.157  1.00  0.00           C
ATOM   4943  HB1 ALA A 465      39.890  58.546  88.877  1.00  0.00           H
ATOM   4944  HB2 ALA A 465      38.213  58.462  88.246  1.00  0.00           H
ATOM   4945  HB3 ALA A 465      39.036  60.075  88.414  1.00  0.00           H
ATOM   4946  C   ALA A 465      41.040  59.495  86.532  1.00  0.00           C
ATOM   4947  O   ALA A 465      41.090  60.637  86.041  1.00  0.00           O
ATOM   4948  N   LYS A 466      42.136  58.703  86.735  1.00  0.00           N
ATOM   4949  HN  LYS A 466      41.982  57.818  87.168  1.00  0.00           H
ATOM   4950  CA  LYS A 466      43.441  59.188  86.363  1.00  0.00           C
ATOM   4951  HA  LYS A 466      43.553  60.225  86.643  1.00  0.00           H
ATOM   4952  CB  LYS A 466      44.584  58.389  86.921  1.00  0.00           C
ATOM   4953  HB1 LYS A 466      45.578  58.566  86.458  1.00  0.00           H
ATOM   4954  HB2 LYS A 466      44.486  57.312  86.667  1.00  0.00           H
ATOM   4955  CG  LYS A 466      44.804  58.569  88.400  1.00  0.00           C
ATOM   4956  HG1 LYS A 466      45.522  57.812  88.782  1.00  0.00           H
ATOM   4957  HG2 LYS A 466      43.898  58.360  89.008  1.00  0.00           H
ATOM   4958  CD  LYS A 466      45.051  60.016  88.875  1.00  0.00           C
ATOM   4959  HD1 LYS A 466      44.197  60.706  88.707  1.00  0.00           H
ATOM   4960  HD2 LYS A 466      45.903  60.389  88.267  1.00  0.00           H
ATOM   4961  CE  LYS A 466      45.517  60.236  90.338  1.00  0.00           C
ATOM   4962  HE1 LYS A 466      44.746  60.059  91.119  1.00  0.00           H
ATOM   4963  HE2 LYS A 466      45.710  61.287  90.642  1.00  0.00           H
ATOM   4964  NZ  LYS A 466      46.718  59.448  90.569  1.00  0.00           N
ATOM   4965  HZ1 LYS A 466      47.293  59.703  91.397  1.00  0.00           H
ATOM   4966  HZ2 LYS A 466      47.319  59.502  89.722  1.00  0.00           H
ATOM   4967  HZ3 LYS A 466      46.460  58.445  90.663  1.00  0.00           H
ATOM   4968  C   LYS A 466      43.608  59.278  84.846  1.00  0.00           C
ATOM   4969  O   LYS A 466      43.123  58.401  84.058  1.00  0.00           O
ATOM   4970  N   ALA A 467      44.303  60.302  84.369  1.00  0.00           N
ATOM   4971  HN  ALA A 467      44.766  60.909  85.010  1.00  0.00           H
ATOM   4972  CA  ALA A 467      44.340  60.763  82.960  1.00  0.00           C
ATOM   4973  HA  ALA A 467      43.801  60.027  82.381  1.00  0.00           H
ATOM   4974  CB  ALA A 467      43.812  62.153  82.866  1.00  0.00           C
ATOM   4975  HB1 ALA A 467      44.278  62.824  83.619  1.00  0.00           H
ATOM   4976  HB2 ALA A 467      42.771  62.159  83.254  1.00  0.00           H
ATOM   4977  HB3 ALA A 467      43.926  62.622  81.865  1.00  0.00           H
ATOM   4978  C   ALA A 467      45.772  60.711  82.508  1.00  0.00           C
ATOM   4979  O   ALA A 467      46.637  61.175  83.258  1.00  0.00           O
ATOM   4980  N   LYS A 468      46.049  60.125  81.330  1.00  0.00           N
ATOM   4981  HN  LYS A 468      45.303  59.885  80.714  1.00  0.00           H
ATOM   4982  CA  LYS A 468      47.342  60.117  80.701  1.00  0.00           C
ATOM   4983  HA  LYS A 468      47.152  59.684  79.730  1.00  0.00           H
ATOM   4984  CB  LYS A 468      47.977  61.452  80.305  1.00  0.00           C
ATOM   4985  HB1 LYS A 468      48.938  61.177  79.819  1.00  0.00           H
ATOM   4986  HB2 LYS A 468      48.256  62.068  81.186  1.00  0.00           H
ATOM   4987  CG  LYS A 468      47.104  62.363  79.462  1.00  0.00           C
ATOM   4988  HG1 LYS A 468      47.716  63.260  79.224  1.00  0.00           H
ATOM   4989  HG2 LYS A 468      46.330  62.727  80.172  1.00  0.00           H
ATOM   4990  CD  LYS A 468      46.525  61.759  78.240  1.00  0.00           C
ATOM   4991  HD1 LYS A 468      45.840  62.536  77.839  1.00  0.00           H
ATOM   4992  HD2 LYS A 468      45.917  60.867  78.504  1.00  0.00           H
ATOM   4993  CE  LYS A 468      47.459  61.249  77.270  1.00  0.00           C
ATOM   4994  HE1 LYS A 468      48.359  60.761  77.702  1.00  0.00           H
ATOM   4995  HE2 LYS A 468      47.872  62.115  76.710  1.00  0.00           H
ATOM   4996  NZ  LYS A 468      46.737  60.351  76.310  1.00  0.00           N
ATOM   4997  HZ1 LYS A 468      46.151  59.674  76.839  1.00  0.00           H
ATOM   4998  HZ2 LYS A 468      47.486  59.829  75.812  1.00  0.00           H
ATOM   4999  HZ3 LYS A 468      46.174  60.900  75.629  1.00  0.00           H
ATOM   5000  C   LYS A 468      48.291  59.105  81.283  1.00  0.00           C
ATOM   5001  O   LYS A 468      49.446  58.997  80.917  1.00  0.00           O
ATOM   5002  N   ALA A 469      47.821  58.134  82.133  1.00  0.00           N
ATOM   5003  HN  ALA A 469      46.864  58.134  82.413  1.00  0.00           H
ATOM   5004  CA  ALA A 469      48.629  57.131  82.844  1.00  0.00           C
ATOM   5005  HA  ALA A 469      49.432  56.837  82.185  1.00  0.00           H
ATOM   5006  CB  ALA A 469      49.299  57.790  84.090  1.00  0.00           C
ATOM   5007  HB1 ALA A 469      48.505  58.062  84.819  1.00  0.00           H
ATOM   5008  HB2 ALA A 469      49.763  58.779  83.886  1.00  0.00           H
ATOM   5009  HB3 ALA A 469      49.930  57.030  84.598  1.00  0.00           H
ATOM   5010  C   ALA A 469      47.949  55.770  83.166  1.00  0.00           C
ATOM   5011  O   ALA A 469      48.255  55.243  84.221  1.00  0.00           O
ATOM   5012  N   ARG A 470      47.005  55.336  82.262  1.00  0.00           N
ATOM   5013  HN  ARG A 470      46.931  55.821  81.393  1.00  0.00           H
ATOM   5014  CA  ARG A 470      46.188  54.155  82.306  1.00  0.00           C
ATOM   5015  HA  ARG A 470      46.799  53.345  82.676  1.00  0.00           H
ATOM   5016  CB  ARG A 470      45.145  54.429  83.477  1.00  0.00           C
ATOM   5017  HB1 ARG A 470      45.692  54.637  84.421  1.00  0.00           H
ATOM   5018  HB2 ARG A 470      44.524  53.524  83.647  1.00  0.00           H
ATOM   5019  CG  ARG A 470      44.168  55.580  83.286  1.00  0.00           C
ATOM   5020  HG1 ARG A 470      44.712  56.521  83.054  1.00  0.00           H
ATOM   5021  HG2 ARG A 470      43.572  55.718  84.214  1.00  0.00           H
ATOM   5022  CD  ARG A 470      43.169  55.528  82.136  1.00  0.00           C
ATOM   5023  HD1 ARG A 470      42.740  54.515  81.982  1.00  0.00           H
ATOM   5024  HD2 ARG A 470      43.627  55.859  81.180  1.00  0.00           H
ATOM   5025  NE  ARG A 470      42.107  56.564  82.355  1.00  0.00           N
ATOM   5026  HE  ARG A 470      42.310  57.286  83.016  1.00  0.00           H
ATOM   5027  CZ  ARG A 470      41.203  56.776  81.405  1.00  0.00           C
ATOM   5028  NH1 ARG A 470      41.053  56.117  80.293  1.00  0.00           N
ATOM   5029 1HH1 ARG A 470      41.846  55.608  79.958  1.00  0.00           H
ATOM   5030 2HH1 ARG A 470      40.354  56.539  79.716  1.00  0.00           H
ATOM   5031  NH2 ARG A 470      40.392  57.843  81.587  1.00  0.00           N
ATOM   5032 1HH2 ARG A 470      40.285  58.162  82.529  1.00  0.00           H
ATOM   5033 2HH2 ARG A 470      39.701  58.171  80.943  1.00  0.00           H
ATOM   5034  C   ARG A 470      45.648  53.882  80.874  1.00  0.00           C
ATOM   5035  O   ARG A 470      45.796  54.784  80.015  1.00  0.00           O
ATOM   5036  N   PRO A 471      44.886  52.759  80.582  1.00  0.00           N
ATOM   5037  CD  PRO A 471      44.940  51.526  81.427  1.00  0.00           C
ATOM   5038  HD1 PRO A 471      44.333  51.635  82.351  1.00  0.00           H
ATOM   5039  HD2 PRO A 471      45.971  51.313  81.780  1.00  0.00           H
ATOM   5040  CA  PRO A 471      44.466  52.447  79.220  1.00  0.00           C
ATOM   5041  HA  PRO A 471      45.419  52.419  78.712  1.00  0.00           H
ATOM   5042  CB  PRO A 471      43.767  51.089  79.356  1.00  0.00           C
ATOM   5043  HB1 PRO A 471      43.866  50.428  78.469  1.00  0.00           H
ATOM   5044  HB2 PRO A 471      42.669  51.237  79.431  1.00  0.00           H
ATOM   5045  CG  PRO A 471      44.407  50.435  80.585  1.00  0.00           C
ATOM   5046  HG1 PRO A 471      43.671  49.893  81.216  1.00  0.00           H
ATOM   5047  HG2 PRO A 471      45.227  49.776  80.226  1.00  0.00           H
ATOM   5048  C   PRO A 471      43.518  53.543  78.610  1.00  0.00           C
ATOM   5049  O   PRO A 471      42.905  54.247  79.383  1.00  0.00           O
ATOM   5050  N   GLU A 472      43.448  53.715  77.218  1.00  0.00           N
ATOM   5051  HN  GLU A 472      44.004  53.194  76.576  1.00  0.00           H
ATOM   5052  CA  GLU A 472      42.675  54.841  76.643  1.00  0.00           C
ATOM   5053  HA  GLU A 472      42.000  55.190  77.410  1.00  0.00           H
ATOM   5054  CB  GLU A 472      43.466  56.007  76.207  1.00  0.00           C
ATOM   5055  HB1 GLU A 472      42.812  56.825  75.838  1.00  0.00           H
ATOM   5056  HB2 GLU A 472      44.317  55.820  75.517  1.00  0.00           H
ATOM   5057  CG  GLU A 472      44.119  56.612  77.458  1.00  0.00           C
ATOM   5058  HG1 GLU A 472      44.911  55.970  77.899  1.00  0.00           H
ATOM   5059  HG2 GLU A 472      43.314  56.683  78.221  1.00  0.00           H
ATOM   5060  CD  GLU A 472      44.869  57.950  77.233  1.00  0.00           C
ATOM   5061  OE1 GLU A 472      44.358  58.872  76.560  1.00  0.00           O
ATOM   5062  OE2 GLU A 472      45.954  58.133  77.800  1.00  0.00           O
[truncated: 56,964 more chars]
