# Supplementary material for: Structural insight into small molecule action on Frizzleds
Source: Nat Commun. 2020 Jan 21;11:414. doi: 10.1038/s41467-019-14149-3 (PMC6972889; doi:10.1038/s41467-019-14149-3)
Supplement: Supplementary file 10 — Supplementary Data 9 [file 41467_2019_14149_MOESM10_ESM.txt]

CRYST1   84.378   84.378  107.118  90.00  90.00  90.00 P 1           1
ATOM      1  N   GLY A 158      52.657  43.021  87.005  1.00  0.00           N
ATOM      2  HT1 GLY A 158      53.519  42.988  86.425  1.00  0.00           H
ATOM      3  HT2 GLY A 158      52.407  44.027  87.092  1.00  0.00           H
ATOM      4  HT3 GLY A 158      51.961  42.438  86.496  1.00  0.00           H
ATOM      5  CA  GLY A 158      53.033  42.519  88.300  1.00  0.00           C
ATOM      6  HA1 GLY A 158      53.743  43.251  88.655  1.00  0.00           H
ATOM      7  HA2 GLY A 158      53.354  41.493  88.196  1.00  0.00           H
ATOM      8  C   GLY A 158      51.847  42.452  89.161  1.00  0.00           C
ATOM      9  O   GLY A 158      50.824  41.995  88.791  1.00  0.00           O
ATOM     10  N   PHE A 159      52.018  42.863  90.434  1.00  0.00           N
ATOM     11  HN  PHE A 159      52.946  43.154  90.656  1.00  0.00           H
ATOM     12  CA  PHE A 159      51.082  42.555  91.507  1.00  0.00           C
ATOM     13  HA  PHE A 159      50.112  42.603  91.035  1.00  0.00           H
ATOM     14  CB  PHE A 159      51.331  41.153  92.000  1.00  0.00           C
ATOM     15  HB1 PHE A 159      52.325  41.130  92.496  1.00  0.00           H
ATOM     16  HB2 PHE A 159      51.281  40.463  91.130  1.00  0.00           H
ATOM     17  CG  PHE A 159      50.335  40.720  93.019  1.00  0.00           C
ATOM     18  CD1 PHE A 159      49.018  40.351  92.655  1.00  0.00           C
ATOM     19  HD1 PHE A 159      48.899  40.190  91.594  1.00  0.00           H
ATOM     20  CE1 PHE A 159      48.027  39.817  93.597  1.00  0.00           C
ATOM     21  HE1 PHE A 159      47.163  39.271  93.247  1.00  0.00           H
ATOM     22  CZ  PHE A 159      48.275  40.048  94.959  1.00  0.00           C
ATOM     23  HZ  PHE A 159      47.637  39.899  95.818  1.00  0.00           H
ATOM     24  CD2 PHE A 159      50.519  40.863  94.426  1.00  0.00           C
ATOM     25  HD2 PHE A 159      51.475  41.248  94.749  1.00  0.00           H
ATOM     26  CE2 PHE A 159      49.496  40.656  95.351  1.00  0.00           C
ATOM     27  HE2 PHE A 159      49.657  40.864  96.399  1.00  0.00           H
ATOM     28  C   PHE A 159      50.947  43.677  92.590  1.00  0.00           C
ATOM     29  O   PHE A 159      51.955  44.131  93.165  1.00  0.00           O
ATOM     30  N   TRP A 160      49.647  43.989  92.978  1.00  0.00           N
ATOM     31  HN  TRP A 160      48.959  43.573  92.388  1.00  0.00           H
ATOM     32  CA  TRP A 160      49.302  44.769  94.074  1.00  0.00           C
ATOM     33  HA  TRP A 160      50.033  44.797  94.868  1.00  0.00           H
ATOM     34  CB  TRP A 160      48.979  46.168  93.550  1.00  0.00           C
ATOM     35  HB1 TRP A 160      50.012  46.557  93.425  1.00  0.00           H
ATOM     36  HB2 TRP A 160      48.610  46.698  94.454  1.00  0.00           H
ATOM     37  CG  TRP A 160      47.973  46.317  92.353  1.00  0.00           C
ATOM     38  CD1 TRP A 160      46.645  46.630  92.517  1.00  0.00           C
ATOM     39  HD1 TRP A 160      46.281  47.262  93.314  1.00  0.00           H
ATOM     40  NE1 TRP A 160      46.012  46.374  91.369  1.00  0.00           N
ATOM     41  HE1 TRP A 160      45.081  46.404  91.079  1.00  0.00           H
ATOM     42  CE2 TRP A 160      46.839  45.928  90.446  1.00  0.00           C
ATOM     43  CD2 TRP A 160      48.150  45.969  90.963  1.00  0.00           C
ATOM     44  CE3 TRP A 160      49.253  45.668  90.192  1.00  0.00           C
ATOM     45  HE3 TRP A 160      50.241  45.856  90.587  1.00  0.00           H
ATOM     46  CZ3 TRP A 160      48.982  45.309  88.888  1.00  0.00           C
ATOM     47  HZ3 TRP A 160      49.807  44.891  88.331  1.00  0.00           H
ATOM     48  CZ2 TRP A 160      46.599  45.498  89.141  1.00  0.00           C
ATOM     49  HZ2 TRP A 160      45.588  45.375  88.783  1.00  0.00           H
ATOM     50  CH2 TRP A 160      47.732  45.005  88.410  1.00  0.00           C
ATOM     51  HH2 TRP A 160      47.679  44.549  87.432  1.00  0.00           H
ATOM     52  C   TRP A 160      48.074  44.063  94.634  1.00  0.00           C
ATOM     53  O   TRP A 160      47.422  43.206  94.063  1.00  0.00           O
ATOM     54  N   CYS A 161      47.782  44.361  95.944  1.00  0.00           N
ATOM     55  HN  CYS A 161      48.188  45.144  96.410  1.00  0.00           H
ATOM     56  CA  CYS A 161      46.674  43.711  96.685  1.00  0.00           C
ATOM     57  HA  CYS A 161      46.194  42.919  96.130  1.00  0.00           H
ATOM     58  CB  CYS A 161      47.253  42.893  98.012  1.00  0.00           C
ATOM     59  HB1 CYS A 161      47.434  43.703  98.750  1.00  0.00           H
ATOM     60  HB2 CYS A 161      48.208  42.433  97.680  1.00  0.00           H
ATOM     61  SG  CYS A 161      45.997  41.694  98.546  1.00  0.00           S
ATOM     62  HG1 CYS A 161      46.465  41.222  99.692  1.00  0.00           H
ATOM     63  C   CYS A 161      45.705  44.745  97.206  1.00  0.00           C
ATOM     64  O   CYS A 161      45.981  45.441  98.187  1.00  0.00           O
ATOM     65  N   PRO A 162      44.537  44.865  96.695  1.00  0.00           N
ATOM     66  CD  PRO A 162      44.349  44.703  95.217  1.00  0.00           C
ATOM     67  HD1 PRO A 162      43.986  43.681  94.976  1.00  0.00           H
ATOM     68  HD2 PRO A 162      45.309  44.790  94.664  1.00  0.00           H
ATOM     69  CA  PRO A 162      43.495  45.787  97.166  1.00  0.00           C
ATOM     70  HA  PRO A 162      43.963  46.663  97.589  1.00  0.00           H
ATOM     71  CB  PRO A 162      42.574  46.079  96.043  1.00  0.00           C
ATOM     72  HB1 PRO A 162      42.278  47.150  96.058  1.00  0.00           H
ATOM     73  HB2 PRO A 162      41.666  45.439  96.024  1.00  0.00           H
ATOM     74  CG  PRO A 162      43.366  45.822  94.729  1.00  0.00           C
ATOM     75  HG1 PRO A 162      42.814  45.419  93.853  1.00  0.00           H
ATOM     76  HG2 PRO A 162      44.031  46.700  94.580  1.00  0.00           H
ATOM     77  C   PRO A 162      42.725  45.127  98.294  1.00  0.00           C
ATOM     78  O   PRO A 162      42.668  43.945  98.354  1.00  0.00           O
ATOM     79  N   ARG A 163      42.132  45.839  99.211  1.00  0.00           N
ATOM     80  HN  ARG A 163      42.206  46.833  99.174  1.00  0.00           H
ATOM     81  CA  ARG A 163      41.396  45.332 100.352  1.00  0.00           C
ATOM     82  HA  ARG A 163      41.816  44.371 100.609  1.00  0.00           H
ATOM     83  CB  ARG A 163      41.549  46.147 101.657  1.00  0.00           C
ATOM     84  HB1 ARG A 163      41.223  45.487 102.489  1.00  0.00           H
ATOM     85  HB2 ARG A 163      40.758  46.924 101.590  1.00  0.00           H
ATOM     86  CG  ARG A 163      42.956  46.794 101.963  1.00  0.00           C
ATOM     87  HG1 ARG A 163      42.762  47.242 102.961  1.00  0.00           H
ATOM     88  HG2 ARG A 163      43.060  47.573 101.178  1.00  0.00           H
ATOM     89  CD  ARG A 163      44.094  45.778 102.038  1.00  0.00           C
ATOM     90  HD1 ARG A 163      44.362  45.296 101.073  1.00  0.00           H
ATOM     91  HD2 ARG A 163      43.737  45.082 102.827  1.00  0.00           H
ATOM     92  NE  ARG A 163      45.263  46.551 102.545  1.00  0.00           N
ATOM     93  HE  ARG A 163      45.066  47.411 103.016  1.00  0.00           H
ATOM     94  CZ  ARG A 163      46.576  46.408 102.306  1.00  0.00           C
ATOM     95  NH1 ARG A 163      47.132  45.513 101.588  1.00  0.00           N
ATOM     96 1HH1 ARG A 163      46.572  44.744 101.279  1.00  0.00           H
ATOM     97 2HH1 ARG A 163      48.092  45.636 101.336  1.00  0.00           H
ATOM     98  NH2 ARG A 163      47.372  47.381 102.646  1.00  0.00           N
ATOM     99 1HH2 ARG A 163      47.001  48.173 103.130  1.00  0.00           H
ATOM    100 2HH2 ARG A 163      48.358  47.322 102.487  1.00  0.00           H
ATOM    101  C   ARG A 163      39.884  45.148  99.918  1.00  0.00           C
ATOM    102  O   ARG A 163      39.076  46.083  99.548  1.00  0.00           O
ATOM    103  N   HSD A 164      39.301  43.967 100.149  1.00  0.00           N
ATOM    104  HN  HSD A 164      38.308  43.971 100.058  1.00  0.00           H
ATOM    105  CA  HSD A 164      39.903  42.661 100.242  1.00  0.00           C
ATOM    106  HA  HSD A 164      40.979  42.704 100.162  1.00  0.00           H
ATOM    107  CB  HSD A 164      39.576  41.927 101.574  1.00  0.00           C
ATOM    108  HB1 HSD A 164      39.927  40.873 101.562  1.00  0.00           H
ATOM    109  HB2 HSD A 164      38.469  41.849 101.519  1.00  0.00           H
ATOM    110  ND1 HSD A 164      41.412  42.772 103.218  1.00  0.00           N
ATOM    111  HD1 HSD A 164      42.241  42.500 102.729  1.00  0.00           H
ATOM    112  CG  HSD A 164      40.069  42.619 102.841  1.00  0.00           C
ATOM    113  CE1 HSD A 164      41.411  43.361 104.427  1.00  0.00           C
ATOM    114  HE1 HSD A 164      42.333  43.530 104.984  1.00  0.00           H
ATOM    115  NE2 HSD A 164      40.166  43.620 104.853  1.00  0.00           N
ATOM    116  CD2 HSD A 164      39.354  43.209 103.839  1.00  0.00           C
ATOM    117  HD2 HSD A 164      38.289  43.381 103.934  1.00  0.00           H
ATOM    118  C   HSD A 164      39.500  41.884  98.949  1.00  0.00           C
ATOM    119  O   HSD A 164      38.356  41.551  98.763  1.00  0.00           O
ATOM    120  N   LEU A 165      40.504  41.556  98.079  1.00  0.00           N
ATOM    121  HN  LEU A 165      41.369  42.030  98.225  1.00  0.00           H
ATOM    122  CA  LEU A 165      40.393  40.581  96.931  1.00  0.00           C
ATOM    123  HA  LEU A 165      39.885  41.262  96.265  1.00  0.00           H
ATOM    124  CB  LEU A 165      41.787  40.328  96.186  1.00  0.00           C
ATOM    125  HB1 LEU A 165      41.971  41.356  95.808  1.00  0.00           H
ATOM    126  HB2 LEU A 165      41.622  39.584  95.377  1.00  0.00           H
ATOM    127  CG  LEU A 165      43.016  39.955  97.085  1.00  0.00           C
ATOM    128  HG  LEU A 165      43.297  40.913  97.572  1.00  0.00           H
ATOM    129  CD1 LEU A 165      42.708  38.794  98.045  1.00  0.00           C
ATOM    130 1HD1 LEU A 165      43.677  38.424  98.442  1.00  0.00           H
ATOM    131 2HD1 LEU A 165      42.231  37.916  97.559  1.00  0.00           H
ATOM    132 3HD1 LEU A 165      42.109  39.219  98.879  1.00  0.00           H
ATOM    133  CD2 LEU A 165      44.160  39.644  96.082  1.00  0.00           C
ATOM    134 1HD2 LEU A 165      44.802  38.872  96.558  1.00  0.00           H
ATOM    135 2HD2 LEU A 165      44.782  40.507  95.762  1.00  0.00           H
ATOM    136 3HD2 LEU A 165      43.755  39.246  95.127  1.00  0.00           H
ATOM    137  C   LEU A 165      39.532  39.264  97.094  1.00  0.00           C
ATOM    138  O   LEU A 165      39.316  38.684  98.116  1.00  0.00           O
ATOM    139  N   LYS A 166      38.866  38.813  95.975  1.00  0.00           N
ATOM    140  HN  LYS A 166      38.930  39.228  95.070  1.00  0.00           H
ATOM    141  CA  LYS A 166      38.044  37.654  95.983  1.00  0.00           C
ATOM    142  HA  LYS A 166      38.443  36.999  96.743  1.00  0.00           H
ATOM    143  CB  LYS A 166      36.568  37.946  96.358  1.00  0.00           C
ATOM    144  HB1 LYS A 166      36.475  38.227  97.429  1.00  0.00           H
ATOM    145  HB2 LYS A 166      36.095  36.941  96.369  1.00  0.00           H
ATOM    146  CG  LYS A 166      35.884  38.990  95.548  1.00  0.00           C
ATOM    147  HG1 LYS A 166      35.913  38.748  94.464  1.00  0.00           H
ATOM    148  HG2 LYS A 166      36.341  39.951  95.865  1.00  0.00           H
ATOM    149  CD  LYS A 166      34.433  39.260  95.977  1.00  0.00           C
ATOM    150  HD1 LYS A 166      33.814  38.370  95.734  1.00  0.00           H
ATOM    151  HD2 LYS A 166      33.988  40.043  95.326  1.00  0.00           H
ATOM    152  CE  LYS A 166      34.124  39.434  97.502  1.00  0.00           C
ATOM    153  HE1 LYS A 166      34.791  40.212  97.929  1.00  0.00           H
ATOM    154  HE2 LYS A 166      34.300  38.461  98.009  1.00  0.00           H
ATOM    155  NZ  LYS A 166      32.739  39.771  97.717  1.00  0.00           N
ATOM    156  HZ1 LYS A 166      32.520  39.683  98.730  1.00  0.00           H
ATOM    157  HZ2 LYS A 166      32.180  39.040  97.233  1.00  0.00           H
ATOM    158  HZ3 LYS A 166      32.643  40.737  97.342  1.00  0.00           H
ATOM    159  C   LYS A 166      37.960  36.954  94.673  1.00  0.00           C
ATOM    160  O   LYS A 166      38.080  37.604  93.656  1.00  0.00           O
ATOM    161  N   THR A 167      37.778  35.606  94.589  1.00  0.00           N
ATOM    162  HN  THR A 167      37.836  35.002  95.379  1.00  0.00           H
ATOM    163  CA  THR A 167      37.595  34.838  93.294  1.00  0.00           C
ATOM    164  HA  THR A 167      38.314  35.150  92.551  1.00  0.00           H
ATOM    165  CB  THR A 167      37.787  33.348  93.424  1.00  0.00           C
ATOM    166  HB  THR A 167      37.547  32.812  92.480  1.00  0.00           H
ATOM    167  OG1 THR A 167      37.284  32.716  94.569  1.00  0.00           O
ATOM    168  HG1 THR A 167      36.354  32.608  94.356  1.00  0.00           H
ATOM    169  CG2 THR A 167      39.298  33.189  93.578  1.00  0.00           C
ATOM    170 1HG2 THR A 167      39.573  33.579  94.582  1.00  0.00           H
ATOM    171 2HG2 THR A 167      39.800  33.733  92.750  1.00  0.00           H
ATOM    172 3HG2 THR A 167      39.513  32.101  93.656  1.00  0.00           H
ATOM    173  C   THR A 167      36.240  35.180  92.743  1.00  0.00           C
ATOM    174  O   THR A 167      35.217  35.343  93.427  1.00  0.00           O
ATOM    175  N   SER A 168      36.240  35.397  91.384  1.00  0.00           N
ATOM    176  HN  SER A 168      37.056  35.360  90.812  1.00  0.00           H
ATOM    177  CA  SER A 168      35.052  35.815  90.628  1.00  0.00           C
ATOM    178  HA  SER A 168      34.174  35.373  91.076  1.00  0.00           H
ATOM    179  CB  SER A 168      34.871  37.351  90.718  1.00  0.00           C
ATOM    180  HB1 SER A 168      35.695  37.897  90.210  1.00  0.00           H
ATOM    181  HB2 SER A 168      34.826  37.682  91.777  1.00  0.00           H
ATOM    182  OG  SER A 168      33.613  37.716  90.126  1.00  0.00           O
ATOM    183  HG1 SER A 168      32.886  37.164  90.423  1.00  0.00           H
ATOM    184  C   SER A 168      35.103  35.388  89.141  1.00  0.00           C
ATOM    185  O   SER A 168      36.096  35.732  88.412  1.00  0.00           O
ATOM    186  N   GLY A 169      33.973  34.785  88.592  1.00  0.00           N
ATOM    187  HN  GLY A 169      33.174  34.682  89.181  1.00  0.00           H
ATOM    188  CA  GLY A 169      33.851  34.306  87.221  1.00  0.00           C
ATOM    189  HA1 GLY A 169      33.008  33.632  87.162  1.00  0.00           H
ATOM    190  HA2 GLY A 169      34.782  33.850  86.919  1.00  0.00           H
ATOM    191  C   GLY A 169      33.692  35.416  86.217  1.00  0.00           C
ATOM    192  O   GLY A 169      33.849  36.591  86.495  1.00  0.00           O
ATOM    193  N   GLY A 170      33.203  35.088  84.968  1.00  0.00           N
ATOM    194  HN  GLY A 170      33.114  34.106  84.821  1.00  0.00           H
ATOM    195  CA  GLY A 170      33.068  35.994  83.871  1.00  0.00           C
ATOM    196  HA1 GLY A 170      32.514  36.847  84.234  1.00  0.00           H
ATOM    197  HA2 GLY A 170      32.555  35.461  83.085  1.00  0.00           H
ATOM    198  C   GLY A 170      34.339  36.558  83.288  1.00  0.00           C
ATOM    199  O   GLY A 170      35.399  36.541  83.874  1.00  0.00           O
ATOM    200  N   GLN A 171      34.215  37.112  82.076  1.00  0.00           N
ATOM    201  HN  GLN A 171      33.297  37.215  81.702  1.00  0.00           H
ATOM    202  CA  GLN A 171      35.288  37.768  81.301  1.00  0.00           C
ATOM    203  HA  GLN A 171      36.092  37.053  81.210  1.00  0.00           H
ATOM    204  CB  GLN A 171      34.714  38.146  79.863  1.00  0.00           C
ATOM    205  HB1 GLN A 171      35.485  38.569  79.184  1.00  0.00           H
ATOM    206  HB2 GLN A 171      33.948  38.938  80.005  1.00  0.00           H
ATOM    207  CG  GLN A 171      34.149  36.897  79.111  1.00  0.00           C
ATOM    208  HG1 GLN A 171      33.938  37.167  78.054  1.00  0.00           H
ATOM    209  HG2 GLN A 171      33.158  36.674  79.562  1.00  0.00           H
ATOM    210  CD  GLN A 171      34.996  35.668  79.155  1.00  0.00           C
ATOM    211  OE1 GLN A 171      36.188  35.756  79.323  1.00  0.00           O
ATOM    212  NE2 GLN A 171      34.424  34.458  78.873  1.00  0.00           N
ATOM    213 1HE2 GLN A 171      35.066  33.709  78.714  1.00  0.00           H
ATOM    214 2HE2 GLN A 171      33.431  34.345  78.838  1.00  0.00           H
ATOM    215  C   GLN A 171      35.873  38.966  81.938  1.00  0.00           C
ATOM    216  O   GLN A 171      35.211  39.780  82.496  1.00  0.00           O
ATOM    217  N   GLY A 172      37.226  39.056  81.889  1.00  0.00           N
ATOM    218  HN  GLY A 172      37.787  38.300  81.561  1.00  0.00           H
ATOM    219  CA  GLY A 172      38.075  40.223  82.226  1.00  0.00           C
ATOM    220  HA1 GLY A 172      37.718  40.737  83.106  1.00  0.00           H
ATOM    221  HA2 GLY A 172      38.134  40.857  81.353  1.00  0.00           H
ATOM    222  C   GLY A 172      39.467  39.851  82.657  1.00  0.00           C
ATOM    223  O   GLY A 172      39.839  38.678  82.829  1.00  0.00           O
ATOM    224  N   TYR A 173      40.343  40.825  82.943  1.00  0.00           N
ATOM    225  HN  TYR A 173      40.159  41.805  82.928  1.00  0.00           H
ATOM    226  CA  TYR A 173      41.600  40.635  83.649  1.00  0.00           C
ATOM    227  HA  TYR A 173      42.219  39.894  83.166  1.00  0.00           H
ATOM    228  CB  TYR A 173      42.515  41.872  83.528  1.00  0.00           C
ATOM    229  HB1 TYR A 173      41.930  42.785  83.770  1.00  0.00           H
ATOM    230  HB2 TYR A 173      42.757  41.918  82.444  1.00  0.00           H
ATOM    231  CG  TYR A 173      43.880  41.753  84.260  1.00  0.00           C
ATOM    232  CD1 TYR A 173      44.184  42.651  85.310  1.00  0.00           C
ATOM    233  HD1 TYR A 173      43.426  43.330  85.672  1.00  0.00           H
ATOM    234  CE1 TYR A 173      45.470  42.559  85.961  1.00  0.00           C
ATOM    235  HE1 TYR A 173      45.661  43.177  86.826  1.00  0.00           H
ATOM    236  CZ  TYR A 173      46.327  41.607  85.480  1.00  0.00           C
ATOM    237  OH  TYR A 173      47.547  41.382  86.157  1.00  0.00           O
ATOM    238  HH  TYR A 173      47.389  41.534  87.092  1.00  0.00           H
ATOM    239  CD2 TYR A 173      44.769  40.837  83.765  1.00  0.00           C
ATOM    240  HD2 TYR A 173      44.524  40.174  82.948  1.00  0.00           H
ATOM    241  CE2 TYR A 173      46.058  40.819  84.357  1.00  0.00           C
ATOM    242  HE2 TYR A 173      46.808  40.085  84.101  1.00  0.00           H
ATOM    243  C   TYR A 173      41.505  40.059  85.060  1.00  0.00           C
ATOM    244  O   TYR A 173      40.827  40.591  85.972  1.00  0.00           O
ATOM    245  N   LYS A 174      42.198  38.918  85.248  1.00  0.00           N
ATOM    246  HN  LYS A 174      42.547  38.477  84.425  1.00  0.00           H
ATOM    247  CA  LYS A 174      42.374  38.295  86.561  1.00  0.00           C
ATOM    248  HA  LYS A 174      41.823  38.867  87.293  1.00  0.00           H
ATOM    249  CB  LYS A 174      42.007  36.779  86.487  1.00  0.00           C
ATOM    250  HB1 LYS A 174      41.944  36.343  87.506  1.00  0.00           H
ATOM    251  HB2 LYS A 174      42.778  36.281  85.860  1.00  0.00           H
ATOM    252  CG  LYS A 174      40.672  36.444  85.766  1.00  0.00           C
ATOM    253  HG1 LYS A 174      40.446  35.356  85.800  1.00  0.00           H
ATOM    254  HG2 LYS A 174      40.802  36.725  84.699  1.00  0.00           H
ATOM    255  CD  LYS A 174      39.403  37.254  86.190  1.00  0.00           C
ATOM    256  HD1 LYS A 174      39.524  38.358  86.188  1.00  0.00           H
ATOM    257  HD2 LYS A 174      39.154  37.060  87.255  1.00  0.00           H
ATOM    258  CE  LYS A 174      38.244  36.776  85.355  1.00  0.00           C
ATOM    259  HE1 LYS A 174      38.396  35.681  85.244  1.00  0.00           H
ATOM    260  HE2 LYS A 174      38.157  37.295  84.377  1.00  0.00           H
ATOM    261  NZ  LYS A 174      36.930  36.905  86.113  1.00  0.00           N
ATOM    262  HZ1 LYS A 174      36.882  36.214  86.888  1.00  0.00           H
ATOM    263  HZ2 LYS A 174      36.131  36.754  85.464  1.00  0.00           H
ATOM    264  HZ3 LYS A 174      36.878  37.838  86.570  1.00  0.00           H
ATOM    265  C   LYS A 174      43.876  38.509  86.908  1.00  0.00           C
ATOM    266  O   LYS A 174      44.705  38.568  86.015  1.00  0.00           O
ATOM    267  N   PHE A 175      44.156  38.627  88.202  1.00  0.00           N
ATOM    268  HN  PHE A 175      43.458  38.647  88.913  1.00  0.00           H
ATOM    269  CA  PHE A 175      45.432  38.747  88.794  1.00  0.00           C
ATOM    270  HA  PHE A 175      45.768  39.622  88.256  1.00  0.00           H
ATOM    271  CB  PHE A 175      45.235  39.034  90.334  1.00  0.00           C
ATOM    272  HB1 PHE A 175      46.201  38.921  90.871  1.00  0.00           H
ATOM    273  HB2 PHE A 175      44.497  38.329  90.773  1.00  0.00           H
ATOM    274  CG  PHE A 175      44.817  40.448  90.699  1.00  0.00           C
ATOM    275  CD1 PHE A 175      44.733  40.644  92.076  1.00  0.00           C
ATOM    276  HD1 PHE A 175      44.846  39.826  92.772  1.00  0.00           H
ATOM    277  CE1 PHE A 175      44.616  41.954  92.577  1.00  0.00           C
ATOM    278  HE1 PHE A 175      44.804  42.209  93.609  1.00  0.00           H
ATOM    279  CZ  PHE A 175      44.280  42.981  91.681  1.00  0.00           C
ATOM    280  HZ  PHE A 175      44.097  43.998  91.996  1.00  0.00           H
ATOM    281  CD2 PHE A 175      44.526  41.553  89.813  1.00  0.00           C
ATOM    282  HD2 PHE A 175      44.629  41.452  88.743  1.00  0.00           H
ATOM    283  CE2 PHE A 175      44.105  42.760  90.317  1.00  0.00           C
ATOM    284  HE2 PHE A 175      44.106  43.558  89.589  1.00  0.00           H
ATOM    285  C   PHE A 175      46.434  37.596  88.538  1.00  0.00           C
ATOM    286  O   PHE A 175      46.024  36.494  88.273  1.00  0.00           O
ATOM    287  N   LEU A 176      47.813  37.906  88.542  1.00  0.00           N
ATOM    288  HN  LEU A 176      48.248  38.758  88.824  1.00  0.00           H
ATOM    289  CA  LEU A 176      48.828  36.830  88.444  1.00  0.00           C
ATOM    290  HA  LEU A 176      48.543  36.386  87.502  1.00  0.00           H
ATOM    291  CB  LEU A 176      50.180  37.417  88.422  1.00  0.00           C
ATOM    292  HB1 LEU A 176      51.003  36.677  88.517  1.00  0.00           H
ATOM    293  HB2 LEU A 176      50.253  38.221  89.185  1.00  0.00           H
ATOM    294  CG  LEU A 176      50.354  38.207  86.989  1.00  0.00           C
ATOM    295  HG  LEU A 176      49.428  38.804  86.846  1.00  0.00           H
ATOM    296  CD1 LEU A 176      51.565  39.123  86.961  1.00  0.00           C
ATOM    297 1HD1 LEU A 176      51.702  39.562  85.950  1.00  0.00           H
ATOM    298 2HD1 LEU A 176      52.446  38.468  87.128  1.00  0.00           H
ATOM    299 3HD1 LEU A 176      51.514  39.865  87.787  1.00  0.00           H
ATOM    300  CD2 LEU A 176      50.393  37.225  85.820  1.00  0.00           C
ATOM    301 1HD2 LEU A 176      49.416  36.708  85.710  1.00  0.00           H
ATOM    302 2HD2 LEU A 176      51.174  36.455  85.997  1.00  0.00           H
ATOM    303 3HD2 LEU A 176      50.649  37.780  84.893  1.00  0.00           H
ATOM    304  C   LEU A 176      48.809  35.844  89.546  1.00  0.00           C
ATOM    305  O   LEU A 176      48.564  36.280  90.634  1.00  0.00           O
ATOM    306  N   GLY A 177      49.122  34.557  89.262  1.00  0.00           N
ATOM    307  HN  GLY A 177      49.379  34.423  88.308  1.00  0.00           H
ATOM    308  CA  GLY A 177      49.293  33.512  90.300  1.00  0.00           C
ATOM    309  HA1 GLY A 177      49.660  34.048  91.163  1.00  0.00           H
ATOM    310  HA2 GLY A 177      49.963  32.730  89.975  1.00  0.00           H
ATOM    311  C   GLY A 177      48.042  32.778  90.692  1.00  0.00           C
ATOM    312  O   GLY A 177      48.018  31.550  90.800  1.00  0.00           O
ATOM    313  N   ILE A 178      46.828  33.440  90.854  1.00  0.00           N
ATOM    314  HN  ILE A 178      46.892  34.434  90.819  1.00  0.00           H
ATOM    315  CA  ILE A 178      45.636  32.964  91.460  1.00  0.00           C
ATOM    316  HA  ILE A 178      45.801  31.936  91.743  1.00  0.00           H
ATOM    317  CB  ILE A 178      45.302  33.743  92.738  1.00  0.00           C
ATOM    318  HB  ILE A 178      44.956  34.701  92.295  1.00  0.00           H
ATOM    319  CG2 ILE A 178      44.040  33.261  93.446  1.00  0.00           C
ATOM    320 1HG2 ILE A 178      43.167  32.998  92.811  1.00  0.00           H
ATOM    321 2HG2 ILE A 178      43.645  33.975  94.201  1.00  0.00           H
ATOM    322 3HG2 ILE A 178      44.306  32.333  93.995  1.00  0.00           H
ATOM    323  CG1 ILE A 178      46.494  34.101  93.638  1.00  0.00           C
ATOM    324 1HG1 ILE A 178      47.141  34.870  93.165  1.00  0.00           H
ATOM    325 2HG1 ILE A 178      47.131  33.204  93.794  1.00  0.00           H
ATOM    326  CD  ILE A 178      46.094  34.628  95.024  1.00  0.00           C
ATOM    327  HD1 ILE A 178      45.319  35.424  95.015  1.00  0.00           H
ATOM    328  HD2 ILE A 178      47.001  34.964  95.571  1.00  0.00           H
ATOM    329  HD3 ILE A 178      45.644  33.788  95.596  1.00  0.00           H
ATOM    330  C   ILE A 178      44.456  32.947  90.428  1.00  0.00           C
ATOM    331  O   ILE A 178      44.017  34.018  89.913  1.00  0.00           O
ATOM    332  N   ASP A 179      43.872  31.782  90.067  1.00  0.00           N
ATOM    333  HN  ASP A 179      44.097  30.971  90.601  1.00  0.00           H
ATOM    334  CA  ASP A 179      42.776  31.652  89.099  1.00  0.00           C
ATOM    335  HA  ASP A 179      43.084  32.144  88.188  1.00  0.00           H
ATOM    336  CB  ASP A 179      42.431  30.144  88.801  1.00  0.00           C
ATOM    337  HB1 ASP A 179      41.451  29.936  88.320  1.00  0.00           H
ATOM    338  HB2 ASP A 179      42.426  29.648  89.795  1.00  0.00           H
ATOM    339  CG  ASP A 179      43.472  29.411  87.979  1.00  0.00           C
ATOM    340  OD1 ASP A 179      44.665  29.823  87.706  1.00  0.00           O
ATOM    341  OD2 ASP A 179      43.115  28.322  87.464  1.00  0.00           O
ATOM    342  C   ASP A 179      41.499  32.377  89.528  1.00  0.00           C
ATOM    343  O   ASP A 179      41.029  32.229  90.664  1.00  0.00           O
ATOM    344  N   GLN A 180      40.994  33.337  88.693  1.00  0.00           N
ATOM    345  HN  GLN A 180      41.352  33.467  87.772  1.00  0.00           H
ATOM    346  CA  GLN A 180      39.781  34.086  88.907  1.00  0.00           C
ATOM    347  HA  GLN A 180      39.631  34.536  87.936  1.00  0.00           H
ATOM    348  CB  GLN A 180      38.487  33.272  89.238  1.00  0.00           C
ATOM    349  HB1 GLN A 180      37.703  34.058  89.288  1.00  0.00           H
ATOM    350  HB2 GLN A 180      38.620  32.780  90.225  1.00  0.00           H
ATOM    351  CG  GLN A 180      38.132  32.228  88.105  1.00  0.00           C
ATOM    352  HG1 GLN A 180      37.312  31.529  88.376  1.00  0.00           H
ATOM    353  HG2 GLN A 180      38.986  31.576  87.821  1.00  0.00           H
ATOM    354  CD  GLN A 180      37.602  32.904  86.839  1.00  0.00           C
ATOM    355  OE1 GLN A 180      37.580  34.094  86.677  1.00  0.00           O
ATOM    356  NE2 GLN A 180      37.294  32.057  85.840  1.00  0.00           N
ATOM    357 1HE2 GLN A 180      36.939  32.510  85.022  1.00  0.00           H
ATOM    358 2HE2 GLN A 180      37.334  31.058  85.883  1.00  0.00           H
ATOM    359  C   GLN A 180      39.968  35.261  89.948  1.00  0.00           C
ATOM    360  O   GLN A 180      38.913  35.648  90.471  1.00  0.00           O
ATOM    361  N   CYS A 181      41.189  35.701  90.226  1.00  0.00           N
ATOM    362  HN  CYS A 181      41.981  35.374  89.717  1.00  0.00           H
ATOM    363  CA  CYS A 181      41.472  36.630  91.298  1.00  0.00           C
ATOM    364  HA  CYS A 181      40.943  36.393  92.210  1.00  0.00           H
ATOM    365  CB  CYS A 181      42.936  36.428  91.788  1.00  0.00           C
ATOM    366  HB1 CYS A 181      43.634  36.423  90.924  1.00  0.00           H
ATOM    367  HB2 CYS A 181      42.929  35.375  92.144  1.00  0.00           H
ATOM    368  SG  CYS A 181      43.488  37.438  93.184  1.00  0.00           S
ATOM    369  HG1 CYS A 181      42.550  36.938  93.975  1.00  0.00           H
ATOM    370  C   CYS A 181      41.283  38.070  90.840  1.00  0.00           C
ATOM    371  O   CYS A 181      41.842  38.605  89.899  1.00  0.00           O
ATOM    372  N   ALA A 182      40.317  38.711  91.519  1.00  0.00           N
ATOM    373  HN  ALA A 182      39.738  38.123  92.078  1.00  0.00           H
ATOM    374  CA  ALA A 182      40.125  40.125  91.176  1.00  0.00           C
ATOM    375  HA  ALA A 182      41.074  40.588  90.952  1.00  0.00           H
ATOM    376  CB  ALA A 182      39.217  40.329  89.923  1.00  0.00           C
ATOM    377  HB1 ALA A 182      39.607  39.784  89.037  1.00  0.00           H
ATOM    378  HB2 ALA A 182      39.062  41.385  89.615  1.00  0.00           H
ATOM    379  HB3 ALA A 182      38.161  40.026  90.085  1.00  0.00           H
ATOM    380  C   ALA A 182      39.636  40.880  92.437  1.00  0.00           C
ATOM    381  O   ALA A 182      39.187  40.309  93.455  1.00  0.00           O
ATOM    382  N   PRO A 183      39.712  42.231  92.399  1.00  0.00           N
ATOM    383  CD  PRO A 183      40.625  43.059  91.595  1.00  0.00           C
ATOM    384  HD1 PRO A 183      40.894  42.710  90.575  1.00  0.00           H
ATOM    385  HD2 PRO A 183      41.537  43.226  92.207  1.00  0.00           H
ATOM    386  CA  PRO A 183      38.976  43.060  93.327  1.00  0.00           C
ATOM    387  HA  PRO A 183      39.315  42.844  94.329  1.00  0.00           H
ATOM    388  CB  PRO A 183      39.344  44.459  92.964  1.00  0.00           C
ATOM    389  HB1 PRO A 183      40.136  44.897  93.607  1.00  0.00           H
ATOM    390  HB2 PRO A 183      38.527  45.212  92.967  1.00  0.00           H
ATOM    391  CG  PRO A 183      39.936  44.384  91.586  1.00  0.00           C
ATOM    392  HG1 PRO A 183      39.095  44.384  90.860  1.00  0.00           H
ATOM    393  HG2 PRO A 183      40.696  45.164  91.369  1.00  0.00           H
ATOM    394  C   PRO A 183      37.461  42.942  93.408  1.00  0.00           C
ATOM    395  O   PRO A 183      36.859  42.543  92.413  1.00  0.00           O
ATOM    396  N   PRO A 184      36.802  43.117  94.537  1.00  0.00           N
ATOM    397  CD  PRO A 184      37.345  43.069  95.858  1.00  0.00           C
ATOM    398  HD1 PRO A 184      38.313  43.612  95.910  1.00  0.00           H
ATOM    399  HD2 PRO A 184      37.552  42.002  96.091  1.00  0.00           H
ATOM    400  CA  PRO A 184      35.381  43.073  94.614  1.00  0.00           C
ATOM    401  HA  PRO A 184      34.942  42.135  94.310  1.00  0.00           H
ATOM    402  CB  PRO A 184      35.002  43.349  96.168  1.00  0.00           C
ATOM    403  HB1 PRO A 184      34.594  42.395  96.565  1.00  0.00           H
ATOM    404  HB2 PRO A 184      34.109  44.002  96.270  1.00  0.00           H
ATOM    405  CG  PRO A 184      36.331  43.784  96.796  1.00  0.00           C
ATOM    406  HG1 PRO A 184      36.490  44.883  96.779  1.00  0.00           H
ATOM    407  HG2 PRO A 184      36.430  43.504  97.867  1.00  0.00           H
ATOM    408  C   PRO A 184      34.777  44.161  93.737  1.00  0.00           C
ATOM    409  O   PRO A 184      35.321  45.273  93.688  1.00  0.00           O
ATOM    410  N   CYS A 185      33.646  43.744  93.074  1.00  0.00           N
ATOM    411  HN  CYS A 185      33.323  42.807  93.184  1.00  0.00           H
ATOM    412  CA  CYS A 185      32.796  44.614  92.211  1.00  0.00           C
ATOM    413  HA  CYS A 185      33.095  45.648  92.299  1.00  0.00           H
ATOM    414  CB  CYS A 185      32.815  44.236  90.656  1.00  0.00           C
ATOM    415  HB1 CYS A 185      32.079  44.961  90.245  1.00  0.00           H
ATOM    416  HB2 CYS A 185      32.471  43.222  90.361  1.00  0.00           H
ATOM    417  SG  CYS A 185      34.401  44.458  89.784  1.00  0.00           S
ATOM    418  HG1 CYS A 185      34.882  43.226  89.853  1.00  0.00           H
ATOM    419  C   CYS A 185      31.381  44.521  92.784  1.00  0.00           C
ATOM    420  O   CYS A 185      30.783  43.467  92.754  1.00  0.00           O
ATOM    421  N   PRO A 186      30.805  45.535  93.274  1.00  0.00           N
ATOM    422  CD  PRO A 186      31.521  46.739  93.764  1.00  0.00           C
ATOM    423  HD1 PRO A 186      32.140  47.299  93.031  1.00  0.00           H
ATOM    424  HD2 PRO A 186      32.193  46.373  94.570  1.00  0.00           H
ATOM    425  CA  PRO A 186      29.443  45.456  93.803  1.00  0.00           C
ATOM    426  HA  PRO A 186      29.130  44.497  94.189  1.00  0.00           H
ATOM    427  CB  PRO A 186      29.380  46.583  94.856  1.00  0.00           C
ATOM    428  HB1 PRO A 186      29.480  46.104  95.853  1.00  0.00           H
ATOM    429  HB2 PRO A 186      28.422  47.132  94.975  1.00  0.00           H
ATOM    430  CG  PRO A 186      30.540  47.556  94.569  1.00  0.00           C
ATOM    431  HG1 PRO A 186      30.274  48.488  94.026  1.00  0.00           H
ATOM    432  HG2 PRO A 186      31.083  47.804  95.506  1.00  0.00           H
ATOM    433  C   PRO A 186      28.432  45.867  92.777  1.00  0.00           C
ATOM    434  O   PRO A 186      27.217  45.827  93.030  1.00  0.00           O
ATOM    435  N   ASN A 187      28.795  46.318  91.557  1.00  0.00           N
ATOM    436  HN  ASN A 187      29.765  46.517  91.444  1.00  0.00           H
ATOM    437  CA  ASN A 187      27.826  46.708  90.581  1.00  0.00           C
ATOM    438  HA  ASN A 187      27.130  45.883  90.554  1.00  0.00           H
ATOM    439  CB  ASN A 187      27.165  48.036  91.015  1.00  0.00           C
ATOM    440  HB1 ASN A 187      26.588  47.931  91.959  1.00  0.00           H
ATOM    441  HB2 ASN A 187      26.478  48.472  90.258  1.00  0.00           H
ATOM    442  CG  ASN A 187      28.157  49.222  91.336  1.00  0.00           C
ATOM    443  OD1 ASN A 187      29.394  49.117  91.101  1.00  0.00           O
ATOM    444  ND2 ASN A 187      27.570  50.337  91.737  1.00  0.00           N
ATOM    445 1HD2 ASN A 187      28.153  51.142  91.627  1.00  0.00           H
ATOM    446 2HD2 ASN A 187      26.578  50.353  91.864  1.00  0.00           H
ATOM    447  C   ASN A 187      28.511  46.833  89.253  1.00  0.00           C
ATOM    448  O   ASN A 187      29.702  46.392  89.094  1.00  0.00           O
ATOM    449  N   MET A 188      27.793  47.473  88.239  1.00  0.00           N
ATOM    450  HN  MET A 188      26.848  47.767  88.361  1.00  0.00           H
ATOM    451  CA  MET A 188      28.273  47.789  86.935  1.00  0.00           C
ATOM    452  HA  MET A 188      28.229  46.815  86.469  1.00  0.00           H
ATOM    453  CB  MET A 188      27.387  48.859  86.203  1.00  0.00           C
ATOM    454  HB1 MET A 188      26.322  48.581  86.050  1.00  0.00           H
ATOM    455  HB2 MET A 188      27.778  49.070  85.185  1.00  0.00           H
ATOM    456  CG  MET A 188      27.352  50.220  86.981  1.00  0.00           C
ATOM    457  HG1 MET A 188      26.883  50.899  86.237  1.00  0.00           H
ATOM    458  HG2 MET A 188      28.329  50.636  87.307  1.00  0.00           H
ATOM    459  SD  MET A 188      26.183  50.240  88.387  1.00  0.00           S
ATOM    460  CE  MET A 188      26.730  51.879  88.867  1.00  0.00           C
ATOM    461  HE1 MET A 188      25.959  52.467  89.409  1.00  0.00           H
ATOM    462  HE2 MET A 188      26.998  52.374  87.910  1.00  0.00           H
ATOM    463  HE3 MET A 188      27.672  51.854  89.456  1.00  0.00           H
ATOM    464  C   MET A 188      29.794  48.199  86.817  1.00  0.00           C
ATOM    465  O   MET A 188      30.270  49.106  87.505  1.00  0.00           O
ATOM    466  N   TYR A 189      30.499  47.612  85.813  1.00  0.00           N
ATOM    467  HN  TYR A 189      30.055  46.950  85.213  1.00  0.00           H
ATOM    468  CA  TYR A 189      31.911  47.823  85.683  1.00  0.00           C
ATOM    469  HA  TYR A 189      32.277  47.577  86.669  1.00  0.00           H
ATOM    470  CB  TYR A 189      32.419  46.855  84.610  1.00  0.00           C
ATOM    471  HB1 TYR A 189      32.016  47.133  83.613  1.00  0.00           H
ATOM    472  HB2 TYR A 189      31.982  45.856  84.822  1.00  0.00           H
ATOM    473  CG  TYR A 189      33.907  46.835  84.525  1.00  0.00           C
ATOM    474  CD1 TYR A 189      34.642  47.648  83.648  1.00  0.00           C
ATOM    475  HD1 TYR A 189      34.037  48.284  83.018  1.00  0.00           H
ATOM    476  CE1 TYR A 189      36.032  47.415  83.492  1.00  0.00           C
ATOM    477  HE1 TYR A 189      36.710  48.062  82.955  1.00  0.00           H
ATOM    478  CZ  TYR A 189      36.690  46.459  84.267  1.00  0.00           C
ATOM    479  OH  TYR A 189      38.122  46.361  84.230  1.00  0.00           O
ATOM    480  HH  TYR A 189      38.575  46.979  83.652  1.00  0.00           H
ATOM    481  CD2 TYR A 189      34.532  45.743  85.174  1.00  0.00           C
ATOM    482  HD2 TYR A 189      33.993  45.105  85.859  1.00  0.00           H
ATOM    483  CE2 TYR A 189      35.942  45.610  85.096  1.00  0.00           C
ATOM    484  HE2 TYR A 189      36.422  44.855  85.702  1.00  0.00           H
ATOM    485  C   TYR A 189      32.261  49.243  85.303  1.00  0.00           C
ATOM    486  O   TYR A 189      33.173  49.811  85.897  1.00  0.00           O
ATOM    487  N   PHE A 190      31.503  49.837  84.273  1.00  0.00           N
ATOM    488  HN  PHE A 190      30.689  49.387  83.914  1.00  0.00           H
ATOM    489  CA  PHE A 190      31.787  51.165  83.836  1.00  0.00           C
ATOM    490  HA  PHE A 190      31.900  51.811  84.695  1.00  0.00           H
ATOM    491  CB  PHE A 190      33.097  51.225  82.932  1.00  0.00           C
ATOM    492  HB1 PHE A 190      32.870  50.646  82.011  1.00  0.00           H
ATOM    493  HB2 PHE A 190      34.074  50.839  83.291  1.00  0.00           H
ATOM    494  CG  PHE A 190      33.389  52.644  82.424  1.00  0.00           C
ATOM    495  CD1 PHE A 190      33.176  53.797  83.229  1.00  0.00           C
ATOM    496  HD1 PHE A 190      32.862  53.748  84.262  1.00  0.00           H
ATOM    497  CE1 PHE A 190      33.459  55.068  82.705  1.00  0.00           C
ATOM    498  HE1 PHE A 190      33.330  55.896  83.386  1.00  0.00           H
ATOM    499  CZ  PHE A 190      33.763  55.191  81.365  1.00  0.00           C
ATOM    500  HZ  PHE A 190      33.843  56.208  81.009  1.00  0.00           H
ATOM    501  CD2 PHE A 190      33.782  52.797  81.078  1.00  0.00           C
ATOM    502  HD2 PHE A 190      33.898  51.908  80.476  1.00  0.00           H
ATOM    503  CE2 PHE A 190      33.881  54.061  80.548  1.00  0.00           C
ATOM    504  HE2 PHE A 190      34.106  54.138  79.494  1.00  0.00           H
ATOM    505  C   PHE A 190      30.490  51.496  83.052  1.00  0.00           C
ATOM    506  O   PHE A 190      29.715  50.656  82.663  1.00  0.00           O
ATOM    507  N   LYS A 191      30.263  52.841  82.886  1.00  0.00           N
ATOM    508  HN  LYS A 191      30.901  53.456  83.344  1.00  0.00           H
ATOM    509  CA  LYS A 191      29.135  53.375  82.122  1.00  0.00           C
ATOM    510  HA  LYS A 191      28.250  52.986  82.602  1.00  0.00           H
ATOM    511  CB  LYS A 191      29.114  54.930  82.007  1.00  0.00           C
ATOM    512  HB1 LYS A 191      28.511  55.251  81.131  1.00  0.00           H
ATOM    513  HB2 LYS A 191      30.141  55.281  81.767  1.00  0.00           H
ATOM    514  CG  LYS A 191      28.608  55.697  83.210  1.00  0.00           C
ATOM    515  HG1 LYS A 191      29.307  55.637  84.071  1.00  0.00           H
ATOM    516  HG2 LYS A 191      27.645  55.277  83.570  1.00  0.00           H
ATOM    517  CD  LYS A 191      28.405  57.226  82.983  1.00  0.00           C
ATOM    518  HD1 LYS A 191      27.800  57.652  83.811  1.00  0.00           H
ATOM    519  HD2 LYS A 191      27.749  57.174  82.087  1.00  0.00           H
ATOM    520  CE  LYS A 191      29.677  58.003  82.639  1.00  0.00           C
ATOM    521  HE1 LYS A 191      29.346  58.833  81.979  1.00  0.00           H
ATOM    522  HE2 LYS A 191      30.422  57.444  82.034  1.00  0.00           H
ATOM    523  NZ  LYS A 191      30.324  58.442  83.913  1.00  0.00           N
ATOM    524  HZ1 LYS A 191      31.320  58.679  83.734  1.00  0.00           H
ATOM    525  HZ2 LYS A 191      30.354  57.680  84.620  1.00  0.00           H
ATOM    526  HZ3 LYS A 191      29.866  59.271  84.342  1.00  0.00           H
ATOM    527  C   LYS A 191      29.014  52.874  80.725  1.00  0.00           C
ATOM    528  O   LYS A 191      30.009  52.882  79.991  1.00  0.00           O
ATOM    529  N   SER A 192      27.853  52.257  80.323  1.00  0.00           N
ATOM    530  HN  SER A 192      27.166  52.056  81.017  1.00  0.00           H
ATOM    531  CA  SER A 192      27.560  51.861  78.959  1.00  0.00           C
ATOM    532  HA  SER A 192      28.352  51.160  78.734  1.00  0.00           H
ATOM    533  CB  SER A 192      26.312  50.988  78.870  1.00  0.00           C
ATOM    534  HB1 SER A 192      25.400  51.543  79.179  1.00  0.00           H
ATOM    535  HB2 SER A 192      26.436  50.128  79.563  1.00  0.00           H
ATOM    536  OG  SER A 192      26.094  50.394  77.592  1.00  0.00           O
ATOM    537  HG1 SER A 192      25.735  51.152  77.126  1.00  0.00           H
ATOM    538  C   SER A 192      27.562  53.073  78.014  1.00  0.00           C
ATOM    539  O   SER A 192      28.058  53.009  76.852  1.00  0.00           O
ATOM    540  N   ASP A 193      27.000  54.238  78.384  1.00  0.00           N
ATOM    541  HN  ASP A 193      26.724  54.353  79.335  1.00  0.00           H
ATOM    542  CA  ASP A 193      26.816  55.349  77.498  1.00  0.00           C
ATOM    543  HA  ASP A 193      26.217  54.977  76.680  1.00  0.00           H
ATOM    544  CB  ASP A 193      25.968  56.454  78.142  1.00  0.00           C
ATOM    545  HB1 ASP A 193      25.821  57.271  77.404  1.00  0.00           H
ATOM    546  HB2 ASP A 193      26.564  56.892  78.971  1.00  0.00           H
ATOM    547  CG  ASP A 193      24.614  55.961  78.671  1.00  0.00           C
ATOM    548  OD1 ASP A 193      23.881  56.620  79.464  1.00  0.00           O
ATOM    549  OD2 ASP A 193      24.142  55.019  78.070  1.00  0.00           O
ATOM    550  C   ASP A 193      28.098  55.996  77.089  1.00  0.00           C
ATOM    551  O   ASP A 193      28.181  56.767  76.137  1.00  0.00           O
ATOM    552  N   GLU A 194      29.243  55.591  77.830  1.00  0.00           N
ATOM    553  HN  GLU A 194      29.158  54.987  78.618  1.00  0.00           H
ATOM    554  CA  GLU A 194      30.604  56.047  77.487  1.00  0.00           C
ATOM    555  HA  GLU A 194      30.554  56.884  76.806  1.00  0.00           H
ATOM    556  CB  GLU A 194      31.490  56.516  78.679  1.00  0.00           C
ATOM    557  HB1 GLU A 194      32.497  56.750  78.272  1.00  0.00           H
ATOM    558  HB2 GLU A 194      31.505  55.767  79.500  1.00  0.00           H
ATOM    559  CG  GLU A 194      31.001  57.797  79.319  1.00  0.00           C
ATOM    560  HG1 GLU A 194      31.701  58.151  80.105  1.00  0.00           H
ATOM    561  HG2 GLU A 194      30.012  57.663  79.807  1.00  0.00           H
ATOM    562  CD  GLU A 194      30.834  58.999  78.323  1.00  0.00           C
ATOM    563  OE1 GLU A 194      29.981  59.861  78.465  1.00  0.00           O
ATOM    564  OE2 GLU A 194      31.811  59.137  77.587  1.00  0.00           O
ATOM    565  C   GLU A 194      31.385  54.955  76.733  1.00  0.00           C
ATOM    566  O   GLU A 194      32.589  55.193  76.466  1.00  0.00           O
ATOM    567  N   LEU A 195      30.777  53.819  76.376  1.00  0.00           N
ATOM    568  HN  LEU A 195      29.811  53.792  76.623  1.00  0.00           H
ATOM    569  CA  LEU A 195      31.393  52.721  75.683  1.00  0.00           C
ATOM    570  HA  LEU A 195      32.364  52.998  75.301  1.00  0.00           H
ATOM    571  CB  LEU A 195      31.622  51.365  76.481  1.00  0.00           C
ATOM    572  HB1 LEU A 195      32.259  50.770  75.792  1.00  0.00           H
ATOM    573  HB2 LEU A 195      30.634  50.884  76.645  1.00  0.00           H
ATOM    574  CG  LEU A 195      32.394  51.558  77.756  1.00  0.00           C
ATOM    575  HG  LEU A 195      31.921  52.332  78.396  1.00  0.00           H
ATOM    576  CD1 LEU A 195      32.421  50.203  78.539  1.00  0.00           C
ATOM    577 1HD1 LEU A 195      32.936  50.383  79.506  1.00  0.00           H
ATOM    578 2HD1 LEU A 195      32.911  49.384  77.970  1.00  0.00           H
ATOM    579 3HD1 LEU A 195      31.381  49.964  78.846  1.00  0.00           H
ATOM    580  CD2 LEU A 195      33.859  51.922  77.467  1.00  0.00           C
ATOM    581 1HD2 LEU A 195      33.868  52.911  76.960  1.00  0.00           H
ATOM    582 2HD2 LEU A 195      34.258  51.128  76.801  1.00  0.00           H
ATOM    583 3HD2 LEU A 195      34.576  51.881  78.315  1.00  0.00           H
ATOM    584  C   LEU A 195      30.560  52.375  74.430  1.00  0.00           C
ATOM    585  O   LEU A 195      30.992  51.594  73.610  1.00  0.00           O
ATOM    586  N   GLU A 196      29.280  52.797  74.387  1.00  0.00           N
ATOM    587  HN  GLU A 196      28.829  53.227  75.165  1.00  0.00           H
ATOM    588  CA  GLU A 196      28.342  52.595  73.320  1.00  0.00           C
ATOM    589  HA  GLU A 196      28.391  51.542  73.085  1.00  0.00           H
ATOM    590  CB  GLU A 196      26.853  52.948  73.699  1.00  0.00           C
ATOM    591  HB1 GLU A 196      26.808  53.890  74.287  1.00  0.00           H
ATOM    592  HB2 GLU A 196      26.426  52.195  74.395  1.00  0.00           H
ATOM    593  CG  GLU A 196      25.806  52.995  72.527  1.00  0.00           C
ATOM    594  HG1 GLU A 196      26.011  52.011  72.054  1.00  0.00           H
ATOM    595  HG2 GLU A 196      26.000  53.888  71.894  1.00  0.00           H
ATOM    596  CD  GLU A 196      24.334  53.282  73.074  1.00  0.00           C
ATOM    597  OE1 GLU A 196      23.419  53.104  72.260  1.00  0.00           O
ATOM    598  OE2 GLU A 196      24.167  53.548  74.305  1.00  0.00           O
ATOM    599  C   GLU A 196      28.662  53.218  72.001  1.00  0.00           C
ATOM    600  O   GLU A 196      28.609  52.485  71.019  1.00  0.00           O
ATOM    601  N   PHE A 197      28.985  54.487  71.901  1.00  0.00           N
ATOM    602  HN  PHE A 197      29.086  55.029  72.731  1.00  0.00           H
ATOM    603  CA  PHE A 197      29.301  55.155  70.768  1.00  0.00           C
ATOM    604  HA  PHE A 197      28.433  55.184  70.126  1.00  0.00           H
ATOM    605  CB  PHE A 197      29.639  56.610  71.254  1.00  0.00           C
ATOM    606  HB1 PHE A 197      30.301  56.562  72.145  1.00  0.00           H
ATOM    607  HB2 PHE A 197      28.683  56.986  71.677  1.00  0.00           H
ATOM    608  CG  PHE A 197      30.243  57.445  70.191  1.00  0.00           C
ATOM    609  CD1 PHE A 197      31.647  57.637  70.186  1.00  0.00           C
ATOM    610  HD1 PHE A 197      32.177  57.223  71.031  1.00  0.00           H
ATOM    611  CE1 PHE A 197      32.276  58.343  69.127  1.00  0.00           C
ATOM    612  HE1 PHE A 197      33.344  58.438  69.261  1.00  0.00           H
ATOM    613  CZ  PHE A 197      31.550  58.804  68.066  1.00  0.00           C
ATOM    614  HZ  PHE A 197      32.060  59.388  67.314  1.00  0.00           H
ATOM    615  CD2 PHE A 197      29.484  58.050  69.170  1.00  0.00           C
ATOM    616  HD2 PHE A 197      28.406  57.996  69.184  1.00  0.00           H
ATOM    617  CE2 PHE A 197      30.122  58.809  68.176  1.00  0.00           C
ATOM    618  HE2 PHE A 197      29.484  59.258  67.430  1.00  0.00           H
ATOM    619  C   PHE A 197      30.544  54.547  70.085  1.00  0.00           C
ATOM    620  O   PHE A 197      30.621  54.261  68.877  1.00  0.00           O
ATOM    621  N   ALA A 198      31.538  54.213  70.890  1.00  0.00           N
ATOM    622  HN  ALA A 198      31.576  54.451  71.858  1.00  0.00           H
ATOM    623  CA  ALA A 198      32.697  53.516  70.327  1.00  0.00           C
ATOM    624  HA  ALA A 198      33.024  54.250  69.605  1.00  0.00           H
ATOM    625  CB  ALA A 198      33.754  53.454  71.473  1.00  0.00           C
ATOM    626  HB1 ALA A 198      34.211  54.420  71.776  1.00  0.00           H
ATOM    627  HB2 ALA A 198      34.625  52.831  71.176  1.00  0.00           H
ATOM    628  HB3 ALA A 198      33.256  53.089  72.397  1.00  0.00           H
ATOM    629  C   ALA A 198      32.407  52.096  69.635  1.00  0.00           C
ATOM    630  O   ALA A 198      33.042  51.729  68.641  1.00  0.00           O
ATOM    631  N   LYS A 199      31.493  51.324  70.219  1.00  0.00           N
ATOM    632  HN  LYS A 199      31.035  51.606  71.059  1.00  0.00           H
ATOM    633  CA  LYS A 199      31.029  50.087  69.649  1.00  0.00           C
ATOM    634  HA  LYS A 199      31.915  49.552  69.341  1.00  0.00           H
ATOM    635  CB  LYS A 199      30.208  49.388  70.694  1.00  0.00           C
ATOM    636  HB1 LYS A 199      29.633  48.539  70.266  1.00  0.00           H
ATOM    637  HB2 LYS A 199      29.465  50.031  71.213  1.00  0.00           H
ATOM    638  CG  LYS A 199      31.138  48.915  71.742  1.00  0.00           C
ATOM    639  HG1 LYS A 199      31.680  49.715  72.291  1.00  0.00           H
ATOM    640  HG2 LYS A 199      31.795  48.120  71.330  1.00  0.00           H
ATOM    641  CD  LYS A 199      30.394  48.219  72.925  1.00  0.00           C
ATOM    642  HD1 LYS A 199      29.920  47.261  72.624  1.00  0.00           H
ATOM    643  HD2 LYS A 199      29.533  48.889  73.136  1.00  0.00           H
ATOM    644  CE  LYS A 199      31.211  47.961  74.241  1.00  0.00           C
ATOM    645  HE1 LYS A 199      31.642  48.867  74.718  1.00  0.00           H
ATOM    646  HE2 LYS A 199      32.113  47.397  73.920  1.00  0.00           H
ATOM    647  NZ  LYS A 199      30.408  47.177  75.143  1.00  0.00           N
ATOM    648  HZ1 LYS A 199      31.003  46.396  75.485  1.00  0.00           H
ATOM    649  HZ2 LYS A 199      29.542  46.807  74.702  1.00  0.00           H
ATOM    650  HZ3 LYS A 199      30.168  47.713  76.002  1.00  0.00           H
ATOM    651  C   LYS A 199      30.160  50.265  68.414  1.00  0.00           C
ATOM    652  O   LYS A 199      30.348  49.670  67.330  1.00  0.00           O
ATOM    653  N   SER A 200      29.211  51.205  68.599  1.00  0.00           N
ATOM    654  HN  SER A 200      29.119  51.631  69.496  1.00  0.00           H
ATOM    655  CA  SER A 200      28.214  51.575  67.574  1.00  0.00           C
ATOM    656  HA  SER A 200      27.741  50.646  67.288  1.00  0.00           H
ATOM    657  CB  SER A 200      27.143  52.543  68.083  1.00  0.00           C
ATOM    658  HB1 SER A 200      26.408  52.803  67.291  1.00  0.00           H
ATOM    659  HB2 SER A 200      27.671  53.453  68.439  1.00  0.00           H
ATOM    660  OG  SER A 200      26.303  51.955  69.083  1.00  0.00           O
ATOM    661  HG1 SER A 200      26.731  52.044  69.938  1.00  0.00           H
ATOM    662  C   SER A 200      28.858  52.186  66.310  1.00  0.00           C
ATOM    663  O   SER A 200      28.317  52.031  65.210  1.00  0.00           O
ATOM    664  N   PHE A 201      29.933  53.032  66.382  1.00  0.00           N
ATOM    665  HN  PHE A 201      30.264  53.333  67.273  1.00  0.00           H
ATOM    666  CA  PHE A 201      30.623  53.649  65.267  1.00  0.00           C
ATOM    667  HA  PHE A 201      29.914  54.244  64.711  1.00  0.00           H
ATOM    668  CB  PHE A 201      31.703  54.617  65.797  1.00  0.00           C
ATOM    669  HB1 PHE A 201      32.410  54.129  66.501  1.00  0.00           H
ATOM    670  HB2 PHE A 201      31.152  55.375  66.395  1.00  0.00           H
ATOM    671  CG  PHE A 201      32.377  55.535  64.747  1.00  0.00           C
ATOM    672  CD1 PHE A 201      31.896  56.775  64.332  1.00  0.00           C
ATOM    673  HD1 PHE A 201      31.015  57.126  64.849  1.00  0.00           H
ATOM    674  CE1 PHE A 201      32.546  57.569  63.339  1.00  0.00           C
ATOM    675  HE1 PHE A 201      32.200  58.565  63.105  1.00  0.00           H
ATOM    676  CZ  PHE A 201      33.713  57.081  62.772  1.00  0.00           C
ATOM    677  HZ  PHE A 201      34.376  57.679  62.164  1.00  0.00           H
ATOM    678  CD2 PHE A 201      33.572  55.040  64.198  1.00  0.00           C
ATOM    679  HD2 PHE A 201      33.927  54.047  64.430  1.00  0.00           H
ATOM    680  CE2 PHE A 201      34.198  55.814  63.147  1.00  0.00           C
ATOM    681  HE2 PHE A 201      35.213  55.561  62.876  1.00  0.00           H
ATOM    682  C   PHE A 201      31.222  52.539  64.354  1.00  0.00           C
ATOM    683  O   PHE A 201      31.060  52.447  63.128  1.00  0.00           O
ATOM    684  N   ILE A 202      31.971  51.661  65.007  1.00  0.00           N
ATOM    685  HN  ILE A 202      32.055  51.682  66.000  1.00  0.00           H
ATOM    686  CA  ILE A 202      32.363  50.438  64.325  1.00  0.00           C
ATOM    687  HA  ILE A 202      32.914  50.577  63.406  1.00  0.00           H
ATOM    688  CB  ILE A 202      33.442  49.663  65.104  1.00  0.00           C
ATOM    689  HB  ILE A 202      32.887  49.239  65.968  1.00  0.00           H
ATOM    690  CG2 ILE A 202      34.107  48.582  64.236  1.00  0.00           C
ATOM    691 1HG2 ILE A 202      33.331  48.018  63.675  1.00  0.00           H
ATOM    692 2HG2 ILE A 202      34.708  47.837  64.800  1.00  0.00           H
ATOM    693 3HG2 ILE A 202      34.866  49.001  63.541  1.00  0.00           H
ATOM    694  CG1 ILE A 202      34.483  50.542  65.682  1.00  0.00           C
ATOM    695 1HG1 ILE A 202      35.137  49.907  66.318  1.00  0.00           H
ATOM    696 2HG1 ILE A 202      34.037  51.322  66.335  1.00  0.00           H
ATOM    697  CD  ILE A 202      35.429  51.269  64.676  1.00  0.00           C
ATOM    698  HD1 ILE A 202      35.995  50.489  64.123  1.00  0.00           H
ATOM    699  HD2 ILE A 202      36.143  51.932  65.212  1.00  0.00           H
ATOM    700  HD3 ILE A 202      34.803  51.882  63.994  1.00  0.00           H
ATOM    701  C   ILE A 202      31.200  49.570  63.838  1.00  0.00           C
ATOM    702  O   ILE A 202      31.223  49.035  62.740  1.00  0.00           O
ATOM    703  N   GLY A 203      30.116  49.471  64.636  1.00  0.00           N
ATOM    704  HN  GLY A 203      30.223  49.766  65.582  1.00  0.00           H
ATOM    705  CA  GLY A 203      28.870  48.797  64.324  1.00  0.00           C
ATOM    706  HA1 GLY A 203      28.153  48.936  65.119  1.00  0.00           H
ATOM    707  HA2 GLY A 203      28.948  47.742  64.106  1.00  0.00           H
ATOM    708  C   GLY A 203      28.240  49.285  63.037  1.00  0.00           C
ATOM    709  O   GLY A 203      27.920  48.490  62.175  1.00  0.00           O
ATOM    710  N   THR A 204      28.120  50.611  62.932  1.00  0.00           N
ATOM    711  HN  THR A 204      28.427  51.197  63.678  1.00  0.00           H
ATOM    712  CA  THR A 204      27.568  51.252  61.799  1.00  0.00           C
ATOM    713  HA  THR A 204      26.550  50.896  61.732  1.00  0.00           H
ATOM    714  CB  THR A 204      27.377  52.761  61.878  1.00  0.00           C
ATOM    715  HB  THR A 204      28.300  53.357  61.712  1.00  0.00           H
ATOM    716  OG1 THR A 204      26.747  53.131  63.064  1.00  0.00           O
ATOM    717  HG1 THR A 204      27.355  52.789  63.724  1.00  0.00           H
ATOM    718  CG2 THR A 204      26.416  53.270  60.774  1.00  0.00           C
ATOM    719 1HG2 THR A 204      26.995  53.107  59.839  1.00  0.00           H
ATOM    720 2HG2 THR A 204      26.274  54.363  60.910  1.00  0.00           H
ATOM    721 3HG2 THR A 204      25.459  52.708  60.720  1.00  0.00           H
ATOM    722  C   THR A 204      28.374  50.988  60.493  1.00  0.00           C
ATOM    723  O   THR A 204      27.810  50.774  59.412  1.00  0.00           O
ATOM    724  N   VAL A 205      29.748  50.979  60.488  1.00  0.00           N
ATOM    725  HN  VAL A 205      30.229  51.179  61.338  1.00  0.00           H
ATOM    726  CA  VAL A 205      30.584  50.524  59.366  1.00  0.00           C
ATOM    727  HA  VAL A 205      30.233  51.026  58.476  1.00  0.00           H
ATOM    728  CB  VAL A 205      31.978  51.275  59.524  1.00  0.00           C
ATOM    729  HB  VAL A 205      32.347  51.161  60.566  1.00  0.00           H
ATOM    730  CG1 VAL A 205      32.992  50.787  58.459  1.00  0.00           C
ATOM    731 1HG1 VAL A 205      33.511  49.821  58.642  1.00  0.00           H
ATOM    732 2HG1 VAL A 205      33.841  51.429  58.141  1.00  0.00           H
ATOM    733 3HG1 VAL A 205      32.413  50.642  57.522  1.00  0.00           H
ATOM    734  CG2 VAL A 205      31.694  52.789  59.279  1.00  0.00           C
ATOM    735 1HG2 VAL A 205      31.040  52.945  58.394  1.00  0.00           H
ATOM    736 2HG2 VAL A 205      32.613  53.411  59.214  1.00  0.00           H
ATOM    737 3HG2 VAL A 205      31.212  53.126  60.221  1.00  0.00           H
ATOM    738  C   VAL A 205      30.636  48.991  59.172  1.00  0.00           C
ATOM    739  O   VAL A 205      30.768  48.526  58.041  1.00  0.00           O
ATOM    740  N   SER A 206      30.468  48.162  60.244  1.00  0.00           N
ATOM    741  HN  SER A 206      30.411  48.622  61.127  1.00  0.00           H
ATOM    742  CA  SER A 206      30.529  46.693  60.141  1.00  0.00           C
ATOM    743  HA  SER A 206      31.411  46.454  59.565  1.00  0.00           H
ATOM    744  CB  SER A 206      30.508  46.112  61.540  1.00  0.00           C
ATOM    745  HB1 SER A 206      30.368  45.010  61.561  1.00  0.00           H
ATOM    746  HB2 SER A 206      29.582  46.415  62.074  1.00  0.00           H
ATOM    747  OG  SER A 206      31.629  46.449  62.313  1.00  0.00           O
ATOM    748  HG1 SER A 206      31.466  47.316  62.692  1.00  0.00           H
ATOM    749  C   SER A 206      29.392  46.076  59.424  1.00  0.00           C
ATOM    750  O   SER A 206      29.508  45.156  58.562  1.00  0.00           O
ATOM    751  N   ILE A 207      28.140  46.586  59.648  1.00  0.00           N
ATOM    752  HN  ILE A 207      27.932  47.359  60.242  1.00  0.00           H
ATOM    753  CA  ILE A 207      27.031  46.103  58.920  1.00  0.00           C
ATOM    754  HA  ILE A 207      27.125  45.027  58.922  1.00  0.00           H
ATOM    755  CB  ILE A 207      25.657  46.570  59.536  1.00  0.00           C
ATOM    756  HB  ILE A 207      25.650  45.995  60.486  1.00  0.00           H
ATOM    757  CG2 ILE A 207      25.557  48.053  59.883  1.00  0.00           C
ATOM    758 1HG2 ILE A 207      25.493  48.682  58.970  1.00  0.00           H
ATOM    759 2HG2 ILE A 207      26.503  48.333  60.393  1.00  0.00           H
ATOM    760 3HG2 ILE A 207      24.795  48.302  60.653  1.00  0.00           H
ATOM    761  CG1 ILE A 207      24.383  46.111  58.759  1.00  0.00           C
ATOM    762 1HG1 ILE A 207      24.504  46.588  57.763  1.00  0.00           H
ATOM    763 2HG1 ILE A 207      23.521  46.584  59.277  1.00  0.00           H
ATOM    764  CD  ILE A 207      24.263  44.567  58.701  1.00  0.00           C
ATOM    765  HD1 ILE A 207      23.520  44.247  57.939  1.00  0.00           H
ATOM    766  HD2 ILE A 207      23.907  44.299  59.719  1.00  0.00           H
ATOM    767  HD3 ILE A 207      25.234  44.094  58.443  1.00  0.00           H
ATOM    768  C   ILE A 207      27.073  46.537  57.414  1.00  0.00           C
ATOM    769  O   ILE A 207      26.566  45.879  56.502  1.00  0.00           O
ATOM    770  N   PHE A 208      27.709  47.736  57.164  1.00  0.00           N
ATOM    771  HN  PHE A 208      27.889  48.338  57.938  1.00  0.00           H
ATOM    772  CA  PHE A 208      27.984  48.165  55.795  1.00  0.00           C
ATOM    773  HA  PHE A 208      27.054  48.047  55.259  1.00  0.00           H
ATOM    774  CB  PHE A 208      28.587  49.561  55.771  1.00  0.00           C
ATOM    775  HB1 PHE A 208      29.526  49.671  56.353  1.00  0.00           H
ATOM    776  HB2 PHE A 208      27.968  50.270  56.362  1.00  0.00           H
ATOM    777  CG  PHE A 208      28.552  50.083  54.343  1.00  0.00           C
ATOM    778  CD1 PHE A 208      29.773  50.348  53.646  1.00  0.00           C
ATOM    779  HD1 PHE A 208      30.720  50.143  54.125  1.00  0.00           H
ATOM    780  CE1 PHE A 208      29.738  50.910  52.332  1.00  0.00           C
ATOM    781  HE1 PHE A 208      30.687  51.230  51.929  1.00  0.00           H
ATOM    782  CZ  PHE A 208      28.552  51.043  51.597  1.00  0.00           C
ATOM    783  HZ  PHE A 208      28.552  51.508  50.622  1.00  0.00           H
ATOM    784  CD2 PHE A 208      27.351  50.320  53.657  1.00  0.00           C
ATOM    785  HD2 PHE A 208      26.450  50.092  54.207  1.00  0.00           H
ATOM    786  CE2 PHE A 208      27.365  50.885  52.341  1.00  0.00           C
ATOM    787  HE2 PHE A 208      26.373  51.191  52.044  1.00  0.00           H
ATOM    788  C   PHE A 208      28.968  47.138  55.186  1.00  0.00           C
ATOM    789  O   PHE A 208      28.699  46.641  54.115  1.00  0.00           O
ATOM    790  N   CYS A 209      30.086  46.807  55.909  1.00  0.00           N
ATOM    791  HN  CYS A 209      30.326  47.363  56.701  1.00  0.00           H
ATOM    792  CA  CYS A 209      31.052  45.888  55.374  1.00  0.00           C
ATOM    793  HA  CYS A 209      31.206  46.272  54.377  1.00  0.00           H
ATOM    794  CB  CYS A 209      32.310  45.750  56.347  1.00  0.00           C
ATOM    795  HB1 CYS A 209      31.941  45.196  57.237  1.00  0.00           H
ATOM    796  HB2 CYS A 209      32.593  46.795  56.596  1.00  0.00           H
ATOM    797  SG  CYS A 209      33.854  44.928  55.581  1.00  0.00           S
ATOM    798  HG1 CYS A 209      33.521  43.713  55.993  1.00  0.00           H
ATOM    799  C   CYS A 209      30.499  44.475  55.121  1.00  0.00           C
ATOM    800  O   CYS A 209      30.783  43.793  54.123  1.00  0.00           O
ATOM    801  N   LEU A 210      29.610  44.040  56.061  1.00  0.00           N
ATOM    802  HN  LEU A 210      29.521  44.638  56.853  1.00  0.00           H
ATOM    803  CA  LEU A 210      28.804  42.804  55.889  1.00  0.00           C
ATOM    804  HA  LEU A 210      29.556  42.033  55.806  1.00  0.00           H
ATOM    805  CB  LEU A 210      27.888  42.520  57.183  1.00  0.00           C
ATOM    806  HB1 LEU A 210      27.138  43.338  57.243  1.00  0.00           H
ATOM    807  HB2 LEU A 210      28.453  42.607  58.136  1.00  0.00           H
ATOM    808  CG  LEU A 210      27.122  41.200  57.151  1.00  0.00           C
ATOM    809  HG  LEU A 210      26.443  41.311  56.278  1.00  0.00           H
ATOM    810  CD1 LEU A 210      28.028  40.018  56.855  1.00  0.00           C
ATOM    811 1HD1 LEU A 210      28.346  39.955  55.792  1.00  0.00           H
ATOM    812 2HD1 LEU A 210      27.650  39.080  57.314  1.00  0.00           H
ATOM    813 3HD1 LEU A 210      28.976  40.253  57.385  1.00  0.00           H
ATOM    814  CD2 LEU A 210      26.327  41.075  58.432  1.00  0.00           C
ATOM    815 1HD2 LEU A 210      25.686  41.963  58.620  1.00  0.00           H
ATOM    816 2HD2 LEU A 210      27.101  41.172  59.223  1.00  0.00           H
ATOM    817 3HD2 LEU A 210      25.699  40.159  58.449  1.00  0.00           H
ATOM    818  C   LEU A 210      27.949  42.788  54.660  1.00  0.00           C
ATOM    819  O   LEU A 210      28.056  41.868  53.837  1.00  0.00           O
ATOM    820  N   CYS A 211      27.199  43.877  54.384  1.00  0.00           N
ATOM    821  HN  CYS A 211      27.122  44.597  55.070  1.00  0.00           H
ATOM    822  CA  CYS A 211      26.348  44.042  53.186  1.00  0.00           C
ATOM    823  HA  CYS A 211      25.759  43.147  53.052  1.00  0.00           H
ATOM    824  CB  CYS A 211      25.371  45.280  53.239  1.00  0.00           C
ATOM    825  HB1 CYS A 211      24.804  45.212  52.286  1.00  0.00           H
ATOM    826  HB2 CYS A 211      25.827  46.286  53.360  1.00  0.00           H
ATOM    827  SG  CYS A 211      24.148  45.237  54.552  1.00  0.00           S
ATOM    828  HG1 CYS A 211      25.000  45.156  55.564  1.00  0.00           H
ATOM    829  C   CYS A 211      27.044  44.167  51.868  1.00  0.00           C
ATOM    830  O   CYS A 211      26.588  43.550  50.882  1.00  0.00           O
ATOM    831  N   ALA A 212      28.108  45.047  51.800  1.00  0.00           N
ATOM    832  HN  ALA A 212      28.240  45.546  52.653  1.00  0.00           H
ATOM    833  CA  ALA A 212      29.030  45.201  50.732  1.00  0.00           C
ATOM    834  HA  ALA A 212      28.524  45.588  49.860  1.00  0.00           H
ATOM    835  CB  ALA A 212      30.046  46.229  51.242  1.00  0.00           C
ATOM    836  HB1 ALA A 212      30.672  46.715  50.463  1.00  0.00           H
ATOM    837  HB2 ALA A 212      30.737  45.764  51.977  1.00  0.00           H
ATOM    838  HB3 ALA A 212      29.534  47.082  51.738  1.00  0.00           H
ATOM    839  C   ALA A 212      29.760  43.923  50.326  1.00  0.00           C
ATOM    840  O   ALA A 212      29.771  43.643  49.114  1.00  0.00           O
ATOM    841  N   THR A 213      30.368  43.187  51.328  1.00  0.00           N
ATOM    842  HN  THR A 213      30.231  43.524  52.257  1.00  0.00           H
ATOM    843  CA  THR A 213      31.031  41.942  51.012  1.00  0.00           C
ATOM    844  HA  THR A 213      31.763  42.154  50.247  1.00  0.00           H
ATOM    845  CB  THR A 213      32.005  41.426  52.080  1.00  0.00           C
ATOM    846  HB  THR A 213      32.569  40.534  51.733  1.00  0.00           H
ATOM    847  OG1 THR A 213      31.349  41.266  53.324  1.00  0.00           O
ATOM    848  HG1 THR A 213      31.335  42.097  53.804  1.00  0.00           H
ATOM    849  CG2 THR A 213      33.125  42.477  52.384  1.00  0.00           C
ATOM    850 1HG2 THR A 213      33.754  42.413  53.298  1.00  0.00           H
ATOM    851 2HG2 THR A 213      32.594  43.435  52.568  1.00  0.00           H
ATOM    852 3HG2 THR A 213      33.855  42.426  51.548  1.00  0.00           H
ATOM    853  C   THR A 213      30.160  40.847  50.500  1.00  0.00           C
ATOM    854  O   THR A 213      30.533  40.253  49.482  1.00  0.00           O
ATOM    855  N   LEU A 214      28.978  40.717  51.117  1.00  0.00           N
ATOM    856  HN  LEU A 214      28.805  41.221  51.959  1.00  0.00           H
ATOM    857  CA  LEU A 214      27.973  39.807  50.714  1.00  0.00           C
ATOM    858  HA  LEU A 214      28.470  38.849  50.693  1.00  0.00           H
ATOM    859  CB  LEU A 214      26.842  39.528  51.785  1.00  0.00           C
ATOM    860  HB1 LEU A 214      26.052  38.903  51.317  1.00  0.00           H
ATOM    861  HB2 LEU A 214      26.210  40.416  52.003  1.00  0.00           H
ATOM    862  CG  LEU A 214      27.274  38.828  53.109  1.00  0.00           C
ATOM    863  HG  LEU A 214      27.982  39.484  53.659  1.00  0.00           H
ATOM    864  CD1 LEU A 214      26.051  38.792  54.025  1.00  0.00           C
ATOM    865 1HD1 LEU A 214      25.120  38.408  53.556  1.00  0.00           H
ATOM    866 2HD1 LEU A 214      25.932  39.810  54.454  1.00  0.00           H
ATOM    867 3HD1 LEU A 214      26.319  38.134  54.879  1.00  0.00           H
ATOM    868  CD2 LEU A 214      27.665  37.352  52.878  1.00  0.00           C
ATOM    869 1HD2 LEU A 214      26.832  36.789  52.405  1.00  0.00           H
ATOM    870 2HD2 LEU A 214      27.931  36.988  53.893  1.00  0.00           H
ATOM    871 3HD2 LEU A 214      28.513  37.405  52.162  1.00  0.00           H
ATOM    872  C   LEU A 214      27.374  40.049  49.368  1.00  0.00           C
ATOM    873  O   LEU A 214      27.171  39.159  48.540  1.00  0.00           O
ATOM    874  N   PHE A 215      27.231  41.356  48.972  1.00  0.00           N
ATOM    875  HN  PHE A 215      27.425  42.116  49.588  1.00  0.00           H
ATOM    876  CA  PHE A 215      26.866  41.816  47.656  1.00  0.00           C
ATOM    877  HA  PHE A 215      25.989  41.206  47.495  1.00  0.00           H
ATOM    878  CB  PHE A 215      26.497  43.322  47.767  1.00  0.00           C
ATOM    879  HB1 PHE A 215      27.320  44.032  47.996  1.00  0.00           H
ATOM    880  HB2 PHE A 215      25.706  43.420  48.541  1.00  0.00           H
ATOM    881  CG  PHE A 215      25.857  43.828  46.448  1.00  0.00           C
ATOM    882  CD1 PHE A 215      26.577  44.525  45.451  1.00  0.00           C
ATOM    883  HD1 PHE A 215      27.639  44.682  45.569  1.00  0.00           H
ATOM    884  CE1 PHE A 215      25.926  45.015  44.248  1.00  0.00           C
ATOM    885  HE1 PHE A 215      26.501  45.630  43.571  1.00  0.00           H
ATOM    886  CZ  PHE A 215      24.603  44.839  44.105  1.00  0.00           C
ATOM    887  HZ  PHE A 215      24.111  45.253  43.237  1.00  0.00           H
ATOM    888  CD2 PHE A 215      24.489  43.635  46.267  1.00  0.00           C
ATOM    889  HD2 PHE A 215      23.949  43.113  47.043  1.00  0.00           H
ATOM    890  CE2 PHE A 215      23.857  44.176  45.092  1.00  0.00           C
ATOM    891  HE2 PHE A 215      22.800  44.104  44.881  1.00  0.00           H
ATOM    892  C   PHE A 215      27.754  41.412  46.454  1.00  0.00           C
ATOM    893  O   PHE A 215      27.327  40.882  45.471  1.00  0.00           O
ATOM    894  N   THR A 216      29.136  41.560  46.577  1.00  0.00           N
ATOM    895  HN  THR A 216      29.584  41.886  47.406  1.00  0.00           H
ATOM    896  CA  THR A 216      30.086  41.136  45.483  1.00  0.00           C
ATOM    897  HA  THR A 216      29.707  41.463  44.526  1.00  0.00           H
ATOM    898  CB  THR A 216      31.507  41.692  45.533  1.00  0.00           C
ATOM    899  HB  THR A 216      32.111  41.222  44.728  1.00  0.00           H
ATOM    900  OG1 THR A 216      32.170  41.415  46.803  1.00  0.00           O
ATOM    901  HG1 THR A 216      33.020  41.841  46.668  1.00  0.00           H
ATOM    902  CG2 THR A 216      31.446  43.249  45.330  1.00  0.00           C
ATOM    903 1HG2 THR A 216      30.799  43.716  46.103  1.00  0.00           H
ATOM    904 2HG2 THR A 216      30.986  43.626  44.392  1.00  0.00           H
ATOM    905 3HG2 THR A 216      32.469  43.646  45.504  1.00  0.00           H
ATOM    906  C   THR A 216      30.234  39.627  45.417  1.00  0.00           C
ATOM    907  O   THR A 216      30.357  39.015  44.364  1.00  0.00           O
ATOM    908  N   PHE A 217      30.226  38.939  46.523  1.00  0.00           N
ATOM    909  HN  PHE A 217      30.256  39.528  47.327  1.00  0.00           H
ATOM    910  CA  PHE A 217      29.973  37.527  46.632  1.00  0.00           C
ATOM    911  HA  PHE A 217      30.752  36.969  46.132  1.00  0.00           H
ATOM    912  CB  PHE A 217      30.368  37.029  48.051  1.00  0.00           C
ATOM    913  HB1 PHE A 217      29.837  37.645  48.808  1.00  0.00           H
ATOM    914  HB2 PHE A 217      31.467  37.125  48.179  1.00  0.00           H
ATOM    915  CG  PHE A 217      29.936  35.659  48.355  1.00  0.00           C
ATOM    916  CD1 PHE A 217      28.867  35.489  49.168  1.00  0.00           C
ATOM    917  HD1 PHE A 217      28.257  36.303  49.533  1.00  0.00           H
ATOM    918  CE1 PHE A 217      28.570  34.196  49.635  1.00  0.00           C
ATOM    919  HE1 PHE A 217      27.720  34.085  50.292  1.00  0.00           H
ATOM    920  CZ  PHE A 217      29.276  33.042  49.160  1.00  0.00           C
ATOM    921  HZ  PHE A 217      29.063  32.059  49.552  1.00  0.00           H
ATOM    922  CD2 PHE A 217      30.652  34.573  47.910  1.00  0.00           C
ATOM    923  HD2 PHE A 217      31.426  34.905  47.234  1.00  0.00           H
ATOM    924  CE2 PHE A 217      30.357  33.270  48.213  1.00  0.00           C
ATOM    925  HE2 PHE A 217      30.992  32.499  47.802  1.00  0.00           H
ATOM    926  C   PHE A 217      28.601  36.939  46.077  1.00  0.00           C
ATOM    927  O   PHE A 217      28.621  36.069  45.215  1.00  0.00           O
ATOM    928  N   LEU A 218      27.460  37.526  46.398  1.00  0.00           N
ATOM    929  HN  LEU A 218      27.473  38.196  47.136  1.00  0.00           H
ATOM    930  CA  LEU A 218      26.187  37.228  45.797  1.00  0.00           C
ATOM    931  HA  LEU A 218      25.873  36.238  46.092  1.00  0.00           H
ATOM    932  CB  LEU A 218      25.027  38.084  46.324  1.00  0.00           C
ATOM    933  HB1 LEU A 218      24.979  39.174  46.119  1.00  0.00           H
ATOM    934  HB2 LEU A 218      24.968  38.077  47.433  1.00  0.00           H
ATOM    935  CG  LEU A 218      23.666  37.656  45.692  1.00  0.00           C
ATOM    936  HG  LEU A 218      23.762  37.670  44.586  1.00  0.00           H
ATOM    937  CD1 LEU A 218      23.363  36.265  46.155  1.00  0.00           C
ATOM    938 1HD1 LEU A 218      23.504  36.234  47.257  1.00  0.00           H
ATOM    939 2HD1 LEU A 218      24.060  35.509  45.735  1.00  0.00           H
ATOM    940 3HD1 LEU A 218      22.379  35.825  45.887  1.00  0.00           H
ATOM    941  CD2 LEU A 218      22.486  38.548  46.090  1.00  0.00           C
ATOM    942 1HD2 LEU A 218      22.809  39.611  46.096  1.00  0.00           H
ATOM    943 2HD2 LEU A 218      22.300  38.290  47.154  1.00  0.00           H
ATOM    944 3HD2 LEU A 218      21.563  38.313  45.518  1.00  0.00           H
ATOM    945  C   LEU A 218      26.123  37.360  44.288  1.00  0.00           C
ATOM    946  O   LEU A 218      25.722  36.454  43.596  1.00  0.00           O
ATOM    947  N   THR A 219      26.727  38.426  43.752  1.00  0.00           N
ATOM    948  HN  THR A 219      26.877  39.142  44.429  1.00  0.00           H
ATOM    949  CA  THR A 219      27.079  38.713  42.367  1.00  0.00           C
ATOM    950  HA  THR A 219      26.130  38.795  41.857  1.00  0.00           H
ATOM    951  CB  THR A 219      27.948  39.907  42.097  1.00  0.00           C
ATOM    952  HB  THR A 219      28.883  39.787  42.685  1.00  0.00           H
ATOM    953  OG1 THR A 219      27.367  41.070  42.749  1.00  0.00           O
ATOM    954  HG1 THR A 219      27.369  40.939  43.700  1.00  0.00           H
ATOM    955  CG2 THR A 219      28.288  40.279  40.600  1.00  0.00           C
ATOM    956 1HG2 THR A 219      28.732  41.296  40.558  1.00  0.00           H
ATOM    957 2HG2 THR A 219      27.358  40.333  39.996  1.00  0.00           H
ATOM    958 3HG2 THR A 219      28.894  39.505  40.082  1.00  0.00           H
ATOM    959  C   THR A 219      27.757  37.570  41.533  1.00  0.00           C
ATOM    960  O   THR A 219      27.290  37.081  40.492  1.00  0.00           O
ATOM    961  N   PHE A 220      28.819  37.023  42.101  1.00  0.00           N
ATOM    962  HN  PHE A 220      29.078  37.507  42.933  1.00  0.00           H
ATOM    963  CA  PHE A 220      29.551  35.836  41.847  1.00  0.00           C
ATOM    964  HA  PHE A 220      29.961  35.819  40.848  1.00  0.00           H
ATOM    965  CB  PHE A 220      30.876  35.661  42.782  1.00  0.00           C
ATOM    966  HB1 PHE A 220      30.687  35.997  43.825  1.00  0.00           H
ATOM    967  HB2 PHE A 220      31.663  36.277  42.295  1.00  0.00           H
ATOM    968  CG  PHE A 220      31.453  34.246  42.780  1.00  0.00           C
ATOM    969  CD1 PHE A 220      32.014  33.693  41.587  1.00  0.00           C
ATOM    970  HD1 PHE A 220      31.883  34.210  40.648  1.00  0.00           H
ATOM    971  CE1 PHE A 220      32.632  32.434  41.597  1.00  0.00           C
ATOM    972  HE1 PHE A 220      32.997  32.115  40.632  1.00  0.00           H
ATOM    973  CZ  PHE A 220      32.843  31.864  42.863  1.00  0.00           C
ATOM    974  HZ  PHE A 220      33.488  30.998  42.858  1.00  0.00           H
ATOM    975  CD2 PHE A 220      31.788  33.679  43.993  1.00  0.00           C
ATOM    976  HD2 PHE A 220      31.461  34.183  44.890  1.00  0.00           H
ATOM    977  CE2 PHE A 220      32.557  32.485  44.077  1.00  0.00           C
ATOM    978  HE2 PHE A 220      32.821  32.011  45.011  1.00  0.00           H
ATOM    979  C   PHE A 220      28.718  34.525  41.815  1.00  0.00           C
ATOM    980  O   PHE A 220      28.982  33.612  41.043  1.00  0.00           O
ATOM    981  N   LEU A 221      27.771  34.334  42.738  1.00  0.00           N
ATOM    982  HN  LEU A 221      27.647  34.986  43.482  1.00  0.00           H
ATOM    983  CA  LEU A 221      26.921  33.157  42.836  1.00  0.00           C
ATOM    984  HA  LEU A 221      27.565  32.293  42.769  1.00  0.00           H
ATOM    985  CB  LEU A 221      26.070  33.077  44.161  1.00  0.00           C
ATOM    986  HB1 LEU A 221      25.423  32.173  44.180  1.00  0.00           H
ATOM    987  HB2 LEU A 221      25.384  33.950  44.184  1.00  0.00           H
ATOM    988  CG  LEU A 221      26.913  33.217  45.474  1.00  0.00           C
ATOM    989  HG  LEU A 221      27.095  34.282  45.734  1.00  0.00           H
ATOM    990  CD1 LEU A 221      26.206  32.658  46.765  1.00  0.00           C
ATOM    991 1HD1 LEU A 221      25.393  33.398  46.924  1.00  0.00           H
ATOM    992 2HD1 LEU A 221      26.906  32.560  47.622  1.00  0.00           H
ATOM    993 3HD1 LEU A 221      25.727  31.683  46.535  1.00  0.00           H
ATOM    994  CD2 LEU A 221      28.138  32.409  45.305  1.00  0.00           C
ATOM    995 1HD2 LEU A 221      27.903  31.389  44.931  1.00  0.00           H
ATOM    996 2HD2 LEU A 221      28.624  32.160  46.272  1.00  0.00           H
ATOM    997 3HD2 LEU A 221      28.842  32.895  44.596  1.00  0.00           H
ATOM    998  C   LEU A 221      26.003  33.035  41.625  1.00  0.00           C
ATOM    999  O   LEU A 221      25.842  31.978  41.025  1.00  0.00           O
ATOM   1000  N   ILE A 222      25.406  34.196  41.273  1.00  0.00           N
ATOM   1001  HN  ILE A 222      25.600  34.994  41.839  1.00  0.00           H
ATOM   1002  CA  ILE A 222      24.316  34.219  40.240  1.00  0.00           C
ATOM   1003  HA  ILE A 222      23.614  33.409  40.378  1.00  0.00           H
ATOM   1004  CB  ILE A 222      23.634  35.594  40.355  1.00  0.00           C
ATOM   1005  HB  ILE A 222      24.454  36.344  40.362  1.00  0.00           H
ATOM   1006  CG2 ILE A 222      22.590  35.710  39.237  1.00  0.00           C
ATOM   1007 1HG2 ILE A 222      23.192  35.853  38.314  1.00  0.00           H
ATOM   1008 2HG2 ILE A 222      21.845  36.514  39.419  1.00  0.00           H
ATOM   1009 3HG2 ILE A 222      22.094  34.716  39.256  1.00  0.00           H
ATOM   1010  CG1 ILE A 222      22.920  35.586  41.709  1.00  0.00           C
ATOM   1011 1HG1 ILE A 222      23.451  35.318  42.648  1.00  0.00           H
ATOM   1012 2HG1 ILE A 222      22.100  34.837  41.691  1.00  0.00           H
ATOM   1013  CD  ILE A 222      22.254  36.907  42.083  1.00  0.00           C
ATOM   1014  HD1 ILE A 222      21.458  36.717  42.834  1.00  0.00           H
ATOM   1015  HD2 ILE A 222      21.624  37.380  41.300  1.00  0.00           H
ATOM   1016  HD3 ILE A 222      22.924  37.756  42.337  1.00  0.00           H
ATOM   1017  C   ILE A 222      24.892  33.952  38.828  1.00  0.00           C
ATOM   1018  O   ILE A 222      24.228  33.419  37.940  1.00  0.00           O
ATOM   1019  N   ASP A 223      26.177  34.373  38.555  1.00  0.00           N
ATOM   1020  HN  ASP A 223      26.784  34.772  39.237  1.00  0.00           H
ATOM   1021  CA  ASP A 223      26.928  33.765  37.453  1.00  0.00           C
ATOM   1022  HA  ASP A 223      26.574  32.763  37.261  1.00  0.00           H
ATOM   1023  CB  ASP A 223      26.866  34.573  36.133  1.00  0.00           C
ATOM   1024  HB1 ASP A 223      27.303  35.592  36.201  1.00  0.00           H
ATOM   1025  HB2 ASP A 223      25.814  34.752  35.825  1.00  0.00           H
ATOM   1026  CG  ASP A 223      27.559  33.801  35.055  1.00  0.00           C
ATOM   1027  OD1 ASP A 223      27.597  34.325  33.913  1.00  0.00           O
ATOM   1028  OD2 ASP A 223      27.937  32.615  35.220  1.00  0.00           O
ATOM   1029  C   ASP A 223      28.355  33.635  37.909  1.00  0.00           C
ATOM   1030  O   ASP A 223      29.041  34.571  38.221  1.00  0.00           O
ATOM   1031  N   VAL A 224      28.892  32.400  38.071  1.00  0.00           N
ATOM   1032  HN  VAL A 224      28.320  31.610  37.863  1.00  0.00           H
ATOM   1033  CA  VAL A 224      30.246  32.147  38.568  1.00  0.00           C
ATOM   1034  HA  VAL A 224      30.406  32.926  39.299  1.00  0.00           H
ATOM   1035  CB  VAL A 224      30.360  30.771  39.190  1.00  0.00           C
ATOM   1036  HB  VAL A 224      31.352  30.674  39.682  1.00  0.00           H
ATOM   1037  CG1 VAL A 224      29.448  30.578  40.335  1.00  0.00           C
ATOM   1038 1HG1 VAL A 224      29.687  31.310  41.136  1.00  0.00           H
ATOM   1039 2HG1 VAL A 224      29.691  29.600  40.802  1.00  0.00           H
ATOM   1040 3HG1 VAL A 224      28.362  30.510  40.107  1.00  0.00           H
ATOM   1041  CG2 VAL A 224      30.174  29.675  38.202  1.00  0.00           C
ATOM   1042 1HG2 VAL A 224      30.366  28.655  38.598  1.00  0.00           H
ATOM   1043 2HG2 VAL A 224      30.769  29.801  37.272  1.00  0.00           H
ATOM   1044 3HG2 VAL A 224      29.114  29.781  37.889  1.00  0.00           H
ATOM   1045  C   VAL A 224      31.333  32.374  37.479  1.00  0.00           C
ATOM   1046  O   VAL A 224      32.522  32.561  37.746  1.00  0.00           O
ATOM   1047  N   ARG A 225      30.964  32.297  36.237  1.00  0.00           N
ATOM   1048  HN  ARG A 225      30.003  32.289  35.970  1.00  0.00           H
ATOM   1049  CA  ARG A 225      31.960  32.253  35.167  1.00  0.00           C
ATOM   1050  HA  ARG A 225      32.731  31.521  35.358  1.00  0.00           H
ATOM   1051  CB  ARG A 225      31.192  31.833  33.826  1.00  0.00           C
ATOM   1052  HB1 ARG A 225      31.804  31.916  32.903  1.00  0.00           H
ATOM   1053  HB2 ARG A 225      30.353  32.562  33.812  1.00  0.00           H
ATOM   1054  CG  ARG A 225      30.417  30.475  33.849  1.00  0.00           C
ATOM   1055  HG1 ARG A 225      29.745  30.409  34.731  1.00  0.00           H
ATOM   1056  HG2 ARG A 225      31.101  29.613  33.999  1.00  0.00           H
ATOM   1057  CD  ARG A 225      29.582  30.311  32.560  1.00  0.00           C
ATOM   1058  HD1 ARG A 225      29.167  29.295  32.382  1.00  0.00           H
ATOM   1059  HD2 ARG A 225      30.123  30.577  31.627  1.00  0.00           H
ATOM   1060  NE  ARG A 225      28.366  31.210  32.769  1.00  0.00           N
ATOM   1061  HE  ARG A 225      28.360  31.830  33.553  1.00  0.00           H
ATOM   1062  CZ  ARG A 225      27.349  31.383  31.912  1.00  0.00           C
ATOM   1063  NH1 ARG A 225      27.125  30.646  30.873  1.00  0.00           N
ATOM   1064 1HH1 ARG A 225      27.656  29.834  30.631  1.00  0.00           H
ATOM   1065 2HH1 ARG A 225      26.399  30.913  30.240  1.00  0.00           H
ATOM   1066  NH2 ARG A 225      26.611  32.396  32.150  1.00  0.00           N
ATOM   1067 1HH2 ARG A 225      26.123  32.763  31.358  1.00  0.00           H
ATOM   1068 2HH2 ARG A 225      26.950  33.090  32.785  1.00  0.00           H
ATOM   1069  C   ARG A 225      32.615  33.610  34.930  1.00  0.00           C
ATOM   1070  O   ARG A 225      33.729  33.638  34.369  1.00  0.00           O
ATOM   1071  N   ARG A 226      32.006  34.739  35.294  1.00  0.00           N
ATOM   1072  HN  ARG A 226      31.131  34.547  35.732  1.00  0.00           H
ATOM   1073  CA  ARG A 226      32.377  36.156  35.286  1.00  0.00           C
ATOM   1074  HA  ARG A 226      32.524  36.364  34.236  1.00  0.00           H
ATOM   1075  CB  ARG A 226      31.153  37.044  35.749  1.00  0.00           C
ATOM   1076  HB1 ARG A 226      31.492  38.096  35.641  1.00  0.00           H
ATOM   1077  HB2 ARG A 226      31.051  36.894  36.845  1.00  0.00           H
ATOM   1078  CG  ARG A 226      29.826  36.818  34.989  1.00  0.00           C
ATOM   1079  HG1 ARG A 226      29.031  37.324  35.577  1.00  0.00           H
ATOM   1080  HG2 ARG A 226      29.631  35.727  34.910  1.00  0.00           H
ATOM   1081  CD  ARG A 226      29.918  37.360  33.567  1.00  0.00           C
ATOM   1082  HD1 ARG A 226      29.087  36.989  32.930  1.00  0.00           H
ATOM   1083  HD2 ARG A 226      30.811  36.963  33.038  1.00  0.00           H
ATOM   1084  NE  ARG A 226      29.954  38.861  33.516  1.00  0.00           N
ATOM   1085  HE  ARG A 226      30.847  39.278  33.348  1.00  0.00           H
ATOM   1086  CZ  ARG A 226      28.962  39.686  33.788  1.00  0.00           C
ATOM   1087  NH1 ARG A 226      27.699  39.327  33.856  1.00  0.00           N
ATOM   1088 1HH1 ARG A 226      27.561  38.364  33.626  1.00  0.00           H
ATOM   1089 2HH1 ARG A 226      26.866  39.880  33.861  1.00  0.00           H
ATOM   1090  NH2 ARG A 226      29.119  41.011  33.928  1.00  0.00           N
ATOM   1091 1HH2 ARG A 226      30.035  41.366  34.115  1.00  0.00           H
ATOM   1092 2HH2 ARG A 226      28.304  41.586  33.995  1.00  0.00           H
ATOM   1093  C   ARG A 226      33.624  36.441  36.052  1.00  0.00           C
ATOM   1094  O   ARG A 226      34.489  37.162  35.662  1.00  0.00           O
ATOM   1095  N   PHE A 227      33.760  35.724  37.190  1.00  0.00           N
ATOM   1096  HN  PHE A 227      32.991  35.187  37.526  1.00  0.00           H
ATOM   1097  CA  PHE A 227      34.881  35.861  38.118  1.00  0.00           C
ATOM   1098  HA  PHE A 227      35.174  36.888  37.959  1.00  0.00           H
ATOM   1099  CB  PHE A 227      34.397  35.690  39.592  1.00  0.00           C
ATOM   1100  HB1 PHE A 227      35.302  35.789  40.229  1.00  0.00           H
ATOM   1101  HB2 PHE A 227      33.889  34.718  39.772  1.00  0.00           H
ATOM   1102  CG  PHE A 227      33.387  36.858  39.982  1.00  0.00           C
ATOM   1103  CD1 PHE A 227      32.027  36.967  39.650  1.00  0.00           C
ATOM   1104  HD1 PHE A 227      31.562  36.149  39.121  1.00  0.00           H
ATOM   1105  CE1 PHE A 227      31.274  38.068  40.044  1.00  0.00           C
ATOM   1106  HE1 PHE A 227      30.249  38.117  39.707  1.00  0.00           H
ATOM   1107  CZ  PHE A 227      31.929  39.142  40.701  1.00  0.00           C
ATOM   1108  HZ  PHE A 227      31.440  40.096  40.827  1.00  0.00           H
ATOM   1109  CD2 PHE A 227      33.951  37.892  40.720  1.00  0.00           C
ATOM   1110  HD2 PHE A 227      34.984  37.851  41.033  1.00  0.00           H
ATOM   1111  CE2 PHE A 227      33.277  39.026  41.037  1.00  0.00           C
ATOM   1112  HE2 PHE A 227      33.733  39.901  41.477  1.00  0.00           H
ATOM   1113  C   PHE A 227      36.028  34.881  37.787  1.00  0.00           C
ATOM   1114  O   PHE A 227      35.970  33.653  37.961  1.00  0.00           O
ATOM   1115  N   ARG A 228      37.125  35.427  37.217  1.00  0.00           N
ATOM   1116  HN  ARG A 228      37.334  36.391  37.071  1.00  0.00           H
ATOM   1117  CA  ARG A 228      38.256  34.614  36.710  1.00  0.00           C
ATOM   1118  HA  ARG A 228      37.991  33.597  36.462  1.00  0.00           H
ATOM   1119  CB  ARG A 228      38.818  35.356  35.408  1.00  0.00           C
ATOM   1120  HB1 ARG A 228      39.648  34.776  34.950  1.00  0.00           H
ATOM   1121  HB2 ARG A 228      39.119  36.377  35.725  1.00  0.00           H
ATOM   1122  CG  ARG A 228      37.771  35.456  34.355  1.00  0.00           C
ATOM   1123  HG1 ARG A 228      36.776  35.678  34.797  1.00  0.00           H
ATOM   1124  HG2 ARG A 228      37.713  34.500  33.792  1.00  0.00           H
ATOM   1125  CD  ARG A 228      37.904  36.623  33.309  1.00  0.00           C
ATOM   1126  HD1 ARG A 228      37.111  36.625  32.531  1.00  0.00           H
ATOM   1127  HD2 ARG A 228      38.848  36.489  32.739  1.00  0.00           H
ATOM   1128  NE  ARG A 228      37.863  37.954  34.080  1.00  0.00           N
ATOM   1129  HE  ARG A 228      37.721  37.954  35.070  1.00  0.00           H
ATOM   1130  CZ  ARG A 228      38.114  39.169  33.586  1.00  0.00           C
ATOM   1131  NH1 ARG A 228      38.474  39.398  32.326  1.00  0.00           N
ATOM   1132 1HH1 ARG A 228      38.614  38.607  31.731  1.00  0.00           H
ATOM   1133 2HH1 ARG A 228      38.399  40.341  32.004  1.00  0.00           H
ATOM   1134  NH2 ARG A 228      37.909  40.282  34.285  1.00  0.00           N
ATOM   1135 1HH2 ARG A 228      38.157  41.155  33.866  1.00  0.00           H
ATOM   1136 2HH2 ARG A 228      37.694  40.303  35.262  1.00  0.00           H
ATOM   1137  C   ARG A 228      39.341  34.599  37.817  1.00  0.00           C
ATOM   1138  O   ARG A 228      39.105  34.983  38.997  1.00  0.00           O
ATOM   1139  N   TYR A 229      40.627  34.268  37.491  1.00  0.00           N
ATOM   1140  HN  TYR A 229      40.807  33.830  36.614  1.00  0.00           H
ATOM   1141  CA  TYR A 229      41.824  34.398  38.221  1.00  0.00           C
ATOM   1142  HA  TYR A 229      41.544  34.238  39.252  1.00  0.00           H
ATOM   1143  CB  TYR A 229      42.847  33.323  37.710  1.00  0.00           C
ATOM   1144  HB1 TYR A 229      43.039  33.348  36.616  1.00  0.00           H
ATOM   1145  HB2 TYR A 229      42.361  32.343  37.910  1.00  0.00           H
ATOM   1146  CG  TYR A 229      44.194  33.303  38.364  1.00  0.00           C
ATOM   1147  CD1 TYR A 229      44.276  33.093  39.748  1.00  0.00           C
ATOM   1148  HD1 TYR A 229      43.439  33.038  40.428  1.00  0.00           H
ATOM   1149  CE1 TYR A 229      45.530  33.115  40.431  1.00  0.00           C
ATOM   1150  HE1 TYR A 229      45.652  32.987  41.497  1.00  0.00           H
ATOM   1151  CZ  TYR A 229      46.683  33.284  39.615  1.00  0.00           C
ATOM   1152  OH  TYR A 229      47.931  33.226  40.163  1.00  0.00           O
ATOM   1153  HH  TYR A 229      47.913  33.690  41.003  1.00  0.00           H
ATOM   1154  CD2 TYR A 229      45.414  33.561  37.699  1.00  0.00           C
ATOM   1155  HD2 TYR A 229      45.492  33.891  36.673  1.00  0.00           H
ATOM   1156  CE2 TYR A 229      46.640  33.491  38.269  1.00  0.00           C
ATOM   1157  HE2 TYR A 229      47.551  33.769  37.759  1.00  0.00           H
ATOM   1158  C   TYR A 229      42.442  35.872  38.171  1.00  0.00           C
ATOM   1159  O   TYR A 229      42.589  36.366  37.041  1.00  0.00           O
ATOM   1160  N   PRO A 230      42.870  36.650  39.259  1.00  0.00           N
ATOM   1161  CD  PRO A 230      43.691  37.845  39.044  1.00  0.00           C
ATOM   1162  HD1 PRO A 230      43.280  38.722  38.499  1.00  0.00           H
ATOM   1163  HD2 PRO A 230      44.600  37.391  38.595  1.00  0.00           H
ATOM   1164  CA  PRO A 230      42.703  36.307  40.676  1.00  0.00           C
ATOM   1165  HA  PRO A 230      42.725  35.251  40.905  1.00  0.00           H
ATOM   1166  CB  PRO A 230      43.972  36.899  41.280  1.00  0.00           C
ATOM   1167  HB1 PRO A 230      44.837  36.324  40.884  1.00  0.00           H
ATOM   1168  HB2 PRO A 230      43.968  36.997  42.387  1.00  0.00           H
ATOM   1169  CG  PRO A 230      44.042  38.234  40.517  1.00  0.00           C
ATOM   1170  HG1 PRO A 230      43.333  39.027  40.839  1.00  0.00           H
ATOM   1171  HG2 PRO A 230      45.067  38.661  40.546  1.00  0.00           H
ATOM   1172  C   PRO A 230      41.389  36.901  41.173  1.00  0.00           C
ATOM   1173  O   PRO A 230      41.378  37.126  42.386  1.00  0.00           O
ATOM   1174  N   GLU A 231      40.380  37.194  40.413  1.00  0.00           N
ATOM   1175  HN  GLU A 231      40.350  36.938  39.450  1.00  0.00           H
ATOM   1176  CA  GLU A 231      39.177  37.748  40.939  1.00  0.00           C
ATOM   1177  HA  GLU A 231      39.431  38.613  41.534  1.00  0.00           H
ATOM   1178  CB  GLU A 231      38.240  38.058  39.730  1.00  0.00           C
ATOM   1179  HB1 GLU A 231      37.278  38.417  40.155  1.00  0.00           H
ATOM   1180  HB2 GLU A 231      38.112  37.132  39.129  1.00  0.00           H
ATOM   1181  CG  GLU A 231      38.869  39.247  38.899  1.00  0.00           C
ATOM   1182  HG1 GLU A 231      39.963  39.092  38.784  1.00  0.00           H
ATOM   1183  HG2 GLU A 231      38.722  40.249  39.357  1.00  0.00           H
ATOM   1184  CD  GLU A 231      38.229  39.255  37.516  1.00  0.00           C
ATOM   1185  OE1 GLU A 231      38.457  38.264  36.741  1.00  0.00           O
ATOM   1186  OE2 GLU A 231      37.475  40.124  37.153  1.00  0.00           O
ATOM   1187  C   GLU A 231      38.467  36.731  41.905  1.00  0.00           C
ATOM   1188  O   GLU A 231      38.059  37.195  42.976  1.00  0.00           O
ATOM   1189  N   ARG A 232      38.457  35.407  41.621  1.00  0.00           N
ATOM   1190  HN  ARG A 232      38.696  34.969  40.758  1.00  0.00           H
ATOM   1191  CA  ARG A 232      38.109  34.467  42.637  1.00  0.00           C
ATOM   1192  HA  ARG A 232      37.130  34.694  43.032  1.00  0.00           H
ATOM   1193  CB  ARG A 232      38.020  33.050  42.112  1.00  0.00           C
ATOM   1194  HB1 ARG A 232      37.991  32.212  42.840  1.00  0.00           H
ATOM   1195  HB2 ARG A 232      38.985  32.815  41.613  1.00  0.00           H
ATOM   1196  CG  ARG A 232      36.837  32.764  41.133  1.00  0.00           C
ATOM   1197  HG1 ARG A 232      37.201  33.420  40.314  1.00  0.00           H
ATOM   1198  HG2 ARG A 232      35.925  33.201  41.592  1.00  0.00           H
ATOM   1199  CD  ARG A 232      36.639  31.314  40.749  1.00  0.00           C
ATOM   1200  HD1 ARG A 232      36.387  30.622  41.581  1.00  0.00           H
ATOM   1201  HD2 ARG A 232      37.610  31.055  40.277  1.00  0.00           H
ATOM   1202  NE  ARG A 232      35.599  31.299  39.676  1.00  0.00           N
ATOM   1203  HE  ARG A 232      35.537  32.049  39.016  1.00  0.00           H
ATOM   1204  CZ  ARG A 232      35.127  30.143  39.237  1.00  0.00           C
ATOM   1205  NH1 ARG A 232      35.483  28.971  39.748  1.00  0.00           N
ATOM   1206 1HH1 ARG A 232      36.238  28.941  40.404  1.00  0.00           H
ATOM   1207 2HH1 ARG A 232      35.277  28.092  39.319  1.00  0.00           H
ATOM   1208  NH2 ARG A 232      34.227  30.076  38.263  1.00  0.00           N
ATOM   1209 1HH2 ARG A 232      33.777  30.941  38.043  1.00  0.00           H
ATOM   1210 2HH2 ARG A 232      34.065  29.127  37.989  1.00  0.00           H
ATOM   1211  C   ARG A 232      38.812  34.449  44.025  1.00  0.00           C
ATOM   1212  O   ARG A 232      38.071  34.550  45.000  1.00  0.00           O
ATOM   1213  N   PRO A 233      40.155  34.518  44.131  1.00  0.00           N
ATOM   1214  CD  PRO A 233      41.119  33.734  43.298  1.00  0.00           C
ATOM   1215  HD1 PRO A 233      41.362  34.382  42.428  1.00  0.00           H
ATOM   1216  HD2 PRO A 233      40.724  32.723  43.062  1.00  0.00           H
ATOM   1217  CA  PRO A 233      40.757  34.729  45.500  1.00  0.00           C
ATOM   1218  HA  PRO A 233      40.257  34.017  46.140  1.00  0.00           H
ATOM   1219  CB  PRO A 233      42.294  34.560  45.254  1.00  0.00           C
ATOM   1220  HB1 PRO A 233      42.844  34.379  46.201  1.00  0.00           H
ATOM   1221  HB2 PRO A 233      42.680  35.460  44.730  1.00  0.00           H
ATOM   1222  CG  PRO A 233      42.402  33.444  44.234  1.00  0.00           C
ATOM   1223  HG1 PRO A 233      43.385  33.474  43.717  1.00  0.00           H
ATOM   1224  HG2 PRO A 233      42.310  32.397  44.594  1.00  0.00           H
ATOM   1225  C   PRO A 233      40.427  36.035  46.140  1.00  0.00           C
ATOM   1226  O   PRO A 233      40.516  36.132  47.362  1.00  0.00           O
ATOM   1227  N   ILE A 234      40.260  37.173  45.268  1.00  0.00           N
ATOM   1228  HN  ILE A 234      40.360  37.057  44.282  1.00  0.00           H
ATOM   1229  CA  ILE A 234      39.841  38.491  45.815  1.00  0.00           C
ATOM   1230  HA  ILE A 234      40.494  38.663  46.658  1.00  0.00           H
ATOM   1231  CB  ILE A 234      39.959  39.636  44.844  1.00  0.00           C
ATOM   1232  HB  ILE A 234      39.322  39.375  43.972  1.00  0.00           H
ATOM   1233  CG2 ILE A 234      39.431  40.984  45.371  1.00  0.00           C
ATOM   1234 1HG2 ILE A 234      38.362  40.905  45.663  1.00  0.00           H
ATOM   1235 2HG2 ILE A 234      39.655  41.871  44.741  1.00  0.00           H
ATOM   1236 3HG2 ILE A 234      39.939  41.238  46.326  1.00  0.00           H
ATOM   1237  CG1 ILE A 234      41.390  39.728  44.367  1.00  0.00           C
ATOM   1238 1HG1 ILE A 234      41.891  38.752  44.192  1.00  0.00           H
ATOM   1239 2HG1 ILE A 234      41.922  40.208  45.216  1.00  0.00           H
ATOM   1240  CD  ILE A 234      41.708  40.563  43.085  1.00  0.00           C
ATOM   1241  HD1 ILE A 234      41.323  41.594  43.239  1.00  0.00           H
ATOM   1242  HD2 ILE A 234      41.280  40.183  42.133  1.00  0.00           H
ATOM   1243  HD3 ILE A 234      42.815  40.661  43.085  1.00  0.00           H
ATOM   1244  C   ILE A 234      38.425  38.402  46.457  1.00  0.00           C
ATOM   1245  O   ILE A 234      38.145  38.821  47.567  1.00  0.00           O
ATOM   1246  N   ILE A 235      37.486  37.670  45.776  1.00  0.00           N
ATOM   1247  HN  ILE A 235      37.605  37.482  44.805  1.00  0.00           H
ATOM   1248  CA  ILE A 235      36.247  37.297  46.417  1.00  0.00           C
ATOM   1249  HA  ILE A 235      35.817  38.201  46.823  1.00  0.00           H
ATOM   1250  CB  ILE A 235      35.312  36.676  45.388  1.00  0.00           C
ATOM   1251  HB  ILE A 235      35.916  35.990  44.756  1.00  0.00           H
ATOM   1252  CG2 ILE A 235      34.144  35.759  45.778  1.00  0.00           C
ATOM   1253 1HG2 ILE A 235      33.597  35.455  44.860  1.00  0.00           H
ATOM   1254 2HG2 ILE A 235      33.372  36.196  46.446  1.00  0.00           H
ATOM   1255 3HG2 ILE A 235      34.462  34.782  46.200  1.00  0.00           H
ATOM   1256  CG1 ILE A 235      34.808  37.742  44.351  1.00  0.00           C
ATOM   1257 1HG1 ILE A 235      34.258  37.215  43.542  1.00  0.00           H
ATOM   1258 2HG1 ILE A 235      35.670  38.238  43.857  1.00  0.00           H
ATOM   1259  CD  ILE A 235      33.873  38.760  45.038  1.00  0.00           C
ATOM   1260  HD1 ILE A 235      33.342  39.313  44.233  1.00  0.00           H
ATOM   1261  HD2 ILE A 235      34.436  39.544  45.588  1.00  0.00           H
ATOM   1262  HD3 ILE A 235      33.119  38.203  45.634  1.00  0.00           H
ATOM   1263  C   ILE A 235      36.230  36.393  47.587  1.00  0.00           C
ATOM   1264  O   ILE A 235      35.476  36.697  48.574  1.00  0.00           O
ATOM   1265  N   TYR A 236      37.039  35.325  47.651  1.00  0.00           N
ATOM   1266  HN  TYR A 236      37.520  35.005  46.838  1.00  0.00           H
ATOM   1267  CA  TYR A 236      37.132  34.518  48.860  1.00  0.00           C
ATOM   1268  HA  TYR A 236      36.119  34.195  49.051  1.00  0.00           H
ATOM   1269  CB  TYR A 236      38.003  33.202  48.651  1.00  0.00           C
ATOM   1270  HB1 TYR A 236      38.120  32.508  49.510  1.00  0.00           H
ATOM   1271  HB2 TYR A 236      39.023  33.579  48.421  1.00  0.00           H
ATOM   1272  CG  TYR A 236      37.534  32.422  47.445  1.00  0.00           C
ATOM   1273  CD1 TYR A 236      36.166  32.321  47.157  1.00  0.00           C
ATOM   1274  HD1 TYR A 236      35.459  32.619  47.917  1.00  0.00           H
ATOM   1275  CE1 TYR A 236      35.734  31.543  46.062  1.00  0.00           C
ATOM   1276  HE1 TYR A 236      34.680  31.392  45.882  1.00  0.00           H
ATOM   1277  CZ  TYR A 236      36.656  30.923  45.254  1.00  0.00           C
ATOM   1278  OH  TYR A 236      36.283  30.177  44.090  1.00  0.00           O
ATOM   1279  HH  TYR A 236      36.794  29.366  44.051  1.00  0.00           H
ATOM   1280  CD2 TYR A 236      38.404  31.832  46.557  1.00  0.00           C
ATOM   1281  HD2 TYR A 236      39.470  31.849  46.725  1.00  0.00           H
ATOM   1282  CE2 TYR A 236      38.006  31.058  45.431  1.00  0.00           C
ATOM   1283  HE2 TYR A 236      38.719  30.604  44.758  1.00  0.00           H
ATOM   1284  C   TYR A 236      37.633  35.239  50.042  1.00  0.00           C
ATOM   1285  O   TYR A 236      37.159  35.007  51.169  1.00  0.00           O
ATOM   1286  N   TYR A 237      38.626  36.142  49.809  1.00  0.00           N
ATOM   1287  HN  TYR A 237      39.072  36.036  48.923  1.00  0.00           H
ATOM   1288  CA  TYR A 237      39.158  37.141  50.712  1.00  0.00           C
ATOM   1289  HA  TYR A 237      39.632  36.604  51.520  1.00  0.00           H
ATOM   1290  CB  TYR A 237      40.337  37.836  50.031  1.00  0.00           C
ATOM   1291  HB1 TYR A 237      40.081  38.097  48.982  1.00  0.00           H
ATOM   1292  HB2 TYR A 237      41.042  36.980  49.966  1.00  0.00           H
ATOM   1293  CG  TYR A 237      41.083  38.955  50.548  1.00  0.00           C
ATOM   1294  CD1 TYR A 237      41.568  38.772  51.888  1.00  0.00           C
ATOM   1295  HD1 TYR A 237      41.246  37.988  52.557  1.00  0.00           H
ATOM   1296  CE1 TYR A 237      42.347  39.772  52.431  1.00  0.00           C
ATOM   1297  HE1 TYR A 237      42.688  39.670  53.450  1.00  0.00           H
ATOM   1298  CZ  TYR A 237      42.839  40.876  51.738  1.00  0.00           C
ATOM   1299  OH  TYR A 237      43.601  41.888  52.301  1.00  0.00           O
ATOM   1300  HH  TYR A 237      43.706  42.629  51.699  1.00  0.00           H
ATOM   1301  CD2 TYR A 237      41.599  40.008  49.861  1.00  0.00           C
ATOM   1302  HD2 TYR A 237      41.305  40.097  48.826  1.00  0.00           H
ATOM   1303  CE2 TYR A 237      42.416  40.964  50.425  1.00  0.00           C
ATOM   1304  HE2 TYR A 237      42.761  41.780  49.807  1.00  0.00           H
ATOM   1305  C   TYR A 237      38.180  38.145  51.294  1.00  0.00           C
ATOM   1306  O   TYR A 237      38.048  38.356  52.500  1.00  0.00           O
ATOM   1307  N   SER A 238      37.211  38.528  50.389  1.00  0.00           N
ATOM   1308  HN  SER A 238      37.417  38.370  49.426  1.00  0.00           H
ATOM   1309  CA  SER A 238      35.964  39.108  50.817  1.00  0.00           C
ATOM   1310  HA  SER A 238      36.164  40.023  51.355  1.00  0.00           H
ATOM   1311  CB  SER A 238      35.170  39.741  49.675  1.00  0.00           C
ATOM   1312  HB1 SER A 238      34.343  40.368  50.073  1.00  0.00           H
ATOM   1313  HB2 SER A 238      34.786  38.912  49.044  1.00  0.00           H
ATOM   1314  OG  SER A 238      36.082  40.605  48.964  1.00  0.00           O
ATOM   1315  HG1 SER A 238      36.746  40.010  48.608  1.00  0.00           H
ATOM   1316  C   SER A 238      35.040  38.234  51.643  1.00  0.00           C
ATOM   1317  O   SER A 238      34.653  38.639  52.731  1.00  0.00           O
ATOM   1318  N   VAL A 239      34.761  36.943  51.345  1.00  0.00           N
ATOM   1319  HN  VAL A 239      35.109  36.552  50.497  1.00  0.00           H
ATOM   1320  CA  VAL A 239      34.056  36.010  52.279  1.00  0.00           C
ATOM   1321  HA  VAL A 239      33.056  36.411  52.347  1.00  0.00           H
ATOM   1322  CB  VAL A 239      33.840  34.691  51.588  1.00  0.00           C
ATOM   1323  HB  VAL A 239      34.839  34.207  51.533  1.00  0.00           H
ATOM   1324  CG1 VAL A 239      33.029  33.891  52.521  1.00  0.00           C
ATOM   1325 1HG1 VAL A 239      33.511  33.624  53.485  1.00  0.00           H
ATOM   1326 2HG1 VAL A 239      32.898  32.899  52.038  1.00  0.00           H
ATOM   1327 3HG1 VAL A 239      32.050  34.376  52.722  1.00  0.00           H
ATOM   1328  CG2 VAL A 239      33.217  34.815  50.132  1.00  0.00           C
ATOM   1329 1HG2 VAL A 239      32.492  35.656  50.117  1.00  0.00           H
ATOM   1330 2HG2 VAL A 239      32.666  33.881  49.892  1.00  0.00           H
ATOM   1331 3HG2 VAL A 239      33.978  34.804  49.322  1.00  0.00           H
ATOM   1332  C   VAL A 239      34.757  35.949  53.653  1.00  0.00           C
ATOM   1333  O   VAL A 239      34.084  35.857  54.650  1.00  0.00           O
ATOM   1334  N   CYS A 240      36.108  36.037  53.663  1.00  0.00           N
ATOM   1335  HN  CYS A 240      36.704  35.953  52.868  1.00  0.00           H
ATOM   1336  CA  CYS A 240      36.768  36.252  54.978  1.00  0.00           C
ATOM   1337  HA  CYS A 240      36.357  35.552  55.691  1.00  0.00           H
ATOM   1338  CB  CYS A 240      38.265  35.992  55.031  1.00  0.00           C
ATOM   1339  HB1 CYS A 240      38.580  36.084  56.092  1.00  0.00           H
ATOM   1340  HB2 CYS A 240      38.837  36.754  54.459  1.00  0.00           H
ATOM   1341  SG  CYS A 240      38.679  34.356  54.394  1.00  0.00           S
ATOM   1342  HG1 CYS A 240      37.884  34.370  53.334  1.00  0.00           H
ATOM   1343  C   CYS A 240      36.452  37.631  55.688  1.00  0.00           C
ATOM   1344  O   CYS A 240      36.270  37.665  56.915  1.00  0.00           O
ATOM   1345  N   TYR A 241      36.436  38.769  54.997  1.00  0.00           N
ATOM   1346  HN  TYR A 241      36.791  38.756  54.066  1.00  0.00           H
ATOM   1347  CA  TYR A 241      35.968  40.011  55.583  1.00  0.00           C
ATOM   1348  HA  TYR A 241      36.604  40.287  56.412  1.00  0.00           H
ATOM   1349  CB  TYR A 241      36.120  41.178  54.545  1.00  0.00           C
ATOM   1350  HB1 TYR A 241      35.434  42.025  54.760  1.00  0.00           H
ATOM   1351  HB2 TYR A 241      35.740  40.824  53.563  1.00  0.00           H
ATOM   1352  CG  TYR A 241      37.501  41.765  54.493  1.00  0.00           C
ATOM   1353  CD1 TYR A 241      38.084  42.328  55.639  1.00  0.00           C
ATOM   1354  HD1 TYR A 241      37.428  42.538  56.470  1.00  0.00           H
ATOM   1355  CE1 TYR A 241      39.383  42.766  55.628  1.00  0.00           C
ATOM   1356  HE1 TYR A 241      39.778  43.143  56.560  1.00  0.00           H
ATOM   1357  CZ  TYR A 241      40.217  42.607  54.559  1.00  0.00           C
ATOM   1358  OH  TYR A 241      41.618  42.823  54.752  1.00  0.00           O
ATOM   1359  HH  TYR A 241      42.049  42.689  53.905  1.00  0.00           H
ATOM   1360  CD2 TYR A 241      38.308  41.747  53.354  1.00  0.00           C
ATOM   1361  HD2 TYR A 241      37.845  41.332  52.471  1.00  0.00           H
ATOM   1362  CE2 TYR A 241      39.687  42.040  53.418  1.00  0.00           C
ATOM   1363  HE2 TYR A 241      40.330  41.870  52.567  1.00  0.00           H
ATOM   1364  C   TYR A 241      34.511  39.922  56.130  1.00  0.00           C
ATOM   1365  O   TYR A 241      34.189  40.489  57.174  1.00  0.00           O
ATOM   1366  N   SER A 242      33.578  39.081  55.433  1.00  0.00           N
ATOM   1367  HN  SER A 242      33.955  38.560  54.671  1.00  0.00           H
ATOM   1368  CA  SER A 242      32.179  38.878  55.823  1.00  0.00           C
ATOM   1369  HA  SER A 242      31.762  39.866  55.954  1.00  0.00           H
ATOM   1370  CB  SER A 242      31.368  38.033  54.795  1.00  0.00           C
ATOM   1371  HB1 SER A 242      30.285  38.150  55.015  1.00  0.00           H
ATOM   1372  HB2 SER A 242      31.703  36.974  54.810  1.00  0.00           H
ATOM   1373  OG  SER A 242      31.736  38.504  53.531  1.00  0.00           O
ATOM   1374  HG1 SER A 242      31.377  39.389  53.442  1.00  0.00           H
ATOM   1375  C   SER A 242      32.075  38.235  57.186  1.00  0.00           C
ATOM   1376  O   SER A 242      31.358  38.649  58.076  1.00  0.00           O
ATOM   1377  N   ILE A 243      32.867  37.145  57.374  1.00  0.00           N
ATOM   1378  HN  ILE A 243      33.259  36.739  56.552  1.00  0.00           H
ATOM   1379  CA  ILE A 243      33.179  36.526  58.656  1.00  0.00           C
ATOM   1380  HA  ILE A 243      32.266  36.116  59.061  1.00  0.00           H
ATOM   1381  CB  ILE A 243      34.126  35.342  58.389  1.00  0.00           C
ATOM   1382  HB  ILE A 243      34.953  35.777  57.788  1.00  0.00           H
ATOM   1383  CG2 ILE A 243      34.713  34.837  59.653  1.00  0.00           C
ATOM   1384 1HG2 ILE A 243      35.419  35.518  60.174  1.00  0.00           H
ATOM   1385 2HG2 ILE A 243      35.333  33.917  59.599  1.00  0.00           H
ATOM   1386 3HG2 ILE A 243      33.957  34.768  60.465  1.00  0.00           H
ATOM   1387  CG1 ILE A 243      33.430  34.216  57.586  1.00  0.00           C
ATOM   1388 1HG1 ILE A 243      34.066  33.311  57.485  1.00  0.00           H
ATOM   1389 2HG1 ILE A 243      33.171  34.653  56.598  1.00  0.00           H
ATOM   1390  CD  ILE A 243      32.117  33.662  58.226  1.00  0.00           C
ATOM   1391  HD1 ILE A 243      31.234  34.337  58.247  1.00  0.00           H
ATOM   1392  HD2 ILE A 243      32.372  33.273  59.235  1.00  0.00           H
ATOM   1393  HD3 ILE A 243      31.838  32.822  57.555  1.00  0.00           H
ATOM   1394  C   ILE A 243      33.762  37.443  59.809  1.00  0.00           C
ATOM   1395  O   ILE A 243      33.222  37.344  60.922  1.00  0.00           O
ATOM   1396  N   VAL A 244      34.634  38.501  59.497  1.00  0.00           N
ATOM   1397  HN  VAL A 244      35.155  38.506  58.648  1.00  0.00           H
ATOM   1398  CA  VAL A 244      35.072  39.496  60.558  1.00  0.00           C
ATOM   1399  HA  VAL A 244      35.005  39.018  61.524  1.00  0.00           H
ATOM   1400  CB  VAL A 244      36.449  40.108  60.288  1.00  0.00           C
ATOM   1401  HB  VAL A 244      37.087  39.303  59.864  1.00  0.00           H
ATOM   1402  CG1 VAL A 244      36.544  41.380  59.397  1.00  0.00           C
ATOM   1403 1HG1 VAL A 244      37.615  41.665  59.313  1.00  0.00           H
ATOM   1404 2HG1 VAL A 244      36.108  42.330  59.773  1.00  0.00           H
ATOM   1405 3HG1 VAL A 244      36.216  41.177  58.355  1.00  0.00           H
ATOM   1406  CG2 VAL A 244      37.082  40.382  61.683  1.00  0.00           C
ATOM   1407 1HG2 VAL A 244      36.482  41.123  62.253  1.00  0.00           H
ATOM   1408 2HG2 VAL A 244      38.082  40.750  61.366  1.00  0.00           H
ATOM   1409 3HG2 VAL A 244      37.253  39.462  62.282  1.00  0.00           H
ATOM   1410  C   VAL A 244      34.032  40.602  60.744  1.00  0.00           C
ATOM   1411  O   VAL A 244      33.802  40.940  61.899  1.00  0.00           O
ATOM   1412  N   SER A 245      33.211  41.018  59.727  1.00  0.00           N
ATOM   1413  HN  SER A 245      33.508  40.702  58.829  1.00  0.00           H
ATOM   1414  CA  SER A 245      32.117  41.999  59.792  1.00  0.00           C
ATOM   1415  HA  SER A 245      32.488  42.869  60.315  1.00  0.00           H
ATOM   1416  CB  SER A 245      31.526  42.256  58.390  1.00  0.00           C
ATOM   1417  HB1 SER A 245      30.844  43.127  58.495  1.00  0.00           H
ATOM   1418  HB2 SER A 245      30.860  41.441  58.035  1.00  0.00           H
ATOM   1419  OG  SER A 245      32.539  42.734  57.461  1.00  0.00           O
ATOM   1420  HG1 SER A 245      33.276  42.119  57.443  1.00  0.00           H
ATOM   1421  C   SER A 245      31.058  41.527  60.718  1.00  0.00           C
ATOM   1422  O   SER A 245      30.471  42.274  61.520  1.00  0.00           O
ATOM   1423  N   LEU A 246      30.720  40.247  60.657  1.00  0.00           N
ATOM   1424  HN  LEU A 246      31.188  39.702  59.966  1.00  0.00           H
ATOM   1425  CA  LEU A 246      29.677  39.523  61.459  1.00  0.00           C
ATOM   1426  HA  LEU A 246      28.741  40.043  61.317  1.00  0.00           H
ATOM   1427  CB  LEU A 246      29.593  38.067  60.848  1.00  0.00           C
ATOM   1428  HB1 LEU A 246      30.648  37.748  60.703  1.00  0.00           H
ATOM   1429  HB2 LEU A 246      29.156  38.259  59.846  1.00  0.00           H
ATOM   1430  CG  LEU A 246      28.793  36.975  61.616  1.00  0.00           C
ATOM   1431  HG  LEU A 246      29.173  36.851  62.653  1.00  0.00           H
ATOM   1432  CD1 LEU A 246      27.392  37.480  61.813  1.00  0.00           C
ATOM   1433 1HD1 LEU A 246      26.875  36.865  62.581  1.00  0.00           H
ATOM   1434 2HD1 LEU A 246      26.829  37.374  60.861  1.00  0.00           H
ATOM   1435 3HD1 LEU A 246      27.439  38.506  62.236  1.00  0.00           H
ATOM   1436  CD2 LEU A 246      28.873  35.605  60.854  1.00  0.00           C
ATOM   1437 1HD2 LEU A 246      28.210  34.878  61.370  1.00  0.00           H
ATOM   1438 2HD2 LEU A 246      29.933  35.270  60.847  1.00  0.00           H
ATOM   1439 3HD2 LEU A 246      28.619  35.745  59.782  1.00  0.00           H
ATOM   1440  C   LEU A 246      30.007  39.542  62.961  1.00  0.00           C
ATOM   1441  O   LEU A 246      29.200  39.736  63.845  1.00  0.00           O
ATOM   1442  N   MET A 247      31.341  39.270  63.246  1.00  0.00           N
ATOM   1443  HN  MET A 247      31.969  39.151  62.481  1.00  0.00           H
ATOM   1444  CA  MET A 247      31.867  39.081  64.553  1.00  0.00           C
ATOM   1445  HA  MET A 247      31.273  38.442  65.190  1.00  0.00           H
ATOM   1446  CB  MET A 247      33.336  38.487  64.380  1.00  0.00           C
ATOM   1447  HB1 MET A 247      33.952  39.168  63.754  1.00  0.00           H
ATOM   1448  HB2 MET A 247      33.144  37.562  63.795  1.00  0.00           H
ATOM   1449  CG  MET A 247      34.002  38.131  65.735  1.00  0.00           C
ATOM   1450  HG1 MET A 247      34.824  37.390  65.637  1.00  0.00           H
ATOM   1451  HG2 MET A 247      33.217  37.631  66.342  1.00  0.00           H
ATOM   1452  SD  MET A 247      34.799  39.492  66.705  1.00  0.00           S
ATOM   1453  CE  MET A 247      35.926  40.096  65.461  1.00  0.00           C
ATOM   1454  HE1 MET A 247      36.748  40.777  65.770  1.00  0.00           H
ATOM   1455  HE2 MET A 247      35.344  40.671  64.709  1.00  0.00           H
ATOM   1456  HE3 MET A 247      36.335  39.204  64.939  1.00  0.00           H
ATOM   1457  C   MET A 247      31.843  40.432  65.232  1.00  0.00           C
ATOM   1458  O   MET A 247      31.346  40.452  66.349  1.00  0.00           O
ATOM   1459  N   TYR A 248      32.261  41.542  64.559  1.00  0.00           N
ATOM   1460  HN  TYR A 248      32.725  41.392  63.689  1.00  0.00           H
ATOM   1461  CA  TYR A 248      32.089  42.848  65.233  1.00  0.00           C
ATOM   1462  HA  TYR A 248      32.435  42.790  66.255  1.00  0.00           H
ATOM   1463  CB  TYR A 248      32.734  43.976  64.399  1.00  0.00           C
ATOM   1464  HB1 TYR A 248      32.344  44.966  64.719  1.00  0.00           H
ATOM   1465  HB2 TYR A 248      32.345  43.810  63.372  1.00  0.00           H
ATOM   1466  CG  TYR A 248      34.263  44.024  64.262  1.00  0.00           C
ATOM   1467  CD1 TYR A 248      35.078  43.476  65.236  1.00  0.00           C
ATOM   1468  HD1 TYR A 248      34.682  43.117  66.174  1.00  0.00           H
ATOM   1469  CE1 TYR A 248      36.446  43.515  65.200  1.00  0.00           C
ATOM   1470  HE1 TYR A 248      37.130  43.154  65.954  1.00  0.00           H
ATOM   1471  CZ  TYR A 248      36.994  43.921  63.962  1.00  0.00           C
ATOM   1472  OH  TYR A 248      38.400  43.972  63.627  1.00  0.00           O
ATOM   1473  HH  TYR A 248      38.984  43.470  64.201  1.00  0.00           H
ATOM   1474  CD2 TYR A 248      34.891  44.554  63.074  1.00  0.00           C
ATOM   1475  HD2 TYR A 248      34.217  44.887  62.298  1.00  0.00           H
ATOM   1476  CE2 TYR A 248      36.258  44.512  62.900  1.00  0.00           C
ATOM   1477  HE2 TYR A 248      36.684  44.930  62.000  1.00  0.00           H
ATOM   1478  C   TYR A 248      30.642  43.209  65.521  1.00  0.00           C
ATOM   1479  O   TYR A 248      30.316  43.605  66.625  1.00  0.00           O
ATOM   1480  N   PHE A 249      29.785  43.051  64.492  1.00  0.00           N
ATOM   1481  HN  PHE A 249      30.095  42.501  63.720  1.00  0.00           H
ATOM   1482  CA  PHE A 249      28.385  43.518  64.596  1.00  0.00           C
ATOM   1483  HA  PHE A 249      28.400  44.562  64.871  1.00  0.00           H
ATOM   1484  CB  PHE A 249      27.927  43.374  63.151  1.00  0.00           C
ATOM   1485  HB1 PHE A 249      28.094  42.340  62.779  1.00  0.00           H
ATOM   1486  HB2 PHE A 249      28.507  44.065  62.503  1.00  0.00           H
ATOM   1487  CG  PHE A 249      26.447  43.625  62.934  1.00  0.00           C
ATOM   1488  CD1 PHE A 249      25.979  44.938  62.965  1.00  0.00           C
ATOM   1489  HD1 PHE A 249      26.638  45.765  63.187  1.00  0.00           H
ATOM   1490  CE1 PHE A 249      24.647  45.135  62.976  1.00  0.00           C
ATOM   1491  HE1 PHE A 249      24.201  46.115  63.063  1.00  0.00           H
ATOM   1492  CZ  PHE A 249      23.698  44.074  62.904  1.00  0.00           C
ATOM   1493  HZ  PHE A 249      22.633  44.249  62.929  1.00  0.00           H
ATOM   1494  CD2 PHE A 249      25.567  42.517  62.949  1.00  0.00           C
ATOM   1495  HD2 PHE A 249      25.898  41.525  63.222  1.00  0.00           H
ATOM   1496  CE2 PHE A 249      24.185  42.747  62.940  1.00  0.00           C
ATOM   1497  HE2 PHE A 249      23.548  41.876  62.908  1.00  0.00           H
ATOM   1498  C   PHE A 249      27.583  42.863  65.662  1.00  0.00           C
ATOM   1499  O   PHE A 249      26.880  43.524  66.423  1.00  0.00           O
ATOM   1500  N   ILE A 250      27.718  41.486  65.853  1.00  0.00           N
ATOM   1501  HN  ILE A 250      28.275  40.929  65.242  1.00  0.00           H
ATOM   1502  CA  ILE A 250      27.217  40.849  66.999  1.00  0.00           C
ATOM   1503  HA  ILE A 250      26.249  41.295  67.172  1.00  0.00           H
ATOM   1504  CB  ILE A 250      27.069  39.394  66.779  1.00  0.00           C
ATOM   1505  HB  ILE A 250      26.522  39.086  67.695  1.00  0.00           H
ATOM   1506  CG2 ILE A 250      26.195  39.133  65.514  1.00  0.00           C
ATOM   1507 1HG2 ILE A 250      26.705  39.462  64.583  1.00  0.00           H
ATOM   1508 2HG2 ILE A 250      25.354  39.807  65.784  1.00  0.00           H
ATOM   1509 3HG2 ILE A 250      25.594  38.202  65.444  1.00  0.00           H
ATOM   1510  CG1 ILE A 250      28.370  38.582  66.709  1.00  0.00           C
ATOM   1511 1HG1 ILE A 250      28.872  38.424  67.687  1.00  0.00           H
ATOM   1512 2HG1 ILE A 250      29.148  39.043  66.064  1.00  0.00           H
ATOM   1513  CD  ILE A 250      28.155  37.126  66.163  1.00  0.00           C
ATOM   1514  HD1 ILE A 250      29.027  36.487  66.420  1.00  0.00           H
ATOM   1515  HD2 ILE A 250      28.063  37.019  65.061  1.00  0.00           H
ATOM   1516  HD3 ILE A 250      27.279  36.585  66.581  1.00  0.00           H
ATOM   1517  C   ILE A 250      27.965  41.128  68.254  1.00  0.00           C
ATOM   1518  O   ILE A 250      27.443  41.116  69.304  1.00  0.00           O
ATOM   1519  N   GLY A 251      29.307  41.338  68.268  1.00  0.00           N
ATOM   1520  HN  GLY A 251      29.853  41.195  67.446  1.00  0.00           H
ATOM   1521  CA  GLY A 251      30.122  41.694  69.441  1.00  0.00           C
ATOM   1522  HA1 GLY A 251      31.147  41.826  69.127  1.00  0.00           H
ATOM   1523  HA2 GLY A 251      29.952  41.004  70.255  1.00  0.00           H
ATOM   1524  C   GLY A 251      29.648  42.973  70.084  1.00  0.00           C
ATOM   1525  O   GLY A 251      29.685  43.113  71.305  1.00  0.00           O
ATOM   1526  N   PHE A 252      29.082  43.882  69.247  1.00  0.00           N
ATOM   1527  HN  PHE A 252      29.052  43.646  68.278  1.00  0.00           H
ATOM   1528  CA  PHE A 252      28.679  45.134  69.639  1.00  0.00           C
ATOM   1529  HA  PHE A 252      29.150  45.376  70.581  1.00  0.00           H
ATOM   1530  CB  PHE A 252      29.081  46.213  68.575  1.00  0.00           C
ATOM   1531  HB1 PHE A 252      28.692  47.206  68.884  1.00  0.00           H
ATOM   1532  HB2 PHE A 252      28.618  45.941  67.602  1.00  0.00           H
ATOM   1533  CG  PHE A 252      30.609  46.308  68.367  1.00  0.00           C
ATOM   1534  CD1 PHE A 252      31.253  46.531  67.142  1.00  0.00           C
ATOM   1535  HD1 PHE A 252      30.658  46.669  66.251  1.00  0.00           H
ATOM   1536  CE1 PHE A 252      32.621  46.549  66.997  1.00  0.00           C
ATOM   1537  HE1 PHE A 252      33.117  46.716  66.052  1.00  0.00           H
ATOM   1538  CZ  PHE A 252      33.428  46.361  68.172  1.00  0.00           C
ATOM   1539  HZ  PHE A 252      34.504  46.295  68.115  1.00  0.00           H
ATOM   1540  CD2 PHE A 252      31.455  46.197  69.502  1.00  0.00           C
ATOM   1541  HD2 PHE A 252      31.019  46.082  70.483  1.00  0.00           H
ATOM   1542  CE2 PHE A 252      32.867  46.177  69.379  1.00  0.00           C
ATOM   1543  HE2 PHE A 252      33.528  46.096  70.229  1.00  0.00           H
ATOM   1544  C   PHE A 252      27.210  45.237  69.955  1.00  0.00           C
ATOM   1545  O   PHE A 252      26.651  46.321  70.105  1.00  0.00           O
ATOM   1546  N   LEU A 253      26.513  44.099  70.078  1.00  0.00           N
ATOM   1547  HN  LEU A 253      26.987  43.226  69.990  1.00  0.00           H
ATOM   1548  CA  LEU A 253      25.120  44.036  70.590  1.00  0.00           C
ATOM   1549  HA  LEU A 253      24.491  44.739  70.065  1.00  0.00           H
ATOM   1550  CB  LEU A 253      24.464  42.596  70.442  1.00  0.00           C
ATOM   1551  HB1 LEU A 253      23.556  42.523  71.077  1.00  0.00           H
ATOM   1552  HB2 LEU A 253      25.227  41.899  70.850  1.00  0.00           H
ATOM   1553  CG  LEU A 253      24.117  42.225  68.991  1.00  0.00           C
ATOM   1554  HG  LEU A 253      24.835  42.698  68.288  1.00  0.00           H
ATOM   1555  CD1 LEU A 253      23.831  40.744  68.739  1.00  0.00           C
ATOM   1556 1HD1 LEU A 253      23.269  40.611  67.790  1.00  0.00           H
ATOM   1557 2HD1 LEU A 253      23.120  40.384  69.513  1.00  0.00           H
ATOM   1558 3HD1 LEU A 253      24.782  40.219  68.970  1.00  0.00           H
ATOM   1559  CD2 LEU A 253      22.778  42.843  68.650  1.00  0.00           C
ATOM   1560 1HD2 LEU A 253      22.965  43.937  68.717  1.00  0.00           H
ATOM   1561 2HD2 LEU A 253      21.977  42.644  69.394  1.00  0.00           H
ATOM   1562 3HD2 LEU A 253      22.444  42.419  67.679  1.00  0.00           H
ATOM   1563  C   LEU A 253      24.897  44.555  72.029  1.00  0.00           C
ATOM   1564  O   LEU A 253      25.752  44.350  72.873  1.00  0.00           O
ATOM   1565  N   LEU A 254      23.764  45.198  72.285  1.00  0.00           N
ATOM   1566  HN  LEU A 254      23.190  45.511  71.531  1.00  0.00           H
ATOM   1567  CA  LEU A 254      23.241  45.553  73.598  1.00  0.00           C
ATOM   1568  HA  LEU A 254      24.008  45.231  74.287  1.00  0.00           H
ATOM   1569  CB  LEU A 254      23.190  47.081  73.769  1.00  0.00           C
ATOM   1570  HB1 LEU A 254      22.341  47.408  74.407  1.00  0.00           H
ATOM   1571  HB2 LEU A 254      23.031  47.602  72.801  1.00  0.00           H
ATOM   1572  CG  LEU A 254      24.451  47.673  74.398  1.00  0.00           C
ATOM   1573  HG  LEU A 254      25.301  47.480  73.710  1.00  0.00           H
ATOM   1574  CD1 LEU A 254      24.276  49.198  74.495  1.00  0.00           C
ATOM   1575 1HD1 LEU A 254      24.358  49.649  73.483  1.00  0.00           H
ATOM   1576 2HD1 LEU A 254      25.153  49.494  75.108  1.00  0.00           H
ATOM   1577 3HD1 LEU A 254      23.371  49.477  75.076  1.00  0.00           H
ATOM   1578  CD2 LEU A 254      24.777  47.173  75.802  1.00  0.00           C
ATOM   1579 1HD2 LEU A 254      25.565  47.821  76.242  1.00  0.00           H
ATOM   1580 2HD2 LEU A 254      25.119  46.115  75.803  1.00  0.00           H
ATOM   1581 3HD2 LEU A 254      23.852  47.208  76.416  1.00  0.00           H
ATOM   1582  C   LEU A 254      21.912  44.972  73.777  1.00  0.00           C
ATOM   1583  O   LEU A 254      21.291  45.099  74.874  1.00  0.00           O
ATOM   1584  N   GLY A 255      21.328  44.331  72.718  1.00  0.00           N
ATOM   1585  HN  GLY A 255      21.661  44.453  71.786  1.00  0.00           H
ATOM   1586  CA  GLY A 255      19.972  43.686  72.910  1.00  0.00           C
ATOM   1587  HA1 GLY A 255      19.828  42.999  72.089  1.00  0.00           H
ATOM   1588  HA2 GLY A 255      19.211  44.451  72.948  1.00  0.00           H
ATOM   1589  C   GLY A 255      19.742  42.821  74.113  1.00  0.00           C
ATOM   1590  O   GLY A 255      20.625  42.343  74.819  1.00  0.00           O
ATOM   1591  N   ASP A 256      18.452  42.467  74.315  1.00  0.00           N
ATOM   1592  HN  ASP A 256      17.720  42.893  73.789  1.00  0.00           H
ATOM   1593  CA  ASP A 256      18.055  41.524  75.373  1.00  0.00           C
ATOM   1594  HA  ASP A 256      18.240  42.081  76.279  1.00  0.00           H
ATOM   1595  CB  ASP A 256      16.542  41.318  75.212  1.00  0.00           C
ATOM   1596  HB1 ASP A 256      16.154  40.519  75.879  1.00  0.00           H
ATOM   1597  HB2 ASP A 256      16.307  41.019  74.168  1.00  0.00           H
ATOM   1598  CG  ASP A 256      15.717  42.560  75.476  1.00  0.00           C
ATOM   1599  OD1 ASP A 256      14.478  42.502  75.549  1.00  0.00           O
ATOM   1600  OD2 ASP A 256      16.318  43.667  75.603  1.00  0.00           O
ATOM   1601  C   ASP A 256      18.778  40.124  75.333  1.00  0.00           C
ATOM   1602  O   ASP A 256      19.094  39.521  76.363  1.00  0.00           O
ATOM   1603  N   SER A 257      19.056  39.569  74.145  1.00  0.00           N
ATOM   1604  HN  SER A 257      18.824  40.104  73.336  1.00  0.00           H
ATOM   1605  CA  SER A 257      19.652  38.270  73.842  1.00  0.00           C
ATOM   1606  HA  SER A 257      19.033  37.633  74.456  1.00  0.00           H
ATOM   1607  CB  SER A 257      19.687  37.954  72.357  1.00  0.00           C
ATOM   1608  HB1 SER A 257      18.681  37.696  71.963  1.00  0.00           H
ATOM   1609  HB2 SER A 257      20.262  37.023  72.163  1.00  0.00           H
ATOM   1610  OG  SER A 257      20.222  38.999  71.555  1.00  0.00           O
ATOM   1611  HG1 SER A 257      19.471  39.597  71.547  1.00  0.00           H
ATOM   1612  C   SER A 257      21.038  38.227  74.404  1.00  0.00           C
ATOM   1613  O   SER A 257      21.550  37.206  74.890  1.00  0.00           O
ATOM   1614  N   THR A 258      21.698  39.369  74.387  1.00  0.00           N
ATOM   1615  HN  THR A 258      21.263  40.188  74.021  1.00  0.00           H
ATOM   1616  CA  THR A 258      23.022  39.581  74.978  1.00  0.00           C
ATOM   1617  HA  THR A 258      23.518  38.624  75.034  1.00  0.00           H
ATOM   1618  CB  THR A 258      23.867  40.522  74.131  1.00  0.00           C
ATOM   1619  HB  THR A 258      24.823  40.747  74.651  1.00  0.00           H
ATOM   1620  OG1 THR A 258      23.210  41.710  73.759  1.00  0.00           O
ATOM   1621  HG1 THR A 258      22.923  42.110  74.583  1.00  0.00           H
ATOM   1622  CG2 THR A 258      24.337  39.892  72.837  1.00  0.00           C
ATOM   1623 1HG2 THR A 258      25.212  40.447  72.436  1.00  0.00           H
ATOM   1624 2HG2 THR A 258      23.472  39.855  72.141  1.00  0.00           H
ATOM   1625 3HG2 THR A 258      24.668  38.841  72.980  1.00  0.00           H
ATOM   1626  C   THR A 258      23.009  40.073  76.445  1.00  0.00           C
ATOM   1627  O   THR A 258      23.916  39.799  77.176  1.00  0.00           O
ATOM   1628  N   ALA A 259      21.949  40.681  76.951  1.00  0.00           N
ATOM   1629  HN  ALA A 259      21.293  41.069  76.308  1.00  0.00           H
ATOM   1630  CA  ALA A 259      21.739  40.919  78.380  1.00  0.00           C
ATOM   1631  HA  ALA A 259      22.502  41.547  78.816  1.00  0.00           H
ATOM   1632  CB  ALA A 259      20.536  41.843  78.632  1.00  0.00           C
ATOM   1633  HB1 ALA A 259      20.758  42.769  78.058  1.00  0.00           H
ATOM   1634  HB2 ALA A 259      20.507  42.128  79.705  1.00  0.00           H
ATOM   1635  HB3 ALA A 259      19.580  41.438  78.236  1.00  0.00           H
ATOM   1636  C   ALA A 259      21.665  39.580  79.223  1.00  0.00           C
ATOM   1637  O   ALA A 259      22.216  39.474  80.314  1.00  0.00           O
ATOM   1638  N   CYS A 260      21.010  38.598  78.633  1.00  0.00           N
ATOM   1639  HN  CYS A 260      20.416  38.732  77.844  1.00  0.00           H
ATOM   1640  CA  CYS A 260      20.885  37.195  79.141  1.00  0.00           C
ATOM   1641  HA  CYS A 260      20.320  37.293  80.056  1.00  0.00           H
ATOM   1642  CB  CYS A 260      20.186  36.242  78.135  1.00  0.00           C
ATOM   1643  HB1 CYS A 260      20.326  35.191  78.467  1.00  0.00           H
ATOM   1644  HB2 CYS A 260      20.642  36.465  77.146  1.00  0.00           H
ATOM   1645  SG  CYS A 260      18.446  36.467  77.946  1.00  0.00           S
ATOM   1646  HG1 CYS A 260      18.339  35.622  78.961  1.00  0.00           H
ATOM   1647  C   CYS A 260      22.218  36.512  79.360  1.00  0.00           C
ATOM   1648  O   CYS A 260      22.408  35.749  80.341  1.00  0.00           O
ATOM   1649  N   ASN A 261      23.223  36.739  78.532  1.00  0.00           N
ATOM   1650  HN  ASN A 261      23.076  37.281  77.708  1.00  0.00           H
ATOM   1651  CA  ASN A 261      24.539  36.160  78.662  1.00  0.00           C
ATOM   1652  HA  ASN A 261      24.540  35.114  78.931  1.00  0.00           H
ATOM   1653  CB  ASN A 261      25.247  36.410  77.310  1.00  0.00           C
ATOM   1654  HB1 ASN A 261      26.290  36.028  77.308  1.00  0.00           H
ATOM   1655  HB2 ASN A 261      25.055  37.497  77.186  1.00  0.00           H
ATOM   1656  CG  ASN A 261      24.516  35.625  76.140  1.00  0.00           C
ATOM   1657  OD1 ASN A 261      23.906  34.587  76.470  1.00  0.00           O
ATOM   1658  ND2 ASN A 261      24.765  35.962  74.897  1.00  0.00           N
ATOM   1659 1HD2 ASN A 261      25.477  36.658  74.801  1.00  0.00           H
ATOM   1660 2HD2 ASN A 261      24.340  35.377  74.206  1.00  0.00           H
ATOM   1661  C   ASN A 261      25.436  36.721  79.743  1.00  0.00           C
ATOM   1662  O   ASN A 261      26.431  36.116  80.038  1.00  0.00           O
ATOM   1663  N   LYS A 262      25.082  37.877  80.279  1.00  0.00           N
ATOM   1664  HN  LYS A 262      24.262  38.377  80.011  1.00  0.00           H
ATOM   1665  CA  LYS A 262      25.874  38.587  81.261  1.00  0.00           C
ATOM   1666  HA  LYS A 262      26.930  38.479  81.061  1.00  0.00           H
ATOM   1667  CB  LYS A 262      25.549  40.084  81.497  1.00  0.00           C
ATOM   1668  HB1 LYS A 262      26.335  40.491  82.169  1.00  0.00           H
ATOM   1669  HB2 LYS A 262      24.531  40.242  81.914  1.00  0.00           H
ATOM   1670  CG  LYS A 262      25.431  40.785  80.119  1.00  0.00           C
ATOM   1671  HG1 LYS A 262      25.019  41.790  80.355  1.00  0.00           H
ATOM   1672  HG2 LYS A 262      24.728  40.300  79.409  1.00  0.00           H
ATOM   1673  CD  LYS A 262      26.847  40.820  79.497  1.00  0.00           C
ATOM   1674  HD1 LYS A 262      27.182  39.769  79.364  1.00  0.00           H
ATOM   1675  HD2 LYS A 262      27.621  41.247  80.168  1.00  0.00           H
ATOM   1676  CE  LYS A 262      26.850  41.573  78.125  1.00  0.00           C
ATOM   1677  HE1 LYS A 262      25.959  41.511  77.464  1.00  0.00           H
ATOM   1678  HE2 LYS A 262      27.820  41.287  77.665  1.00  0.00           H
ATOM   1679  NZ  LYS A 262      26.954  43.024  78.460  1.00  0.00           N
ATOM   1680  HZ1 LYS A 262      26.014  43.444  78.610  1.00  0.00           H
ATOM   1681  HZ2 LYS A 262      27.391  43.552  77.678  1.00  0.00           H
ATOM   1682  HZ3 LYS A 262      27.568  43.106  79.296  1.00  0.00           H
ATOM   1683  C   LYS A 262      25.719  37.843  82.586  1.00  0.00           C
ATOM   1684  O   LYS A 262      24.751  37.113  82.790  1.00  0.00           O
ATOM   1685  N   ALA A 263      26.729  37.923  83.473  1.00  0.00           N
ATOM   1686  HN  ALA A 263      27.607  38.320  83.214  1.00  0.00           H
ATOM   1687  CA  ALA A 263      26.779  37.236  84.738  1.00  0.00           C
ATOM   1688  HA  ALA A 263      25.795  37.014  85.124  1.00  0.00           H
ATOM   1689  CB  ALA A 263      27.714  35.957  84.807  1.00  0.00           C
ATOM   1690  HB1 ALA A 263      27.458  35.249  83.990  1.00  0.00           H
ATOM   1691  HB2 ALA A 263      27.626  35.493  85.812  1.00  0.00           H
ATOM   1692  HB3 ALA A 263      28.755  36.223  84.526  1.00  0.00           H
ATOM   1693  C   ALA A 263      27.256  38.209  85.837  1.00  0.00           C
ATOM   1694  O   ALA A 263      27.952  39.175  85.608  1.00  0.00           O
ATOM   1695  N   ASP A 264      26.799  38.001  87.096  1.00  0.00           N
ATOM   1696  HN  ASP A 264      26.268  37.175  87.271  1.00  0.00           H
ATOM   1697  CA  ASP A 264      27.278  38.703  88.296  1.00  0.00           C
ATOM   1698  HA  ASP A 264      26.869  38.241  89.182  1.00  0.00           H
ATOM   1699  CB  ASP A 264      28.869  38.600  88.518  1.00  0.00           C
ATOM   1700  HB1 ASP A 264      29.156  38.947  89.533  1.00  0.00           H
ATOM   1701  HB2 ASP A 264      29.375  39.264  87.785  1.00  0.00           H
ATOM   1702  CG  ASP A 264      29.421  37.170  88.258  1.00  0.00           C
ATOM   1703  OD1 ASP A 264      30.449  37.065  87.582  1.00  0.00           O
ATOM   1704  OD2 ASP A 264      28.916  36.167  88.790  1.00  0.00           O
ATOM   1705  C   ASP A 264      26.779  40.146  88.461  1.00  0.00           C
ATOM   1706  O   ASP A 264      26.160  40.740  87.539  1.00  0.00           O
ATOM   1707  N   GLU A 265      26.960  40.855  89.597  1.00  0.00           N
ATOM   1708  HN  GLU A 265      27.312  40.429  90.427  1.00  0.00           H
ATOM   1709  CA  GLU A 265      26.485  42.167  89.963  1.00  0.00           C
ATOM   1710  HA  GLU A 265      25.419  42.242  89.806  1.00  0.00           H
ATOM   1711  CB  GLU A 265      26.862  42.436  91.457  1.00  0.00           C
ATOM   1712  HB1 GLU A 265      26.675  43.515  91.647  1.00  0.00           H
ATOM   1713  HB2 GLU A 265      27.932  42.249  91.688  1.00  0.00           H
ATOM   1714  CG  GLU A 265      25.946  41.610  92.429  1.00  0.00           C
ATOM   1715  HG1 GLU A 265      24.984  41.442  91.899  1.00  0.00           H
ATOM   1716  HG2 GLU A 265      25.690  42.301  93.261  1.00  0.00           H
ATOM   1717  CD  GLU A 265      26.499  40.348  92.884  1.00  0.00           C
ATOM   1718  OE1 GLU A 265      26.979  39.566  92.004  1.00  0.00           O
ATOM   1719  OE2 GLU A 265      26.455  40.165  94.117  1.00  0.00           O
ATOM   1720  C   GLU A 265      27.178  43.272  89.046  1.00  0.00           C
ATOM   1721  O   GLU A 265      26.578  44.339  88.779  1.00  0.00           O
ATOM   1722  N   LYS A 266      28.393  42.904  88.525  1.00  0.00           N
ATOM   1723  HN  LYS A 266      28.703  42.013  88.847  1.00  0.00           H
ATOM   1724  CA  LYS A 266      29.203  43.564  87.545  1.00  0.00           C
ATOM   1725  HA  LYS A 266      29.259  44.624  87.745  1.00  0.00           H
ATOM   1726  CB  LYS A 266      30.610  43.219  87.580  1.00  0.00           C
ATOM   1727  HB1 LYS A 266      30.914  43.555  88.595  1.00  0.00           H
ATOM   1728  HB2 LYS A 266      31.169  43.876  86.880  1.00  0.00           H
ATOM   1729  CG  LYS A 266      30.878  41.690  87.378  1.00  0.00           C
ATOM   1730  HG1 LYS A 266      30.556  41.260  86.405  1.00  0.00           H
ATOM   1731  HG2 LYS A 266      30.400  41.122  88.205  1.00  0.00           H
ATOM   1732  CD  LYS A 266      32.350  41.300  87.605  1.00  0.00           C
ATOM   1733  HD1 LYS A 266      32.698  41.757  88.556  1.00  0.00           H
ATOM   1734  HD2 LYS A 266      32.972  41.599  86.735  1.00  0.00           H
ATOM   1735  CE  LYS A 266      32.515  39.831  87.984  1.00  0.00           C
ATOM   1736  HE1 LYS A 266      31.842  39.391  88.751  1.00  0.00           H
ATOM   1737  HE2 LYS A 266      33.502  39.783  88.490  1.00  0.00           H
ATOM   1738  NZ  LYS A 266      32.394  38.901  86.872  1.00  0.00           N
ATOM   1739  HZ1 LYS A 266      32.435  39.293  85.909  1.00  0.00           H
ATOM   1740  HZ2 LYS A 266      31.546  38.300  86.913  1.00  0.00           H
ATOM   1741  HZ3 LYS A 266      33.213  38.264  86.803  1.00  0.00           H
ATOM   1742  C   LYS A 266      28.532  43.529  86.165  1.00  0.00           C
ATOM   1743  O   LYS A 266      28.741  44.456  85.421  1.00  0.00           O
ATOM   1744  N   LEU A 267      27.707  42.537  85.805  1.00  0.00           N
ATOM   1745  HN  LEU A 267      27.338  41.962  86.532  1.00  0.00           H
ATOM   1746  CA  LEU A 267      26.786  42.544  84.671  1.00  0.00           C
ATOM   1747  HA  LEU A 267      26.177  41.663  84.806  1.00  0.00           H
ATOM   1748  CB  LEU A 267      25.869  43.807  84.655  1.00  0.00           C
ATOM   1749  HB1 LEU A 267      25.277  43.898  83.720  1.00  0.00           H
ATOM   1750  HB2 LEU A 267      26.466  44.742  84.605  1.00  0.00           H
ATOM   1751  CG  LEU A 267      24.861  44.058  85.800  1.00  0.00           C
ATOM   1752  HG  LEU A 267      25.270  43.643  86.745  1.00  0.00           H
ATOM   1753  CD1 LEU A 267      24.547  45.533  85.984  1.00  0.00           C
ATOM   1754 1HD1 LEU A 267      23.753  45.774  86.723  1.00  0.00           H
ATOM   1755 2HD1 LEU A 267      24.100  45.903  85.037  1.00  0.00           H
ATOM   1756 3HD1 LEU A 267      25.417  46.183  86.220  1.00  0.00           H
ATOM   1757  CD2 LEU A 267      23.528  43.254  85.542  1.00  0.00           C
ATOM   1758 1HD2 LEU A 267      23.078  43.178  86.554  1.00  0.00           H
ATOM   1759 2HD2 LEU A 267      23.790  42.276  85.083  1.00  0.00           H
ATOM   1760 3HD2 LEU A 267      22.794  43.727  84.855  1.00  0.00           H
ATOM   1761  C   LEU A 267      27.560  42.395  83.350  1.00  0.00           C
ATOM   1762  O   LEU A 267      27.130  42.775  82.287  1.00  0.00           O
ATOM   1763  N   GLU A 268      28.727  41.813  83.519  1.00  0.00           N
ATOM   1764  HN  GLU A 268      28.773  41.428  84.438  1.00  0.00           H
ATOM   1765  CA  GLU A 268      29.682  41.567  82.500  1.00  0.00           C
ATOM   1766  HA  GLU A 268      29.533  42.159  81.609  1.00  0.00           H
ATOM   1767  CB  GLU A 268      31.119  41.853  82.970  1.00  0.00           C
ATOM   1768  HB1 GLU A 268      31.834  41.363  82.274  1.00  0.00           H
ATOM   1769  HB2 GLU A 268      31.271  41.421  83.982  1.00  0.00           H
ATOM   1770  CG  GLU A 268      31.554  43.347  83.042  1.00  0.00           C
ATOM   1771  HG1 GLU A 268      32.631  43.248  83.296  1.00  0.00           H
ATOM   1772  HG2 GLU A 268      30.987  43.977  83.761  1.00  0.00           H
ATOM   1773  CD  GLU A 268      31.343  44.144  81.756  1.00  0.00           C
ATOM   1774  OE1 GLU A 268      30.746  45.246  81.878  1.00  0.00           O
ATOM   1775  OE2 GLU A 268      31.646  43.709  80.645  1.00  0.00           O
ATOM   1776  C   GLU A 268      29.416  40.188  81.952  1.00  0.00           C
ATOM   1777  O   GLU A 268      28.833  39.310  82.563  1.00  0.00           O
ATOM   1778  N   LEU A 269      29.934  39.926  80.759  1.00  0.00           N
ATOM   1779  HN  LEU A 269      30.485  40.644  80.343  1.00  0.00           H
ATOM   1780  CA  LEU A 269      29.794  38.646  80.078  1.00  0.00           C
ATOM   1781  HA  LEU A 269      28.728  38.514  79.961  1.00  0.00           H
ATOM   1782  CB  LEU A 269      30.397  38.784  78.634  1.00  0.00           C
ATOM   1783  HB1 LEU A 269      31.457  39.101  78.735  1.00  0.00           H
ATOM   1784  HB2 LEU A 269      29.765  39.584  78.190  1.00  0.00           H
ATOM   1785  CG  LEU A 269      30.256  37.579  77.704  1.00  0.00           C
ATOM   1786  HG  LEU A 269      30.657  36.685  78.228  1.00  0.00           H
ATOM   1787  CD1 LEU A 269      28.836  37.175  77.331  1.00  0.00           C
ATOM   1788 1HD1 LEU A 269      28.546  37.886  76.528  1.00  0.00           H
ATOM   1789 2HD1 LEU A 269      28.299  37.298  78.296  1.00  0.00           H
ATOM   1790 3HD1 LEU A 269      28.807  36.114  77.003  1.00  0.00           H
ATOM   1791  CD2 LEU A 269      31.105  37.686  76.402  1.00  0.00           C
ATOM   1792 1HD2 LEU A 269      31.236  38.725  76.031  1.00  0.00           H
ATOM   1793 2HD2 LEU A 269      30.792  37.076  75.528  1.00  0.00           H
ATOM   1794 3HD2 LEU A 269      32.110  37.239  76.561  1.00  0.00           H
ATOM   1795  C   LEU A 269      30.306  37.398  80.741  1.00  0.00           C
ATOM   1796  O   LEU A 269      31.421  37.264  81.238  1.00  0.00           O
ATOM   1797  N   GLY A 270      29.470  36.370  80.784  1.00  0.00           N
ATOM   1798  HN  GLY A 270      28.546  36.485  80.427  1.00  0.00           H
ATOM   1799  CA  GLY A 270      29.718  35.031  81.345  1.00  0.00           C
ATOM   1800  HA1 GLY A 270      28.802  34.462  81.288  1.00  0.00           H
ATOM   1801  HA2 GLY A 270      29.967  35.263  82.370  1.00  0.00           H
ATOM   1802  C   GLY A 270      30.870  34.230  80.629  1.00  0.00           C
ATOM   1803  O   GLY A 270      31.276  34.492  79.510  1.00  0.00           O
ATOM   1804  N   ASP A 271      31.341  33.226  81.421  1.00  0.00           N
ATOM   1805  HN  ASP A 271      30.919  33.372  82.312  1.00  0.00           H
ATOM   1806  CA  ASP A 271      32.191  31.983  81.058  1.00  0.00           C
ATOM   1807  HA  ASP A 271      33.106  32.418  80.683  1.00  0.00           H
ATOM   1808  CB  ASP A 271      32.238  31.199  82.403  1.00  0.00           C
ATOM   1809  HB1 ASP A 271      32.679  30.218  82.124  1.00  0.00           H
ATOM   1810  HB2 ASP A 271      31.209  31.023  82.781  1.00  0.00           H
ATOM   1811  CG  ASP A 271      33.113  31.941  83.410  1.00  0.00           C
ATOM   1812  OD1 ASP A 271      32.616  31.881  84.584  1.00  0.00           O
ATOM   1813  OD2 ASP A 271      34.220  32.470  83.125  1.00  0.00           O
ATOM   1814  C   ASP A 271      31.541  31.161  79.960  1.00  0.00           C
ATOM   1815  O   ASP A 271      30.323  31.128  79.861  1.00  0.00           O
ATOM   1816  N   THR A 272      32.317  30.552  79.104  1.00  0.00           N
ATOM   1817  HN  THR A 272      33.279  30.416  79.329  1.00  0.00           H
ATOM   1818  CA  THR A 272      31.806  30.041  77.758  1.00  0.00           C
ATOM   1819  HA  THR A 272      30.748  30.243  77.689  1.00  0.00           H
ATOM   1820  CB  THR A 272      32.370  30.908  76.638  1.00  0.00           C
ATOM   1821  HB  THR A 272      31.867  31.898  76.646  1.00  0.00           H
ATOM   1822  OG1 THR A 272      32.012  30.416  75.313  1.00  0.00           O
ATOM   1823  HG1 THR A 272      31.055  30.482  75.278  1.00  0.00           H
ATOM   1824  CG2 THR A 272      33.885  31.122  76.669  1.00  0.00           C
ATOM   1825 1HG2 THR A 272      34.108  31.645  77.623  1.00  0.00           H
ATOM   1826 2HG2 THR A 272      34.209  31.811  75.859  1.00  0.00           H
ATOM   1827 3HG2 THR A 272      34.404  30.140  76.679  1.00  0.00           H
ATOM   1828  C   THR A 272      32.202  28.561  77.561  1.00  0.00           C
ATOM   1829  O   THR A 272      33.107  28.016  78.202  1.00  0.00           O
ATOM   1830  N   VAL A 273      31.573  27.831  76.606  1.00  0.00           N
ATOM   1831  HN  VAL A 273      30.994  28.383  76.011  1.00  0.00           H
ATOM   1832  CA  VAL A 273      31.813  26.463  76.216  1.00  0.00           C
ATOM   1833  HA  VAL A 273      31.672  25.830  77.080  1.00  0.00           H
ATOM   1834  CB  VAL A 273      30.891  25.978  75.031  1.00  0.00           C
ATOM   1835  HB  VAL A 273      30.989  24.886  74.855  1.00  0.00           H
ATOM   1836  CG1 VAL A 273      29.449  26.137  75.493  1.00  0.00           C
ATOM   1837 1HG1 VAL A 273      29.172  27.201  75.653  1.00  0.00           H
ATOM   1838 2HG1 VAL A 273      29.360  25.557  76.437  1.00  0.00           H
ATOM   1839 3HG1 VAL A 273      28.811  25.631  74.738  1.00  0.00           H
ATOM   1840  CG2 VAL A 273      31.256  26.672  73.662  1.00  0.00           C
ATOM   1841 1HG2 VAL A 273      30.459  26.337  72.965  1.00  0.00           H
ATOM   1842 2HG2 VAL A 273      32.290  26.451  73.319  1.00  0.00           H
ATOM   1843 3HG2 VAL A 273      31.126  27.765  73.814  1.00  0.00           H
ATOM   1844  C   VAL A 273      33.239  26.218  75.855  1.00  0.00           C
ATOM   1845  O   VAL A 273      33.958  27.111  75.375  1.00  0.00           O
ATOM   1846  N   VAL A 274      33.780  24.997  76.227  1.00  0.00           N
ATOM   1847  HN  VAL A 274      34.747  24.799  76.083  1.00  0.00           H
ATOM   1848  CA  VAL A 274      33.125  23.828  76.811  1.00  0.00           C
ATOM   1849  HA  VAL A 274      32.190  23.642  76.303  1.00  0.00           H
ATOM   1850  CB  VAL A 274      33.862  22.514  76.489  1.00  0.00           C
ATOM   1851  HB  VAL A 274      34.930  22.596  76.785  1.00  0.00           H
ATOM   1852  CG1 VAL A 274      33.352  21.297  77.222  1.00  0.00           C
ATOM   1853 1HG1 VAL A 274      33.591  21.428  78.299  1.00  0.00           H
ATOM   1854 2HG1 VAL A 274      34.134  20.548  76.974  1.00  0.00           H
ATOM   1855 3HG1 VAL A 274      32.356  20.872  76.976  1.00  0.00           H
ATOM   1856  CG2 VAL A 274      33.811  22.327  74.960  1.00  0.00           C
ATOM   1857 1HG2 VAL A 274      34.536  23.015  74.475  1.00  0.00           H
ATOM   1858 2HG2 VAL A 274      32.808  22.328  74.482  1.00  0.00           H
ATOM   1859 3HG2 VAL A 274      34.225  21.330  74.698  1.00  0.00           H
ATOM   1860  C   VAL A 274      32.668  23.947  78.240  1.00  0.00           C
ATOM   1861  O   VAL A 274      33.520  24.133  79.103  1.00  0.00           O
ATOM   1862  N   LEU A 275      31.410  23.767  78.585  1.00  0.00           N
ATOM   1863  HN  LEU A 275      30.851  23.430  77.831  1.00  0.00           H
ATOM   1864  CA  LEU A 275      30.853  23.632  79.924  1.00  0.00           C
ATOM   1865  HA  LEU A 275      30.852  22.571  80.123  1.00  0.00           H
ATOM   1866  CB  LEU A 275      31.445  24.473  81.029  1.00  0.00           C
ATOM   1867  HB1 LEU A 275      31.214  25.489  80.644  1.00  0.00           H
ATOM   1868  HB2 LEU A 275      32.548  24.355  81.095  1.00  0.00           H
ATOM   1869  CG  LEU A 275      30.777  24.352  82.414  1.00  0.00           C
ATOM   1870  HG  LEU A 275      29.678  24.512  82.404  1.00  0.00           H
ATOM   1871  CD1 LEU A 275      30.956  22.988  83.069  1.00  0.00           C
ATOM   1872 1HD1 LEU A 275      30.442  22.898  84.049  1.00  0.00           H
ATOM   1873 2HD1 LEU A 275      32.019  22.721  83.254  1.00  0.00           H
ATOM   1874 3HD1 LEU A 275      30.583  22.145  82.449  1.00  0.00           H
ATOM   1875  CD2 LEU A 275      31.440  25.456  83.289  1.00  0.00           C
ATOM   1876 1HD2 LEU A 275      32.521  25.214  83.367  1.00  0.00           H
ATOM   1877 2HD2 LEU A 275      30.867  25.505  84.240  1.00  0.00           H
ATOM   1878 3HD2 LEU A 275      31.447  26.461  82.815  1.00  0.00           H
ATOM   1879  C   LEU A 275      29.377  23.869  79.773  1.00  0.00           C
ATOM   1880  O   LEU A 275      28.921  24.849  79.206  1.00  0.00           O
ATOM   1881  N   GLY A 276      28.598  22.847  80.238  1.00  0.00           N
ATOM   1882  HN  GLY A 276      29.015  21.988  80.525  1.00  0.00           H
ATOM   1883  CA  GLY A 276      27.138  22.967  80.268  1.00  0.00           C
ATOM   1884  HA1 GLY A 276      26.912  22.185  80.978  1.00  0.00           H
ATOM   1885  HA2 GLY A 276      26.741  22.788  79.280  1.00  0.00           H
ATOM   1886  C   GLY A 276      26.475  24.240  80.808  1.00  0.00           C
ATOM   1887  O   GLY A 276      26.851  24.718  81.861  1.00  0.00           O
ATOM   1888  N   SER A 277      25.560  24.756  79.974  1.00  0.00           N
ATOM   1889  HN  SER A 277      25.343  24.185  79.186  1.00  0.00           H
ATOM   1890  CA  SER A 277      24.735  25.914  80.144  1.00  0.00           C
ATOM   1891  HA  SER A 277      24.171  26.103  79.243  1.00  0.00           H
ATOM   1892  CB  SER A 277      23.717  25.950  81.296  1.00  0.00           C
ATOM   1893  HB1 SER A 277      22.953  26.747  81.168  1.00  0.00           H
ATOM   1894  HB2 SER A 277      24.154  26.275  82.264  1.00  0.00           H
ATOM   1895  OG  SER A 277      23.072  24.701  81.310  1.00  0.00           O
ATOM   1896  HG1 SER A 277      23.674  24.138  81.802  1.00  0.00           H
ATOM   1897  C   SER A 277      25.515  27.165  80.325  1.00  0.00           C
ATOM   1898  O   SER A 277      24.984  28.200  80.818  1.00  0.00           O
ATOM   1899  N   GLN A 278      26.769  27.298  79.860  1.00  0.00           N
ATOM   1900  HN  GLN A 278      27.251  26.451  79.650  1.00  0.00           H
ATOM   1901  CA  GLN A 278      27.532  28.482  79.656  1.00  0.00           C
ATOM   1902  HA  GLN A 278      27.285  29.243  80.382  1.00  0.00           H
ATOM   1903  CB  GLN A 278      29.061  28.181  79.697  1.00  0.00           C
ATOM   1904  HB1 GLN A 278      29.709  28.994  79.305  1.00  0.00           H
ATOM   1905  HB2 GLN A 278      29.270  27.304  79.047  1.00  0.00           H
ATOM   1906  CG  GLN A 278      29.565  27.949  81.217  1.00  0.00           C
ATOM   1907  HG1 GLN A 278      30.657  27.963  81.418  1.00  0.00           H
ATOM   1908  HG2 GLN A 278      29.338  26.871  81.362  1.00  0.00           H
ATOM   1909  CD  GLN A 278      28.797  28.644  82.289  1.00  0.00           C
ATOM   1910  OE1 GLN A 278      28.157  28.066  83.178  1.00  0.00           O
ATOM   1911  NE2 GLN A 278      28.927  29.940  82.198  1.00  0.00           N
ATOM   1912 1HE2 GLN A 278      29.337  30.398  81.409  1.00  0.00           H
ATOM   1913 2HE2 GLN A 278      28.310  30.405  82.832  1.00  0.00           H
ATOM   1914  C   GLN A 278      27.257  29.025  78.209  1.00  0.00           C
ATOM   1915  O   GLN A 278      26.957  28.165  77.325  1.00  0.00           O
ATOM   1916  N   ASN A 279      27.535  30.323  77.861  1.00  0.00           N
ATOM   1917  HN  ASN A 279      27.961  30.946  78.513  1.00  0.00           H
ATOM   1918  CA  ASN A 279      27.271  30.827  76.505  1.00  0.00           C
ATOM   1919  HA  ASN A 279      26.273  30.522  76.224  1.00  0.00           H
ATOM   1920  CB  ASN A 279      27.125  32.387  76.438  1.00  0.00           C
ATOM   1921  HB1 ASN A 279      26.355  32.712  77.171  1.00  0.00           H
ATOM   1922  HB2 ASN A 279      26.876  32.615  75.380  1.00  0.00           H
ATOM   1923  CG  ASN A 279      28.380  33.186  76.794  1.00  0.00           C
ATOM   1924  OD1 ASN A 279      29.092  33.626  75.892  1.00  0.00           O
ATOM   1925  ND2 ASN A 279      28.625  33.497  78.081  1.00  0.00           N
ATOM   1926 1HD2 ASN A 279      29.390  34.125  78.226  1.00  0.00           H
ATOM   1927 2HD2 ASN A 279      27.968  33.363  78.823  1.00  0.00           H
ATOM   1928  C   ASN A 279      28.139  30.357  75.349  1.00  0.00           C
ATOM   1929  O   ASN A 279      29.339  30.124  75.456  1.00  0.00           O
ATOM   1930  N   LYS A 280      27.498  30.083  74.210  1.00  0.00           N
ATOM   1931  HN  LYS A 280      26.508  30.069  74.098  1.00  0.00           H
ATOM   1932  CA  LYS A 280      28.200  29.749  73.063  1.00  0.00           C
ATOM   1933  HA  LYS A 280      28.996  29.050  73.274  1.00  0.00           H
ATOM   1934  CB  LYS A 280      27.236  29.023  72.043  1.00  0.00           C
ATOM   1935  HB1 LYS A 280      27.683  29.013  71.026  1.00  0.00           H
ATOM   1936  HB2 LYS A 280      26.359  29.671  71.828  1.00  0.00           H
ATOM   1937  CG  LYS A 280      26.849  27.657  72.569  1.00  0.00           C
ATOM   1938  HG1 LYS A 280      26.081  27.672  73.371  1.00  0.00           H
ATOM   1939  HG2 LYS A 280      27.713  27.058  72.927  1.00  0.00           H
ATOM   1940  CD  LYS A 280      26.271  26.761  71.463  1.00  0.00           C
ATOM   1941  HD1 LYS A 280      26.883  26.797  70.536  1.00  0.00           H
ATOM   1942  HD2 LYS A 280      25.356  27.286  71.117  1.00  0.00           H
ATOM   1943  CE  LYS A 280      25.891  25.349  71.975  1.00  0.00           C
ATOM   1944  HE1 LYS A 280      26.842  24.809  72.172  1.00  0.00           H
ATOM   1945  HE2 LYS A 280      25.249  24.820  71.239  1.00  0.00           H
ATOM   1946  NZ  LYS A 280      25.101  25.405  73.147  1.00  0.00           N
ATOM   1947  HZ1 LYS A 280      24.226  25.945  72.990  1.00  0.00           H
ATOM   1948  HZ2 LYS A 280      25.492  25.835  74.009  1.00  0.00           H
ATOM   1949  HZ3 LYS A 280      24.879  24.435  73.450  1.00  0.00           H
ATOM   1950  C   LYS A 280      28.885  30.974  72.388  1.00  0.00           C
ATOM   1951  O   LYS A 280      29.775  30.855  71.538  1.00  0.00           O
ATOM   1952  N   ALA A 281      28.414  32.236  72.664  1.00  0.00           N
ATOM   1953  HN  ALA A 281      27.611  32.263  73.255  1.00  0.00           H
ATOM   1954  CA  ALA A 281      28.695  33.464  71.890  1.00  0.00           C
ATOM   1955  HA  ALA A 281      28.436  33.329  70.850  1.00  0.00           H
ATOM   1956  CB  ALA A 281      27.797  34.589  72.440  1.00  0.00           C
ATOM   1957  HB1 ALA A 281      28.130  35.505  71.906  1.00  0.00           H
ATOM   1958  HB2 ALA A 281      27.852  34.709  73.543  1.00  0.00           H
ATOM   1959  HB3 ALA A 281      26.787  34.361  72.040  1.00  0.00           H
ATOM   1960  C   ALA A 281      30.138  34.001  71.857  1.00  0.00           C
ATOM   1961  O   ALA A 281      30.616  34.352  70.788  1.00  0.00           O
ATOM   1962  N   CYS A 282      30.762  33.931  73.020  1.00  0.00           N
ATOM   1963  HN  CYS A 282      30.212  33.637  73.798  1.00  0.00           H
ATOM   1964  CA  CYS A 282      32.115  34.330  73.174  1.00  0.00           C
ATOM   1965  HA  CYS A 282      32.164  35.336  72.784  1.00  0.00           H
ATOM   1966  CB  CYS A 282      32.454  34.415  74.694  1.00  0.00           C
ATOM   1967  HB1 CYS A 282      32.161  33.473  75.205  1.00  0.00           H
ATOM   1968  HB2 CYS A 282      31.753  35.124  75.185  1.00  0.00           H
ATOM   1969  SG  CYS A 282      34.148  34.887  75.304  1.00  0.00           S
ATOM   1970  C   CYS A 282      33.094  33.552  72.409  1.00  0.00           C
ATOM   1971  O   CYS A 282      34.033  34.021  71.764  1.00  0.00           O
ATOM   1972  N   THR A 283      32.821  32.168  72.464  1.00  0.00           N
ATOM   1973  HN  THR A 283      32.005  31.907  72.975  1.00  0.00           H
ATOM   1974  CA  THR A 283      33.545  31.145  71.701  1.00  0.00           C
ATOM   1975  HA  THR A 283      34.565  31.391  71.958  1.00  0.00           H
ATOM   1976  CB  THR A 283      33.190  29.725  71.988  1.00  0.00           C
ATOM   1977  HB  THR A 283      32.121  29.494  71.788  1.00  0.00           H
ATOM   1978  OG1 THR A 283      33.623  29.416  73.296  1.00  0.00           O
ATOM   1979  HG1 THR A 283      33.045  29.865  73.917  1.00  0.00           H
ATOM   1980  CG2 THR A 283      34.023  28.762  71.141  1.00  0.00           C
ATOM   1981 1HG2 THR A 283      33.979  28.929  70.044  1.00  0.00           H
ATOM   1982 2HG2 THR A 283      33.824  27.673  71.243  1.00  0.00           H
ATOM   1983 3HG2 THR A 283      35.072  29.038  71.380  1.00  0.00           H
ATOM   1984  C   THR A 283      33.427  31.472  70.230  1.00  0.00           C
ATOM   1985  O   THR A 283      34.463  31.612  69.588  1.00  0.00           O
ATOM   1986  N   VAL A 284      32.177  31.766  69.731  1.00  0.00           N
ATOM   1987  HN  VAL A 284      31.377  31.651  70.315  1.00  0.00           H
ATOM   1988  CA  VAL A 284      31.923  32.277  68.417  1.00  0.00           C
ATOM   1989  HA  VAL A 284      32.337  31.555  67.729  1.00  0.00           H
ATOM   1990  CB  VAL A 284      30.499  32.475  68.205  1.00  0.00           C
ATOM   1991  HB  VAL A 284      29.903  32.780  69.092  1.00  0.00           H
ATOM   1992  CG1 VAL A 284      30.101  33.291  66.924  1.00  0.00           C
ATOM   1993 1HG1 VAL A 284      30.082  34.395  67.047  1.00  0.00           H
ATOM   1994 2HG1 VAL A 284      29.016  33.068  66.834  1.00  0.00           H
ATOM   1995 3HG1 VAL A 284      30.498  32.852  65.984  1.00  0.00           H
ATOM   1996  CG2 VAL A 284      29.942  31.007  67.971  1.00  0.00           C
ATOM   1997 1HG2 VAL A 284      28.838  31.069  67.872  1.00  0.00           H
ATOM   1998 2HG2 VAL A 284      30.230  30.326  68.801  1.00  0.00           H
ATOM   1999 3HG2 VAL A 284      30.280  30.586  67.000  1.00  0.00           H
ATOM   2000  C   VAL A 284      32.716  33.534  68.083  1.00  0.00           C
ATOM   2001  O   VAL A 284      33.310  33.580  67.010  1.00  0.00           O
ATOM   2002  N   LEU A 285      32.765  34.538  68.930  1.00  0.00           N
ATOM   2003  HN  LEU A 285      32.084  34.552  69.658  1.00  0.00           H
ATOM   2004  CA  LEU A 285      33.555  35.807  68.707  1.00  0.00           C
ATOM   2005  HA  LEU A 285      33.173  36.366  67.866  1.00  0.00           H
ATOM   2006  CB  LEU A 285      33.483  36.800  69.869  1.00  0.00           C
ATOM   2007  HB1 LEU A 285      34.147  37.673  69.691  1.00  0.00           H
ATOM   2008  HB2 LEU A 285      33.872  36.220  70.733  1.00  0.00           H
ATOM   2009  CG  LEU A 285      32.089  37.411  70.121  1.00  0.00           C
ATOM   2010  HG  LEU A 285      31.376  36.564  70.207  1.00  0.00           H
ATOM   2011  CD1 LEU A 285      32.106  38.119  71.429  1.00  0.00           C
ATOM   2012 1HD1 LEU A 285      31.117  38.623  71.486  1.00  0.00           H
ATOM   2013 2HD1 LEU A 285      32.855  38.939  71.435  1.00  0.00           H
ATOM   2014 3HD1 LEU A 285      32.340  37.532  72.343  1.00  0.00           H
ATOM   2015  CD2 LEU A 285      31.578  38.325  68.996  1.00  0.00           C
ATOM   2016 1HD2 LEU A 285      32.311  39.149  68.864  1.00  0.00           H
ATOM   2017 2HD2 LEU A 285      30.605  38.815  69.214  1.00  0.00           H
ATOM   2018 3HD2 LEU A 285      31.570  37.703  68.075  1.00  0.00           H
ATOM   2019  C   LEU A 285      35.007  35.511  68.396  1.00  0.00           C
ATOM   2020  O   LEU A 285      35.497  35.993  67.385  1.00  0.00           O
ATOM   2021  N   PHE A 286      35.668  34.608  69.218  1.00  0.00           N
ATOM   2022  HN  PHE A 286      35.180  34.255  70.012  1.00  0.00           H
ATOM   2023  CA  PHE A 286      36.943  34.042  69.064  1.00  0.00           C
ATOM   2024  HA  PHE A 286      37.536  34.921  68.859  1.00  0.00           H
ATOM   2025  CB  PHE A 286      37.386  33.260  70.342  1.00  0.00           C
ATOM   2026  HB1 PHE A 286      36.524  32.735  70.808  1.00  0.00           H
ATOM   2027  HB2 PHE A 286      37.731  34.030  71.064  1.00  0.00           H
ATOM   2028  CG  PHE A 286      38.471  32.198  70.018  1.00  0.00           C
ATOM   2029  CD1 PHE A 286      39.739  32.521  69.534  1.00  0.00           C
ATOM   2030  HD1 PHE A 286      40.030  33.552  69.390  1.00  0.00           H
ATOM   2031  CE1 PHE A 286      40.617  31.481  69.299  1.00  0.00           C
ATOM   2032  HE1 PHE A 286      41.610  31.769  68.985  1.00  0.00           H
ATOM   2033  CZ  PHE A 286      40.202  30.146  69.290  1.00  0.00           C
ATOM   2034  HZ  PHE A 286      40.812  29.273  69.110  1.00  0.00           H
ATOM   2035  CD2 PHE A 286      38.086  30.794  70.195  1.00  0.00           C
ATOM   2036  HD2 PHE A 286      37.157  30.595  70.708  1.00  0.00           H
ATOM   2037  CE2 PHE A 286      38.936  29.799  69.758  1.00  0.00           C
ATOM   2038  HE2 PHE A 286      38.593  28.775  69.747  1.00  0.00           H
ATOM   2039  C   PHE A 286      37.094  33.232  67.749  1.00  0.00           C
ATOM   2040  O   PHE A 286      38.052  33.492  67.031  1.00  0.00           O
ATOM   2041  N   MET A 287      36.228  32.251  67.447  1.00  0.00           N
ATOM   2042  HN  MET A 287      35.465  32.128  68.077  1.00  0.00           H
ATOM   2043  CA  MET A 287      36.341  31.409  66.260  1.00  0.00           C
ATOM   2044  HA  MET A 287      37.196  30.753  66.329  1.00  0.00           H
ATOM   2045  CB  MET A 287      35.159  30.335  66.190  1.00  0.00           C
ATOM   2046  HB1 MET A 287      35.089  29.909  65.166  1.00  0.00           H
ATOM   2047  HB2 MET A 287      34.171  30.833  66.295  1.00  0.00           H
ATOM   2048  CG  MET A 287      35.124  29.212  67.296  1.00  0.00           C
ATOM   2049  HG1 MET A 287      35.347  29.801  68.211  1.00  0.00           H
ATOM   2050  HG2 MET A 287      35.956  28.548  66.977  1.00  0.00           H
ATOM   2051  SD  MET A 287      33.511  28.405  67.321  1.00  0.00           S
ATOM   2052  CE  MET A 287      33.938  27.276  65.985  1.00  0.00           C
ATOM   2053  HE1 MET A 287      34.197  27.711  64.996  1.00  0.00           H
ATOM   2054  HE2 MET A 287      33.006  26.781  65.640  1.00  0.00           H
ATOM   2055  HE3 MET A 287      34.669  26.519  66.341  1.00  0.00           H
ATOM   2056  C   MET A 287      36.350  32.147  64.956  1.00  0.00           C
ATOM   2057  O   MET A 287      37.168  31.815  64.112  1.00  0.00           O
ATOM   2058  N   LEU A 288      35.475  33.145  64.762  1.00  0.00           N
ATOM   2059  HN  LEU A 288      34.847  33.415  65.487  1.00  0.00           H
ATOM   2060  CA  LEU A 288      35.398  34.016  63.597  1.00  0.00           C
ATOM   2061  HA  LEU A 288      35.436  33.406  62.706  1.00  0.00           H
ATOM   2062  CB  LEU A 288      34.105  34.840  63.622  1.00  0.00           C
ATOM   2063  HB1 LEU A 288      34.118  35.598  62.810  1.00  0.00           H
ATOM   2064  HB2 LEU A 288      34.013  35.424  64.562  1.00  0.00           H
ATOM   2065  CG  LEU A 288      32.763  34.014  63.704  1.00  0.00           C
ATOM   2066  HG  LEU A 288      32.702  33.318  64.567  1.00  0.00           H
ATOM   2067  CD1 LEU A 288      31.579  34.977  63.785  1.00  0.00           C
ATOM   2068 1HD1 LEU A 288      31.631  35.577  62.852  1.00  0.00           H
ATOM   2069 2HD1 LEU A 288      31.549  35.535  64.746  1.00  0.00           H
ATOM   2070 3HD1 LEU A 288      30.604  34.446  63.821  1.00  0.00           H
ATOM   2071  CD2 LEU A 288      32.668  33.210  62.396  1.00  0.00           C
ATOM   2072 1HD2 LEU A 288      31.760  32.590  62.551  1.00  0.00           H
ATOM   2073 2HD2 LEU A 288      33.608  32.631  62.275  1.00  0.00           H
ATOM   2074 3HD2 LEU A 288      32.457  33.912  61.561  1.00  0.00           H
ATOM   2075  C   LEU A 288      36.638  34.896  63.504  1.00  0.00           C
ATOM   2076  O   LEU A 288      37.270  35.021  62.472  1.00  0.00           O
ATOM   2077  N   LEU A 289      37.068  35.494  64.629  1.00  0.00           N
ATOM   2078  HN  LEU A 289      36.486  35.537  65.437  1.00  0.00           H
ATOM   2079  CA  LEU A 289      38.199  36.378  64.585  1.00  0.00           C
ATOM   2080  HA  LEU A 289      37.975  36.977  63.715  1.00  0.00           H
ATOM   2081  CB  LEU A 289      38.409  37.241  65.828  1.00  0.00           C
ATOM   2082  HB1 LEU A 289      38.209  36.623  66.729  1.00  0.00           H
ATOM   2083  HB2 LEU A 289      37.517  37.899  65.904  1.00  0.00           H
ATOM   2084  CG  LEU A 289      39.697  38.130  65.913  1.00  0.00           C
ATOM   2085  HG  LEU A 289      40.571  37.444  65.923  1.00  0.00           H
ATOM   2086  CD1 LEU A 289      39.696  39.086  64.673  1.00  0.00           C
ATOM   2087 1HD1 LEU A 289      40.524  39.825  64.719  1.00  0.00           H
ATOM   2088 2HD1 LEU A 289      38.777  39.641  64.390  1.00  0.00           H
ATOM   2089 3HD1 LEU A 289      39.906  38.477  63.768  1.00  0.00           H
ATOM   2090  CD2 LEU A 289      39.872  38.987  67.158  1.00  0.00           C
ATOM   2091 1HD2 LEU A 289      40.930  39.114  67.472  1.00  0.00           H
ATOM   2092 2HD2 LEU A 289      39.445  38.445  68.028  1.00  0.00           H
ATOM   2093 3HD2 LEU A 289      39.260  39.908  67.057  1.00  0.00           H
ATOM   2094  C   LEU A 289      39.497  35.622  64.307  1.00  0.00           C
ATOM   2095  O   LEU A 289      40.379  36.054  63.547  1.00  0.00           O
ATOM   2096  N   TYR A 290      39.599  34.371  64.826  1.00  0.00           N
ATOM   2097  HN  TYR A 290      38.864  33.925  65.332  1.00  0.00           H
ATOM   2098  CA  TYR A 290      40.839  33.636  64.710  1.00  0.00           C
ATOM   2099  HA  TYR A 290      41.704  34.283  64.741  1.00  0.00           H
ATOM   2100  CB  TYR A 290      40.840  32.544  65.886  1.00  0.00           C
ATOM   2101  HB1 TYR A 290      39.928  31.908  65.870  1.00  0.00           H
ATOM   2102  HB2 TYR A 290      40.827  33.138  66.825  1.00  0.00           H
ATOM   2103  CG  TYR A 290      42.093  31.675  65.890  1.00  0.00           C
ATOM   2104  CD1 TYR A 290      43.324  32.312  66.269  1.00  0.00           C
ATOM   2105  HD1 TYR A 290      43.350  33.348  66.571  1.00  0.00           H
ATOM   2106  CE1 TYR A 290      44.569  31.622  66.076  1.00  0.00           C
ATOM   2107  HE1 TYR A 290      45.500  32.135  66.265  1.00  0.00           H
ATOM   2108  CZ  TYR A 290      44.519  30.310  65.634  1.00  0.00           C
ATOM   2109  OH  TYR A 290      45.662  29.497  65.442  1.00  0.00           O
ATOM   2110  HH  TYR A 290      46.406  29.783  65.977  1.00  0.00           H
ATOM   2111  CD2 TYR A 290      42.075  30.310  65.528  1.00  0.00           C
ATOM   2112  HD2 TYR A 290      41.135  29.913  65.175  1.00  0.00           H
ATOM   2113  CE2 TYR A 290      43.319  29.627  65.404  1.00  0.00           C
ATOM   2114  HE2 TYR A 290      43.377  28.572  65.180  1.00  0.00           H
ATOM   2115  C   TYR A 290      40.918  32.975  63.310  1.00  0.00           C
ATOM   2116  O   TYR A 290      41.930  32.838  62.666  1.00  0.00           O
ATOM   2117  N   PHE A 291      39.751  32.541  62.747  1.00  0.00           N
ATOM   2118  HN  PHE A 291      38.896  32.585  63.256  1.00  0.00           H
ATOM   2119  CA  PHE A 291      39.656  32.119  61.382  1.00  0.00           C
ATOM   2120  HA  PHE A 291      40.416  31.385  61.160  1.00  0.00           H
ATOM   2121  CB  PHE A 291      38.289  31.328  60.934  1.00  0.00           C
ATOM   2122  HB1 PHE A 291      37.444  32.031  61.091  1.00  0.00           H
ATOM   2123  HB2 PHE A 291      38.156  30.497  61.659  1.00  0.00           H
ATOM   2124  CG  PHE A 291      38.252  30.813  59.483  1.00  0.00           C
ATOM   2125  CD1 PHE A 291      37.893  31.783  58.456  1.00  0.00           C
ATOM   2126  HD1 PHE A 291      37.889  32.835  58.703  1.00  0.00           H
ATOM   2127  CE1 PHE A 291      37.726  31.295  57.165  1.00  0.00           C
ATOM   2128  HE1 PHE A 291      37.442  31.867  56.295  1.00  0.00           H
ATOM   2129  CZ  PHE A 291      37.939  29.989  56.896  1.00  0.00           C
ATOM   2130  HZ  PHE A 291      37.929  29.624  55.880  1.00  0.00           H
ATOM   2131  CD2 PHE A 291      38.414  29.473  59.216  1.00  0.00           C
ATOM   2132  HD2 PHE A 291      38.636  28.718  59.955  1.00  0.00           H
ATOM   2133  CE2 PHE A 291      38.310  29.050  57.896  1.00  0.00           C
ATOM   2134  HE2 PHE A 291      38.569  28.027  57.667  1.00  0.00           H
ATOM   2135  C   PHE A 291      40.049  33.252  60.436  1.00  0.00           C
ATOM   2136  O   PHE A 291      40.919  33.148  59.566  1.00  0.00           O
ATOM   2137  N   PHE A 292      39.484  34.487  60.652  1.00  0.00           N
ATOM   2138  HN  PHE A 292      38.711  34.571  61.275  1.00  0.00           H
ATOM   2139  CA  PHE A 292      39.824  35.657  59.856  1.00  0.00           C
ATOM   2140  HA  PHE A 292      39.695  35.447  58.804  1.00  0.00           H
ATOM   2141  CB  PHE A 292      38.898  36.865  60.135  1.00  0.00           C
ATOM   2142  HB1 PHE A 292      39.007  37.051  61.225  1.00  0.00           H
ATOM   2143  HB2 PHE A 292      37.799  36.838  59.976  1.00  0.00           H
ATOM   2144  CG  PHE A 292      39.302  38.227  59.412  1.00  0.00           C
ATOM   2145  CD1 PHE A 292      39.104  38.460  58.097  1.00  0.00           C
ATOM   2146  HD1 PHE A 292      38.639  37.702  57.483  1.00  0.00           H
ATOM   2147  CE1 PHE A 292      39.647  39.642  57.522  1.00  0.00           C
ATOM   2148  HE1 PHE A 292      39.592  39.806  56.456  1.00  0.00           H
ATOM   2149  CZ  PHE A 292      40.422  40.507  58.297  1.00  0.00           C
ATOM   2150  HZ  PHE A 292      40.740  41.439  57.853  1.00  0.00           H
ATOM   2151  CD2 PHE A 292      39.976  39.179  60.244  1.00  0.00           C
ATOM   2152  HD2 PHE A 292      40.235  38.987  61.274  1.00  0.00           H
ATOM   2153  CE2 PHE A 292      40.606  40.246  59.612  1.00  0.00           C
ATOM   2154  HE2 PHE A 292      41.270  40.910  60.145  1.00  0.00           H
ATOM   2155  C   PHE A 292      41.254  35.992  59.970  1.00  0.00           C
ATOM   2156  O   PHE A 292      41.895  36.165  58.943  1.00  0.00           O
ATOM   2157  N   THR A 293      41.842  36.047  61.161  1.00  0.00           N
ATOM   2158  HN  THR A 293      41.295  35.868  61.975  1.00  0.00           H
ATOM   2159  CA  THR A 293      43.224  36.455  61.353  1.00  0.00           C
ATOM   2160  HA  THR A 293      43.365  37.461  60.986  1.00  0.00           H
ATOM   2161  CB  THR A 293      43.539  36.464  62.796  1.00  0.00           C
ATOM   2162  HB  THR A 293      43.209  35.526  63.292  1.00  0.00           H
ATOM   2163  OG1 THR A 293      42.839  37.505  63.497  1.00  0.00           O
ATOM   2164  HG1 THR A 293      41.931  37.197  63.453  1.00  0.00           H
ATOM   2165  CG2 THR A 293      44.960  36.786  63.064  1.00  0.00           C
ATOM   2166 1HG2 THR A 293      45.160  37.638  62.379  1.00  0.00           H
ATOM   2167 2HG2 THR A 293      45.658  35.926  62.980  1.00  0.00           H
ATOM   2168 3HG2 THR A 293      45.106  37.169  64.097  1.00  0.00           H
ATOM   2169  C   THR A 293      44.337  35.736  60.660  1.00  0.00           C
ATOM   2170  O   THR A 293      45.191  36.341  60.016  1.00  0.00           O
ATOM   2171  N   MET A 294      44.267  34.434  60.665  1.00  0.00           N
ATOM   2172  HN  MET A 294      43.487  33.927  61.023  1.00  0.00           H
ATOM   2173  CA  MET A 294      45.070  33.556  59.801  1.00  0.00           C
ATOM   2174  HA  MET A 294      46.131  33.745  59.869  1.00  0.00           H
ATOM   2175  CB  MET A 294      44.899  32.096  60.222  1.00  0.00           C
ATOM   2176  HB1 MET A 294      45.535  31.421  59.611  1.00  0.00           H
ATOM   2177  HB2 MET A 294      43.843  31.763  60.318  1.00  0.00           H
ATOM   2178  CG  MET A 294      45.516  31.741  61.607  1.00  0.00           C
ATOM   2179  HG1 MET A 294      45.298  30.667  61.791  1.00  0.00           H
ATOM   2180  HG2 MET A 294      45.132  32.201  62.542  1.00  0.00           H
ATOM   2181  SD  MET A 294      47.332  31.885  61.698  1.00  0.00           S
ATOM   2182  CE  MET A 294      47.293  32.140  63.434  1.00  0.00           C
ATOM   2183  HE1 MET A 294      46.849  31.236  63.904  1.00  0.00           H
ATOM   2184  HE2 MET A 294      46.688  33.044  63.662  1.00  0.00           H
ATOM   2185  HE3 MET A 294      48.303  32.352  63.844  1.00  0.00           H
ATOM   2186  C   MET A 294      44.748  33.669  58.344  1.00  0.00           C
ATOM   2187  O   MET A 294      45.584  33.978  57.456  1.00  0.00           O
ATOM   2188  N   ALA A 295      43.395  33.586  58.021  1.00  0.00           N
ATOM   2189  HN  ALA A 295      42.692  33.462  58.717  1.00  0.00           H
ATOM   2190  CA  ALA A 295      42.915  33.605  56.674  1.00  0.00           C
ATOM   2191  HA  ALA A 295      43.367  32.783  56.138  1.00  0.00           H
ATOM   2192  CB  ALA A 295      41.363  33.447  56.617  1.00  0.00           C
ATOM   2193  HB1 ALA A 295      40.891  34.271  57.193  1.00  0.00           H
ATOM   2194  HB2 ALA A 295      41.124  32.449  57.043  1.00  0.00           H
ATOM   2195  HB3 ALA A 295      40.923  33.527  55.601  1.00  0.00           H
ATOM   2196  C   ALA A 295      43.267  34.835  55.883  1.00  0.00           C
ATOM   2197  O   ALA A 295      43.559  34.775  54.712  1.00  0.00           O
ATOM   2198  N   GLY A 296      43.172  36.065  56.429  1.00  0.00           N
ATOM   2199  HN  GLY A 296      42.641  36.147  57.269  1.00  0.00           H
ATOM   2200  CA  GLY A 296      43.465  37.292  55.666  1.00  0.00           C
ATOM   2201  HA1 GLY A 296      43.322  38.230  56.181  1.00  0.00           H
ATOM   2202  HA2 GLY A 296      42.950  37.212  54.720  1.00  0.00           H
ATOM   2203  C   GLY A 296      44.906  37.359  55.227  1.00  0.00           C
ATOM   2204  O   GLY A 296      45.256  37.583  54.088  1.00  0.00           O
ATOM   2205  N   THR A 297      45.727  36.922  56.178  1.00  0.00           N
ATOM   2206  HN  THR A 297      45.351  36.723  57.080  1.00  0.00           H
ATOM   2207  CA  THR A 297      47.083  36.506  55.795  1.00  0.00           C
ATOM   2208  HA  THR A 297      47.497  37.356  55.274  1.00  0.00           H
ATOM   2209  CB  THR A 297      47.945  36.133  57.053  1.00  0.00           C
ATOM   2210  HB  THR A 297      47.839  35.078  57.384  1.00  0.00           H
ATOM   2211  OG1 THR A 297      47.699  37.114  58.103  1.00  0.00           O
ATOM   2212  HG1 THR A 297      47.070  36.614  58.628  1.00  0.00           H
ATOM   2213  CG2 THR A 297      49.460  36.316  56.687  1.00  0.00           C
ATOM   2214 1HG2 THR A 297      49.841  35.587  55.940  1.00  0.00           H
ATOM   2215 2HG2 THR A 297      50.039  36.178  57.625  1.00  0.00           H
ATOM   2216 3HG2 THR A 297      49.456  37.382  56.373  1.00  0.00           H
ATOM   2217  C   THR A 297      47.302  35.413  54.776  1.00  0.00           C
ATOM   2218  O   THR A 297      48.202  35.579  53.937  1.00  0.00           O
ATOM   2219  N   VAL A 298      46.477  34.351  54.842  1.00  0.00           N
ATOM   2220  HN  VAL A 298      45.725  34.248  55.488  1.00  0.00           H
ATOM   2221  CA  VAL A 298      46.704  33.330  53.834  1.00  0.00           C
ATOM   2222  HA  VAL A 298      47.763  33.119  53.858  1.00  0.00           H
ATOM   2223  CB  VAL A 298      46.059  31.979  54.167  1.00  0.00           C
ATOM   2224  HB  VAL A 298      44.971  32.168  54.292  1.00  0.00           H
ATOM   2225  CG1 VAL A 298      46.171  30.905  53.039  1.00  0.00           C
ATOM   2226 1HG1 VAL A 298      47.274  30.809  52.944  1.00  0.00           H
ATOM   2227 2HG1 VAL A 298      45.786  31.145  52.025  1.00  0.00           H
ATOM   2228 3HG1 VAL A 298      45.776  29.901  53.300  1.00  0.00           H
ATOM   2229  CG2 VAL A 298      46.539  31.411  55.478  1.00  0.00           C
ATOM   2230 1HG2 VAL A 298      45.735  30.819  55.967  1.00  0.00           H
ATOM   2231 2HG2 VAL A 298      46.845  32.235  56.157  1.00  0.00           H
ATOM   2232 3HG2 VAL A 298      47.464  30.828  55.283  1.00  0.00           H
ATOM   2233  C   VAL A 298      46.392  33.747  52.421  1.00  0.00           C
ATOM   2234  O   VAL A 298      47.200  33.479  51.490  1.00  0.00           O
ATOM   2235  N   TRP A 299      45.278  34.464  52.254  1.00  0.00           N
ATOM   2236  HN  TRP A 299      44.637  34.596  53.006  1.00  0.00           H
ATOM   2237  CA  TRP A 299      44.765  35.054  51.037  1.00  0.00           C
ATOM   2238  HA  TRP A 299      44.856  34.306  50.264  1.00  0.00           H
ATOM   2239  CB  TRP A 299      43.289  35.509  51.046  1.00  0.00           C
ATOM   2240  HB1 TRP A 299      43.104  36.043  50.089  1.00  0.00           H
ATOM   2241  HB2 TRP A 299      43.188  36.317  51.802  1.00  0.00           H
ATOM   2242  CG  TRP A 299      42.274  34.442  51.153  1.00  0.00           C
ATOM   2243  CD1 TRP A 299      41.540  34.138  52.273  1.00  0.00           C
ATOM   2244  HD1 TRP A 299      41.449  34.867  53.065  1.00  0.00           H
ATOM   2245  NE1 TRP A 299      40.808  32.986  52.104  1.00  0.00           N
ATOM   2246  HE1 TRP A 299      39.949  32.627  52.397  1.00  0.00           H
ATOM   2247  CE2 TRP A 299      41.164  32.430  50.880  1.00  0.00           C
ATOM   2248  CD2 TRP A 299      42.090  33.329  50.228  1.00  0.00           C
ATOM   2249  CE3 TRP A 299      42.516  32.972  48.986  1.00  0.00           C
ATOM   2250  HE3 TRP A 299      43.200  33.548  48.381  1.00  0.00           H
ATOM   2251  CZ3 TRP A 299      42.009  31.891  48.353  1.00  0.00           C
ATOM   2252  HZ3 TRP A 299      42.233  31.551  47.353  1.00  0.00           H
ATOM   2253  CZ2 TRP A 299      40.780  31.217  50.357  1.00  0.00           C
ATOM   2254  HZ2 TRP A 299      40.169  30.490  50.870  1.00  0.00           H
ATOM   2255  CH2 TRP A 299      41.158  31.010  49.002  1.00  0.00           C
ATOM   2256  HH2 TRP A 299      40.932  30.102  48.464  1.00  0.00           H
ATOM   2257  C   TRP A 299      45.682  36.147  50.460  1.00  0.00           C
ATOM   2258  O   TRP A 299      45.808  36.324  49.216  1.00  0.00           O
ATOM   2259  N   TRP A 300      46.396  36.870  51.334  1.00  0.00           N
ATOM   2260  HN  TRP A 300      46.158  36.733  52.293  1.00  0.00           H
ATOM   2261  CA  TRP A 300      47.406  37.812  50.985  1.00  0.00           C
ATOM   2262  HA  TRP A 300      47.087  38.571  50.285  1.00  0.00           H
ATOM   2263  CB  TRP A 300      47.817  38.556  52.265  1.00  0.00           C
ATOM   2264  HB1 TRP A 300      48.250  37.797  52.951  1.00  0.00           H
ATOM   2265  HB2 TRP A 300      46.913  39.049  52.684  1.00  0.00           H
ATOM   2266  CG  TRP A 300      48.956  39.480  52.208  1.00  0.00           C
ATOM   2267  CD1 TRP A 300      48.671  40.807  51.807  1.00  0.00           C
ATOM   2268  HD1 TRP A 300      47.691  41.198  51.573  1.00  0.00           H
ATOM   2269  NE1 TRP A 300      49.805  41.558  51.725  1.00  0.00           N
ATOM   2270  HE1 TRP A 300      49.901  42.398  51.237  1.00  0.00           H
ATOM   2271  CE2 TRP A 300      50.885  40.839  52.168  1.00  0.00           C
ATOM   2272  CD2 TRP A 300      50.346  39.550  52.637  1.00  0.00           C
ATOM   2273  CE3 TRP A 300      51.176  38.705  53.368  1.00  0.00           C
ATOM   2274  HE3 TRP A 300      50.825  37.749  53.728  1.00  0.00           H
ATOM   2275  CZ3 TRP A 300      52.518  39.094  53.441  1.00  0.00           C
ATOM   2276  HZ3 TRP A 300      53.206  38.418  53.926  1.00  0.00           H
ATOM   2277  CZ2 TRP A 300      52.167  41.209  52.337  1.00  0.00           C
ATOM   2278  HZ2 TRP A 300      52.414  42.188  51.953  1.00  0.00           H
ATOM   2279  CH2 TRP A 300      53.011  40.304  52.903  1.00  0.00           C
ATOM   2280  HH2 TRP A 300      54.070  40.501  52.981  1.00  0.00           H
ATOM   2281  C   TRP A 300      48.614  37.055  50.337  1.00  0.00           C
ATOM   2282  O   TRP A 300      49.049  37.502  49.307  1.00  0.00           O
ATOM   2283  N   VAL A 301      49.009  35.872  50.813  1.00  0.00           N
ATOM   2284  HN  VAL A 301      48.602  35.496  51.642  1.00  0.00           H
ATOM   2285  CA  VAL A 301      50.038  35.053  50.122  1.00  0.00           C
ATOM   2286  HA  VAL A 301      50.893  35.695  49.968  1.00  0.00           H
ATOM   2287  CB  VAL A 301      50.544  33.798  50.893  1.00  0.00           C
ATOM   2288  HB  VAL A 301      49.753  33.098  51.237  1.00  0.00           H
ATOM   2289  CG1 VAL A 301      51.480  32.887  50.103  1.00  0.00           C
ATOM   2290 1HG1 VAL A 301      52.168  33.524  49.508  1.00  0.00           H
ATOM   2291 2HG1 VAL A 301      50.893  32.250  49.407  1.00  0.00           H
ATOM   2292 3HG1 VAL A 301      51.979  32.211  50.831  1.00  0.00           H
ATOM   2293  CG2 VAL A 301      51.266  34.286  52.199  1.00  0.00           C
ATOM   2294 1HG2 VAL A 301      50.596  34.577  53.036  1.00  0.00           H
ATOM   2295 2HG2 VAL A 301      51.932  35.139  51.947  1.00  0.00           H
ATOM   2296 3HG2 VAL A 301      51.812  33.397  52.582  1.00  0.00           H
ATOM   2297  C   VAL A 301      49.670  34.566  48.673  1.00  0.00           C
ATOM   2298  O   VAL A 301      50.438  34.454  47.719  1.00  0.00           O
ATOM   2299  N   ILE A 302      48.354  34.313  48.505  1.00  0.00           N
ATOM   2300  HN  ILE A 302      47.734  34.391  49.281  1.00  0.00           H
ATOM   2301  CA  ILE A 302      47.798  34.139  47.183  1.00  0.00           C
ATOM   2302  HA  ILE A 302      48.290  33.384  46.588  1.00  0.00           H
ATOM   2303  CB  ILE A 302      46.389  33.417  47.347  1.00  0.00           C
ATOM   2304  HB  ILE A 302      45.770  34.035  48.033  1.00  0.00           H
ATOM   2305  CG2 ILE A 302      45.753  33.228  46.015  1.00  0.00           C
ATOM   2306 1HG2 ILE A 302      45.362  34.181  45.601  1.00  0.00           H
ATOM   2307 2HG2 ILE A 302      44.991  32.425  45.916  1.00  0.00           H
ATOM   2308 3HG2 ILE A 302      46.615  32.900  45.395  1.00  0.00           H
ATOM   2309  CG1 ILE A 302      46.309  32.134  48.060  1.00  0.00           C
ATOM   2310 1HG1 ILE A 302      45.270  31.739  48.049  1.00  0.00           H
ATOM   2311 2HG1 ILE A 302      46.389  32.274  49.159  1.00  0.00           H
ATOM   2312  CD  ILE A 302      47.245  30.940  47.592  1.00  0.00           C
ATOM   2313  HD1 ILE A 302      46.880  29.965  47.978  1.00  0.00           H
ATOM   2314  HD2 ILE A 302      48.252  30.976  48.060  1.00  0.00           H
ATOM   2315  HD3 ILE A 302      47.254  30.959  46.481  1.00  0.00           H
ATOM   2316  C   ILE A 302      47.849  35.278  46.179  1.00  0.00           C
ATOM   2317  O   ILE A 302      48.108  35.123  44.975  1.00  0.00           O
ATOM   2318  N   LEU A 303      47.608  36.477  46.699  1.00  0.00           N
ATOM   2319  HN  LEU A 303      47.152  36.584  47.579  1.00  0.00           H
ATOM   2320  CA  LEU A 303      47.971  37.663  45.959  1.00  0.00           C
ATOM   2321  HA  LEU A 303      47.538  37.554  44.976  1.00  0.00           H
ATOM   2322  CB  LEU A 303      47.587  39.031  46.745  1.00  0.00           C
ATOM   2323  HB1 LEU A 303      48.001  39.932  46.244  1.00  0.00           H
ATOM   2324  HB2 LEU A 303      48.165  39.089  47.691  1.00  0.00           H
ATOM   2325  CG  LEU A 303      46.141  39.230  47.079  1.00  0.00           C
ATOM   2326  HG  LEU A 303      45.904  38.596  47.960  1.00  0.00           H
ATOM   2327  CD1 LEU A 303      45.831  40.662  47.739  1.00  0.00           C
ATOM   2328 1HD1 LEU A 303      46.551  40.933  48.541  1.00  0.00           H
ATOM   2329 2HD1 LEU A 303      44.825  40.723  48.205  1.00  0.00           H
ATOM   2330 3HD1 LEU A 303      45.903  41.470  46.979  1.00  0.00           H
ATOM   2331  CD2 LEU A 303      45.131  39.030  45.916  1.00  0.00           C
ATOM   2332 1HD2 LEU A 303      44.090  39.053  46.302  1.00  0.00           H
ATOM   2333 2HD2 LEU A 303      45.271  38.056  45.400  1.00  0.00           H
ATOM   2334 3HD2 LEU A 303      45.244  39.767  45.092  1.00  0.00           H
ATOM   2335  C   LEU A 303      49.481  37.824  45.617  1.00  0.00           C
ATOM   2336  O   LEU A 303      49.888  38.038  44.482  1.00  0.00           O
ATOM   2337  N   THR A 304      50.356  37.583  46.621  1.00  0.00           N
ATOM   2338  HN  THR A 304      50.013  37.564  47.556  1.00  0.00           H
ATOM   2339  CA  THR A 304      51.791  37.561  46.443  1.00  0.00           C
ATOM   2340  HA  THR A 304      52.046  38.515  46.006  1.00  0.00           H
ATOM   2341  CB  THR A 304      52.680  37.523  47.643  1.00  0.00           C
ATOM   2342  HB  THR A 304      53.739  37.764  47.413  1.00  0.00           H
ATOM   2343  OG1 THR A 304      52.739  36.246  48.339  1.00  0.00           O
ATOM   2344  HG1 THR A 304      51.809  36.082  48.507  1.00  0.00           H
ATOM   2345  CG2 THR A 304      52.112  38.658  48.630  1.00  0.00           C
ATOM   2346 1HG2 THR A 304      52.801  38.648  49.501  1.00  0.00           H
ATOM   2347 2HG2 THR A 304      51.100  38.366  48.986  1.00  0.00           H
ATOM   2348 3HG2 THR A 304      52.024  39.570  48.002  1.00  0.00           H
ATOM   2349  C   THR A 304      52.382  36.516  45.528  1.00  0.00           C
ATOM   2350  O   THR A 304      53.284  36.891  44.795  1.00  0.00           O
ATOM   2351  N   ILE A 305      51.946  35.208  45.507  1.00  0.00           N
ATOM   2352  HN  ILE A 305      51.309  34.919  46.217  1.00  0.00           H
ATOM   2353  CA  ILE A 305      52.363  34.185  44.541  1.00  0.00           C
ATOM   2354  HA  ILE A 305      53.435  34.087  44.630  1.00  0.00           H
ATOM   2355  CB  ILE A 305      51.921  32.723  44.925  1.00  0.00           C
ATOM   2356  HB  ILE A 305      52.083  32.567  46.013  1.00  0.00           H
ATOM   2357  CG2 ILE A 305      50.379  32.544  44.739  1.00  0.00           C
ATOM   2358 1HG2 ILE A 305      50.067  31.563  45.156  1.00  0.00           H
ATOM   2359 2HG2 ILE A 305      50.171  32.650  43.653  1.00  0.00           H
ATOM   2360 3HG2 ILE A 305      49.832  33.343  45.283  1.00  0.00           H
ATOM   2361  CG1 ILE A 305      52.739  31.697  44.146  1.00  0.00           C
ATOM   2362 1HG1 ILE A 305      53.823  31.939  44.156  1.00  0.00           H
ATOM   2363 2HG1 ILE A 305      52.435  31.865  43.091  1.00  0.00           H
ATOM   2364  CD  ILE A 305      52.630  30.209  44.476  1.00  0.00           C
ATOM   2365  HD1 ILE A 305      52.987  29.528  43.674  1.00  0.00           H
ATOM   2366  HD2 ILE A 305      51.610  29.828  44.697  1.00  0.00           H
ATOM   2367  HD3 ILE A 305      53.302  29.994  45.335  1.00  0.00           H
ATOM   2368  C   ILE A 305      51.860  34.509  43.125  1.00  0.00           C
ATOM   2369  O   ILE A 305      52.540  34.403  42.094  1.00  0.00           O
ATOM   2370  N   THR A 306      50.701  35.124  43.104  1.00  0.00           N
ATOM   2371  HN  THR A 306      50.122  35.144  43.915  1.00  0.00           H
ATOM   2372  CA  THR A 306      50.229  35.848  41.933  1.00  0.00           C
ATOM   2373  HA  THR A 306      50.164  35.226  41.053  1.00  0.00           H
ATOM   2374  CB  THR A 306      48.732  36.358  42.007  1.00  0.00           C
ATOM   2375  HB  THR A 306      48.653  37.212  42.713  1.00  0.00           H
ATOM   2376  OG1 THR A 306      47.920  35.312  42.457  1.00  0.00           O
ATOM   2377  HG1 THR A 306      48.106  35.068  43.367  1.00  0.00           H
ATOM   2378  CG2 THR A 306      48.313  36.724  40.556  1.00  0.00           C
ATOM   2379 1HG2 THR A 306      48.544  35.896  39.852  1.00  0.00           H
ATOM   2380 2HG2 THR A 306      48.826  37.620  40.146  1.00  0.00           H
ATOM   2381 3HG2 THR A 306      47.216  36.894  40.599  1.00  0.00           H
ATOM   2382  C   THR A 306      51.228  36.887  41.489  1.00  0.00           C
ATOM   2383  O   THR A 306      51.523  36.813  40.331  1.00  0.00           O
ATOM   2384  N   TRP A 307      51.862  37.706  42.293  1.00  0.00           N
ATOM   2385  HN  TRP A 307      51.507  37.838  43.215  1.00  0.00           H
ATOM   2386  CA  TRP A 307      52.780  38.724  41.931  1.00  0.00           C
ATOM   2387  HA  TRP A 307      52.245  39.253  41.157  1.00  0.00           H
ATOM   2388  CB  TRP A 307      53.121  39.656  43.113  1.00  0.00           C
ATOM   2389  HB1 TRP A 307      53.877  39.218  43.799  1.00  0.00           H
ATOM   2390  HB2 TRP A 307      52.243  39.848  43.767  1.00  0.00           H
ATOM   2391  CG  TRP A 307      53.683  41.037  42.710  1.00  0.00           C
ATOM   2392  CD1 TRP A 307      52.879  42.118  42.790  1.00  0.00           C
ATOM   2393  HD1 TRP A 307      51.826  42.005  43.000  1.00  0.00           H
ATOM   2394  NE1 TRP A 307      53.606  43.329  42.582  1.00  0.00           N
ATOM   2395  HE1 TRP A 307      53.251  44.135  42.162  1.00  0.00           H
ATOM   2396  CE2 TRP A 307      54.852  42.996  42.253  1.00  0.00           C
ATOM   2397  CD2 TRP A 307      54.943  41.587  42.311  1.00  0.00           C
ATOM   2398  CE3 TRP A 307      56.105  40.982  41.877  1.00  0.00           C
ATOM   2399  HE3 TRP A 307      56.152  39.914  42.027  1.00  0.00           H
ATOM   2400  CZ3 TRP A 307      57.221  41.719  41.416  1.00  0.00           C
ATOM   2401  HZ3 TRP A 307      58.109  41.189  41.106  1.00  0.00           H
ATOM   2402  CZ2 TRP A 307      55.964  43.740  41.841  1.00  0.00           C
ATOM   2403  HZ2 TRP A 307      55.998  44.818  41.895  1.00  0.00           H
ATOM   2404  CH2 TRP A 307      57.156  43.091  41.407  1.00  0.00           C
ATOM   2405  HH2 TRP A 307      58.065  43.594  41.112  1.00  0.00           H
ATOM   2406  C   TRP A 307      54.033  38.112  41.302  1.00  0.00           C
ATOM   2407  O   TRP A 307      54.504  38.537  40.219  1.00  0.00           O
ATOM   2408  N   PHE A 308      54.544  37.133  42.000  1.00  0.00           N
ATOM   2409  HN  PHE A 308      54.106  36.929  42.872  1.00  0.00           H
ATOM   2410  CA  PHE A 308      55.554  36.191  41.584  1.00  0.00           C
ATOM   2411  HA  PHE A 308      56.376  36.887  41.512  1.00  0.00           H
ATOM   2412  CB  PHE A 308      55.792  35.227  42.805  1.00  0.00           C
ATOM   2413  HB1 PHE A 308      54.841  34.933  43.299  1.00  0.00           H
ATOM   2414  HB2 PHE A 308      56.319  35.825  43.578  1.00  0.00           H
ATOM   2415  CG  PHE A 308      56.507  33.970  42.490  1.00  0.00           C
ATOM   2416  CD1 PHE A 308      55.790  32.769  42.242  1.00  0.00           C
ATOM   2417  HD1 PHE A 308      54.723  32.816  42.404  1.00  0.00           H
ATOM   2418  CE1 PHE A 308      56.373  31.622  41.729  1.00  0.00           C
ATOM   2419  HE1 PHE A 308      55.758  30.759  41.523  1.00  0.00           H
ATOM   2420  CZ  PHE A 308      57.755  31.666  41.438  1.00  0.00           C
ATOM   2421  HZ  PHE A 308      58.296  30.808  41.067  1.00  0.00           H
ATOM   2422  CD2 PHE A 308      57.865  33.969  42.204  1.00  0.00           C
ATOM   2423  HD2 PHE A 308      58.375  34.892  42.437  1.00  0.00           H
ATOM   2424  CE2 PHE A 308      58.464  32.848  41.674  1.00  0.00           C
ATOM   2425  HE2 PHE A 308      59.538  32.860  41.562  1.00  0.00           H
ATOM   2426  C   PHE A 308      55.385  35.582  40.135  1.00  0.00           C
ATOM   2427  O   PHE A 308      56.189  35.759  39.190  1.00  0.00           O
ATOM   2428  N   LEU A 309      54.260  34.810  39.999  1.00  0.00           N
ATOM   2429  HN  LEU A 309      53.632  34.689  40.764  1.00  0.00           H
ATOM   2430  CA  LEU A 309      53.827  34.198  38.739  1.00  0.00           C
ATOM   2431  HA  LEU A 309      54.608  33.482  38.528  1.00  0.00           H
ATOM   2432  CB  LEU A 309      52.678  33.269  39.089  1.00  0.00           C
ATOM   2433  HB1 LEU A 309      51.803  33.932  39.256  1.00  0.00           H
ATOM   2434  HB2 LEU A 309      52.918  32.711  40.020  1.00  0.00           H
ATOM   2435  CG  LEU A 309      52.280  32.371  38.002  1.00  0.00           C
ATOM   2436  HG  LEU A 309      52.120  32.913  37.046  1.00  0.00           H
ATOM   2437  CD1 LEU A 309      53.360  31.295  37.867  1.00  0.00           C
ATOM   2438 1HD1 LEU A 309      53.421  30.684  38.792  1.00  0.00           H
ATOM   2439 2HD1 LEU A 309      54.337  31.787  37.672  1.00  0.00           H
ATOM   2440 3HD1 LEU A 309      53.088  30.547  37.092  1.00  0.00           H
ATOM   2441  CD2 LEU A 309      50.924  31.684  38.326  1.00  0.00           C
ATOM   2442 1HD2 LEU A 309      50.109  32.385  38.603  1.00  0.00           H
ATOM   2443 2HD2 LEU A 309      50.953  30.945  39.155  1.00  0.00           H
ATOM   2444 3HD2 LEU A 309      50.558  31.054  37.487  1.00  0.00           H
ATOM   2445  C   LEU A 309      53.596  35.101  37.594  1.00  0.00           C
ATOM   2446  O   LEU A 309      54.059  34.869  36.481  1.00  0.00           O
ATOM   2447  N   ALA A 310      52.981  36.236  37.902  1.00  0.00           N
ATOM   2448  HN  ALA A 310      52.605  36.433  38.804  1.00  0.00           H
ATOM   2449  CA  ALA A 310      53.005  37.337  36.939  1.00  0.00           C
ATOM   2450  HA  ALA A 310      52.535  36.832  36.108  1.00  0.00           H
ATOM   2451  CB  ALA A 310      52.175  38.545  37.499  1.00  0.00           C
ATOM   2452  HB1 ALA A 310      51.641  39.205  36.781  1.00  0.00           H
ATOM   2453  HB2 ALA A 310      52.610  39.031  38.399  1.00  0.00           H
ATOM   2454  HB3 ALA A 310      51.311  38.027  37.968  1.00  0.00           H
ATOM   2455  C   ALA A 310      54.356  37.900  36.361  1.00  0.00           C
ATOM   2456  O   ALA A 310      54.373  38.201  35.185  1.00  0.00           O
ATOM   2457  N   ALA A 311      55.430  38.062  37.123  1.00  0.00           N
ATOM   2458  HN  ALA A 311      55.378  37.708  38.054  1.00  0.00           H
ATOM   2459  CA  ALA A 311      56.729  38.300  36.574  1.00  0.00           C
ATOM   2460  HA  ALA A 311      56.630  39.287  36.147  1.00  0.00           H
ATOM   2461  CB  ALA A 311      57.703  38.351  37.804  1.00  0.00           C
ATOM   2462  HB1 ALA A 311      57.957  37.328  38.156  1.00  0.00           H
ATOM   2463  HB2 ALA A 311      57.168  38.847  38.642  1.00  0.00           H
ATOM   2464  HB3 ALA A 311      58.577  39.025  37.680  1.00  0.00           H
ATOM   2465  C   ALA A 311      57.163  37.283  35.490  1.00  0.00           C
ATOM   2466  O   ALA A 311      57.672  37.675  34.456  1.00  0.00           O
ATOM   2467  N   GLY A 312      56.919  35.971  35.738  1.00  0.00           N
ATOM   2468  HN  GLY A 312      56.451  35.705  36.578  1.00  0.00           H
ATOM   2469  CA  GLY A 312      57.373  34.908  34.855  1.00  0.00           C
ATOM   2470  HA1 GLY A 312      57.366  34.056  35.518  1.00  0.00           H
ATOM   2471  HA2 GLY A 312      58.368  35.193  34.548  1.00  0.00           H
ATOM   2472  C   GLY A 312      56.460  34.623  33.697  1.00  0.00           C
ATOM   2473  O   GLY A 312      56.847  34.082  32.698  1.00  0.00           O
ATOM   2474  N   ARG A 313      55.224  35.053  33.770  1.00  0.00           N
ATOM   2475  HN  ARG A 313      55.003  35.406  34.676  1.00  0.00           H
ATOM   2476  CA  ARG A 313      54.173  34.784  32.852  1.00  0.00           C
ATOM   2477  HA  ARG A 313      54.517  34.119  32.074  1.00  0.00           H
ATOM   2478  CB  ARG A 313      52.997  33.998  33.468  1.00  0.00           C
ATOM   2479  HB1 ARG A 313      52.149  33.776  32.785  1.00  0.00           H
ATOM   2480  HB2 ARG A 313      52.608  34.637  34.290  1.00  0.00           H
ATOM   2481  CG  ARG A 313      53.356  32.467  33.763  1.00  0.00           C
ATOM   2482  HG1 ARG A 313      54.192  32.381  34.490  1.00  0.00           H
ATOM   2483  HG2 ARG A 313      53.932  32.220  32.846  1.00  0.00           H
ATOM   2484  CD  ARG A 313      52.203  31.565  33.916  1.00  0.00           C
ATOM   2485  HD1 ARG A 313      51.586  31.443  33.000  1.00  0.00           H
ATOM   2486  HD2 ARG A 313      51.425  31.926  34.622  1.00  0.00           H
ATOM   2487  NE  ARG A 313      52.503  30.170  34.371  1.00  0.00           N
ATOM   2488  HE  ARG A 313      53.442  29.833  34.444  1.00  0.00           H
ATOM   2489  CZ  ARG A 313      51.747  29.349  35.059  1.00  0.00           C
ATOM   2490  NH1 ARG A 313      50.486  29.552  35.249  1.00  0.00           N
ATOM   2491 1HH1 ARG A 313      49.973  28.812  35.685  1.00  0.00           H
ATOM   2492 2HH1 ARG A 313      49.966  30.283  34.807  1.00  0.00           H
ATOM   2493  NH2 ARG A 313      52.338  28.378  35.696  1.00  0.00           N
ATOM   2494 1HH2 ARG A 313      51.845  27.852  36.389  1.00  0.00           H
ATOM   2495 2HH2 ARG A 313      53.329  28.312  35.579  1.00  0.00           H
ATOM   2496  C   ARG A 313      53.751  35.982  32.148  1.00  0.00           C
ATOM   2497  O   ARG A 313      53.973  37.074  32.596  1.00  0.00           O
ATOM   2498  N   LYS A 314      53.096  35.736  31.004  1.00  0.00           N
ATOM   2499  HN  LYS A 314      52.863  34.854  30.601  1.00  0.00           H
ATOM   2500  CA  LYS A 314      52.526  36.755  30.124  1.00  0.00           C
ATOM   2501  HA  LYS A 314      53.150  37.605  30.357  1.00  0.00           H
ATOM   2502  CB  LYS A 314      52.775  36.374  28.637  1.00  0.00           C
ATOM   2503  HB1 LYS A 314      53.849  36.242  28.383  1.00  0.00           H
ATOM   2504  HB2 LYS A 314      52.484  37.250  28.018  1.00  0.00           H
ATOM   2505  CG  LYS A 314      52.110  35.131  28.025  1.00  0.00           C
ATOM   2506  HG1 LYS A 314      51.059  35.071  28.377  1.00  0.00           H
ATOM   2507  HG2 LYS A 314      52.683  34.238  28.356  1.00  0.00           H
ATOM   2508  CD  LYS A 314      52.076  35.296  26.522  1.00  0.00           C
ATOM   2509  HD1 LYS A 314      53.087  35.140  26.087  1.00  0.00           H
ATOM   2510  HD2 LYS A 314      51.845  36.349  26.255  1.00  0.00           H
ATOM   2511  CE  LYS A 314      51.158  34.395  25.646  1.00  0.00           C
ATOM   2512  HE1 LYS A 314      51.289  34.673  24.578  1.00  0.00           H
ATOM   2513  HE2 LYS A 314      50.090  34.526  25.921  1.00  0.00           H
ATOM   2514  NZ  LYS A 314      51.470  33.045  25.924  1.00  0.00           N
ATOM   2515  HZ1 LYS A 314      51.066  32.746  26.835  1.00  0.00           H
ATOM   2516  HZ2 LYS A 314      52.466  32.749  25.883  1.00  0.00           H
ATOM   2517  HZ3 LYS A 314      51.072  32.399  25.213  1.00  0.00           H
ATOM   2518  C   LYS A 314      51.068  37.055  30.359  1.00  0.00           C
ATOM   2519  O   LYS A 314      50.359  36.230  30.925  1.00  0.00           O
ATOM   2520  N   TRP A 315      50.611  38.333  30.051  1.00  0.00           N
ATOM   2521  HN  TRP A 315      51.226  38.992  29.625  1.00  0.00           H
ATOM   2522  CA  TRP A 315      49.294  38.817  30.299  1.00  0.00           C
ATOM   2523  HA  TRP A 315      49.108  38.591  31.338  1.00  0.00           H
ATOM   2524  CB  TRP A 315      49.128  40.452  30.186  1.00  0.00           C
ATOM   2525  HB1 TRP A 315      49.444  40.801  29.180  1.00  0.00           H
ATOM   2526  HB2 TRP A 315      49.677  41.029  30.960  1.00  0.00           H
ATOM   2527  CG  TRP A 315      47.666  40.904  30.360  1.00  0.00           C
ATOM   2528  CD1 TRP A 315      47.084  41.616  31.383  1.00  0.00           C
ATOM   2529  HD1 TRP A 315      47.508  41.801  32.359  1.00  0.00           H
ATOM   2530  NE1 TRP A 315      45.778  41.978  31.046  1.00  0.00           N
ATOM   2531  HE1 TRP A 315      45.365  42.825  31.300  1.00  0.00           H
ATOM   2532  CE2 TRP A 315      45.516  41.569  29.793  1.00  0.00           C
ATOM   2533  CD2 TRP A 315      46.696  40.929  29.265  1.00  0.00           C
ATOM   2534  CE3 TRP A 315      46.571  40.359  27.997  1.00  0.00           C
ATOM   2535  HE3 TRP A 315      47.479  39.929  27.601  1.00  0.00           H
ATOM   2536  CZ3 TRP A 315      45.475  40.697  27.210  1.00  0.00           C
ATOM   2537  HZ3 TRP A 315      45.381  40.218  26.247  1.00  0.00           H
ATOM   2538  CZ2 TRP A 315      44.466  41.845  29.027  1.00  0.00           C
ATOM   2539  HZ2 TRP A 315      43.665  42.446  29.431  1.00  0.00           H
ATOM   2540  CH2 TRP A 315      44.386  41.385  27.730  1.00  0.00           C
ATOM   2541  HH2 TRP A 315      43.521  41.510  27.096  1.00  0.00           H
ATOM   2542  C   TRP A 315      48.274  38.070  29.424  1.00  0.00           C
ATOM   2543  O   TRP A 315      48.605  37.821  28.239  1.00  0.00           O
ATOM   2544  N   SER A 316      47.087  37.814  29.989  1.00  0.00           N
ATOM   2545  HN  SER A 316      46.892  38.152  30.907  1.00  0.00           H
ATOM   2546  CA  SER A 316      45.938  37.243  29.349  1.00  0.00           C
ATOM   2547  HA  SER A 316      45.808  37.873  28.482  1.00  0.00           H
ATOM   2548  CB  SER A 316      46.014  35.772  29.073  1.00  0.00           C
ATOM   2549  HB1 SER A 316      46.063  35.205  30.027  1.00  0.00           H
ATOM   2550  HB2 SER A 316      46.970  35.596  28.533  1.00  0.00           H
ATOM   2551  OG  SER A 316      44.897  35.151  28.326  1.00  0.00           O
ATOM   2552  HG1 SER A 316      44.106  35.206  28.866  1.00  0.00           H
ATOM   2553  C   SER A 316      44.688  37.426  30.113  1.00  0.00           C
ATOM   2554  O   SER A 316      44.695  37.400  31.316  1.00  0.00           O
ATOM   2555  N   CYS A 317      43.565  37.758  29.357  1.00  0.00           N
ATOM   2556  HN  CYS A 317      43.626  37.784  28.363  1.00  0.00           H
ATOM   2557  CA  CYS A 317      42.273  38.030  29.980  1.00  0.00           C
ATOM   2558  HA  CYS A 317      41.718  38.476  29.168  1.00  0.00           H
ATOM   2559  CB  CYS A 317      41.568  36.591  30.126  1.00  0.00           C
ATOM   2560  HB1 CYS A 317      40.628  36.609  30.720  1.00  0.00           H
ATOM   2561  HB2 CYS A 317      42.325  35.941  30.613  1.00  0.00           H
ATOM   2562  SG  CYS A 317      41.109  35.987  28.474  1.00  0.00           S
ATOM   2563  HG1 CYS A 317      40.699  34.893  29.098  1.00  0.00           H
ATOM   2564  C   CYS A 317      42.105  38.935  31.280  1.00  0.00           C
ATOM   2565  O   CYS A 317      41.545  38.481  32.275  1.00  0.00           O
ATOM   2566  N   GLU A 318      42.634  40.196  31.276  1.00  0.00           N
ATOM   2567  HN  GLU A 318      42.904  40.550  30.384  1.00  0.00           H
ATOM   2568  CA  GLU A 318      42.702  41.072  32.473  1.00  0.00           C
ATOM   2569  HA  GLU A 318      43.295  41.927  32.182  1.00  0.00           H
ATOM   2570  CB  GLU A 318      41.277  41.446  32.946  1.00  0.00           C
ATOM   2571  HB1 GLU A 318      41.436  41.869  33.961  1.00  0.00           H
ATOM   2572  HB2 GLU A 318      40.655  40.525  32.945  1.00  0.00           H
ATOM   2573  CG  GLU A 318      40.596  42.425  32.021  1.00  0.00           C
ATOM   2574  HG1 GLU A 318      40.090  41.887  31.192  1.00  0.00           H
ATOM   2575  HG2 GLU A 318      41.293  43.179  31.597  1.00  0.00           H
ATOM   2576  CD  GLU A 318      39.523  43.249  32.667  1.00  0.00           C
ATOM   2577  OE1 GLU A 318      39.751  44.478  32.791  1.00  0.00           O
ATOM   2578  OE2 GLU A 318      38.456  42.664  33.000  1.00  0.00           O
ATOM   2579  C   GLU A 318      43.569  40.523  33.573  1.00  0.00           C
ATOM   2580  O   GLU A 318      43.726  41.094  34.606  1.00  0.00           O
ATOM   2581  N   ALA A 319      44.216  39.360  33.406  1.00  0.00           N
ATOM   2582  HN  ALA A 319      44.238  38.804  32.578  1.00  0.00           H
ATOM   2583  CA  ALA A 319      45.238  38.913  34.342  1.00  0.00           C
ATOM   2584  HA  ALA A 319      45.639  39.762  34.876  1.00  0.00           H
ATOM   2585  CB  ALA A 319      44.742  37.906  35.348  1.00  0.00           C
ATOM   2586  HB1 ALA A 319      43.967  38.444  35.934  1.00  0.00           H
ATOM   2587  HB2 ALA A 319      45.551  37.516  36.002  1.00  0.00           H
ATOM   2588  HB3 ALA A 319      44.193  37.070  34.864  1.00  0.00           H
ATOM   2589  C   ALA A 319      46.469  38.247  33.594  1.00  0.00           C
ATOM   2590  O   ALA A 319      46.944  38.739  32.558  1.00  0.00           O
ATOM   2591  N   ILE A 320      47.030  37.099  34.090  1.00  0.00           N
ATOM   2592  HN  ILE A 320      46.737  36.727  34.968  1.00  0.00           H
ATOM   2593  CA  ILE A 320      48.142  36.358  33.459  1.00  0.00           C
ATOM   2594  HA  ILE A 320      48.411  36.808  32.515  1.00  0.00           H
ATOM   2595  CB  ILE A 320      49.484  36.320  34.187  1.00  0.00           C
ATOM   2596  HB  ILE A 320      50.229  35.655  33.698  1.00  0.00           H
ATOM   2597  CG2 ILE A 320      49.926  37.836  34.086  1.00  0.00           C
ATOM   2598 1HG2 ILE A 320      49.241  38.456  34.703  1.00  0.00           H
ATOM   2599 2HG2 ILE A 320      49.920  38.192  33.034  1.00  0.00           H
ATOM   2600 3HG2 ILE A 320      50.939  37.827  34.542  1.00  0.00           H
ATOM   2601  CG1 ILE A 320      49.345  35.829  35.745  1.00  0.00           C
ATOM   2602 1HG1 ILE A 320      48.390  36.170  36.197  1.00  0.00           H
ATOM   2603 2HG1 ILE A 320      50.156  36.334  36.312  1.00  0.00           H
ATOM   2604  CD  ILE A 320      49.462  34.285  35.928  1.00  0.00           C
ATOM   2605  HD1 ILE A 320      50.158  33.789  35.218  1.00  0.00           H
ATOM   2606  HD2 ILE A 320      48.484  33.828  35.663  1.00  0.00           H
ATOM   2607  HD3 ILE A 320      49.769  33.959  36.944  1.00  0.00           H
ATOM   2608  C   ILE A 320      47.643  34.938  33.171  1.00  0.00           C
ATOM   2609  O   ILE A 320      46.656  34.486  33.829  1.00  0.00           O
ATOM   2610  N   GLU A 321      48.196  34.178  32.315  1.00  0.00           N
ATOM   2611  HN  GLU A 321      49.010  34.362  31.768  1.00  0.00           H
ATOM   2612  CA  GLU A 321      47.747  32.857  32.034  1.00  0.00           C
ATOM   2613  HA  GLU A 321      46.725  32.921  31.691  1.00  0.00           H
ATOM   2614  CB  GLU A 321      48.633  32.209  30.831  1.00  0.00           C
ATOM   2615  HB1 GLU A 321      48.258  31.187  30.607  1.00  0.00           H
ATOM   2616  HB2 GLU A 321      49.694  32.114  31.146  1.00  0.00           H
ATOM   2617  CG  GLU A 321      48.595  33.113  29.526  1.00  0.00           C
ATOM   2618  HG1 GLU A 321      49.174  34.053  29.651  1.00  0.00           H
ATOM   2619  HG2 GLU A 321      47.503  33.306  29.446  1.00  0.00           H
ATOM   2620  CD  GLU A 321      49.231  32.553  28.253  1.00  0.00           C
ATOM   2621  OE1 GLU A 321      48.446  32.453  27.323  1.00  0.00           O
ATOM   2622  OE2 GLU A 321      50.490  32.346  28.183  1.00  0.00           O
ATOM   2623  C   GLU A 321      47.917  31.838  33.238  1.00  0.00           C
ATOM   2624  O   GLU A 321      48.926  31.773  33.994  1.00  0.00           O
ATOM   2625  N   GLN A 322      46.921  30.963  33.270  1.00  0.00           N
ATOM   2626  HN  GLN A 322      46.205  30.966  32.576  1.00  0.00           H
ATOM   2627  CA  GLN A 322      46.880  29.920  34.223  1.00  0.00           C
ATOM   2628  HA  GLN A 322      47.894  29.549  34.176  1.00  0.00           H
ATOM   2629  CB  GLN A 322      46.487  30.509  35.566  1.00  0.00           C
ATOM   2630  HB1 GLN A 322      45.656  31.236  35.444  1.00  0.00           H
ATOM   2631  HB2 GLN A 322      47.336  31.075  36.005  1.00  0.00           H
ATOM   2632  CG  GLN A 322      45.981  29.598  36.740  1.00  0.00           C
ATOM   2633  HG1 GLN A 322      45.101  29.040  36.353  1.00  0.00           H
ATOM   2634  HG2 GLN A 322      45.722  30.212  37.628  1.00  0.00           H
ATOM   2635  CD  GLN A 322      46.993  28.506  37.073  1.00  0.00           C
ATOM   2636  OE1 GLN A 322      48.107  28.424  36.619  1.00  0.00           O
ATOM   2637  NE2 GLN A 322      46.457  27.548  37.880  1.00  0.00           N
ATOM   2638 1HE2 GLN A 322      47.082  26.788  38.056  1.00  0.00           H
ATOM   2639 2HE2 GLN A 322      45.647  27.806  38.408  1.00  0.00           H
ATOM   2640  C   GLN A 322      45.943  28.874  33.727  1.00  0.00           C
ATOM   2641  O   GLN A 322      44.909  29.274  33.219  1.00  0.00           O
ATOM   2642  N   LYS A 323      46.199  27.528  33.899  1.00  0.00           N
ATOM   2643  HN  LYS A 323      47.074  27.351  34.342  1.00  0.00           H
ATOM   2644  CA  LYS A 323      45.287  26.444  33.654  1.00  0.00           C
ATOM   2645  HA  LYS A 323      44.376  26.857  34.063  1.00  0.00           H
ATOM   2646  CB  LYS A 323      45.108  26.193  32.190  1.00  0.00           C
ATOM   2647  HB1 LYS A 323      44.933  27.133  31.624  1.00  0.00           H
ATOM   2648  HB2 LYS A 323      44.177  25.631  31.965  1.00  0.00           H
ATOM   2649  CG  LYS A 323      46.276  25.541  31.368  1.00  0.00           C
ATOM   2650  HG1 LYS A 323      46.358  24.491  31.721  1.00  0.00           H
ATOM   2651  HG2 LYS A 323      47.224  26.017  31.696  1.00  0.00           H
ATOM   2652  CD  LYS A 323      46.125  25.630  29.831  1.00  0.00           C
ATOM   2653  HD1 LYS A 323      46.990  25.167  29.311  1.00  0.00           H
ATOM   2654  HD2 LYS A 323      46.287  26.648  29.419  1.00  0.00           H
ATOM   2655  CE  LYS A 323      44.907  24.966  29.215  1.00  0.00           C
ATOM   2656  HE1 LYS A 323      45.006  25.012  28.109  1.00  0.00           H
ATOM   2657  HE2 LYS A 323      43.944  25.394  29.568  1.00  0.00           H
ATOM   2658  NZ  LYS A 323      44.756  23.481  29.543  1.00  0.00           N
ATOM   2659  HZ1 LYS A 323      44.572  23.422  30.565  1.00  0.00           H
ATOM   2660  HZ2 LYS A 323      45.720  23.114  29.410  1.00  0.00           H
ATOM   2661  HZ3 LYS A 323      44.133  22.933  28.916  1.00  0.00           H
ATOM   2662  C   LYS A 323      45.579  25.116  34.289  1.00  0.00           C
ATOM   2663  O   LYS A 323      44.791  24.142  34.217  1.00  0.00           O
ATOM   2664  N   ALA A 324      46.749  24.935  35.028  1.00  0.00           N
ATOM   2665  HN  ALA A 324      47.471  25.617  35.115  1.00  0.00           H
ATOM   2666  CA  ALA A 324      47.109  23.753  35.681  1.00  0.00           C
ATOM   2667  HA  ALA A 324      46.224  23.137  35.748  1.00  0.00           H
ATOM   2668  CB  ALA A 324      48.253  23.027  34.934  1.00  0.00           C
ATOM   2669  HB1 ALA A 324      47.772  22.556  34.050  1.00  0.00           H
ATOM   2670  HB2 ALA A 324      48.655  22.203  35.561  1.00  0.00           H
ATOM   2671  HB3 ALA A 324      49.035  23.777  34.690  1.00  0.00           H
ATOM   2672  C   ALA A 324      47.725  24.150  37.024  1.00  0.00           C
ATOM   2673  O   ALA A 324      48.406  25.161  37.085  1.00  0.00           O
ATOM   2674  N   VAL A 325      47.597  23.361  38.056  1.00  0.00           N
ATOM   2675  HN  VAL A 325      47.023  22.579  37.826  1.00  0.00           H
ATOM   2676  CA  VAL A 325      48.190  23.602  39.366  1.00  0.00           C
ATOM   2677  HA  VAL A 325      48.064  22.697  39.942  1.00  0.00           H
ATOM   2678  CB  VAL A 325      49.751  23.682  39.476  1.00  0.00           C
ATOM   2679  HB  VAL A 325      50.053  24.683  39.102  1.00  0.00           H
ATOM   2680  CG1 VAL A 325      50.225  23.489  40.923  1.00  0.00           C
ATOM   2681 1HG1 VAL A 325      49.823  22.657  41.540  1.00  0.00           H
ATOM   2682 2HG1 VAL A 325      49.851  24.371  41.487  1.00  0.00           H
ATOM   2683 3HG1 VAL A 325      51.335  23.514  40.879  1.00  0.00           H
ATOM   2684  CG2 VAL A 325      50.392  22.545  38.632  1.00  0.00           C
ATOM   2685 1HG2 VAL A 325      49.976  21.543  38.872  1.00  0.00           H
ATOM   2686 2HG2 VAL A 325      51.488  22.508  38.808  1.00  0.00           H
ATOM   2687 3HG2 VAL A 325      50.429  22.838  37.561  1.00  0.00           H
ATOM   2688  C   VAL A 325      47.550  24.776  40.084  1.00  0.00           C
ATOM   2689  O   VAL A 325      47.722  25.975  39.813  1.00  0.00           O
ATOM   2690  N   TRP A 326      46.788  24.421  41.156  1.00  0.00           N
ATOM   2691  HN  TRP A 326      46.556  23.478  41.382  1.00  0.00           H
ATOM   2692  CA  TRP A 326      45.964  25.368  41.872  1.00  0.00           C
ATOM   2693  HA  TRP A 326      46.398  26.313  41.580  1.00  0.00           H
ATOM   2694  CB  TRP A 326      44.370  25.356  41.568  1.00  0.00           C
ATOM   2695  HB1 TRP A 326      43.886  26.159  42.165  1.00  0.00           H
ATOM   2696  HB2 TRP A 326      43.909  24.409  41.921  1.00  0.00           H
ATOM   2697  CG  TRP A 326      44.165  25.532  40.090  1.00  0.00           C
ATOM   2698  CD1 TRP A 326      43.770  24.528  39.254  1.00  0.00           C
ATOM   2699  HD1 TRP A 326      43.941  23.496  39.521  1.00  0.00           H
ATOM   2700  NE1 TRP A 326      43.314  25.083  38.091  1.00  0.00           N
ATOM   2701  HE1 TRP A 326      43.020  24.601  37.295  1.00  0.00           H
ATOM   2702  CE2 TRP A 326      43.311  26.402  38.195  1.00  0.00           C
ATOM   2703  CD2 TRP A 326      43.893  26.738  39.391  1.00  0.00           C
ATOM   2704  CE3 TRP A 326      44.067  28.119  39.638  1.00  0.00           C
ATOM   2705  HE3 TRP A 326      44.418  28.461  40.601  1.00  0.00           H
ATOM   2706  CZ3 TRP A 326      43.637  29.058  38.738  1.00  0.00           C
ATOM   2707  HZ3 TRP A 326      43.685  30.078  39.091  1.00  0.00           H
ATOM   2708  CZ2 TRP A 326      42.810  27.289  37.233  1.00  0.00           C
ATOM   2709  HZ2 TRP A 326      42.273  27.047  36.327  1.00  0.00           H
ATOM   2710  CH2 TRP A 326      42.978  28.668  37.560  1.00  0.00           C
ATOM   2711  HH2 TRP A 326      42.609  29.394  36.851  1.00  0.00           H
ATOM   2712  C   TRP A 326      46.192  25.265  43.349  1.00  0.00           C
ATOM   2713  O   TRP A 326      46.151  24.169  43.930  1.00  0.00           O
ATOM   2714  N   PHE A 327      46.362  26.425  44.004  1.00  0.00           N
ATOM   2715  HN  PHE A 327      46.621  27.270  43.543  1.00  0.00           H
ATOM   2716  CA  PHE A 327      46.441  26.586  45.367  1.00  0.00           C
ATOM   2717  HA  PHE A 327      46.663  25.625  45.807  1.00  0.00           H
ATOM   2718  CB  PHE A 327      47.576  27.615  45.716  1.00  0.00           C
ATOM   2719  HB1 PHE A 327      47.690  27.855  46.795  1.00  0.00           H
ATOM   2720  HB2 PHE A 327      47.381  28.529  45.115  1.00  0.00           H
ATOM   2721  CG  PHE A 327      48.858  27.097  45.178  1.00  0.00           C
ATOM   2722  CD1 PHE A 327      49.428  27.761  44.055  1.00  0.00           C
ATOM   2723  HD1 PHE A 327      48.888  28.458  43.431  1.00  0.00           H
ATOM   2724  CE1 PHE A 327      50.654  27.308  43.570  1.00  0.00           C
ATOM   2725  HE1 PHE A 327      51.117  27.748  42.700  1.00  0.00           H
ATOM   2726  CZ  PHE A 327      51.331  26.286  44.196  1.00  0.00           C
ATOM   2727  HZ  PHE A 327      52.222  25.951  43.685  1.00  0.00           H
ATOM   2728  CD2 PHE A 327      49.590  26.007  45.748  1.00  0.00           C
ATOM   2729  HD2 PHE A 327      49.119  25.441  46.539  1.00  0.00           H
ATOM   2730  CE2 PHE A 327      50.872  25.661  45.284  1.00  0.00           C
ATOM   2731  HE2 PHE A 327      51.483  24.987  45.866  1.00  0.00           H
ATOM   2732  C   PHE A 327      45.161  26.986  46.144  1.00  0.00           C
ATOM   2733  O   PHE A 327      45.173  26.830  47.338  1.00  0.00           O
ATOM   2734  N   HSD A 328      44.078  27.501  45.427  1.00  0.00           N
ATOM   2735  HN  HSD A 328      44.140  27.327  44.448  1.00  0.00           H
ATOM   2736  CA  HSD A 328      43.014  28.216  46.089  1.00  0.00           C
ATOM   2737  HA  HSD A 328      43.401  29.018  46.700  1.00  0.00           H
ATOM   2738  CB  HSD A 328      42.001  28.922  45.120  1.00  0.00           C
ATOM   2739  HB1 HSD A 328      41.340  29.540  45.765  1.00  0.00           H
ATOM   2740  HB2 HSD A 328      41.457  28.223  44.449  1.00  0.00           H
ATOM   2741  ND1 HSD A 328      42.226  30.189  43.003  1.00  0.00           N
ATOM   2742  HD1 HSD A 328      41.423  29.921  42.470  1.00  0.00           H
ATOM   2743  CG  HSD A 328      42.662  29.842  44.252  1.00  0.00           C
ATOM   2744  CE1 HSD A 328      43.262  30.781  42.277  1.00  0.00           C
ATOM   2745  HE1 HSD A 328      43.223  30.981  41.206  1.00  0.00           H
ATOM   2746  NE2 HSD A 328      44.334  30.788  43.077  1.00  0.00           N
ATOM   2747  CD2 HSD A 328      43.940  30.245  44.283  1.00  0.00           C
ATOM   2748  HD2 HSD A 328      44.660  29.888  45.009  1.00  0.00           H
ATOM   2749  C   HSD A 328      42.153  27.281  47.037  1.00  0.00           C
ATOM   2750  O   HSD A 328      41.758  27.689  48.163  1.00  0.00           O
ATOM   2751  N   ALA A 329      41.821  26.013  46.618  1.00  0.00           N
ATOM   2752  HN  ALA A 329      42.319  25.650  45.835  1.00  0.00           H
ATOM   2753  CA  ALA A 329      41.158  25.094  47.551  1.00  0.00           C
ATOM   2754  HA  ALA A 329      40.259  25.607  47.860  1.00  0.00           H
ATOM   2755  CB  ALA A 329      40.828  23.814  46.822  1.00  0.00           C
ATOM   2756  HB1 ALA A 329      41.735  23.325  46.408  1.00  0.00           H
ATOM   2757  HB2 ALA A 329      40.001  23.960  46.094  1.00  0.00           H
ATOM   2758  HB3 ALA A 329      40.390  23.012  47.453  1.00  0.00           H
ATOM   2759  C   ALA A 329      41.915  24.809  48.810  1.00  0.00           C
ATOM   2760  O   ALA A 329      41.390  24.830  49.879  1.00  0.00           O
ATOM   2761  N   VAL A 330      43.196  24.634  48.619  1.00  0.00           N
ATOM   2762  HN  VAL A 330      43.502  24.653  47.670  1.00  0.00           H
ATOM   2763  CA  VAL A 330      44.214  24.366  49.594  1.00  0.00           C
ATOM   2764  HA  VAL A 330      43.903  23.467  50.105  1.00  0.00           H
ATOM   2765  CB  VAL A 330      45.460  24.016  48.879  1.00  0.00           C
ATOM   2766  HB  VAL A 330      45.809  24.768  48.139  1.00  0.00           H
ATOM   2767  CG1 VAL A 330      46.566  23.713  49.961  1.00  0.00           C
ATOM   2768 1HG1 VAL A 330      47.485  23.327  49.469  1.00  0.00           H
ATOM   2769 2HG1 VAL A 330      46.336  22.884  50.664  1.00  0.00           H
ATOM   2770 3HG1 VAL A 330      46.761  24.685  50.461  1.00  0.00           H
ATOM   2771  CG2 VAL A 330      45.267  22.689  48.136  1.00  0.00           C
ATOM   2772 1HG2 VAL A 330      44.399  22.530  47.461  1.00  0.00           H
ATOM   2773 2HG2 VAL A 330      45.077  21.925  48.920  1.00  0.00           H
ATOM   2774 3HG2 VAL A 330      46.182  22.322  47.625  1.00  0.00           H
ATOM   2775  C   VAL A 330      44.452  25.503  50.557  1.00  0.00           C
ATOM   2776  O   VAL A 330      44.614  25.293  51.731  1.00  0.00           O
ATOM   2777  N   ALA A 331      44.479  26.702  50.031  1.00  0.00           N
ATOM   2778  HN  ALA A 331      44.605  26.814  49.048  1.00  0.00           H
ATOM   2779  CA  ALA A 331      44.513  27.928  50.842  1.00  0.00           C
ATOM   2780  HA  ALA A 331      45.380  27.866  51.482  1.00  0.00           H
ATOM   2781  CB  ALA A 331      44.528  29.130  49.879  1.00  0.00           C
ATOM   2782  HB1 ALA A 331      45.344  28.973  49.142  1.00  0.00           H
ATOM   2783  HB2 ALA A 331      44.668  30.129  50.344  1.00  0.00           H
ATOM   2784  HB3 ALA A 331      43.534  29.183  49.385  1.00  0.00           H
ATOM   2785  C   ALA A 331      43.292  28.051  51.830  1.00  0.00           C
ATOM   2786  O   ALA A 331      43.431  28.554  52.933  1.00  0.00           O
ATOM   2787  N   TRP A 332      42.100  27.655  51.386  1.00  0.00           N
ATOM   2788  HN  TRP A 332      42.018  27.193  50.506  1.00  0.00           H
ATOM   2789  CA  TRP A 332      40.885  27.586  52.196  1.00  0.00           C
ATOM   2790  HA  TRP A 332      40.615  28.555  52.588  1.00  0.00           H
ATOM   2791  CB  TRP A 332      39.619  27.111  51.311  1.00  0.00           C
ATOM   2792  HB1 TRP A 332      38.952  26.631  52.059  1.00  0.00           H
ATOM   2793  HB2 TRP A 332      39.853  26.296  50.592  1.00  0.00           H
ATOM   2794  CG  TRP A 332      38.663  28.119  50.620  1.00  0.00           C
ATOM   2795  CD1 TRP A 332      38.404  28.268  49.325  1.00  0.00           C
ATOM   2796  HD1 TRP A 332      38.937  27.772  48.527  1.00  0.00           H
ATOM   2797  NE1 TRP A 332      37.594  29.309  49.126  1.00  0.00           N
ATOM   2798  HE1 TRP A 332      37.275  29.649  48.269  1.00  0.00           H
ATOM   2799  CE2 TRP A 332      37.321  29.857  50.343  1.00  0.00           C
ATOM   2800  CD2 TRP A 332      37.969  29.150  51.373  1.00  0.00           C
ATOM   2801  CE3 TRP A 332      37.969  29.487  52.742  1.00  0.00           C
ATOM   2802  HE3 TRP A 332      38.560  28.894  53.423  1.00  0.00           H
ATOM   2803  CZ3 TRP A 332      37.324  30.665  53.079  1.00  0.00           C
ATOM   2804  HZ3 TRP A 332      37.345  31.048  54.089  1.00  0.00           H
ATOM   2805  CZ2 TRP A 332      36.602  30.927  50.744  1.00  0.00           C
ATOM   2806  HZ2 TRP A 332      36.067  31.532  50.028  1.00  0.00           H
ATOM   2807  CH2 TRP A 332      36.748  31.402  52.118  1.00  0.00           C
ATOM   2808  HH2 TRP A 332      36.412  32.335  52.544  1.00  0.00           H
ATOM   2809  C   TRP A 332      40.931  26.741  53.447  1.00  0.00           C
ATOM   2810  O   TRP A 332      40.385  27.016  54.479  1.00  0.00           O
ATOM   2811  N   GLY A 333      41.544  25.547  53.443  1.00  0.00           N
ATOM   2812  HN  GLY A 333      41.740  25.238  52.516  1.00  0.00           H
ATOM   2813  CA  GLY A 333      41.697  24.630  54.524  1.00  0.00           C
ATOM   2814  HA1 GLY A 333      41.836  23.671  54.046  1.00  0.00           H
ATOM   2815  HA2 GLY A 333      40.834  24.588  55.172  1.00  0.00           H
ATOM   2816  C   GLY A 333      42.817  24.941  55.549  1.00  0.00           C
ATOM   2817  O   GLY A 333      42.881  24.357  56.640  1.00  0.00           O
ATOM   2818  N   THR A 334      43.729  25.878  55.112  1.00  0.00           N
ATOM   2819  HN  THR A 334      43.552  26.304  54.228  1.00  0.00           H
ATOM   2820  CA  THR A 334      44.825  26.434  55.824  1.00  0.00           C
ATOM   2821  HA  THR A 334      45.351  25.577  56.220  1.00  0.00           H
ATOM   2822  CB  THR A 334      45.729  27.239  54.936  1.00  0.00           C
ATOM   2823  HB  THR A 334      45.270  28.131  54.459  1.00  0.00           H
ATOM   2824  OG1 THR A 334      46.382  26.444  53.887  1.00  0.00           O
ATOM   2825  HG1 THR A 334      45.721  25.969  53.378  1.00  0.00           H
ATOM   2826  CG2 THR A 334      46.846  28.011  55.738  1.00  0.00           C
ATOM   2827 1HG2 THR A 334      46.456  28.802  56.415  1.00  0.00           H
ATOM   2828 2HG2 THR A 334      47.525  28.630  55.114  1.00  0.00           H
ATOM   2829 3HG2 THR A 334      47.451  27.257  56.286  1.00  0.00           H
ATOM   2830  C   THR A 334      44.428  27.193  57.172  1.00  0.00           C
ATOM   2831  O   THR A 334      45.017  26.815  58.172  1.00  0.00           O
ATOM   2832  N   PRO A 335      43.437  28.160  57.259  1.00  0.00           N
ATOM   2833  CD  PRO A 335      42.976  28.956  56.119  1.00  0.00           C
ATOM   2834  HD1 PRO A 335      42.573  28.405  55.243  1.00  0.00           H
ATOM   2835  HD2 PRO A 335      43.696  29.781  55.935  1.00  0.00           H
ATOM   2836  CA  PRO A 335      43.011  28.774  58.516  1.00  0.00           C
ATOM   2837  HA  PRO A 335      43.873  29.042  59.109  1.00  0.00           H
ATOM   2838  CB  PRO A 335      42.149  30.006  58.124  1.00  0.00           C
ATOM   2839  HB1 PRO A 335      42.787  30.916  58.121  1.00  0.00           H
ATOM   2840  HB2 PRO A 335      41.363  30.289  58.857  1.00  0.00           H
ATOM   2841  CG  PRO A 335      41.704  29.684  56.691  1.00  0.00           C
ATOM   2842  HG1 PRO A 335      40.776  29.074  56.727  1.00  0.00           H
ATOM   2843  HG2 PRO A 335      41.480  30.601  56.106  1.00  0.00           H
ATOM   2844  C   PRO A 335      42.269  27.792  59.395  1.00  0.00           C
ATOM   2845  O   PRO A 335      42.346  27.729  60.612  1.00  0.00           O
ATOM   2846  N   GLY A 336      41.294  27.098  58.730  1.00  0.00           N
ATOM   2847  HN  GLY A 336      41.306  27.271  57.748  1.00  0.00           H
ATOM   2848  CA  GLY A 336      40.246  26.314  59.389  1.00  0.00           C
ATOM   2849  HA1 GLY A 336      39.599  25.888  58.637  1.00  0.00           H
ATOM   2850  HA2 GLY A 336      39.917  27.032  60.125  1.00  0.00           H
ATOM   2851  C   GLY A 336      40.776  25.058  60.112  1.00  0.00           C
ATOM   2852  O   GLY A 336      40.254  24.707  61.165  1.00  0.00           O
ATOM   2853  N   PHE A 337      41.834  24.470  59.628  1.00  0.00           N
ATOM   2854  HN  PHE A 337      42.158  24.743  58.726  1.00  0.00           H
ATOM   2855  CA  PHE A 337      42.666  23.469  60.260  1.00  0.00           C
ATOM   2856  HA  PHE A 337      42.008  22.638  60.463  1.00  0.00           H
ATOM   2857  CB  PHE A 337      43.846  23.183  59.258  1.00  0.00           C
ATOM   2858  HB1 PHE A 337      44.414  24.113  59.041  1.00  0.00           H
ATOM   2859  HB2 PHE A 337      43.521  22.892  58.236  1.00  0.00           H
ATOM   2860  CG  PHE A 337      44.890  22.171  59.714  1.00  0.00           C
ATOM   2861  CD1 PHE A 337      44.381  21.180  60.540  1.00  0.00           C
ATOM   2862  HD1 PHE A 337      43.347  21.098  60.842  1.00  0.00           H
ATOM   2863  CE1 PHE A 337      45.215  20.165  60.985  1.00  0.00           C
ATOM   2864  HE1 PHE A 337      44.751  19.350  61.519  1.00  0.00           H
ATOM   2865  CZ  PHE A 337      46.558  20.137  60.699  1.00  0.00           C
ATOM   2866  HZ  PHE A 337      47.227  19.333  60.971  1.00  0.00           H
ATOM   2867  CD2 PHE A 337      46.214  22.094  59.300  1.00  0.00           C
ATOM   2868  HD2 PHE A 337      46.670  22.832  58.656  1.00  0.00           H
ATOM   2869  CE2 PHE A 337      47.044  21.122  59.774  1.00  0.00           C
ATOM   2870  HE2 PHE A 337      48.075  21.062  59.459  1.00  0.00           H
ATOM   2871  C   PHE A 337      43.195  23.870  61.648  1.00  0.00           C
ATOM   2872  O   PHE A 337      43.008  23.202  62.673  1.00  0.00           O
ATOM   2873  N   LEU A 338      43.841  25.046  61.686  1.00  0.00           N
ATOM   2874  HN  LEU A 338      44.039  25.447  60.795  1.00  0.00           H
ATOM   2875  CA  LEU A 338      44.286  25.782  62.885  1.00  0.00           C
ATOM   2876  HA  LEU A 338      44.914  25.041  63.359  1.00  0.00           H
ATOM   2877  CB  LEU A 338      45.071  27.101  62.524  1.00  0.00           C
ATOM   2878  HB1 LEU A 338      45.342  27.457  63.541  1.00  0.00           H
ATOM   2879  HB2 LEU A 338      44.353  27.874  62.178  1.00  0.00           H
ATOM   2880  CG  LEU A 338      46.321  26.951  61.647  1.00  0.00           C
ATOM   2881  HG  LEU A 338      46.128  26.389  60.708  1.00  0.00           H
ATOM   2882  CD1 LEU A 338      46.681  28.322  61.215  1.00  0.00           C
ATOM   2883 1HD1 LEU A 338      47.386  28.271  60.358  1.00  0.00           H
ATOM   2884 2HD1 LEU A 338      47.233  28.987  61.913  1.00  0.00           H
ATOM   2885 3HD1 LEU A 338      45.774  28.814  60.802  1.00  0.00           H
ATOM   2886  CD2 LEU A 338      47.496  26.151  62.403  1.00  0.00           C
ATOM   2887 1HD2 LEU A 338      48.434  26.205  61.809  1.00  0.00           H
ATOM   2888 2HD2 LEU A 338      47.146  25.097  62.418  1.00  0.00           H
ATOM   2889 3HD2 LEU A 338      47.729  26.498  63.433  1.00  0.00           H
ATOM   2890  C   LEU A 338      43.193  26.088  63.871  1.00  0.00           C
ATOM   2891  O   LEU A 338      43.363  25.895  65.066  1.00  0.00           O
ATOM   2892  N   THR A 339      42.094  26.590  63.358  1.00  0.00           N
ATOM   2893  HN  THR A 339      42.162  26.649  62.365  1.00  0.00           H
ATOM   2894  CA  THR A 339      40.813  26.873  64.090  1.00  0.00           C
ATOM   2895  HA  THR A 339      41.010  27.536  64.920  1.00  0.00           H
ATOM   2896  CB  THR A 339      39.671  27.485  63.267  1.00  0.00           C
ATOM   2897  HB  THR A 339      39.419  26.700  62.522  1.00  0.00           H
ATOM   2898  OG1 THR A 339      40.122  28.757  62.671  1.00  0.00           O
ATOM   2899  HG1 THR A 339      40.991  28.625  62.285  1.00  0.00           H
ATOM   2900  CG2 THR A 339      38.479  27.915  64.181  1.00  0.00           C
ATOM   2901 1HG2 THR A 339      38.651  28.889  64.686  1.00  0.00           H
ATOM   2902 2HG2 THR A 339      38.248  27.137  64.939  1.00  0.00           H
ATOM   2903 3HG2 THR A 339      37.546  28.059  63.594  1.00  0.00           H
ATOM   2904  C   THR A 339      40.302  25.691  64.814  1.00  0.00           C
ATOM   2905  O   THR A 339      39.986  25.765  66.033  1.00  0.00           O
ATOM   2906  N   VAL A 340      40.237  24.540  64.155  1.00  0.00           N
ATOM   2907  HN  VAL A 340      40.421  24.511  63.175  1.00  0.00           H
ATOM   2908  CA  VAL A 340      39.964  23.266  64.868  1.00  0.00           C
ATOM   2909  HA  VAL A 340      38.949  23.188  65.228  1.00  0.00           H
ATOM   2910  CB  VAL A 340      39.859  22.152  63.822  1.00  0.00           C
ATOM   2911  HB  VAL A 340      40.672  22.330  63.086  1.00  0.00           H
ATOM   2912  CG1 VAL A 340      39.998  20.809  64.468  1.00  0.00           C
ATOM   2913 1HG1 VAL A 340      41.039  20.548  64.752  1.00  0.00           H
ATOM   2914 2HG1 VAL A 340      39.661  19.960  63.835  1.00  0.00           H
ATOM   2915 3HG1 VAL A 340      39.361  20.778  65.378  1.00  0.00           H
ATOM   2916  CG2 VAL A 340      38.527  22.279  63.068  1.00  0.00           C
ATOM   2917 1HG2 VAL A 340      37.605  22.095  63.661  1.00  0.00           H
ATOM   2918 2HG2 VAL A 340      38.594  21.574  62.212  1.00  0.00           H
ATOM   2919 3HG2 VAL A 340      38.453  23.316  62.674  1.00  0.00           H
ATOM   2920  C   VAL A 340      40.934  22.926  66.028  1.00  0.00           C
ATOM   2921  O   VAL A 340      40.486  22.598  67.138  1.00  0.00           O
ATOM   2922  N   MET A 341      42.243  23.036  65.745  1.00  0.00           N
ATOM   2923  HN  MET A 341      42.538  23.372  64.854  1.00  0.00           H
ATOM   2924  CA  MET A 341      43.284  22.695  66.677  1.00  0.00           C
ATOM   2925  HA  MET A 341      43.064  21.695  67.020  1.00  0.00           H
ATOM   2926  CB  MET A 341      44.646  22.480  65.978  1.00  0.00           C
ATOM   2927  HB1 MET A 341      45.494  22.511  66.694  1.00  0.00           H
ATOM   2928  HB2 MET A 341      44.772  23.439  65.431  1.00  0.00           H
ATOM   2929  CG  MET A 341      44.833  21.129  65.269  1.00  0.00           C
ATOM   2930  HG1 MET A 341      43.985  21.132  64.551  1.00  0.00           H
ATOM   2931  HG2 MET A 341      44.635  20.370  66.056  1.00  0.00           H
ATOM   2932  SD  MET A 341      46.489  20.880  64.596  1.00  0.00           S
ATOM   2933  CE  MET A 341      46.718  22.415  63.705  1.00  0.00           C
ATOM   2934  HE1 MET A 341      46.741  23.303  64.372  1.00  0.00           H
ATOM   2935  HE2 MET A 341      45.857  22.570  63.020  1.00  0.00           H
ATOM   2936  HE3 MET A 341      47.676  22.320  63.150  1.00  0.00           H
ATOM   2937  C   MET A 341      43.315  23.468  67.968  1.00  0.00           C
ATOM   2938  O   MET A 341      43.418  22.927  69.027  1.00  0.00           O
ATOM   2939  N   LEU A 342      43.041  24.788  67.800  1.00  0.00           N
ATOM   2940  HN  LEU A 342      42.683  25.106  66.925  1.00  0.00           H
ATOM   2941  CA  LEU A 342      42.968  25.764  68.926  1.00  0.00           C
ATOM   2942  HA  LEU A 342      43.586  25.369  69.719  1.00  0.00           H
ATOM   2943  CB  LEU A 342      43.449  27.171  68.475  1.00  0.00           C
ATOM   2944  HB1 LEU A 342      42.760  27.622  67.730  1.00  0.00           H
ATOM   2945  HB2 LEU A 342      44.410  27.188  67.918  1.00  0.00           H
ATOM   2946  CG  LEU A 342      43.599  28.235  69.563  1.00  0.00           C
ATOM   2947  HG  LEU A 342      42.568  28.294  69.973  1.00  0.00           H
ATOM   2948  CD1 LEU A 342      44.586  27.683  70.623  1.00  0.00           C
ATOM   2949 1HD1 LEU A 342      45.362  27.125  70.056  1.00  0.00           H
ATOM   2950 2HD1 LEU A 342      44.104  27.062  71.408  1.00  0.00           H
ATOM   2951 3HD1 LEU A 342      45.034  28.567  71.125  1.00  0.00           H
ATOM   2952  CD2 LEU A 342      44.019  29.586  69.000  1.00  0.00           C
ATOM   2953 1HD2 LEU A 342      44.615  30.187  69.720  1.00  0.00           H
ATOM   2954 2HD2 LEU A 342      43.120  30.219  68.840  1.00  0.00           H
ATOM   2955 3HD2 LEU A 342      44.723  29.484  68.147  1.00  0.00           H
ATOM   2956  C   LEU A 342      41.594  25.864  69.615  1.00  0.00           C
ATOM   2957  O   LEU A 342      41.547  26.073  70.845  1.00  0.00           O
ATOM   2958  N   LEU A 343      40.471  25.574  68.944  1.00  0.00           N
ATOM   2959  HN  LEU A 343      40.586  25.386  67.971  1.00  0.00           H
ATOM   2960  CA  LEU A 343      39.206  25.622  69.680  1.00  0.00           C
ATOM   2961  HA  LEU A 343      39.014  26.579  70.142  1.00  0.00           H
ATOM   2962  CB  LEU A 343      38.173  25.369  68.542  1.00  0.00           C
ATOM   2963  HB1 LEU A 343      38.502  24.485  67.954  1.00  0.00           H
ATOM   2964  HB2 LEU A 343      38.147  26.173  67.775  1.00  0.00           H
ATOM   2965  CG  LEU A 343      36.739  25.169  69.025  1.00  0.00           C
ATOM   2966  HG  LEU A 343      36.701  24.436  69.859  1.00  0.00           H
ATOM   2967  CD1 LEU A 343      36.117  26.400  69.537  1.00  0.00           C
ATOM   2968 1HD1 LEU A 343      36.645  27.270  69.090  1.00  0.00           H
ATOM   2969 2HD1 LEU A 343      36.336  26.383  70.626  1.00  0.00           H
ATOM   2970 3HD1 LEU A 343      35.018  26.515  69.424  1.00  0.00           H
ATOM   2971  CD2 LEU A 343      35.855  24.583  67.941  1.00  0.00           C
ATOM   2972 1HD2 LEU A 343      35.936  25.324  67.118  1.00  0.00           H
ATOM   2973 2HD2 LEU A 343      34.790  24.514  68.248  1.00  0.00           H
ATOM   2974 3HD2 LEU A 343      36.343  23.629  67.647  1.00  0.00           H
ATOM   2975  C   LEU A 343      39.034  24.556  70.654  1.00  0.00           C
ATOM   2976  O   LEU A 343      38.424  24.755  71.708  1.00  0.00           O
ATOM   2977  N   ALA A 344      39.620  23.363  70.470  1.00  0.00           N
ATOM   2978  HN  ALA A 344      40.053  23.074  69.620  1.00  0.00           H
ATOM   2979  CA  ALA A 344      39.414  22.316  71.437  1.00  0.00           C
ATOM   2980  HA  ALA A 344      38.405  22.162  71.788  1.00  0.00           H
ATOM   2981  CB  ALA A 344      39.803  21.023  70.774  1.00  0.00           C
ATOM   2982  HB1 ALA A 344      39.034  20.796  70.005  1.00  0.00           H
ATOM   2983  HB2 ALA A 344      39.562  20.118  71.372  1.00  0.00           H
ATOM   2984  HB3 ALA A 344      40.804  20.983  70.295  1.00  0.00           H
ATOM   2985  C   ALA A 344      40.317  22.560  72.710  1.00  0.00           C
ATOM   2986  O   ALA A 344      40.169  21.855  73.725  1.00  0.00           O
ATOM   2987  N   MET A 345      41.292  23.499  72.569  1.00  0.00           N
ATOM   2988  HN  MET A 345      41.426  24.037  71.739  1.00  0.00           H
ATOM   2989  CA  MET A 345      42.176  23.840  73.704  1.00  0.00           C
ATOM   2990  HA  MET A 345      42.300  22.935  74.280  1.00  0.00           H
ATOM   2991  CB  MET A 345      43.639  24.313  73.302  1.00  0.00           C
ATOM   2992  HB1 MET A 345      44.117  24.585  74.267  1.00  0.00           H
ATOM   2993  HB2 MET A 345      43.538  25.217  72.664  1.00  0.00           H
ATOM   2994  CG  MET A 345      44.382  23.268  72.506  1.00  0.00           C
ATOM   2995  HG1 MET A 345      43.796  22.804  71.685  1.00  0.00           H
ATOM   2996  HG2 MET A 345      44.573  22.404  73.177  1.00  0.00           H
ATOM   2997  SD  MET A 345      45.979  23.948  71.776  1.00  0.00           S
ATOM   2998  CE  MET A 345      46.928  22.441  71.945  1.00  0.00           C
ATOM   2999  HE1 MET A 345      47.967  22.691  71.640  1.00  0.00           H
ATOM   3000  HE2 MET A 345      46.410  21.727  71.269  1.00  0.00           H
ATOM   3001  HE3 MET A 345      46.900  21.873  72.899  1.00  0.00           H
ATOM   3002  C   MET A 345      41.536  24.801  74.748  1.00  0.00           C
ATOM   3003  O   MET A 345      42.054  24.891  75.870  1.00  0.00           O
ATOM   3004  N   ASN A 346      40.462  25.514  74.477  1.00  0.00           N
ATOM   3005  HN  ASN A 346      40.010  25.348  73.604  1.00  0.00           H
ATOM   3006  CA  ASN A 346      39.749  26.308  75.535  1.00  0.00           C
ATOM   3007  HA  ASN A 346      39.099  26.955  74.964  1.00  0.00           H
ATOM   3008  CB  ASN A 346      38.930  25.474  76.473  1.00  0.00           C
ATOM   3009  HB1 ASN A 346      38.515  26.179  77.226  1.00  0.00           H
ATOM   3010  HB2 ASN A 346      39.577  24.725  76.977  1.00  0.00           H
ATOM   3011  CG  ASN A 346      37.795  24.832  75.811  1.00  0.00           C
ATOM   3012  OD1 ASN A 346      36.590  25.149  75.874  1.00  0.00           O
ATOM   3013  ND2 ASN A 346      38.134  23.805  74.964  1.00  0.00           N
ATOM   3014 1HD2 ASN A 346      37.432  23.366  74.404  1.00  0.00           H
ATOM   3015 2HD2 ASN A 346      39.078  23.735  74.642  1.00  0.00           H
ATOM   3016  C   ASN A 346      40.561  27.350  76.276  1.00  0.00           C
ATOM   3017  O   ASN A 346      40.662  27.222  77.525  1.00  0.00           O
ATOM   3018  N   LYS A 347      41.158  28.276  75.586  1.00  0.00           N
ATOM   3019  HN  LYS A 347      41.155  28.232  74.590  1.00  0.00           H
ATOM   3020  CA  LYS A 347      42.091  29.225  76.140  1.00  0.00           C
ATOM   3021  HA  LYS A 347      42.380  29.050  77.166  1.00  0.00           H
ATOM   3022  CB  LYS A 347      43.445  29.188  75.451  1.00  0.00           C
ATOM   3023  HB1 LYS A 347      43.966  30.159  75.597  1.00  0.00           H
ATOM   3024  HB2 LYS A 347      43.235  29.033  74.371  1.00  0.00           H
ATOM   3025  CG  LYS A 347      44.388  28.046  75.923  1.00  0.00           C
ATOM   3026  HG1 LYS A 347      44.700  27.578  74.965  1.00  0.00           H
ATOM   3027  HG2 LYS A 347      43.865  27.260  76.509  1.00  0.00           H
ATOM   3028  CD  LYS A 347      45.636  28.420  76.728  1.00  0.00           C
ATOM   3029  HD1 LYS A 347      46.184  29.273  76.272  1.00  0.00           H
ATOM   3030  HD2 LYS A 347      46.321  27.545  76.721  1.00  0.00           H
ATOM   3031  CE  LYS A 347      45.250  28.767  78.128  1.00  0.00           C
ATOM   3032  HE1 LYS A 347      44.893  27.868  78.674  1.00  0.00           H
ATOM   3033  HE2 LYS A 347      44.518  29.576  78.336  1.00  0.00           H
ATOM   3034  NZ  LYS A 347      46.447  29.154  78.946  1.00  0.00           N
ATOM   3035  HZ1 LYS A 347      46.861  30.093  78.773  1.00  0.00           H
ATOM   3036  HZ2 LYS A 347      47.197  28.440  78.854  1.00  0.00           H
ATOM   3037  HZ3 LYS A 347      46.212  29.006  79.949  1.00  0.00           H
ATOM   3038  C   LYS A 347      41.500  30.634  76.138  1.00  0.00           C
ATOM   3039  O   LYS A 347      42.133  31.608  76.618  1.00  0.00           O
ATOM   3040  N   VAL A 348      40.263  30.701  75.600  1.00  0.00           N
ATOM   3041  HN  VAL A 348      39.909  29.836  75.250  1.00  0.00           H
ATOM   3042  CA  VAL A 348      39.456  31.911  75.432  1.00  0.00           C
ATOM   3043  HA  VAL A 348      39.860  32.539  74.652  1.00  0.00           H
ATOM   3044  CB  VAL A 348      38.097  31.593  74.858  1.00  0.00           C
ATOM   3045  HB  VAL A 348      37.471  31.039  75.589  1.00  0.00           H
ATOM   3046  CG1 VAL A 348      37.423  32.959  74.630  1.00  0.00           C
ATOM   3047 1HG1 VAL A 348      37.960  33.543  73.852  1.00  0.00           H
ATOM   3048 2HG1 VAL A 348      37.262  33.561  75.549  1.00  0.00           H
ATOM   3049 3HG1 VAL A 348      36.484  32.771  74.068  1.00  0.00           H
ATOM   3050  CG2 VAL A 348      38.099  30.938  73.505  1.00  0.00           C
ATOM   3051 1HG2 VAL A 348      38.575  29.934  73.494  1.00  0.00           H
ATOM   3052 2HG2 VAL A 348      38.753  31.534  72.833  1.00  0.00           H
ATOM   3053 3HG2 VAL A 348      37.109  30.883  73.004  1.00  0.00           H
ATOM   3054  C   VAL A 348      39.361  32.777  76.738  1.00  0.00           C
ATOM   3055  O   VAL A 348      38.884  32.360  77.763  1.00  0.00           O
ATOM   3056  N   GLU A 349      39.863  34.031  76.546  1.00  0.00           N
ATOM   3057  HN  GLU A 349      40.444  34.294  75.780  1.00  0.00           H
ATOM   3058  CA  GLU A 349      39.640  35.158  77.452  1.00  0.00           C
ATOM   3059  HA  GLU A 349      39.003  34.884  78.280  1.00  0.00           H
ATOM   3060  CB  GLU A 349      41.052  35.735  77.803  1.00  0.00           C
ATOM   3061  HB1 GLU A 349      40.818  36.634  78.414  1.00  0.00           H
ATOM   3062  HB2 GLU A 349      41.588  35.940  76.852  1.00  0.00           H
ATOM   3063  CG  GLU A 349      41.845  34.744  78.686  1.00  0.00           C
ATOM   3064  HG1 GLU A 349      41.760  33.782  78.137  1.00  0.00           H
ATOM   3065  HG2 GLU A 349      41.399  34.657  79.700  1.00  0.00           H
ATOM   3066  CD  GLU A 349      43.361  35.149  78.769  1.00  0.00           C
ATOM   3067  OE1 GLU A 349      43.796  35.805  77.803  1.00  0.00           O
ATOM   3068  OE2 GLU A 349      44.033  34.674  79.707  1.00  0.00           O
ATOM   3069  C   GLU A 349      38.882  36.256  76.691  1.00  0.00           C
ATOM   3070  O   GLU A 349      39.099  36.545  75.484  1.00  0.00           O
ATOM   3071  N   GLY A 350      38.068  36.996  77.417  1.00  0.00           N
ATOM   3072  HN  GLY A 350      37.911  36.799  78.381  1.00  0.00           H
ATOM   3073  CA  GLY A 350      37.264  38.066  76.798  1.00  0.00           C
ATOM   3074  HA1 GLY A 350      36.245  37.720  76.706  1.00  0.00           H
ATOM   3075  HA2 GLY A 350      37.638  38.166  75.790  1.00  0.00           H
ATOM   3076  C   GLY A 350      37.368  39.398  77.440  1.00  0.00           C
ATOM   3077  O   GLY A 350      38.051  39.509  78.475  1.00  0.00           O
ATOM   3078  N   ASP A 351      36.646  40.367  76.903  1.00  0.00           N
ATOM   3079  HN  ASP A 351      36.049  40.208  76.120  1.00  0.00           H
ATOM   3080  CA  ASP A 351      36.935  41.780  77.134  1.00  0.00           C
ATOM   3081  HA  ASP A 351      37.778  41.829  77.808  1.00  0.00           H
ATOM   3082  CB  ASP A 351      37.185  42.377  75.743  1.00  0.00           C
ATOM   3083  HB1 ASP A 351      36.210  42.238  75.229  1.00  0.00           H
ATOM   3084  HB2 ASP A 351      37.979  41.914  75.118  1.00  0.00           H
ATOM   3085  CG  ASP A 351      37.433  43.888  75.749  1.00  0.00           C
ATOM   3086  OD1 ASP A 351      37.497  44.448  74.624  1.00  0.00           O
ATOM   3087  OD2 ASP A 351      37.732  44.558  76.715  1.00  0.00           O
ATOM   3088  C   ASP A 351      35.714  42.454  77.769  1.00  0.00           C
ATOM   3089  O   ASP A 351      34.586  42.138  77.331  1.00  0.00           O
ATOM   3090  N   ASN A 352      35.851  43.327  78.811  1.00  0.00           N
ATOM   3091  HN  ASN A 352      36.760  43.569  79.142  1.00  0.00           H
ATOM   3092  CA  ASN A 352      34.697  44.043  79.380  1.00  0.00           C
ATOM   3093  HA  ASN A 352      33.801  43.506  79.105  1.00  0.00           H
ATOM   3094  CB  ASN A 352      34.956  44.375  80.848  1.00  0.00           C
ATOM   3095  HB1 ASN A 352      33.981  44.804  81.162  1.00  0.00           H
ATOM   3096  HB2 ASN A 352      35.785  45.086  81.049  1.00  0.00           H
ATOM   3097  CG  ASN A 352      35.238  43.161  81.727  1.00  0.00           C
ATOM   3098  OD1 ASN A 352      36.174  43.137  82.468  1.00  0.00           O
ATOM   3099  ND2 ASN A 352      34.339  42.202  81.545  1.00  0.00           N
ATOM   3100 1HD2 ASN A 352      34.280  41.378  82.108  1.00  0.00           H
ATOM   3101 2HD2 ASN A 352      33.667  42.417  80.836  1.00  0.00           H
ATOM   3102  C   ASN A 352      34.544  45.389  78.664  1.00  0.00           C
ATOM   3103  O   ASN A 352      33.577  46.037  78.822  1.00  0.00           O
ATOM   3104  N   ILE A 353      35.549  45.796  77.814  1.00  0.00           N
ATOM   3105  HN  ILE A 353      36.371  45.278  77.590  1.00  0.00           H
ATOM   3106  CA  ILE A 353      35.577  47.105  77.165  1.00  0.00           C
ATOM   3107  HA  ILE A 353      35.005  47.831  77.724  1.00  0.00           H
ATOM   3108  CB  ILE A 353      36.908  47.766  77.190  1.00  0.00           C
ATOM   3109  HB  ILE A 353      37.605  47.248  76.498  1.00  0.00           H
ATOM   3110  CG2 ILE A 353      36.761  49.261  76.805  1.00  0.00           C
ATOM   3111 1HG2 ILE A 353      36.346  49.349  75.778  1.00  0.00           H
ATOM   3112 2HG2 ILE A 353      37.691  49.850  76.657  1.00  0.00           H
ATOM   3113 3HG2 ILE A 353      36.087  49.806  77.500  1.00  0.00           H
ATOM   3114  CG1 ILE A 353      37.657  47.727  78.517  1.00  0.00           C
ATOM   3115 1HG1 ILE A 353      38.659  48.194  78.411  1.00  0.00           H
ATOM   3116 2HG1 ILE A 353      37.744  46.656  78.800  1.00  0.00           H
ATOM   3117  CD  ILE A 353      36.863  48.321  79.679  1.00  0.00           C
ATOM   3118  HD1 ILE A 353      37.457  48.348  80.617  1.00  0.00           H
ATOM   3119  HD2 ILE A 353      35.942  47.767  79.959  1.00  0.00           H
ATOM   3120  HD3 ILE A 353      36.585  49.375  79.468  1.00  0.00           H
ATOM   3121  C   ILE A 353      35.041  47.092  75.790  1.00  0.00           C
ATOM   3122  O   ILE A 353      34.070  47.756  75.548  1.00  0.00           O
ATOM   3123  N   SER A 354      35.572  46.315  74.853  1.00  0.00           N
ATOM   3124  HN  SER A 354      36.282  45.620  74.939  1.00  0.00           H
ATOM   3125  CA  SER A 354      34.960  46.344  73.543  1.00  0.00           C
ATOM   3126  HA  SER A 354      34.374  47.212  73.280  1.00  0.00           H
ATOM   3127  CB  SER A 354      35.955  46.322  72.357  1.00  0.00           C
ATOM   3128  HB1 SER A 354      36.580  47.236  72.443  1.00  0.00           H
ATOM   3129  HB2 SER A 354      35.466  46.283  71.359  1.00  0.00           H
ATOM   3130  OG  SER A 354      36.804  45.233  72.285  1.00  0.00           O
ATOM   3131  HG1 SER A 354      37.184  45.127  73.160  1.00  0.00           H
ATOM   3132  C   SER A 354      34.103  45.118  73.360  1.00  0.00           C
ATOM   3133  O   SER A 354      33.303  45.073  72.428  1.00  0.00           O
ATOM   3134  N   GLY A 355      34.198  44.058  74.213  1.00  0.00           N
ATOM   3135  HN  GLY A 355      34.720  44.100  75.062  1.00  0.00           H
ATOM   3136  CA  GLY A 355      33.333  42.894  74.207  1.00  0.00           C
ATOM   3137  HA1 GLY A 355      32.355  43.182  73.851  1.00  0.00           H
ATOM   3138  HA2 GLY A 355      33.542  42.396  75.143  1.00  0.00           H
ATOM   3139  C   GLY A 355      33.726  41.842  73.238  1.00  0.00           C
ATOM   3140  O   GLY A 355      32.908  41.024  72.822  1.00  0.00           O
ATOM   3141  N   VAL A 356      35.042  41.770  72.818  1.00  0.00           N
ATOM   3142  HN  VAL A 356      35.750  42.434  73.044  1.00  0.00           H
ATOM   3143  CA  VAL A 356      35.524  40.784  71.967  1.00  0.00           C
ATOM   3144  HA  VAL A 356      34.715  40.282  71.459  1.00  0.00           H
ATOM   3145  CB  VAL A 356      36.392  41.381  70.916  1.00  0.00           C
ATOM   3146  HB  VAL A 356      37.368  41.715  71.327  1.00  0.00           H
ATOM   3147  CG1 VAL A 356      36.757  40.294  69.945  1.00  0.00           C
ATOM   3148 1HG1 VAL A 356      37.184  40.719  69.012  1.00  0.00           H
ATOM   3149 2HG1 VAL A 356      35.911  39.615  69.706  1.00  0.00           H
ATOM   3150 3HG1 VAL A 356      37.535  39.622  70.365  1.00  0.00           H
ATOM   3151  CG2 VAL A 356      35.638  42.531  70.213  1.00  0.00           C
ATOM   3152 1HG2 VAL A 356      34.592  42.223  69.998  1.00  0.00           H
ATOM   3153 2HG2 VAL A 356      36.239  42.818  69.323  1.00  0.00           H
ATOM   3154 3HG2 VAL A 356      35.485  43.456  70.809  1.00  0.00           H
ATOM   3155  C   VAL A 356      36.226  39.722  72.815  1.00  0.00           C
ATOM   3156  O   VAL A 356      36.768  39.882  73.854  1.00  0.00           O
ATOM   3157  N   CYS A 357      36.281  38.460  72.338  1.00  0.00           N
ATOM   3158  HN  CYS A 357      35.914  38.421  71.412  1.00  0.00           H
ATOM   3159  CA  CYS A 357      36.833  37.311  73.015  1.00  0.00           C
ATOM   3160  HA  CYS A 357      37.480  37.604  73.828  1.00  0.00           H
ATOM   3161  CB  CYS A 357      35.837  36.184  73.402  1.00  0.00           C
ATOM   3162  HB1 CYS A 357      36.282  35.272  73.855  1.00  0.00           H
ATOM   3163  HB2 CYS A 357      35.256  35.881  72.505  1.00  0.00           H
ATOM   3164  SG  CYS A 357      34.690  36.789  74.653  1.00  0.00           S
ATOM   3165  C   CYS A 357      37.857  36.675  72.078  1.00  0.00           C
ATOM   3166  O   CYS A 357      37.645  36.518  70.882  1.00  0.00           O
ATOM   3167  N   PHE A 358      39.053  36.358  72.620  1.00  0.00           N
ATOM   3168  HN  PHE A 358      39.239  36.488  73.591  1.00  0.00           H
ATOM   3169  CA  PHE A 358      40.125  35.980  71.730  1.00  0.00           C
ATOM   3170  HA  PHE A 358      39.710  35.250  71.051  1.00  0.00           H
ATOM   3171  CB  PHE A 358      40.863  37.263  71.084  1.00  0.00           C
ATOM   3172  HB1 PHE A 358      41.409  37.827  71.870  1.00  0.00           H
ATOM   3173  HB2 PHE A 358      40.054  37.826  70.572  1.00  0.00           H
ATOM   3174  CG  PHE A 358      41.836  36.886  69.982  1.00  0.00           C
ATOM   3175  CD1 PHE A 358      41.333  36.048  68.967  1.00  0.00           C
ATOM   3176  HD1 PHE A 358      40.360  35.587  69.050  1.00  0.00           H
ATOM   3177  CE1 PHE A 358      42.136  35.645  67.859  1.00  0.00           C
ATOM   3178  HE1 PHE A 358      41.812  34.875  67.175  1.00  0.00           H
ATOM   3179  CZ  PHE A 358      43.384  36.106  67.806  1.00  0.00           C
ATOM   3180  HZ  PHE A 358      43.909  35.927  66.879  1.00  0.00           H
ATOM   3181  CD2 PHE A 358      43.205  37.292  69.879  1.00  0.00           C
ATOM   3182  HD2 PHE A 358      43.612  38.079  70.496  1.00  0.00           H
ATOM   3183  CE2 PHE A 358      43.940  36.987  68.732  1.00  0.00           C
ATOM   3184  HE2 PHE A 358      44.930  37.400  68.608  1.00  0.00           H
ATOM   3185  C   PHE A 358      41.148  35.243  72.505  1.00  0.00           C
ATOM   3186  O   PHE A 358      41.105  35.289  73.732  1.00  0.00           O
ATOM   3187  N   VAL A 359      42.105  34.518  71.910  1.00  0.00           N
ATOM   3188  HN  VAL A 359      42.173  34.400  70.922  1.00  0.00           H
ATOM   3189  CA  VAL A 359      43.089  33.799  72.688  1.00  0.00           C
ATOM   3190  HA  VAL A 359      42.718  33.635  73.689  1.00  0.00           H
ATOM   3191  CB  VAL A 359      43.394  32.328  72.185  1.00  0.00           C
ATOM   3192  HB  VAL A 359      43.671  32.382  71.110  1.00  0.00           H
ATOM   3193  CG1 VAL A 359      44.506  31.610  73.008  1.00  0.00           C
ATOM   3194 1HG1 VAL A 359      44.416  30.512  72.864  1.00  0.00           H
ATOM   3195 2HG1 VAL A 359      44.353  31.902  74.069  1.00  0.00           H
ATOM   3196 3HG1 VAL A 359      45.516  31.964  72.709  1.00  0.00           H
ATOM   3197  CG2 VAL A 359      42.164  31.375  72.314  1.00  0.00           C
ATOM   3198 1HG2 VAL A 359      41.994  31.162  73.391  1.00  0.00           H
ATOM   3199 2HG2 VAL A 359      42.435  30.407  71.842  1.00  0.00           H
ATOM   3200 3HG2 VAL A 359      41.284  31.789  71.776  1.00  0.00           H
ATOM   3201  C   VAL A 359      44.379  34.567  72.859  1.00  0.00           C
ATOM   3202  O   VAL A 359      45.017  34.959  71.857  1.00  0.00           O
ATOM   3203  N   GLY A 360      44.788  34.810  74.126  1.00  0.00           N
ATOM   3204  HN  GLY A 360      44.393  34.226  74.831  1.00  0.00           H
ATOM   3205  CA  GLY A 360      46.036  35.472  74.423  1.00  0.00           C
ATOM   3206  HA1 GLY A 360      46.609  35.464  73.508  1.00  0.00           H
ATOM   3207  HA2 GLY A 360      46.338  34.839  75.244  1.00  0.00           H
ATOM   3208  C   GLY A 360      45.803  36.918  74.770  1.00  0.00           C
ATOM   3209  O   GLY A 360      46.575  37.784  74.464  1.00  0.00           O
ATOM   3210  N   LEU A 361      44.594  37.254  75.278  1.00  0.00           N
ATOM   3211  HN  LEU A 361      43.878  36.624  75.570  1.00  0.00           H
ATOM   3212  CA  LEU A 361      44.145  38.619  75.491  1.00  0.00           C
ATOM   3213  HA  LEU A 361      44.416  39.275  74.677  1.00  0.00           H
ATOM   3214  CB  LEU A 361      42.632  38.511  75.469  1.00  0.00           C
ATOM   3215  HB1 LEU A 361      42.358  37.851  76.320  1.00  0.00           H
ATOM   3216  HB2 LEU A 361      42.235  38.031  74.548  1.00  0.00           H
ATOM   3217  CG  LEU A 361      41.933  39.898  75.723  1.00  0.00           C
ATOM   3218  HG  LEU A 361      42.334  40.449  76.600  1.00  0.00           H
ATOM   3219  CD1 LEU A 361      42.157  40.843  74.531  1.00  0.00           C
ATOM   3220 1HD1 LEU A 361      41.974  40.191  73.650  1.00  0.00           H
ATOM   3221 2HD1 LEU A 361      43.227  41.142  74.537  1.00  0.00           H
ATOM   3222 3HD1 LEU A 361      41.485  41.729  74.517  1.00  0.00           H
ATOM   3223  CD2 LEU A 361      40.446  39.765  75.955  1.00  0.00           C
ATOM   3224 1HD2 LEU A 361      40.253  39.091  76.817  1.00  0.00           H
ATOM   3225 2HD2 LEU A 361      39.840  39.362  75.115  1.00  0.00           H
ATOM   3226 3HD2 LEU A 361      40.002  40.737  76.263  1.00  0.00           H
ATOM   3227  C   LEU A 361      44.683  39.220  76.754  1.00  0.00           C
ATOM   3228  O   LEU A 361      45.117  40.417  76.658  1.00  0.00           O
ATOM   3229  N   TYR A 362      44.804  38.378  77.740  1.00  0.00           N
ATOM   3230  HN  TYR A 362      44.461  37.442  77.719  1.00  0.00           H
ATOM   3231  CA  TYR A 362      45.596  38.675  78.949  1.00  0.00           C
ATOM   3232  HA  TYR A 362      46.117  39.614  78.836  1.00  0.00           H
ATOM   3233  CB  TYR A 362      44.902  38.677  80.262  1.00  0.00           C
ATOM   3234  HB1 TYR A 362      45.631  39.076  81.000  1.00  0.00           H
ATOM   3235  HB2 TYR A 362      44.594  37.669  80.612  1.00  0.00           H
ATOM   3236  CG  TYR A 362      43.627  39.437  80.091  1.00  0.00           C
ATOM   3237  CD1 TYR A 362      42.376  38.720  80.103  1.00  0.00           C
ATOM   3238  HD1 TYR A 362      42.413  37.655  80.278  1.00  0.00           H
ATOM   3239  CE1 TYR A 362      41.134  39.322  79.859  1.00  0.00           C
ATOM   3240  HE1 TYR A 362      40.301  38.665  79.659  1.00  0.00           H
ATOM   3241  CZ  TYR A 362      41.119  40.608  79.540  1.00  0.00           C
ATOM   3242  OH  TYR A 362      39.958  41.094  78.995  1.00  0.00           O
ATOM   3243  HH  TYR A 362      39.372  40.392  78.704  1.00  0.00           H
ATOM   3244  CD2 TYR A 362      43.583  40.807  79.935  1.00  0.00           C
ATOM   3245  HD2 TYR A 362      44.519  41.343  79.878  1.00  0.00           H
ATOM   3246  CE2 TYR A 362      42.347  41.409  79.553  1.00  0.00           C
ATOM   3247  HE2 TYR A 362      42.221  42.464  79.357  1.00  0.00           H
ATOM   3248  C   TYR A 362      46.778  37.731  78.975  1.00  0.00           C
ATOM   3249  O   TYR A 362      47.878  38.152  79.217  1.00  0.00           O
ATOM   3250  N   ASP A 363      46.640  36.396  78.754  1.00  0.00           N
ATOM   3251  HN  ASP A 363      45.738  36.056  78.501  1.00  0.00           H
ATOM   3252  CA  ASP A 363      47.729  35.441  78.620  1.00  0.00           C
ATOM   3253  HA  ASP A 363      48.281  35.528  79.544  1.00  0.00           H
ATOM   3254  CB  ASP A 363      47.017  34.083  78.419  1.00  0.00           C
ATOM   3255  HB1 ASP A 363      46.387  34.179  77.508  1.00  0.00           H
ATOM   3256  HB2 ASP A 363      46.313  33.991  79.274  1.00  0.00           H
ATOM   3257  CG  ASP A 363      47.922  32.895  78.380  1.00  0.00           C
ATOM   3258  OD1 ASP A 363      49.119  33.055  78.522  1.00  0.00           O
ATOM   3259  OD2 ASP A 363      47.415  31.723  78.464  1.00  0.00           O
ATOM   3260  C   ASP A 363      48.790  35.720  77.569  1.00  0.00           C
ATOM   3261  O   ASP A 363      48.516  35.672  76.375  1.00  0.00           O
ATOM   3262  N   LEU A 364      50.079  35.906  78.016  1.00  0.00           N
ATOM   3263  HN  LEU A 364      50.214  35.821  79.000  1.00  0.00           H
ATOM   3264  CA  LEU A 364      51.227  36.106  77.159  1.00  0.00           C
ATOM   3265  HA  LEU A 364      50.883  36.869  76.476  1.00  0.00           H
ATOM   3266  CB  LEU A 364      52.351  36.593  78.071  1.00  0.00           C
ATOM   3267  HB1 LEU A 364      53.261  36.417  77.460  1.00  0.00           H
ATOM   3268  HB2 LEU A 364      52.408  35.831  78.877  1.00  0.00           H
ATOM   3269  CG  LEU A 364      52.249  38.054  78.430  1.00  0.00           C
ATOM   3270  HG  LEU A 364      51.220  38.367  78.710  1.00  0.00           H
ATOM   3271  CD1 LEU A 364      53.161  38.358  79.610  1.00  0.00           C
ATOM   3272 1HD1 LEU A 364      53.333  39.437  79.811  1.00  0.00           H
ATOM   3273 2HD1 LEU A 364      54.127  37.848  79.405  1.00  0.00           H
ATOM   3274 3HD1 LEU A 364      52.712  37.937  80.535  1.00  0.00           H
ATOM   3275  CD2 LEU A 364      52.608  38.967  77.239  1.00  0.00           C
ATOM   3276 1HD2 LEU A 364      51.898  38.772  76.407  1.00  0.00           H
ATOM   3277 2HD2 LEU A 364      53.676  38.714  77.066  1.00  0.00           H
ATOM   3278 3HD2 LEU A 364      52.531  40.039  77.520  1.00  0.00           H
ATOM   3279  C   LEU A 364      51.552  34.889  76.291  1.00  0.00           C
ATOM   3280  O   LEU A 364      51.752  35.014  75.113  1.00  0.00           O
ATOM   3281  N   ASP A 365      51.569  33.687  76.865  1.00  0.00           N
ATOM   3282  HN  ASP A 365      51.195  33.519  77.774  1.00  0.00           H
ATOM   3283  CA  ASP A 365      52.034  32.476  76.166  1.00  0.00           C
ATOM   3284  HA  ASP A 365      52.911  32.674  75.567  1.00  0.00           H
ATOM   3285  CB  ASP A 365      52.591  31.461  77.233  1.00  0.00           C
ATOM   3286  HB1 ASP A 365      53.065  30.615  76.691  1.00  0.00           H
ATOM   3287  HB2 ASP A 365      51.976  31.086  78.079  1.00  0.00           H
ATOM   3288  CG  ASP A 365      53.822  31.981  77.952  1.00  0.00           C
ATOM   3289  OD1 ASP A 365      54.751  32.573  77.307  1.00  0.00           O
ATOM   3290  OD2 ASP A 365      53.962  31.594  79.180  1.00  0.00           O
ATOM   3291  C   ASP A 365      51.114  31.959  75.187  1.00  0.00           C
ATOM   3292  O   ASP A 365      51.474  31.461  74.107  1.00  0.00           O
ATOM   3293  N   ALA A 366      49.796  32.017  75.457  1.00  0.00           N
ATOM   3294  HN  ALA A 366      49.541  32.459  76.313  1.00  0.00           H
ATOM   3295  CA  ALA A 366      48.782  31.669  74.472  1.00  0.00           C
ATOM   3296  HA  ALA A 366      49.013  30.660  74.165  1.00  0.00           H
ATOM   3297  CB  ALA A 366      47.372  31.760  75.203  1.00  0.00           C
ATOM   3298  HB1 ALA A 366      46.491  31.455  74.598  1.00  0.00           H
ATOM   3299  HB2 ALA A 366      47.250  32.815  75.531  1.00  0.00           H
ATOM   3300  HB3 ALA A 366      47.340  31.178  76.149  1.00  0.00           H
ATOM   3301  C   ALA A 366      48.755  32.578  73.286  1.00  0.00           C
ATOM   3302  O   ALA A 366      48.546  32.195  72.146  1.00  0.00           O
ATOM   3303  N   SER A 367      49.036  33.962  73.520  1.00  0.00           N
ATOM   3304  HN  SER A 367      49.224  34.286  74.444  1.00  0.00           H
ATOM   3305  CA  SER A 367      49.205  34.817  72.298  1.00  0.00           C
ATOM   3306  HA  SER A 367      48.298  34.751  71.715  1.00  0.00           H
ATOM   3307  CB  SER A 367      49.286  36.388  72.551  1.00  0.00           C
ATOM   3308  HB1 SER A 367      48.301  36.650  72.993  1.00  0.00           H
ATOM   3309  HB2 SER A 367      49.500  36.873  71.574  1.00  0.00           H
ATOM   3310  OG  SER A 367      50.330  36.731  73.474  1.00  0.00           O
ATOM   3311  HG1 SER A 367      50.393  35.991  74.083  1.00  0.00           H
ATOM   3312  C   SER A 367      50.476  34.386  71.502  1.00  0.00           C
ATOM   3313  O   SER A 367      50.525  34.416  70.282  1.00  0.00           O
ATOM   3314  N   ARG A 368      51.588  34.005  72.203  1.00  0.00           N
ATOM   3315  HN  ARG A 368      51.569  33.713  73.156  1.00  0.00           H
ATOM   3316  CA  ARG A 368      52.840  33.626  71.649  1.00  0.00           C
ATOM   3317  HA  ARG A 368      53.290  34.409  71.056  1.00  0.00           H
ATOM   3318  CB  ARG A 368      53.952  33.326  72.775  1.00  0.00           C
ATOM   3319  HB1 ARG A 368      54.862  32.827  72.377  1.00  0.00           H
ATOM   3320  HB2 ARG A 368      53.569  32.635  73.557  1.00  0.00           H
ATOM   3321  CG  ARG A 368      54.499  34.669  73.416  1.00  0.00           C
ATOM   3322  HG1 ARG A 368      53.658  35.393  73.471  1.00  0.00           H
ATOM   3323  HG2 ARG A 368      55.373  35.048  72.846  1.00  0.00           H
ATOM   3324  CD  ARG A 368      55.016  34.442  74.897  1.00  0.00           C
ATOM   3325  HD1 ARG A 368      55.716  33.581  74.854  1.00  0.00           H
ATOM   3326  HD2 ARG A 368      54.131  34.275  75.547  1.00  0.00           H
ATOM   3327  NE  ARG A 368      55.677  35.708  75.417  1.00  0.00           N
ATOM   3328  HE  ARG A 368      55.597  36.419  74.718  1.00  0.00           H
ATOM   3329  CZ  ARG A 368      56.118  36.000  76.628  1.00  0.00           C
ATOM   3330  NH1 ARG A 368      55.921  35.224  77.638  1.00  0.00           N
ATOM   3331 1HH1 ARG A 368      55.462  34.346  77.506  1.00  0.00           H
ATOM   3332 2HH1 ARG A 368      56.455  35.289  78.481  1.00  0.00           H
ATOM   3333  NH2 ARG A 368      56.814  37.071  76.789  1.00  0.00           N
ATOM   3334 1HH2 ARG A 368      57.400  37.471  76.085  1.00  0.00           H
ATOM   3335 2HH2 ARG A 368      57.200  37.185  77.705  1.00  0.00           H
ATOM   3336  C   ARG A 368      52.871  32.462  70.652  1.00  0.00           C
ATOM   3337  O   ARG A 368      53.435  32.500  69.554  1.00  0.00           O
ATOM   3338  N   TYR A 369      52.197  31.388  71.077  1.00  0.00           N
ATOM   3339  HN  TYR A 369      51.702  31.356  71.943  1.00  0.00           H
ATOM   3340  CA  TYR A 369      52.429  30.108  70.339  1.00  0.00           C
ATOM   3341  HA  TYR A 369      53.329  30.160  69.745  1.00  0.00           H
ATOM   3342  CB  TYR A 369      52.780  28.865  71.254  1.00  0.00           C
ATOM   3343  HB1 TYR A 369      52.876  27.920  70.676  1.00  0.00           H
ATOM   3344  HB2 TYR A 369      51.910  28.678  71.919  1.00  0.00           H
ATOM   3345  CG  TYR A 369      53.984  29.196  72.072  1.00  0.00           C
ATOM   3346  CD1 TYR A 369      55.298  29.109  71.467  1.00  0.00           C
ATOM   3347  HD1 TYR A 369      55.409  28.730  70.462  1.00  0.00           H
ATOM   3348  CE1 TYR A 369      56.427  29.530  72.209  1.00  0.00           C
ATOM   3349  HE1 TYR A 369      57.399  29.577  71.740  1.00  0.00           H
ATOM   3350  CZ  TYR A 369      56.316  29.915  73.581  1.00  0.00           C
ATOM   3351  OH  TYR A 369      57.553  30.249  74.277  1.00  0.00           O
ATOM   3352  HH  TYR A 369      57.279  30.907  74.920  1.00  0.00           H
ATOM   3353  CD2 TYR A 369      53.912  29.593  73.456  1.00  0.00           C
ATOM   3354  HD2 TYR A 369      52.957  29.609  73.960  1.00  0.00           H
ATOM   3355  CE2 TYR A 369      55.056  30.042  74.093  1.00  0.00           C
ATOM   3356  HE2 TYR A 369      54.869  30.254  75.135  1.00  0.00           H
ATOM   3357  C   TYR A 369      51.167  29.877  69.526  1.00  0.00           C
ATOM   3358  O   TYR A 369      51.288  29.498  68.365  1.00  0.00           O
ATOM   3359  N   PHE A 370      49.920  30.049  70.089  1.00  0.00           N
ATOM   3360  HN  PHE A 370      49.781  30.250  71.055  1.00  0.00           H
ATOM   3361  CA  PHE A 370      48.682  29.814  69.338  1.00  0.00           C
ATOM   3362  HA  PHE A 370      48.914  29.057  68.604  1.00  0.00           H
ATOM   3363  CB  PHE A 370      47.444  29.417  70.176  1.00  0.00           C
ATOM   3364  HB1 PHE A 370      46.626  28.946  69.590  1.00  0.00           H
ATOM   3365  HB2 PHE A 370      47.096  30.399  70.562  1.00  0.00           H
ATOM   3366  CG  PHE A 370      47.807  28.520  71.281  1.00  0.00           C
ATOM   3367  CD1 PHE A 370      47.604  28.933  72.621  1.00  0.00           C
ATOM   3368  HD1 PHE A 370      47.191  29.923  72.749  1.00  0.00           H
ATOM   3369  CE1 PHE A 370      47.853  28.089  73.686  1.00  0.00           C
ATOM   3370  HE1 PHE A 370      47.637  28.351  74.711  1.00  0.00           H
ATOM   3371  CZ  PHE A 370      48.434  26.792  73.335  1.00  0.00           C
ATOM   3372  HZ  PHE A 370      48.666  25.993  74.023  1.00  0.00           H
ATOM   3373  CD2 PHE A 370      48.159  27.246  70.984  1.00  0.00           C
ATOM   3374  HD2 PHE A 370      48.325  26.913  69.970  1.00  0.00           H
ATOM   3375  CE2 PHE A 370      48.509  26.395  71.980  1.00  0.00           C
ATOM   3376  HE2 PHE A 370      48.929  25.436  71.713  1.00  0.00           H
ATOM   3377  C   PHE A 370      48.283  30.945  68.401  1.00  0.00           C
ATOM   3378  O   PHE A 370      47.580  30.712  67.442  1.00  0.00           O
ATOM   3379  N   VAL A 371      48.763  32.179  68.566  1.00  0.00           N
ATOM   3380  HN  VAL A 371      49.498  32.438  69.188  1.00  0.00           H
ATOM   3381  CA  VAL A 371      48.325  33.287  67.719  1.00  0.00           C
ATOM   3382  HA  VAL A 371      47.661  32.970  66.928  1.00  0.00           H
ATOM   3383  CB  VAL A 371      47.665  34.406  68.479  1.00  0.00           C
ATOM   3384  HB  VAL A 371      48.194  34.736  69.399  1.00  0.00           H
ATOM   3385  CG1 VAL A 371      47.432  35.586  67.509  1.00  0.00           C
ATOM   3386 1HG1 VAL A 371      48.407  36.070  67.288  1.00  0.00           H
ATOM   3387 2HG1 VAL A 371      46.899  36.237  68.235  1.00  0.00           H
ATOM   3388 3HG1 VAL A 371      46.718  35.290  66.711  1.00  0.00           H
ATOM   3389  CG2 VAL A 371      46.267  33.862  68.933  1.00  0.00           C
ATOM   3390 1HG2 VAL A 371      46.544  33.228  69.802  1.00  0.00           H
ATOM   3391 2HG2 VAL A 371      45.682  33.348  68.140  1.00  0.00           H
ATOM   3392 3HG2 VAL A 371      45.600  34.667  69.310  1.00  0.00           H
ATOM   3393  C   VAL A 371      49.567  33.697  66.945  1.00  0.00           C
ATOM   3394  O   VAL A 371      49.692  33.414  65.764  1.00  0.00           O
ATOM   3395  N   LEU A 372      50.574  34.380  67.533  1.00  0.00           N
ATOM   3396  HN  LEU A 372      50.649  34.532  68.515  1.00  0.00           H
ATOM   3397  CA  LEU A 372      51.676  34.955  66.806  1.00  0.00           C
ATOM   3398  HA  LEU A 372      51.296  35.662  66.084  1.00  0.00           H
ATOM   3399  CB  LEU A 372      52.565  35.811  67.717  1.00  0.00           C
ATOM   3400  HB1 LEU A 372      53.296  36.301  67.039  1.00  0.00           H
ATOM   3401  HB2 LEU A 372      53.055  35.148  68.462  1.00  0.00           H
ATOM   3402  CG  LEU A 372      51.918  37.013  68.568  1.00  0.00           C
ATOM   3403  HG  LEU A 372      51.250  36.528  69.311  1.00  0.00           H
ATOM   3404  CD1 LEU A 372      53.095  37.691  69.313  1.00  0.00           C
ATOM   3405 1HD1 LEU A 372      53.408  37.006  70.130  1.00  0.00           H
ATOM   3406 2HD1 LEU A 372      52.792  38.715  69.618  1.00  0.00           H
ATOM   3407 3HD1 LEU A 372      53.927  37.811  68.587  1.00  0.00           H
ATOM   3408  CD2 LEU A 372      51.216  38.041  67.707  1.00  0.00           C
ATOM   3409 1HD2 LEU A 372      51.101  39.075  68.098  1.00  0.00           H
ATOM   3410 2HD2 LEU A 372      50.155  37.724  67.622  1.00  0.00           H
ATOM   3411 3HD2 LEU A 372      51.628  38.227  66.692  1.00  0.00           H
ATOM   3412  C   LEU A 372      52.623  34.077  65.929  1.00  0.00           C
ATOM   3413  O   LEU A 372      52.886  34.289  64.748  1.00  0.00           O
ATOM   3414  N   LEU A 373      53.048  32.881  66.480  1.00  0.00           N
ATOM   3415  HN  LEU A 373      52.718  32.650  67.391  1.00  0.00           H
ATOM   3416  CA  LEU A 373      53.804  31.875  65.781  1.00  0.00           C
ATOM   3417  HA  LEU A 373      54.748  32.357  65.575  1.00  0.00           H
ATOM   3418  CB  LEU A 373      54.290  30.691  66.701  1.00  0.00           C
ATOM   3419  HB1 LEU A 373      53.394  30.160  67.090  1.00  0.00           H
ATOM   3420  HB2 LEU A 373      54.864  31.191  67.510  1.00  0.00           H
ATOM   3421  CG  LEU A 373      55.247  29.673  66.036  1.00  0.00           C
ATOM   3422  HG  LEU A 373      54.686  29.219  65.192  1.00  0.00           H
ATOM   3423  CD1 LEU A 373      56.470  30.399  65.552  1.00  0.00           C
ATOM   3424 1HD1 LEU A 373      56.942  30.865  66.444  1.00  0.00           H
ATOM   3425 2HD1 LEU A 373      56.275  31.234  64.846  1.00  0.00           H
ATOM   3426 3HD1 LEU A 373      57.261  29.716  65.177  1.00  0.00           H
ATOM   3427  CD2 LEU A 373      55.621  28.615  67.048  1.00  0.00           C
ATOM   3428 1HD2 LEU A 373      54.740  28.071  67.454  1.00  0.00           H
ATOM   3429 2HD2 LEU A 373      56.251  29.015  67.870  1.00  0.00           H
ATOM   3430 3HD2 LEU A 373      56.249  27.892  66.485  1.00  0.00           H
ATOM   3431  C   LEU A 373      53.367  31.396  64.382  1.00  0.00           C
ATOM   3432  O   LEU A 373      53.988  31.671  63.375  1.00  0.00           O
ATOM   3433  N   PRO A 374      52.234  30.692  64.140  1.00  0.00           N
ATOM   3434  CD  PRO A 374      51.512  30.022  65.198  1.00  0.00           C
ATOM   3435  HD1 PRO A 374      51.369  30.611  66.129  1.00  0.00           H
ATOM   3436  HD2 PRO A 374      52.003  29.096  65.567  1.00  0.00           H
ATOM   3437  CA  PRO A 374      51.641  30.450  62.781  1.00  0.00           C
ATOM   3438  HA  PRO A 374      52.486  30.050  62.242  1.00  0.00           H
ATOM   3439  CB  PRO A 374      50.378  29.514  62.994  1.00  0.00           C
ATOM   3440  HB1 PRO A 374      50.548  28.446  62.741  1.00  0.00           H
ATOM   3441  HB2 PRO A 374      49.421  29.804  62.510  1.00  0.00           H
ATOM   3442  CG  PRO A 374      50.198  29.554  64.527  1.00  0.00           C
ATOM   3443  HG1 PRO A 374      49.556  30.443  64.705  1.00  0.00           H
ATOM   3444  HG2 PRO A 374      49.683  28.636  64.881  1.00  0.00           H
ATOM   3445  C   PRO A 374      51.406  31.761  61.945  1.00  0.00           C
ATOM   3446  O   PRO A 374      51.473  31.713  60.732  1.00  0.00           O
ATOM   3447  N   LEU A 375      51.015  32.840  62.630  1.00  0.00           N
ATOM   3448  HN  LEU A 375      50.962  32.848  63.625  1.00  0.00           H
ATOM   3449  CA  LEU A 375      50.718  34.112  62.031  1.00  0.00           C
ATOM   3450  HA  LEU A 375      49.999  33.962  61.239  1.00  0.00           H
ATOM   3451  CB  LEU A 375      50.024  35.076  63.007  1.00  0.00           C
ATOM   3452  HB1 LEU A 375      50.670  35.312  63.879  1.00  0.00           H
ATOM   3453  HB2 LEU A 375      49.103  34.587  63.391  1.00  0.00           H
ATOM   3454  CG  LEU A 375      49.586  36.509  62.553  1.00  0.00           C
ATOM   3455  HG  LEU A 375      50.536  37.070  62.422  1.00  0.00           H
ATOM   3456  CD1 LEU A 375      48.748  36.452  61.192  1.00  0.00           C
ATOM   3457 1HD1 LEU A 375      48.660  37.511  60.870  1.00  0.00           H
ATOM   3458 2HD1 LEU A 375      47.765  36.027  61.489  1.00  0.00           H
ATOM   3459 3HD1 LEU A 375      49.357  35.900  60.444  1.00  0.00           H
ATOM   3460  CD2 LEU A 375      48.984  37.125  63.863  1.00  0.00           C
ATOM   3461 1HD2 LEU A 375      47.939  36.747  63.889  1.00  0.00           H
ATOM   3462 2HD2 LEU A 375      48.801  38.196  63.628  1.00  0.00           H
ATOM   3463 3HD2 LEU A 375      49.482  37.005  64.848  1.00  0.00           H
ATOM   3464  C   LEU A 375      51.971  34.741  61.404  1.00  0.00           C
ATOM   3465  O   LEU A 375      52.147  34.927  60.218  1.00  0.00           O
ATOM   3466  N   CYS A 376      53.068  34.803  62.170  1.00  0.00           N
ATOM   3467  HN  CYS A 376      53.027  34.560  63.136  1.00  0.00           H
ATOM   3468  CA  CYS A 376      54.431  35.159  61.798  1.00  0.00           C
ATOM   3469  HA  CYS A 376      54.441  36.153  61.376  1.00  0.00           H
ATOM   3470  CB  CYS A 376      55.291  35.172  63.114  1.00  0.00           C
ATOM   3471  HB1 CYS A 376      56.344  35.236  62.765  1.00  0.00           H
ATOM   3472  HB2 CYS A 376      55.289  34.224  63.694  1.00  0.00           H
ATOM   3473  SG  CYS A 376      55.017  36.723  64.041  1.00  0.00           S
ATOM   3474  HG1 CYS A 376      53.759  36.386  64.286  1.00  0.00           H
ATOM   3475  C   CYS A 376      55.028  34.381  60.711  1.00  0.00           C
ATOM   3476  O   CYS A 376      55.659  34.970  59.847  1.00  0.00           O
ATOM   3477  N   LEU A 377      54.812  33.062  60.671  1.00  0.00           N
ATOM   3478  HN  LEU A 377      54.176  32.629  61.305  1.00  0.00           H
ATOM   3479  CA  LEU A 377      55.315  32.241  59.534  1.00  0.00           C
ATOM   3480  HA  LEU A 377      56.320  32.544  59.279  1.00  0.00           H
ATOM   3481  CB  LEU A 377      55.373  30.703  59.810  1.00  0.00           C
ATOM   3482  HB1 LEU A 377      55.807  30.383  58.838  1.00  0.00           H
ATOM   3483  HB2 LEU A 377      54.490  30.035  59.907  1.00  0.00           H
ATOM   3484  CG  LEU A 377      56.391  30.364  60.926  1.00  0.00           C
ATOM   3485  HG  LEU A 377      55.944  30.774  61.857  1.00  0.00           H
ATOM   3486  CD1 LEU A 377      56.532  28.874  61.029  1.00  0.00           C
ATOM   3487 1HD1 LEU A 377      55.566  28.334  61.133  1.00  0.00           H
ATOM   3488 2HD1 LEU A 377      57.134  28.625  61.928  1.00  0.00           H
ATOM   3489 3HD1 LEU A 377      56.985  28.536  60.072  1.00  0.00           H
ATOM   3490  CD2 LEU A 377      57.783  31.073  60.898  1.00  0.00           C
ATOM   3491 1HD2 LEU A 377      58.406  30.700  60.057  1.00  0.00           H
ATOM   3492 2HD2 LEU A 377      58.459  30.810  61.739  1.00  0.00           H
ATOM   3493 3HD2 LEU A 377      57.631  32.136  60.610  1.00  0.00           H
ATOM   3494  C   LEU A 377      54.559  32.414  58.285  1.00  0.00           C
ATOM   3495  O   LEU A 377      55.258  32.571  57.261  1.00  0.00           O
ATOM   3496  N   CYS A 378      53.217  32.535  58.288  1.00  0.00           N
ATOM   3497  HN  CYS A 378      52.645  32.332  59.079  1.00  0.00           H
ATOM   3498  CA  CYS A 378      52.518  32.972  57.091  1.00  0.00           C
ATOM   3499  HA  CYS A 378      52.653  32.277  56.275  1.00  0.00           H
ATOM   3500  CB  CYS A 378      50.949  32.958  57.293  1.00  0.00           C
ATOM   3501  HB1 CYS A 378      50.508  33.364  56.358  1.00  0.00           H
ATOM   3502  HB2 CYS A 378      50.734  33.706  58.085  1.00  0.00           H
ATOM   3503  SG  CYS A 378      50.187  31.428  57.762  1.00  0.00           S
ATOM   3504  HG1 CYS A 378      50.939  31.312  58.846  1.00  0.00           H
ATOM   3505  C   CYS A 378      53.032  34.285  56.561  1.00  0.00           C
ATOM   3506  O   CYS A 378      53.168  34.430  55.336  1.00  0.00           O
ATOM   3507  N   VAL A 379      53.252  35.313  57.367  1.00  0.00           N
ATOM   3508  HN  VAL A 379      53.091  35.224  58.346  1.00  0.00           H
ATOM   3509  CA  VAL A 379      53.692  36.631  56.979  1.00  0.00           C
ATOM   3510  HA  VAL A 379      53.023  37.019  56.225  1.00  0.00           H
ATOM   3511  CB  VAL A 379      53.565  37.613  58.133  1.00  0.00           C
ATOM   3512  HB  VAL A 379      54.113  37.172  58.993  1.00  0.00           H
ATOM   3513  CG1 VAL A 379      54.303  38.959  57.727  1.00  0.00           C
ATOM   3514 1HG1 VAL A 379      55.402  38.803  57.683  1.00  0.00           H
ATOM   3515 2HG1 VAL A 379      54.022  39.863  58.309  1.00  0.00           H
ATOM   3516 3HG1 VAL A 379      53.962  39.232  56.705  1.00  0.00           H
ATOM   3517  CG2 VAL A 379      52.073  37.852  58.419  1.00  0.00           C
ATOM   3518 1HG2 VAL A 379      51.548  36.901  58.654  1.00  0.00           H
ATOM   3519 2HG2 VAL A 379      51.625  38.350  57.533  1.00  0.00           H
ATOM   3520 3HG2 VAL A 379      52.003  38.436  59.361  1.00  0.00           H
ATOM   3521  C   VAL A 379      55.079  36.636  56.363  1.00  0.00           C
ATOM   3522  O   VAL A 379      55.351  37.271  55.351  1.00  0.00           O
ATOM   3523  N   PHE A 380      55.976  35.823  56.914  1.00  0.00           N
ATOM   3524  HN  PHE A 380      55.759  35.395  57.789  1.00  0.00           H
ATOM   3525  CA  PHE A 380      57.318  35.461  56.452  1.00  0.00           C
ATOM   3526  HA  PHE A 380      57.827  36.412  56.396  1.00  0.00           H
ATOM   3527  CB  PHE A 380      58.081  34.594  57.496  1.00  0.00           C
ATOM   3528  HB1 PHE A 380      57.471  33.678  57.651  1.00  0.00           H
ATOM   3529  HB2 PHE A 380      58.164  35.164  58.446  1.00  0.00           H
ATOM   3530  CG  PHE A 380      59.469  34.302  56.994  1.00  0.00           C
ATOM   3531  CD1 PHE A 380      59.669  33.057  56.323  1.00  0.00           C
ATOM   3532  HD1 PHE A 380      58.941  32.268  56.202  1.00  0.00           H
ATOM   3533  CE1 PHE A 380      60.892  32.774  55.729  1.00  0.00           C
ATOM   3534  HE1 PHE A 380      61.154  31.828  55.280  1.00  0.00           H
ATOM   3535  CZ  PHE A 380      61.998  33.751  55.885  1.00  0.00           C
ATOM   3536  HZ  PHE A 380      62.960  33.447  55.497  1.00  0.00           H
ATOM   3537  CD2 PHE A 380      60.525  35.207  57.026  1.00  0.00           C
ATOM   3538  HD2 PHE A 380      60.233  36.086  57.583  1.00  0.00           H
ATOM   3539  CE2 PHE A 380      61.792  34.933  56.512  1.00  0.00           C
ATOM   3540  HE2 PHE A 380      62.575  35.599  56.844  1.00  0.00           H
ATOM   3541  C   PHE A 380      57.304  34.902  55.085  1.00  0.00           C
ATOM   3542  O   PHE A 380      58.036  35.357  54.180  1.00  0.00           O
ATOM   3543  N   VAL A 381      56.384  33.934  54.733  1.00  0.00           N
ATOM   3544  HN  VAL A 381      55.749  33.448  55.327  1.00  0.00           H
ATOM   3545  CA  VAL A 381      56.424  33.355  53.426  1.00  0.00           C
ATOM   3546  HA  VAL A 381      57.437  33.274  53.058  1.00  0.00           H
ATOM   3547  CB  VAL A 381      55.835  31.951  53.391  1.00  0.00           C
ATOM   3548  HB  VAL A 381      54.887  31.925  53.970  1.00  0.00           H
ATOM   3549  CG1 VAL A 381      55.512  31.384  51.980  1.00  0.00           C
ATOM   3550 1HG1 VAL A 381      56.350  31.582  51.278  1.00  0.00           H
ATOM   3551 2HG1 VAL A 381      54.606  31.818  51.507  1.00  0.00           H
ATOM   3552 3HG1 VAL A 381      55.489  30.277  52.066  1.00  0.00           H
ATOM   3553  CG2 VAL A 381      56.880  31.067  54.115  1.00  0.00           C
ATOM   3554 1HG2 VAL A 381      57.150  31.393  55.142  1.00  0.00           H
ATOM   3555 2HG2 VAL A 381      57.807  30.975  53.510  1.00  0.00           H
ATOM   3556 3HG2 VAL A 381      56.526  30.014  54.147  1.00  0.00           H
ATOM   3557  C   VAL A 381      55.855  34.213  52.346  1.00  0.00           C
ATOM   3558  O   VAL A 381      56.303  34.234  51.267  1.00  0.00           O
ATOM   3559  N   GLY A 382      54.818  35.075  52.638  1.00  0.00           N
ATOM   3560  HN  GLY A 382      54.512  35.222  53.576  1.00  0.00           H
ATOM   3561  CA  GLY A 382      54.287  36.067  51.709  1.00  0.00           C
ATOM   3562  HA1 GLY A 382      53.456  36.601  52.148  1.00  0.00           H
ATOM   3563  HA2 GLY A 382      54.066  35.696  50.720  1.00  0.00           H
ATOM   3564  C   GLY A 382      55.285  37.168  51.368  1.00  0.00           C
ATOM   3565  O   GLY A 382      55.505  37.558  50.237  1.00  0.00           O
ATOM   3566  N   LEU A 383      56.029  37.647  52.368  1.00  0.00           N
ATOM   3567  HN  LEU A 383      55.832  37.335  53.294  1.00  0.00           H
ATOM   3568  CA  LEU A 383      57.232  38.427  52.144  1.00  0.00           C
ATOM   3569  HA  LEU A 383      56.912  39.344  51.673  1.00  0.00           H
ATOM   3570  CB  LEU A 383      57.793  38.891  53.514  1.00  0.00           C
ATOM   3571  HB1 LEU A 383      58.806  39.345  53.463  1.00  0.00           H
ATOM   3572  HB2 LEU A 383      57.891  37.961  54.114  1.00  0.00           H
ATOM   3573  CG  LEU A 383      56.935  39.901  54.323  1.00  0.00           C
ATOM   3574  HG  LEU A 383      55.945  39.404  54.413  1.00  0.00           H
ATOM   3575  CD1 LEU A 383      57.730  40.035  55.642  1.00  0.00           C
ATOM   3576 1HD1 LEU A 383      58.679  40.613  55.635  1.00  0.00           H
ATOM   3577 2HD1 LEU A 383      57.932  38.976  55.911  1.00  0.00           H
ATOM   3578 3HD1 LEU A 383      57.068  40.488  56.411  1.00  0.00           H
ATOM   3579  CD2 LEU A 383      56.673  41.256  53.638  1.00  0.00           C
ATOM   3580 1HD2 LEU A 383      57.680  41.726  53.622  1.00  0.00           H
ATOM   3581 2HD2 LEU A 383      55.906  41.724  54.291  1.00  0.00           H
ATOM   3582 3HD2 LEU A 383      56.296  40.980  52.631  1.00  0.00           H
ATOM   3583  C   LEU A 383      58.281  37.658  51.352  1.00  0.00           C
ATOM   3584  O   LEU A 383      58.961  38.206  50.514  1.00  0.00           O
ATOM   3585  N   SER A 384      58.479  36.356  51.571  1.00  0.00           N
ATOM   3586  HN  SER A 384      57.965  35.936  52.315  1.00  0.00           H
ATOM   3587  CA  SER A 384      59.374  35.591  50.750  1.00  0.00           C
ATOM   3588  HA  SER A 384      60.328  36.095  50.722  1.00  0.00           H
ATOM   3589  CB  SER A 384      59.642  34.142  51.315  1.00  0.00           C
ATOM   3590  HB1 SER A 384      60.333  33.637  50.607  1.00  0.00           H
ATOM   3591  HB2 SER A 384      58.736  33.522  51.493  1.00  0.00           H
ATOM   3592  OG  SER A 384      60.306  34.235  52.554  1.00  0.00           O
ATOM   3593  HG1 SER A 384      59.679  34.726  53.090  1.00  0.00           H
ATOM   3594  C   SER A 384      58.910  35.482  49.300  1.00  0.00           C
ATOM   3595  O   SER A 384      59.718  35.559  48.303  1.00  0.00           O
ATOM   3596  N   LEU A 385      57.611  35.251  49.020  1.00  0.00           N
ATOM   3597  HN  LEU A 385      57.011  35.162  49.811  1.00  0.00           H
ATOM   3598  CA  LEU A 385      57.130  35.425  47.619  1.00  0.00           C
ATOM   3599  HA  LEU A 385      57.852  34.892  47.019  1.00  0.00           H
ATOM   3600  CB  LEU A 385      55.794  34.770  47.371  1.00  0.00           C
ATOM   3601  HB1 LEU A 385      55.136  34.882  46.482  1.00  0.00           H
ATOM   3602  HB2 LEU A 385      55.173  35.076  48.240  1.00  0.00           H
ATOM   3603  CG  LEU A 385      55.887  33.196  47.442  1.00  0.00           C
ATOM   3604  HG  LEU A 385      56.823  32.960  47.993  1.00  0.00           H
ATOM   3605  CD1 LEU A 385      54.853  32.684  48.527  1.00  0.00           C
ATOM   3606 1HD1 LEU A 385      54.878  33.280  49.465  1.00  0.00           H
ATOM   3607 2HD1 LEU A 385      55.221  31.670  48.791  1.00  0.00           H
ATOM   3608 3HD1 LEU A 385      53.826  32.583  48.116  1.00  0.00           H
ATOM   3609  CD2 LEU A 385      55.949  32.656  46.066  1.00  0.00           C
ATOM   3610 1HD2 LEU A 385      55.102  32.979  45.423  1.00  0.00           H
ATOM   3611 2HD2 LEU A 385      56.257  31.604  46.250  1.00  0.00           H
ATOM   3612 3HD2 LEU A 385      56.809  33.182  45.599  1.00  0.00           H
ATOM   3613  C   LEU A 385      57.050  36.782  46.950  1.00  0.00           C
ATOM   3614  O   LEU A 385      57.357  36.728  45.727  1.00  0.00           O
ATOM   3615  N   LEU A 386      56.818  37.886  47.720  1.00  0.00           N
ATOM   3616  HN  LEU A 386      56.299  37.759  48.562  1.00  0.00           H
ATOM   3617  CA  LEU A 386      57.144  39.216  47.245  1.00  0.00           C
ATOM   3618  HA  LEU A 386      56.590  39.512  46.367  1.00  0.00           H
ATOM   3619  CB  LEU A 386      56.688  40.275  48.313  1.00  0.00           C
ATOM   3620  HB1 LEU A 386      57.151  41.240  48.015  1.00  0.00           H
ATOM   3621  HB2 LEU A 386      57.143  40.055  49.302  1.00  0.00           H
ATOM   3622  CG  LEU A 386      55.177  40.502  48.560  1.00  0.00           C
ATOM   3623  HG  LEU A 386      54.840  39.508  48.926  1.00  0.00           H
ATOM   3624  CD1 LEU A 386      54.881  41.580  49.619  1.00  0.00           C
ATOM   3625 1HD1 LEU A 386      53.845  41.464  50.003  1.00  0.00           H
ATOM   3626 2HD1 LEU A 386      55.050  42.593  49.196  1.00  0.00           H
ATOM   3627 3HD1 LEU A 386      55.597  41.603  50.468  1.00  0.00           H
ATOM   3628  CD2 LEU A 386      54.368  40.960  47.344  1.00  0.00           C
ATOM   3629 1HD2 LEU A 386      53.273  41.027  47.519  1.00  0.00           H
ATOM   3630 2HD2 LEU A 386      54.620  40.276  46.506  1.00  0.00           H
ATOM   3631 3HD2 LEU A 386      54.631  41.989  47.016  1.00  0.00           H
ATOM   3632  C   LEU A 386      58.638  39.290  46.895  1.00  0.00           C
ATOM   3633  O   LEU A 386      58.991  39.860  45.855  1.00  0.00           O
ATOM   3634  N   LEU A 387      59.635  38.685  47.638  1.00  0.00           N
ATOM   3635  HN  LEU A 387      59.435  38.224  48.499  1.00  0.00           H
ATOM   3636  CA  LEU A 387      61.002  38.626  47.236  1.00  0.00           C
ATOM   3637  HA  LEU A 387      61.342  39.627  47.015  1.00  0.00           H
ATOM   3638  CB  LEU A 387      61.865  38.291  48.473  1.00  0.00           C
ATOM   3639  HB1 LEU A 387      61.704  37.205  48.643  1.00  0.00           H
ATOM   3640  HB2 LEU A 387      61.465  38.793  49.380  1.00  0.00           H
ATOM   3641  CG  LEU A 387      63.379  38.393  48.228  1.00  0.00           C
ATOM   3642  HG  LEU A 387      63.635  37.820  47.311  1.00  0.00           H
ATOM   3643  CD1 LEU A 387      63.678  39.830  48.214  1.00  0.00           C
ATOM   3644 1HD1 LEU A 387      63.557  40.288  49.219  1.00  0.00           H
ATOM   3645 2HD1 LEU A 387      62.948  40.343  47.552  1.00  0.00           H
ATOM   3646 3HD1 LEU A 387      64.746  39.987  47.950  1.00  0.00           H
ATOM   3647  CD2 LEU A 387      64.054  37.707  49.468  1.00  0.00           C
ATOM   3648 1HD2 LEU A 387      63.408  36.934  49.937  1.00  0.00           H
ATOM   3649 2HD2 LEU A 387      64.282  38.504  50.207  1.00  0.00           H
ATOM   3650 3HD2 LEU A 387      65.056  37.301  49.212  1.00  0.00           H
ATOM   3651  C   LEU A 387      61.291  37.805  45.973  1.00  0.00           C
ATOM   3652  O   LEU A 387      62.038  38.194  45.060  1.00  0.00           O
ATOM   3653  N   ALA A 388      60.678  36.641  45.917  1.00  0.00           N
ATOM   3654  HN  ALA A 388      60.204  36.251  46.703  1.00  0.00           H
ATOM   3655  CA  ALA A 388      60.695  35.824  44.736  1.00  0.00           C
ATOM   3656  HA  ALA A 388      61.740  35.595  44.584  1.00  0.00           H
ATOM   3657  CB  ALA A 388      59.775  34.555  45.004  1.00  0.00           C
ATOM   3658  HB1 ALA A 388      59.925  33.888  44.128  1.00  0.00           H
ATOM   3659  HB2 ALA A 388      58.725  34.830  45.245  1.00  0.00           H
ATOM   3660  HB3 ALA A 388      60.273  33.990  45.820  1.00  0.00           H
ATOM   3661  C   ALA A 388      60.062  36.588  43.464  1.00  0.00           C
ATOM   3662  O   ALA A 388      60.553  36.512  42.380  1.00  0.00           O
ATOM   3663  N   GLY A 389      58.980  37.347  43.592  1.00  0.00           N
ATOM   3664  HN  GLY A 389      58.491  37.345  44.461  1.00  0.00           H
ATOM   3665  CA  GLY A 389      58.621  38.347  42.518  1.00  0.00           C
ATOM   3666  HA1 GLY A 389      57.791  38.936  42.880  1.00  0.00           H
ATOM   3667  HA2 GLY A 389      58.411  37.757  41.638  1.00  0.00           H
ATOM   3668  C   GLY A 389      59.664  39.363  42.147  1.00  0.00           C
ATOM   3669  O   GLY A 389      60.099  39.477  41.040  1.00  0.00           O
ATOM   3670  N   ILE A 390      60.303  40.086  43.078  1.00  0.00           N
ATOM   3671  HN  ILE A 390      59.993  39.988  44.021  1.00  0.00           H
ATOM   3672  CA  ILE A 390      61.435  41.042  42.730  1.00  0.00           C
ATOM   3673  HA  ILE A 390      61.092  41.875  42.134  1.00  0.00           H
ATOM   3674  CB  ILE A 390      61.762  41.821  43.962  1.00  0.00           C
ATOM   3675  HB  ILE A 390      61.817  41.090  44.797  1.00  0.00           H
ATOM   3676  CG2 ILE A 390      63.025  42.586  43.812  1.00  0.00           C
ATOM   3677 1HG2 ILE A 390      63.818  41.810  43.762  1.00  0.00           H
ATOM   3678 2HG2 ILE A 390      63.227  43.229  44.695  1.00  0.00           H
ATOM   3679 3HG2 ILE A 390      63.080  43.161  42.863  1.00  0.00           H
ATOM   3680  CG1 ILE A 390      60.632  42.791  44.398  1.00  0.00           C
ATOM   3681 1HG1 ILE A 390      59.618  42.368  44.235  1.00  0.00           H
ATOM   3682 2HG1 ILE A 390      60.804  43.677  43.750  1.00  0.00           H
ATOM   3683  CD  ILE A 390      60.803  43.187  45.884  1.00  0.00           C
ATOM   3684  HD1 ILE A 390      60.334  42.420  46.537  1.00  0.00           H
ATOM   3685  HD2 ILE A 390      60.266  44.144  46.054  1.00  0.00           H
ATOM   3686  HD3 ILE A 390      61.860  43.290  46.211  1.00  0.00           H
ATOM   3687  C   ILE A 390      62.551  40.435  41.937  1.00  0.00           C
ATOM   3688  O   ILE A 390      63.066  41.006  41.002  1.00  0.00           O
ATOM   3689  N   ILE A 391      63.051  39.230  42.421  1.00  0.00           N
ATOM   3690  HN  ILE A 391      62.534  38.799  43.157  1.00  0.00           H
ATOM   3691  CA  ILE A 391      64.111  38.457  41.764  1.00  0.00           C
ATOM   3692  HA  ILE A 391      65.005  39.057  41.683  1.00  0.00           H
ATOM   3693  CB  ILE A 391      64.620  37.179  42.464  1.00  0.00           C
ATOM   3694  HB  ILE A 391      63.733  36.521  42.585  1.00  0.00           H
ATOM   3695  CG2 ILE A 391      65.720  36.500  41.615  1.00  0.00           C
ATOM   3696 1HG2 ILE A 391      65.423  36.277  40.568  1.00  0.00           H
ATOM   3697 2HG2 ILE A 391      66.196  35.624  42.106  1.00  0.00           H
ATOM   3698 3HG2 ILE A 391      66.633  37.128  41.537  1.00  0.00           H
ATOM   3699  CG1 ILE A 391      65.188  37.538  43.856  1.00  0.00           C
ATOM   3700 1HG1 ILE A 391      64.453  38.269  44.255  1.00  0.00           H
ATOM   3701 2HG1 ILE A 391      66.119  38.118  43.677  1.00  0.00           H
ATOM   3702  CD  ILE A 391      65.235  36.301  44.802  1.00  0.00           C
ATOM   3703  HD1 ILE A 391      65.991  35.564  44.456  1.00  0.00           H
ATOM   3704  HD2 ILE A 391      64.349  35.635  44.732  1.00  0.00           H
ATOM   3705  HD3 ILE A 391      65.472  36.454  45.876  1.00  0.00           H
ATOM   3706  C   ILE A 391      63.705  38.131  40.335  1.00  0.00           C
ATOM   3707  O   ILE A 391      64.420  38.366  39.393  1.00  0.00           O
ATOM   3708  N   SER A 392      62.476  37.598  40.111  1.00  0.00           N
ATOM   3709  HN  SER A 392      61.907  37.335  40.887  1.00  0.00           H
ATOM   3710  CA  SER A 392      61.960  37.309  38.749  1.00  0.00           C
ATOM   3711  HA  SER A 392      62.678  36.682  38.240  1.00  0.00           H
ATOM   3712  CB  SER A 392      60.588  36.572  38.810  1.00  0.00           C
ATOM   3713  HB1 SER A 392      59.904  37.082  39.521  1.00  0.00           H
ATOM   3714  HB2 SER A 392      60.965  35.635  39.275  1.00  0.00           H
ATOM   3715  OG  SER A 392      60.038  36.206  37.511  1.00  0.00           O
ATOM   3716  HG1 SER A 392      59.277  35.665  37.733  1.00  0.00           H
ATOM   3717  C   SER A 392      61.787  38.510  37.758  1.00  0.00           C
ATOM   3718  O   SER A 392      62.215  38.532  36.648  1.00  0.00           O
ATOM   3719  N   LEU A 393      61.233  39.672  38.315  1.00  0.00           N
ATOM   3720  HN  LEU A 393      61.062  39.550  39.289  1.00  0.00           H
ATOM   3721  CA  LEU A 393      61.140  40.976  37.641  1.00  0.00           C
ATOM   3722  HA  LEU A 393      60.575  40.813  36.735  1.00  0.00           H
ATOM   3723  CB  LEU A 393      60.194  41.976  38.387  1.00  0.00           C
ATOM   3724  HB1 LEU A 393      60.605  42.162  39.402  1.00  0.00           H
ATOM   3725  HB2 LEU A 393      59.190  41.526  38.539  1.00  0.00           H
ATOM   3726  CG  LEU A 393      59.811  43.336  37.576  1.00  0.00           C
ATOM   3727  HG  LEU A 393      60.744  43.854  37.267  1.00  0.00           H
ATOM   3728  CD1 LEU A 393      59.067  43.036  36.316  1.00  0.00           C
ATOM   3729 1HD1 LEU A 393      57.981  42.978  36.543  1.00  0.00           H
ATOM   3730 2HD1 LEU A 393      59.352  42.033  35.933  1.00  0.00           H
ATOM   3731 3HD1 LEU A 393      59.109  43.800  35.509  1.00  0.00           H
ATOM   3732  CD2 LEU A 393      59.162  44.431  38.471  1.00  0.00           C
ATOM   3733 1HD2 LEU A 393      59.085  45.330  37.822  1.00  0.00           H
ATOM   3734 2HD2 LEU A 393      59.904  44.617  39.277  1.00  0.00           H
ATOM   3735 3HD2 LEU A 393      58.129  44.148  38.767  1.00  0.00           H
ATOM   3736  C   LEU A 393      62.468  41.588  37.224  1.00  0.00           C
ATOM   3737  O   LEU A 393      62.645  41.931  36.029  1.00  0.00           O
ATOM   3738  N   ASN A 394      63.519  41.449  38.136  1.00  0.00           N
ATOM   3739  HN  ASN A 394      63.350  41.267  39.102  1.00  0.00           H
ATOM   3740  CA  ASN A 394      64.871  41.808  37.750  1.00  0.00           C
ATOM   3741  HA  ASN A 394      64.862  42.824  37.385  1.00  0.00           H
ATOM   3742  CB  ASN A 394      65.769  41.772  38.986  1.00  0.00           C
ATOM   3743  HB1 ASN A 394      65.720  40.722  39.344  1.00  0.00           H
ATOM   3744  HB2 ASN A 394      65.415  42.452  39.790  1.00  0.00           H
ATOM   3745  CG  ASN A 394      67.241  41.988  38.691  1.00  0.00           C
ATOM   3746  OD1 ASN A 394      68.043  41.135  39.086  1.00  0.00           O
ATOM   3747  ND2 ASN A 394      67.604  43.091  38.047  1.00  0.00           N
ATOM   3748 1HD2 ASN A 394      66.908  43.634  37.576  1.00  0.00           H
ATOM   3749 2HD2 ASN A 394      68.520  43.489  38.098  1.00  0.00           H
ATOM   3750  C   ASN A 394      65.412  40.951  36.552  1.00  0.00           C
ATOM   3751  O   ASN A 394      65.837  41.510  35.531  1.00  0.00           O
ATOM   3752  N   HSD A 395      65.159  39.606  36.569  1.00  0.00           N
ATOM   3753  HN  HSD A 395      64.789  39.236  37.418  1.00  0.00           H
ATOM   3754  CA  HSD A 395      65.662  38.760  35.518  1.00  0.00           C
ATOM   3755  HA  HSD A 395      66.682  39.067  35.338  1.00  0.00           H
ATOM   3756  CB  HSD A 395      65.597  37.281  35.941  1.00  0.00           C
ATOM   3757  HB1 HSD A 395      65.957  36.593  35.146  1.00  0.00           H
ATOM   3758  HB2 HSD A 395      64.541  37.046  36.193  1.00  0.00           H
ATOM   3759  ND1 HSD A 395      66.549  35.760  37.644  1.00  0.00           N
ATOM   3760  HD1 HSD A 395      66.032  34.914  37.509  1.00  0.00           H
ATOM   3761  CG  HSD A 395      66.500  36.993  37.021  1.00  0.00           C
ATOM   3762  CE1 HSD A 395      67.443  35.902  38.687  1.00  0.00           C
ATOM   3763  HE1 HSD A 395      67.636  35.218  39.514  1.00  0.00           H
ATOM   3764  NE2 HSD A 395      67.893  37.158  38.796  1.00  0.00           N
ATOM   3765  CD2 HSD A 395      67.383  37.805  37.708  1.00  0.00           C
ATOM   3766  HD2 HSD A 395      67.678  38.800  37.397  1.00  0.00           H
ATOM   3767  C   HSD A 395      64.940  39.016  34.106  1.00  0.00           C
ATOM   3768  O   HSD A 395      65.602  38.918  33.122  1.00  0.00           O
ATOM   3769  N   VAL A 396      63.579  39.318  34.168  1.00  0.00           N
ATOM   3770  HN  VAL A 396      63.098  39.174  35.030  1.00  0.00           H
ATOM   3771  CA  VAL A 396      62.807  39.398  32.957  1.00  0.00           C
ATOM   3772  HA  VAL A 396      63.112  38.690  32.200  1.00  0.00           H
ATOM   3773  CB  VAL A 396      61.350  39.043  33.174  1.00  0.00           C
ATOM   3774  HB  VAL A 396      61.284  38.243  33.942  1.00  0.00           H
ATOM   3775  CG1 VAL A 396      60.523  40.269  33.676  1.00  0.00           C
ATOM   3776 1HG1 VAL A 396      60.398  40.995  32.844  1.00  0.00           H
ATOM   3777 2HG1 VAL A 396      61.047  40.761  34.523  1.00  0.00           H
ATOM   3778 3HG1 VAL A 396      59.446  40.030  33.809  1.00  0.00           H
ATOM   3779  CG2 VAL A 396      60.726  38.514  31.824  1.00  0.00           C
ATOM   3780 1HG2 VAL A 396      59.625  38.424  31.941  1.00  0.00           H
ATOM   3781 2HG2 VAL A 396      61.224  37.557  31.560  1.00  0.00           H
ATOM   3782 3HG2 VAL A 396      60.841  39.311  31.058  1.00  0.00           H
ATOM   3783  C   VAL A 396      62.955  40.754  32.267  1.00  0.00           C
ATOM   3784  O   VAL A 396      62.993  40.870  31.051  1.00  0.00           O
ATOM   3785  N   ARG A 397      63.179  41.854  32.984  1.00  0.00           N
ATOM   3786  HN  ARG A 397      63.148  41.770  33.977  1.00  0.00           H
ATOM   3787  CA  ARG A 397      63.534  43.135  32.483  1.00  0.00           C
ATOM   3788  HA  ARG A 397      62.838  43.390  31.697  1.00  0.00           H
ATOM   3789  CB  ARG A 397      63.379  44.182  33.632  1.00  0.00           C
ATOM   3790  HB1 ARG A 397      63.820  45.154  33.323  1.00  0.00           H
ATOM   3791  HB2 ARG A 397      63.938  43.748  34.489  1.00  0.00           H
ATOM   3792  CG  ARG A 397      61.938  44.479  34.075  1.00  0.00           C
ATOM   3793  HG1 ARG A 397      61.989  45.351  34.762  1.00  0.00           H
ATOM   3794  HG2 ARG A 397      61.505  43.691  34.728  1.00  0.00           H
ATOM   3795  CD  ARG A 397      60.901  44.714  33.023  1.00  0.00           C
ATOM   3796  HD1 ARG A 397      59.933  44.855  33.550  1.00  0.00           H
ATOM   3797  HD2 ARG A 397      60.764  43.843  32.347  1.00  0.00           H
ATOM   3798  NE  ARG A 397      61.280  45.905  32.252  1.00  0.00           N
ATOM   3799  HE  ARG A 397      62.203  46.283  32.324  1.00  0.00           H
ATOM   3800  CZ  ARG A 397      60.688  46.225  31.141  1.00  0.00           C
ATOM   3801  NH1 ARG A 397      59.588  45.712  30.647  1.00  0.00           N
ATOM   3802 1HH1 ARG A 397      59.335  45.888  29.695  1.00  0.00           H
ATOM   3803 2HH1 ARG A 397      59.061  45.029  31.153  1.00  0.00           H
ATOM   3804  NH2 ARG A 397      61.255  47.175  30.445  1.00  0.00           N
ATOM   3805 1HH2 ARG A 397      62.116  47.576  30.757  1.00  0.00           H
ATOM   3806 2HH2 ARG A 397      60.647  47.464  29.705  1.00  0.00           H
ATOM   3807  C   ARG A 397      64.863  43.122  31.793  1.00  0.00           C
ATOM   3808  O   ARG A 397      65.058  43.837  30.774  1.00  0.00           O
ATOM   3809  N   GLN A 398      65.771  42.221  32.148  1.00  0.00           N
ATOM   3810  HN  GLN A 398      65.563  41.630  32.924  1.00  0.00           H
ATOM   3811  CA  GLN A 398      67.068  42.051  31.409  1.00  0.00           C
ATOM   3812  HA  GLN A 398      67.425  43.060  31.267  1.00  0.00           H
ATOM   3813  CB  GLN A 398      68.220  41.209  32.093  1.00  0.00           C
ATOM   3814  HB1 GLN A 398      69.127  41.455  31.500  1.00  0.00           H
ATOM   3815  HB2 GLN A 398      67.994  40.122  32.122  1.00  0.00           H
ATOM   3816  CG  GLN A 398      68.459  41.565  33.593  1.00  0.00           C
ATOM   3817  HG1 GLN A 398      69.373  40.999  33.872  1.00  0.00           H
ATOM   3818  HG2 GLN A 398      67.737  41.069  34.277  1.00  0.00           H
ATOM   3819  CD  GLN A 398      68.715  43.002  33.885  1.00  0.00           C
ATOM   3820  OE1 GLN A 398      69.652  43.653  33.421  1.00  0.00           O
ATOM   3821  NE2 GLN A 398      67.689  43.614  34.596  1.00  0.00           N
ATOM   3822 1HE2 GLN A 398      67.905  44.494  35.019  1.00  0.00           H
ATOM   3823 2HE2 GLN A 398      66.916  43.071  34.925  1.00  0.00           H
ATOM   3824  C   GLN A 398      66.887  41.508  30.011  1.00  0.00           C
ATOM   3825  O   GLN A 398      67.656  41.868  29.128  1.00  0.00           O
ATOM   3826  N   VAL A 399      65.937  40.592  29.728  1.00  0.00           N
ATOM   3827  HN  VAL A 399      65.234  40.390  30.405  1.00  0.00           H
ATOM   3828  CA  VAL A 399      65.929  39.883  28.382  1.00  0.00           C
ATOM   3829  HA  VAL A 399      66.919  39.915  27.952  1.00  0.00           H
ATOM   3830  CB  VAL A 399      65.618  38.462  28.609  1.00  0.00           C
ATOM   3831  HB  VAL A 399      65.538  37.972  27.615  1.00  0.00           H
ATOM   3832  CG1 VAL A 399      66.740  37.751  29.424  1.00  0.00           C
ATOM   3833 1HG1 VAL A 399      66.842  38.089  30.477  1.00  0.00           H
ATOM   3834 2HG1 VAL A 399      67.669  37.873  28.827  1.00  0.00           H
ATOM   3835 3HG1 VAL A 399      66.525  36.666  29.531  1.00  0.00           H
ATOM   3836  CG2 VAL A 399      64.291  38.196  29.247  1.00  0.00           C
ATOM   3837 1HG2 VAL A 399      63.479  38.589  28.598  1.00  0.00           H
ATOM   3838 2HG2 VAL A 399      64.185  38.671  30.245  1.00  0.00           H
ATOM   3839 3HG2 VAL A 399      64.143  37.101  29.364  1.00  0.00           H
ATOM   3840  C   VAL A 399      64.928  40.450  27.346  1.00  0.00           C
ATOM   3841  O   VAL A 399      64.618  39.866  26.306  1.00  0.00           O
ATOM   3842  N   ILE A 400      64.435  41.697  27.583  1.00  0.00           N
ATOM   3843  HN  ILE A 400      64.532  42.140  28.471  1.00  0.00           H
ATOM   3844  CA  ILE A 400      63.515  42.439  26.712  1.00  0.00           C
ATOM   3845  HA  ILE A 400      63.263  41.774  25.899  1.00  0.00           H
ATOM   3846  CB  ILE A 400      62.292  42.854  27.486  1.00  0.00           C
ATOM   3847  HB  ILE A 400      62.575  43.369  28.429  1.00  0.00           H
ATOM   3848  CG2 ILE A 400      61.399  43.813  26.610  1.00  0.00           C
ATOM   3849 1HG2 ILE A 400      60.551  44.181  27.226  1.00  0.00           H
ATOM   3850 2HG2 ILE A 400      60.948  43.263  25.757  1.00  0.00           H
ATOM   3851 3HG2 ILE A 400      61.922  44.686  26.164  1.00  0.00           H
ATOM   3852  CG1 ILE A 400      61.466  41.546  27.850  1.00  0.00           C
ATOM   3853 1HG1 ILE A 400      62.109  40.747  28.275  1.00  0.00           H
ATOM   3854 2HG1 ILE A 400      60.858  41.221  26.978  1.00  0.00           H
ATOM   3855  CD  ILE A 400      60.491  41.961  28.976  1.00  0.00           C
ATOM   3856  HD1 ILE A 400      59.754  42.711  28.614  1.00  0.00           H
ATOM   3857  HD2 ILE A 400      61.061  42.396  29.824  1.00  0.00           H
ATOM   3858  HD3 ILE A 400      59.983  41.078  29.420  1.00  0.00           H
ATOM   3859  C   ILE A 400      64.268  43.610  26.150  1.00  0.00           C
ATOM   3860  O   ILE A 400      64.886  44.415  26.907  1.00  0.00           O
ATOM   3861  N   GLN A 401      64.383  43.764  24.850  1.00  0.00           N
ATOM   3862  HN  GLN A 401      64.177  43.069  24.165  1.00  0.00           H
ATOM   3863  CA  GLN A 401      65.080  44.921  24.238  1.00  0.00           C
ATOM   3864  HA  GLN A 401      66.073  45.035  24.648  1.00  0.00           H
ATOM   3865  CB  GLN A 401      65.291  44.730  22.702  1.00  0.00           C
ATOM   3866  HB1 GLN A 401      65.680  45.585  22.108  1.00  0.00           H
ATOM   3867  HB2 GLN A 401      64.308  44.457  22.261  1.00  0.00           H
ATOM   3868  CG  GLN A 401      66.323  43.577  22.379  1.00  0.00           C
ATOM   3869  HG1 GLN A 401      66.661  43.674  21.325  1.00  0.00           H
ATOM   3870  HG2 GLN A 401      65.851  42.580  22.508  1.00  0.00           H
ATOM   3871  CD  GLN A 401      67.607  43.750  23.260  1.00  0.00           C
ATOM   3872  OE1 GLN A 401      68.417  44.595  22.944  1.00  0.00           O
ATOM   3873  NE2 GLN A 401      67.783  42.852  24.305  1.00  0.00           N
ATOM   3874 1HE2 GLN A 401      67.103  42.156  24.536  1.00  0.00           H
ATOM   3875 2HE2 GLN A 401      68.680  42.803  24.745  1.00  0.00           H
ATOM   3876  C   GLN A 401      64.277  46.204  24.264  1.00  0.00           C
ATOM   3877  O   GLN A 401      64.830  47.259  24.507  1.00  0.00           O
ATOM   3878  N   HSD A 402      62.947  46.136  24.053  1.00  0.00           N
ATOM   3879  HN  HSD A 402      62.518  45.268  23.816  1.00  0.00           H
ATOM   3880  CA  HSD A 402      62.010  47.232  24.053  1.00  0.00           C
ATOM   3881  HA  HSD A 402      62.253  47.882  24.881  1.00  0.00           H
ATOM   3882  CB  HSD A 402      61.766  47.932  22.727  1.00  0.00           C
ATOM   3883  HB1 HSD A 402      62.709  48.243  22.228  1.00  0.00           H
ATOM   3884  HB2 HSD A 402      61.203  48.889  22.768  1.00  0.00           H
ATOM   3885  ND1 HSD A 402      61.499  46.556  20.582  1.00  0.00           N
ATOM   3886  HD1 HSD A 402      62.458  46.487  20.306  1.00  0.00           H
ATOM   3887  CG  HSD A 402      60.967  47.173  21.658  1.00  0.00           C
ATOM   3888  CE1 HSD A 402      60.507  46.300  19.751  1.00  0.00           C
ATOM   3889  HE1 HSD A 402      60.674  46.086  18.695  1.00  0.00           H
ATOM   3890  NE2 HSD A 402      59.347  46.655  20.221  1.00  0.00           N
ATOM   3891  CD2 HSD A 402      59.607  47.199  21.448  1.00  0.00           C
ATOM   3892  HD2 HSD A 402      58.771  47.719  21.899  1.00  0.00           H
ATOM   3893  C   HSD A 402      60.662  46.623  24.458  1.00  0.00           C
ATOM   3894  O   HSD A 402      60.363  45.451  24.196  1.00  0.00           O
ATOM   3895  N   ASP A 403      59.750  47.399  25.043  1.00  0.00           N
ATOM   3896  HN  ASP A 403      59.874  48.387  25.080  1.00  0.00           H
ATOM   3897  CA  ASP A 403      58.505  46.834  25.592  1.00  0.00           C
ATOM   3898  HA  ASP A 403      58.588  45.825  25.967  1.00  0.00           H
ATOM   3899  CB  ASP A 403      58.044  47.710  26.712  1.00  0.00           C
ATOM   3900  HB1 ASP A 403      56.970  47.473  26.867  1.00  0.00           H
ATOM   3901  HB2 ASP A 403      58.203  48.755  26.370  1.00  0.00           H
ATOM   3902  CG  ASP A 403      58.607  47.474  28.012  1.00  0.00           C
ATOM   3903  OD1 ASP A 403      58.200  48.114  28.996  1.00  0.00           O
ATOM   3904  OD2 ASP A 403      59.604  46.729  28.141  1.00  0.00           O
ATOM   3905  C   ASP A 403      57.464  46.717  24.499  1.00  0.00           C
ATOM   3906  O   ASP A 403      57.140  47.700  23.853  1.00  0.00           O
ATOM   3907  N   GLY A 404      56.844  45.511  24.385  1.00  0.00           N
ATOM   3908  HN  GLY A 404      57.120  44.795  25.022  1.00  0.00           H
ATOM   3909  CA  GLY A 404      55.632  45.244  23.665  1.00  0.00           C
ATOM   3910  HA1 GLY A 404      55.516  44.174  23.579  1.00  0.00           H
ATOM   3911  HA2 GLY A 404      55.827  45.655  22.686  1.00  0.00           H
ATOM   3912  C   GLY A 404      54.390  45.867  24.213  1.00  0.00           C
ATOM   3913  O   GLY A 404      54.431  46.560  25.234  1.00  0.00           O
ATOM   3914  N   ARG A 405      53.252  45.526  23.533  1.00  0.00           N
ATOM   3915  HN  ARG A 405      53.306  44.865  22.789  1.00  0.00           H
ATOM   3916  CA  ARG A 405      51.950  45.774  24.040  1.00  0.00           C
ATOM   3917  HA  ARG A 405      51.905  46.762  24.476  1.00  0.00           H
ATOM   3918  CB  ARG A 405      50.868  45.917  22.849  1.00  0.00           C
ATOM   3919  HB1 ARG A 405      49.921  46.069  23.409  1.00  0.00           H
ATOM   3920  HB2 ARG A 405      50.825  44.905  22.392  1.00  0.00           H
ATOM   3921  CG  ARG A 405      51.008  47.086  21.850  1.00  0.00           C
ATOM   3922  HG1 ARG A 405      50.286  47.075  21.006  1.00  0.00           H
ATOM   3923  HG2 ARG A 405      51.947  46.794  21.334  1.00  0.00           H
ATOM   3924  CD  ARG A 405      51.228  48.475  22.573  1.00  0.00           C
ATOM   3925  HD1 ARG A 405      52.115  48.577  23.235  1.00  0.00           H
ATOM   3926  HD2 ARG A 405      50.364  48.680  23.241  1.00  0.00           H
ATOM   3927  NE  ARG A 405      51.266  49.543  21.564  1.00  0.00           N
ATOM   3928  HE  ARG A 405      50.902  49.331  20.657  1.00  0.00           H
ATOM   3929  CZ  ARG A 405      51.337  50.804  21.896  1.00  0.00           C
ATOM   3930  NH1 ARG A 405      51.465  51.289  23.102  1.00  0.00           N
ATOM   3931 1HH1 ARG A 405      51.382  50.763  23.948  1.00  0.00           H
ATOM   3932 2HH1 ARG A 405      51.359  52.279  23.200  1.00  0.00           H
ATOM   3933  NH2 ARG A 405      51.244  51.614  20.859  1.00  0.00           N
ATOM   3934 1HH2 ARG A 405      51.267  51.224  19.938  1.00  0.00           H
ATOM   3935 2HH2 ARG A 405      50.858  52.503  21.107  1.00  0.00           H
ATOM   3936  C   ARG A 405      51.534  44.778  25.185  1.00  0.00           C
ATOM   3937  O   ARG A 405      50.712  45.149  26.037  1.00  0.00           O
ATOM   3938  N   ASN A 406      52.152  43.584  25.300  1.00  0.00           N
ATOM   3939  HN  ASN A 406      52.750  43.281  24.562  1.00  0.00           H
ATOM   3940  CA  ASN A 406      51.915  42.676  26.426  1.00  0.00           C
ATOM   3941  HA  ASN A 406      50.879  42.592  26.718  1.00  0.00           H
ATOM   3942  CB  ASN A 406      52.390  41.229  26.068  1.00  0.00           C
ATOM   3943  HB1 ASN A 406      53.497  41.135  26.040  1.00  0.00           H
ATOM   3944  HB2 ASN A 406      51.996  40.924  25.074  1.00  0.00           H
ATOM   3945  CG  ASN A 406      51.803  40.140  27.059  1.00  0.00           C
ATOM   3946  OD1 ASN A 406      52.463  39.803  28.001  1.00  0.00           O
ATOM   3947  ND2 ASN A 406      50.513  39.780  26.820  1.00  0.00           N
ATOM   3948 1HD2 ASN A 406      50.034  39.365  27.593  1.00  0.00           H
ATOM   3949 2HD2 ASN A 406      50.052  40.037  25.970  1.00  0.00           H
ATOM   3950  C   ASN A 406      52.620  43.229  27.687  1.00  0.00           C
ATOM   3951  O   ASN A 406      52.122  43.143  28.819  1.00  0.00           O
ATOM   3952  N   GLN A 407      53.788  43.864  27.625  1.00  0.00           N
ATOM   3953  HN  GLN A 407      54.357  43.815  26.809  1.00  0.00           H
ATOM   3954  CA  GLN A 407      54.514  44.440  28.714  1.00  0.00           C
ATOM   3955  HA  GLN A 407      54.836  43.614  29.330  1.00  0.00           H
ATOM   3956  CB  GLN A 407      55.816  45.004  28.255  1.00  0.00           C
ATOM   3957  HB1 GLN A 407      56.207  45.822  28.898  1.00  0.00           H
ATOM   3958  HB2 GLN A 407      55.661  45.488  27.267  1.00  0.00           H
ATOM   3959  CG  GLN A 407      57.101  44.075  28.191  1.00  0.00           C
ATOM   3960  HG1 GLN A 407      57.369  43.733  29.214  1.00  0.00           H
ATOM   3961  HG2 GLN A 407      57.899  44.664  27.691  1.00  0.00           H
ATOM   3962  CD  GLN A 407      56.767  42.881  27.302  1.00  0.00           C
ATOM   3963  OE1 GLN A 407      56.604  42.959  26.072  1.00  0.00           O
ATOM   3964  NE2 GLN A 407      56.829  41.689  27.922  1.00  0.00           N
ATOM   3965 1HE2 GLN A 407      56.530  40.873  27.428  1.00  0.00           H
ATOM   3966 2HE2 GLN A 407      57.191  41.468  28.828  1.00  0.00           H
ATOM   3967  C   GLN A 407      53.763  45.565  29.479  1.00  0.00           C
ATOM   3968  O   GLN A 407      53.748  45.526  30.726  1.00  0.00           O
ATOM   3969  N   GLU A 408      53.178  46.556  28.800  1.00  0.00           N
ATOM   3970  HN  GLU A 408      53.162  46.619  27.806  1.00  0.00           H
ATOM   3971  CA  GLU A 408      52.420  47.638  29.422  1.00  0.00           C
ATOM   3972  HA  GLU A 408      53.059  48.015  30.208  1.00  0.00           H
ATOM   3973  CB  GLU A 408      52.291  48.813  28.373  1.00  0.00           C
ATOM   3974  HB1 GLU A 408      53.291  48.992  27.923  1.00  0.00           H
ATOM   3975  HB2 GLU A 408      52.007  49.709  28.967  1.00  0.00           H
ATOM   3976  CG  GLU A 408      51.233  48.478  27.290  1.00  0.00           C
ATOM   3977  HG1 GLU A 408      50.260  48.068  27.636  1.00  0.00           H
ATOM   3978  HG2 GLU A 408      51.746  47.708  26.676  1.00  0.00           H
ATOM   3979  CD  GLU A 408      50.917  49.711  26.428  1.00  0.00           C
ATOM   3980  OE1 GLU A 408      51.707  50.038  25.553  1.00  0.00           O
ATOM   3981  OE2 GLU A 408      49.818  50.267  26.579  1.00  0.00           O
ATOM   3982  C   GLU A 408      51.092  47.175  30.058  1.00  0.00           C
ATOM   3983  O   GLU A 408      50.691  47.777  31.040  1.00  0.00           O
ATOM   3984  N   LYS A 409      50.540  46.103  29.536  1.00  0.00           N
ATOM   3985  HN  LYS A 409      50.911  45.716  28.695  1.00  0.00           H
ATOM   3986  CA  LYS A 409      49.532  45.331  30.180  1.00  0.00           C
ATOM   3987  HA  LYS A 409      48.752  45.973  30.562  1.00  0.00           H
ATOM   3988  CB  LYS A 409      48.838  44.366  29.221  1.00  0.00           C
ATOM   3989  HB1 LYS A 409      48.120  43.760  29.814  1.00  0.00           H
ATOM   3990  HB2 LYS A 409      49.506  43.648  28.699  1.00  0.00           H
ATOM   3991  CG  LYS A 409      48.108  45.096  28.123  1.00  0.00           C
ATOM   3992  HG1 LYS A 409      48.894  45.762  27.708  1.00  0.00           H
ATOM   3993  HG2 LYS A 409      47.343  45.825  28.468  1.00  0.00           H
ATOM   3994  CD  LYS A 409      47.335  44.236  27.119  1.00  0.00           C
ATOM   3995  HD1 LYS A 409      46.650  43.546  27.655  1.00  0.00           H
ATOM   3996  HD2 LYS A 409      48.032  43.516  26.640  1.00  0.00           H
ATOM   3997  CE  LYS A 409      46.538  44.881  25.953  1.00  0.00           C
ATOM   3998  HE1 LYS A 409      45.835  45.660  26.317  1.00  0.00           H
ATOM   3999  HE2 LYS A 409      46.076  43.993  25.469  1.00  0.00           H
ATOM   4000  NZ  LYS A 409      47.395  45.469  24.934  1.00  0.00           N
ATOM   4001  HZ1 LYS A 409      48.073  46.154  25.325  1.00  0.00           H
ATOM   4002  HZ2 LYS A 409      46.784  46.022  24.299  1.00  0.00           H
ATOM   4003  HZ3 LYS A 409      47.859  44.694  24.418  1.00  0.00           H
ATOM   4004  C   LYS A 409      50.028  44.645  31.437  1.00  0.00           C
ATOM   4005  O   LYS A 409      49.502  44.716  32.542  1.00  0.00           O
ATOM   4006  N   LEU A 410      51.214  44.040  31.340  1.00  0.00           N
ATOM   4007  HN  LEU A 410      51.725  44.114  30.486  1.00  0.00           H
ATOM   4008  CA  LEU A 410      51.781  43.464  32.532  1.00  0.00           C
ATOM   4009  HA  LEU A 410      51.000  42.796  32.863  1.00  0.00           H
ATOM   4010  CB  LEU A 410      53.115  42.661  32.238  1.00  0.00           C
ATOM   4011  HB1 LEU A 410      53.829  42.629  33.089  1.00  0.00           H
ATOM   4012  HB2 LEU A 410      53.633  43.283  31.477  1.00  0.00           H
ATOM   4013  CG  LEU A 410      52.733  41.346  31.607  1.00  0.00           C
ATOM   4014  HG  LEU A 410      51.843  41.404  30.946  1.00  0.00           H
ATOM   4015  CD1 LEU A 410      53.863  40.803  30.659  1.00  0.00           C
ATOM   4016 1HD1 LEU A 410      53.991  41.533  29.832  1.00  0.00           H
ATOM   4017 2HD1 LEU A 410      53.608  39.758  30.381  1.00  0.00           H
ATOM   4018 3HD1 LEU A 410      54.795  40.748  31.261  1.00  0.00           H
ATOM   4019  CD2 LEU A 410      52.576  40.213  32.643  1.00  0.00           C
ATOM   4020 1HD2 LEU A 410      53.530  39.986  33.164  1.00  0.00           H
ATOM   4021 2HD2 LEU A 410      52.304  39.226  32.210  1.00  0.00           H
ATOM   4022 3HD2 LEU A 410      51.850  40.505  33.431  1.00  0.00           H
ATOM   4023  C   LEU A 410      52.124  44.377  33.720  1.00  0.00           C
ATOM   4024  O   LEU A 410      51.872  44.106  34.902  1.00  0.00           O
ATOM   4025  N   LYS A 411      52.789  45.489  33.300  1.00  0.00           N
ATOM   4026  HN  LYS A 411      53.107  45.580  32.359  1.00  0.00           H
ATOM   4027  CA  LYS A 411      53.248  46.514  34.218  1.00  0.00           C
ATOM   4028  HA  LYS A 411      53.939  45.951  34.828  1.00  0.00           H
ATOM   4029  CB  LYS A 411      54.007  47.660  33.490  1.00  0.00           C
ATOM   4030  HB1 LYS A 411      53.926  48.570  34.122  1.00  0.00           H
ATOM   4031  HB2 LYS A 411      53.476  47.916  32.549  1.00  0.00           H
ATOM   4032  CG  LYS A 411      55.487  47.286  33.299  1.00  0.00           C
ATOM   4033  HG1 LYS A 411      55.647  46.246  32.942  1.00  0.00           H
ATOM   4034  HG2 LYS A 411      55.890  47.423  34.325  1.00  0.00           H
ATOM   4035  CD  LYS A 411      56.191  48.386  32.420  1.00  0.00           C
ATOM   4036  HD1 LYS A 411      56.041  49.401  32.846  1.00  0.00           H
ATOM   4037  HD2 LYS A 411      55.685  48.299  31.435  1.00  0.00           H
ATOM   4038  CE  LYS A 411      57.722  48.158  32.236  1.00  0.00           C
ATOM   4039  HE1 LYS A 411      57.753  47.189  31.695  1.00  0.00           H
ATOM   4040  HE2 LYS A 411      58.306  48.163  33.182  1.00  0.00           H
ATOM   4041  NZ  LYS A 411      58.306  49.191  31.384  1.00  0.00           N
ATOM   4042  HZ1 LYS A 411      59.310  49.276  31.645  1.00  0.00           H
ATOM   4043  HZ2 LYS A 411      58.014  50.154  31.649  1.00  0.00           H
ATOM   4044  HZ3 LYS A 411      58.267  48.934  30.378  1.00  0.00           H
ATOM   4045  C   LYS A 411      52.158  47.065  35.149  1.00  0.00           C
ATOM   4046  O   LYS A 411      52.278  47.063  36.394  1.00  0.00           O
ATOM   4047  N   LYS A 412      50.985  47.392  34.598  1.00  0.00           N
ATOM   4048  HN  LYS A 412      51.001  47.340  33.602  1.00  0.00           H
ATOM   4049  CA  LYS A 412      49.805  47.931  35.226  1.00  0.00           C
ATOM   4050  HA  LYS A 412      50.031  48.814  35.804  1.00  0.00           H
ATOM   4051  CB  LYS A 412      48.785  48.246  34.035  1.00  0.00           C
ATOM   4052  HB1 LYS A 412      47.748  48.426  34.392  1.00  0.00           H
ATOM   4053  HB2 LYS A 412      48.979  47.462  33.272  1.00  0.00           H
ATOM   4054  CG  LYS A 412      49.048  49.519  33.278  1.00  0.00           C
ATOM   4055  HG1 LYS A 412      48.400  49.710  32.395  1.00  0.00           H
ATOM   4056  HG2 LYS A 412      50.081  49.582  32.874  1.00  0.00           H
ATOM   4057  CD  LYS A 412      48.851  50.817  34.052  1.00  0.00           C
ATOM   4058  HD1 LYS A 412      49.628  50.854  34.845  1.00  0.00           H
ATOM   4059  HD2 LYS A 412      47.870  50.795  34.573  1.00  0.00           H
ATOM   4060  CE  LYS A 412      48.837  52.033  33.044  1.00  0.00           C
ATOM   4061  HE1 LYS A 412      48.025  52.723  33.358  1.00  0.00           H
ATOM   4062  HE2 LYS A 412      48.828  51.832  31.952  1.00  0.00           H
ATOM   4063  NZ  LYS A 412      50.171  52.736  33.205  1.00  0.00           N
ATOM   4064  HZ1 LYS A 412      50.105  53.640  32.695  1.00  0.00           H
ATOM   4065  HZ2 LYS A 412      50.996  52.202  32.863  1.00  0.00           H
ATOM   4066  HZ3 LYS A 412      50.264  52.948  34.219  1.00  0.00           H
ATOM   4067  C   LYS A 412      49.143  46.934  36.202  1.00  0.00           C
ATOM   4068  O   LYS A 412      48.884  47.338  37.279  1.00  0.00           O
ATOM   4069  N   PHE A 413      49.013  45.630  35.809  1.00  0.00           N
ATOM   4070  HN  PHE A 413      49.165  45.357  34.862  1.00  0.00           H
ATOM   4071  CA  PHE A 413      48.602  44.549  36.707  1.00  0.00           C
ATOM   4072  HA  PHE A 413      47.619  44.788  37.086  1.00  0.00           H
ATOM   4073  CB  PHE A 413      48.445  43.273  35.832  1.00  0.00           C
ATOM   4074  HB1 PHE A 413      49.385  43.130  35.258  1.00  0.00           H
ATOM   4075  HB2 PHE A 413      47.638  43.493  35.102  1.00  0.00           H
ATOM   4076  CG  PHE A 413      48.078  42.019  36.543  1.00  0.00           C
ATOM   4077  CD1 PHE A 413      48.800  40.845  36.445  1.00  0.00           C
ATOM   4078  HD1 PHE A 413      49.715  40.691  35.892  1.00  0.00           H
ATOM   4079  CE1 PHE A 413      48.367  39.659  37.067  1.00  0.00           C
ATOM   4080  HE1 PHE A 413      48.907  38.743  36.872  1.00  0.00           H
ATOM   4081  CZ  PHE A 413      47.134  39.644  37.735  1.00  0.00           C
ATOM   4082  HZ  PHE A 413      46.720  38.690  38.024  1.00  0.00           H
ATOM   4083  CD2 PHE A 413      46.844  41.996  37.198  1.00  0.00           C
ATOM   4084  HD2 PHE A 413      46.223  42.861  37.377  1.00  0.00           H
ATOM   4085  CE2 PHE A 413      46.381  40.809  37.788  1.00  0.00           C
ATOM   4086  HE2 PHE A 413      45.485  40.845  38.390  1.00  0.00           H
ATOM   4087  C   PHE A 413      49.479  44.302  37.928  1.00  0.00           C
ATOM   4088  O   PHE A 413      49.022  44.326  39.065  1.00  0.00           O
ATOM   4089  N   MET A 414      50.830  44.195  37.698  1.00  0.00           N
ATOM   4090  HN  MET A 414      51.122  44.165  36.745  1.00  0.00           H
ATOM   4091  CA  MET A 414      51.889  44.179  38.741  1.00  0.00           C
ATOM   4092  HA  MET A 414      51.635  43.294  39.306  1.00  0.00           H
ATOM   4093  CB  MET A 414      53.331  43.793  38.239  1.00  0.00           C
ATOM   4094  HB1 MET A 414      54.113  43.812  39.028  1.00  0.00           H
ATOM   4095  HB2 MET A 414      53.701  44.466  37.436  1.00  0.00           H
ATOM   4096  CG  MET A 414      53.302  42.309  37.644  1.00  0.00           C
ATOM   4097  HG1 MET A 414      52.541  42.322  36.836  1.00  0.00           H
ATOM   4098  HG2 MET A 414      53.071  41.577  38.447  1.00  0.00           H
ATOM   4099  SD  MET A 414      54.863  41.709  36.894  1.00  0.00           S
ATOM   4100  CE  MET A 414      55.866  41.460  38.357  1.00  0.00           C
ATOM   4101  HE1 MET A 414      56.771  40.908  38.026  1.00  0.00           H
ATOM   4102  HE2 MET A 414      55.404  40.789  39.112  1.00  0.00           H
ATOM   4103  HE3 MET A 414      56.333  42.361  38.808  1.00  0.00           H
ATOM   4104  C   MET A 414      51.766  45.347  39.712  1.00  0.00           C
ATOM   4105  O   MET A 414      51.874  45.121  40.901  1.00  0.00           O
ATOM   4106  N   ILE A 415      51.520  46.607  39.256  1.00  0.00           N
ATOM   4107  HN  ILE A 415      51.476  46.781  38.276  1.00  0.00           H
ATOM   4108  CA  ILE A 415      51.187  47.761  40.132  1.00  0.00           C
ATOM   4109  HA  ILE A 415      51.950  47.892  40.885  1.00  0.00           H
ATOM   4110  CB  ILE A 415      51.075  49.036  39.332  1.00  0.00           C
ATOM   4111  HB  ILE A 415      50.548  48.760  38.393  1.00  0.00           H
ATOM   4112  CG2 ILE A 415      50.352  50.202  39.972  1.00  0.00           C
ATOM   4113 1HG2 ILE A 415      49.246  50.192  40.074  1.00  0.00           H
ATOM   4114 2HG2 ILE A 415      50.474  51.086  39.310  1.00  0.00           H
ATOM   4115 3HG2 ILE A 415      50.820  50.430  40.954  1.00  0.00           H
ATOM   4116  CG1 ILE A 415      52.529  49.552  38.924  1.00  0.00           C
ATOM   4117 1HG1 ILE A 415      52.382  50.495  38.356  1.00  0.00           H
ATOM   4118 2HG1 ILE A 415      52.990  48.741  38.321  1.00  0.00           H
ATOM   4119  CD  ILE A 415      53.474  49.871  40.076  1.00  0.00           C
ATOM   4120  HD1 ILE A 415      54.411  50.340  39.706  1.00  0.00           H
ATOM   4121  HD2 ILE A 415      53.894  49.025  40.662  1.00  0.00           H
ATOM   4122  HD3 ILE A 415      53.044  50.567  40.827  1.00  0.00           H
ATOM   4123  C   ILE A 415      49.824  47.612  40.836  1.00  0.00           C
ATOM   4124  O   ILE A 415      49.882  47.887  42.053  1.00  0.00           O
ATOM   4125  N   ARG A 416      48.679  47.131  40.283  1.00  0.00           N
ATOM   4126  HN  ARG A 416      48.708  46.968  39.300  1.00  0.00           H
ATOM   4127  CA  ARG A 416      47.487  46.805  41.015  1.00  0.00           C
ATOM   4128  HA  ARG A 416      47.223  47.674  41.599  1.00  0.00           H
ATOM   4129  CB  ARG A 416      46.288  46.546  40.128  1.00  0.00           C
ATOM   4130  HB1 ARG A 416      45.363  46.433  40.734  1.00  0.00           H
ATOM   4131  HB2 ARG A 416      46.417  45.576  39.602  1.00  0.00           H
ATOM   4132  CG  ARG A 416      46.019  47.721  39.140  1.00  0.00           C
ATOM   4133  HG1 ARG A 416      46.653  47.498  38.255  1.00  0.00           H
ATOM   4134  HG2 ARG A 416      46.291  48.732  39.512  1.00  0.00           H
ATOM   4135  CD  ARG A 416      44.538  47.868  38.659  1.00  0.00           C
ATOM   4136  HD1 ARG A 416      44.222  46.820  38.467  1.00  0.00           H
ATOM   4137  HD2 ARG A 416      44.369  48.501  37.762  1.00  0.00           H
ATOM   4138  NE  ARG A 416      43.696  48.199  39.880  1.00  0.00           N
ATOM   4139  HE  ARG A 416      44.211  48.668  40.597  1.00  0.00           H
ATOM   4140  CZ  ARG A 416      42.394  48.278  39.975  1.00  0.00           C
ATOM   4141  NH1 ARG A 416      41.579  47.717  39.084  1.00  0.00           N
ATOM   4142 1HH1 ARG A 416      41.936  47.028  38.453  1.00  0.00           H
ATOM   4143 2HH1 ARG A 416      40.618  47.723  39.359  1.00  0.00           H
ATOM   4144  NH2 ARG A 416      41.977  48.936  41.013  1.00  0.00           N
ATOM   4145 1HH2 ARG A 416      42.626  49.267  41.697  1.00  0.00           H
ATOM   4146 2HH2 ARG A 416      41.069  49.346  41.095  1.00  0.00           H
ATOM   4147  C   ARG A 416      47.658  45.680  42.024  1.00  0.00           C
ATOM   4148  O   ARG A 416      47.109  45.801  43.061  1.00  0.00           O
ATOM   4149  N   ILE A 417      48.467  44.608  41.735  1.00  0.00           N
ATOM   4150  HN  ILE A 417      48.813  44.449  40.814  1.00  0.00           H
ATOM   4151  CA  ILE A 417      48.493  43.577  42.707  1.00  0.00           C
ATOM   4152  HA  ILE A 417      47.464  43.349  42.946  1.00  0.00           H
ATOM   4153  CB  ILE A 417      49.132  42.283  42.296  1.00  0.00           C
ATOM   4154  HB  ILE A 417      50.163  42.571  41.995  1.00  0.00           H
ATOM   4155  CG2 ILE A 417      49.302  41.249  43.496  1.00  0.00           C
ATOM   4156 1HG2 ILE A 417      50.110  41.485  44.221  1.00  0.00           H
ATOM   4157 2HG2 ILE A 417      49.455  40.184  43.219  1.00  0.00           H
ATOM   4158 3HG2 ILE A 417      48.291  41.240  43.956  1.00  0.00           H
ATOM   4159  CG1 ILE A 417      48.313  41.514  41.196  1.00  0.00           C
ATOM   4160 1HG1 ILE A 417      47.873  42.217  40.458  1.00  0.00           H
ATOM   4161 2HG1 ILE A 417      47.495  40.914  41.649  1.00  0.00           H
ATOM   4162  CD  ILE A 417      49.127  40.411  40.532  1.00  0.00           C
ATOM   4163  HD1 ILE A 417      49.208  39.528  41.200  1.00  0.00           H
ATOM   4164  HD2 ILE A 417      50.091  40.828  40.168  1.00  0.00           H
ATOM   4165  HD3 ILE A 417      48.636  40.159  39.568  1.00  0.00           H
ATOM   4166  C   ILE A 417      49.259  44.046  43.952  1.00  0.00           C
ATOM   4167  O   ILE A 417      48.952  43.736  45.096  1.00  0.00           O
ATOM   4168  N   GLY A 418      50.232  44.927  43.702  1.00  0.00           N
ATOM   4169  HN  GLY A 418      50.379  45.202  42.755  1.00  0.00           H
ATOM   4170  CA  GLY A 418      51.150  45.585  44.707  1.00  0.00           C
ATOM   4171  HA1 GLY A 418      51.910  46.052  44.098  1.00  0.00           H
ATOM   4172  HA2 GLY A 418      51.567  44.773  45.282  1.00  0.00           H
ATOM   4173  C   GLY A 418      50.457  46.538  45.533  1.00  0.00           C
ATOM   4174  O   GLY A 418      50.514  46.500  46.754  1.00  0.00           O
ATOM   4175  N   VAL A 419      49.657  47.421  44.923  1.00  0.00           N
ATOM   4176  HN  VAL A 419      49.864  47.572  43.960  1.00  0.00           H
ATOM   4177  CA  VAL A 419      48.841  48.363  45.728  1.00  0.00           C
ATOM   4178  HA  VAL A 419      49.521  48.768  46.462  1.00  0.00           H
ATOM   4179  CB  VAL A 419      48.359  49.609  44.949  1.00  0.00           C
ATOM   4180  HB  VAL A 419      47.850  49.288  44.014  1.00  0.00           H
ATOM   4181  CG1 VAL A 419      47.421  50.514  45.832  1.00  0.00           C
ATOM   4182 1HG1 VAL A 419      46.564  49.922  46.218  1.00  0.00           H
ATOM   4183 2HG1 VAL A 419      47.127  51.307  45.111  1.00  0.00           H
ATOM   4184 3HG1 VAL A 419      47.960  51.105  46.603  1.00  0.00           H
ATOM   4185  CG2 VAL A 419      49.648  50.292  44.416  1.00  0.00           C
ATOM   4186 1HG2 VAL A 419      50.340  50.427  45.274  1.00  0.00           H
ATOM   4187 2HG2 VAL A 419      49.411  51.239  43.886  1.00  0.00           H
ATOM   4188 3HG2 VAL A 419      50.190  49.663  43.677  1.00  0.00           H
ATOM   4189  C   VAL A 419      47.726  47.715  46.600  1.00  0.00           C
ATOM   4190  O   VAL A 419      47.494  48.158  47.684  1.00  0.00           O
ATOM   4191  N   PHE A 420      46.985  46.720  46.072  1.00  0.00           N
ATOM   4192  HN  PHE A 420      47.032  46.569  45.088  1.00  0.00           H
ATOM   4193  CA  PHE A 420      46.037  45.959  46.925  1.00  0.00           C
ATOM   4194  HA  PHE A 420      45.436  46.646  47.502  1.00  0.00           H
ATOM   4195  CB  PHE A 420      45.288  45.060  46.000  1.00  0.00           C
ATOM   4196  HB1 PHE A 420      45.902  44.250  45.550  1.00  0.00           H
ATOM   4197  HB2 PHE A 420      44.962  45.626  45.102  1.00  0.00           H
ATOM   4198  CG  PHE A 420      43.997  44.502  46.575  1.00  0.00           C
ATOM   4199  CD1 PHE A 420      43.587  43.171  46.364  1.00  0.00           C
ATOM   4200  HD1 PHE A 420      44.113  42.363  45.878  1.00  0.00           H
ATOM   4201  CE1 PHE A 420      42.384  42.684  46.882  1.00  0.00           C
ATOM   4202  HE1 PHE A 420      42.246  41.634  46.670  1.00  0.00           H
ATOM   4203  CZ  PHE A 420      41.551  43.482  47.586  1.00  0.00           C
ATOM   4204  HZ  PHE A 420      40.676  42.992  47.987  1.00  0.00           H
ATOM   4205  CD2 PHE A 420      43.091  45.333  47.268  1.00  0.00           C
ATOM   4206  HD2 PHE A 420      43.378  46.364  47.416  1.00  0.00           H
ATOM   4207  CE2 PHE A 420      41.872  44.813  47.761  1.00  0.00           C
ATOM   4208  HE2 PHE A 420      41.242  45.490  48.319  1.00  0.00           H
ATOM   4209  C   PHE A 420      46.772  45.163  48.016  1.00  0.00           C
ATOM   4210  O   PHE A 420      46.358  45.196  49.186  1.00  0.00           O
ATOM   4211  N   SER A 421      47.856  44.507  47.746  1.00  0.00           N
ATOM   4212  HN  SER A 421      48.066  44.314  46.790  1.00  0.00           H
ATOM   4213  CA  SER A 421      48.777  43.875  48.763  1.00  0.00           C
ATOM   4214  HA  SER A 421      48.235  43.080  49.252  1.00  0.00           H
ATOM   4215  CB  SER A 421      50.057  43.277  48.126  1.00  0.00           C
ATOM   4216  HB1 SER A 421      50.847  42.853  48.783  1.00  0.00           H
ATOM   4217  HB2 SER A 421      50.481  44.180  47.637  1.00  0.00           H
ATOM   4218  OG  SER A 421      49.625  42.232  47.136  1.00  0.00           O
ATOM   4219  HG1 SER A 421      49.545  42.757  46.337  1.00  0.00           H
ATOM   4220  C   SER A 421      49.223  44.829  49.884  1.00  0.00           C
ATOM   4221  O   SER A 421      49.264  44.523  51.066  1.00  0.00           O
ATOM   4222  N   GLY A 422      49.533  46.070  49.486  1.00  0.00           N
ATOM   4223  HN  GLY A 422      49.620  46.212  48.503  1.00  0.00           H
ATOM   4224  CA  GLY A 422      49.908  47.228  50.320  1.00  0.00           C
ATOM   4225  HA1 GLY A 422      50.059  48.092  49.690  1.00  0.00           H
ATOM   4226  HA2 GLY A 422      50.737  46.988  50.969  1.00  0.00           H
ATOM   4227  C   GLY A 422      48.857  47.658  51.245  1.00  0.00           C
ATOM   4228  O   GLY A 422      49.203  48.012  52.333  1.00  0.00           O
ATOM   4229  N   LEU A 423      47.620  47.596  50.859  1.00  0.00           N
ATOM   4230  HN  LEU A 423      47.401  47.387  49.910  1.00  0.00           H
ATOM   4231  CA  LEU A 423      46.444  48.003  51.618  1.00  0.00           C
ATOM   4232  HA  LEU A 423      46.800  48.960  51.969  1.00  0.00           H
ATOM   4233  CB  LEU A 423      45.040  48.053  50.875  1.00  0.00           C
ATOM   4234  HB1 LEU A 423      44.442  48.481  51.708  1.00  0.00           H
ATOM   4235  HB2 LEU A 423      44.513  47.097  50.672  1.00  0.00           H
ATOM   4236  CG  LEU A 423      44.940  49.028  49.631  1.00  0.00           C
ATOM   4237  HG  LEU A 423      45.253  48.385  48.781  1.00  0.00           H
ATOM   4238  CD1 LEU A 423      43.458  49.346  49.347  1.00  0.00           C
ATOM   4239 1HD1 LEU A 423      42.960  49.848  50.204  1.00  0.00           H
ATOM   4240 2HD1 LEU A 423      42.801  48.500  49.050  1.00  0.00           H
ATOM   4241 3HD1 LEU A 423      43.480  50.051  48.488  1.00  0.00           H
ATOM   4242  CD2 LEU A 423      45.847  50.211  49.793  1.00  0.00           C
ATOM   4243 1HD2 LEU A 423      45.601  50.664  50.777  1.00  0.00           H
ATOM   4244 2HD2 LEU A 423      45.668  50.926  48.962  1.00  0.00           H
ATOM   4245 3HD2 LEU A 423      46.902  49.876  49.884  1.00  0.00           H
ATOM   4246  C   LEU A 423      46.259  47.054  52.822  1.00  0.00           C
ATOM   4247  O   LEU A 423      45.826  47.424  53.885  1.00  0.00           O
ATOM   4248  N   TYR A 424      46.682  45.776  52.705  1.00  0.00           N
ATOM   4249  HN  TYR A 424      47.095  45.526  51.833  1.00  0.00           H
ATOM   4250  CA  TYR A 424      46.642  44.900  53.895  1.00  0.00           C
ATOM   4251  HA  TYR A 424      45.691  44.953  54.403  1.00  0.00           H
ATOM   4252  CB  TYR A 424      46.615  43.449  53.414  1.00  0.00           C
ATOM   4253  HB1 TYR A 424      47.477  43.139  52.785  1.00  0.00           H
ATOM   4254  HB2 TYR A 424      45.658  43.375  52.854  1.00  0.00           H
ATOM   4255  CG  TYR A 424      46.498  42.377  54.481  1.00  0.00           C
ATOM   4256  CD1 TYR A 424      45.270  42.133  55.202  1.00  0.00           C
ATOM   4257  HD1 TYR A 424      44.408  42.743  54.978  1.00  0.00           H
ATOM   4258  CE1 TYR A 424      45.109  41.162  56.163  1.00  0.00           C
ATOM   4259  HE1 TYR A 424      44.234  41.074  56.789  1.00  0.00           H
ATOM   4260  CZ  TYR A 424      46.270  40.499  56.590  1.00  0.00           C
ATOM   4261  OH  TYR A 424      46.044  39.516  57.591  1.00  0.00           O
ATOM   4262  HH  TYR A 424      46.879  39.061  57.719  1.00  0.00           H
ATOM   4263  CD2 TYR A 424      47.625  41.604  54.885  1.00  0.00           C
ATOM   4264  HD2 TYR A 424      48.585  41.865  54.465  1.00  0.00           H
ATOM   4265  CE2 TYR A 424      47.510  40.609  55.895  1.00  0.00           C
ATOM   4266  HE2 TYR A 424      48.358  39.978  56.119  1.00  0.00           H
ATOM   4267  C   TYR A 424      47.670  45.112  54.885  1.00  0.00           C
ATOM   4268  O   TYR A 424      47.523  44.651  55.975  1.00  0.00           O
ATOM   4269  N   LEU A 425      48.685  45.810  54.468  1.00  0.00           N
ATOM   4270  HN  LEU A 425      48.545  46.179  53.553  1.00  0.00           H
ATOM   4271  CA  LEU A 425      49.861  46.204  55.269  1.00  0.00           C
ATOM   4272  HA  LEU A 425      50.301  45.305  55.673  1.00  0.00           H
ATOM   4273  CB  LEU A 425      50.836  47.158  54.519  1.00  0.00           C
ATOM   4274  HB1 LEU A 425      50.464  48.202  54.593  1.00  0.00           H
ATOM   4275  HB2 LEU A 425      50.949  46.772  53.483  1.00  0.00           H
ATOM   4276  CG  LEU A 425      52.293  47.064  55.081  1.00  0.00           C
ATOM   4277  HG  LEU A 425      52.164  47.323  56.154  1.00  0.00           H
ATOM   4278  CD1 LEU A 425      52.917  45.687  54.973  1.00  0.00           C
ATOM   4279 1HD1 LEU A 425      53.870  45.741  55.541  1.00  0.00           H
ATOM   4280 2HD1 LEU A 425      53.096  45.318  53.941  1.00  0.00           H
ATOM   4281 3HD1 LEU A 425      52.191  45.021  55.487  1.00  0.00           H
ATOM   4282  CD2 LEU A 425      53.225  48.210  54.477  1.00  0.00           C
ATOM   4283 1HD2 LEU A 425      52.674  49.110  54.825  1.00  0.00           H
ATOM   4284 2HD2 LEU A 425      53.313  48.153  53.371  1.00  0.00           H
ATOM   4285 3HD2 LEU A 425      54.248  48.269  54.906  1.00  0.00           H
ATOM   4286  C   LEU A 425      49.406  47.015  56.576  1.00  0.00           C
ATOM   4287  O   LEU A 425      49.875  46.803  57.647  1.00  0.00           O
ATOM   4288  N   VAL A 426      48.515  47.939  56.400  1.00  0.00           N
ATOM   4289  HN  VAL A 426      48.200  48.038  55.459  1.00  0.00           H
ATOM   4290  CA  VAL A 426      48.008  48.853  57.378  1.00  0.00           C
ATOM   4291  HA  VAL A 426      48.799  49.413  57.853  1.00  0.00           H
ATOM   4292  CB  VAL A 426      47.000  49.765  56.792  1.00  0.00           C
ATOM   4293  HB  VAL A 426      46.268  49.212  56.166  1.00  0.00           H
ATOM   4294  CG1 VAL A 426      46.163  50.688  57.774  1.00  0.00           C
ATOM   4295 1HG1 VAL A 426      45.776  50.151  58.667  1.00  0.00           H
ATOM   4296 2HG1 VAL A 426      45.336  51.194  57.232  1.00  0.00           H
ATOM   4297 3HG1 VAL A 426      46.764  51.542  58.152  1.00  0.00           H
ATOM   4298  CG2 VAL A 426      47.794  50.738  55.877  1.00  0.00           C
ATOM   4299 1HG2 VAL A 426      48.462  51.410  56.456  1.00  0.00           H
ATOM   4300 2HG2 VAL A 426      47.067  51.355  55.308  1.00  0.00           H
ATOM   4301 3HG2 VAL A 426      48.337  50.204  55.068  1.00  0.00           H
ATOM   4302  C   VAL A 426      47.321  48.062  58.499  1.00  0.00           C
ATOM   4303  O   VAL A 426      47.710  48.291  59.608  1.00  0.00           O
ATOM   4304  N   PRO A 427      46.360  47.197  58.397  1.00  0.00           N
ATOM   4305  CD  PRO A 427      45.431  46.971  57.341  1.00  0.00           C
ATOM   4306  HD1 PRO A 427      45.899  46.778  56.352  1.00  0.00           H
ATOM   4307  HD2 PRO A 427      44.651  47.742  57.164  1.00  0.00           H
ATOM   4308  CA  PRO A 427      45.928  46.603  59.588  1.00  0.00           C
ATOM   4309  HA  PRO A 427      45.791  47.359  60.347  1.00  0.00           H
ATOM   4310  CB  PRO A 427      44.538  46.042  59.230  1.00  0.00           C
ATOM   4311  HB1 PRO A 427      43.796  46.867  59.286  1.00  0.00           H
ATOM   4312  HB2 PRO A 427      44.312  45.239  59.965  1.00  0.00           H
ATOM   4313  CG  PRO A 427      44.689  45.690  57.809  1.00  0.00           C
ATOM   4314  HG1 PRO A 427      45.442  44.892  57.635  1.00  0.00           H
ATOM   4315  HG2 PRO A 427      43.743  45.594  57.235  1.00  0.00           H
ATOM   4316  C   PRO A 427      46.989  45.627  60.158  1.00  0.00           C
ATOM   4317  O   PRO A 427      47.144  45.493  61.311  1.00  0.00           O
ATOM   4318  N   LEU A 428      47.677  44.874  59.299  1.00  0.00           N
ATOM   4319  HN  LEU A 428      47.445  44.928  58.331  1.00  0.00           H
ATOM   4320  CA  LEU A 428      48.667  43.864  59.622  1.00  0.00           C
ATOM   4321  HA  LEU A 428      48.176  43.136  60.251  1.00  0.00           H
ATOM   4322  CB  LEU A 428      49.338  43.296  58.334  1.00  0.00           C
ATOM   4323  HB1 LEU A 428      49.806  44.130  57.768  1.00  0.00           H
ATOM   4324  HB2 LEU A 428      48.411  43.020  57.787  1.00  0.00           H
ATOM   4325  CG  LEU A 428      50.244  42.035  58.376  1.00  0.00           C
ATOM   4326  HG  LEU A 428      51.138  42.448  58.891  1.00  0.00           H
ATOM   4327  CD1 LEU A 428      49.494  40.940  59.128  1.00  0.00           C
ATOM   4328 1HD1 LEU A 428      50.034  39.973  59.032  1.00  0.00           H
ATOM   4329 2HD1 LEU A 428      48.469  40.720  58.761  1.00  0.00           H
ATOM   4330 3HD1 LEU A 428      49.406  41.180  60.210  1.00  0.00           H
ATOM   4331  CD2 LEU A 428      50.828  41.709  56.972  1.00  0.00           C
ATOM   4332 1HD2 LEU A 428      51.589  40.903  57.049  1.00  0.00           H
ATOM   4333 2HD2 LEU A 428      51.394  42.567  56.552  1.00  0.00           H
ATOM   4334 3HD2 LEU A 428      50.021  41.259  56.355  1.00  0.00           H
ATOM   4335  C   LEU A 428      49.814  44.423  60.491  1.00  0.00           C
ATOM   4336  O   LEU A 428      50.124  43.951  61.582  1.00  0.00           O
ATOM   4337  N   VAL A 429      50.335  45.519  59.997  1.00  0.00           N
ATOM   4338  HN  VAL A 429      50.012  45.827  59.106  1.00  0.00           H
ATOM   4339  CA  VAL A 429      51.336  46.352  60.691  1.00  0.00           C
ATOM   4340  HA  VAL A 429      52.055  45.664  61.110  1.00  0.00           H
ATOM   4341  CB  VAL A 429      52.091  47.359  59.763  1.00  0.00           C
ATOM   4342  HB  VAL A 429      51.388  47.985  59.173  1.00  0.00           H
ATOM   4343  CG1 VAL A 429      52.931  48.393  60.493  1.00  0.00           C
ATOM   4344 1HG1 VAL A 429      53.542  47.755  61.167  1.00  0.00           H
ATOM   4345 2HG1 VAL A 429      52.278  49.133  61.003  1.00  0.00           H
ATOM   4346 3HG1 VAL A 429      53.637  48.902  59.802  1.00  0.00           H
ATOM   4347  CG2 VAL A 429      52.789  46.554  58.711  1.00  0.00           C
ATOM   4348 1HG2 VAL A 429      52.043  45.931  58.173  1.00  0.00           H
ATOM   4349 2HG2 VAL A 429      53.493  45.858  59.214  1.00  0.00           H
ATOM   4350 3HG2 VAL A 429      53.352  47.125  57.942  1.00  0.00           H
ATOM   4351  C   VAL A 429      50.740  46.938  61.950  1.00  0.00           C
ATOM   4352  O   VAL A 429      51.403  46.843  62.974  1.00  0.00           O
ATOM   4353  N   THR A 430      49.478  47.470  62.006  1.00  0.00           N
ATOM   4354  HN  THR A 430      48.899  47.650  61.214  1.00  0.00           H
ATOM   4355  CA  THR A 430      48.790  47.886  63.221  1.00  0.00           C
ATOM   4356  HA  THR A 430      49.344  48.725  63.614  1.00  0.00           H
ATOM   4357  CB  THR A 430      47.427  48.397  62.962  1.00  0.00           C
ATOM   4358  HB  THR A 430      46.712  47.589  62.698  1.00  0.00           H
ATOM   4359  OG1 THR A 430      47.352  49.417  61.963  1.00  0.00           O
ATOM   4360  HG1 THR A 430      47.577  49.027  61.115  1.00  0.00           H
ATOM   4361  CG2 THR A 430      46.830  49.105  64.231  1.00  0.00           C
ATOM   4362 1HG2 THR A 430      45.827  49.481  63.935  1.00  0.00           H
ATOM   4363 2HG2 THR A 430      47.429  49.915  64.699  1.00  0.00           H
ATOM   4364 3HG2 THR A 430      46.539  48.302  64.942  1.00  0.00           H
ATOM   4365  C   THR A 430      48.660  46.852  64.325  1.00  0.00           C
ATOM   4366  O   THR A 430      48.815  47.159  65.534  1.00  0.00           O
ATOM   4367  N   LEU A 431      48.381  45.646  63.880  1.00  0.00           N
ATOM   4368  HN  LEU A 431      48.138  45.442  62.935  1.00  0.00           H
ATOM   4369  CA  LEU A 431      48.172  44.485  64.764  1.00  0.00           C
ATOM   4370  HA  LEU A 431      47.379  44.764  65.443  1.00  0.00           H
ATOM   4371  CB  LEU A 431      47.812  43.220  63.978  1.00  0.00           C
ATOM   4372  HB1 LEU A 431      48.580  42.914  63.237  1.00  0.00           H
ATOM   4373  HB2 LEU A 431      46.938  43.412  63.319  1.00  0.00           H
ATOM   4374  CG  LEU A 431      47.388  41.843  64.699  1.00  0.00           C
ATOM   4375  HG  LEU A 431      48.184  41.578  65.428  1.00  0.00           H
ATOM   4376  CD1 LEU A 431      46.034  41.921  65.410  1.00  0.00           C
ATOM   4377 1HD1 LEU A 431      45.374  42.455  64.692  1.00  0.00           H
ATOM   4378 2HD1 LEU A 431      46.169  42.434  66.386  1.00  0.00           H
ATOM   4379 3HD1 LEU A 431      45.631  40.895  65.548  1.00  0.00           H
ATOM   4380  CD2 LEU A 431      47.490  40.617  63.760  1.00  0.00           C
ATOM   4381 1HD2 LEU A 431      46.772  40.720  62.918  1.00  0.00           H
ATOM   4382 2HD2 LEU A 431      47.182  39.697  64.301  1.00  0.00           H
ATOM   4383 3HD2 LEU A 431      48.518  40.357  63.427  1.00  0.00           H
ATOM   4384  C   LEU A 431      49.396  44.159  65.590  1.00  0.00           C
ATOM   4385  O   LEU A 431      49.298  43.755  66.746  1.00  0.00           O
ATOM   4386  N   LEU A 432      50.497  44.362  64.890  1.00  0.00           N
ATOM   4387  HN  LEU A 432      50.408  44.528  63.911  1.00  0.00           H
ATOM   4388  CA  LEU A 432      51.826  44.376  65.474  1.00  0.00           C
ATOM   4389  HA  LEU A 432      51.839  43.591  66.216  1.00  0.00           H
ATOM   4390  CB  LEU A 432      52.952  44.058  64.515  1.00  0.00           C
ATOM   4391  HB1 LEU A 432      52.848  44.808  63.703  1.00  0.00           H
ATOM   4392  HB2 LEU A 432      52.824  43.022  64.135  1.00  0.00           H
ATOM   4393  CG  LEU A 432      54.461  44.166  64.993  1.00  0.00           C
ATOM   4394  HG  LEU A 432      54.643  45.192  65.380  1.00  0.00           H
ATOM   4395  CD1 LEU A 432      54.608  43.082  66.076  1.00  0.00           C
ATOM   4396 1HD1 LEU A 432      54.813  42.057  65.698  1.00  0.00           H
ATOM   4397 2HD1 LEU A 432      53.657  43.189  66.640  1.00  0.00           H
ATOM   4398 3HD1 LEU A 432      55.405  43.301  66.819  1.00  0.00           H
ATOM   4399  CD2 LEU A 432      55.426  43.870  63.814  1.00  0.00           C
ATOM   4400 1HD2 LEU A 432      55.112  43.071  63.110  1.00  0.00           H
ATOM   4401 2HD2 LEU A 432      56.355  43.524  64.316  1.00  0.00           H
ATOM   4402 3HD2 LEU A 432      55.711  44.788  63.257  1.00  0.00           H
ATOM   4403  C   LEU A 432      52.191  45.628  66.260  1.00  0.00           C
ATOM   4404  O   LEU A 432      52.776  45.515  67.327  1.00  0.00           O
ATOM   4405  N   GLY A 433      51.809  46.867  65.814  1.00  0.00           N
ATOM   4406  HN  GLY A 433      51.368  46.967  64.926  1.00  0.00           H
ATOM   4407  CA  GLY A 433      52.302  48.043  66.614  1.00  0.00           C
ATOM   4408  HA1 GLY A 433      52.200  48.978  66.084  1.00  0.00           H
ATOM   4409  HA2 GLY A 433      53.325  47.891  66.926  1.00  0.00           H
ATOM   4410  C   GLY A 433      51.446  48.230  67.890  1.00  0.00           C
ATOM   4411  O   GLY A 433      51.986  48.680  68.909  1.00  0.00           O
ATOM   4412  N   CYS A 434      50.171  47.903  67.882  1.00  0.00           N
ATOM   4413  HN  CYS A 434      49.733  47.667  67.018  1.00  0.00           H
ATOM   4414  CA  CYS A 434      49.283  47.838  69.092  1.00  0.00           C
ATOM   4415  HA  CYS A 434      49.243  48.809  69.563  1.00  0.00           H
ATOM   4416  CB  CYS A 434      47.867  47.446  68.648  1.00  0.00           C
ATOM   4417  HB1 CYS A 434      47.307  47.387  69.606  1.00  0.00           H
ATOM   4418  HB2 CYS A 434      47.772  46.510  68.058  1.00  0.00           H
ATOM   4419  SG  CYS A 434      47.046  48.677  67.738  1.00  0.00           S
ATOM   4420  HG1 CYS A 434      47.661  48.502  66.577  1.00  0.00           H
ATOM   4421  C   CYS A 434      49.714  46.781  70.143  1.00  0.00           C
ATOM   4422  O   CYS A 434      49.562  47.041  71.320  1.00  0.00           O
ATOM   4423  N   TYR A 435      50.154  45.604  69.637  1.00  0.00           N
ATOM   4424  HN  TYR A 435      50.197  45.474  68.649  1.00  0.00           H
ATOM   4425  CA  TYR A 435      50.748  44.505  70.421  1.00  0.00           C
ATOM   4426  HA  TYR A 435      49.973  44.335  71.153  1.00  0.00           H
ATOM   4427  CB  TYR A 435      50.869  43.207  69.583  1.00  0.00           C
ATOM   4428  HB1 TYR A 435      51.604  43.278  68.753  1.00  0.00           H
ATOM   4429  HB2 TYR A 435      49.851  42.979  69.203  1.00  0.00           H
ATOM   4430  CG  TYR A 435      51.236  41.971  70.431  1.00  0.00           C
ATOM   4431  CD1 TYR A 435      52.509  41.768  70.849  1.00  0.00           C
ATOM   4432  HD1 TYR A 435      53.359  42.405  70.655  1.00  0.00           H
ATOM   4433  CE1 TYR A 435      52.816  40.679  71.666  1.00  0.00           C
ATOM   4434  HE1 TYR A 435      53.875  40.588  71.854  1.00  0.00           H
ATOM   4435  CZ  TYR A 435      51.820  39.775  72.044  1.00  0.00           C
ATOM   4436  OH  TYR A 435      52.182  38.670  72.806  1.00  0.00           O
ATOM   4437  HH  TYR A 435      51.418  38.118  72.989  1.00  0.00           H
ATOM   4438  CD2 TYR A 435      50.249  41.092  70.811  1.00  0.00           C
ATOM   4439  HD2 TYR A 435      49.203  41.234  70.580  1.00  0.00           H
ATOM   4440  CE2 TYR A 435      50.510  40.011  71.725  1.00  0.00           C
ATOM   4441  HE2 TYR A 435      49.756  39.288  72.000  1.00  0.00           H
ATOM   4442  C   TYR A 435      52.051  44.994  71.193  1.00  0.00           C
ATOM   4443  O   TYR A 435      52.133  44.756  72.384  1.00  0.00           O
ATOM   4444  N   VAL A 436      53.041  45.603  70.450  1.00  0.00           N
ATOM   4445  HN  VAL A 436      52.809  45.752  69.492  1.00  0.00           H
ATOM   4446  CA  VAL A 436      54.222  46.180  71.076  1.00  0.00           C
ATOM   4447  HA  VAL A 436      54.638  45.403  71.701  1.00  0.00           H
ATOM   4448  CB  VAL A 436      55.276  46.749  70.057  1.00  0.00           C
ATOM   4449  HB  VAL A 436      54.683  47.425  69.404  1.00  0.00           H
ATOM   4450  CG1 VAL A 436      56.440  47.640  70.666  1.00  0.00           C
ATOM   4451 1HG1 VAL A 436      56.926  48.128  69.795  1.00  0.00           H
ATOM   4452 2HG1 VAL A 436      57.115  47.000  71.274  1.00  0.00           H
ATOM   4453 3HG1 VAL A 436      56.117  48.446  71.359  1.00  0.00           H
ATOM   4454  CG2 VAL A 436      55.936  45.603  69.319  1.00  0.00           C
ATOM   4455 1HG2 VAL A 436      56.514  44.938  69.995  1.00  0.00           H
ATOM   4456 2HG2 VAL A 436      56.608  46.020  68.539  1.00  0.00           H
ATOM   4457 3HG2 VAL A 436      55.091  45.015  68.901  1.00  0.00           H
ATOM   4458  C   VAL A 436      53.804  47.272  72.041  1.00  0.00           C
ATOM   4459  O   VAL A 436      54.189  47.308  73.238  1.00  0.00           O
ATOM   4460  N   TYR A 437      52.907  48.143  71.646  1.00  0.00           N
ATOM   4461  HN  TYR A 437      52.736  48.126  70.664  1.00  0.00           H
ATOM   4462  CA  TYR A 437      52.369  49.124  72.510  1.00  0.00           C
ATOM   4463  HA  TYR A 437      53.141  49.826  72.787  1.00  0.00           H
ATOM   4464  CB  TYR A 437      51.358  50.033  71.701  1.00  0.00           C
ATOM   4465  HB1 TYR A 437      50.621  49.499  71.063  1.00  0.00           H
ATOM   4466  HB2 TYR A 437      51.896  50.746  71.040  1.00  0.00           H
ATOM   4467  CG  TYR A 437      50.363  50.902  72.428  1.00  0.00           C
ATOM   4468  CD1 TYR A 437      49.208  50.281  72.997  1.00  0.00           C
ATOM   4469  HD1 TYR A 437      49.069  49.214  72.901  1.00  0.00           H
ATOM   4470  CE1 TYR A 437      48.266  51.149  73.608  1.00  0.00           C
ATOM   4471  HE1 TYR A 437      47.355  50.706  73.981  1.00  0.00           H
ATOM   4472  CZ  TYR A 437      48.508  52.512  73.664  1.00  0.00           C
ATOM   4473  OH  TYR A 437      47.587  53.379  74.331  1.00  0.00           O
ATOM   4474  HH  TYR A 437      48.040  54.225  74.353  1.00  0.00           H
ATOM   4475  CD2 TYR A 437      50.435  52.328  72.265  1.00  0.00           C
ATOM   4476  HD2 TYR A 437      51.222  52.750  71.657  1.00  0.00           H
ATOM   4477  CE2 TYR A 437      49.612  53.102  73.032  1.00  0.00           C
ATOM   4478  HE2 TYR A 437      49.692  54.176  72.955  1.00  0.00           H
ATOM   4479  C   TYR A 437      51.831  48.734  73.824  1.00  0.00           C
ATOM   4480  O   TYR A 437      52.221  49.343  74.861  1.00  0.00           O
ATOM   4481  N   GLU A 438      51.084  47.636  73.955  1.00  0.00           N
ATOM   4482  HN  GLU A 438      50.735  47.114  73.180  1.00  0.00           H
ATOM   4483  CA  GLU A 438      50.730  47.108  75.242  1.00  0.00           C
ATOM   4484  HA  GLU A 438      50.138  47.880  75.710  1.00  0.00           H
ATOM   4485  CB  GLU A 438      49.760  45.923  75.041  1.00  0.00           C
ATOM   4486  HB1 GLU A 438      49.711  45.216  75.897  1.00  0.00           H
ATOM   4487  HB2 GLU A 438      50.234  45.428  74.167  1.00  0.00           H
ATOM   4488  CG  GLU A 438      48.349  46.283  74.460  1.00  0.00           C
ATOM   4489  HG1 GLU A 438      48.407  46.858  73.512  1.00  0.00           H
ATOM   4490  HG2 GLU A 438      47.720  46.931  75.108  1.00  0.00           H
ATOM   4491  CD  GLU A 438      47.594  45.000  74.083  1.00  0.00           C
ATOM   4492  OE1 GLU A 438      48.036  44.130  73.327  1.00  0.00           O
ATOM   4493  OE2 GLU A 438      46.468  44.906  74.608  1.00  0.00           O
ATOM   4494  C   GLU A 438      51.970  46.698  76.130  1.00  0.00           C
ATOM   4495  O   GLU A 438      52.050  47.155  77.275  1.00  0.00           O
ATOM   4496  N   GLN A 439      52.894  45.885  75.580  1.00  0.00           N
ATOM   4497  HN  GLN A 439      52.667  45.371  74.756  1.00  0.00           H
ATOM   4498  CA  GLN A 439      54.090  45.421  76.241  1.00  0.00           C
ATOM   4499  HA  GLN A 439      53.755  44.753  77.021  1.00  0.00           H
ATOM   4500  CB  GLN A 439      54.798  44.488  75.170  1.00  0.00           C
ATOM   4501  HB1 GLN A 439      55.847  44.253  75.449  1.00  0.00           H
ATOM   4502  HB2 GLN A 439      54.851  45.082  74.233  1.00  0.00           H
ATOM   4503  CG  GLN A 439      54.091  43.176  74.763  1.00  0.00           C
ATOM   4504  HG1 GLN A 439      54.847  42.525  74.273  1.00  0.00           H
ATOM   4505  HG2 GLN A 439      53.328  43.406  73.989  1.00  0.00           H
ATOM   4506  CD  GLN A 439      53.559  42.339  75.916  1.00  0.00           C
ATOM   4507  OE1 GLN A 439      52.397  41.885  75.843  1.00  0.00           O
ATOM   4508  NE2 GLN A 439      54.426  42.034  76.933  1.00  0.00           N
ATOM   4509 1HE2 GLN A 439      55.362  42.339  77.108  1.00  0.00           H
ATOM   4510 2HE2 GLN A 439      54.298  41.260  77.553  1.00  0.00           H
ATOM   4511  C   GLN A 439      55.036  46.558  76.677  1.00  0.00           C
ATOM   4512  O   GLN A 439      55.599  46.544  77.793  1.00  0.00           O
ATOM   4513  N   VAL A 440      55.268  47.654  75.899  1.00  0.00           N
ATOM   4514  HN  VAL A 440      54.845  47.919  75.037  1.00  0.00           H
ATOM   4515  CA  VAL A 440      56.243  48.647  76.224  1.00  0.00           C
ATOM   4516  HA  VAL A 440      56.959  48.051  76.771  1.00  0.00           H
ATOM   4517  CB  VAL A 440      56.882  49.322  74.934  1.00  0.00           C
ATOM   4518  HB  VAL A 440      57.699  50.027  75.197  1.00  0.00           H
ATOM   4519  CG1 VAL A 440      57.495  48.221  74.087  1.00  0.00           C
ATOM   4520 1HG1 VAL A 440      56.751  47.582  73.563  1.00  0.00           H
ATOM   4521 2HG1 VAL A 440      58.071  47.482  74.684  1.00  0.00           H
ATOM   4522 3HG1 VAL A 440      58.209  48.667  73.362  1.00  0.00           H
ATOM   4523  CG2 VAL A 440      55.807  50.227  74.191  1.00  0.00           C
ATOM   4524 1HG2 VAL A 440      54.888  49.682  73.888  1.00  0.00           H
ATOM   4525 2HG2 VAL A 440      56.236  50.535  73.213  1.00  0.00           H
ATOM   4526 3HG2 VAL A 440      55.669  51.078  74.892  1.00  0.00           H
ATOM   4527  C   VAL A 440      55.627  49.779  77.113  1.00  0.00           C
ATOM   4528  O   VAL A 440      56.420  50.611  77.538  1.00  0.00           O
ATOM   4529  N   ASN A 441      54.304  49.839  77.378  1.00  0.00           N
ATOM   4530  HN  ASN A 441      53.689  49.254  76.853  1.00  0.00           H
ATOM   4531  CA  ASN A 441      53.649  50.858  78.242  1.00  0.00           C
ATOM   4532  HA  ASN A 441      54.435  51.513  78.586  1.00  0.00           H
ATOM   4533  CB  ASN A 441      52.493  51.579  77.481  1.00  0.00           C
ATOM   4534  HB1 ASN A 441      51.988  52.251  78.208  1.00  0.00           H
ATOM   4535  HB2 ASN A 441      51.815  50.791  77.090  1.00  0.00           H
ATOM   4536  CG  ASN A 441      52.980  52.523  76.364  1.00  0.00           C
ATOM   4537  OD1 ASN A 441      53.220  53.720  76.580  1.00  0.00           O
ATOM   4538  ND2 ASN A 441      53.195  51.965  75.107  1.00  0.00           N
ATOM   4539 1HD2 ASN A 441      52.741  51.116  74.836  1.00  0.00           H
ATOM   4540 2HD2 ASN A 441      53.511  52.627  74.427  1.00  0.00           H
ATOM   4541  C   ASN A 441      53.078  50.176  79.528  1.00  0.00           C
ATOM   4542  O   ASN A 441      52.741  50.898  80.492  1.00  0.00           O
ATOM   4543  N   ARG A 442      53.001  48.817  79.610  1.00  0.00           N
ATOM   4544  HN  ARG A 442      53.128  48.302  78.766  1.00  0.00           H
ATOM   4545  CA  ARG A 442      52.336  48.172  80.762  1.00  0.00           C
ATOM   4546  HA  ARG A 442      51.360  48.605  80.926  1.00  0.00           H
ATOM   4547  CB  ARG A 442      52.013  46.677  80.533  1.00  0.00           C
ATOM   4548  HB1 ARG A 442      51.293  46.641  79.688  1.00  0.00           H
ATOM   4549  HB2 ARG A 442      51.445  46.316  81.417  1.00  0.00           H
ATOM   4550  CG  ARG A 442      53.191  45.779  80.129  1.00  0.00           C
ATOM   4551  HG1 ARG A 442      54.073  46.126  80.708  1.00  0.00           H
ATOM   4552  HG2 ARG A 442      53.342  46.124  79.083  1.00  0.00           H
ATOM   4553  CD  ARG A 442      53.187  44.297  80.348  1.00  0.00           C
ATOM   4554  HD1 ARG A 442      54.119  43.883  79.908  1.00  0.00           H
ATOM   4555  HD2 ARG A 442      52.277  43.911  79.841  1.00  0.00           H
ATOM   4556  NE  ARG A 442      53.128  44.057  81.786  1.00  0.00           N
ATOM   4557  HE  ARG A 442      52.805  44.779  82.397  1.00  0.00           H
ATOM   4558  CZ  ARG A 442      52.773  42.813  82.278  1.00  0.00           C
ATOM   4559  NH1 ARG A 442      53.022  41.660  81.674  1.00  0.00           N
ATOM   4560 1HH1 ARG A 442      53.496  41.710  80.795  1.00  0.00           H
ATOM   4561 2HH1 ARG A 442      52.886  40.837  82.225  1.00  0.00           H
ATOM   4562  NH2 ARG A 442      52.280  42.928  83.517  1.00  0.00           N
ATOM   4563 1HH2 ARG A 442      51.959  43.853  83.719  1.00  0.00           H
ATOM   4564 2HH2 ARG A 442      51.655  42.184  83.754  1.00  0.00           H
ATOM   4565  C   ARG A 442      52.922  48.473  82.167  1.00  0.00           C
ATOM   4566  O   ARG A 442      52.165  48.737  83.150  1.00  0.00           O
ATOM   4567  N   ILE A 443      54.238  48.574  82.302  1.00  0.00           N
ATOM   4568  HN  ILE A 443      54.773  48.261  81.521  1.00  0.00           H
ATOM   4569  CA  ILE A 443      54.876  48.875  83.590  1.00  0.00           C
ATOM   4570  HA  ILE A 443      54.454  48.174  84.295  1.00  0.00           H
ATOM   4571  CB  ILE A 443      56.365  48.617  83.661  1.00  0.00           C
ATOM   4572  HB  ILE A 443      56.839  49.174  82.825  1.00  0.00           H
ATOM   4573  CG2 ILE A 443      57.102  49.112  84.976  1.00  0.00           C
ATOM   4574 1HG2 ILE A 443      56.581  48.657  85.846  1.00  0.00           H
ATOM   4575 2HG2 ILE A 443      57.248  50.212  85.007  1.00  0.00           H
ATOM   4576 3HG2 ILE A 443      58.155  48.761  85.011  1.00  0.00           H
ATOM   4577  CG1 ILE A 443      56.719  47.162  83.364  1.00  0.00           C
ATOM   4578 1HG1 ILE A 443      57.799  47.063  83.123  1.00  0.00           H
ATOM   4579 2HG1 ILE A 443      56.207  46.848  82.430  1.00  0.00           H
ATOM   4580  CD  ILE A 443      56.300  46.169  84.415  1.00  0.00           C
ATOM   4581  HD1 ILE A 443      56.458  45.111  84.113  1.00  0.00           H
ATOM   4582  HD2 ILE A 443      55.199  46.235  84.543  1.00  0.00           H
ATOM   4583  HD3 ILE A 443      56.828  46.290  85.385  1.00  0.00           H
ATOM   4584  C   ILE A 443      54.488  50.294  84.044  1.00  0.00           C
ATOM   4585  O   ILE A 443      54.152  50.556  85.204  1.00  0.00           O
ATOM   4586  N   THR A 444      54.467  51.256  83.096  1.00  0.00           N
ATOM   4587  HN  THR A 444      54.841  51.128  82.181  1.00  0.00           H
ATOM   4588  CA  THR A 444      54.121  52.613  83.291  1.00  0.00           C
ATOM   4589  HA  THR A 444      54.717  52.936  84.132  1.00  0.00           H
ATOM   4590  CB  THR A 444      54.288  53.616  82.075  1.00  0.00           C
ATOM   4591  HB  THR A 444      53.798  53.237  81.153  1.00  0.00           H
ATOM   4592  OG1 THR A 444      55.684  53.635  81.792  1.00  0.00           O
ATOM   4593  HG1 THR A 444      55.901  52.834  81.311  1.00  0.00           H
ATOM   4594  CG2 THR A 444      53.935  55.015  82.504  1.00  0.00           C
ATOM   4595 1HG2 THR A 444      53.858  55.597  81.561  1.00  0.00           H
ATOM   4596 2HG2 THR A 444      54.756  55.378  83.159  1.00  0.00           H
ATOM   4597 3HG2 THR A 444      52.911  55.127  82.921  1.00  0.00           H
ATOM   4598  C   THR A 444      52.696  52.711  83.825  1.00  0.00           C
ATOM   4599  O   THR A 444      52.506  53.271  84.877  1.00  0.00           O
ATOM   4600  N   TRP A 445      51.755  52.038  83.171  1.00  0.00           N
ATOM   4601  HN  TRP A 445      51.997  51.651  82.285  1.00  0.00           H
ATOM   4602  CA  TRP A 445      50.345  52.093  83.496  1.00  0.00           C
ATOM   4603  HA  TRP A 445      50.024  53.122  83.556  1.00  0.00           H
ATOM   4604  CB  TRP A 445      49.611  51.147  82.473  1.00  0.00           C
ATOM   4605  HB1 TRP A 445      48.539  50.969  82.705  1.00  0.00           H
ATOM   4606  HB2 TRP A 445      50.107  50.154  82.420  1.00  0.00           H
ATOM   4607  CG  TRP A 445      49.485  51.741  81.106  1.00  0.00           C
ATOM   4608  CD1 TRP A 445      49.515  53.045  80.661  1.00  0.00           C
ATOM   4609  HD1 TRP A 445      49.655  53.904  81.301  1.00  0.00           H
ATOM   4610  NE1 TRP A 445      49.394  53.126  79.274  1.00  0.00           N
ATOM   4611  HE1 TRP A 445      49.564  53.838  78.628  1.00  0.00           H
ATOM   4612  CE2 TRP A 445      49.334  51.882  78.809  1.00  0.00           C
ATOM   4613  CD2 TRP A 445      49.347  50.956  79.874  1.00  0.00           C
ATOM   4614  CE3 TRP A 445      49.216  49.606  79.611  1.00  0.00           C
ATOM   4615  HE3 TRP A 445      49.248  48.756  80.276  1.00  0.00           H
ATOM   4616  CZ3 TRP A 445      49.246  49.174  78.300  1.00  0.00           C
ATOM   4617  HZ3 TRP A 445      49.131  48.135  78.030  1.00  0.00           H
ATOM   4618  CZ2 TRP A 445      49.239  51.472  77.529  1.00  0.00           C
ATOM   4619  HZ2 TRP A 445      49.263  52.052  76.619  1.00  0.00           H
ATOM   4620  CH2 TRP A 445      49.197  50.135  77.302  1.00  0.00           C
ATOM   4621  HH2 TRP A 445      49.045  49.840  76.274  1.00  0.00           H
ATOM   4622  C   TRP A 445      50.014  51.569  84.838  1.00  0.00           C
ATOM   4623  O   TRP A 445      49.198  52.135  85.496  1.00  0.00           O
ATOM   4624  N   GLU A 446      50.700  50.480  85.234  1.00  0.00           N
ATOM   4625  HN  GLU A 446      51.237  50.040  84.518  1.00  0.00           H
ATOM   4626  CA  GLU A 446      50.587  49.826  86.474  1.00  0.00           C
ATOM   4627  HA  GLU A 446      49.609  49.390  86.616  1.00  0.00           H
ATOM   4628  CB  GLU A 446      51.493  48.565  86.413  1.00  0.00           C
ATOM   4629  HB1 GLU A 446      52.570  48.723  86.192  1.00  0.00           H
ATOM   4630  HB2 GLU A 446      51.045  47.885  85.657  1.00  0.00           H
ATOM   4631  CG  GLU A 446      51.522  47.699  87.710  1.00  0.00           C
ATOM   4632  HG1 GLU A 446      50.502  47.547  88.123  1.00  0.00           H
ATOM   4633  HG2 GLU A 446      52.077  48.307  88.455  1.00  0.00           H
ATOM   4634  CD  GLU A 446      52.110  46.284  87.760  1.00  0.00           C
ATOM   4635  OE1 GLU A 446      52.800  45.941  88.799  1.00  0.00           O
ATOM   4636  OE2 GLU A 446      52.037  45.570  86.706  1.00  0.00           O
ATOM   4637  C   GLU A 446      50.873  50.668  87.662  1.00  0.00           C
ATOM   4638  O   GLU A 446      50.091  50.669  88.612  1.00  0.00           O
ATOM   4639  N   ILE A 447      52.010  51.427  87.688  1.00  0.00           N
ATOM   4640  HN  ILE A 447      52.582  51.341  86.875  1.00  0.00           H
ATOM   4641  CA  ILE A 447      52.549  52.256  88.812  1.00  0.00           C
ATOM   4642  HA  ILE A 447      52.474  51.669  89.716  1.00  0.00           H
ATOM   4643  CB  ILE A 447      53.979  52.581  88.568  1.00  0.00           C
ATOM   4644  HB  ILE A 447      54.006  53.106  87.590  1.00  0.00           H
ATOM   4645  CG2 ILE A 447      54.750  53.452  89.573  1.00  0.00           C
ATOM   4646 1HG2 ILE A 447      54.217  54.394  89.827  1.00  0.00           H
ATOM   4647 2HG2 ILE A 447      55.738  53.639  89.102  1.00  0.00           H
ATOM   4648 3HG2 ILE A 447      54.962  52.879  90.502  1.00  0.00           H
ATOM   4649  CG1 ILE A 447      54.798  51.280  88.426  1.00  0.00           C
ATOM   4650 1HG1 ILE A 447      55.893  51.451  88.360  1.00  0.00           H
ATOM   4651 2HG1 ILE A 447      54.501  50.728  87.509  1.00  0.00           H
ATOM   4652  CD  ILE A 447      54.645  50.262  89.576  1.00  0.00           C
ATOM   4653  HD1 ILE A 447      55.138  49.330  89.225  1.00  0.00           H
ATOM   4654  HD2 ILE A 447      53.595  49.963  89.779  1.00  0.00           H
ATOM   4655  HD3 ILE A 447      55.147  50.623  90.499  1.00  0.00           H
ATOM   4656  C   ILE A 447      51.788  53.498  89.188  1.00  0.00           C
ATOM   4657  O   ILE A 447      51.797  53.985  90.311  1.00  0.00           O
ATOM   4658  N   THR A 448      51.062  54.070  88.184  1.00  0.00           N
ATOM   4659  HN  THR A 448      51.296  53.743  87.272  1.00  0.00           H
ATOM   4660  CA  THR A 448      49.979  55.007  88.303  1.00  0.00           C
ATOM   4661  HA  THR A 448      50.236  55.885  88.877  1.00  0.00           H
ATOM   4662  CB  THR A 448      49.438  55.511  86.972  1.00  0.00           C
ATOM   4663  HB  THR A 448      48.992  54.747  86.300  1.00  0.00           H
ATOM   4664  OG1 THR A 448      50.545  55.993  86.210  1.00  0.00           O
ATOM   4665  HG1 THR A 448      50.326  56.761  85.677  1.00  0.00           H
ATOM   4666  CG2 THR A 448      48.346  56.570  87.077  1.00  0.00           C
ATOM   4667 1HG2 THR A 448      47.454  56.161  87.598  1.00  0.00           H
ATOM   4668 2HG2 THR A 448      48.062  57.000  86.093  1.00  0.00           H
ATOM   4669 3HG2 THR A 448      48.678  57.508  87.572  1.00  0.00           H
ATOM   4670  C   THR A 448      48.809  54.458  88.990  1.00  0.00           C
ATOM   4671  O   THR A 448      48.439  54.905  90.039  1.00  0.00           O
ATOM   4672  N   TRP A 449      48.264  53.287  88.584  1.00  0.00           N
ATOM   4673  HN  TRP A 449      48.604  52.843  87.758  1.00  0.00           H
ATOM   4674  CA  TRP A 449      47.125  52.661  89.221  1.00  0.00           C
ATOM   4675  HA  TRP A 449      46.433  53.488  89.278  1.00  0.00           H
ATOM   4676  CB  TRP A 449      46.631  51.454  88.326  1.00  0.00           C
ATOM   4677  HB1 TRP A 449      47.456  50.745  88.103  1.00  0.00           H
ATOM   4678  HB2 TRP A 449      46.283  51.819  87.335  1.00  0.00           H
ATOM   4679  CG  TRP A 449      45.511  50.536  88.734  1.00  0.00           C
ATOM   4680  CD1 TRP A 449      45.641  49.178  89.060  1.00  0.00           C
ATOM   4681  HD1 TRP A 449      46.653  48.825  89.190  1.00  0.00           H
ATOM   4682  NE1 TRP A 449      44.413  48.629  89.156  1.00  0.00           N
ATOM   4683  HE1 TRP A 449      44.235  47.707  89.421  1.00  0.00           H
ATOM   4684  CE2 TRP A 449      43.456  49.631  88.934  1.00  0.00           C
ATOM   4685  CD2 TRP A 449      44.113  50.830  88.680  1.00  0.00           C
ATOM   4686  CE3 TRP A 449      43.359  51.956  88.288  1.00  0.00           C
ATOM   4687  HE3 TRP A 449      43.910  52.877  88.166  1.00  0.00           H
ATOM   4688  CZ3 TRP A 449      41.986  51.871  88.157  1.00  0.00           C
ATOM   4689  HZ3 TRP A 449      41.510  52.817  87.946  1.00  0.00           H
ATOM   4690  CZ2 TRP A 449      42.108  49.521  88.704  1.00  0.00           C
ATOM   4691  HZ2 TRP A 449      41.697  48.560  88.978  1.00  0.00           H
ATOM   4692  CH2 TRP A 449      41.333  50.677  88.438  1.00  0.00           C
ATOM   4693  HH2 TRP A 449      40.264  50.545  88.363  1.00  0.00           H
ATOM   4694  C   TRP A 449      47.500  52.199  90.680  1.00  0.00           C
ATOM   4695  O   TRP A 449      46.719  52.271  91.630  1.00  0.00           O
ATOM   4696  N   VAL A 450      48.720  51.698  90.925  1.00  0.00           N
ATOM   4697  HN  VAL A 450      49.332  51.432  90.184  1.00  0.00           H
ATOM   4698  CA  VAL A 450      49.121  51.183  92.250  1.00  0.00           C
ATOM   4699  HA  VAL A 450      48.389  50.453  92.563  1.00  0.00           H
ATOM   4700  CB  VAL A 450      50.411  50.212  92.239  1.00  0.00           C
ATOM   4701  HB  VAL A 450      51.213  50.730  91.672  1.00  0.00           H
ATOM   4702  CG1 VAL A 450      50.770  49.773  93.676  1.00  0.00           C
ATOM   4703 1HG1 VAL A 450      50.971  50.663  94.309  1.00  0.00           H
ATOM   4704 2HG1 VAL A 450      51.654  49.102  93.707  1.00  0.00           H
ATOM   4705 3HG1 VAL A 450      49.856  49.287  94.079  1.00  0.00           H
ATOM   4706  CG2 VAL A 450      50.149  48.973  91.419  1.00  0.00           C
ATOM   4707 1HG2 VAL A 450      49.373  48.341  91.900  1.00  0.00           H
ATOM   4708 2HG2 VAL A 450      51.036  48.312  91.313  1.00  0.00           H
ATOM   4709 3HG2 VAL A 450      49.734  49.219  90.419  1.00  0.00           H
ATOM   4710  C   VAL A 450      49.297  52.341  93.262  1.00  0.00           C
ATOM   4711  O   VAL A 450      48.824  52.330  94.405  1.00  0.00           O
ATOM   4712  N   SER A 451      49.938  53.476  92.839  1.00  0.00           N
ATOM   4713  HN  SER A 451      50.160  53.586  91.874  1.00  0.00           H
ATOM   4714  CA  SER A 451      49.999  54.684  93.594  1.00  0.00           C
ATOM   4715  HA  SER A 451      50.354  54.383  94.569  1.00  0.00           H
ATOM   4716  CB  SER A 451      51.012  55.805  93.152  1.00  0.00           C
ATOM   4717  HB1 SER A 451      52.004  55.326  93.298  1.00  0.00           H
ATOM   4718  HB2 SER A 451      50.870  56.662  93.844  1.00  0.00           H
ATOM   4719  OG  SER A 451      50.718  56.050  91.741  1.00  0.00           O
ATOM   4720  HG1 SER A 451      51.303  55.513  91.202  1.00  0.00           H
ATOM   4721  C   SER A 451      48.688  55.329  93.925  1.00  0.00           C
ATOM   4722  O   SER A 451      48.502  55.770  95.078  1.00  0.00           O
ATOM   4723  N   ASP A 452      47.743  55.390  92.988  1.00  0.00           N
ATOM   4724  HN  ASP A 452      48.009  55.312  92.030  1.00  0.00           H
ATOM   4725  CA  ASP A 452      46.372  55.801  93.250  1.00  0.00           C
ATOM   4726  HA  ASP A 452      46.326  56.801  93.657  1.00  0.00           H
ATOM   4727  CB  ASP A 452      45.444  55.947  91.993  1.00  0.00           C
ATOM   4728  HB1 ASP A 452      44.382  56.019  92.311  1.00  0.00           H
ATOM   4729  HB2 ASP A 452      45.442  55.124  91.246  1.00  0.00           H
ATOM   4730  CG  ASP A 452      45.742  57.190  91.207  1.00  0.00           C
ATOM   4731  OD1 ASP A 452      45.278  57.273  90.030  1.00  0.00           O
ATOM   4732  OD2 ASP A 452      46.498  58.136  91.608  1.00  0.00           O
ATOM   4733  C   ASP A 452      45.702  54.862  94.282  1.00  0.00           C
ATOM   4734  O   ASP A 452      45.007  55.244  95.178  1.00  0.00           O
ATOM   4735  N   HSD A 453      45.948  53.494  94.236  1.00  0.00           N
ATOM   4736  HN  HSD A 453      46.407  53.177  93.409  1.00  0.00           H
ATOM   4737  CA  HSD A 453      45.462  52.677  95.279  1.00  0.00           C
ATOM   4738  HA  HSD A 453      44.408  52.879  95.401  1.00  0.00           H
ATOM   4739  CB  HSD A 453      45.696  51.141  94.986  1.00  0.00           C
ATOM   4740  HB1 HSD A 453      45.544  50.442  95.836  1.00  0.00           H
ATOM   4741  HB2 HSD A 453      46.715  50.905  94.610  1.00  0.00           H
ATOM   4742  ND1 HSD A 453      44.657  50.617  92.642  1.00  0.00           N
ATOM   4743  HD1 HSD A 453      45.261  51.156  92.054  1.00  0.00           H
ATOM   4744  CG  HSD A 453      44.661  50.688  94.055  1.00  0.00           C
ATOM   4745  CE1 HSD A 453      43.563  49.965  92.190  1.00  0.00           C
ATOM   4746  HE1 HSD A 453      43.484  49.814  91.113  1.00  0.00           H
ATOM   4747  NE2 HSD A 453      42.709  49.770  93.220  1.00  0.00           N
ATOM   4748  CD2 HSD A 453      43.399  50.158  94.360  1.00  0.00           C
ATOM   4749  HD2 HSD A 453      43.001  49.941  95.343  1.00  0.00           H
ATOM   4750  C   HSD A 453      46.047  52.989  96.611  1.00  0.00           C
ATOM   4751  O   HSD A 453      45.295  53.050  97.609  1.00  0.00           O
ATOM   4752  N   CYS A 454      47.432  53.165  96.722  1.00  0.00           N
ATOM   4753  HN  CYS A 454      48.028  53.031  95.934  1.00  0.00           H
ATOM   4754  CA  CYS A 454      48.024  53.605  97.992  1.00  0.00           C
ATOM   4755  HA  CYS A 454      47.899  52.810  98.713  1.00  0.00           H
ATOM   4756  CB  CYS A 454      49.552  53.701  97.841  1.00  0.00           C
ATOM   4757  HB1 CYS A 454      49.746  54.274  96.909  1.00  0.00           H
ATOM   4758  HB2 CYS A 454      49.962  52.670  97.803  1.00  0.00           H
ATOM   4759  SG  CYS A 454      50.363  54.388  99.239  1.00  0.00           S
ATOM   4760  HG1 CYS A 454      50.218  53.240  99.883  1.00  0.00           H
ATOM   4761  C   CYS A 454      47.477  54.897  98.524  1.00  0.00           C
ATOM   4762  O   CYS A 454      47.194  54.983  99.736  1.00  0.00           O
ATOM   4763  N   ARG A 455      47.218  55.893  97.668  1.00  0.00           N
ATOM   4764  HN  ARG A 455      47.389  55.834  96.687  1.00  0.00           H
ATOM   4765  CA  ARG A 455      46.463  57.088  98.122  1.00  0.00           C
ATOM   4766  HA  ARG A 455      47.010  57.518  98.948  1.00  0.00           H
ATOM   4767  CB  ARG A 455      46.477  58.247  97.045  1.00  0.00           C
ATOM   4768  HB1 ARG A 455      45.781  59.080  97.283  1.00  0.00           H
ATOM   4769  HB2 ARG A 455      46.327  57.737  96.070  1.00  0.00           H
ATOM   4770  CG  ARG A 455      47.882  59.027  97.007  1.00  0.00           C
ATOM   4771  HG1 ARG A 455      47.765  59.791  96.208  1.00  0.00           H
ATOM   4772  HG2 ARG A 455      48.666  58.292  96.727  1.00  0.00           H
ATOM   4773  CD  ARG A 455      48.235  59.623  98.379  1.00  0.00           C
ATOM   4774  HD1 ARG A 455      48.497  58.793  99.069  1.00  0.00           H
ATOM   4775  HD2 ARG A 455      47.365  60.176  98.794  1.00  0.00           H
ATOM   4776  NE  ARG A 455      49.465  60.502  98.197  1.00  0.00           N
ATOM   4777  HE  ARG A 455      50.217  60.086  97.685  1.00  0.00           H
ATOM   4778  CZ  ARG A 455      49.853  61.542  98.890  1.00  0.00           C
ATOM   4779  NH1 ARG A 455      49.079  62.115  99.793  1.00  0.00           N
ATOM   4780 1HH1 ARG A 455      49.416  63.014 100.074  1.00  0.00           H
ATOM   4781 2HH1 ARG A 455      48.226  61.625  99.973  1.00  0.00           H
ATOM   4782  NH2 ARG A 455      51.022  62.150  98.711  1.00  0.00           N
ATOM   4783 1HH2 ARG A 455      51.562  61.701  97.999  1.00  0.00           H
ATOM   4784 2HH2 ARG A 455      51.446  62.519  99.537  1.00  0.00           H
ATOM   4785  C   ARG A 455      45.029  56.927  98.556  1.00  0.00           C
ATOM   4786  O   ARG A 455      44.504  57.705  99.318  1.00  0.00           O
ATOM   4787  N   GLN A 456      44.336  55.879  98.163  1.00  0.00           N
ATOM   4788  HN  GLN A 456      44.742  55.192  97.565  1.00  0.00           H
ATOM   4789  CA  GLN A 456      42.895  55.671  98.599  1.00  0.00           C
ATOM   4790  HA  GLN A 456      42.408  56.569  98.947  1.00  0.00           H
ATOM   4791  CB  GLN A 456      42.106  55.096  97.405  1.00  0.00           C
ATOM   4792  HB1 GLN A 456      41.067  54.922  97.757  1.00  0.00           H
ATOM   4793  HB2 GLN A 456      42.576  54.117  97.168  1.00  0.00           H
ATOM   4794  CG  GLN A 456      41.879  56.125  96.237  1.00  0.00           C
ATOM   4795  HG1 GLN A 456      40.925  55.970  95.691  1.00  0.00           H
ATOM   4796  HG2 GLN A 456      42.553  55.946  95.372  1.00  0.00           H
ATOM   4797  CD  GLN A 456      41.957  57.637  96.601  1.00  0.00           C
ATOM   4798  OE1 GLN A 456      42.927  58.392  96.363  1.00  0.00           O
ATOM   4799  NE2 GLN A 456      40.940  57.921  97.424  1.00  0.00           N
ATOM   4800 1HE2 GLN A 456      41.087  58.679  98.059  1.00  0.00           H
ATOM   4801 2HE2 GLN A 456      40.166  57.288  97.449  1.00  0.00           H
ATOM   4802  C   GLN A 456      42.904  54.697  99.778  1.00  0.00           C
ATOM   4803  O   GLN A 456      41.857  54.155 100.217  1.00  0.00           O
ATOM   4804  N   TYR A 457      44.188  54.397 100.210  1.00  0.00           N
ATOM   4805  HN  TYR A 457      44.977  54.885  99.845  1.00  0.00           H
ATOM   4806  CA  TYR A 457      44.458  53.543 101.361  1.00  0.00           C
ATOM   4807  HA  TYR A 457      45.521  53.698 101.468  1.00  0.00           H
ATOM   4808  CB  TYR A 457      43.764  54.035 102.652  1.00  0.00           C
ATOM   4809  HB1 TYR A 457      44.102  53.530 103.582  1.00  0.00           H
ATOM   4810  HB2 TYR A 457      42.671  53.868 102.548  1.00  0.00           H
ATOM   4811  CG  TYR A 457      43.970  55.548 102.923  1.00  0.00           C
ATOM   4812  CD1 TYR A 457      45.068  56.271 102.392  1.00  0.00           C
ATOM   4813  HD1 TYR A 457      45.781  55.858 101.695  1.00  0.00           H
ATOM   4814  CE1 TYR A 457      45.114  57.675 102.535  1.00  0.00           C
ATOM   4815  HE1 TYR A 457      45.821  58.324 102.040  1.00  0.00           H
ATOM   4816  CZ  TYR A 457      44.225  58.245 103.461  1.00  0.00           C
ATOM   4817  OH  TYR A 457      44.468  59.578 103.744  1.00  0.00           O
ATOM   4818  HH  TYR A 457      45.350  59.849 103.480  1.00  0.00           H
ATOM   4819  CD2 TYR A 457      43.034  56.161 103.720  1.00  0.00           C
ATOM   4820  HD2 TYR A 457      42.196  55.570 104.057  1.00  0.00           H
ATOM   4821  CE2 TYR A 457      43.154  57.545 103.980  1.00  0.00           C
ATOM   4822  HE2 TYR A 457      42.479  58.115 104.602  1.00  0.00           H
ATOM   4823  C   TYR A 457      44.280  52.040 101.070  1.00  0.00           C
ATOM   4824  O   TYR A 457      44.254  51.296 102.010  1.00  0.00           O
ATOM   4825  N   HSD A 458      44.386  51.650  99.779  1.00  0.00           N
ATOM   4826  HN  HSD A 458      44.561  52.355  99.096  1.00  0.00           H
ATOM   4827  CA  HSD A 458      44.307  50.233  99.296  1.00  0.00           C
ATOM   4828  HA  HSD A 458      44.760  50.317  98.320  1.00  0.00           H
ATOM   4829  CB  HSD A 458      45.108  49.276 100.145  1.00  0.00           C
ATOM   4830  HB1 HSD A 458      45.076  48.249  99.721  1.00  0.00           H
ATOM   4831  HB2 HSD A 458      44.811  49.184 101.212  1.00  0.00           H
ATOM   4832  ND1 HSD A 458      47.313  49.575  99.112  1.00  0.00           N
ATOM   4833  HD1 HSD A 458      47.191  48.981  98.317  1.00  0.00           H
ATOM   4834  CG  HSD A 458      46.516  49.746 100.167  1.00  0.00           C
ATOM   4835  CE1 HSD A 458      48.453  50.284  99.407  1.00  0.00           C
ATOM   4836  HE1 HSD A 458      49.239  50.371  98.657  1.00  0.00           H
ATOM   4837  NE2 HSD A 458      48.489  50.901 100.571  1.00  0.00           N
ATOM   4838  CD2 HSD A 458      47.220  50.520 101.046  1.00  0.00           C
ATOM   4839  HD2 HSD A 458      46.998  50.819 102.064  1.00  0.00           H
ATOM   4840  C   HSD A 458      42.842  49.734  99.115  1.00  0.00           C
ATOM   4841  O   HSD A 458      42.562  48.564  98.784  1.00  0.00           O
ATOM   4842  N   ILE A 459      41.866  50.660  99.176  1.00  0.00           N
ATOM   4843  HN  ILE A 459      42.222  51.513  99.549  1.00  0.00           H
ATOM   4844  CA  ILE A 459      40.508  50.517  98.717  1.00  0.00           C
ATOM   4845  HA  ILE A 459      40.039  49.630  99.117  1.00  0.00           H
ATOM   4846  CB  ILE A 459      39.663  51.602  99.325  1.00  0.00           C
ATOM   4847  HB  ILE A 459      40.260  52.532  99.211  1.00  0.00           H
ATOM   4848  CG2 ILE A 459      38.319  51.843  98.514  1.00  0.00           C
ATOM   4849 1HG2 ILE A 459      37.972  52.828  98.894  1.00  0.00           H
ATOM   4850 2HG2 ILE A 459      37.616  51.015  98.746  1.00  0.00           H
ATOM   4851 3HG2 ILE A 459      38.419  51.909  97.410  1.00  0.00           H
ATOM   4852  CG1 ILE A 459      39.380  51.296 100.867  1.00  0.00           C
ATOM   4853 1HG1 ILE A 459      38.774  50.365 100.828  1.00  0.00           H
ATOM   4854 2HG1 ILE A 459      38.565  51.932 101.275  1.00  0.00           H
ATOM   4855  CD  ILE A 459      40.523  51.213 101.911  1.00  0.00           C
ATOM   4856  HD1 ILE A 459      41.200  50.433 101.502  1.00  0.00           H
ATOM   4857  HD2 ILE A 459      40.188  51.011 102.951  1.00  0.00           H
ATOM   4858  HD3 ILE A 459      41.074  52.172 101.803  1.00  0.00           H
ATOM   4859  C   ILE A 459      40.471  50.384  97.193  1.00  0.00           C
ATOM   4860  O   ILE A 459      41.114  51.241  96.555  1.00  0.00           O
ATOM   4861  N   PRO A 460      39.734  49.462  96.597  1.00  0.00           N
ATOM   4862  CD  PRO A 460      39.419  48.134  97.205  1.00  0.00           C
ATOM   4863  HD1 PRO A 460      38.518  48.324  97.827  1.00  0.00           H
ATOM   4864  HD2 PRO A 460      40.281  47.773  97.806  1.00  0.00           H
ATOM   4865  CA  PRO A 460      39.693  49.381  95.130  1.00  0.00           C
ATOM   4866  HA  PRO A 460      40.658  49.095  94.738  1.00  0.00           H
ATOM   4867  CB  PRO A 460      38.733  48.235  94.900  1.00  0.00           C
ATOM   4868  HB1 PRO A 460      38.914  47.824  93.884  1.00  0.00           H
ATOM   4869  HB2 PRO A 460      37.717  48.683  94.871  1.00  0.00           H
ATOM   4870  CG  PRO A 460      39.068  47.299  96.009  1.00  0.00           C
ATOM   4871  HG1 PRO A 460      38.137  46.716  96.179  1.00  0.00           H
ATOM   4872  HG2 PRO A 460      39.870  46.595  95.700  1.00  0.00           H
ATOM   4873  C   PRO A 460      39.194  50.655  94.419  1.00  0.00           C
ATOM   4874  O   PRO A 460      38.232  51.229  94.877  1.00  0.00           O
ATOM   4875  N   CYS A 461      39.986  51.190  93.488  1.00  0.00           N
ATOM   4876  HN  CYS A 461      40.859  50.718  93.400  1.00  0.00           H
ATOM   4877  CA  CYS A 461      39.708  52.267  92.564  1.00  0.00           C
ATOM   4878  HA  CYS A 461      39.447  53.181  93.076  1.00  0.00           H
ATOM   4879  CB  CYS A 461      41.047  52.740  91.909  1.00  0.00           C
ATOM   4880  HB1 CYS A 461      40.898  53.627  91.258  1.00  0.00           H
ATOM   4881  HB2 CYS A 461      41.375  51.940  91.211  1.00  0.00           H
ATOM   4882  SG  CYS A 461      42.403  53.063  93.026  1.00  0.00           S
ATOM   4883  HG1 CYS A 461      42.958  51.893  92.744  1.00  0.00           H
ATOM   4884  C   CYS A 461      38.594  52.055  91.560  1.00  0.00           C
ATOM   4885  O   CYS A 461      38.488  50.961  91.040  1.00  0.00           O
ATOM   4886  N   PRO A 462      37.783  53.030  91.107  1.00  0.00           N
ATOM   4887  CD  PRO A 462      37.825  54.466  91.453  1.00  0.00           C
ATOM   4888  HD1 PRO A 462      38.864  54.812  91.645  1.00  0.00           H
ATOM   4889  HD2 PRO A 462      37.363  54.463  92.463  1.00  0.00           H
ATOM   4890  CA  PRO A 462      37.017  52.786  89.884  1.00  0.00           C
ATOM   4891  HA  PRO A 462      36.279  52.018  90.061  1.00  0.00           H
ATOM   4892  CB  PRO A 462      36.236  54.072  89.776  1.00  0.00           C
ATOM   4893  HB1 PRO A 462      35.277  54.006  90.333  1.00  0.00           H
ATOM   4894  HB2 PRO A 462      35.955  54.371  88.743  1.00  0.00           H
ATOM   4895  CG  PRO A 462      37.068  55.156  90.357  1.00  0.00           C
ATOM   4896  HG1 PRO A 462      37.733  55.438  89.514  1.00  0.00           H
ATOM   4897  HG2 PRO A 462      36.372  55.962  90.673  1.00  0.00           H
ATOM   4898  C   PRO A 462      37.843  52.474  88.671  1.00  0.00           C
ATOM   4899  O   PRO A 462      39.003  52.933  88.576  1.00  0.00           O
ATOM   4900  N   TYR A 463      37.214  51.720  87.716  1.00  0.00           N
ATOM   4901  HN  TYR A 463      36.323  51.399  88.030  1.00  0.00           H
ATOM   4902  CA  TYR A 463      37.751  51.249  86.483  1.00  0.00           C
ATOM   4903  HA  TYR A 463      38.764  50.893  86.602  1.00  0.00           H
ATOM   4904  CB  TYR A 463      36.902  50.058  85.976  1.00  0.00           C
ATOM   4905  HB1 TYR A 463      37.228  49.779  84.952  1.00  0.00           H
ATOM   4906  HB2 TYR A 463      35.880  50.464  86.136  1.00  0.00           H
ATOM   4907  CG  TYR A 463      37.121  48.787  86.798  1.00  0.00           C
ATOM   4908  CD1 TYR A 463      38.356  48.102  86.898  1.00  0.00           C
ATOM   4909  HD1 TYR A 463      39.192  48.524  86.360  1.00  0.00           H
ATOM   4910  CE1 TYR A 463      38.497  46.927  87.656  1.00  0.00           C
ATOM   4911  HE1 TYR A 463      39.409  46.378  87.839  1.00  0.00           H
ATOM   4912  CZ  TYR A 463      37.407  46.505  88.463  1.00  0.00           C
ATOM   4913  OH  TYR A 463      37.453  45.364  89.227  1.00  0.00           O
ATOM   4914  HH  TYR A 463      36.727  45.491  89.842  1.00  0.00           H
ATOM   4915  CD2 TYR A 463      36.068  48.347  87.626  1.00  0.00           C
ATOM   4916  HD2 TYR A 463      35.241  49.022  87.784  1.00  0.00           H
ATOM   4917  CE2 TYR A 463      36.258  47.231  88.497  1.00  0.00           C
ATOM   4918  HE2 TYR A 463      35.382  46.922  89.048  1.00  0.00           H
ATOM   4919  C   TYR A 463      37.855  52.351  85.454  1.00  0.00           C
ATOM   4920  O   TYR A 463      37.073  53.280  85.527  1.00  0.00           O
ATOM   4921  N   GLN A 464      38.785  52.154  84.505  1.00  0.00           N
ATOM   4922  HN  GLN A 464      39.459  51.420  84.470  1.00  0.00           H
ATOM   4923  CA  GLN A 464      38.937  53.118  83.422  1.00  0.00           C
ATOM   4924  HA  GLN A 464      39.713  52.698  82.800  1.00  0.00           H
ATOM   4925  CB  GLN A 464      37.734  53.220  82.486  1.00  0.00           C
ATOM   4926  HB1 GLN A 464      37.911  53.973  81.688  1.00  0.00           H
ATOM   4927  HB2 GLN A 464      36.904  53.697  83.050  1.00  0.00           H
ATOM   4928  CG  GLN A 464      37.324  51.853  81.886  1.00  0.00           C
ATOM   4929  HG1 GLN A 464      36.486  51.929  81.160  1.00  0.00           H
ATOM   4930  HG2 GLN A 464      37.017  51.241  82.761  1.00  0.00           H
ATOM   4931  CD  GLN A 464      38.465  51.174  81.199  1.00  0.00           C
ATOM   4932  OE1 GLN A 464      39.065  50.292  81.765  1.00  0.00           O
ATOM   4933  NE2 GLN A 464      38.787  51.635  79.956  1.00  0.00           N
ATOM   4934 1HE2 GLN A 464      38.252  52.440  79.700  1.00  0.00           H
ATOM   4935 2HE2 GLN A 464      39.520  51.221  79.417  1.00  0.00           H
ATOM   4936  C   GLN A 464      39.576  54.468  83.933  1.00  0.00           C
ATOM   4937  O   GLN A 464      39.529  55.448  83.166  1.00  0.00           O
ATOM   4938  N   ALA A 465      40.164  54.524  85.150  1.00  0.00           N
ATOM   4939  HN  ALA A 465      40.073  53.784  85.811  1.00  0.00           H
ATOM   4940  CA  ALA A 465      40.728  55.728  85.697  1.00  0.00           C
ATOM   4941  HA  ALA A 465      39.981  56.506  85.638  1.00  0.00           H
ATOM   4942  CB  ALA A 465      40.947  55.563  87.193  1.00  0.00           C
ATOM   4943  HB1 ALA A 465      41.430  56.467  87.623  1.00  0.00           H
ATOM   4944  HB2 ALA A 465      41.680  54.741  87.342  1.00  0.00           H
ATOM   4945  HB3 ALA A 465      39.966  55.427  87.696  1.00  0.00           H
ATOM   4946  C   ALA A 465      41.981  56.189  85.000  1.00  0.00           C
ATOM   4947  O   ALA A 465      42.865  55.488  84.517  1.00  0.00           O
ATOM   4948  N   LYS A 466      42.023  57.536  84.989  1.00  0.00           N
ATOM   4949  HN  LYS A 466      41.199  58.058  85.194  1.00  0.00           H
ATOM   4950  CA  LYS A 466      43.129  58.238  84.337  1.00  0.00           C
ATOM   4951  HA  LYS A 466      42.935  59.287  84.506  1.00  0.00           H
ATOM   4952  CB  LYS A 466      44.545  57.896  84.855  1.00  0.00           C
ATOM   4953  HB1 LYS A 466      45.219  58.501  84.212  1.00  0.00           H
ATOM   4954  HB2 LYS A 466      44.858  56.855  84.623  1.00  0.00           H
ATOM   4955  CG  LYS A 466      44.829  58.184  86.278  1.00  0.00           C
ATOM   4956  HG1 LYS A 466      45.780  57.704  86.593  1.00  0.00           H
ATOM   4957  HG2 LYS A 466      43.981  57.754  86.853  1.00  0.00           H
ATOM   4958  CD  LYS A 466      44.898  59.726  86.702  1.00  0.00           C
ATOM   4959  HD1 LYS A 466      44.216  60.315  86.052  1.00  0.00           H
ATOM   4960  HD2 LYS A 466      45.912  60.130  86.495  1.00  0.00           H
ATOM   4961  CE  LYS A 466      44.514  60.051  88.130  1.00  0.00           C
ATOM   4962  HE1 LYS A 466      43.620  59.504  88.497  1.00  0.00           H
ATOM   4963  HE2 LYS A 466      44.326  61.144  88.196  1.00  0.00           H
ATOM   4964  NZ  LYS A 466      45.585  59.662  88.976  1.00  0.00           N
ATOM   4965  HZ1 LYS A 466      46.497  59.873  88.523  1.00  0.00           H
ATOM   4966  HZ2 LYS A 466      45.590  58.640  89.169  1.00  0.00           H
ATOM   4967  HZ3 LYS A 466      45.661  60.083  89.924  1.00  0.00           H
ATOM   4968  C   LYS A 466      43.114  58.179  82.786  1.00  0.00           C
ATOM   4969  O   LYS A 466      43.226  57.102  82.166  1.00  0.00           O
ATOM   4970  N   ALA A 467      42.905  59.380  82.107  1.00  0.00           N
ATOM   4971  HN  ALA A 467      42.586  60.145  82.662  1.00  0.00           H
ATOM   4972  CA  ALA A 467      43.052  59.577  80.681  1.00  0.00           C
ATOM   4973  HA  ALA A 467      42.492  58.818  80.155  1.00  0.00           H
ATOM   4974  CB  ALA A 467      42.499  60.894  80.222  1.00  0.00           C
ATOM   4975  HB1 ALA A 467      42.607  61.109  79.137  1.00  0.00           H
ATOM   4976  HB2 ALA A 467      42.840  61.683  80.926  1.00  0.00           H
ATOM   4977  HB3 ALA A 467      41.397  60.867  80.362  1.00  0.00           H
ATOM   4978  C   ALA A 467      44.478  59.339  80.251  1.00  0.00           C
ATOM   4979  O   ALA A 467      45.405  59.709  80.989  1.00  0.00           O
ATOM   4980  N   LYS A 468      44.743  58.745  79.085  1.00  0.00           N
ATOM   4981  HN  LYS A 468      44.056  58.466  78.418  1.00  0.00           H
ATOM   4982  CA  LYS A 468      46.064  58.563  78.537  1.00  0.00           C
ATOM   4983  HA  LYS A 468      45.918  58.132  77.558  1.00  0.00           H
ATOM   4984  CB  LYS A 468      46.704  59.919  78.176  1.00  0.00           C
ATOM   4985  HB1 LYS A 468      47.611  59.615  77.610  1.00  0.00           H
ATOM   4986  HB2 LYS A 468      47.025  60.532  79.046  1.00  0.00           H
ATOM   4987  CG  LYS A 468      45.830  60.787  77.307  1.00  0.00           C
ATOM   4988  HG1 LYS A 468      45.045  61.278  77.919  1.00  0.00           H
ATOM   4989  HG2 LYS A 468      45.255  60.202  76.557  1.00  0.00           H
ATOM   4990  CD  LYS A 468      46.607  61.847  76.491  1.00  0.00           C
ATOM   4991  HD1 LYS A 468      47.024  62.522  77.269  1.00  0.00           H
ATOM   4992  HD2 LYS A 468      46.067  62.556  75.828  1.00  0.00           H
ATOM   4993  CE  LYS A 468      47.761  61.385  75.612  1.00  0.00           C
ATOM   4994  HE1 LYS A 468      48.444  60.636  76.066  1.00  0.00           H
ATOM   4995  HE2 LYS A 468      48.194  62.328  75.217  1.00  0.00           H
ATOM   4996  NZ  LYS A 468      47.283  60.650  74.408  1.00  0.00           N
ATOM   4997  HZ1 LYS A 468      47.476  59.650  74.621  1.00  0.00           H
ATOM   4998  HZ2 LYS A 468      47.744  60.815  73.491  1.00  0.00           H
ATOM   4999  HZ3 LYS A 468      46.245  60.721  74.393  1.00  0.00           H
ATOM   5000  C   LYS A 468      47.051  57.762  79.393  1.00  0.00           C
ATOM   5001  O   LYS A 468      48.274  57.726  79.143  1.00  0.00           O
ATOM   5002  N   ALA A 469      46.530  56.970  80.315  1.00  0.00           N
ATOM   5003  HN  ALA A 469      45.564  57.040  80.552  1.00  0.00           H
ATOM   5004  CA  ALA A 469      47.370  56.300  81.285  1.00  0.00           C
ATOM   5005  HA  ALA A 469      48.414  56.160  81.047  1.00  0.00           H
ATOM   5006  CB  ALA A 469      47.314  57.108  82.644  1.00  0.00           C
ATOM   5007  HB1 ALA A 469      47.652  58.147  82.439  1.00  0.00           H
ATOM   5008  HB2 ALA A 469      48.078  56.625  83.290  1.00  0.00           H
ATOM   5009  HB3 ALA A 469      46.277  57.003  83.027  1.00  0.00           H
ATOM   5010  C   ALA A 469      46.798  54.909  81.558  1.00  0.00           C
ATOM   5011  O   ALA A 469      46.973  54.309  82.615  1.00  0.00           O
ATOM   5012  N   ARG A 470      46.125  54.254  80.567  1.00  0.00           N
ATOM   5013  HN  ARG A 470      46.082  54.743  79.699  1.00  0.00           H
ATOM   5014  CA  ARG A 470      45.607  52.991  80.550  1.00  0.00           C
ATOM   5015  HA  ARG A 470      46.317  52.376  81.082  1.00  0.00           H
ATOM   5016  CB  ARG A 470      44.201  53.003  81.202  1.00  0.00           C
ATOM   5017  HB1 ARG A 470      44.350  53.375  82.239  1.00  0.00           H
ATOM   5018  HB2 ARG A 470      43.883  51.961  81.418  1.00  0.00           H
ATOM   5019  CG  ARG A 470      43.169  53.844  80.445  1.00  0.00           C
ATOM   5020  HG1 ARG A 470      42.872  53.347  79.497  1.00  0.00           H
ATOM   5021  HG2 ARG A 470      43.636  54.824  80.209  1.00  0.00           H
ATOM   5022  CD  ARG A 470      41.821  54.048  81.279  1.00  0.00           C
ATOM   5023  HD1 ARG A 470      42.081  54.788  82.066  1.00  0.00           H
ATOM   5024  HD2 ARG A 470      41.620  53.013  81.629  1.00  0.00           H
ATOM   5025  NE  ARG A 470      40.758  54.481  80.280  1.00  0.00           N
ATOM   5026  HE  ARG A 470      40.631  53.903  79.473  1.00  0.00           H
ATOM   5027  CZ  ARG A 470      40.230  55.688  80.081  1.00  0.00           C
ATOM   5028  NH1 ARG A 470      40.436  56.736  80.802  1.00  0.00           N
ATOM   5029 1HH1 ARG A 470      41.305  56.641  81.287  1.00  0.00           H
ATOM   5030 2HH1 ARG A 470      40.016  57.599  80.522  1.00  0.00           H
ATOM   5031  NH2 ARG A 470      39.465  55.805  79.018  1.00  0.00           N
ATOM   5032 1HH2 ARG A 470      39.168  55.000  78.503  1.00  0.00           H
ATOM   5033 2HH2 ARG A 470      39.420  56.710  78.595  1.00  0.00           H
ATOM   5034  C   ARG A 470      45.625  52.596  79.110  1.00  0.00           C
ATOM   5035  O   ARG A 470      46.012  53.495  78.333  1.00  0.00           O
ATOM   5036  N   PRO A 471      45.369  51.439  78.591  1.00  0.00           N
ATOM   5037  CD  PRO A 471      45.215  50.287  79.518  1.00  0.00           C
ATOM   5038  HD1 PRO A 471      44.208  50.323  79.986  1.00  0.00           H
ATOM   5039  HD2 PRO A 471      45.972  50.320  80.331  1.00  0.00           H
ATOM   5040  CA  PRO A 471      45.341  51.098  77.205  1.00  0.00           C
ATOM   5041  HA  PRO A 471      46.337  51.278  76.827  1.00  0.00           H
ATOM   5042  CB  PRO A 471      45.086  49.580  77.130  1.00  0.00           C
ATOM   5043  HB1 PRO A 471      45.729  49.108  76.357  1.00  0.00           H
ATOM   5044  HB2 PRO A 471      44.016  49.304  77.012  1.00  0.00           H
ATOM   5045  CG  PRO A 471      45.482  49.095  78.584  1.00  0.00           C
ATOM   5046  HG1 PRO A 471      45.010  48.119  78.827  1.00  0.00           H
ATOM   5047  HG2 PRO A 471      46.573  48.911  78.690  1.00  0.00           H
ATOM   5048  C   PRO A 471      44.382  52.054  76.436  1.00  0.00           C
ATOM   5049  O   PRO A 471      43.241  52.230  76.831  1.00  0.00           O
ATOM   5050  N   GLU A 472      44.815  52.772  75.318  1.00  0.00           N
ATOM   5051  HN  GLU A 472      45.708  52.571  74.925  1.00  0.00           H
ATOM   5052  CA  GLU A 472      43.940  53.686  74.630  1.00  0.00           C
ATOM   5053  HA  GLU A 472      43.440  54.196  75.440  1.00  0.00           H
ATOM   5054  CB  GLU A 472      44.678  54.824  73.797  1.00  0.00           C
ATOM   5055  HB1 GLU A 472      45.379  54.365  73.067  1.00  0.00           H
ATOM   5056  HB2 GLU A 472      45.168  55.477  74.551  1.00  0.00           H
ATOM   5057  CG  GLU A 472      43.793  55.645  72.863  1.00  0.00           C
ATOM   5058  HG1 GLU A 472      43.362  55.002  72.065  1.00  0.00           H
ATOM   5059  HG2 GLU A 472      44.298  56.480  72.332  1.00  0.00           H
ATOM   5060  CD  GLU A 472      42.745  56.247  73.807  1.00  0.00           C
ATOM   5061  OE1 GLU A 472      43.070  57.020  74.692  1.00  0.00           O
ATOM   5062  OE2 GLU A 472      41.536  55.921  73.665  1.00  0.00           O
[truncated: 56,964 more chars]
