# Supplementary material for: Structural insight into small molecule action on Frizzleds
Source: Nat Commun. 2020 Jan 21;11:414. doi: 10.1038/s41467-019-14149-3 (PMC6972889; doi:10.1038/s41467-019-14149-3)
Supplement: Supplementary file 11 — Supplementary Data 10 [file 41467_2019_14149_MOESM11_ESM.txt]

CRYST1   82.865   82.865  111.025  90.00  90.00  90.00 P 1           1
ATOM      1  N   GLY A 158      54.454  43.925  97.728  1.00  0.00           N
ATOM      2  HT1 GLY A 158      54.440  44.003  96.691  1.00  0.00           H
ATOM      3  HT2 GLY A 158      53.744  43.229  98.034  1.00  0.00           H
ATOM      4  HT3 GLY A 158      55.436  43.593  97.811  1.00  0.00           H
ATOM      5  CA  GLY A 158      54.215  45.337  98.186  1.00  0.00           C
ATOM      6  HA1 GLY A 158      54.851  45.992  97.609  1.00  0.00           H
ATOM      7  HA2 GLY A 158      54.485  45.387  99.230  1.00  0.00           H
ATOM      8  C   GLY A 158      52.768  45.947  98.200  1.00  0.00           C
ATOM      9  O   GLY A 158      51.824  45.196  97.981  1.00  0.00           O
ATOM     10  N   PHE A 159      52.542  47.245  98.465  1.00  0.00           N
ATOM     11  HN  PHE A 159      53.257  47.890  98.724  1.00  0.00           H
ATOM     12  CA  PHE A 159      51.262  47.914  98.383  1.00  0.00           C
ATOM     13  HA  PHE A 159      50.488  47.262  98.760  1.00  0.00           H
ATOM     14  CB  PHE A 159      51.291  49.272  99.079  1.00  0.00           C
ATOM     15  HB1 PHE A 159      52.228  49.785  98.771  1.00  0.00           H
ATOM     16  HB2 PHE A 159      51.452  49.112 100.166  1.00  0.00           H
ATOM     17  CG  PHE A 159      50.022  50.033  98.837  1.00  0.00           C
ATOM     18  CD1 PHE A 159      48.832  49.530  99.328  1.00  0.00           C
ATOM     19  HD1 PHE A 159      48.705  48.615  99.888  1.00  0.00           H
ATOM     20  CE1 PHE A 159      47.663  50.284  98.957  1.00  0.00           C
ATOM     21  HE1 PHE A 159      46.667  49.938  99.191  1.00  0.00           H
ATOM     22  CZ  PHE A 159      47.694  51.562  98.331  1.00  0.00           C
ATOM     23  HZ  PHE A 159      46.794  52.034  97.966  1.00  0.00           H
ATOM     24  CD2 PHE A 159      50.062  51.292  98.160  1.00  0.00           C
ATOM     25  HD2 PHE A 159      51.002  51.747  97.883  1.00  0.00           H
ATOM     26  CE2 PHE A 159      48.903  52.105  97.964  1.00  0.00           C
ATOM     27  HE2 PHE A 159      48.964  53.051  97.446  1.00  0.00           H
ATOM     28  C   PHE A 159      50.887  48.117  96.883  1.00  0.00           C
ATOM     29  O   PHE A 159      51.656  48.760  96.144  1.00  0.00           O
ATOM     30  N   TRP A 160      49.785  47.549  96.459  1.00  0.00           N
ATOM     31  HN  TRP A 160      49.244  46.976  97.069  1.00  0.00           H
ATOM     32  CA  TRP A 160      49.361  47.570  95.085  1.00  0.00           C
ATOM     33  HA  TRP A 160      49.774  48.387  94.512  1.00  0.00           H
ATOM     34  CB  TRP A 160      49.761  46.211  94.439  1.00  0.00           C
ATOM     35  HB1 TRP A 160      49.300  45.414  95.061  1.00  0.00           H
ATOM     36  HB2 TRP A 160      50.853  46.111  94.620  1.00  0.00           H
ATOM     37  CG  TRP A 160      49.599  45.903  92.997  1.00  0.00           C
ATOM     38  CD1 TRP A 160      49.046  44.835  92.416  1.00  0.00           C
ATOM     39  HD1 TRP A 160      48.761  43.915  92.905  1.00  0.00           H
ATOM     40  NE1 TRP A 160      48.794  45.158  91.042  1.00  0.00           N
ATOM     41  HE1 TRP A 160      48.578  44.508  90.347  1.00  0.00           H
ATOM     42  CE2 TRP A 160      49.280  46.462  90.800  1.00  0.00           C
ATOM     43  CD2 TRP A 160      49.774  46.872  92.016  1.00  0.00           C
ATOM     44  CE3 TRP A 160      50.401  48.104  92.055  1.00  0.00           C
ATOM     45  HE3 TRP A 160      51.012  48.318  92.920  1.00  0.00           H
ATOM     46  CZ3 TRP A 160      50.330  48.981  90.911  1.00  0.00           C
ATOM     47  HZ3 TRP A 160      50.731  49.982  90.972  1.00  0.00           H
ATOM     48  CZ2 TRP A 160      49.243  47.287  89.701  1.00  0.00           C
ATOM     49  HZ2 TRP A 160      48.731  46.940  88.815  1.00  0.00           H
ATOM     50  CH2 TRP A 160      49.766  48.514  89.752  1.00  0.00           C
ATOM     51  HH2 TRP A 160      49.555  49.172  88.922  1.00  0.00           H
ATOM     52  C   TRP A 160      47.858  47.748  94.998  1.00  0.00           C
ATOM     53  O   TRP A 160      47.370  48.191  93.950  1.00  0.00           O
ATOM     54  N   CYS A 161      47.083  47.600  96.038  1.00  0.00           N
ATOM     55  HN  CYS A 161      47.274  47.397  96.995  1.00  0.00           H
ATOM     56  CA  CYS A 161      45.684  48.047  95.876  1.00  0.00           C
ATOM     57  HA  CYS A 161      45.668  48.990  95.350  1.00  0.00           H
ATOM     58  CB  CYS A 161      44.802  46.854  95.296  1.00  0.00           C
ATOM     59  HB1 CYS A 161      45.085  45.823  95.598  1.00  0.00           H
ATOM     60  HB2 CYS A 161      45.171  46.853  94.248  1.00  0.00           H
ATOM     61  SG  CYS A 161      43.060  47.015  95.090  1.00  0.00           S
ATOM     62  HG1 CYS A 161      42.496  47.451  96.207  1.00  0.00           H
ATOM     63  C   CYS A 161      45.308  48.374  97.274  1.00  0.00           C
ATOM     64  O   CYS A 161      45.844  47.774  98.188  1.00  0.00           O
ATOM     65  N   PRO A 162      44.390  49.335  97.544  1.00  0.00           N
ATOM     66  CD  PRO A 162      43.838  50.325  96.650  1.00  0.00           C
ATOM     67  HD1 PRO A 162      43.036  49.893  96.013  1.00  0.00           H
ATOM     68  HD2 PRO A 162      44.480  50.974  96.017  1.00  0.00           H
ATOM     69  CA  PRO A 162      43.831  49.453  98.908  1.00  0.00           C
ATOM     70  HA  PRO A 162      44.596  49.955  99.481  1.00  0.00           H
ATOM     71  CB  PRO A 162      42.634  50.313  98.672  1.00  0.00           C
ATOM     72  HB1 PRO A 162      42.314  50.803  99.616  1.00  0.00           H
ATOM     73  HB2 PRO A 162      41.819  49.858  98.069  1.00  0.00           H
ATOM     74  CG  PRO A 162      43.152  51.295  97.598  1.00  0.00           C
ATOM     75  HG1 PRO A 162      42.344  51.891  97.121  1.00  0.00           H
ATOM     76  HG2 PRO A 162      43.845  52.056  98.016  1.00  0.00           H
ATOM     77  C   PRO A 162      43.426  48.164  99.550  1.00  0.00           C
ATOM     78  O   PRO A 162      42.824  47.325  98.902  1.00  0.00           O
ATOM     79  N   ARG A 163      43.673  47.914 100.850  1.00  0.00           N
ATOM     80  HN  ARG A 163      44.230  48.535 101.396  1.00  0.00           H
ATOM     81  CA  ARG A 163      43.551  46.575 101.344  1.00  0.00           C
ATOM     82  HA  ARG A 163      44.056  45.886 100.684  1.00  0.00           H
ATOM     83  CB  ARG A 163      44.286  46.556 102.759  1.00  0.00           C
ATOM     84  HB1 ARG A 163      45.266  47.077 102.708  1.00  0.00           H
ATOM     85  HB2 ARG A 163      44.555  45.516 103.044  1.00  0.00           H
ATOM     86  CG  ARG A 163      43.485  47.173 103.934  1.00  0.00           C
ATOM     87  HG1 ARG A 163      42.564  46.595 104.162  1.00  0.00           H
ATOM     88  HG2 ARG A 163      43.159  48.216 103.738  1.00  0.00           H
ATOM     89  CD  ARG A 163      44.337  47.132 105.247  1.00  0.00           C
ATOM     90  HD1 ARG A 163      45.388  47.460 105.099  1.00  0.00           H
ATOM     91  HD2 ARG A 163      44.348  46.085 105.620  1.00  0.00           H
ATOM     92  NE  ARG A 163      43.649  47.987 106.301  1.00  0.00           N
ATOM     93  HE  ARG A 163      42.776  48.428 106.096  1.00  0.00           H
ATOM     94  CZ  ARG A 163      44.056  48.037 107.539  1.00  0.00           C
ATOM     95  NH1 ARG A 163      45.099  47.437 107.996  1.00  0.00           N
ATOM     96 1HH1 ARG A 163      45.595  46.693 107.547  1.00  0.00           H
ATOM     97 2HH1 ARG A 163      45.047  47.419 108.995  1.00  0.00           H
ATOM     98  NH2 ARG A 163      43.519  48.966 108.250  1.00  0.00           N
ATOM     99 1HH2 ARG A 163      42.750  49.462 107.846  1.00  0.00           H
ATOM    100 2HH2 ARG A 163      43.886  49.105 109.170  1.00  0.00           H
ATOM    101  C   ARG A 163      42.090  46.053 101.314  1.00  0.00           C
ATOM    102  O   ARG A 163      41.179  46.770 101.618  1.00  0.00           O
ATOM    103  N   HSD A 164      41.803  44.774 100.914  1.00  0.00           N
ATOM    104  HN  HSD A 164      40.858  44.470 101.010  1.00  0.00           H
ATOM    105  CA  HSD A 164      42.714  43.885 100.177  1.00  0.00           C
ATOM    106  HA  HSD A 164      43.552  44.312  99.647  1.00  0.00           H
ATOM    107  CB  HSD A 164      43.361  42.942 101.234  1.00  0.00           C
ATOM    108  HB1 HSD A 164      43.817  43.669 101.939  1.00  0.00           H
ATOM    109  HB2 HSD A 164      44.024  42.184 100.765  1.00  0.00           H
ATOM    110  ND1 HSD A 164      42.065  40.801 101.829  1.00  0.00           N
ATOM    111  HD1 HSD A 164      42.399  40.254 101.062  1.00  0.00           H
ATOM    112  CG  HSD A 164      42.372  42.147 102.098  1.00  0.00           C
ATOM    113  CE1 HSD A 164      41.182  40.434 102.750  1.00  0.00           C
ATOM    114  HE1 HSD A 164      40.749  39.437 102.662  1.00  0.00           H
ATOM    115  NE2 HSD A 164      40.947  41.410 103.623  1.00  0.00           N
ATOM    116  CD2 HSD A 164      41.647  42.480 103.164  1.00  0.00           C
ATOM    117  HD2 HSD A 164      41.694  43.375 103.773  1.00  0.00           H
ATOM    118  C   HSD A 164      41.940  43.039  99.151  1.00  0.00           C
ATOM    119  O   HSD A 164      40.736  42.808  99.199  1.00  0.00           O
ATOM    120  N   LEU A 165      42.701  42.602  98.131  1.00  0.00           N
ATOM    121  HN  LEU A 165      43.668  42.843  98.088  1.00  0.00           H
ATOM    122  CA  LEU A 165      42.144  41.595  97.181  1.00  0.00           C
ATOM    123  HA  LEU A 165      41.236  41.945  96.711  1.00  0.00           H
ATOM    124  CB  LEU A 165      43.225  41.401  96.061  1.00  0.00           C
ATOM    125  HB1 LEU A 165      42.753  40.771  95.277  1.00  0.00           H
ATOM    126  HB2 LEU A 165      44.132  40.949  96.517  1.00  0.00           H
ATOM    127  CG  LEU A 165      43.603  42.627  95.210  1.00  0.00           C
ATOM    128  HG  LEU A 165      43.920  43.454  95.881  1.00  0.00           H
ATOM    129  CD1 LEU A 165      44.871  42.413  94.308  1.00  0.00           C
ATOM    130 1HD1 LEU A 165      44.888  41.444  93.764  1.00  0.00           H
ATOM    131 2HD1 LEU A 165      45.784  42.465  94.938  1.00  0.00           H
ATOM    132 3HD1 LEU A 165      45.017  43.090  93.439  1.00  0.00           H
ATOM    133  CD2 LEU A 165      42.519  43.306  94.377  1.00  0.00           C
ATOM    134 1HD2 LEU A 165      42.813  44.179  93.756  1.00  0.00           H
ATOM    135 2HD2 LEU A 165      41.707  43.692  95.030  1.00  0.00           H
ATOM    136 3HD2 LEU A 165      42.094  42.552  93.680  1.00  0.00           H
ATOM    137  C   LEU A 165      41.784  40.189  97.790  1.00  0.00           C
ATOM    138  O   LEU A 165      42.235  39.809  98.823  1.00  0.00           O
ATOM    139  N   LYS A 166      40.782  39.628  97.129  1.00  0.00           N
ATOM    140  HN  LYS A 166      40.424  40.106  96.331  1.00  0.00           H
ATOM    141  CA  LYS A 166      40.306  38.283  97.357  1.00  0.00           C
ATOM    142  HA  LYS A 166      40.582  38.035  98.371  1.00  0.00           H
ATOM    143  CB  LYS A 166      38.770  38.276  97.198  1.00  0.00           C
ATOM    144  HB1 LYS A 166      38.549  38.676  96.185  1.00  0.00           H
ATOM    145  HB2 LYS A 166      38.418  39.013  97.951  1.00  0.00           H
ATOM    146  CG  LYS A 166      38.102  36.907  97.377  1.00  0.00           C
ATOM    147  HG1 LYS A 166      38.488  36.255  96.564  1.00  0.00           H
ATOM    148  HG2 LYS A 166      37.015  37.127  97.311  1.00  0.00           H
ATOM    149  CD  LYS A 166      38.238  36.194  98.805  1.00  0.00           C
ATOM    150  HD1 LYS A 166      37.704  36.898  99.479  1.00  0.00           H
ATOM    151  HD2 LYS A 166      39.333  36.170  98.991  1.00  0.00           H
ATOM    152  CE  LYS A 166      37.508  34.806  98.971  1.00  0.00           C
ATOM    153  HE1 LYS A 166      36.435  34.986  98.750  1.00  0.00           H
ATOM    154  HE2 LYS A 166      37.526  34.411 100.010  1.00  0.00           H
ATOM    155  NZ  LYS A 166      37.991  33.752  98.067  1.00  0.00           N
ATOM    156  HZ1 LYS A 166      38.131  33.979  97.061  1.00  0.00           H
ATOM    157  HZ2 LYS A 166      37.430  32.879  98.133  1.00  0.00           H
ATOM    158  HZ3 LYS A 166      38.908  33.502  98.490  1.00  0.00           H
ATOM    159  C   LYS A 166      41.087  37.372  96.331  1.00  0.00           C
ATOM    160  O   LYS A 166      41.284  37.651  95.151  1.00  0.00           O
ATOM    161  N   THR A 167      41.640  36.251  96.825  1.00  0.00           N
ATOM    162  HN  THR A 167      41.581  36.130  97.813  1.00  0.00           H
ATOM    163  CA  THR A 167      42.057  35.077  96.050  1.00  0.00           C
ATOM    164  HA  THR A 167      42.686  35.548  95.309  1.00  0.00           H
ATOM    165  CB  THR A 167      42.889  34.051  96.793  1.00  0.00           C
ATOM    166  HB  THR A 167      42.654  32.986  96.581  1.00  0.00           H
ATOM    167  OG1 THR A 167      42.596  34.221  98.180  1.00  0.00           O
ATOM    168  HG1 THR A 167      43.280  33.841  98.736  1.00  0.00           H
ATOM    169  CG2 THR A 167      44.447  34.312  96.729  1.00  0.00           C
ATOM    170 1HG2 THR A 167      44.860  35.100  97.395  1.00  0.00           H
ATOM    171 2HG2 THR A 167      44.621  34.555  95.659  1.00  0.00           H
ATOM    172 3HG2 THR A 167      45.164  33.465  96.764  1.00  0.00           H
ATOM    173  C   THR A 167      40.860  34.468  95.333  1.00  0.00           C
ATOM    174  O   THR A 167      39.835  34.293  95.951  1.00  0.00           O
ATOM    175  N   SER A 168      41.002  34.243  94.002  1.00  0.00           N
ATOM    176  HN  SER A 168      41.836  34.276  93.455  1.00  0.00           H
ATOM    177  CA  SER A 168      39.708  33.908  93.268  1.00  0.00           C
ATOM    178  HA  SER A 168      39.082  33.437  94.011  1.00  0.00           H
ATOM    179  CB  SER A 168      38.999  35.109  92.627  1.00  0.00           C
ATOM    180  HB1 SER A 168      39.732  35.640  91.983  1.00  0.00           H
ATOM    181  HB2 SER A 168      38.792  35.835  93.442  1.00  0.00           H
ATOM    182  OG  SER A 168      37.731  34.838  91.927  1.00  0.00           O
ATOM    183  HG1 SER A 168      37.394  33.984  92.205  1.00  0.00           H
ATOM    184  C   SER A 168      40.076  32.803  92.261  1.00  0.00           C
ATOM    185  O   SER A 168      41.152  32.829  91.664  1.00  0.00           O
ATOM    186  N   GLY A 169      39.301  31.759  92.024  1.00  0.00           N
ATOM    187  HN  GLY A 169      38.458  31.657  92.548  1.00  0.00           H
ATOM    188  CA  GLY A 169      39.619  30.825  90.907  1.00  0.00           C
ATOM    189  HA1 GLY A 169      39.292  29.881  91.319  1.00  0.00           H
ATOM    190  HA2 GLY A 169      40.663  30.844  90.631  1.00  0.00           H
ATOM    191  C   GLY A 169      38.770  31.056  89.591  1.00  0.00           C
ATOM    192  O   GLY A 169      38.337  32.241  89.354  1.00  0.00           O
ATOM    193  N   GLY A 170      38.552  29.977  88.779  1.00  0.00           N
ATOM    194  HN  GLY A 170      39.084  29.143  88.899  1.00  0.00           H
ATOM    195  CA  GLY A 170      37.966  30.092  87.420  1.00  0.00           C
ATOM    196  HA1 GLY A 170      37.017  30.598  87.523  1.00  0.00           H
ATOM    197  HA2 GLY A 170      37.800  29.083  87.072  1.00  0.00           H
ATOM    198  C   GLY A 170      38.885  30.678  86.376  1.00  0.00           C
ATOM    199  O   GLY A 170      39.817  31.320  86.748  1.00  0.00           O
ATOM    200  N   GLN A 171      38.649  30.342  85.042  1.00  0.00           N
ATOM    201  HN  GLN A 171      37.771  29.892  84.900  1.00  0.00           H
ATOM    202  CA  GLN A 171      39.644  30.523  84.032  1.00  0.00           C
ATOM    203  HA  GLN A 171      40.655  30.481  84.408  1.00  0.00           H
ATOM    204  CB  GLN A 171      39.407  29.422  83.018  1.00  0.00           C
ATOM    205  HB1 GLN A 171      39.960  29.600  82.071  1.00  0.00           H
ATOM    206  HB2 GLN A 171      38.358  29.515  82.664  1.00  0.00           H
ATOM    207  CG  GLN A 171      39.654  28.024  83.490  1.00  0.00           C
ATOM    208  HG1 GLN A 171      39.440  27.290  82.684  1.00  0.00           H
ATOM    209  HG2 GLN A 171      38.908  27.834  84.291  1.00  0.00           H
ATOM    210  CD  GLN A 171      41.038  27.875  84.003  1.00  0.00           C
ATOM    211  OE1 GLN A 171      41.415  28.410  85.033  1.00  0.00           O
ATOM    212  NE2 GLN A 171      41.949  27.153  83.267  1.00  0.00           N
ATOM    213 1HE2 GLN A 171      42.871  26.952  83.597  1.00  0.00           H
ATOM    214 2HE2 GLN A 171      41.617  26.787  82.397  1.00  0.00           H
ATOM    215  C   GLN A 171      39.611  31.877  83.277  1.00  0.00           C
ATOM    216  O   GLN A 171      40.555  32.135  82.574  1.00  0.00           O
ATOM    217  N   GLY A 172      38.617  32.749  83.578  1.00  0.00           N
ATOM    218  HN  GLY A 172      38.012  32.434  84.305  1.00  0.00           H
ATOM    219  CA  GLY A 172      38.665  34.151  83.381  1.00  0.00           C
ATOM    220  HA1 GLY A 172      37.862  34.522  84.001  1.00  0.00           H
ATOM    221  HA2 GLY A 172      38.559  34.516  82.370  1.00  0.00           H
ATOM    222  C   GLY A 172      39.833  34.809  84.054  1.00  0.00           C
ATOM    223  O   GLY A 172      40.542  34.235  84.850  1.00  0.00           O
ATOM    224  N   TYR A 173      39.986  36.100  83.754  1.00  0.00           N
ATOM    225  HN  TYR A 173      39.279  36.437  83.138  1.00  0.00           H
ATOM    226  CA  TYR A 173      40.876  37.147  84.206  1.00  0.00           C
ATOM    227  HA  TYR A 173      41.805  37.060  83.662  1.00  0.00           H
ATOM    228  CB  TYR A 173      40.298  38.570  83.702  1.00  0.00           C
ATOM    229  HB1 TYR A 173      39.304  38.893  84.078  1.00  0.00           H
ATOM    230  HB2 TYR A 173      40.102  38.512  82.610  1.00  0.00           H
ATOM    231  CG  TYR A 173      41.172  39.799  84.031  1.00  0.00           C
ATOM    232  CD1 TYR A 173      40.739  40.579  85.092  1.00  0.00           C
ATOM    233  HD1 TYR A 173      39.812  40.390  85.615  1.00  0.00           H
ATOM    234  CE1 TYR A 173      41.573  41.473  85.701  1.00  0.00           C
ATOM    235  HE1 TYR A 173      41.211  42.098  86.505  1.00  0.00           H
ATOM    236  CZ  TYR A 173      42.800  41.744  85.151  1.00  0.00           C
ATOM    237  OH  TYR A 173      43.639  42.773  85.763  1.00  0.00           O
ATOM    238  HH  TYR A 173      44.017  43.311  85.064  1.00  0.00           H
ATOM    239  CD2 TYR A 173      42.350  40.129  83.411  1.00  0.00           C
ATOM    240  HD2 TYR A 173      42.638  39.566  82.535  1.00  0.00           H
ATOM    241  CE2 TYR A 173      43.204  41.093  83.985  1.00  0.00           C
ATOM    242  HE2 TYR A 173      44.188  41.327  83.608  1.00  0.00           H
ATOM    243  C   TYR A 173      41.286  37.190  85.655  1.00  0.00           C
ATOM    244  O   TYR A 173      40.548  36.763  86.534  1.00  0.00           O
ATOM    245  N   LYS A 174      42.553  37.569  85.994  1.00  0.00           N
ATOM    246  HN  LYS A 174      43.144  37.850  85.241  1.00  0.00           H
ATOM    247  CA  LYS A 174      43.160  37.525  87.329  1.00  0.00           C
ATOM    248  HA  LYS A 174      42.436  37.709  88.109  1.00  0.00           H
ATOM    249  CB  LYS A 174      43.931  36.171  87.570  1.00  0.00           C
ATOM    250  HB1 LYS A 174      44.450  36.134  88.552  1.00  0.00           H
ATOM    251  HB2 LYS A 174      44.816  35.986  86.925  1.00  0.00           H
ATOM    252  CG  LYS A 174      43.074  34.833  87.478  1.00  0.00           C
ATOM    253  HG1 LYS A 174      43.769  33.972  87.572  1.00  0.00           H
ATOM    254  HG2 LYS A 174      42.584  34.588  86.511  1.00  0.00           H
ATOM    255  CD  LYS A 174      42.071  34.756  88.614  1.00  0.00           C
ATOM    256  HD1 LYS A 174      41.857  35.809  88.897  1.00  0.00           H
ATOM    257  HD2 LYS A 174      42.615  34.462  89.537  1.00  0.00           H
ATOM    258  CE  LYS A 174      40.927  33.670  88.476  1.00  0.00           C
ATOM    259  HE1 LYS A 174      40.453  33.416  89.448  1.00  0.00           H
ATOM    260  HE2 LYS A 174      41.403  32.763  88.045  1.00  0.00           H
ATOM    261  NZ  LYS A 174      39.904  34.217  87.597  1.00  0.00           N
ATOM    262  HZ1 LYS A 174      40.337  34.900  86.942  1.00  0.00           H
ATOM    263  HZ2 LYS A 174      39.129  34.721  88.073  1.00  0.00           H
ATOM    264  HZ3 LYS A 174      39.404  33.476  87.066  1.00  0.00           H
ATOM    265  C   LYS A 174      44.183  38.669  87.366  1.00  0.00           C
ATOM    266  O   LYS A 174      44.929  38.932  86.449  1.00  0.00           O
ATOM    267  N   PHE A 175      44.122  39.410  88.484  1.00  0.00           N
ATOM    268  HN  PHE A 175      43.586  39.164  89.288  1.00  0.00           H
ATOM    269  CA  PHE A 175      44.615  40.789  88.487  1.00  0.00           C
ATOM    270  HA  PHE A 175      44.011  41.328  87.772  1.00  0.00           H
ATOM    271  CB  PHE A 175      44.243  41.259  89.962  1.00  0.00           C
ATOM    272  HB1 PHE A 175      44.874  40.720  90.701  1.00  0.00           H
ATOM    273  HB2 PHE A 175      43.164  41.034  90.104  1.00  0.00           H
ATOM    274  CG  PHE A 175      44.245  42.738  90.086  1.00  0.00           C
ATOM    275  CD1 PHE A 175      43.138  43.338  89.489  1.00  0.00           C
ATOM    276  HD1 PHE A 175      42.408  42.784  88.918  1.00  0.00           H
ATOM    277  CE1 PHE A 175      42.940  44.699  89.573  1.00  0.00           C
ATOM    278  HE1 PHE A 175      42.060  45.226  89.235  1.00  0.00           H
ATOM    279  CZ  PHE A 175      43.770  45.448  90.379  1.00  0.00           C
ATOM    280  HZ  PHE A 175      43.694  46.522  90.464  1.00  0.00           H
ATOM    281  CD2 PHE A 175      45.129  43.479  90.854  1.00  0.00           C
ATOM    282  HD2 PHE A 175      45.940  42.996  91.379  1.00  0.00           H
ATOM    283  CE2 PHE A 175      44.874  44.827  90.989  1.00  0.00           C
ATOM    284  HE2 PHE A 175      45.545  45.494  91.510  1.00  0.00           H
ATOM    285  C   PHE A 175      46.094  40.873  88.289  1.00  0.00           C
ATOM    286  O   PHE A 175      46.819  39.917  88.583  1.00  0.00           O
ATOM    287  N   LEU A 176      46.602  41.995  87.640  1.00  0.00           N
ATOM    288  HN  LEU A 176      45.974  42.756  87.493  1.00  0.00           H
ATOM    289  CA  LEU A 176      48.028  42.108  87.289  1.00  0.00           C
ATOM    290  HA  LEU A 176      48.255  41.203  86.745  1.00  0.00           H
ATOM    291  CB  LEU A 176      48.281  43.391  86.390  1.00  0.00           C
ATOM    292  HB1 LEU A 176      47.717  43.183  85.456  1.00  0.00           H
ATOM    293  HB2 LEU A 176      49.330  43.421  86.026  1.00  0.00           H
ATOM    294  CG  LEU A 176      47.892  44.854  86.921  1.00  0.00           C
ATOM    295  HG  LEU A 176      48.483  44.987  87.853  1.00  0.00           H
ATOM    296  CD1 LEU A 176      48.227  45.932  85.853  1.00  0.00           C
ATOM    297 1HD1 LEU A 176      47.434  45.829  85.082  1.00  0.00           H
ATOM    298 2HD1 LEU A 176      49.253  45.847  85.436  1.00  0.00           H
ATOM    299 3HD1 LEU A 176      48.313  46.886  86.416  1.00  0.00           H
ATOM    300  CD2 LEU A 176      46.398  45.123  87.430  1.00  0.00           C
ATOM    301 1HD2 LEU A 176      46.376  46.164  87.816  1.00  0.00           H
ATOM    302 2HD2 LEU A 176      46.042  44.372  88.167  1.00  0.00           H
ATOM    303 3HD2 LEU A 176      45.760  45.126  86.520  1.00  0.00           H
ATOM    304  C   LEU A 176      49.011  42.160  88.438  1.00  0.00           C
ATOM    305  O   LEU A 176      48.738  42.880  89.408  1.00  0.00           O
ATOM    306  N   GLY A 177      50.205  41.479  88.315  1.00  0.00           N
ATOM    307  HN  GLY A 177      50.375  40.885  87.532  1.00  0.00           H
ATOM    308  CA  GLY A 177      51.375  41.496  89.222  1.00  0.00           C
ATOM    309  HA1 GLY A 177      51.410  42.534  89.516  1.00  0.00           H
ATOM    310  HA2 GLY A 177      52.096  41.158  88.493  1.00  0.00           H
ATOM    311  C   GLY A 177      51.391  40.700  90.444  1.00  0.00           C
ATOM    312  O   GLY A 177      52.247  40.871  91.340  1.00  0.00           O
ATOM    313  N   ILE A 178      50.433  39.836  90.646  1.00  0.00           N
ATOM    314  HN  ILE A 178      49.825  39.532  89.916  1.00  0.00           H
ATOM    315  CA  ILE A 178      50.153  39.155  91.936  1.00  0.00           C
ATOM    316  HA  ILE A 178      51.097  39.033  92.447  1.00  0.00           H
ATOM    317  CB  ILE A 178      49.152  40.040  92.716  1.00  0.00           C
ATOM    318  HB  ILE A 178      49.603  41.054  92.759  1.00  0.00           H
ATOM    319  CG2 ILE A 178      47.654  40.114  92.146  1.00  0.00           C
ATOM    320 1HG2 ILE A 178      47.291  39.069  92.244  1.00  0.00           H
ATOM    321 2HG2 ILE A 178      47.673  40.574  91.135  1.00  0.00           H
ATOM    322 3HG2 ILE A 178      46.955  40.666  92.811  1.00  0.00           H
ATOM    323  CG1 ILE A 178      49.201  39.487  94.192  1.00  0.00           C
ATOM    324 1HG1 ILE A 178      50.267  39.435  94.499  1.00  0.00           H
ATOM    325 2HG1 ILE A 178      48.675  38.520  94.343  1.00  0.00           H
ATOM    326  CD  ILE A 178      48.437  40.533  95.102  1.00  0.00           C
ATOM    327  HD1 ILE A 178      47.329  40.464  95.102  1.00  0.00           H
ATOM    328  HD2 ILE A 178      48.666  41.593  94.861  1.00  0.00           H
ATOM    329  HD3 ILE A 178      48.757  40.335  96.148  1.00  0.00           H
ATOM    330  C   ILE A 178      49.585  37.745  91.702  1.00  0.00           C
ATOM    331  O   ILE A 178      49.115  37.431  90.605  1.00  0.00           O
ATOM    332  N   ASP A 179      49.716  36.802  92.676  1.00  0.00           N
ATOM    333  HN  ASP A 179      50.079  37.022  93.578  1.00  0.00           H
ATOM    334  CA  ASP A 179      49.311  35.445  92.381  1.00  0.00           C
ATOM    335  HA  ASP A 179      49.404  35.232  91.326  1.00  0.00           H
ATOM    336  CB  ASP A 179      50.237  34.328  92.970  1.00  0.00           C
ATOM    337  HB1 ASP A 179      49.776  33.350  92.716  1.00  0.00           H
ATOM    338  HB2 ASP A 179      50.225  34.463  94.073  1.00  0.00           H
ATOM    339  CG  ASP A 179      51.641  34.334  92.544  1.00  0.00           C
ATOM    340  OD1 ASP A 179      52.539  33.717  93.155  1.00  0.00           O
ATOM    341  OD2 ASP A 179      51.951  34.886  91.456  1.00  0.00           O
ATOM    342  C   ASP A 179      47.857  35.137  92.732  1.00  0.00           C
ATOM    343  O   ASP A 179      47.569  35.159  93.946  1.00  0.00           O
ATOM    344  N   GLN A 180      46.946  34.939  91.685  1.00  0.00           N
ATOM    345  HN  GLN A 180      47.343  34.960  90.771  1.00  0.00           H
ATOM    346  CA  GLN A 180      45.524  34.516  91.725  1.00  0.00           C
ATOM    347  HA  GLN A 180      45.171  34.611  90.709  1.00  0.00           H
ATOM    348  CB  GLN A 180      45.627  33.002  92.164  1.00  0.00           C
ATOM    349  HB1 GLN A 180      44.611  32.614  92.393  1.00  0.00           H
ATOM    350  HB2 GLN A 180      46.190  32.874  93.113  1.00  0.00           H
ATOM    351  CG  GLN A 180      46.194  32.063  91.043  1.00  0.00           C
ATOM    352  HG1 GLN A 180      46.061  30.992  91.307  1.00  0.00           H
ATOM    353  HG2 GLN A 180      47.261  32.258  90.802  1.00  0.00           H
ATOM    354  CD  GLN A 180      45.548  32.227  89.621  1.00  0.00           C
ATOM    355  OE1 GLN A 180      46.128  32.661  88.599  1.00  0.00           O
ATOM    356  NE2 GLN A 180      44.290  31.810  89.473  1.00  0.00           N
ATOM    357 1HE2 GLN A 180      43.909  31.667  88.560  1.00  0.00           H
ATOM    358 2HE2 GLN A 180      43.785  31.489  90.274  1.00  0.00           H
ATOM    359  C   GLN A 180      44.525  35.257  92.460  1.00  0.00           C
ATOM    360  O   GLN A 180      43.909  34.710  93.415  1.00  0.00           O
ATOM    361  N   CYS A 181      44.316  36.534  92.098  1.00  0.00           N
ATOM    362  HN  CYS A 181      44.892  36.959  91.404  1.00  0.00           H
ATOM    363  CA  CYS A 181      43.394  37.390  92.838  1.00  0.00           C
ATOM    364  HA  CYS A 181      42.909  36.866  93.648  1.00  0.00           H
ATOM    365  CB  CYS A 181      44.187  38.666  93.421  1.00  0.00           C
ATOM    366  HB1 CYS A 181      43.425  39.213  94.016  1.00  0.00           H
ATOM    367  HB2 CYS A 181      44.471  39.209  92.494  1.00  0.00           H
ATOM    368  SG  CYS A 181      45.611  38.106  94.516  1.00  0.00           S
ATOM    369  HG1 CYS A 181      46.070  37.298  93.572  1.00  0.00           H
ATOM    370  C   CYS A 181      42.299  37.897  91.897  1.00  0.00           C
ATOM    371  O   CYS A 181      42.625  38.090  90.686  1.00  0.00           O
ATOM    372  N   ALA A 182      40.998  38.115  92.365  1.00  0.00           N
ATOM    373  HN  ALA A 182      40.780  37.863  93.304  1.00  0.00           H
ATOM    374  CA  ALA A 182      40.079  38.844  91.593  1.00  0.00           C
ATOM    375  HA  ALA A 182      40.171  38.400  90.614  1.00  0.00           H
ATOM    376  CB  ALA A 182      38.709  38.620  92.178  1.00  0.00           C
ATOM    377  HB1 ALA A 182      37.969  39.408  91.921  1.00  0.00           H
ATOM    378  HB2 ALA A 182      38.660  38.472  93.278  1.00  0.00           H
ATOM    379  HB3 ALA A 182      38.329  37.681  91.721  1.00  0.00           H
ATOM    380  C   ALA A 182      40.416  40.323  91.402  1.00  0.00           C
ATOM    381  O   ALA A 182      41.078  40.821  92.331  1.00  0.00           O
ATOM    382  N   PRO A 183      40.076  41.116  90.373  1.00  0.00           N
ATOM    383  CD  PRO A 183      39.720  40.636  89.010  1.00  0.00           C
ATOM    384  HD1 PRO A 183      39.077  39.738  88.895  1.00  0.00           H
ATOM    385  HD2 PRO A 183      40.733  40.427  88.604  1.00  0.00           H
ATOM    386  CA  PRO A 183      40.054  42.580  90.488  1.00  0.00           C
ATOM    387  HA  PRO A 183      41.082  42.875  90.643  1.00  0.00           H
ATOM    388  CB  PRO A 183      39.490  43.074  89.166  1.00  0.00           C
ATOM    389  HB1 PRO A 183      40.192  43.790  88.686  1.00  0.00           H
ATOM    390  HB2 PRO A 183      38.598  43.699  89.382  1.00  0.00           H
ATOM    391  CG  PRO A 183      39.008  41.841  88.426  1.00  0.00           C
ATOM    392  HG1 PRO A 183      37.916  41.645  88.477  1.00  0.00           H
ATOM    393  HG2 PRO A 183      39.198  41.871  87.331  1.00  0.00           H
ATOM    394  C   PRO A 183      39.176  42.988  91.684  1.00  0.00           C
ATOM    395  O   PRO A 183      38.314  42.198  92.065  1.00  0.00           O
ATOM    396  N   PRO A 184      39.170  44.154  92.229  1.00  0.00           N
ATOM    397  CD  PRO A 184      40.237  45.160  91.995  1.00  0.00           C
ATOM    398  HD1 PRO A 184      40.206  45.640  90.994  1.00  0.00           H
ATOM    399  HD2 PRO A 184      41.206  44.617  91.967  1.00  0.00           H
ATOM    400  CA  PRO A 184      38.366  44.492  93.441  1.00  0.00           C
ATOM    401  HA  PRO A 184      38.246  43.557  93.968  1.00  0.00           H
ATOM    402  CB  PRO A 184      39.231  45.531  94.170  1.00  0.00           C
ATOM    403  HB1 PRO A 184      39.901  44.892  94.785  1.00  0.00           H
ATOM    404  HB2 PRO A 184      38.712  46.203  94.886  1.00  0.00           H
ATOM    405  CG  PRO A 184      39.952  46.201  93.061  1.00  0.00           C
ATOM    406  HG1 PRO A 184      39.365  47.000  92.560  1.00  0.00           H
ATOM    407  HG2 PRO A 184      40.934  46.665  93.298  1.00  0.00           H
ATOM    408  C   PRO A 184      37.016  45.098  93.036  1.00  0.00           C
ATOM    409  O   PRO A 184      36.173  45.274  93.941  1.00  0.00           O
ATOM    410  N   CYS A 185      36.777  45.311  91.730  1.00  0.00           N
ATOM    411  HN  CYS A 185      37.491  45.193  91.044  1.00  0.00           H
ATOM    412  CA  CYS A 185      35.472  45.592  91.229  1.00  0.00           C
ATOM    413  HA  CYS A 185      34.794  45.079  91.895  1.00  0.00           H
ATOM    414  CB  CYS A 185      35.179  47.147  91.115  1.00  0.00           C
ATOM    415  HB1 CYS A 185      35.260  47.594  92.129  1.00  0.00           H
ATOM    416  HB2 CYS A 185      34.149  47.223  90.707  1.00  0.00           H
ATOM    417  SG  CYS A 185      36.335  47.969  90.032  1.00  0.00           S
ATOM    418  HG1 CYS A 185      37.182  46.999  89.721  1.00  0.00           H
ATOM    419  C   CYS A 185      35.400  44.909  89.919  1.00  0.00           C
ATOM    420  O   CYS A 185      36.416  44.760  89.214  1.00  0.00           O
ATOM    421  N   PRO A 186      34.175  44.408  89.532  1.00  0.00           N
ATOM    422  CD  PRO A 186      33.087  44.202  90.456  1.00  0.00           C
ATOM    423  HD1 PRO A 186      32.725  45.223  90.702  1.00  0.00           H
ATOM    424  HD2 PRO A 186      33.451  43.669  91.361  1.00  0.00           H
ATOM    425  CA  PRO A 186      34.004  43.787  88.197  1.00  0.00           C
ATOM    426  HA  PRO A 186      34.826  43.117  87.992  1.00  0.00           H
ATOM    427  CB  PRO A 186      32.734  42.968  88.377  1.00  0.00           C
ATOM    428  HB1 PRO A 186      33.108  41.936  88.548  1.00  0.00           H
ATOM    429  HB2 PRO A 186      32.042  42.970  87.508  1.00  0.00           H
ATOM    430  CG  PRO A 186      32.024  43.518  89.661  1.00  0.00           C
ATOM    431  HG1 PRO A 186      31.209  44.240  89.440  1.00  0.00           H
ATOM    432  HG2 PRO A 186      31.608  42.703  90.290  1.00  0.00           H
ATOM    433  C   PRO A 186      33.798  44.855  87.067  1.00  0.00           C
ATOM    434  O   PRO A 186      33.975  44.421  85.902  1.00  0.00           O
ATOM    435  N   ASN A 187      33.334  46.086  87.426  1.00  0.00           N
ATOM    436  HN  ASN A 187      33.117  46.433  88.335  1.00  0.00           H
ATOM    437  CA  ASN A 187      33.007  47.221  86.536  1.00  0.00           C
ATOM    438  HA  ASN A 187      32.184  46.873  85.930  1.00  0.00           H
ATOM    439  CB  ASN A 187      32.317  48.389  87.372  1.00  0.00           C
ATOM    440  HB1 ASN A 187      31.746  49.077  86.712  1.00  0.00           H
ATOM    441  HB2 ASN A 187      32.944  48.952  88.096  1.00  0.00           H
ATOM    442  CG  ASN A 187      31.327  47.715  88.344  1.00  0.00           C
ATOM    443  OD1 ASN A 187      31.715  47.315  89.475  1.00  0.00           O
ATOM    444  ND2 ASN A 187      30.103  47.401  87.886  1.00  0.00           N
ATOM    445 1HD2 ASN A 187      29.376  46.936  88.392  1.00  0.00           H
ATOM    446 2HD2 ASN A 187      29.890  47.477  86.912  1.00  0.00           H
ATOM    447  C   ASN A 187      34.135  47.728  85.602  1.00  0.00           C
ATOM    448  O   ASN A 187      35.306  47.665  85.902  1.00  0.00           O
ATOM    449  N   MET A 188      33.698  48.179  84.414  1.00  0.00           N
ATOM    450  HN  MET A 188      32.742  48.043  84.169  1.00  0.00           H
ATOM    451  CA  MET A 188      34.453  48.680  83.343  1.00  0.00           C
ATOM    452  HA  MET A 188      35.230  47.932  83.286  1.00  0.00           H
ATOM    453  CB  MET A 188      33.669  48.839  81.992  1.00  0.00           C
ATOM    454  HB1 MET A 188      34.261  49.327  81.189  1.00  0.00           H
ATOM    455  HB2 MET A 188      32.825  49.514  82.249  1.00  0.00           H
ATOM    456  CG  MET A 188      33.087  47.543  81.417  1.00  0.00           C
ATOM    457  HG1 MET A 188      32.409  47.768  80.565  1.00  0.00           H
ATOM    458  HG2 MET A 188      32.322  47.173  82.132  1.00  0.00           H
ATOM    459  SD  MET A 188      34.521  46.464  80.939  1.00  0.00           S
ATOM    460  CE  MET A 188      34.540  47.083  79.180  1.00  0.00           C
ATOM    461  HE1 MET A 188      34.685  48.184  79.161  1.00  0.00           H
ATOM    462  HE2 MET A 188      33.617  46.711  78.686  1.00  0.00           H
ATOM    463  HE3 MET A 188      35.397  46.665  78.610  1.00  0.00           H
ATOM    464  C   MET A 188      35.129  50.056  83.679  1.00  0.00           C
ATOM    465  O   MET A 188      34.510  50.990  84.204  1.00  0.00           O
ATOM    466  N   TYR A 189      36.395  50.224  83.361  1.00  0.00           N
ATOM    467  HN  TYR A 189      36.865  49.373  83.141  1.00  0.00           H
ATOM    468  CA  TYR A 189      37.071  51.478  83.279  1.00  0.00           C
ATOM    469  HA  TYR A 189      36.717  52.116  84.074  1.00  0.00           H
ATOM    470  CB  TYR A 189      38.641  51.436  83.482  1.00  0.00           C
ATOM    471  HB1 TYR A 189      39.042  51.189  84.488  1.00  0.00           H
ATOM    472  HB2 TYR A 189      39.023  52.435  83.180  1.00  0.00           H
ATOM    473  CG  TYR A 189      39.155  50.276  82.624  1.00  0.00           C
ATOM    474  CD1 TYR A 189      39.519  49.077  83.205  1.00  0.00           C
ATOM    475  HD1 TYR A 189      39.368  48.834  84.246  1.00  0.00           H
ATOM    476  CE1 TYR A 189      40.148  48.098  82.491  1.00  0.00           C
ATOM    477  HE1 TYR A 189      40.496  47.198  82.977  1.00  0.00           H
ATOM    478  CZ  TYR A 189      40.552  48.306  81.153  1.00  0.00           C
ATOM    479  OH  TYR A 189      41.405  47.357  80.471  1.00  0.00           O
ATOM    480  HH  TYR A 189      41.374  47.605  79.544  1.00  0.00           H
ATOM    481  CD2 TYR A 189      39.442  50.519  81.261  1.00  0.00           C
ATOM    482  HD2 TYR A 189      39.233  51.453  80.761  1.00  0.00           H
ATOM    483  CE2 TYR A 189      40.176  49.537  80.518  1.00  0.00           C
ATOM    484  HE2 TYR A 189      40.490  49.848  79.533  1.00  0.00           H
ATOM    485  C   TYR A 189      36.669  52.425  82.048  1.00  0.00           C
ATOM    486  O   TYR A 189      36.824  53.596  82.169  1.00  0.00           O
ATOM    487  N   PHE A 190      36.177  51.906  80.906  1.00  0.00           N
ATOM    488  HN  PHE A 190      36.164  50.911  80.835  1.00  0.00           H
ATOM    489  CA  PHE A 190      35.477  52.657  79.949  1.00  0.00           C
ATOM    490  HA  PHE A 190      36.002  53.595  79.843  1.00  0.00           H
ATOM    491  CB  PHE A 190      35.289  51.815  78.682  1.00  0.00           C
ATOM    492  HB1 PHE A 190      34.623  52.314  77.946  1.00  0.00           H
ATOM    493  HB2 PHE A 190      34.736  50.935  79.074  1.00  0.00           H
ATOM    494  CG  PHE A 190      36.525  51.377  77.896  1.00  0.00           C
ATOM    495  CD1 PHE A 190      37.677  52.144  77.812  1.00  0.00           C
ATOM    496  HD1 PHE A 190      37.711  53.144  78.219  1.00  0.00           H
ATOM    497  CE1 PHE A 190      38.813  51.594  77.078  1.00  0.00           C
ATOM    498  HE1 PHE A 190      39.725  52.169  77.010  1.00  0.00           H
ATOM    499  CZ  PHE A 190      38.763  50.327  76.537  1.00  0.00           C
ATOM    500  HZ  PHE A 190      39.656  49.829  76.189  1.00  0.00           H
ATOM    501  CD2 PHE A 190      36.478  50.134  77.273  1.00  0.00           C
ATOM    502  HD2 PHE A 190      35.610  49.493  77.309  1.00  0.00           H
ATOM    503  CE2 PHE A 190      37.556  49.608  76.504  1.00  0.00           C
ATOM    504  HE2 PHE A 190      37.531  48.568  76.215  1.00  0.00           H
ATOM    505  C   PHE A 190      34.119  53.144  80.490  1.00  0.00           C
ATOM    506  O   PHE A 190      33.504  52.345  81.166  1.00  0.00           O
ATOM    507  N   LYS A 191      33.622  54.387  80.244  1.00  0.00           N
ATOM    508  HN  LYS A 191      34.173  54.955  79.638  1.00  0.00           H
ATOM    509  CA  LYS A 191      32.356  54.834  80.798  1.00  0.00           C
ATOM    510  HA  LYS A 191      32.307  54.380  81.777  1.00  0.00           H
ATOM    511  CB  LYS A 191      32.312  56.402  80.980  1.00  0.00           C
ATOM    512  HB1 LYS A 191      31.382  56.851  81.391  1.00  0.00           H
ATOM    513  HB2 LYS A 191      32.318  56.726  79.917  1.00  0.00           H
ATOM    514  CG  LYS A 191      33.533  56.900  81.881  1.00  0.00           C
ATOM    515  HG1 LYS A 191      34.291  56.088  81.884  1.00  0.00           H
ATOM    516  HG2 LYS A 191      33.211  56.966  82.942  1.00  0.00           H
ATOM    517  CD  LYS A 191      34.015  58.212  81.336  1.00  0.00           C
ATOM    518  HD1 LYS A 191      34.256  58.056  80.263  1.00  0.00           H
ATOM    519  HD2 LYS A 191      35.004  58.481  81.766  1.00  0.00           H
ATOM    520  CE  LYS A 191      33.039  59.383  81.505  1.00  0.00           C
ATOM    521  HE1 LYS A 191      32.901  59.570  82.591  1.00  0.00           H
ATOM    522  HE2 LYS A 191      32.003  59.249  81.126  1.00  0.00           H
ATOM    523  NZ  LYS A 191      33.485  60.597  80.815  1.00  0.00           N
ATOM    524  HZ1 LYS A 191      34.507  60.789  80.820  1.00  0.00           H
ATOM    525  HZ2 LYS A 191      33.002  61.415  81.237  1.00  0.00           H
ATOM    526  HZ3 LYS A 191      33.293  60.480  79.799  1.00  0.00           H
ATOM    527  C   LYS A 191      31.224  54.430  79.902  1.00  0.00           C
ATOM    528  O   LYS A 191      31.245  54.527  78.669  1.00  0.00           O
ATOM    529  N   SER A 192      30.126  53.963  80.532  1.00  0.00           N
ATOM    530  HN  SER A 192      30.145  54.055  81.524  1.00  0.00           H
ATOM    531  CA  SER A 192      28.883  53.395  80.068  1.00  0.00           C
ATOM    532  HA  SER A 192      28.985  52.347  79.825  1.00  0.00           H
ATOM    533  CB  SER A 192      27.644  53.564  81.003  1.00  0.00           C
ATOM    534  HB1 SER A 192      26.748  53.368  80.375  1.00  0.00           H
ATOM    535  HB2 SER A 192      27.627  54.570  81.474  1.00  0.00           H
ATOM    536  OG  SER A 192      27.836  52.696  82.118  1.00  0.00           O
ATOM    537  HG1 SER A 192      28.644  52.960  82.565  1.00  0.00           H
ATOM    538  C   SER A 192      28.398  53.995  78.686  1.00  0.00           C
ATOM    539  O   SER A 192      28.316  53.353  77.660  1.00  0.00           O
ATOM    540  N   ASP A 193      28.087  55.329  78.630  1.00  0.00           N
ATOM    541  HN  ASP A 193      28.221  55.885  79.446  1.00  0.00           H
ATOM    542  CA  ASP A 193      27.413  55.999  77.522  1.00  0.00           C
ATOM    543  HA  ASP A 193      26.558  55.450  77.156  1.00  0.00           H
ATOM    544  CB  ASP A 193      26.926  57.384  77.868  1.00  0.00           C
ATOM    545  HB1 ASP A 193      26.465  57.923  77.013  1.00  0.00           H
ATOM    546  HB2 ASP A 193      27.760  57.919  78.372  1.00  0.00           H
ATOM    547  CG  ASP A 193      25.829  57.230  78.997  1.00  0.00           C
ATOM    548  OD1 ASP A 193      25.182  56.159  79.069  1.00  0.00           O
ATOM    549  OD2 ASP A 193      25.557  58.254  79.624  1.00  0.00           O
ATOM    550  C   ASP A 193      28.348  56.097  76.270  1.00  0.00           C
ATOM    551  O   ASP A 193      27.929  56.022  75.124  1.00  0.00           O
ATOM    552  N   GLU A 194      29.658  56.295  76.607  1.00  0.00           N
ATOM    553  HN  GLU A 194      29.945  56.378  77.559  1.00  0.00           H
ATOM    554  CA  GLU A 194      30.761  56.434  75.674  1.00  0.00           C
ATOM    555  HA  GLU A 194      30.487  57.172  74.934  1.00  0.00           H
ATOM    556  CB  GLU A 194      31.965  56.957  76.387  1.00  0.00           C
ATOM    557  HB1 GLU A 194      32.756  57.199  75.645  1.00  0.00           H
ATOM    558  HB2 GLU A 194      32.464  56.280  77.114  1.00  0.00           H
ATOM    559  CG  GLU A 194      31.691  58.320  76.973  1.00  0.00           C
ATOM    560  HG1 GLU A 194      30.826  58.304  77.670  1.00  0.00           H
ATOM    561  HG2 GLU A 194      31.502  59.013  76.125  1.00  0.00           H
ATOM    562  CD  GLU A 194      32.896  58.784  77.766  1.00  0.00           C
ATOM    563  OE1 GLU A 194      34.042  58.338  77.608  1.00  0.00           O
ATOM    564  OE2 GLU A 194      32.620  59.719  78.535  1.00  0.00           O
ATOM    565  C   GLU A 194      31.092  55.143  74.965  1.00  0.00           C
ATOM    566  O   GLU A 194      31.214  55.139  73.743  1.00  0.00           O
ATOM    567  N   LEU A 195      31.252  54.033  75.767  1.00  0.00           N
ATOM    568  HN  LEU A 195      31.144  54.040  76.758  1.00  0.00           H
ATOM    569  CA  LEU A 195      31.340  52.695  75.289  1.00  0.00           C
ATOM    570  HA  LEU A 195      32.124  52.751  74.549  1.00  0.00           H
ATOM    571  CB  LEU A 195      31.609  51.854  76.532  1.00  0.00           C
ATOM    572  HB1 LEU A 195      30.603  51.854  77.004  1.00  0.00           H
ATOM    573  HB2 LEU A 195      32.438  52.412  77.017  1.00  0.00           H
ATOM    574  CG  LEU A 195      32.077  50.422  76.328  1.00  0.00           C
ATOM    575  HG  LEU A 195      31.352  49.897  75.670  1.00  0.00           H
ATOM    576  CD1 LEU A 195      33.387  50.291  75.551  1.00  0.00           C
ATOM    577 1HD1 LEU A 195      34.142  51.047  75.858  1.00  0.00           H
ATOM    578 2HD1 LEU A 195      33.124  50.441  74.482  1.00  0.00           H
ATOM    579 3HD1 LEU A 195      33.709  49.228  75.570  1.00  0.00           H
ATOM    580  CD2 LEU A 195      32.103  49.592  77.586  1.00  0.00           C
ATOM    581 1HD2 LEU A 195      32.785  48.738  77.384  1.00  0.00           H
ATOM    582 2HD2 LEU A 195      31.083  49.319  77.932  1.00  0.00           H
ATOM    583 3HD2 LEU A 195      32.685  50.122  78.369  1.00  0.00           H
ATOM    584  C   LEU A 195      30.109  52.274  74.574  1.00  0.00           C
ATOM    585  O   LEU A 195      30.234  51.586  73.525  1.00  0.00           O
ATOM    586  N   GLU A 196      28.858  52.715  75.003  1.00  0.00           N
ATOM    587  HN  GLU A 196      28.736  53.123  75.905  1.00  0.00           H
ATOM    588  CA  GLU A 196      27.679  52.472  74.199  1.00  0.00           C
ATOM    589  HA  GLU A 196      27.564  51.409  74.050  1.00  0.00           H
ATOM    590  CB  GLU A 196      26.335  52.951  74.850  1.00  0.00           C
ATOM    591  HB1 GLU A 196      26.344  54.062  74.841  1.00  0.00           H
ATOM    592  HB2 GLU A 196      26.352  52.606  75.906  1.00  0.00           H
ATOM    593  CG  GLU A 196      25.037  52.595  74.139  1.00  0.00           C
ATOM    594  HG1 GLU A 196      24.689  51.553  74.308  1.00  0.00           H
ATOM    595  HG2 GLU A 196      25.009  52.728  73.037  1.00  0.00           H
ATOM    596  CD  GLU A 196      23.943  53.554  74.687  1.00  0.00           C
ATOM    597  OE1 GLU A 196      23.718  53.471  75.946  1.00  0.00           O
ATOM    598  OE2 GLU A 196      23.301  54.216  73.834  1.00  0.00           O
ATOM    599  C   GLU A 196      27.654  52.955  72.774  1.00  0.00           C
ATOM    600  O   GLU A 196      27.388  52.168  71.880  1.00  0.00           O
ATOM    601  N   PHE A 197      28.101  54.279  72.647  1.00  0.00           N
ATOM    602  HN  PHE A 197      28.334  54.868  73.417  1.00  0.00           H
ATOM    603  CA  PHE A 197      28.376  55.035  71.366  1.00  0.00           C
ATOM    604  HA  PHE A 197      27.457  55.103  70.803  1.00  0.00           H
ATOM    605  CB  PHE A 197      28.461  56.491  71.635  1.00  0.00           C
ATOM    606  HB1 PHE A 197      29.053  56.649  72.561  1.00  0.00           H
ATOM    607  HB2 PHE A 197      27.449  56.810  71.965  1.00  0.00           H
ATOM    608  CG  PHE A 197      29.136  57.323  70.575  1.00  0.00           C
ATOM    609  CD1 PHE A 197      28.395  57.898  69.495  1.00  0.00           C
ATOM    610  HD1 PHE A 197      27.329  57.723  69.506  1.00  0.00           H
ATOM    611  CE1 PHE A 197      29.072  58.517  68.441  1.00  0.00           C
ATOM    612  HE1 PHE A 197      28.532  58.899  67.588  1.00  0.00           H
ATOM    613  CZ  PHE A 197      30.467  58.616  68.471  1.00  0.00           C
ATOM    614  HZ  PHE A 197      30.955  58.965  67.573  1.00  0.00           H
ATOM    615  CD2 PHE A 197      30.466  57.629  70.681  1.00  0.00           C
ATOM    616  HD2 PHE A 197      31.088  57.306  71.502  1.00  0.00           H
ATOM    617  CE2 PHE A 197      31.201  58.223  69.599  1.00  0.00           C
ATOM    618  HE2 PHE A 197      32.281  58.266  69.592  1.00  0.00           H
ATOM    619  C   PHE A 197      29.461  54.340  70.521  1.00  0.00           C
ATOM    620  O   PHE A 197      29.286  54.189  69.290  1.00  0.00           O
ATOM    621  N   ALA A 198      30.575  53.900  71.167  1.00  0.00           N
ATOM    622  HN  ALA A 198      30.749  54.129  72.122  1.00  0.00           H
ATOM    623  CA  ALA A 198      31.574  53.073  70.506  1.00  0.00           C
ATOM    624  HA  ALA A 198      31.785  53.669  69.631  1.00  0.00           H
ATOM    625  CB  ALA A 198      32.808  52.930  71.354  1.00  0.00           C
ATOM    626  HB1 ALA A 198      33.077  53.935  71.741  1.00  0.00           H
ATOM    627  HB2 ALA A 198      33.617  52.572  70.682  1.00  0.00           H
ATOM    628  HB3 ALA A 198      32.613  52.275  72.230  1.00  0.00           H
ATOM    629  C   ALA A 198      31.160  51.605  69.980  1.00  0.00           C
ATOM    630  O   ALA A 198      31.505  51.186  68.843  1.00  0.00           O
ATOM    631  N   LYS A 199      30.433  50.868  70.806  1.00  0.00           N
ATOM    632  HN  LYS A 199      30.183  51.208  71.709  1.00  0.00           H
ATOM    633  CA  LYS A 199      29.886  49.616  70.388  1.00  0.00           C
ATOM    634  HA  LYS A 199      30.721  49.047  70.008  1.00  0.00           H
ATOM    635  CB  LYS A 199      29.424  48.764  71.642  1.00  0.00           C
ATOM    636  HB1 LYS A 199      28.738  47.979  71.258  1.00  0.00           H
ATOM    637  HB2 LYS A 199      28.924  49.469  72.340  1.00  0.00           H
ATOM    638  CG  LYS A 199      30.583  48.052  72.434  1.00  0.00           C
ATOM    639  HG1 LYS A 199      31.436  48.758  72.525  1.00  0.00           H
ATOM    640  HG2 LYS A 199      30.941  47.268  71.733  1.00  0.00           H
ATOM    641  CD  LYS A 199      30.110  47.382  73.732  1.00  0.00           C
ATOM    642  HD1 LYS A 199      29.156  46.846  73.540  1.00  0.00           H
ATOM    643  HD2 LYS A 199      29.840  48.274  74.338  1.00  0.00           H
ATOM    644  CE  LYS A 199      31.064  46.601  74.516  1.00  0.00           C
ATOM    645  HE1 LYS A 199      31.924  47.235  74.823  1.00  0.00           H
ATOM    646  HE2 LYS A 199      31.536  45.862  73.834  1.00  0.00           H
ATOM    647  NZ  LYS A 199      30.500  45.852  75.646  1.00  0.00           N
ATOM    648  HZ1 LYS A 199      31.282  45.339  76.102  1.00  0.00           H
ATOM    649  HZ2 LYS A 199      29.892  45.136  75.198  1.00  0.00           H
ATOM    650  HZ3 LYS A 199      29.847  46.426  76.216  1.00  0.00           H
ATOM    651  C   LYS A 199      28.870  49.739  69.266  1.00  0.00           C
ATOM    652  O   LYS A 199      28.954  49.005  68.182  1.00  0.00           O
ATOM    653  N   SER A 200      27.879  50.690  69.378  1.00  0.00           N
ATOM    654  HN  SER A 200      27.783  51.387  70.084  1.00  0.00           H
ATOM    655  CA  SER A 200      26.839  50.937  68.386  1.00  0.00           C
ATOM    656  HA  SER A 200      26.415  49.951  68.260  1.00  0.00           H
ATOM    657  CB  SER A 200      25.770  51.879  68.856  1.00  0.00           C
ATOM    658  HB1 SER A 200      26.119  52.904  69.102  1.00  0.00           H
ATOM    659  HB2 SER A 200      25.410  51.477  69.827  1.00  0.00           H
ATOM    660  OG  SER A 200      24.540  51.988  68.059  1.00  0.00           O
ATOM    661  HG1 SER A 200      23.773  51.605  68.492  1.00  0.00           H
ATOM    662  C   SER A 200      27.408  51.421  67.049  1.00  0.00           C
ATOM    663  O   SER A 200      26.962  51.003  65.947  1.00  0.00           O
ATOM    664  N   PHE A 201      28.507  52.233  67.004  1.00  0.00           N
ATOM    665  HN  PHE A 201      28.866  52.475  67.902  1.00  0.00           H
ATOM    666  CA  PHE A 201      29.236  52.747  65.876  1.00  0.00           C
ATOM    667  HA  PHE A 201      28.482  53.256  65.294  1.00  0.00           H
ATOM    668  CB  PHE A 201      30.384  53.659  66.401  1.00  0.00           C
ATOM    669  HB1 PHE A 201      30.993  53.205  67.213  1.00  0.00           H
ATOM    670  HB2 PHE A 201      30.054  54.615  66.862  1.00  0.00           H
ATOM    671  CG  PHE A 201      31.427  53.968  65.326  1.00  0.00           C
ATOM    672  CD1 PHE A 201      32.714  53.386  65.399  1.00  0.00           C
ATOM    673  HD1 PHE A 201      32.908  52.636  66.152  1.00  0.00           H
ATOM    674  CE1 PHE A 201      33.652  53.787  64.441  1.00  0.00           C
ATOM    675  HE1 PHE A 201      34.601  53.274  64.379  1.00  0.00           H
ATOM    676  CZ  PHE A 201      33.415  54.771  63.511  1.00  0.00           C
ATOM    677  HZ  PHE A 201      34.270  55.101  62.940  1.00  0.00           H
ATOM    678  CD2 PHE A 201      31.163  55.016  64.444  1.00  0.00           C
ATOM    679  HD2 PHE A 201      30.247  55.581  64.351  1.00  0.00           H
ATOM    680  CE2 PHE A 201      32.118  55.333  63.493  1.00  0.00           C
ATOM    681  HE2 PHE A 201      31.952  56.162  62.822  1.00  0.00           H
ATOM    682  C   PHE A 201      29.798  51.564  65.049  1.00  0.00           C
ATOM    683  O   PHE A 201      29.648  51.503  63.864  1.00  0.00           O
ATOM    684  N   ILE A 202      30.619  50.690  65.703  1.00  0.00           N
ATOM    685  HN  ILE A 202      30.696  50.746  66.696  1.00  0.00           H
ATOM    686  CA  ILE A 202      31.347  49.563  65.024  1.00  0.00           C
ATOM    687  HA  ILE A 202      32.004  50.025  64.303  1.00  0.00           H
ATOM    688  CB  ILE A 202      32.272  48.843  65.981  1.00  0.00           C
ATOM    689  HB  ILE A 202      31.568  48.593  66.803  1.00  0.00           H
ATOM    690  CG2 ILE A 202      32.903  47.523  65.437  1.00  0.00           C
ATOM    691 1HG2 ILE A 202      33.409  47.751  64.474  1.00  0.00           H
ATOM    692 2HG2 ILE A 202      32.107  46.756  65.325  1.00  0.00           H
ATOM    693 3HG2 ILE A 202      33.771  47.295  66.093  1.00  0.00           H
ATOM    694  CG1 ILE A 202      33.345  49.748  66.507  1.00  0.00           C
ATOM    695 1HG1 ILE A 202      33.795  49.206  67.366  1.00  0.00           H
ATOM    696 2HG1 ILE A 202      32.899  50.676  66.922  1.00  0.00           H
ATOM    697  CD  ILE A 202      34.455  50.140  65.431  1.00  0.00           C
ATOM    698  HD1 ILE A 202      35.041  49.246  65.129  1.00  0.00           H
ATOM    699  HD2 ILE A 202      35.164  50.850  65.907  1.00  0.00           H
ATOM    700  HD3 ILE A 202      33.962  50.532  64.515  1.00  0.00           H
ATOM    701  C   ILE A 202      30.435  48.600  64.364  1.00  0.00           C
ATOM    702  O   ILE A 202      30.496  48.257  63.165  1.00  0.00           O
ATOM    703  N   GLY A 203      29.357  48.348  65.201  1.00  0.00           N
ATOM    704  HN  GLY A 203      29.351  48.704  66.133  1.00  0.00           H
ATOM    705  CA  GLY A 203      28.107  47.752  64.807  1.00  0.00           C
ATOM    706  HA1 GLY A 203      27.500  47.938  65.681  1.00  0.00           H
ATOM    707  HA2 GLY A 203      28.186  46.679  64.708  1.00  0.00           H
ATOM    708  C   GLY A 203      27.484  48.320  63.575  1.00  0.00           C
ATOM    709  O   GLY A 203      27.068  47.613  62.678  1.00  0.00           O
ATOM    710  N   THR A 204      27.297  49.667  63.496  1.00  0.00           N
ATOM    711  HN  THR A 204      27.775  50.216  64.177  1.00  0.00           H
ATOM    712  CA  THR A 204      26.691  50.364  62.353  1.00  0.00           C
ATOM    713  HA  THR A 204      25.772  49.864  62.086  1.00  0.00           H
ATOM    714  CB  THR A 204      26.339  51.758  62.806  1.00  0.00           C
ATOM    715  HB  THR A 204      27.199  52.353  63.181  1.00  0.00           H
ATOM    716  OG1 THR A 204      25.279  51.658  63.800  1.00  0.00           O
ATOM    717  HG1 THR A 204      25.688  51.233  64.558  1.00  0.00           H
ATOM    718  CG2 THR A 204      25.720  52.573  61.674  1.00  0.00           C
ATOM    719 1HG2 THR A 204      25.141  51.794  61.133  1.00  0.00           H
ATOM    720 2HG2 THR A 204      26.536  52.989  61.045  1.00  0.00           H
ATOM    721 3HG2 THR A 204      24.942  53.281  62.031  1.00  0.00           H
ATOM    722  C   THR A 204      27.345  50.184  61.037  1.00  0.00           C
ATOM    723  O   THR A 204      26.758  50.028  59.967  1.00  0.00           O
ATOM    724  N   VAL A 205      28.699  50.286  61.157  1.00  0.00           N
ATOM    725  HN  VAL A 205      29.067  50.249  62.083  1.00  0.00           H
ATOM    726  CA  VAL A 205      29.537  50.217  59.965  1.00  0.00           C
ATOM    727  HA  VAL A 205      29.144  50.588  59.030  1.00  0.00           H
ATOM    728  CB  VAL A 205      30.913  50.970  60.092  1.00  0.00           C
ATOM    729  HB  VAL A 205      31.536  50.413  60.824  1.00  0.00           H
ATOM    730  CG1 VAL A 205      31.505  51.075  58.721  1.00  0.00           C
ATOM    731 1HG1 VAL A 205      31.937  50.131  58.326  1.00  0.00           H
ATOM    732 2HG1 VAL A 205      32.450  51.656  58.778  1.00  0.00           H
ATOM    733 3HG1 VAL A 205      30.907  51.715  58.037  1.00  0.00           H
ATOM    734  CG2 VAL A 205      30.613  52.416  60.678  1.00  0.00           C
ATOM    735 1HG2 VAL A 205      31.535  53.019  60.817  1.00  0.00           H
ATOM    736 2HG2 VAL A 205      30.043  52.310  61.626  1.00  0.00           H
ATOM    737 3HG2 VAL A 205      29.933  52.954  59.982  1.00  0.00           H
ATOM    738  C   VAL A 205      29.810  48.725  59.652  1.00  0.00           C
ATOM    739  O   VAL A 205      29.937  48.291  58.486  1.00  0.00           O
ATOM    740  N   SER A 206      29.861  47.778  60.636  1.00  0.00           N
ATOM    741  HN  SER A 206      30.083  47.973  61.588  1.00  0.00           H
ATOM    742  CA  SER A 206      29.738  46.330  60.462  1.00  0.00           C
ATOM    743  HA  SER A 206      30.561  46.053  59.820  1.00  0.00           H
ATOM    744  CB  SER A 206      29.713  45.567  61.802  1.00  0.00           C
ATOM    745  HB1 SER A 206      29.718  44.482  61.562  1.00  0.00           H
ATOM    746  HB2 SER A 206      28.854  45.876  62.435  1.00  0.00           H
ATOM    747  OG  SER A 206      30.918  45.754  62.539  1.00  0.00           O
ATOM    748  HG1 SER A 206      30.925  46.673  62.819  1.00  0.00           H
ATOM    749  C   SER A 206      28.529  45.917  59.727  1.00  0.00           C
ATOM    750  O   SER A 206      28.519  45.175  58.740  1.00  0.00           O
ATOM    751  N   ILE A 207      27.397  46.500  60.179  1.00  0.00           N
ATOM    752  HN  ILE A 207      27.270  46.897  61.085  1.00  0.00           H
ATOM    753  CA  ILE A 207      26.173  46.453  59.294  1.00  0.00           C
ATOM    754  HA  ILE A 207      26.038  45.394  59.134  1.00  0.00           H
ATOM    755  CB  ILE A 207      25.047  46.975  60.129  1.00  0.00           C
ATOM    756  HB  ILE A 207      25.411  47.784  60.799  1.00  0.00           H
ATOM    757  CG2 ILE A 207      23.959  47.505  59.111  1.00  0.00           C
ATOM    758 1HG2 ILE A 207      23.027  47.818  59.629  1.00  0.00           H
ATOM    759 2HG2 ILE A 207      23.624  46.733  58.385  1.00  0.00           H
ATOM    760 3HG2 ILE A 207      24.309  48.378  58.521  1.00  0.00           H
ATOM    761  CG1 ILE A 207      24.502  45.915  61.087  1.00  0.00           C
ATOM    762 1HG1 ILE A 207      23.700  46.389  61.694  1.00  0.00           H
ATOM    763 2HG1 ILE A 207      25.342  45.721  61.788  1.00  0.00           H
ATOM    764  CD  ILE A 207      23.910  44.613  60.500  1.00  0.00           C
ATOM    765  HD1 ILE A 207      24.667  44.054  59.909  1.00  0.00           H
ATOM    766  HD2 ILE A 207      23.101  44.833  59.771  1.00  0.00           H
ATOM    767  HD3 ILE A 207      23.456  43.948  61.266  1.00  0.00           H
ATOM    768  C   ILE A 207      26.368  46.918  57.839  1.00  0.00           C
ATOM    769  O   ILE A 207      25.979  46.199  56.968  1.00  0.00           O
ATOM    770  N   PHE A 208      27.016  48.052  57.570  1.00  0.00           N
ATOM    771  HN  PHE A 208      27.236  48.695  58.299  1.00  0.00           H
ATOM    772  CA  PHE A 208      27.368  48.467  56.183  1.00  0.00           C
ATOM    773  HA  PHE A 208      26.454  48.343  55.620  1.00  0.00           H
ATOM    774  CB  PHE A 208      27.773  49.892  56.176  1.00  0.00           C
ATOM    775  HB1 PHE A 208      28.470  50.185  56.990  1.00  0.00           H
ATOM    776  HB2 PHE A 208      26.883  50.520  56.395  1.00  0.00           H
ATOM    777  CG  PHE A 208      28.199  50.481  54.869  1.00  0.00           C
ATOM    778  CD1 PHE A 208      27.262  50.630  53.805  1.00  0.00           C
ATOM    779  HD1 PHE A 208      26.287  50.248  54.070  1.00  0.00           H
ATOM    780  CE1 PHE A 208      27.793  51.180  52.597  1.00  0.00           C
ATOM    781  HE1 PHE A 208      27.156  51.211  51.725  1.00  0.00           H
ATOM    782  CZ  PHE A 208      29.162  51.468  52.427  1.00  0.00           C
ATOM    783  HZ  PHE A 208      29.675  51.693  51.504  1.00  0.00           H
ATOM    784  CD2 PHE A 208      29.534  50.820  54.682  1.00  0.00           C
ATOM    785  HD2 PHE A 208      30.278  50.557  55.418  1.00  0.00           H
ATOM    786  CE2 PHE A 208      30.064  51.239  53.493  1.00  0.00           C
ATOM    787  HE2 PHE A 208      31.110  51.405  53.278  1.00  0.00           H
ATOM    788  C   PHE A 208      28.241  47.490  55.394  1.00  0.00           C
ATOM    789  O   PHE A 208      28.058  47.196  54.226  1.00  0.00           O
ATOM    790  N   CYS A 209      29.222  46.906  56.041  1.00  0.00           N
ATOM    791  HN  CYS A 209      29.419  47.251  56.956  1.00  0.00           H
ATOM    792  CA  CYS A 209      30.198  46.062  55.461  1.00  0.00           C
ATOM    793  HA  CYS A 209      30.588  46.567  54.589  1.00  0.00           H
ATOM    794  CB  CYS A 209      31.482  45.946  56.347  1.00  0.00           C
ATOM    795  HB1 CYS A 209      31.189  45.613  57.366  1.00  0.00           H
ATOM    796  HB2 CYS A 209      31.908  46.958  56.516  1.00  0.00           H
ATOM    797  SG  CYS A 209      32.839  44.965  55.646  1.00  0.00           S
ATOM    798  HG1 CYS A 209      32.349  43.748  55.458  1.00  0.00           H
ATOM    799  C   CYS A 209      29.629  44.701  55.096  1.00  0.00           C
ATOM    800  O   CYS A 209      29.985  44.086  54.122  1.00  0.00           O
ATOM    801  N   LEU A 210      28.686  44.204  55.931  1.00  0.00           N
ATOM    802  HN  LEU A 210      28.415  44.769  56.707  1.00  0.00           H
ATOM    803  CA  LEU A 210      27.952  42.996  55.787  1.00  0.00           C
ATOM    804  HA  LEU A 210      28.747  42.271  55.700  1.00  0.00           H
ATOM    805  CB  LEU A 210      27.193  42.724  57.112  1.00  0.00           C
ATOM    806  HB1 LEU A 210      26.374  43.465  57.236  1.00  0.00           H
ATOM    807  HB2 LEU A 210      27.905  42.745  57.965  1.00  0.00           H
ATOM    808  CG  LEU A 210      26.450  41.380  57.339  1.00  0.00           C
ATOM    809  HG  LEU A 210      25.675  41.233  56.556  1.00  0.00           H
ATOM    810  CD1 LEU A 210      27.347  40.169  57.200  1.00  0.00           C
ATOM    811 1HD1 LEU A 210      26.910  39.274  57.692  1.00  0.00           H
ATOM    812 2HD1 LEU A 210      28.379  40.351  57.569  1.00  0.00           H
ATOM    813 3HD1 LEU A 210      27.504  40.012  56.112  1.00  0.00           H
ATOM    814  CD2 LEU A 210      25.906  41.297  58.854  1.00  0.00           C
ATOM    815 1HD2 LEU A 210      26.859  41.157  59.408  1.00  0.00           H
ATOM    816 2HD2 LEU A 210      25.357  40.338  58.970  1.00  0.00           H
ATOM    817 3HD2 LEU A 210      25.316  42.174  59.194  1.00  0.00           H
ATOM    818  C   LEU A 210      26.983  43.043  54.614  1.00  0.00           C
ATOM    819  O   LEU A 210      26.938  42.147  53.772  1.00  0.00           O
ATOM    820  N   CYS A 211      26.182  44.095  54.450  1.00  0.00           N
ATOM    821  HN  CYS A 211      26.330  44.773  55.165  1.00  0.00           H
ATOM    822  CA  CYS A 211      25.213  44.262  53.408  1.00  0.00           C
ATOM    823  HA  CYS A 211      24.566  43.397  53.438  1.00  0.00           H
ATOM    824  CB  CYS A 211      24.342  45.596  53.626  1.00  0.00           C
ATOM    825  HB1 CYS A 211      23.598  45.767  52.819  1.00  0.00           H
ATOM    826  HB2 CYS A 211      25.026  46.472  53.608  1.00  0.00           H
ATOM    827  SG  CYS A 211      23.486  45.497  55.234  1.00  0.00           S
ATOM    828  HG1 CYS A 211      24.462  45.974  55.993  1.00  0.00           H
ATOM    829  C   CYS A 211      26.034  44.393  52.068  1.00  0.00           C
ATOM    830  O   CYS A 211      25.784  43.727  51.067  1.00  0.00           O
ATOM    831  N   ALA A 212      27.059  45.247  51.987  1.00  0.00           N
ATOM    832  HN  ALA A 212      27.345  45.809  52.760  1.00  0.00           H
ATOM    833  CA  ALA A 212      27.959  45.348  50.791  1.00  0.00           C
ATOM    834  HA  ALA A 212      27.414  45.400  49.860  1.00  0.00           H
ATOM    835  CB  ALA A 212      28.772  46.618  50.912  1.00  0.00           C
ATOM    836  HB1 ALA A 212      28.189  47.537  51.137  1.00  0.00           H
ATOM    837  HB2 ALA A 212      29.255  46.946  49.967  1.00  0.00           H
ATOM    838  HB3 ALA A 212      29.546  46.489  51.698  1.00  0.00           H
ATOM    839  C   ALA A 212      28.781  44.118  50.520  1.00  0.00           C
ATOM    840  O   ALA A 212      29.171  43.940  49.385  1.00  0.00           O
ATOM    841  N   THR A 213      29.236  43.276  51.521  1.00  0.00           N
ATOM    842  HN  THR A 213      29.011  43.380  52.487  1.00  0.00           H
ATOM    843  CA  THR A 213      29.958  42.025  51.174  1.00  0.00           C
ATOM    844  HA  THR A 213      30.574  42.220  50.309  1.00  0.00           H
ATOM    845  CB  THR A 213      30.755  41.435  52.385  1.00  0.00           C
ATOM    846  HB  THR A 213      31.184  40.412  52.319  1.00  0.00           H
ATOM    847  OG1 THR A 213      29.975  41.496  53.545  1.00  0.00           O
ATOM    848  HG1 THR A 213      30.078  42.423  53.771  1.00  0.00           H
ATOM    849  CG2 THR A 213      32.016  42.213  52.798  1.00  0.00           C
ATOM    850 1HG2 THR A 213      32.595  42.308  51.855  1.00  0.00           H
ATOM    851 2HG2 THR A 213      32.665  41.664  53.514  1.00  0.00           H
ATOM    852 3HG2 THR A 213      31.886  43.211  53.269  1.00  0.00           H
ATOM    853  C   THR A 213      29.005  40.966  50.653  1.00  0.00           C
ATOM    854  O   THR A 213      29.400  40.230  49.815  1.00  0.00           O
ATOM    855  N   LEU A 214      27.743  40.852  51.204  1.00  0.00           N
ATOM    856  HN  LEU A 214      27.527  41.355  52.036  1.00  0.00           H
ATOM    857  CA  LEU A 214      26.685  39.978  50.695  1.00  0.00           C
ATOM    858  HA  LEU A 214      27.019  38.951  50.669  1.00  0.00           H
ATOM    859  CB  LEU A 214      25.530  40.027  51.718  1.00  0.00           C
ATOM    860  HB1 LEU A 214      25.312  41.079  51.998  1.00  0.00           H
ATOM    861  HB2 LEU A 214      25.682  39.477  52.671  1.00  0.00           H
ATOM    862  CG  LEU A 214      24.224  39.290  51.327  1.00  0.00           C
ATOM    863  HG  LEU A 214      23.782  39.806  50.447  1.00  0.00           H
ATOM    864  CD1 LEU A 214      24.462  37.879  50.683  1.00  0.00           C
ATOM    865 1HD1 LEU A 214      25.185  37.891  49.839  1.00  0.00           H
ATOM    866 2HD1 LEU A 214      23.551  37.421  50.243  1.00  0.00           H
ATOM    867 3HD1 LEU A 214      24.818  37.173  51.464  1.00  0.00           H
ATOM    868  CD2 LEU A 214      23.189  39.285  52.454  1.00  0.00           C
ATOM    869 1HD2 LEU A 214      22.347  38.618  52.168  1.00  0.00           H
ATOM    870 2HD2 LEU A 214      22.724  40.273  52.654  1.00  0.00           H
ATOM    871 3HD2 LEU A 214      23.706  38.825  53.323  1.00  0.00           H
ATOM    872  C   LEU A 214      26.346  40.441  49.312  1.00  0.00           C
ATOM    873  O   LEU A 214      26.005  39.599  48.457  1.00  0.00           O
ATOM    874  N   PHE A 215      26.430  41.757  48.894  1.00  0.00           N
ATOM    875  HN  PHE A 215      26.633  42.415  49.616  1.00  0.00           H
ATOM    876  CA  PHE A 215      26.228  42.126  47.492  1.00  0.00           C
ATOM    877  HA  PHE A 215      25.297  41.650  47.225  1.00  0.00           H
ATOM    878  CB  PHE A 215      26.051  43.759  47.436  1.00  0.00           C
ATOM    879  HB1 PHE A 215      26.616  44.201  48.284  1.00  0.00           H
ATOM    880  HB2 PHE A 215      24.969  43.988  47.534  1.00  0.00           H
ATOM    881  CG  PHE A 215      26.672  44.394  46.223  1.00  0.00           C
ATOM    882  CD1 PHE A 215      27.927  45.026  46.360  1.00  0.00           C
ATOM    883  HD1 PHE A 215      28.480  44.811  47.263  1.00  0.00           H
ATOM    884  CE1 PHE A 215      28.352  45.948  45.330  1.00  0.00           C
ATOM    885  HE1 PHE A 215      29.264  46.522  45.400  1.00  0.00           H
ATOM    886  CZ  PHE A 215      27.663  46.059  44.146  1.00  0.00           C
ATOM    887  HZ  PHE A 215      28.040  46.746  43.403  1.00  0.00           H
ATOM    888  CD2 PHE A 215      25.876  44.626  45.047  1.00  0.00           C
ATOM    889  HD2 PHE A 215      24.975  44.034  44.990  1.00  0.00           H
ATOM    890  CE2 PHE A 215      26.379  45.418  43.985  1.00  0.00           C
ATOM    891  HE2 PHE A 215      25.857  45.589  43.054  1.00  0.00           H
ATOM    892  C   PHE A 215      27.230  41.581  46.527  1.00  0.00           C
ATOM    893  O   PHE A 215      26.890  40.946  45.472  1.00  0.00           O
ATOM    894  N   THR A 216      28.540  41.640  46.877  1.00  0.00           N
ATOM    895  HN  THR A 216      28.863  42.086  47.708  1.00  0.00           H
ATOM    896  CA  THR A 216      29.548  41.060  46.086  1.00  0.00           C
ATOM    897  HA  THR A 216      29.293  41.366  45.082  1.00  0.00           H
ATOM    898  CB  THR A 216      30.955  41.588  46.439  1.00  0.00           C
ATOM    899  HB  THR A 216      31.700  41.136  45.750  1.00  0.00           H
ATOM    900  OG1 THR A 216      31.492  41.275  47.795  1.00  0.00           O
ATOM    901  HG1 THR A 216      32.347  41.710  47.821  1.00  0.00           H
ATOM    902  CG2 THR A 216      30.856  43.168  46.353  1.00  0.00           C
ATOM    903 1HG2 THR A 216      31.833  43.611  46.641  1.00  0.00           H
ATOM    904 2HG2 THR A 216      30.111  43.640  47.030  1.00  0.00           H
ATOM    905 3HG2 THR A 216      30.666  43.534  45.322  1.00  0.00           H
ATOM    906  C   THR A 216      29.476  39.572  45.968  1.00  0.00           C
ATOM    907  O   THR A 216      29.834  39.013  44.892  1.00  0.00           O
ATOM    908  N   PHE A 217      29.083  38.854  47.009  1.00  0.00           N
ATOM    909  HN  PHE A 217      28.509  39.309  47.686  1.00  0.00           H
ATOM    910  CA  PHE A 217      28.939  37.435  47.036  1.00  0.00           C
ATOM    911  HA  PHE A 217      29.836  37.055  46.569  1.00  0.00           H
ATOM    912  CB  PHE A 217      28.913  36.994  48.502  1.00  0.00           C
ATOM    913  HB1 PHE A 217      28.178  37.645  49.023  1.00  0.00           H
ATOM    914  HB2 PHE A 217      29.947  37.206  48.848  1.00  0.00           H
ATOM    915  CG  PHE A 217      28.504  35.597  48.734  1.00  0.00           C
ATOM    916  CD1 PHE A 217      27.284  35.181  49.287  1.00  0.00           C
ATOM    917  HD1 PHE A 217      26.627  36.001  49.535  1.00  0.00           H
ATOM    918  CE1 PHE A 217      26.952  33.810  49.427  1.00  0.00           C
ATOM    919  HE1 PHE A 217      26.013  33.523  49.877  1.00  0.00           H
ATOM    920  CZ  PHE A 217      27.888  32.820  49.065  1.00  0.00           C
ATOM    921  HZ  PHE A 217      27.675  31.802  49.357  1.00  0.00           H
ATOM    922  CD2 PHE A 217      29.471  34.580  48.387  1.00  0.00           C
ATOM    923  HD2 PHE A 217      30.432  34.857  47.979  1.00  0.00           H
ATOM    924  CE2 PHE A 217      29.160  33.193  48.479  1.00  0.00           C
ATOM    925  HE2 PHE A 217      29.872  32.480  48.091  1.00  0.00           H
ATOM    926  C   PHE A 217      27.731  37.013  46.168  1.00  0.00           C
ATOM    927  O   PHE A 217      27.782  36.134  45.331  1.00  0.00           O
ATOM    928  N   LEU A 218      26.630  37.830  46.275  1.00  0.00           N
ATOM    929  HN  LEU A 218      26.388  38.315  47.111  1.00  0.00           H
ATOM    930  CA  LEU A 218      25.524  37.606  45.379  1.00  0.00           C
ATOM    931  HA  LEU A 218      25.177  36.586  45.460  1.00  0.00           H
ATOM    932  CB  LEU A 218      24.377  38.498  45.967  1.00  0.00           C
ATOM    933  HB1 LEU A 218      24.760  39.541  45.960  1.00  0.00           H
ATOM    934  HB2 LEU A 218      24.323  38.140  47.018  1.00  0.00           H
ATOM    935  CG  LEU A 218      22.995  38.597  45.290  1.00  0.00           C
ATOM    936  HG  LEU A 218      23.225  39.020  44.288  1.00  0.00           H
ATOM    937  CD1 LEU A 218      22.330  37.207  45.076  1.00  0.00           C
ATOM    938 1HD1 LEU A 218      21.311  37.389  44.672  1.00  0.00           H
ATOM    939 2HD1 LEU A 218      22.239  36.692  46.056  1.00  0.00           H
ATOM    940 3HD1 LEU A 218      22.928  36.571  44.389  1.00  0.00           H
ATOM    941  CD2 LEU A 218      22.000  39.489  46.089  1.00  0.00           C
ATOM    942 1HD2 LEU A 218      21.949  38.987  47.079  1.00  0.00           H
ATOM    943 2HD2 LEU A 218      21.004  39.424  45.601  1.00  0.00           H
ATOM    944 3HD2 LEU A 218      22.210  40.567  46.255  1.00  0.00           H
ATOM    945  C   LEU A 218      25.778  37.891  43.924  1.00  0.00           C
ATOM    946  O   LEU A 218      25.265  37.190  43.076  1.00  0.00           O
ATOM    947  N   THR A 219      26.570  38.890  43.677  1.00  0.00           N
ATOM    948  HN  THR A 219      26.900  39.420  44.454  1.00  0.00           H
ATOM    949  CA  THR A 219      26.912  39.345  42.334  1.00  0.00           C
ATOM    950  HA  THR A 219      25.986  39.673  41.884  1.00  0.00           H
ATOM    951  CB  THR A 219      27.876  40.504  42.328  1.00  0.00           C
ATOM    952  HB  THR A 219      28.778  40.110  42.844  1.00  0.00           H
ATOM    953  OG1 THR A 219      27.240  41.572  43.035  1.00  0.00           O
ATOM    954  HG1 THR A 219      27.046  41.214  43.904  1.00  0.00           H
ATOM    955  CG2 THR A 219      28.181  41.077  40.884  1.00  0.00           C
ATOM    956 1HG2 THR A 219      27.245  41.345  40.349  1.00  0.00           H
ATOM    957 2HG2 THR A 219      28.748  40.329  40.290  1.00  0.00           H
ATOM    958 3HG2 THR A 219      28.784  42.011  40.870  1.00  0.00           H
ATOM    959  C   THR A 219      27.626  38.189  41.585  1.00  0.00           C
ATOM    960  O   THR A 219      27.521  38.055  40.360  1.00  0.00           O
ATOM    961  N   PHE A 220      28.493  37.356  42.261  1.00  0.00           N
ATOM    962  HN  PHE A 220      28.709  37.533  43.218  1.00  0.00           H
ATOM    963  CA  PHE A 220      29.173  36.143  41.776  1.00  0.00           C
ATOM    964  HA  PHE A 220      29.585  36.299  40.790  1.00  0.00           H
ATOM    965  CB  PHE A 220      30.339  35.792  42.769  1.00  0.00           C
ATOM    966  HB1 PHE A 220      29.678  35.638  43.649  1.00  0.00           H
ATOM    967  HB2 PHE A 220      31.023  36.664  42.840  1.00  0.00           H
ATOM    968  CG  PHE A 220      30.993  34.458  42.453  1.00  0.00           C
ATOM    969  CD1 PHE A 220      31.279  33.402  43.385  1.00  0.00           C
ATOM    970  HD1 PHE A 220      31.059  33.462  44.440  1.00  0.00           H
ATOM    971  CE1 PHE A 220      31.994  32.272  42.982  1.00  0.00           C
ATOM    972  HE1 PHE A 220      32.348  31.531  43.682  1.00  0.00           H
ATOM    973  CZ  PHE A 220      32.513  32.231  41.647  1.00  0.00           C
ATOM    974  HZ  PHE A 220      33.089  31.343  41.435  1.00  0.00           H
ATOM    975  CD2 PHE A 220      31.500  34.334  41.134  1.00  0.00           C
ATOM    976  HD2 PHE A 220      31.310  35.133  40.432  1.00  0.00           H
ATOM    977  CE2 PHE A 220      32.240  33.246  40.761  1.00  0.00           C
ATOM    978  HE2 PHE A 220      32.775  33.262  39.823  1.00  0.00           H
ATOM    979  C   PHE A 220      28.264  34.964  41.415  1.00  0.00           C
ATOM    980  O   PHE A 220      28.330  34.328  40.365  1.00  0.00           O
ATOM    981  N   LEU A 221      27.230  34.757  42.292  1.00  0.00           N
ATOM    982  HN  LEU A 221      27.200  35.139  43.213  1.00  0.00           H
ATOM    983  CA  LEU A 221      26.093  33.891  41.992  1.00  0.00           C
ATOM    984  HA  LEU A 221      26.656  32.994  41.782  1.00  0.00           H
ATOM    985  CB  LEU A 221      25.163  33.476  43.120  1.00  0.00           C
ATOM    986  HB1 LEU A 221      24.664  32.516  42.869  1.00  0.00           H
ATOM    987  HB2 LEU A 221      24.438  34.291  43.332  1.00  0.00           H
ATOM    988  CG  LEU A 221      25.772  33.201  44.499  1.00  0.00           C
ATOM    989  HG  LEU A 221      26.245  34.127  44.891  1.00  0.00           H
ATOM    990  CD1 LEU A 221      24.721  32.759  45.499  1.00  0.00           C
ATOM    991 1HD1 LEU A 221      24.066  33.639  45.678  1.00  0.00           H
ATOM    992 2HD1 LEU A 221      25.274  32.495  46.425  1.00  0.00           H
ATOM    993 3HD1 LEU A 221      24.198  31.821  45.213  1.00  0.00           H
ATOM    994  CD2 LEU A 221      26.890  32.175  44.446  1.00  0.00           C
ATOM    995 1HD2 LEU A 221      26.525  31.235  43.979  1.00  0.00           H
ATOM    996 2HD2 LEU A 221      27.269  32.058  45.484  1.00  0.00           H
ATOM    997 3HD2 LEU A 221      27.739  32.553  43.837  1.00  0.00           H
ATOM    998  C   LEU A 221      25.181  34.276  40.821  1.00  0.00           C
ATOM    999  O   LEU A 221      24.563  33.448  40.224  1.00  0.00           O
ATOM   1000  N   ILE A 222      24.926  35.580  40.648  1.00  0.00           N
ATOM   1001  HN  ILE A 222      25.141  36.127  41.453  1.00  0.00           H
ATOM   1002  CA  ILE A 222      24.278  36.297  39.520  1.00  0.00           C
ATOM   1003  HA  ILE A 222      23.296  35.912  39.290  1.00  0.00           H
ATOM   1004  CB  ILE A 222      24.066  37.781  39.860  1.00  0.00           C
ATOM   1005  HB  ILE A 222      25.013  38.128  40.326  1.00  0.00           H
ATOM   1006  CG2 ILE A 222      23.689  38.525  38.473  1.00  0.00           C
ATOM   1007 1HG2 ILE A 222      22.878  38.023  37.905  1.00  0.00           H
ATOM   1008 2HG2 ILE A 222      24.538  38.692  37.776  1.00  0.00           H
ATOM   1009 3HG2 ILE A 222      23.358  39.532  38.807  1.00  0.00           H
ATOM   1010  CG1 ILE A 222      22.862  37.956  40.843  1.00  0.00           C
ATOM   1011 1HG1 ILE A 222      23.010  37.239  41.679  1.00  0.00           H
ATOM   1012 2HG1 ILE A 222      21.962  37.794  40.211  1.00  0.00           H
ATOM   1013  CD  ILE A 222      22.926  39.324  41.481  1.00  0.00           C
ATOM   1014  HD1 ILE A 222      23.942  39.496  41.895  1.00  0.00           H
ATOM   1015  HD2 ILE A 222      22.106  39.423  42.223  1.00  0.00           H
ATOM   1016  HD3 ILE A 222      22.518  40.141  40.848  1.00  0.00           H
ATOM   1017  C   ILE A 222      25.045  36.007  38.248  1.00  0.00           C
ATOM   1018  O   ILE A 222      24.428  35.606  37.246  1.00  0.00           O
ATOM   1019  N   ASP A 223      26.346  36.098  38.335  1.00  0.00           N
ATOM   1020  HN  ASP A 223      26.795  36.573  39.087  1.00  0.00           H
ATOM   1021  CA  ASP A 223      27.081  35.720  37.106  1.00  0.00           C
ATOM   1022  HA  ASP A 223      26.754  34.734  36.811  1.00  0.00           H
ATOM   1023  CB  ASP A 223      26.857  36.684  35.912  1.00  0.00           C
ATOM   1024  HB1 ASP A 223      27.528  37.548  36.107  1.00  0.00           H
ATOM   1025  HB2 ASP A 223      25.790  36.856  35.655  1.00  0.00           H
ATOM   1026  CG  ASP A 223      27.445  36.195  34.616  1.00  0.00           C
ATOM   1027  OD1 ASP A 223      27.519  36.981  33.613  1.00  0.00           O
ATOM   1028  OD2 ASP A 223      27.847  34.922  34.471  1.00  0.00           O
ATOM   1029  C   ASP A 223      28.585  35.511  37.499  1.00  0.00           C
ATOM   1030  O   ASP A 223      29.441  36.435  37.792  1.00  0.00           O
ATOM   1031  N   VAL A 224      29.002  34.238  37.356  1.00  0.00           N
ATOM   1032  HN  VAL A 224      28.444  33.424  37.211  1.00  0.00           H
ATOM   1033  CA  VAL A 224      30.401  33.881  37.396  1.00  0.00           C
ATOM   1034  HA  VAL A 224      30.810  34.175  38.352  1.00  0.00           H
ATOM   1035  CB  VAL A 224      30.477  32.313  37.302  1.00  0.00           C
ATOM   1036  HB  VAL A 224      31.552  32.057  37.419  1.00  0.00           H
ATOM   1037  CG1 VAL A 224      29.649  31.695  38.413  1.00  0.00           C
ATOM   1038 1HG1 VAL A 224      29.633  32.223  39.390  1.00  0.00           H
ATOM   1039 2HG1 VAL A 224      30.097  30.689  38.556  1.00  0.00           H
ATOM   1040 3HG1 VAL A 224      28.575  31.517  38.188  1.00  0.00           H
ATOM   1041  CG2 VAL A 224      29.950  31.788  35.952  1.00  0.00           C
ATOM   1042 1HG2 VAL A 224      29.008  32.235  35.570  1.00  0.00           H
ATOM   1043 2HG2 VAL A 224      29.857  30.681  35.970  1.00  0.00           H
ATOM   1044 3HG2 VAL A 224      30.675  31.968  35.129  1.00  0.00           H
ATOM   1045  C   VAL A 224      31.447  34.441  36.351  1.00  0.00           C
ATOM   1046  O   VAL A 224      32.608  34.464  36.591  1.00  0.00           O
ATOM   1047  N   ARG A 225      30.994  34.924  35.137  1.00  0.00           N
ATOM   1048  HN  ARG A 225      30.027  34.790  34.937  1.00  0.00           H
ATOM   1049  CA  ARG A 225      31.797  35.370  34.027  1.00  0.00           C
ATOM   1050  HA  ARG A 225      32.631  34.741  33.750  1.00  0.00           H
ATOM   1051  CB  ARG A 225      30.941  35.301  32.726  1.00  0.00           C
ATOM   1052  HB1 ARG A 225      31.535  35.419  31.795  1.00  0.00           H
ATOM   1053  HB2 ARG A 225      30.176  36.100  32.828  1.00  0.00           H
ATOM   1054  CG  ARG A 225      30.197  33.908  32.483  1.00  0.00           C
ATOM   1055  HG1 ARG A 225      29.629  33.412  33.298  1.00  0.00           H
ATOM   1056  HG2 ARG A 225      31.044  33.199  32.366  1.00  0.00           H
ATOM   1057  CD  ARG A 225      29.254  33.903  31.279  1.00  0.00           C
ATOM   1058  HD1 ARG A 225      28.863  32.867  31.193  1.00  0.00           H
ATOM   1059  HD2 ARG A 225      29.905  34.151  30.414  1.00  0.00           H
ATOM   1060  NE  ARG A 225      28.198  34.948  31.571  1.00  0.00           N
ATOM   1061  HE  ARG A 225      28.158  35.225  32.532  1.00  0.00           H
ATOM   1062  CZ  ARG A 225      27.043  34.998  30.880  1.00  0.00           C
ATOM   1063  NH1 ARG A 225      26.927  34.695  29.604  1.00  0.00           N
ATOM   1064 1HH1 ARG A 225      27.616  34.289  29.004  1.00  0.00           H
ATOM   1065 2HH1 ARG A 225      26.133  34.999  29.078  1.00  0.00           H
ATOM   1066  NH2 ARG A 225      26.037  35.664  31.454  1.00  0.00           N
ATOM   1067 1HH2 ARG A 225      25.213  35.781  30.900  1.00  0.00           H
ATOM   1068 2HH2 ARG A 225      26.272  36.275  32.210  1.00  0.00           H
ATOM   1069  C   ARG A 225      32.339  36.785  34.241  1.00  0.00           C
ATOM   1070  O   ARG A 225      33.376  37.208  33.720  1.00  0.00           O
ATOM   1071  N   ARG A 226      31.675  37.562  35.129  1.00  0.00           N
ATOM   1072  HN  ARG A 226      30.841  37.146  35.483  1.00  0.00           H
ATOM   1073  CA  ARG A 226      31.988  38.909  35.554  1.00  0.00           C
ATOM   1074  HA  ARG A 226      32.044  39.548  34.685  1.00  0.00           H
ATOM   1075  CB  ARG A 226      30.824  39.492  36.453  1.00  0.00           C
ATOM   1076  HB1 ARG A 226      31.286  40.436  36.813  1.00  0.00           H
ATOM   1077  HB2 ARG A 226      30.792  38.774  37.300  1.00  0.00           H
ATOM   1078  CG  ARG A 226      29.499  39.721  35.714  1.00  0.00           C
ATOM   1079  HG1 ARG A 226      28.569  39.957  36.274  1.00  0.00           H
ATOM   1080  HG2 ARG A 226      29.235  38.722  35.305  1.00  0.00           H
ATOM   1081  CD  ARG A 226      29.629  40.801  34.618  1.00  0.00           C
ATOM   1082  HD1 ARG A 226      30.382  40.406  33.902  1.00  0.00           H
ATOM   1083  HD2 ARG A 226      29.898  41.810  34.996  1.00  0.00           H
ATOM   1084  NE  ARG A 226      28.336  40.861  33.878  1.00  0.00           N
ATOM   1085  HE  ARG A 226      27.727  40.084  34.036  1.00  0.00           H
ATOM   1086  CZ  ARG A 226      27.915  41.721  33.015  1.00  0.00           C
ATOM   1087  NH1 ARG A 226      28.516  42.872  32.779  1.00  0.00           N
ATOM   1088 1HH1 ARG A 226      29.482  42.872  33.039  1.00  0.00           H
ATOM   1089 2HH1 ARG A 226      28.244  43.444  32.005  1.00  0.00           H
ATOM   1090  NH2 ARG A 226      26.764  41.624  32.444  1.00  0.00           N
ATOM   1091 1HH2 ARG A 226      26.358  40.727  32.616  1.00  0.00           H
ATOM   1092 2HH2 ARG A 226      26.775  42.112  31.571  1.00  0.00           H
ATOM   1093  C   ARG A 226      33.295  39.056  36.275  1.00  0.00           C
ATOM   1094  O   ARG A 226      33.856  40.152  36.368  1.00  0.00           O
ATOM   1095  N   PHE A 227      33.728  37.887  36.855  1.00  0.00           N
ATOM   1096  HN  PHE A 227      33.248  37.022  36.730  1.00  0.00           H
ATOM   1097  CA  PHE A 227      34.966  37.901  37.657  1.00  0.00           C
ATOM   1098  HA  PHE A 227      35.624  38.747  37.521  1.00  0.00           H
ATOM   1099  CB  PHE A 227      34.717  37.863  39.227  1.00  0.00           C
ATOM   1100  HB1 PHE A 227      35.686  38.037  39.742  1.00  0.00           H
ATOM   1101  HB2 PHE A 227      34.336  36.867  39.539  1.00  0.00           H
ATOM   1102  CG  PHE A 227      33.779  38.925  39.656  1.00  0.00           C
ATOM   1103  CD1 PHE A 227      34.207  40.186  40.193  1.00  0.00           C
ATOM   1104  HD1 PHE A 227      35.277  40.330  40.185  1.00  0.00           H
ATOM   1105  CE1 PHE A 227      33.201  41.052  40.653  1.00  0.00           C
ATOM   1106  HE1 PHE A 227      33.534  42.016  41.008  1.00  0.00           H
ATOM   1107  CZ  PHE A 227      31.858  40.637  40.742  1.00  0.00           C
ATOM   1108  HZ  PHE A 227      31.124  41.304  41.170  1.00  0.00           H
ATOM   1109  CD2 PHE A 227      32.447  38.561  39.680  1.00  0.00           C
ATOM   1110  HD2 PHE A 227      32.134  37.607  39.283  1.00  0.00           H
ATOM   1111  CE2 PHE A 227      31.486  39.465  40.151  1.00  0.00           C
ATOM   1112  HE2 PHE A 227      30.446  39.175  40.183  1.00  0.00           H
ATOM   1113  C   PHE A 227      35.821  36.728  37.273  1.00  0.00           C
ATOM   1114  O   PHE A 227      35.379  35.559  37.259  1.00  0.00           O
ATOM   1115  N   ARG A 228      37.087  36.912  36.855  1.00  0.00           N
ATOM   1116  HN  ARG A 228      37.557  37.788  36.775  1.00  0.00           H
ATOM   1117  CA  ARG A 228      38.005  35.869  36.400  1.00  0.00           C
ATOM   1118  HA  ARG A 228      37.562  34.890  36.513  1.00  0.00           H
ATOM   1119  CB  ARG A 228      38.553  36.171  34.999  1.00  0.00           C
ATOM   1120  HB1 ARG A 228      39.326  35.452  34.653  1.00  0.00           H
ATOM   1121  HB2 ARG A 228      39.203  37.071  35.046  1.00  0.00           H
ATOM   1122  CG  ARG A 228      37.529  36.222  33.851  1.00  0.00           C
ATOM   1123  HG1 ARG A 228      38.092  36.155  32.896  1.00  0.00           H
ATOM   1124  HG2 ARG A 228      37.029  37.212  33.922  1.00  0.00           H
ATOM   1125  CD  ARG A 228      36.453  35.096  33.853  1.00  0.00           C
ATOM   1126  HD1 ARG A 228      36.037  34.937  34.871  1.00  0.00           H
ATOM   1127  HD2 ARG A 228      37.001  34.151  33.650  1.00  0.00           H
ATOM   1128  NE  ARG A 228      35.389  35.455  32.871  1.00  0.00           N
ATOM   1129  HE  ARG A 228      34.986  36.370  32.900  1.00  0.00           H
ATOM   1130  CZ  ARG A 228      34.930  34.680  31.939  1.00  0.00           C
ATOM   1131  NH1 ARG A 228      35.246  33.426  31.715  1.00  0.00           N
ATOM   1132 1HH1 ARG A 228      35.725  32.936  32.443  1.00  0.00           H
ATOM   1133 2HH1 ARG A 228      34.767  32.992  30.952  1.00  0.00           H
ATOM   1134  NH2 ARG A 228      34.125  35.279  31.121  1.00  0.00           N
ATOM   1135 1HH2 ARG A 228      33.765  34.871  30.282  1.00  0.00           H
ATOM   1136 2HH2 ARG A 228      34.261  36.270  31.124  1.00  0.00           H
ATOM   1137  C   ARG A 228      39.100  35.675  37.452  1.00  0.00           C
ATOM   1138  O   ARG A 228      38.718  35.514  38.611  1.00  0.00           O
ATOM   1139  N   TYR A 229      40.413  35.540  37.062  1.00  0.00           N
ATOM   1140  HN  TYR A 229      40.571  35.474  36.080  1.00  0.00           H
ATOM   1141  CA  TYR A 229      41.516  35.287  37.960  1.00  0.00           C
ATOM   1142  HA  TYR A 229      41.103  35.015  38.920  1.00  0.00           H
ATOM   1143  CB  TYR A 229      42.386  34.112  37.514  1.00  0.00           C
ATOM   1144  HB1 TYR A 229      42.548  34.170  36.416  1.00  0.00           H
ATOM   1145  HB2 TYR A 229      41.880  33.141  37.702  1.00  0.00           H
ATOM   1146  CG  TYR A 229      43.740  34.024  38.180  1.00  0.00           C
ATOM   1147  CD1 TYR A 229      43.863  33.484  39.491  1.00  0.00           C
ATOM   1148  HD1 TYR A 229      42.934  33.163  39.939  1.00  0.00           H
ATOM   1149  CE1 TYR A 229      45.100  33.585  40.130  1.00  0.00           C
ATOM   1150  HE1 TYR A 229      45.286  33.260  41.143  1.00  0.00           H
ATOM   1151  CZ  TYR A 229      46.225  34.119  39.423  1.00  0.00           C
ATOM   1152  OH  TYR A 229      47.496  34.055  40.074  1.00  0.00           O
ATOM   1153  HH  TYR A 229      47.521  34.372  40.980  1.00  0.00           H
ATOM   1154  CD2 TYR A 229      44.900  34.278  37.357  1.00  0.00           C
ATOM   1155  HD2 TYR A 229      44.820  34.546  36.314  1.00  0.00           H
ATOM   1156  CE2 TYR A 229      46.121  34.391  38.026  1.00  0.00           C
ATOM   1157  HE2 TYR A 229      46.989  34.684  37.455  1.00  0.00           H
ATOM   1158  C   TYR A 229      42.291  36.653  38.154  1.00  0.00           C
ATOM   1159  O   TYR A 229      42.480  37.315  37.168  1.00  0.00           O
ATOM   1160  N   PRO A 230      42.725  37.065  39.331  1.00  0.00           N
ATOM   1161  CD  PRO A 230      43.803  38.082  39.395  1.00  0.00           C
ATOM   1162  HD1 PRO A 230      43.441  39.026  38.934  1.00  0.00           H
ATOM   1163  HD2 PRO A 230      44.703  37.599  38.957  1.00  0.00           H
ATOM   1164  CA  PRO A 230      42.438  36.507  40.641  1.00  0.00           C
ATOM   1165  HA  PRO A 230      42.426  35.436  40.505  1.00  0.00           H
ATOM   1166  CB  PRO A 230      43.631  36.897  41.435  1.00  0.00           C
ATOM   1167  HB1 PRO A 230      44.493  36.224  41.240  1.00  0.00           H
ATOM   1168  HB2 PRO A 230      43.395  37.026  42.513  1.00  0.00           H
ATOM   1169  CG  PRO A 230      43.980  38.334  40.910  1.00  0.00           C
ATOM   1170  HG1 PRO A 230      43.212  39.062  41.249  1.00  0.00           H
ATOM   1171  HG2 PRO A 230      44.939  38.760  41.277  1.00  0.00           H
ATOM   1172  C   PRO A 230      41.149  37.034  41.179  1.00  0.00           C
ATOM   1173  O   PRO A 230      41.001  37.166  42.412  1.00  0.00           O
ATOM   1174  N   GLU A 231      40.205  37.543  40.331  1.00  0.00           N
ATOM   1175  HN  GLU A 231      40.465  37.755  39.392  1.00  0.00           H
ATOM   1176  CA  GLU A 231      39.087  38.289  40.892  1.00  0.00           C
ATOM   1177  HA  GLU A 231      39.431  39.061  41.564  1.00  0.00           H
ATOM   1178  CB  GLU A 231      38.271  38.879  39.740  1.00  0.00           C
ATOM   1179  HB1 GLU A 231      37.494  39.610  40.050  1.00  0.00           H
ATOM   1180  HB2 GLU A 231      37.794  38.057  39.164  1.00  0.00           H
ATOM   1181  CG  GLU A 231      39.248  39.662  38.740  1.00  0.00           C
ATOM   1182  HG1 GLU A 231      40.022  39.017  38.273  1.00  0.00           H
ATOM   1183  HG2 GLU A 231      39.726  40.542  39.220  1.00  0.00           H
ATOM   1184  CD  GLU A 231      38.459  40.180  37.558  1.00  0.00           C
ATOM   1185  OE1 GLU A 231      38.261  39.437  36.552  1.00  0.00           O
ATOM   1186  OE2 GLU A 231      37.981  41.327  37.632  1.00  0.00           O
ATOM   1187  C   GLU A 231      38.188  37.507  41.790  1.00  0.00           C
ATOM   1188  O   GLU A 231      37.738  37.985  42.840  1.00  0.00           O
ATOM   1189  N   ARG A 232      37.951  36.205  41.487  1.00  0.00           N
ATOM   1190  HN  ARG A 232      38.324  35.884  40.620  1.00  0.00           H
ATOM   1191  CA  ARG A 232      37.225  35.279  42.264  1.00  0.00           C
ATOM   1192  HA  ARG A 232      36.239  35.688  42.425  1.00  0.00           H
ATOM   1193  CB  ARG A 232      36.908  34.015  41.535  1.00  0.00           C
ATOM   1194  HB1 ARG A 232      36.406  33.399  42.312  1.00  0.00           H
ATOM   1195  HB2 ARG A 232      37.933  33.633  41.343  1.00  0.00           H
ATOM   1196  CG  ARG A 232      36.065  34.148  40.291  1.00  0.00           C
ATOM   1197  HG1 ARG A 232      36.506  34.809  39.515  1.00  0.00           H
ATOM   1198  HG2 ARG A 232      35.063  34.513  40.605  1.00  0.00           H
ATOM   1199  CD  ARG A 232      35.972  32.777  39.713  1.00  0.00           C
ATOM   1200  HD1 ARG A 232      35.492  32.078  40.431  1.00  0.00           H
ATOM   1201  HD2 ARG A 232      36.933  32.351  39.352  1.00  0.00           H
ATOM   1202  NE  ARG A 232      35.061  32.950  38.575  1.00  0.00           N
ATOM   1203  HE  ARG A 232      34.899  33.790  38.057  1.00  0.00           H
ATOM   1204  CZ  ARG A 232      34.817  31.983  37.721  1.00  0.00           C
ATOM   1205  NH1 ARG A 232      35.420  30.805  37.807  1.00  0.00           N
ATOM   1206 1HH1 ARG A 232      35.745  30.518  38.708  1.00  0.00           H
ATOM   1207 2HH1 ARG A 232      35.497  30.193  37.020  1.00  0.00           H
ATOM   1208  NH2 ARG A 232      34.378  32.246  36.475  1.00  0.00           N
ATOM   1209 1HH2 ARG A 232      33.907  33.095  36.236  1.00  0.00           H
ATOM   1210 2HH2 ARG A 232      34.730  31.695  35.719  1.00  0.00           H
ATOM   1211  C   ARG A 232      37.945  35.145  43.620  1.00  0.00           C
ATOM   1212  O   ARG A 232      37.168  35.349  44.539  1.00  0.00           O
ATOM   1213  N   PRO A 233      39.228  34.879  43.824  1.00  0.00           N
ATOM   1214  CD  PRO A 233      40.076  34.170  42.851  1.00  0.00           C
ATOM   1215  HD1 PRO A 233      40.157  34.705  41.880  1.00  0.00           H
ATOM   1216  HD2 PRO A 233      39.771  33.112  42.705  1.00  0.00           H
ATOM   1217  CA  PRO A 233      39.956  35.145  45.097  1.00  0.00           C
ATOM   1218  HA  PRO A 233      39.678  34.300  45.709  1.00  0.00           H
ATOM   1219  CB  PRO A 233      41.412  35.157  44.787  1.00  0.00           C
ATOM   1220  HB1 PRO A 233      42.091  34.985  45.648  1.00  0.00           H
ATOM   1221  HB2 PRO A 233      41.743  36.151  44.417  1.00  0.00           H
ATOM   1222  CG  PRO A 233      41.457  34.168  43.520  1.00  0.00           C
ATOM   1223  HG1 PRO A 233      42.272  34.420  42.808  1.00  0.00           H
ATOM   1224  HG2 PRO A 233      41.634  33.210  44.054  1.00  0.00           H
ATOM   1225  C   PRO A 233      39.733  36.461  45.892  1.00  0.00           C
ATOM   1226  O   PRO A 233      39.760  36.499  47.115  1.00  0.00           O
ATOM   1227  N   ILE A 234      39.664  37.638  45.245  1.00  0.00           N
ATOM   1228  HN  ILE A 234      39.807  37.588  44.259  1.00  0.00           H
ATOM   1229  CA  ILE A 234      39.284  38.862  45.975  1.00  0.00           C
ATOM   1230  HA  ILE A 234      39.992  39.030  46.774  1.00  0.00           H
ATOM   1231  CB  ILE A 234      39.364  40.081  45.008  1.00  0.00           C
ATOM   1232  HB  ILE A 234      38.648  40.013  44.162  1.00  0.00           H
ATOM   1233  CG2 ILE A 234      39.045  41.356  45.838  1.00  0.00           C
ATOM   1234 1HG2 ILE A 234      39.562  41.408  46.821  1.00  0.00           H
ATOM   1235 2HG2 ILE A 234      37.954  41.311  46.043  1.00  0.00           H
ATOM   1236 3HG2 ILE A 234      39.291  42.296  45.300  1.00  0.00           H
ATOM   1237  CG1 ILE A 234      40.778  40.356  44.472  1.00  0.00           C
ATOM   1238 1HG1 ILE A 234      41.122  39.409  44.003  1.00  0.00           H
ATOM   1239 2HG1 ILE A 234      41.445  40.558  45.337  1.00  0.00           H
ATOM   1240  CD  ILE A 234      41.017  41.372  43.339  1.00  0.00           C
ATOM   1241  HD1 ILE A 234      40.408  40.966  42.503  1.00  0.00           H
ATOM   1242  HD2 ILE A 234      42.088  41.397  43.046  1.00  0.00           H
ATOM   1243  HD3 ILE A 234      40.582  42.381  43.501  1.00  0.00           H
ATOM   1244  C   ILE A 234      37.881  38.742  46.546  1.00  0.00           C
ATOM   1245  O   ILE A 234      37.643  39.143  47.715  1.00  0.00           O
ATOM   1246  N   ILE A 235      36.923  38.237  45.838  1.00  0.00           N
ATOM   1247  HN  ILE A 235      36.992  38.069  44.857  1.00  0.00           H
ATOM   1248  CA  ILE A 235      35.633  37.927  46.396  1.00  0.00           C
ATOM   1249  HA  ILE A 235      35.331  38.843  46.882  1.00  0.00           H
ATOM   1250  CB  ILE A 235      34.735  37.551  45.274  1.00  0.00           C
ATOM   1251  HB  ILE A 235      35.249  36.767  44.677  1.00  0.00           H
ATOM   1252  CG2 ILE A 235      33.329  36.993  45.694  1.00  0.00           C
ATOM   1253 1HG2 ILE A 235      33.531  36.013  46.177  1.00  0.00           H
ATOM   1254 2HG2 ILE A 235      32.627  36.860  44.843  1.00  0.00           H
ATOM   1255 3HG2 ILE A 235      32.787  37.621  46.432  1.00  0.00           H
ATOM   1256  CG1 ILE A 235      34.557  38.779  44.263  1.00  0.00           C
ATOM   1257 1HG1 ILE A 235      34.110  38.394  43.322  1.00  0.00           H
ATOM   1258 2HG1 ILE A 235      35.573  39.148  44.008  1.00  0.00           H
ATOM   1259  CD  ILE A 235      33.556  39.748  44.683  1.00  0.00           C
ATOM   1260  HD1 ILE A 235      33.397  40.586  43.972  1.00  0.00           H
ATOM   1261  HD2 ILE A 235      33.684  40.034  45.749  1.00  0.00           H
ATOM   1262  HD3 ILE A 235      32.543  39.344  44.894  1.00  0.00           H
ATOM   1263  C   ILE A 235      35.565  36.862  47.555  1.00  0.00           C
ATOM   1264  O   ILE A 235      34.937  37.126  48.591  1.00  0.00           O
ATOM   1265  N   TYR A 236      36.306  35.752  47.339  1.00  0.00           N
ATOM   1266  HN  TYR A 236      36.702  35.558  46.445  1.00  0.00           H
ATOM   1267  CA  TYR A 236      36.669  34.744  48.401  1.00  0.00           C
ATOM   1268  HA  TYR A 236      35.794  34.165  48.659  1.00  0.00           H
ATOM   1269  CB  TYR A 236      37.664  33.613  47.897  1.00  0.00           C
ATOM   1270  HB1 TYR A 236      37.841  32.856  48.690  1.00  0.00           H
ATOM   1271  HB2 TYR A 236      38.645  33.994  47.539  1.00  0.00           H
ATOM   1272  CG  TYR A 236      37.035  32.859  46.684  1.00  0.00           C
ATOM   1273  CD1 TYR A 236      35.680  32.907  46.412  1.00  0.00           C
ATOM   1274  HD1 TYR A 236      34.923  33.533  46.861  1.00  0.00           H
ATOM   1275  CE1 TYR A 236      35.157  32.257  45.331  1.00  0.00           C
ATOM   1276  HE1 TYR A 236      34.180  32.500  44.940  1.00  0.00           H
ATOM   1277  CZ  TYR A 236      35.948  31.514  44.499  1.00  0.00           C
ATOM   1278  OH  TYR A 236      35.436  30.756  43.429  1.00  0.00           O
ATOM   1279  HH  TYR A 236      36.074  30.113  43.111  1.00  0.00           H
ATOM   1280  CD2 TYR A 236      37.851  32.093  45.862  1.00  0.00           C
ATOM   1281  HD2 TYR A 236      38.873  31.970  46.190  1.00  0.00           H
ATOM   1282  CE2 TYR A 236      37.336  31.489  44.726  1.00  0.00           C
ATOM   1283  HE2 TYR A 236      37.947  30.833  44.124  1.00  0.00           H
ATOM   1284  C   TYR A 236      37.289  35.265  49.696  1.00  0.00           C
ATOM   1285  O   TYR A 236      36.922  35.049  50.847  1.00  0.00           O
ATOM   1286  N   TYR A 237      38.298  36.184  49.511  1.00  0.00           N
ATOM   1287  HN  TYR A 237      38.682  36.275  48.595  1.00  0.00           H
ATOM   1288  CA  TYR A 237      38.860  37.048  50.471  1.00  0.00           C
ATOM   1289  HA  TYR A 237      39.284  36.458  51.270  1.00  0.00           H
ATOM   1290  CB  TYR A 237      40.027  37.762  49.726  1.00  0.00           C
ATOM   1291  HB1 TYR A 237      39.758  38.365  48.833  1.00  0.00           H
ATOM   1292  HB2 TYR A 237      40.821  37.065  49.382  1.00  0.00           H
ATOM   1293  CG  TYR A 237      40.691  38.815  50.596  1.00  0.00           C
ATOM   1294  CD1 TYR A 237      41.973  38.674  51.265  1.00  0.00           C
ATOM   1295  HD1 TYR A 237      42.461  37.718  51.141  1.00  0.00           H
ATOM   1296  CE1 TYR A 237      42.595  39.714  51.994  1.00  0.00           C
ATOM   1297  HE1 TYR A 237      43.451  39.559  52.635  1.00  0.00           H
ATOM   1298  CZ  TYR A 237      42.005  40.948  51.963  1.00  0.00           C
ATOM   1299  OH  TYR A 237      42.563  42.008  52.607  1.00  0.00           O
ATOM   1300  HH  TYR A 237      42.352  42.772  52.064  1.00  0.00           H
ATOM   1301  CD2 TYR A 237      40.025  40.038  50.706  1.00  0.00           C
ATOM   1302  HD2 TYR A 237      39.081  40.222  50.215  1.00  0.00           H
ATOM   1303  CE2 TYR A 237      40.701  41.109  51.350  1.00  0.00           C
ATOM   1304  HE2 TYR A 237      40.114  42.014  51.409  1.00  0.00           H
ATOM   1305  C   TYR A 237      37.850  37.890  51.152  1.00  0.00           C
ATOM   1306  O   TYR A 237      37.836  38.138  52.378  1.00  0.00           O
ATOM   1307  N   SER A 238      36.911  38.487  50.384  1.00  0.00           N
ATOM   1308  HN  SER A 238      36.967  38.461  49.389  1.00  0.00           H
ATOM   1309  CA  SER A 238      35.922  39.381  50.952  1.00  0.00           C
ATOM   1310  HA  SER A 238      36.395  40.080  51.626  1.00  0.00           H
ATOM   1311  CB  SER A 238      35.039  40.085  49.873  1.00  0.00           C
ATOM   1312  HB1 SER A 238      34.354  40.832  50.328  1.00  0.00           H
ATOM   1313  HB2 SER A 238      34.411  39.314  49.378  1.00  0.00           H
ATOM   1314  OG  SER A 238      35.867  40.780  48.958  1.00  0.00           O
ATOM   1315  HG1 SER A 238      36.454  40.136  48.556  1.00  0.00           H
ATOM   1316  C   SER A 238      34.901  38.691  51.802  1.00  0.00           C
ATOM   1317  O   SER A 238      34.305  39.196  52.761  1.00  0.00           O
ATOM   1318  N   VAL A 239      34.741  37.377  51.609  1.00  0.00           N
ATOM   1319  HN  VAL A 239      35.306  36.946  50.909  1.00  0.00           H
ATOM   1320  CA  VAL A 239      33.864  36.517  52.395  1.00  0.00           C
ATOM   1321  HA  VAL A 239      32.922  37.043  52.447  1.00  0.00           H
ATOM   1322  CB  VAL A 239      33.466  35.258  51.660  1.00  0.00           C
ATOM   1323  HB  VAL A 239      34.364  34.756  51.240  1.00  0.00           H
ATOM   1324  CG1 VAL A 239      32.828  34.320  52.696  1.00  0.00           C
ATOM   1325 1HG1 VAL A 239      32.327  33.493  52.149  1.00  0.00           H
ATOM   1326 2HG1 VAL A 239      32.073  34.866  53.302  1.00  0.00           H
ATOM   1327 3HG1 VAL A 239      33.608  33.828  53.316  1.00  0.00           H
ATOM   1328  CG2 VAL A 239      32.480  35.583  50.503  1.00  0.00           C
ATOM   1329 1HG2 VAL A 239      31.545  36.004  50.931  1.00  0.00           H
ATOM   1330 2HG2 VAL A 239      32.184  34.684  49.920  1.00  0.00           H
ATOM   1331 3HG2 VAL A 239      32.856  36.257  49.703  1.00  0.00           H
ATOM   1332  C   VAL A 239      34.311  36.452  53.866  1.00  0.00           C
ATOM   1333  O   VAL A 239      33.549  36.506  54.771  1.00  0.00           O
ATOM   1334  N   CYS A 240      35.660  36.500  53.996  1.00  0.00           N
ATOM   1335  HN  CYS A 240      36.190  36.250  53.189  1.00  0.00           H
ATOM   1336  CA  CYS A 240      36.415  36.689  55.229  1.00  0.00           C
ATOM   1337  HA  CYS A 240      36.092  35.897  55.889  1.00  0.00           H
ATOM   1338  CB  CYS A 240      37.949  36.778  55.152  1.00  0.00           C
ATOM   1339  HB1 CYS A 240      38.553  36.932  56.072  1.00  0.00           H
ATOM   1340  HB2 CYS A 240      38.281  37.673  54.584  1.00  0.00           H
ATOM   1341  SG  CYS A 240      38.542  35.345  54.199  1.00  0.00           S
ATOM   1342  HG1 CYS A 240      38.393  36.006  53.060  1.00  0.00           H
ATOM   1343  C   CYS A 240      35.917  37.955  56.005  1.00  0.00           C
ATOM   1344  O   CYS A 240      35.789  37.901  57.257  1.00  0.00           O
ATOM   1345  N   TYR A 241      35.642  39.046  55.318  1.00  0.00           N
ATOM   1346  HN  TYR A 241      35.576  39.073  54.324  1.00  0.00           H
ATOM   1347  CA  TYR A 241      35.268  40.312  55.882  1.00  0.00           C
ATOM   1348  HA  TYR A 241      35.838  40.355  56.798  1.00  0.00           H
ATOM   1349  CB  TYR A 241      35.691  41.539  55.110  1.00  0.00           C
ATOM   1350  HB1 TYR A 241      35.251  42.460  55.548  1.00  0.00           H
ATOM   1351  HB2 TYR A 241      35.330  41.536  54.060  1.00  0.00           H
ATOM   1352  CG  TYR A 241      37.234  41.631  55.077  1.00  0.00           C
ATOM   1353  CD1 TYR A 241      37.807  42.679  55.750  1.00  0.00           C
ATOM   1354  HD1 TYR A 241      37.232  43.486  56.181  1.00  0.00           H
ATOM   1355  CE1 TYR A 241      39.198  42.882  55.820  1.00  0.00           C
ATOM   1356  HE1 TYR A 241      39.551  43.743  56.367  1.00  0.00           H
ATOM   1357  CZ  TYR A 241      40.018  41.949  55.212  1.00  0.00           C
ATOM   1358  OH  TYR A 241      41.431  42.077  55.363  1.00  0.00           O
ATOM   1359  HH  TYR A 241      41.659  41.695  54.512  1.00  0.00           H
ATOM   1360  CD2 TYR A 241      38.033  40.803  54.338  1.00  0.00           C
ATOM   1361  HD2 TYR A 241      37.502  40.302  53.542  1.00  0.00           H
ATOM   1362  CE2 TYR A 241      39.421  40.937  54.452  1.00  0.00           C
ATOM   1363  HE2 TYR A 241      40.016  40.161  53.992  1.00  0.00           H
ATOM   1364  C   TYR A 241      33.722  40.402  56.203  1.00  0.00           C
ATOM   1365  O   TYR A 241      33.285  41.284  56.922  1.00  0.00           O
ATOM   1366  N   SER A 242      33.044  39.421  55.591  1.00  0.00           N
ATOM   1367  HN  SER A 242      33.632  38.912  54.968  1.00  0.00           H
ATOM   1368  CA  SER A 242      31.589  39.201  55.893  1.00  0.00           C
ATOM   1369  HA  SER A 242      31.111  40.168  55.955  1.00  0.00           H
ATOM   1370  CB  SER A 242      30.879  38.500  54.660  1.00  0.00           C
ATOM   1371  HB1 SER A 242      30.938  37.400  54.804  1.00  0.00           H
ATOM   1372  HB2 SER A 242      31.475  38.789  53.768  1.00  0.00           H
ATOM   1373  OG  SER A 242      29.495  38.864  54.523  1.00  0.00           O
ATOM   1374  HG1 SER A 242      29.456  39.680  54.018  1.00  0.00           H
ATOM   1375  C   SER A 242      31.451  38.406  57.204  1.00  0.00           C
ATOM   1376  O   SER A 242      30.653  38.762  58.075  1.00  0.00           O
ATOM   1377  N   ILE A 243      32.275  37.380  57.433  1.00  0.00           N
ATOM   1378  HN  ILE A 243      32.835  36.977  56.714  1.00  0.00           H
ATOM   1379  CA  ILE A 243      32.380  36.528  58.577  1.00  0.00           C
ATOM   1380  HA  ILE A 243      31.387  36.186  58.830  1.00  0.00           H
ATOM   1381  CB  ILE A 243      33.348  35.340  58.325  1.00  0.00           C
ATOM   1382  HB  ILE A 243      34.089  35.554  57.526  1.00  0.00           H
ATOM   1383  CG2 ILE A 243      34.241  34.974  59.469  1.00  0.00           C
ATOM   1384 1HG2 ILE A 243      34.964  35.817  59.512  1.00  0.00           H
ATOM   1385 2HG2 ILE A 243      34.853  34.048  59.440  1.00  0.00           H
ATOM   1386 3HG2 ILE A 243      33.766  34.839  60.465  1.00  0.00           H
ATOM   1387  CG1 ILE A 243      32.623  34.025  57.901  1.00  0.00           C
ATOM   1388 1HG1 ILE A 243      32.049  33.686  58.790  1.00  0.00           H
ATOM   1389 2HG1 ILE A 243      33.450  33.290  57.809  1.00  0.00           H
ATOM   1390  CD  ILE A 243      31.653  34.137  56.737  1.00  0.00           C
ATOM   1391  HD1 ILE A 243      32.057  34.647  55.837  1.00  0.00           H
ATOM   1392  HD2 ILE A 243      30.825  34.846  56.956  1.00  0.00           H
ATOM   1393  HD3 ILE A 243      31.340  33.144  56.351  1.00  0.00           H
ATOM   1394  C   ILE A 243      32.719  37.334  59.882  1.00  0.00           C
ATOM   1395  O   ILE A 243      32.109  37.238  60.944  1.00  0.00           O
ATOM   1396  N   VAL A 244      33.743  38.231  59.795  1.00  0.00           N
ATOM   1397  HN  VAL A 244      34.387  38.377  59.049  1.00  0.00           H
ATOM   1398  CA  VAL A 244      33.974  39.102  60.837  1.00  0.00           C
ATOM   1399  HA  VAL A 244      33.863  38.629  61.801  1.00  0.00           H
ATOM   1400  CB  VAL A 244      35.444  39.653  60.792  1.00  0.00           C
ATOM   1401  HB  VAL A 244      36.105  38.921  60.280  1.00  0.00           H
ATOM   1402  CG1 VAL A 244      35.584  40.928  59.883  1.00  0.00           C
ATOM   1403 1HG1 VAL A 244      34.911  41.693  60.326  1.00  0.00           H
ATOM   1404 2HG1 VAL A 244      35.263  40.640  58.859  1.00  0.00           H
ATOM   1405 3HG1 VAL A 244      36.632  41.292  59.837  1.00  0.00           H
ATOM   1406  CG2 VAL A 244      35.981  39.888  62.177  1.00  0.00           C
ATOM   1407 1HG2 VAL A 244      37.049  40.189  62.113  1.00  0.00           H
ATOM   1408 2HG2 VAL A 244      36.018  38.975  62.809  1.00  0.00           H
ATOM   1409 3HG2 VAL A 244      35.495  40.726  62.719  1.00  0.00           H
ATOM   1410  C   VAL A 244      33.048  40.233  61.011  1.00  0.00           C
ATOM   1411  O   VAL A 244      32.915  40.685  62.132  1.00  0.00           O
ATOM   1412  N   SER A 245      32.360  40.625  59.939  1.00  0.00           N
ATOM   1413  HN  SER A 245      32.694  40.275  59.067  1.00  0.00           H
ATOM   1414  CA  SER A 245      31.434  41.702  60.123  1.00  0.00           C
ATOM   1415  HA  SER A 245      31.913  42.423  60.769  1.00  0.00           H
ATOM   1416  CB  SER A 245      31.081  42.483  58.863  1.00  0.00           C
ATOM   1417  HB1 SER A 245      30.226  43.171  59.029  1.00  0.00           H
ATOM   1418  HB2 SER A 245      30.878  41.660  58.145  1.00  0.00           H
ATOM   1419  OG  SER A 245      32.192  43.227  58.272  1.00  0.00           O
ATOM   1420  HG1 SER A 245      32.818  42.562  57.976  1.00  0.00           H
ATOM   1421  C   SER A 245      30.238  41.214  60.878  1.00  0.00           C
ATOM   1422  O   SER A 245      29.712  41.949  61.748  1.00  0.00           O
ATOM   1423  N   LEU A 246      29.867  39.932  60.663  1.00  0.00           N
ATOM   1424  HN  LEU A 246      30.216  39.505  59.832  1.00  0.00           H
ATOM   1425  CA  LEU A 246      29.039  39.221  61.579  1.00  0.00           C
ATOM   1426  HA  LEU A 246      28.070  39.697  61.601  1.00  0.00           H
ATOM   1427  CB  LEU A 246      28.767  37.758  61.082  1.00  0.00           C
ATOM   1428  HB1 LEU A 246      29.744  37.281  60.857  1.00  0.00           H
ATOM   1429  HB2 LEU A 246      28.283  37.950  60.100  1.00  0.00           H
ATOM   1430  CG  LEU A 246      28.021  36.819  62.010  1.00  0.00           C
ATOM   1431  HG  LEU A 246      28.631  36.610  62.915  1.00  0.00           H
ATOM   1432  CD1 LEU A 246      26.643  37.395  62.472  1.00  0.00           C
ATOM   1433 1HD1 LEU A 246      26.053  37.367  61.531  1.00  0.00           H
ATOM   1434 2HD1 LEU A 246      26.617  38.352  63.035  1.00  0.00           H
ATOM   1435 3HD1 LEU A 246      26.126  36.723  63.189  1.00  0.00           H
ATOM   1436  CD2 LEU A 246      27.881  35.479  61.339  1.00  0.00           C
ATOM   1437 1HD2 LEU A 246      28.920  35.161  61.107  1.00  0.00           H
ATOM   1438 2HD2 LEU A 246      27.263  35.534  60.418  1.00  0.00           H
ATOM   1439 3HD2 LEU A 246      27.517  34.685  62.026  1.00  0.00           H
ATOM   1440  C   LEU A 246      29.515  39.183  63.050  1.00  0.00           C
ATOM   1441  O   LEU A 246      28.846  39.682  63.917  1.00  0.00           O
ATOM   1442  N   MET A 247      30.756  38.697  63.374  1.00  0.00           N
ATOM   1443  HN  MET A 247      31.263  38.273  62.627  1.00  0.00           H
ATOM   1444  CA  MET A 247      31.302  38.552  64.773  1.00  0.00           C
ATOM   1445  HA  MET A 247      30.527  38.047  65.332  1.00  0.00           H
ATOM   1446  CB  MET A 247      32.534  37.570  64.869  1.00  0.00           C
ATOM   1447  HB1 MET A 247      32.999  37.552  63.860  1.00  0.00           H
ATOM   1448  HB2 MET A 247      32.213  36.528  65.085  1.00  0.00           H
ATOM   1449  CG  MET A 247      33.595  37.975  65.908  1.00  0.00           C
ATOM   1450  HG1 MET A 247      34.150  37.057  66.197  1.00  0.00           H
ATOM   1451  HG2 MET A 247      33.003  38.328  66.779  1.00  0.00           H
ATOM   1452  SD  MET A 247      34.899  39.095  65.200  1.00  0.00           S
ATOM   1453  CE  MET A 247      35.338  39.854  66.721  1.00  0.00           C
ATOM   1454  HE1 MET A 247      35.255  39.062  67.496  1.00  0.00           H
ATOM   1455  HE2 MET A 247      34.802  40.773  67.042  1.00  0.00           H
ATOM   1456  HE3 MET A 247      36.391  40.175  66.577  1.00  0.00           H
ATOM   1457  C   MET A 247      31.406  39.832  65.589  1.00  0.00           C
ATOM   1458  O   MET A 247      30.981  39.985  66.717  1.00  0.00           O
ATOM   1459  N   TYR A 248      31.865  40.956  64.918  1.00  0.00           N
ATOM   1460  HN  TYR A 248      32.322  40.890  64.034  1.00  0.00           H
ATOM   1461  CA  TYR A 248      31.845  42.309  65.442  1.00  0.00           C
ATOM   1462  HA  TYR A 248      32.406  42.401  66.360  1.00  0.00           H
ATOM   1463  CB  TYR A 248      32.179  43.331  64.372  1.00  0.00           C
ATOM   1464  HB1 TYR A 248      31.826  44.370  64.547  1.00  0.00           H
ATOM   1465  HB2 TYR A 248      31.753  43.078  63.378  1.00  0.00           H
ATOM   1466  CG  TYR A 248      33.686  43.280  64.083  1.00  0.00           C
ATOM   1467  CD1 TYR A 248      34.646  42.909  65.024  1.00  0.00           C
ATOM   1468  HD1 TYR A 248      34.363  42.626  66.027  1.00  0.00           H
ATOM   1469  CE1 TYR A 248      36.064  43.014  64.720  1.00  0.00           C
ATOM   1470  HE1 TYR A 248      36.769  42.553  65.396  1.00  0.00           H
ATOM   1471  CZ  TYR A 248      36.403  43.474  63.485  1.00  0.00           C
ATOM   1472  OH  TYR A 248      37.695  43.465  63.032  1.00  0.00           O
ATOM   1473  HH  TYR A 248      38.281  42.836  63.459  1.00  0.00           H
ATOM   1474  CD2 TYR A 248      34.145  43.870  62.918  1.00  0.00           C
ATOM   1475  HD2 TYR A 248      33.435  44.279  62.214  1.00  0.00           H
ATOM   1476  CE2 TYR A 248      35.512  43.942  62.630  1.00  0.00           C
ATOM   1477  HE2 TYR A 248      35.924  44.400  61.743  1.00  0.00           H
ATOM   1478  C   TYR A 248      30.441  42.723  65.835  1.00  0.00           C
ATOM   1479  O   TYR A 248      30.186  43.232  66.885  1.00  0.00           O
ATOM   1480  N   PHE A 249      29.426  42.457  64.968  1.00  0.00           N
ATOM   1481  HN  PHE A 249      29.557  42.210  64.011  1.00  0.00           H
ATOM   1482  CA  PHE A 249      28.039  42.852  65.223  1.00  0.00           C
ATOM   1483  HA  PHE A 249      28.023  43.910  65.441  1.00  0.00           H
ATOM   1484  CB  PHE A 249      27.129  42.653  63.984  1.00  0.00           C
ATOM   1485  HB1 PHE A 249      27.335  41.644  63.566  1.00  0.00           H
ATOM   1486  HB2 PHE A 249      27.556  43.291  63.181  1.00  0.00           H
ATOM   1487  CG  PHE A 249      25.640  42.798  64.027  1.00  0.00           C
ATOM   1488  CD1 PHE A 249      24.856  43.644  64.848  1.00  0.00           C
ATOM   1489  HD1 PHE A 249      25.367  44.254  65.579  1.00  0.00           H
ATOM   1490  CE1 PHE A 249      23.443  43.606  64.773  1.00  0.00           C
ATOM   1491  HE1 PHE A 249      22.903  44.009  65.617  1.00  0.00           H
ATOM   1492  CZ  PHE A 249      22.818  42.797  63.739  1.00  0.00           C
ATOM   1493  HZ  PHE A 249      21.756  42.605  63.777  1.00  0.00           H
ATOM   1494  CD2 PHE A 249      24.981  41.933  63.097  1.00  0.00           C
ATOM   1495  HD2 PHE A 249      25.575  41.285  62.471  1.00  0.00           H
ATOM   1496  CE2 PHE A 249      23.574  41.855  62.996  1.00  0.00           C
ATOM   1497  HE2 PHE A 249      23.119  41.124  62.344  1.00  0.00           H
ATOM   1498  C   PHE A 249      27.444  42.127  66.398  1.00  0.00           C
ATOM   1499  O   PHE A 249      26.940  42.707  67.356  1.00  0.00           O
ATOM   1500  N   ILE A 250      27.584  40.746  66.326  1.00  0.00           N
ATOM   1501  HN  ILE A 250      27.973  40.340  65.503  1.00  0.00           H
ATOM   1502  CA  ILE A 250      27.149  39.905  67.461  1.00  0.00           C
ATOM   1503  HA  ILE A 250      26.143  40.256  67.635  1.00  0.00           H
ATOM   1504  CB  ILE A 250      27.195  38.340  67.162  1.00  0.00           C
ATOM   1505  HB  ILE A 250      28.260  38.082  66.980  1.00  0.00           H
ATOM   1506  CG2 ILE A 250      26.630  37.525  68.408  1.00  0.00           C
ATOM   1507 1HG2 ILE A 250      27.316  37.376  69.269  1.00  0.00           H
ATOM   1508 2HG2 ILE A 250      26.390  36.498  68.059  1.00  0.00           H
ATOM   1509 3HG2 ILE A 250      25.684  38.003  68.740  1.00  0.00           H
ATOM   1510  CG1 ILE A 250      26.432  37.894  65.885  1.00  0.00           C
ATOM   1511 1HG1 ILE A 250      26.440  36.784  65.931  1.00  0.00           H
ATOM   1512 2HG1 ILE A 250      27.006  38.119  64.960  1.00  0.00           H
ATOM   1513  CD  ILE A 250      25.041  38.404  65.731  1.00  0.00           C
ATOM   1514  HD1 ILE A 250      25.115  39.513  65.723  1.00  0.00           H
ATOM   1515  HD2 ILE A 250      24.459  38.027  66.599  1.00  0.00           H
ATOM   1516  HD3 ILE A 250      24.579  38.050  64.786  1.00  0.00           H
ATOM   1517  C   ILE A 250      27.808  40.154  68.778  1.00  0.00           C
ATOM   1518  O   ILE A 250      27.099  40.224  69.765  1.00  0.00           O
ATOM   1519  N   GLY A 251      29.140  40.291  68.887  1.00  0.00           N
ATOM   1520  HN  GLY A 251      29.664  40.344  68.040  1.00  0.00           H
ATOM   1521  CA  GLY A 251      29.948  40.420  70.105  1.00  0.00           C
ATOM   1522  HA1 GLY A 251      30.937  40.239  69.709  1.00  0.00           H
ATOM   1523  HA2 GLY A 251      29.584  39.707  70.831  1.00  0.00           H
ATOM   1524  C   GLY A 251      29.809  41.780  70.790  1.00  0.00           C
ATOM   1525  O   GLY A 251      30.177  41.899  71.972  1.00  0.00           O
ATOM   1526  N   PHE A 252      29.445  42.883  70.076  1.00  0.00           N
ATOM   1527  HN  PHE A 252      29.334  42.829  69.087  1.00  0.00           H
ATOM   1528  CA  PHE A 252      29.198  44.171  70.675  1.00  0.00           C
ATOM   1529  HA  PHE A 252      29.726  44.178  71.618  1.00  0.00           H
ATOM   1530  CB  PHE A 252      29.892  45.264  69.818  1.00  0.00           C
ATOM   1531  HB1 PHE A 252      29.621  46.229  70.297  1.00  0.00           H
ATOM   1532  HB2 PHE A 252      29.451  45.276  68.799  1.00  0.00           H
ATOM   1533  CG  PHE A 252      31.387  45.104  69.751  1.00  0.00           C
ATOM   1534  CD1 PHE A 252      32.201  45.247  68.561  1.00  0.00           C
ATOM   1535  HD1 PHE A 252      31.780  45.464  67.590  1.00  0.00           H
ATOM   1536  CE1 PHE A 252      33.608  45.105  68.512  1.00  0.00           C
ATOM   1537  HE1 PHE A 252      34.224  45.308  67.648  1.00  0.00           H
ATOM   1538  CZ  PHE A 252      34.233  44.958  69.772  1.00  0.00           C
ATOM   1539  HZ  PHE A 252      35.304  44.821  69.770  1.00  0.00           H
ATOM   1540  CD2 PHE A 252      32.094  44.980  70.966  1.00  0.00           C
ATOM   1541  HD2 PHE A 252      31.580  45.023  71.915  1.00  0.00           H
ATOM   1542  CE2 PHE A 252      33.480  44.795  70.966  1.00  0.00           C
ATOM   1543  HE2 PHE A 252      34.058  44.613  71.860  1.00  0.00           H
ATOM   1544  C   PHE A 252      27.708  44.542  70.974  1.00  0.00           C
ATOM   1545  O   PHE A 252      27.418  45.663  71.328  1.00  0.00           O
ATOM   1546  N   LEU A 253      26.702  43.646  71.046  1.00  0.00           N
ATOM   1547  HN  LEU A 253      26.998  42.747  70.731  1.00  0.00           H
ATOM   1548  CA  LEU A 253      25.355  43.761  71.557  1.00  0.00           C
ATOM   1549  HA  LEU A 253      24.845  44.534  71.000  1.00  0.00           H
ATOM   1550  CB  LEU A 253      24.580  42.454  71.221  1.00  0.00           C
ATOM   1551  HB1 LEU A 253      23.564  42.606  71.646  1.00  0.00           H
ATOM   1552  HB2 LEU A 253      25.113  41.593  71.678  1.00  0.00           H
ATOM   1553  CG  LEU A 253      24.295  42.239  69.664  1.00  0.00           C
ATOM   1554  HG  LEU A 253      25.332  42.237  69.264  1.00  0.00           H
ATOM   1555  CD1 LEU A 253      23.627  40.874  69.317  1.00  0.00           C
ATOM   1556 1HD1 LEU A 253      22.609  40.913  69.761  1.00  0.00           H
ATOM   1557 2HD1 LEU A 253      24.204  40.042  69.774  1.00  0.00           H
ATOM   1558 3HD1 LEU A 253      23.633  40.709  68.218  1.00  0.00           H
ATOM   1559  CD2 LEU A 253      23.538  43.433  69.064  1.00  0.00           C
ATOM   1560 1HD2 LEU A 253      24.216  44.312  69.021  1.00  0.00           H
ATOM   1561 2HD2 LEU A 253      22.586  43.490  69.634  1.00  0.00           H
ATOM   1562 3HD2 LEU A 253      23.184  43.145  68.051  1.00  0.00           H
ATOM   1563  C   LEU A 253      25.249  44.173  73.034  1.00  0.00           C
ATOM   1564  O   LEU A 253      26.133  43.667  73.791  1.00  0.00           O
ATOM   1565  N   LEU A 254      24.329  45.090  73.371  1.00  0.00           N
ATOM   1566  HN  LEU A 254      23.762  45.560  72.698  1.00  0.00           H
ATOM   1567  CA  LEU A 254      24.021  45.572  74.752  1.00  0.00           C
ATOM   1568  HA  LEU A 254      24.738  45.007  75.329  1.00  0.00           H
ATOM   1569  CB  LEU A 254      24.216  47.103  74.747  1.00  0.00           C
ATOM   1570  HB1 LEU A 254      24.127  47.346  75.828  1.00  0.00           H
ATOM   1571  HB2 LEU A 254      23.337  47.558  74.242  1.00  0.00           H
ATOM   1572  CG  LEU A 254      25.542  47.639  74.209  1.00  0.00           C
ATOM   1573  HG  LEU A 254      25.826  47.219  73.221  1.00  0.00           H
ATOM   1574  CD1 LEU A 254      25.640  49.169  73.985  1.00  0.00           C
ATOM   1575 1HD1 LEU A 254      26.639  49.353  73.533  1.00  0.00           H
ATOM   1576 2HD1 LEU A 254      25.526  49.844  74.860  1.00  0.00           H
ATOM   1577 3HD1 LEU A 254      24.780  49.459  73.344  1.00  0.00           H
ATOM   1578  CD2 LEU A 254      26.753  47.264  75.098  1.00  0.00           C
ATOM   1579 1HD2 LEU A 254      27.597  47.929  74.817  1.00  0.00           H
ATOM   1580 2HD2 LEU A 254      27.209  46.275  74.880  1.00  0.00           H
ATOM   1581 3HD2 LEU A 254      26.416  47.242  76.156  1.00  0.00           H
ATOM   1582  C   LEU A 254      22.612  45.129  75.119  1.00  0.00           C
ATOM   1583  O   LEU A 254      21.881  45.859  75.743  1.00  0.00           O
ATOM   1584  N   GLY A 255      22.257  43.949  74.660  1.00  0.00           N
ATOM   1585  HN  GLY A 255      22.886  43.276  74.279  1.00  0.00           H
ATOM   1586  CA  GLY A 255      20.868  43.463  74.711  1.00  0.00           C
ATOM   1587  HA1 GLY A 255      20.633  43.095  73.723  1.00  0.00           H
ATOM   1588  HA2 GLY A 255      20.248  44.304  74.986  1.00  0.00           H
ATOM   1589  C   GLY A 255      20.668  42.388  75.747  1.00  0.00           C
ATOM   1590  O   GLY A 255      21.525  42.083  76.610  1.00  0.00           O
ATOM   1591  N   ASP A 256      19.511  41.721  75.691  1.00  0.00           N
ATOM   1592  HN  ASP A 256      18.868  42.006  74.984  1.00  0.00           H
ATOM   1593  CA  ASP A 256      18.944  40.754  76.573  1.00  0.00           C
ATOM   1594  HA  ASP A 256      18.925  41.149  77.578  1.00  0.00           H
ATOM   1595  CB  ASP A 256      17.555  40.351  76.121  1.00  0.00           C
ATOM   1596  HB1 ASP A 256      17.094  39.559  76.749  1.00  0.00           H
ATOM   1597  HB2 ASP A 256      17.562  40.041  75.055  1.00  0.00           H
ATOM   1598  CG  ASP A 256      16.538  41.542  76.352  1.00  0.00           C
ATOM   1599  OD1 ASP A 256      16.879  42.686  76.821  1.00  0.00           O
ATOM   1600  OD2 ASP A 256      15.368  41.293  76.081  1.00  0.00           O
ATOM   1601  C   ASP A 256      19.879  39.628  76.718  1.00  0.00           C
ATOM   1602  O   ASP A 256      20.187  39.207  77.826  1.00  0.00           O
ATOM   1603  N   SER A 257      20.429  39.172  75.571  1.00  0.00           N
ATOM   1604  HN  SER A 257      20.084  39.687  74.790  1.00  0.00           H
ATOM   1605  CA  SER A 257      21.307  38.055  75.341  1.00  0.00           C
ATOM   1606  HA  SER A 257      20.791  37.339  75.963  1.00  0.00           H
ATOM   1607  CB  SER A 257      21.492  37.619  73.821  1.00  0.00           C
ATOM   1608  HB1 SER A 257      21.934  38.510  73.325  1.00  0.00           H
ATOM   1609  HB2 SER A 257      20.444  37.463  73.487  1.00  0.00           H
ATOM   1610  OG  SER A 257      22.339  36.390  73.562  1.00  0.00           O
ATOM   1611  HG1 SER A 257      21.815  35.672  73.926  1.00  0.00           H
ATOM   1612  C   SER A 257      22.665  38.229  75.900  1.00  0.00           C
ATOM   1613  O   SER A 257      23.171  37.361  76.569  1.00  0.00           O
ATOM   1614  N   THR A 258      23.162  39.512  75.840  1.00  0.00           N
ATOM   1615  HN  THR A 258      22.699  40.261  75.373  1.00  0.00           H
ATOM   1616  CA  THR A 258      24.395  39.997  76.493  1.00  0.00           C
ATOM   1617  HA  THR A 258      25.234  39.330  76.359  1.00  0.00           H
ATOM   1618  CB  THR A 258      24.802  41.427  76.153  1.00  0.00           C
ATOM   1619  HB  THR A 258      24.043  42.145  76.530  1.00  0.00           H
ATOM   1620  OG1 THR A 258      24.745  41.509  74.776  1.00  0.00           O
ATOM   1621  HG1 THR A 258      25.396  40.953  74.342  1.00  0.00           H
ATOM   1622  CG2 THR A 258      26.210  41.783  76.574  1.00  0.00           C
ATOM   1623 1HG2 THR A 258      26.566  42.808  76.334  1.00  0.00           H
ATOM   1624 2HG2 THR A 258      26.888  41.099  76.020  1.00  0.00           H
ATOM   1625 3HG2 THR A 258      26.388  41.625  77.659  1.00  0.00           H
ATOM   1626  C   THR A 258      24.332  39.901  78.064  1.00  0.00           C
ATOM   1627  O   THR A 258      25.297  39.582  78.664  1.00  0.00           O
ATOM   1628  N   ALA A 259      23.196  40.241  78.628  1.00  0.00           N
ATOM   1629  HN  ALA A 259      22.432  40.451  78.022  1.00  0.00           H
ATOM   1630  CA  ALA A 259      23.017  40.061  80.062  1.00  0.00           C
ATOM   1631  HA  ALA A 259      23.922  40.372  80.562  1.00  0.00           H
ATOM   1632  CB  ALA A 259      21.776  40.819  80.628  1.00  0.00           C
ATOM   1633  HB1 ALA A 259      22.183  41.852  80.607  1.00  0.00           H
ATOM   1634  HB2 ALA A 259      21.573  40.549  81.686  1.00  0.00           H
ATOM   1635  HB3 ALA A 259      20.859  40.628  80.031  1.00  0.00           H
ATOM   1636  C   ALA A 259      22.880  38.569  80.452  1.00  0.00           C
ATOM   1637  O   ALA A 259      23.328  38.144  81.542  1.00  0.00           O
ATOM   1638  N   CYS A 260      22.398  37.725  79.565  1.00  0.00           N
ATOM   1639  HN  CYS A 260      21.909  37.996  78.740  1.00  0.00           H
ATOM   1640  CA  CYS A 260      22.174  36.297  79.763  1.00  0.00           C
ATOM   1641  HA  CYS A 260      22.045  36.074  80.812  1.00  0.00           H
ATOM   1642  CB  CYS A 260      20.932  35.874  78.894  1.00  0.00           C
ATOM   1643  HB1 CYS A 260      20.978  36.222  77.840  1.00  0.00           H
ATOM   1644  HB2 CYS A 260      20.056  36.477  79.217  1.00  0.00           H
ATOM   1645  SG  CYS A 260      20.440  34.079  79.056  1.00  0.00           S
ATOM   1646  HG1 CYS A 260      21.284  33.633  78.137  1.00  0.00           H
ATOM   1647  C   CYS A 260      23.459  35.384  79.599  1.00  0.00           C
ATOM   1648  O   CYS A 260      23.652  34.353  80.218  1.00  0.00           O
ATOM   1649  N   ASN A 261      24.403  35.697  78.691  1.00  0.00           N
ATOM   1650  HN  ASN A 261      24.290  36.356  77.952  1.00  0.00           H
ATOM   1651  CA  ASN A 261      25.702  35.055  78.603  1.00  0.00           C
ATOM   1652  HA  ASN A 261      25.562  33.991  78.488  1.00  0.00           H
ATOM   1653  CB  ASN A 261      26.338  35.565  77.206  1.00  0.00           C
ATOM   1654  HB1 ASN A 261      27.389  35.208  77.163  1.00  0.00           H
ATOM   1655  HB2 ASN A 261      26.311  36.668  77.334  1.00  0.00           H
ATOM   1656  CG  ASN A 261      25.549  35.031  76.025  1.00  0.00           C
ATOM   1657  OD1 ASN A 261      24.921  33.964  76.148  1.00  0.00           O
ATOM   1658  ND2 ASN A 261      25.561  35.799  74.866  1.00  0.00           N
ATOM   1659 1HD2 ASN A 261      26.179  36.576  74.742  1.00  0.00           H
ATOM   1660 2HD2 ASN A 261      24.725  35.678  74.330  1.00  0.00           H
ATOM   1661  C   ASN A 261      26.672  35.343  79.753  1.00  0.00           C
ATOM   1662  O   ASN A 261      27.394  34.469  80.277  1.00  0.00           O
ATOM   1663  N   LYS A 262      26.817  36.625  80.197  1.00  0.00           N
ATOM   1664  HN  LYS A 262      26.229  37.369  79.888  1.00  0.00           H
ATOM   1665  CA  LYS A 262      27.677  36.920  81.318  1.00  0.00           C
ATOM   1666  HA  LYS A 262      28.634  36.516  81.023  1.00  0.00           H
ATOM   1667  CB  LYS A 262      27.931  38.404  81.474  1.00  0.00           C
ATOM   1668  HB1 LYS A 262      28.547  38.642  82.368  1.00  0.00           H
ATOM   1669  HB2 LYS A 262      26.915  38.843  81.565  1.00  0.00           H
ATOM   1670  CG  LYS A 262      28.573  39.101  80.185  1.00  0.00           C
ATOM   1671  HG1 LYS A 262      28.134  38.628  79.281  1.00  0.00           H
ATOM   1672  HG2 LYS A 262      29.656  38.851  80.209  1.00  0.00           H
ATOM   1673  CD  LYS A 262      28.289  40.561  80.112  1.00  0.00           C
ATOM   1674  HD1 LYS A 262      28.497  41.091  81.066  1.00  0.00           H
ATOM   1675  HD2 LYS A 262      27.202  40.733  79.957  1.00  0.00           H
ATOM   1676  CE  LYS A 262      28.883  41.305  78.949  1.00  0.00           C
ATOM   1677  HE1 LYS A 262      28.328  42.234  78.696  1.00  0.00           H
ATOM   1678  HE2 LYS A 262      28.834  40.665  78.042  1.00  0.00           H
ATOM   1679  NZ  LYS A 262      30.284  41.720  79.179  1.00  0.00           N
ATOM   1680  HZ1 LYS A 262      30.623  42.295  78.382  1.00  0.00           H
ATOM   1681  HZ2 LYS A 262      30.999  40.977  79.318  1.00  0.00           H
ATOM   1682  HZ3 LYS A 262      30.309  42.327  80.023  1.00  0.00           H
ATOM   1683  C   LYS A 262      27.198  36.305  82.617  1.00  0.00           C
ATOM   1684  O   LYS A 262      26.124  36.568  83.162  1.00  0.00           O
ATOM   1685  N   ALA A 263      28.098  35.453  83.193  1.00  0.00           N
ATOM   1686  HN  ALA A 263      28.967  35.273  82.738  1.00  0.00           H
ATOM   1687  CA  ALA A 263      27.656  34.595  84.280  1.00  0.00           C
ATOM   1688  HA  ALA A 263      26.625  34.277  84.224  1.00  0.00           H
ATOM   1689  CB  ALA A 263      28.335  33.262  84.261  1.00  0.00           C
ATOM   1690  HB1 ALA A 263      29.381  33.172  84.624  1.00  0.00           H
ATOM   1691  HB2 ALA A 263      28.288  32.909  83.208  1.00  0.00           H
ATOM   1692  HB3 ALA A 263      27.737  32.509  84.816  1.00  0.00           H
ATOM   1693  C   ALA A 263      27.787  35.297  85.656  1.00  0.00           C
ATOM   1694  O   ALA A 263      28.782  35.730  86.150  1.00  0.00           O
ATOM   1695  N   ASP A 264      26.613  35.421  86.309  1.00  0.00           N
ATOM   1696  HN  ASP A 264      25.788  35.040  85.900  1.00  0.00           H
ATOM   1697  CA  ASP A 264      26.540  35.921  87.724  1.00  0.00           C
ATOM   1698  HA  ASP A 264      25.492  36.161  87.824  1.00  0.00           H
ATOM   1699  CB  ASP A 264      26.965  34.758  88.646  1.00  0.00           C
ATOM   1700  HB1 ASP A 264      28.055  34.610  88.487  1.00  0.00           H
ATOM   1701  HB2 ASP A 264      26.416  33.863  88.285  1.00  0.00           H
ATOM   1702  CG  ASP A 264      26.605  34.722  90.152  1.00  0.00           C
ATOM   1703  OD1 ASP A 264      25.876  35.672  90.618  1.00  0.00           O
ATOM   1704  OD2 ASP A 264      26.886  33.749  90.837  1.00  0.00           O
ATOM   1705  C   ASP A 264      27.286  37.288  87.933  1.00  0.00           C
ATOM   1706  O   ASP A 264      27.513  38.153  87.100  1.00  0.00           O
ATOM   1707  N   GLU A 265      27.549  37.645  89.263  1.00  0.00           N
ATOM   1708  HN  GLU A 265      27.303  37.090  90.054  1.00  0.00           H
ATOM   1709  CA  GLU A 265      27.912  38.979  89.613  1.00  0.00           C
ATOM   1710  HA  GLU A 265      27.178  39.564  89.080  1.00  0.00           H
ATOM   1711  CB  GLU A 265      27.721  39.089  91.140  1.00  0.00           C
ATOM   1712  HB1 GLU A 265      28.187  40.049  91.449  1.00  0.00           H
ATOM   1713  HB2 GLU A 265      28.282  38.262  91.625  1.00  0.00           H
ATOM   1714  CG  GLU A 265      26.255  39.254  91.598  1.00  0.00           C
ATOM   1715  HG1 GLU A 265      25.607  38.393  91.327  1.00  0.00           H
ATOM   1716  HG2 GLU A 265      25.782  40.162  91.166  1.00  0.00           H
ATOM   1717  CD  GLU A 265      26.200  39.254  93.154  1.00  0.00           C
ATOM   1718  OE1 GLU A 265      26.696  40.184  93.836  1.00  0.00           O
ATOM   1719  OE2 GLU A 265      25.630  38.263  93.668  1.00  0.00           O
ATOM   1720  C   GLU A 265      29.337  39.475  89.219  1.00  0.00           C
ATOM   1721  O   GLU A 265      29.550  40.698  89.104  1.00  0.00           O
ATOM   1722  N   LYS A 266      30.264  38.541  88.913  1.00  0.00           N
ATOM   1723  HN  LYS A 266      30.218  37.547  88.973  1.00  0.00           H
ATOM   1724  CA  LYS A 266      31.468  39.054  88.413  1.00  0.00           C
ATOM   1725  HA  LYS A 266      31.745  40.080  88.604  1.00  0.00           H
ATOM   1726  CB  LYS A 266      32.460  38.090  89.042  1.00  0.00           C
ATOM   1727  HB1 LYS A 266      33.440  38.251  88.542  1.00  0.00           H
ATOM   1728  HB2 LYS A 266      32.196  37.069  88.694  1.00  0.00           H
ATOM   1729  CG  LYS A 266      32.604  38.197  90.577  1.00  0.00           C
ATOM   1730  HG1 LYS A 266      33.388  37.461  90.858  1.00  0.00           H
ATOM   1731  HG2 LYS A 266      31.637  37.786  90.935  1.00  0.00           H
ATOM   1732  CD  LYS A 266      32.858  39.597  91.180  1.00  0.00           C
ATOM   1733  HD1 LYS A 266      32.045  40.236  90.773  1.00  0.00           H
ATOM   1734  HD2 LYS A 266      33.861  39.922  90.828  1.00  0.00           H
ATOM   1735  CE  LYS A 266      32.694  39.629  92.706  1.00  0.00           C
ATOM   1736  HE1 LYS A 266      33.353  38.869  93.177  1.00  0.00           H
ATOM   1737  HE2 LYS A 266      31.667  39.334  93.011  1.00  0.00           H
ATOM   1738  NZ  LYS A 266      32.961  40.932  93.212  1.00  0.00           N
ATOM   1739  HZ1 LYS A 266      32.878  41.003  94.246  1.00  0.00           H
ATOM   1740  HZ2 LYS A 266      32.295  41.641  92.843  1.00  0.00           H
ATOM   1741  HZ3 LYS A 266      33.863  41.310  92.859  1.00  0.00           H
ATOM   1742  C   LYS A 266      31.620  38.912  86.865  1.00  0.00           C
ATOM   1743  O   LYS A 266      32.638  39.244  86.292  1.00  0.00           O
ATOM   1744  N   LEU A 267      30.537  38.644  86.141  1.00  0.00           N
ATOM   1745  HN  LEU A 267      29.759  38.185  86.562  1.00  0.00           H
ATOM   1746  CA  LEU A 267      30.233  39.077  84.760  1.00  0.00           C
ATOM   1747  HA  LEU A 267      29.179  38.852  84.681  1.00  0.00           H
ATOM   1748  CB  LEU A 267      30.381  40.648  84.481  1.00  0.00           C
ATOM   1749  HB1 LEU A 267      29.961  40.936  83.493  1.00  0.00           H
ATOM   1750  HB2 LEU A 267      31.442  40.977  84.479  1.00  0.00           H
ATOM   1751  CG  LEU A 267      29.655  41.617  85.519  1.00  0.00           C
ATOM   1752  HG  LEU A 267      30.151  41.277  86.454  1.00  0.00           H
ATOM   1753  CD1 LEU A 267      29.888  43.056  85.305  1.00  0.00           C
ATOM   1754 1HD1 LEU A 267      29.440  43.303  84.319  1.00  0.00           H
ATOM   1755 2HD1 LEU A 267      30.940  43.378  85.460  1.00  0.00           H
ATOM   1756 3HD1 LEU A 267      29.246  43.649  85.991  1.00  0.00           H
ATOM   1757  CD2 LEU A 267      28.223  41.270  85.628  1.00  0.00           C
ATOM   1758 1HD2 LEU A 267      27.818  41.867  86.472  1.00  0.00           H
ATOM   1759 2HD2 LEU A 267      28.147  40.195  85.899  1.00  0.00           H
ATOM   1760 3HD2 LEU A 267      27.570  41.581  84.784  1.00  0.00           H
ATOM   1761  C   LEU A 267      31.062  38.325  83.690  1.00  0.00           C
ATOM   1762  O   LEU A 267      31.448  38.892  82.656  1.00  0.00           O
ATOM   1763  N   GLU A 268      31.317  36.998  84.007  1.00  0.00           N
ATOM   1764  HN  GLU A 268      30.825  36.515  84.727  1.00  0.00           H
ATOM   1765  CA  GLU A 268      32.387  36.237  83.331  1.00  0.00           C
ATOM   1766  HA  GLU A 268      33.220  36.917  83.223  1.00  0.00           H
ATOM   1767  CB  GLU A 268      32.711  35.152  84.431  1.00  0.00           C
ATOM   1768  HB1 GLU A 268      33.502  34.463  84.063  1.00  0.00           H
ATOM   1769  HB2 GLU A 268      31.906  34.432  84.693  1.00  0.00           H
ATOM   1770  CG  GLU A 268      33.256  35.767  85.754  1.00  0.00           C
ATOM   1771  HG1 GLU A 268      32.581  36.579  86.100  1.00  0.00           H
ATOM   1772  HG2 GLU A 268      34.262  36.230  85.664  1.00  0.00           H
ATOM   1773  CD  GLU A 268      33.209  34.737  86.905  1.00  0.00           C
ATOM   1774  OE1 GLU A 268      34.236  34.418  87.550  1.00  0.00           O
ATOM   1775  OE2 GLU A 268      32.100  34.286  87.228  1.00  0.00           O
ATOM   1776  C   GLU A 268      32.005  35.603  82.006  1.00  0.00           C
ATOM   1777  O   GLU A 268      30.865  35.137  81.853  1.00  0.00           O
ATOM   1778  N   LEU A 269      32.890  35.611  80.961  1.00  0.00           N
ATOM   1779  HN  LEU A 269      33.834  35.899  81.107  1.00  0.00           H
ATOM   1780  CA  LEU A 269      32.408  35.385  79.571  1.00  0.00           C
ATOM   1781  HA  LEU A 269      31.340  35.507  79.466  1.00  0.00           H
ATOM   1782  CB  LEU A 269      33.120  36.417  78.533  1.00  0.00           C
ATOM   1783  HB1 LEU A 269      34.221  36.315  78.427  1.00  0.00           H
ATOM   1784  HB2 LEU A 269      32.948  37.416  78.988  1.00  0.00           H
ATOM   1785  CG  LEU A 269      32.525  36.466  77.122  1.00  0.00           C
ATOM   1786  HG  LEU A 269      32.651  35.445  76.704  1.00  0.00           H
ATOM   1787  CD1 LEU A 269      30.978  36.828  77.098  1.00  0.00           C
ATOM   1788 1HD1 LEU A 269      30.855  37.758  77.693  1.00  0.00           H
ATOM   1789 2HD1 LEU A 269      30.377  36.017  77.563  1.00  0.00           H
ATOM   1790 3HD1 LEU A 269      30.695  37.019  76.040  1.00  0.00           H
ATOM   1791  CD2 LEU A 269      33.304  37.438  76.094  1.00  0.00           C
ATOM   1792 1HD2 LEU A 269      34.358  37.138  75.914  1.00  0.00           H
ATOM   1793 2HD2 LEU A 269      33.156  38.504  76.369  1.00  0.00           H
ATOM   1794 3HD2 LEU A 269      32.795  37.325  75.113  1.00  0.00           H
ATOM   1795  C   LEU A 269      32.831  33.970  79.164  1.00  0.00           C
ATOM   1796  O   LEU A 269      32.134  33.256  78.474  1.00  0.00           O
ATOM   1797  N   GLY A 270      34.052  33.562  79.515  1.00  0.00           N
ATOM   1798  HN  GLY A 270      34.695  34.174  79.969  1.00  0.00           H
ATOM   1799  CA  GLY A 270      34.618  32.273  79.439  1.00  0.00           C
ATOM   1800  HA1 GLY A 270      35.534  32.297  80.011  1.00  0.00           H
ATOM   1801  HA2 GLY A 270      34.693  32.074  78.380  1.00  0.00           H
ATOM   1802  C   GLY A 270      33.686  31.093  80.007  1.00  0.00           C
ATOM   1803  O   GLY A 270      32.891  31.346  80.874  1.00  0.00           O
ATOM   1804  N   ASP A 271      33.882  29.815  79.502  1.00  0.00           N
ATOM   1805  HN  ASP A 271      34.647  29.679  78.877  1.00  0.00           H
ATOM   1806  CA  ASP A 271      33.115  28.586  79.737  1.00  0.00           C
ATOM   1807  HA  ASP A 271      33.715  27.800  79.303  1.00  0.00           H
ATOM   1808  CB  ASP A 271      32.767  28.402  81.225  1.00  0.00           C
ATOM   1809  HB1 ASP A 271      32.054  27.552  81.277  1.00  0.00           H
ATOM   1810  HB2 ASP A 271      32.177  29.184  81.750  1.00  0.00           H
ATOM   1811  CG  ASP A 271      33.942  28.170  82.160  1.00  0.00           C
ATOM   1812  OD1 ASP A 271      35.062  27.847  81.794  1.00  0.00           O
ATOM   1813  OD2 ASP A 271      33.645  28.256  83.380  1.00  0.00           O
ATOM   1814  C   ASP A 271      31.924  28.427  78.769  1.00  0.00           C
ATOM   1815  O   ASP A 271      30.903  29.018  79.041  1.00  0.00           O
ATOM   1816  N   THR A 272      32.103  27.581  77.718  1.00  0.00           N
ATOM   1817  HN  THR A 272      32.877  26.953  77.676  1.00  0.00           H
ATOM   1818  CA  THR A 272      31.223  27.592  76.505  1.00  0.00           C
ATOM   1819  HA  THR A 272      30.210  27.766  76.837  1.00  0.00           H
ATOM   1820  CB  THR A 272      31.770  28.639  75.478  1.00  0.00           C
ATOM   1821  HB  THR A 272      31.753  29.586  76.060  1.00  0.00           H
ATOM   1822  OG1 THR A 272      31.065  28.672  74.274  1.00  0.00           O
ATOM   1823  HG1 THR A 272      30.189  28.881  74.607  1.00  0.00           H
ATOM   1824  CG2 THR A 272      33.175  28.236  74.993  1.00  0.00           C
ATOM   1825 1HG2 THR A 272      33.290  27.229  74.536  1.00  0.00           H
ATOM   1826 2HG2 THR A 272      33.945  28.295  75.791  1.00  0.00           H
ATOM   1827 3HG2 THR A 272      33.445  29.075  74.317  1.00  0.00           H
ATOM   1828  C   THR A 272      31.145  26.150  76.002  1.00  0.00           C
ATOM   1829  O   THR A 272      31.900  25.365  76.456  1.00  0.00           O
ATOM   1830  N   VAL A 273      30.102  25.852  75.130  1.00  0.00           N
ATOM   1831  HN  VAL A 273      29.464  26.530  74.775  1.00  0.00           H
ATOM   1832  CA  VAL A 273      29.776  24.574  74.532  1.00  0.00           C
ATOM   1833  HA  VAL A 273      29.300  24.052  75.348  1.00  0.00           H
ATOM   1834  CB  VAL A 273      28.829  24.707  73.345  1.00  0.00           C
ATOM   1835  HB  VAL A 273      28.706  23.707  72.875  1.00  0.00           H
ATOM   1836  CG1 VAL A 273      27.422  25.262  73.824  1.00  0.00           C
ATOM   1837 1HG1 VAL A 273      27.119  24.472  74.543  1.00  0.00           H
ATOM   1838 2HG1 VAL A 273      26.642  25.431  73.051  1.00  0.00           H
ATOM   1839 3HG1 VAL A 273      27.591  26.142  74.482  1.00  0.00           H
ATOM   1840  CG2 VAL A 273      29.590  25.625  72.297  1.00  0.00           C
ATOM   1841 1HG2 VAL A 273      28.837  25.874  71.519  1.00  0.00           H
ATOM   1842 2HG2 VAL A 273      30.467  25.069  71.902  1.00  0.00           H
ATOM   1843 3HG2 VAL A 273      29.993  26.519  72.818  1.00  0.00           H
ATOM   1844  C   VAL A 273      30.907  23.632  74.201  1.00  0.00           C
ATOM   1845  O   VAL A 273      32.016  24.089  73.894  1.00  0.00           O
ATOM   1846  N   VAL A 274      30.843  22.354  74.502  1.00  0.00           N
ATOM   1847  HN  VAL A 274      31.691  21.830  74.498  1.00  0.00           H
ATOM   1848  CA  VAL A 274      29.750  21.586  74.820  1.00  0.00           C
ATOM   1849  HA  VAL A 274      28.850  22.135  74.588  1.00  0.00           H
ATOM   1850  CB  VAL A 274      29.560  20.300  73.925  1.00  0.00           C
ATOM   1851  HB  VAL A 274      28.574  19.836  74.141  1.00  0.00           H
ATOM   1852  CG1 VAL A 274      29.672  20.585  72.440  1.00  0.00           C
ATOM   1853 1HG1 VAL A 274      29.357  19.646  71.938  1.00  0.00           H
ATOM   1854 2HG1 VAL A 274      30.706  20.820  72.107  1.00  0.00           H
ATOM   1855 3HG1 VAL A 274      29.030  21.439  72.134  1.00  0.00           H
ATOM   1856  CG2 VAL A 274      30.562  19.154  74.327  1.00  0.00           C
ATOM   1857 1HG2 VAL A 274      30.730  18.577  73.393  1.00  0.00           H
ATOM   1858 2HG2 VAL A 274      30.061  18.452  75.027  1.00  0.00           H
ATOM   1859 3HG2 VAL A 274      31.525  19.460  74.788  1.00  0.00           H
ATOM   1860  C   VAL A 274      29.647  21.185  76.300  1.00  0.00           C
ATOM   1861  O   VAL A 274      28.858  20.285  76.716  1.00  0.00           O
ATOM   1862  N   LEU A 275      30.397  21.979  77.241  1.00  0.00           N
ATOM   1863  HN  LEU A 275      30.969  22.714  76.884  1.00  0.00           H
ATOM   1864  CA  LEU A 275      30.093  21.914  78.630  1.00  0.00           C
ATOM   1865  HA  LEU A 275      30.052  20.861  78.864  1.00  0.00           H
ATOM   1866  CB  LEU A 275      31.040  22.729  79.442  1.00  0.00           C
ATOM   1867  HB1 LEU A 275      30.712  22.825  80.499  1.00  0.00           H
ATOM   1868  HB2 LEU A 275      30.968  23.767  79.052  1.00  0.00           H
ATOM   1869  CG  LEU A 275      32.542  22.258  79.400  1.00  0.00           C
ATOM   1870  HG  LEU A 275      32.825  22.106  78.337  1.00  0.00           H
ATOM   1871  CD1 LEU A 275      33.320  23.506  79.904  1.00  0.00           C
ATOM   1872 1HD1 LEU A 275      33.141  23.773  80.967  1.00  0.00           H
ATOM   1873 2HD1 LEU A 275      33.017  24.392  79.305  1.00  0.00           H
ATOM   1874 3HD1 LEU A 275      34.427  23.444  79.835  1.00  0.00           H
ATOM   1875  CD2 LEU A 275      32.798  20.877  80.032  1.00  0.00           C
ATOM   1876 1HD2 LEU A 275      32.214  20.114  79.474  1.00  0.00           H
ATOM   1877 2HD2 LEU A 275      32.352  20.980  81.044  1.00  0.00           H
ATOM   1878 3HD2 LEU A 275      33.901  20.772  80.111  1.00  0.00           H
ATOM   1879  C   LEU A 275      28.699  22.419  78.958  1.00  0.00           C
ATOM   1880  O   LEU A 275      28.112  23.302  78.267  1.00  0.00           O
ATOM   1881  N   GLY A 276      28.149  21.772  79.995  1.00  0.00           N
ATOM   1882  HN  GLY A 276      28.753  21.109  80.432  1.00  0.00           H
ATOM   1883  CA  GLY A 276      26.786  21.789  80.382  1.00  0.00           C
ATOM   1884  HA1 GLY A 276      26.694  21.088  81.198  1.00  0.00           H
ATOM   1885  HA2 GLY A 276      26.081  21.578  79.592  1.00  0.00           H
ATOM   1886  C   GLY A 276      26.291  23.056  81.132  1.00  0.00           C
ATOM   1887  O   GLY A 276      26.749  23.473  82.222  1.00  0.00           O
ATOM   1888  N   SER A 277      25.289  23.711  80.511  1.00  0.00           N
ATOM   1889  HN  SER A 277      25.003  23.392  79.611  1.00  0.00           H
ATOM   1890  CA  SER A 277      24.552  24.934  80.956  1.00  0.00           C
ATOM   1891  HA  SER A 277      23.665  24.982  80.342  1.00  0.00           H
ATOM   1892  CB  SER A 277      24.120  24.941  82.467  1.00  0.00           C
ATOM   1893  HB1 SER A 277      23.490  25.831  82.680  1.00  0.00           H
ATOM   1894  HB2 SER A 277      24.947  24.863  83.204  1.00  0.00           H
ATOM   1895  OG  SER A 277      23.226  23.850  82.617  1.00  0.00           O
ATOM   1896  HG1 SER A 277      23.698  23.044  82.395  1.00  0.00           H
ATOM   1897  C   SER A 277      25.402  26.094  80.538  1.00  0.00           C
ATOM   1898  O   SER A 277      25.215  27.195  81.019  1.00  0.00           O
ATOM   1899  N   GLN A 278      26.293  25.993  79.551  1.00  0.00           N
ATOM   1900  HN  GLN A 278      26.418  25.061  79.220  1.00  0.00           H
ATOM   1901  CA  GLN A 278      27.215  27.023  79.086  1.00  0.00           C
ATOM   1902  HA  GLN A 278      27.163  27.833  79.799  1.00  0.00           H
ATOM   1903  CB  GLN A 278      28.650  26.483  79.043  1.00  0.00           C
ATOM   1904  HB1 GLN A 278      29.386  27.277  78.793  1.00  0.00           H
ATOM   1905  HB2 GLN A 278      28.793  25.651  78.320  1.00  0.00           H
ATOM   1906  CG  GLN A 278      29.307  25.880  80.348  1.00  0.00           C
ATOM   1907  HG1 GLN A 278      30.397  25.769  80.162  1.00  0.00           H
ATOM   1908  HG2 GLN A 278      28.962  24.870  80.655  1.00  0.00           H
ATOM   1909  CD  GLN A 278      29.059  26.784  81.516  1.00  0.00           C
ATOM   1910  OE1 GLN A 278      28.450  26.455  82.527  1.00  0.00           O
ATOM   1911  NE2 GLN A 278      29.472  28.077  81.376  1.00  0.00           N
ATOM   1912 1HE2 GLN A 278      30.256  28.370  80.829  1.00  0.00           H
ATOM   1913 2HE2 GLN A 278      29.013  28.714  81.996  1.00  0.00           H
ATOM   1914  C   GLN A 278      26.813  27.587  77.797  1.00  0.00           C
ATOM   1915  O   GLN A 278      26.149  26.999  76.998  1.00  0.00           O
ATOM   1916  N   ASN A 279      27.227  28.888  77.591  1.00  0.00           N
ATOM   1917  HN  ASN A 279      27.794  29.356  78.265  1.00  0.00           H
ATOM   1918  CA  ASN A 279      26.903  29.722  76.503  1.00  0.00           C
ATOM   1919  HA  ASN A 279      25.834  29.569  76.461  1.00  0.00           H
ATOM   1920  CB  ASN A 279      27.179  31.235  76.869  1.00  0.00           C
ATOM   1921  HB1 ASN A 279      27.049  31.406  77.959  1.00  0.00           H
ATOM   1922  HB2 ASN A 279      26.523  31.836  76.205  1.00  0.00           H
ATOM   1923  CG  ASN A 279      28.534  31.867  76.448  1.00  0.00           C
ATOM   1924  OD1 ASN A 279      28.653  32.409  75.373  1.00  0.00           O
ATOM   1925  ND2 ASN A 279      29.645  31.815  77.263  1.00  0.00           N
ATOM   1926 1HD2 ASN A 279      30.463  32.343  77.035  1.00  0.00           H
ATOM   1927 2HD2 ASN A 279      29.503  31.435  78.177  1.00  0.00           H
ATOM   1928  C   ASN A 279      27.382  29.297  75.142  1.00  0.00           C
ATOM   1929  O   ASN A 279      28.536  29.024  74.860  1.00  0.00           O
ATOM   1930  N   LYS A 280      26.421  29.167  74.197  1.00  0.00           N
ATOM   1931  HN  LYS A 280      25.452  29.292  74.393  1.00  0.00           H
ATOM   1932  CA  LYS A 280      26.780  29.044  72.789  1.00  0.00           C
ATOM   1933  HA  LYS A 280      27.445  28.194  72.743  1.00  0.00           H
ATOM   1934  CB  LYS A 280      25.510  28.909  71.998  1.00  0.00           C
ATOM   1935  HB1 LYS A 280      25.660  29.130  70.920  1.00  0.00           H
ATOM   1936  HB2 LYS A 280      24.814  29.715  72.314  1.00  0.00           H
ATOM   1937  CG  LYS A 280      24.838  27.627  72.291  1.00  0.00           C
ATOM   1938  HG1 LYS A 280      24.429  27.462  73.311  1.00  0.00           H
ATOM   1939  HG2 LYS A 280      25.531  26.761  72.222  1.00  0.00           H
ATOM   1940  CD  LYS A 280      23.610  27.344  71.458  1.00  0.00           C
ATOM   1941  HD1 LYS A 280      23.829  27.325  70.369  1.00  0.00           H
ATOM   1942  HD2 LYS A 280      22.863  28.147  71.636  1.00  0.00           H
ATOM   1943  CE  LYS A 280      22.988  25.936  71.765  1.00  0.00           C
ATOM   1944  HE1 LYS A 280      23.809  25.202  71.615  1.00  0.00           H
ATOM   1945  HE2 LYS A 280      22.125  25.914  71.066  1.00  0.00           H
ATOM   1946  NZ  LYS A 280      22.483  25.832  73.149  1.00  0.00           N
ATOM   1947  HZ1 LYS A 280      21.954  24.945  73.270  1.00  0.00           H
ATOM   1948  HZ2 LYS A 280      21.918  26.661  73.423  1.00  0.00           H
ATOM   1949  HZ3 LYS A 280      23.310  25.855  73.780  1.00  0.00           H
ATOM   1950  C   LYS A 280      27.633  30.076  72.128  1.00  0.00           C
ATOM   1951  O   LYS A 280      28.533  29.739  71.380  1.00  0.00           O
ATOM   1952  N   ALA A 281      27.385  31.330  72.379  1.00  0.00           N
ATOM   1953  HN  ALA A 281      26.680  31.674  72.995  1.00  0.00           H
ATOM   1954  CA  ALA A 281      27.924  32.458  71.589  1.00  0.00           C
ATOM   1955  HA  ALA A 281      27.597  32.218  70.588  1.00  0.00           H
ATOM   1956  CB  ALA A 281      27.244  33.727  72.185  1.00  0.00           C
ATOM   1957  HB1 ALA A 281      27.700  34.626  71.718  1.00  0.00           H
ATOM   1958  HB2 ALA A 281      27.339  33.811  73.288  1.00  0.00           H
ATOM   1959  HB3 ALA A 281      26.186  33.737  71.847  1.00  0.00           H
ATOM   1960  C   ALA A 281      29.431  32.641  71.605  1.00  0.00           C
ATOM   1961  O   ALA A 281      30.022  33.023  70.618  1.00  0.00           O
ATOM   1962  N   CYS A 282      30.038  32.295  72.768  1.00  0.00           N
ATOM   1963  HN  CYS A 282      29.465  32.146  73.570  1.00  0.00           H
ATOM   1964  CA  CYS A 282      31.481  32.421  72.963  1.00  0.00           C
ATOM   1965  HA  CYS A 282      31.808  33.422  72.723  1.00  0.00           H
ATOM   1966  CB  CYS A 282      31.777  32.140  74.465  1.00  0.00           C
ATOM   1967  HB1 CYS A 282      31.532  31.091  74.733  1.00  0.00           H
ATOM   1968  HB2 CYS A 282      31.182  32.844  75.085  1.00  0.00           H
ATOM   1969  SG  CYS A 282      33.600  32.279  74.853  1.00  0.00           S
ATOM   1970  C   CYS A 282      32.122  31.528  71.932  1.00  0.00           C
ATOM   1971  O   CYS A 282      32.986  31.964  71.163  1.00  0.00           O
ATOM   1972  N   THR A 283      31.616  30.286  71.749  1.00  0.00           N
ATOM   1973  HN  THR A 283      31.032  29.864  72.438  1.00  0.00           H
ATOM   1974  CA  THR A 283      32.085  29.541  70.630  1.00  0.00           C
ATOM   1975  HA  THR A 283      33.131  29.465  70.890  1.00  0.00           H
ATOM   1976  CB  THR A 283      31.775  28.016  70.705  1.00  0.00           C
ATOM   1977  HB  THR A 283      30.718  27.705  70.557  1.00  0.00           H
ATOM   1978  OG1 THR A 283      32.079  27.552  72.049  1.00  0.00           O
ATOM   1979  HG1 THR A 283      31.477  28.066  72.592  1.00  0.00           H
ATOM   1980  CG2 THR A 283      32.744  27.159  69.789  1.00  0.00           C
ATOM   1981 1HG2 THR A 283      32.477  26.089  69.923  1.00  0.00           H
ATOM   1982 2HG2 THR A 283      33.819  27.166  70.070  1.00  0.00           H
ATOM   1983 3HG2 THR A 283      32.587  27.439  68.725  1.00  0.00           H
ATOM   1984  C   THR A 283      31.867  30.132  69.218  1.00  0.00           C
ATOM   1985  O   THR A 283      32.764  30.094  68.387  1.00  0.00           O
ATOM   1986  N   VAL A 284      30.647  30.712  68.962  1.00  0.00           N
ATOM   1987  HN  VAL A 284      29.866  30.564  69.564  1.00  0.00           H
ATOM   1988  CA  VAL A 284      30.366  31.417  67.739  1.00  0.00           C
ATOM   1989  HA  VAL A 284      30.566  30.649  67.006  1.00  0.00           H
ATOM   1990  CB  VAL A 284      28.963  32.027  67.747  1.00  0.00           C
ATOM   1991  HB  VAL A 284      28.752  32.736  68.576  1.00  0.00           H
ATOM   1992  CG1 VAL A 284      28.720  32.641  66.312  1.00  0.00           C
ATOM   1993 1HG1 VAL A 284      27.722  33.100  66.143  1.00  0.00           H
ATOM   1994 2HG1 VAL A 284      28.837  31.815  65.579  1.00  0.00           H
ATOM   1995 3HG1 VAL A 284      29.332  33.536  66.070  1.00  0.00           H
ATOM   1996  CG2 VAL A 284      27.931  30.924  68.033  1.00  0.00           C
ATOM   1997 1HG2 VAL A 284      26.890  31.284  67.889  1.00  0.00           H
ATOM   1998 2HG2 VAL A 284      27.976  30.678  69.116  1.00  0.00           H
ATOM   1999 3HG2 VAL A 284      28.110  30.003  67.437  1.00  0.00           H
ATOM   2000  C   VAL A 284      31.435  32.476  67.434  1.00  0.00           C
ATOM   2001  O   VAL A 284      31.999  32.390  66.317  1.00  0.00           O
ATOM   2002  N   LEU A 285      31.792  33.384  68.415  1.00  0.00           N
ATOM   2003  HN  LEU A 285      31.314  33.256  69.281  1.00  0.00           H
ATOM   2004  CA  LEU A 285      32.695  34.551  68.167  1.00  0.00           C
ATOM   2005  HA  LEU A 285      32.364  34.829  67.178  1.00  0.00           H
ATOM   2006  CB  LEU A 285      32.564  35.710  69.224  1.00  0.00           C
ATOM   2007  HB1 LEU A 285      33.253  36.535  68.942  1.00  0.00           H
ATOM   2008  HB2 LEU A 285      32.913  35.379  70.226  1.00  0.00           H
ATOM   2009  CG  LEU A 285      31.139  36.194  69.661  1.00  0.00           C
ATOM   2010  HG  LEU A 285      30.367  35.395  69.634  1.00  0.00           H
ATOM   2011  CD1 LEU A 285      31.075  36.609  71.136  1.00  0.00           C
ATOM   2012 1HD1 LEU A 285      31.483  35.840  71.827  1.00  0.00           H
ATOM   2013 2HD1 LEU A 285      30.029  36.833  71.438  1.00  0.00           H
ATOM   2014 3HD1 LEU A 285      31.646  37.557  71.224  1.00  0.00           H
ATOM   2015  CD2 LEU A 285      30.660  37.346  68.754  1.00  0.00           C
ATOM   2016 1HD2 LEU A 285      29.599  37.595  68.970  1.00  0.00           H
ATOM   2017 2HD2 LEU A 285      30.859  36.902  67.755  1.00  0.00           H
ATOM   2018 3HD2 LEU A 285      31.202  38.289  68.979  1.00  0.00           H
ATOM   2019  C   LEU A 285      34.113  34.068  67.938  1.00  0.00           C
ATOM   2020  O   LEU A 285      34.775  34.653  67.064  1.00  0.00           O
ATOM   2021  N   PHE A 286      34.572  32.997  68.654  1.00  0.00           N
ATOM   2022  HN  PHE A 286      33.972  32.591  69.340  1.00  0.00           H
ATOM   2023  CA  PHE A 286      35.899  32.401  68.508  1.00  0.00           C
ATOM   2024  HA  PHE A 286      36.686  33.107  68.725  1.00  0.00           H
ATOM   2025  CB  PHE A 286      35.953  31.306  69.585  1.00  0.00           C
ATOM   2026  HB1 PHE A 286      35.008  30.738  69.721  1.00  0.00           H
ATOM   2027  HB2 PHE A 286      36.076  31.901  70.515  1.00  0.00           H
ATOM   2028  CG  PHE A 286      37.025  30.254  69.440  1.00  0.00           C
ATOM   2029  CD1 PHE A 286      38.224  30.345  70.084  1.00  0.00           C
ATOM   2030  HD1 PHE A 286      38.470  31.112  70.803  1.00  0.00           H
ATOM   2031  CE1 PHE A 286      39.116  29.255  70.026  1.00  0.00           C
ATOM   2032  HE1 PHE A 286      40.034  29.295  70.594  1.00  0.00           H
ATOM   2033  CZ  PHE A 286      38.796  28.105  69.326  1.00  0.00           C
ATOM   2034  HZ  PHE A 286      39.549  27.339  69.213  1.00  0.00           H
ATOM   2035  CD2 PHE A 286      36.718  29.011  68.807  1.00  0.00           C
ATOM   2036  HD2 PHE A 286      35.753  28.889  68.339  1.00  0.00           H
ATOM   2037  CE2 PHE A 286      37.598  27.970  68.740  1.00  0.00           C
ATOM   2038  HE2 PHE A 286      37.239  27.085  68.236  1.00  0.00           H
ATOM   2039  C   PHE A 286      36.113  31.853  67.150  1.00  0.00           C
ATOM   2040  O   PHE A 286      37.146  32.045  66.551  1.00  0.00           O
ATOM   2041  N   MET A 287      35.151  31.048  66.622  1.00  0.00           N
ATOM   2042  HN  MET A 287      34.428  30.848  67.278  1.00  0.00           H
ATOM   2043  CA  MET A 287      35.140  30.291  65.352  1.00  0.00           C
ATOM   2044  HA  MET A 287      35.995  29.632  65.320  1.00  0.00           H
ATOM   2045  CB  MET A 287      33.862  29.433  65.156  1.00  0.00           C
ATOM   2046  HB1 MET A 287      33.822  29.130  64.087  1.00  0.00           H
ATOM   2047  HB2 MET A 287      33.053  30.124  65.477  1.00  0.00           H
ATOM   2048  CG  MET A 287      33.966  28.173  65.930  1.00  0.00           C
ATOM   2049  HG1 MET A 287      34.188  28.426  66.988  1.00  0.00           H
ATOM   2050  HG2 MET A 287      34.791  27.508  65.597  1.00  0.00           H
ATOM   2051  SD  MET A 287      32.486  27.066  65.783  1.00  0.00           S
ATOM   2052  CE  MET A 287      31.088  28.117  66.148  1.00  0.00           C
ATOM   2053  HE1 MET A 287      31.284  28.626  67.115  1.00  0.00           H
ATOM   2054  HE2 MET A 287      30.121  27.580  66.252  1.00  0.00           H
ATOM   2055  HE3 MET A 287      30.919  28.947  65.429  1.00  0.00           H
ATOM   2056  C   MET A 287      35.284  31.223  64.150  1.00  0.00           C
ATOM   2057  O   MET A 287      36.041  30.973  63.207  1.00  0.00           O
ATOM   2058  N   LEU A 288      34.481  32.307  64.117  1.00  0.00           N
ATOM   2059  HN  LEU A 288      33.916  32.572  64.894  1.00  0.00           H
ATOM   2060  CA  LEU A 288      34.323  33.284  63.058  1.00  0.00           C
ATOM   2061  HA  LEU A 288      34.120  32.738  62.149  1.00  0.00           H
ATOM   2062  CB  LEU A 288      33.083  34.062  63.381  1.00  0.00           C
ATOM   2063  HB1 LEU A 288      33.074  35.009  62.800  1.00  0.00           H
ATOM   2064  HB2 LEU A 288      33.133  34.222  64.479  1.00  0.00           H
ATOM   2065  CG  LEU A 288      31.709  33.366  63.154  1.00  0.00           C
ATOM   2066  HG  LEU A 288      31.545  32.399  63.676  1.00  0.00           H
ATOM   2067  CD1 LEU A 288      30.498  34.181  63.755  1.00  0.00           C
ATOM   2068 1HD1 LEU A 288      30.539  34.247  64.863  1.00  0.00           H
ATOM   2069 2HD1 LEU A 288      29.500  33.719  63.595  1.00  0.00           H
ATOM   2070 3HD1 LEU A 288      30.421  35.240  63.427  1.00  0.00           H
ATOM   2071  CD2 LEU A 288      31.567  33.209  61.686  1.00  0.00           C
ATOM   2072 1HD2 LEU A 288      31.395  34.223  61.266  1.00  0.00           H
ATOM   2073 2HD2 LEU A 288      30.526  32.826  61.620  1.00  0.00           H
ATOM   2074 3HD2 LEU A 288      32.328  32.566  61.196  1.00  0.00           H
ATOM   2075  C   LEU A 288      35.651  34.114  62.931  1.00  0.00           C
ATOM   2076  O   LEU A 288      36.209  34.241  61.843  1.00  0.00           O
ATOM   2077  N   LEU A 289      36.143  34.695  64.028  1.00  0.00           N
ATOM   2078  HN  LEU A 289      35.670  34.672  64.905  1.00  0.00           H
ATOM   2079  CA  LEU A 289      37.329  35.484  64.092  1.00  0.00           C
ATOM   2080  HA  LEU A 289      37.232  36.260  63.347  1.00  0.00           H
ATOM   2081  CB  LEU A 289      37.120  36.100  65.491  1.00  0.00           C
ATOM   2082  HB1 LEU A 289      37.106  35.196  66.136  1.00  0.00           H
ATOM   2083  HB2 LEU A 289      36.131  36.607  65.495  1.00  0.00           H
ATOM   2084  CG  LEU A 289      38.288  36.929  65.955  1.00  0.00           C
ATOM   2085  HG  LEU A 289      39.210  36.310  65.987  1.00  0.00           H
ATOM   2086  CD1 LEU A 289      38.460  38.183  65.114  1.00  0.00           C
ATOM   2087 1HD1 LEU A 289      37.659  38.940  65.252  1.00  0.00           H
ATOM   2088 2HD1 LEU A 289      38.356  37.780  64.084  1.00  0.00           H
ATOM   2089 3HD1 LEU A 289      39.448  38.664  65.281  1.00  0.00           H
ATOM   2090  CD2 LEU A 289      38.094  37.307  67.463  1.00  0.00           C
ATOM   2091 1HD2 LEU A 289      37.205  37.940  67.674  1.00  0.00           H
ATOM   2092 2HD2 LEU A 289      38.997  37.924  67.657  1.00  0.00           H
ATOM   2093 3HD2 LEU A 289      38.053  36.418  68.128  1.00  0.00           H
ATOM   2094  C   LEU A 289      38.636  34.741  63.818  1.00  0.00           C
ATOM   2095  O   LEU A 289      39.537  35.282  63.179  1.00  0.00           O
ATOM   2096  N   TYR A 290      38.792  33.479  64.235  1.00  0.00           N
ATOM   2097  HN  TYR A 290      38.096  33.163  64.875  1.00  0.00           H
ATOM   2098  CA  TYR A 290      39.877  32.605  64.057  1.00  0.00           C
ATOM   2099  HA  TYR A 290      40.872  32.999  64.200  1.00  0.00           H
ATOM   2100  CB  TYR A 290      39.747  31.346  65.020  1.00  0.00           C
ATOM   2101  HB1 TYR A 290      38.916  30.651  64.775  1.00  0.00           H
ATOM   2102  HB2 TYR A 290      39.691  31.782  66.041  1.00  0.00           H
ATOM   2103  CG  TYR A 290      41.061  30.670  64.947  1.00  0.00           C
ATOM   2104  CD1 TYR A 290      42.294  31.291  65.356  1.00  0.00           C
ATOM   2105  HD1 TYR A 290      42.180  32.107  66.055  1.00  0.00           H
ATOM   2106  CE1 TYR A 290      43.545  30.724  65.070  1.00  0.00           C
ATOM   2107  HE1 TYR A 290      44.420  31.202  65.486  1.00  0.00           H
ATOM   2108  CZ  TYR A 290      43.648  29.612  64.353  1.00  0.00           C
ATOM   2109  OH  TYR A 290      44.910  28.979  64.073  1.00  0.00           O
ATOM   2110  HH  TYR A 290      45.487  29.601  64.523  1.00  0.00           H
ATOM   2111  CD2 TYR A 290      41.171  29.467  64.124  1.00  0.00           C
ATOM   2112  HD2 TYR A 290      40.294  29.034  63.664  1.00  0.00           H
ATOM   2113  CE2 TYR A 290      42.495  28.921  63.819  1.00  0.00           C
ATOM   2114  HE2 TYR A 290      42.559  27.975  63.303  1.00  0.00           H
ATOM   2115  C   TYR A 290      39.920  32.188  62.537  1.00  0.00           C
ATOM   2116  O   TYR A 290      40.969  32.292  61.865  1.00  0.00           O
ATOM   2117  N   PHE A 291      38.727  31.766  62.101  1.00  0.00           N
ATOM   2118  HN  PHE A 291      37.933  31.515  62.650  1.00  0.00           H
ATOM   2119  CA  PHE A 291      38.543  31.475  60.677  1.00  0.00           C
ATOM   2120  HA  PHE A 291      39.306  30.765  60.390  1.00  0.00           H
ATOM   2121  CB  PHE A 291      37.127  30.889  60.402  1.00  0.00           C
ATOM   2122  HB1 PHE A 291      36.383  31.638  60.747  1.00  0.00           H
ATOM   2123  HB2 PHE A 291      36.989  30.007  61.064  1.00  0.00           H
ATOM   2124  CG  PHE A 291      36.817  30.430  58.955  1.00  0.00           C
ATOM   2125  CD1 PHE A 291      37.300  29.285  58.409  1.00  0.00           C
ATOM   2126  HD1 PHE A 291      37.868  28.607  59.029  1.00  0.00           H
ATOM   2127  CE1 PHE A 291      37.122  29.073  57.030  1.00  0.00           C
ATOM   2128  HE1 PHE A 291      37.415  28.119  56.616  1.00  0.00           H
ATOM   2129  CZ  PHE A 291      36.609  30.069  56.150  1.00  0.00           C
ATOM   2130  HZ  PHE A 291      36.544  29.846  55.095  1.00  0.00           H
ATOM   2131  CD2 PHE A 291      36.286  31.434  58.120  1.00  0.00           C
ATOM   2132  HD2 PHE A 291      36.175  32.445  58.483  1.00  0.00           H
ATOM   2133  CE2 PHE A 291      36.224  31.267  56.752  1.00  0.00           C
ATOM   2134  HE2 PHE A 291      35.959  32.088  56.102  1.00  0.00           H
ATOM   2135  C   PHE A 291      38.865  32.737  59.783  1.00  0.00           C
ATOM   2136  O   PHE A 291      39.555  32.677  58.788  1.00  0.00           O
ATOM   2137  N   PHE A 292      38.418  33.938  60.170  1.00  0.00           N
ATOM   2138  HN  PHE A 292      37.804  34.007  60.953  1.00  0.00           H
ATOM   2139  CA  PHE A 292      38.773  35.228  59.547  1.00  0.00           C
ATOM   2140  HA  PHE A 292      38.351  35.182  58.555  1.00  0.00           H
ATOM   2141  CB  PHE A 292      38.084  36.465  60.250  1.00  0.00           C
ATOM   2142  HB1 PHE A 292      38.028  36.258  61.340  1.00  0.00           H
ATOM   2143  HB2 PHE A 292      37.109  36.538  59.723  1.00  0.00           H
ATOM   2144  CG  PHE A 292      38.761  37.828  60.256  1.00  0.00           C
ATOM   2145  CD1 PHE A 292      38.524  38.773  59.175  1.00  0.00           C
ATOM   2146  HD1 PHE A 292      37.682  38.564  58.532  1.00  0.00           H
ATOM   2147  CE1 PHE A 292      39.295  39.914  59.028  1.00  0.00           C
ATOM   2148  HE1 PHE A 292      39.218  40.499  58.124  1.00  0.00           H
ATOM   2149  CZ  PHE A 292      40.141  40.332  60.000  1.00  0.00           C
ATOM   2150  HZ  PHE A 292      40.794  41.191  59.947  1.00  0.00           H
ATOM   2151  CD2 PHE A 292      39.639  38.268  61.275  1.00  0.00           C
ATOM   2152  HD2 PHE A 292      39.782  37.630  62.135  1.00  0.00           H
ATOM   2153  CE2 PHE A 292      40.236  39.507  61.182  1.00  0.00           C
ATOM   2154  HE2 PHE A 292      40.863  39.931  61.953  1.00  0.00           H
ATOM   2155  C   PHE A 292      40.285  35.405  59.488  1.00  0.00           C
ATOM   2156  O   PHE A 292      40.902  35.567  58.375  1.00  0.00           O
ATOM   2157  N   THR A 293      41.011  35.324  60.639  1.00  0.00           N
ATOM   2158  HN  THR A 293      40.544  34.938  61.430  1.00  0.00           H
ATOM   2159  CA  THR A 293      42.477  35.351  60.707  1.00  0.00           C
ATOM   2160  HA  THR A 293      42.830  36.299  60.330  1.00  0.00           H
ATOM   2161  CB  THR A 293      42.893  35.320  62.184  1.00  0.00           C
ATOM   2162  HB  THR A 293      42.744  34.315  62.635  1.00  0.00           H
ATOM   2163  OG1 THR A 293      42.313  36.331  62.903  1.00  0.00           O
ATOM   2164  HG1 THR A 293      41.456  36.545  62.526  1.00  0.00           H
ATOM   2165  CG2 THR A 293      44.470  35.577  62.225  1.00  0.00           C
ATOM   2166 1HG2 THR A 293      44.778  36.146  61.322  1.00  0.00           H
ATOM   2167 2HG2 THR A 293      45.032  34.619  62.203  1.00  0.00           H
ATOM   2168 3HG2 THR A 293      44.941  36.131  63.065  1.00  0.00           H
ATOM   2169  C   THR A 293      43.156  34.267  59.924  1.00  0.00           C
ATOM   2170  O   THR A 293      44.085  34.539  59.163  1.00  0.00           O
ATOM   2171  N   MET A 294      42.687  32.975  59.900  1.00  0.00           N
ATOM   2172  HN  MET A 294      41.972  32.614  60.495  1.00  0.00           H
ATOM   2173  CA  MET A 294      43.284  32.023  58.958  1.00  0.00           C
ATOM   2174  HA  MET A 294      44.351  32.147  59.073  1.00  0.00           H
ATOM   2175  CB  MET A 294      42.996  30.649  59.518  1.00  0.00           C
ATOM   2176  HB1 MET A 294      43.359  29.933  58.750  1.00  0.00           H
ATOM   2177  HB2 MET A 294      41.938  30.421  59.769  1.00  0.00           H
ATOM   2178  CG  MET A 294      43.836  30.410  60.804  1.00  0.00           C
ATOM   2179  HG1 MET A 294      43.607  29.373  61.131  1.00  0.00           H
ATOM   2180  HG2 MET A 294      43.474  31.122  61.576  1.00  0.00           H
ATOM   2181  SD  MET A 294      45.675  30.588  60.563  1.00  0.00           S
ATOM   2182  CE  MET A 294      45.748  32.004  61.779  1.00  0.00           C
ATOM   2183  HE1 MET A 294      44.933  32.719  61.536  1.00  0.00           H
ATOM   2184  HE2 MET A 294      46.744  32.482  61.661  1.00  0.00           H
ATOM   2185  HE3 MET A 294      45.443  31.759  62.820  1.00  0.00           H
ATOM   2186  C   MET A 294      42.876  32.217  57.497  1.00  0.00           C
ATOM   2187  O   MET A 294      43.757  32.292  56.632  1.00  0.00           O
ATOM   2188  N   ALA A 295      41.552  32.355  57.160  1.00  0.00           N
ATOM   2189  HN  ALA A 295      40.940  32.245  57.939  1.00  0.00           H
ATOM   2190  CA  ALA A 295      41.052  32.446  55.811  1.00  0.00           C
ATOM   2191  HA  ALA A 295      41.355  31.618  55.188  1.00  0.00           H
ATOM   2192  CB  ALA A 295      39.527  32.354  55.742  1.00  0.00           C
ATOM   2193  HB1 ALA A 295      39.045  32.423  54.743  1.00  0.00           H
ATOM   2194  HB2 ALA A 295      39.092  33.181  56.343  1.00  0.00           H
ATOM   2195  HB3 ALA A 295      39.108  31.444  56.223  1.00  0.00           H
ATOM   2196  C   ALA A 295      41.635  33.600  55.026  1.00  0.00           C
ATOM   2197  O   ALA A 295      42.112  33.581  53.918  1.00  0.00           O
ATOM   2198  N   GLY A 296      41.649  34.822  55.638  1.00  0.00           N
ATOM   2199  HN  GLY A 296      41.096  35.013  56.445  1.00  0.00           H
ATOM   2200  CA  GLY A 296      42.366  36.030  55.178  1.00  0.00           C
ATOM   2201  HA1 GLY A 296      42.310  36.729  56.000  1.00  0.00           H
ATOM   2202  HA2 GLY A 296      41.866  36.322  54.267  1.00  0.00           H
ATOM   2203  C   GLY A 296      43.776  35.956  54.964  1.00  0.00           C
ATOM   2204  O   GLY A 296      44.248  36.502  53.971  1.00  0.00           O
ATOM   2205  N   THR A 297      44.471  35.206  55.862  1.00  0.00           N
ATOM   2206  HN  THR A 297      44.071  34.732  56.643  1.00  0.00           H
ATOM   2207  CA  THR A 297      45.853  35.004  55.662  1.00  0.00           C
ATOM   2208  HA  THR A 297      46.287  35.933  55.323  1.00  0.00           H
ATOM   2209  CB  THR A 297      46.621  34.541  56.987  1.00  0.00           C
ATOM   2210  HB  THR A 297      46.293  33.498  57.184  1.00  0.00           H
ATOM   2211  OG1 THR A 297      46.511  35.361  58.142  1.00  0.00           O
ATOM   2212  HG1 THR A 297      45.660  35.147  58.532  1.00  0.00           H
ATOM   2213  CG2 THR A 297      48.144  34.500  56.631  1.00  0.00           C
ATOM   2214 1HG2 THR A 297      48.377  35.576  56.479  1.00  0.00           H
ATOM   2215 2HG2 THR A 297      48.333  33.906  55.712  1.00  0.00           H
ATOM   2216 3HG2 THR A 297      48.637  34.008  57.497  1.00  0.00           H
ATOM   2217  C   THR A 297      46.172  34.066  54.513  1.00  0.00           C
ATOM   2218  O   THR A 297      47.040  34.366  53.679  1.00  0.00           O
ATOM   2219  N   VAL A 298      45.384  32.954  54.411  1.00  0.00           N
ATOM   2220  HN  VAL A 298      44.642  32.753  55.046  1.00  0.00           H
ATOM   2221  CA  VAL A 298      45.527  32.009  53.343  1.00  0.00           C
ATOM   2222  HA  VAL A 298      46.575  31.776  53.225  1.00  0.00           H
ATOM   2223  CB  VAL A 298      44.825  30.600  53.718  1.00  0.00           C
ATOM   2224  HB  VAL A 298      43.828  30.947  54.065  1.00  0.00           H
ATOM   2225  CG1 VAL A 298      44.821  29.686  52.570  1.00  0.00           C
ATOM   2226 1HG1 VAL A 298      44.654  28.642  52.909  1.00  0.00           H
ATOM   2227 2HG1 VAL A 298      45.807  29.712  52.059  1.00  0.00           H
ATOM   2228 3HG1 VAL A 298      44.018  29.942  51.845  1.00  0.00           H
ATOM   2229  CG2 VAL A 298      45.452  29.944  54.971  1.00  0.00           C
ATOM   2230 1HG2 VAL A 298      46.337  29.355  54.650  1.00  0.00           H
ATOM   2231 2HG2 VAL A 298      44.692  29.288  55.448  1.00  0.00           H
ATOM   2232 3HG2 VAL A 298      45.884  30.656  55.706  1.00  0.00           H
ATOM   2233  C   VAL A 298      45.179  32.573  51.972  1.00  0.00           C
ATOM   2234  O   VAL A 298      45.868  32.238  50.986  1.00  0.00           O
ATOM   2235  N   TRP A 299      44.151  33.432  51.852  1.00  0.00           N
ATOM   2236  HN  TRP A 299      43.457  33.392  52.567  1.00  0.00           H
ATOM   2237  CA  TRP A 299      43.931  34.283  50.689  1.00  0.00           C
ATOM   2238  HA  TRP A 299      44.051  33.692  49.793  1.00  0.00           H
ATOM   2239  CB  TRP A 299      42.455  34.841  50.631  1.00  0.00           C
ATOM   2240  HB1 TRP A 299      42.223  35.528  49.789  1.00  0.00           H
ATOM   2241  HB2 TRP A 299      42.461  35.400  51.591  1.00  0.00           H
ATOM   2242  CG  TRP A 299      41.368  33.809  50.749  1.00  0.00           C
ATOM   2243  CD1 TRP A 299      40.403  33.513  51.606  1.00  0.00           C
ATOM   2244  HD1 TRP A 299      40.243  34.062  52.523  1.00  0.00           H
ATOM   2245  NE1 TRP A 299      39.874  32.321  51.288  1.00  0.00           N
ATOM   2246  HE1 TRP A 299      39.293  31.808  51.880  1.00  0.00           H
ATOM   2247  CE2 TRP A 299      40.356  31.911  50.115  1.00  0.00           C
ATOM   2248  CD2 TRP A 299      41.315  32.847  49.685  1.00  0.00           C
ATOM   2249  CE3 TRP A 299      41.847  32.743  48.369  1.00  0.00           C
ATOM   2250  HE3 TRP A 299      42.351  33.606  47.960  1.00  0.00           H
ATOM   2251  CZ3 TRP A 299      41.440  31.678  47.573  1.00  0.00           C
ATOM   2252  HZ3 TRP A 299      41.824  31.620  46.565  1.00  0.00           H
ATOM   2253  CZ2 TRP A 299      40.005  30.819  49.345  1.00  0.00           C
ATOM   2254  HZ2 TRP A 299      39.378  30.016  49.704  1.00  0.00           H
ATOM   2255  CH2 TRP A 299      40.598  30.693  48.068  1.00  0.00           C
ATOM   2256  HH2 TRP A 299      40.495  29.747  47.557  1.00  0.00           H
ATOM   2257  C   TRP A 299      44.908  35.410  50.412  1.00  0.00           C
ATOM   2258  O   TRP A 299      45.089  35.755  49.268  1.00  0.00           O
ATOM   2259  N   TRP A 300      45.622  35.953  51.451  1.00  0.00           N
ATOM   2260  HN  TRP A 300      45.358  35.775  52.395  1.00  0.00           H
ATOM   2261  CA  TRP A 300      46.803  36.790  51.300  1.00  0.00           C
ATOM   2262  HA  TRP A 300      46.522  37.660  50.724  1.00  0.00           H
ATOM   2263  CB  TRP A 300      47.174  37.398  52.719  1.00  0.00           C
ATOM   2264  HB1 TRP A 300      47.552  36.595  53.387  1.00  0.00           H
ATOM   2265  HB2 TRP A 300      46.299  37.831  53.251  1.00  0.00           H
ATOM   2266  CG  TRP A 300      48.281  38.409  52.659  1.00  0.00           C
ATOM   2267  CD1 TRP A 300      48.292  39.653  52.094  1.00  0.00           C
ATOM   2268  HD1 TRP A 300      47.425  40.238  51.825  1.00  0.00           H
ATOM   2269  NE1 TRP A 300      49.473  40.299  52.373  1.00  0.00           N
ATOM   2270  HE1 TRP A 300      49.637  41.259  52.307  1.00  0.00           H
ATOM   2271  CE2 TRP A 300      50.269  39.474  52.939  1.00  0.00           C
ATOM   2272  CD2 TRP A 300      49.580  38.282  53.174  1.00  0.00           C
ATOM   2273  CE3 TRP A 300      50.265  37.174  53.770  1.00  0.00           C
ATOM   2274  HE3 TRP A 300      49.840  36.196  53.940  1.00  0.00           H
ATOM   2275  CZ3 TRP A 300      51.560  37.371  54.206  1.00  0.00           C
ATOM   2276  HZ3 TRP A 300      52.070  36.547  54.683  1.00  0.00           H
ATOM   2277  CZ2 TRP A 300      51.603  39.641  53.304  1.00  0.00           C
ATOM   2278  HZ2 TRP A 300      52.182  40.496  52.988  1.00  0.00           H
ATOM   2279  CH2 TRP A 300      52.207  38.552  53.967  1.00  0.00           C
ATOM   2280  HH2 TRP A 300      53.186  38.711  54.395  1.00  0.00           H
ATOM   2281  C   TRP A 300      47.891  36.089  50.626  1.00  0.00           C
ATOM   2282  O   TRP A 300      48.528  36.646  49.758  1.00  0.00           O
ATOM   2283  N   VAL A 301      48.120  34.813  50.893  1.00  0.00           N
ATOM   2284  HN  VAL A 301      47.555  34.388  51.595  1.00  0.00           H
ATOM   2285  CA  VAL A 301      49.096  33.925  50.338  1.00  0.00           C
ATOM   2286  HA  VAL A 301      50.043  34.431  50.457  1.00  0.00           H
ATOM   2287  CB  VAL A 301      49.412  32.646  51.010  1.00  0.00           C
ATOM   2288  HB  VAL A 301      48.552  31.966  50.833  1.00  0.00           H
ATOM   2289  CG1 VAL A 301      50.621  31.898  50.270  1.00  0.00           C
ATOM   2290 1HG1 VAL A 301      51.444  32.615  50.062  1.00  0.00           H
ATOM   2291 2HG1 VAL A 301      50.311  31.311  49.379  1.00  0.00           H
ATOM   2292 3HG1 VAL A 301      51.058  31.137  50.952  1.00  0.00           H
ATOM   2293  CG2 VAL A 301      50.068  32.840  52.395  1.00  0.00           C
ATOM   2294 1HG2 VAL A 301      49.362  33.479  52.968  1.00  0.00           H
ATOM   2295 2HG2 VAL A 301      51.057  33.343  52.347  1.00  0.00           H
ATOM   2296 3HG2 VAL A 301      50.063  31.905  52.995  1.00  0.00           H
ATOM   2297  C   VAL A 301      48.881  33.803  48.910  1.00  0.00           C
ATOM   2298  O   VAL A 301      49.808  34.058  48.115  1.00  0.00           O
ATOM   2299  N   ILE A 302      47.695  33.628  48.380  1.00  0.00           N
ATOM   2300  HN  ILE A 302      46.841  33.597  48.893  1.00  0.00           H
ATOM   2301  CA  ILE A 302      47.399  33.689  46.977  1.00  0.00           C
ATOM   2302  HA  ILE A 302      48.087  33.022  46.480  1.00  0.00           H
ATOM   2303  CB  ILE A 302      46.008  33.219  46.713  1.00  0.00           C
ATOM   2304  HB  ILE A 302      45.251  33.852  47.222  1.00  0.00           H
ATOM   2305  CG2 ILE A 302      45.510  33.252  45.329  1.00  0.00           C
ATOM   2306 1HG2 ILE A 302      46.240  32.750  44.659  1.00  0.00           H
ATOM   2307 2HG2 ILE A 302      45.665  34.243  44.852  1.00  0.00           H
ATOM   2308 3HG2 ILE A 302      44.499  32.833  45.138  1.00  0.00           H
ATOM   2309  CG1 ILE A 302      45.818  31.743  47.206  1.00  0.00           C
ATOM   2310 1HG1 ILE A 302      45.043  31.203  46.621  1.00  0.00           H
ATOM   2311 2HG1 ILE A 302      45.555  31.769  48.285  1.00  0.00           H
ATOM   2312  CD  ILE A 302      47.068  30.827  47.122  1.00  0.00           C
ATOM   2313  HD1 ILE A 302      47.956  31.086  47.736  1.00  0.00           H
ATOM   2314  HD2 ILE A 302      47.313  30.674  46.049  1.00  0.00           H
ATOM   2315  HD3 ILE A 302      46.711  29.862  47.541  1.00  0.00           H
ATOM   2316  C   ILE A 302      47.684  34.977  46.279  1.00  0.00           C
ATOM   2317  O   ILE A 302      48.297  34.958  45.223  1.00  0.00           O
ATOM   2318  N   LEU A 303      47.402  36.151  46.873  1.00  0.00           N
ATOM   2319  HN  LEU A 303      46.947  36.075  47.757  1.00  0.00           H
ATOM   2320  CA  LEU A 303      47.876  37.455  46.357  1.00  0.00           C
ATOM   2321  HA  LEU A 303      47.419  37.509  45.380  1.00  0.00           H
ATOM   2322  CB  LEU A 303      47.382  38.631  47.206  1.00  0.00           C
ATOM   2323  HB1 LEU A 303      47.668  39.622  46.794  1.00  0.00           H
ATOM   2324  HB2 LEU A 303      47.767  38.527  48.243  1.00  0.00           H
ATOM   2325  CG  LEU A 303      45.862  38.710  47.243  1.00  0.00           C
ATOM   2326  HG  LEU A 303      45.362  37.746  47.476  1.00  0.00           H
ATOM   2327  CD1 LEU A 303      45.493  39.750  48.280  1.00  0.00           C
ATOM   2328 1HD1 LEU A 303      45.847  39.433  49.285  1.00  0.00           H
ATOM   2329 2HD1 LEU A 303      44.431  40.076  48.270  1.00  0.00           H
ATOM   2330 3HD1 LEU A 303      46.052  40.653  47.954  1.00  0.00           H
ATOM   2331  CD2 LEU A 303      45.285  38.977  45.804  1.00  0.00           C
ATOM   2332 1HD2 LEU A 303      45.628  38.104  45.209  1.00  0.00           H
ATOM   2333 2HD2 LEU A 303      45.712  39.906  45.368  1.00  0.00           H
ATOM   2334 3HD2 LEU A 303      44.174  38.966  45.813  1.00  0.00           H
ATOM   2335  C   LEU A 303      49.458  37.572  46.262  1.00  0.00           C
ATOM   2336  O   LEU A 303      50.007  38.006  45.270  1.00  0.00           O
ATOM   2337  N   THR A 304      50.120  37.054  47.350  1.00  0.00           N
ATOM   2338  HN  THR A 304      49.735  36.780  48.228  1.00  0.00           H
ATOM   2339  CA  THR A 304      51.564  36.931  47.167  1.00  0.00           C
ATOM   2340  HA  THR A 304      51.848  37.875  46.726  1.00  0.00           H
ATOM   2341  CB  THR A 304      52.383  36.611  48.437  1.00  0.00           C
ATOM   2342  HB  THR A 304      53.475  36.542  48.245  1.00  0.00           H
ATOM   2343  OG1 THR A 304      52.071  35.353  49.096  1.00  0.00           O
ATOM   2344  HG1 THR A 304      51.120  35.242  49.025  1.00  0.00           H
ATOM   2345  CG2 THR A 304      52.224  37.658  49.528  1.00  0.00           C
ATOM   2346 1HG2 THR A 304      51.216  37.780  49.978  1.00  0.00           H
ATOM   2347 2HG2 THR A 304      52.376  38.708  49.198  1.00  0.00           H
ATOM   2348 3HG2 THR A 304      52.940  37.348  50.319  1.00  0.00           H
ATOM   2349  C   THR A 304      52.033  35.940  46.127  1.00  0.00           C
ATOM   2350  O   THR A 304      53.027  36.279  45.456  1.00  0.00           O
ATOM   2351  N   ILE A 305      51.356  34.795  45.892  1.00  0.00           N
ATOM   2352  HN  ILE A 305      50.540  34.523  46.396  1.00  0.00           H
ATOM   2353  CA  ILE A 305      51.613  33.880  44.766  1.00  0.00           C
ATOM   2354  HA  ILE A 305      52.643  33.602  44.933  1.00  0.00           H
ATOM   2355  CB  ILE A 305      50.722  32.585  44.772  1.00  0.00           C
ATOM   2356  HB  ILE A 305      49.703  33.019  44.859  1.00  0.00           H
ATOM   2357  CG2 ILE A 305      50.807  31.766  43.458  1.00  0.00           C
ATOM   2358 1HG2 ILE A 305      51.793  31.265  43.351  1.00  0.00           H
ATOM   2359 2HG2 ILE A 305      50.513  32.335  42.549  1.00  0.00           H
ATOM   2360 3HG2 ILE A 305      50.087  30.940  43.640  1.00  0.00           H
ATOM   2361  CG1 ILE A 305      51.099  31.743  46.008  1.00  0.00           C
ATOM   2362 1HG1 ILE A 305      50.495  30.817  45.900  1.00  0.00           H
ATOM   2363 2HG1 ILE A 305      50.786  32.158  46.990  1.00  0.00           H
ATOM   2364  CD  ILE A 305      52.534  31.317  45.999  1.00  0.00           C
ATOM   2365  HD1 ILE A 305      52.632  30.677  45.097  1.00  0.00           H
ATOM   2366  HD2 ILE A 305      52.719  30.805  46.967  1.00  0.00           H
ATOM   2367  HD3 ILE A 305      53.383  32.033  45.954  1.00  0.00           H
ATOM   2368  C   ILE A 305      51.387  34.493  43.438  1.00  0.00           C
ATOM   2369  O   ILE A 305      52.164  34.470  42.485  1.00  0.00           O
ATOM   2370  N   THR A 306      50.246  35.271  43.382  1.00  0.00           N
ATOM   2371  HN  THR A 306      49.738  35.365  44.234  1.00  0.00           H
ATOM   2372  CA  THR A 306      49.786  36.043  42.251  1.00  0.00           C
ATOM   2373  HA  THR A 306      49.728  35.368  41.409  1.00  0.00           H
ATOM   2374  CB  THR A 306      48.361  36.646  42.451  1.00  0.00           C
ATOM   2375  HB  THR A 306      48.450  37.285  43.355  1.00  0.00           H
ATOM   2376  OG1 THR A 306      47.445  35.577  42.665  1.00  0.00           O
ATOM   2377  HG1 THR A 306      47.672  35.130  43.484  1.00  0.00           H
ATOM   2378  CG2 THR A 306      47.820  37.381  41.189  1.00  0.00           C
ATOM   2379 1HG2 THR A 306      47.818  36.798  40.243  1.00  0.00           H
ATOM   2380 2HG2 THR A 306      48.464  38.244  40.915  1.00  0.00           H
ATOM   2381 3HG2 THR A 306      46.793  37.701  41.465  1.00  0.00           H
ATOM   2382  C   THR A 306      50.793  37.097  41.817  1.00  0.00           C
ATOM   2383  O   THR A 306      51.124  37.096  40.660  1.00  0.00           O
ATOM   2384  N   TRP A 307      51.440  37.912  42.741  1.00  0.00           N
ATOM   2385  HN  TRP A 307      51.160  37.895  43.698  1.00  0.00           H
ATOM   2386  CA  TRP A 307      52.566  38.730  42.420  1.00  0.00           C
ATOM   2387  HA  TRP A 307      52.358  39.314  41.535  1.00  0.00           H
ATOM   2388  CB  TRP A 307      52.818  39.798  43.550  1.00  0.00           C
ATOM   2389  HB1 TRP A 307      53.022  39.254  44.497  1.00  0.00           H
ATOM   2390  HB2 TRP A 307      51.876  40.383  43.623  1.00  0.00           H
ATOM   2391  CG  TRP A 307      53.969  40.690  43.260  1.00  0.00           C
ATOM   2392  CD1 TRP A 307      53.760  41.964  42.849  1.00  0.00           C
ATOM   2393  HD1 TRP A 307      52.805  42.263  42.444  1.00  0.00           H
ATOM   2394  NE1 TRP A 307      54.910  42.722  42.821  1.00  0.00           N
ATOM   2395  HE1 TRP A 307      55.026  43.599  42.409  1.00  0.00           H
ATOM   2396  CE2 TRP A 307      55.912  41.897  43.310  1.00  0.00           C
ATOM   2397  CD2 TRP A 307      55.386  40.569  43.519  1.00  0.00           C
ATOM   2398  CE3 TRP A 307      56.213  39.563  43.925  1.00  0.00           C
ATOM   2399  HE3 TRP A 307      55.821  38.589  44.179  1.00  0.00           H
ATOM   2400  CZ3 TRP A 307      57.561  39.753  43.981  1.00  0.00           C
ATOM   2401  HZ3 TRP A 307      58.253  38.996  44.320  1.00  0.00           H
ATOM   2402  CZ2 TRP A 307      57.277  42.058  43.335  1.00  0.00           C
ATOM   2403  HZ2 TRP A 307      57.809  42.958  43.063  1.00  0.00           H
ATOM   2404  CH2 TRP A 307      58.098  40.986  43.641  1.00  0.00           C
ATOM   2405  HH2 TRP A 307      59.174  41.070  43.608  1.00  0.00           H
ATOM   2406  C   TRP A 307      53.809  37.894  41.996  1.00  0.00           C
ATOM   2407  O   TRP A 307      54.513  38.307  41.074  1.00  0.00           O
ATOM   2408  N   PHE A 308      54.090  36.761  42.637  1.00  0.00           N
ATOM   2409  HN  PHE A 308      53.590  36.519  43.465  1.00  0.00           H
ATOM   2410  CA  PHE A 308      55.246  35.980  42.281  1.00  0.00           C
ATOM   2411  HA  PHE A 308      56.046  36.704  42.222  1.00  0.00           H
ATOM   2412  CB  PHE A 308      55.535  34.874  43.338  1.00  0.00           C
ATOM   2413  HB1 PHE A 308      54.631  34.353  43.719  1.00  0.00           H
ATOM   2414  HB2 PHE A 308      55.954  35.498  44.157  1.00  0.00           H
ATOM   2415  CG  PHE A 308      56.573  33.860  42.973  1.00  0.00           C
ATOM   2416  CD1 PHE A 308      57.868  34.323  42.697  1.00  0.00           C
ATOM   2417  HD1 PHE A 308      58.099  35.343  42.968  1.00  0.00           H
ATOM   2418  CE1 PHE A 308      58.883  33.508  42.207  1.00  0.00           C
ATOM   2419  HE1 PHE A 308      59.916  33.825  42.208  1.00  0.00           H
ATOM   2420  CZ  PHE A 308      58.615  32.158  41.910  1.00  0.00           C
ATOM   2421  HZ  PHE A 308      59.302  31.432  41.501  1.00  0.00           H
ATOM   2422  CD2 PHE A 308      56.269  32.540  42.733  1.00  0.00           C
ATOM   2423  HD2 PHE A 308      55.277  32.116  42.773  1.00  0.00           H
ATOM   2424  CE2 PHE A 308      57.298  31.697  42.212  1.00  0.00           C
ATOM   2425  HE2 PHE A 308      57.023  30.655  42.137  1.00  0.00           H
ATOM   2426  C   PHE A 308      55.092  35.386  40.908  1.00  0.00           C
ATOM   2427  O   PHE A 308      56.063  35.435  40.190  1.00  0.00           O
ATOM   2428  N   LEU A 309      53.943  34.851  40.550  1.00  0.00           N
ATOM   2429  HN  LEU A 309      53.213  34.895  41.227  1.00  0.00           H
ATOM   2430  CA  LEU A 309      53.648  34.351  39.284  1.00  0.00           C
ATOM   2431  HA  LEU A 309      54.334  33.567  38.999  1.00  0.00           H
ATOM   2432  CB  LEU A 309      52.276  33.688  39.372  1.00  0.00           C
ATOM   2433  HB1 LEU A 309      51.513  34.488  39.478  1.00  0.00           H
ATOM   2434  HB2 LEU A 309      52.281  33.090  40.308  1.00  0.00           H
ATOM   2435  CG  LEU A 309      51.948  32.650  38.289  1.00  0.00           C
ATOM   2436  HG  LEU A 309      52.233  33.011  37.278  1.00  0.00           H
ATOM   2437  CD1 LEU A 309      52.758  31.369  38.472  1.00  0.00           C
ATOM   2438 1HD1 LEU A 309      53.814  31.710  38.407  1.00  0.00           H
ATOM   2439 2HD1 LEU A 309      52.607  30.654  37.635  1.00  0.00           H
ATOM   2440 3HD1 LEU A 309      52.519  30.816  39.405  1.00  0.00           H
ATOM   2441  CD2 LEU A 309      50.407  32.419  38.299  1.00  0.00           C
ATOM   2442 1HD2 LEU A 309      50.103  33.419  37.922  1.00  0.00           H
ATOM   2443 2HD2 LEU A 309      49.943  32.240  39.293  1.00  0.00           H
ATOM   2444 3HD2 LEU A 309      50.150  31.666  37.523  1.00  0.00           H
ATOM   2445  C   LEU A 309      53.520  35.360  38.125  1.00  0.00           C
ATOM   2446  O   LEU A 309      53.774  35.004  36.980  1.00  0.00           O
ATOM   2447  N   ALA A 310      53.145  36.644  38.353  1.00  0.00           N
ATOM   2448  HN  ALA A 310      52.911  36.846  39.301  1.00  0.00           H
ATOM   2449  CA  ALA A 310      53.010  37.619  37.344  1.00  0.00           C
ATOM   2450  HA  ALA A 310      52.579  37.117  36.491  1.00  0.00           H
ATOM   2451  CB  ALA A 310      52.243  38.890  37.865  1.00  0.00           C
ATOM   2452  HB1 ALA A 310      52.736  39.389  38.726  1.00  0.00           H
ATOM   2453  HB2 ALA A 310      51.242  38.521  38.177  1.00  0.00           H
ATOM   2454  HB3 ALA A 310      52.213  39.692  37.097  1.00  0.00           H
ATOM   2455  C   ALA A 310      54.417  38.186  36.973  1.00  0.00           C
ATOM   2456  O   ALA A 310      54.601  38.693  35.865  1.00  0.00           O
ATOM   2457  N   ALA A 311      55.463  37.998  37.868  1.00  0.00           N
ATOM   2458  HN  ALA A 311      55.402  37.299  38.576  1.00  0.00           H
ATOM   2459  CA  ALA A 311      56.822  38.304  37.597  1.00  0.00           C
ATOM   2460  HA  ALA A 311      56.854  39.344  37.308  1.00  0.00           H
ATOM   2461  CB  ALA A 311      57.594  38.084  38.826  1.00  0.00           C
ATOM   2462  HB1 ALA A 311      57.969  37.038  38.808  1.00  0.00           H
ATOM   2463  HB2 ALA A 311      56.870  38.112  39.668  1.00  0.00           H
ATOM   2464  HB3 ALA A 311      58.478  38.754  38.882  1.00  0.00           H
ATOM   2465  C   ALA A 311      57.414  37.511  36.429  1.00  0.00           C
ATOM   2466  O   ALA A 311      58.247  37.946  35.680  1.00  0.00           O
ATOM   2467  N   GLY A 312      57.037  36.283  36.244  1.00  0.00           N
ATOM   2468  HN  GLY A 312      56.237  36.045  36.789  1.00  0.00           H
ATOM   2469  CA  GLY A 312      57.556  35.314  35.242  1.00  0.00           C
ATOM   2470  HA1 GLY A 312      57.701  34.359  35.726  1.00  0.00           H
ATOM   2471  HA2 GLY A 312      58.543  35.527  34.861  1.00  0.00           H
ATOM   2472  C   GLY A 312      56.546  34.976  34.158  1.00  0.00           C
ATOM   2473  O   GLY A 312      56.865  34.549  32.992  1.00  0.00           O
ATOM   2474  N   ARG A 313      55.257  35.215  34.337  1.00  0.00           N
ATOM   2475  HN  ARG A 313      54.809  35.480  35.188  1.00  0.00           H
ATOM   2476  CA  ARG A 313      54.228  34.971  33.264  1.00  0.00           C
ATOM   2477  HA  ARG A 313      54.698  34.476  32.427  1.00  0.00           H
ATOM   2478  CB  ARG A 313      53.051  34.080  33.595  1.00  0.00           C
ATOM   2479  HB1 ARG A 313      52.206  34.217  32.886  1.00  0.00           H
ATOM   2480  HB2 ARG A 313      52.614  34.507  34.523  1.00  0.00           H
ATOM   2481  CG  ARG A 313      53.366  32.617  33.923  1.00  0.00           C
ATOM   2482  HG1 ARG A 313      54.088  32.535  34.763  1.00  0.00           H
ATOM   2483  HG2 ARG A 313      53.724  32.094  33.011  1.00  0.00           H
ATOM   2484  CD  ARG A 313      52.080  31.797  34.341  1.00  0.00           C
ATOM   2485  HD1 ARG A 313      51.451  31.710  33.430  1.00  0.00           H
ATOM   2486  HD2 ARG A 313      51.488  32.276  35.151  1.00  0.00           H
ATOM   2487  NE  ARG A 313      52.372  30.323  34.676  1.00  0.00           N
ATOM   2488  HE  ARG A 313      53.358  30.169  34.736  1.00  0.00           H
ATOM   2489  CZ  ARG A 313      51.505  29.497  35.199  1.00  0.00           C
ATOM   2490  NH1 ARG A 313      50.263  29.654  35.257  1.00  0.00           N
ATOM   2491 1HH1 ARG A 313      49.678  28.940  35.640  1.00  0.00           H
ATOM   2492 2HH1 ARG A 313      49.810  30.406  34.777  1.00  0.00           H
ATOM   2493  NH2 ARG A 313      51.986  28.375  35.715  1.00  0.00           N
ATOM   2494 1HH2 ARG A 313      51.354  27.604  35.800  1.00  0.00           H
ATOM   2495 2HH2 ARG A 313      52.861  28.002  35.405  1.00  0.00           H
ATOM   2496  C   ARG A 313      53.735  36.308  32.622  1.00  0.00           C
ATOM   2497  O   ARG A 313      53.771  37.459  33.184  1.00  0.00           O
ATOM   2498  N   LYS A 314      53.348  36.217  31.385  1.00  0.00           N
ATOM   2499  HN  LYS A 314      53.428  35.357  30.887  1.00  0.00           H
ATOM   2500  CA  LYS A 314      52.763  37.368  30.592  1.00  0.00           C
ATOM   2501  HA  LYS A 314      53.342  38.254  30.804  1.00  0.00           H
ATOM   2502  CB  LYS A 314      52.756  37.048  29.187  1.00  0.00           C
ATOM   2503  HB1 LYS A 314      52.341  37.818  28.502  1.00  0.00           H
ATOM   2504  HB2 LYS A 314      52.072  36.204  28.953  1.00  0.00           H
ATOM   2505  CG  LYS A 314      54.082  36.922  28.470  1.00  0.00           C
ATOM   2506  HG1 LYS A 314      53.861  37.003  27.385  1.00  0.00           H
ATOM   2507  HG2 LYS A 314      54.423  35.866  28.525  1.00  0.00           H
ATOM   2508  CD  LYS A 314      55.153  37.989  28.790  1.00  0.00           C
ATOM   2509  HD1 LYS A 314      55.367  37.970  29.880  1.00  0.00           H
ATOM   2510  HD2 LYS A 314      54.823  39.006  28.487  1.00  0.00           H
ATOM   2511  CE  LYS A 314      56.520  37.743  28.104  1.00  0.00           C
ATOM   2512  HE1 LYS A 314      57.181  38.550  28.488  1.00  0.00           H
ATOM   2513  HE2 LYS A 314      56.476  37.817  26.996  1.00  0.00           H
ATOM   2514  NZ  LYS A 314      57.177  36.490  28.522  1.00  0.00           N
ATOM   2515  HZ1 LYS A 314      56.494  35.729  28.332  1.00  0.00           H
ATOM   2516  HZ2 LYS A 314      57.414  36.491  29.535  1.00  0.00           H
ATOM   2517  HZ3 LYS A 314      57.993  36.319  27.901  1.00  0.00           H
ATOM   2518  C   LYS A 314      51.271  37.667  30.994  1.00  0.00           C
ATOM   2519  O   LYS A 314      50.540  36.759  31.410  1.00  0.00           O
ATOM   2520  N   TRP A 315      50.747  38.893  30.806  1.00  0.00           N
ATOM   2521  HN  TRP A 315      51.456  39.526  30.504  1.00  0.00           H
ATOM   2522  CA  TRP A 315      49.325  39.220  30.587  1.00  0.00           C
ATOM   2523  HA  TRP A 315      48.642  38.568  31.113  1.00  0.00           H
ATOM   2524  CB  TRP A 315      49.115  40.710  31.100  1.00  0.00           C
ATOM   2525  HB1 TRP A 315      49.656  41.487  30.519  1.00  0.00           H
ATOM   2526  HB2 TRP A 315      49.594  40.736  32.102  1.00  0.00           H
ATOM   2527  CG  TRP A 315      47.729  41.159  31.482  1.00  0.00           C
ATOM   2528  CD1 TRP A 315      47.173  41.123  32.752  1.00  0.00           C
ATOM   2529  HD1 TRP A 315      47.657  40.721  33.630  1.00  0.00           H
ATOM   2530  NE1 TRP A 315      45.872  41.511  32.687  1.00  0.00           N
ATOM   2531  HE1 TRP A 315      45.315  41.659  33.474  1.00  0.00           H
ATOM   2532  CE2 TRP A 315      45.606  41.986  31.368  1.00  0.00           C
ATOM   2533  CD2 TRP A 315      46.721  41.671  30.564  1.00  0.00           C
ATOM   2534  CE3 TRP A 315      46.694  42.024  29.209  1.00  0.00           C
ATOM   2535  HE3 TRP A 315      47.465  41.839  28.476  1.00  0.00           H
ATOM   2536  CZ3 TRP A 315      45.496  42.604  28.693  1.00  0.00           C
ATOM   2537  HZ3 TRP A 315      45.454  42.907  27.657  1.00  0.00           H
ATOM   2538  CZ2 TRP A 315      44.497  42.648  30.850  1.00  0.00           C
ATOM   2539  HZ2 TRP A 315      43.618  42.720  31.473  1.00  0.00           H
ATOM   2540  CH2 TRP A 315      44.353  42.810  29.421  1.00  0.00           C
ATOM   2541  HH2 TRP A 315      43.488  43.265  28.961  1.00  0.00           H
ATOM   2542  C   TRP A 315      48.904  39.192  29.115  1.00  0.00           C
ATOM   2543  O   TRP A 315      49.542  39.699  28.212  1.00  0.00           O
ATOM   2544  N   SER A 316      47.823  38.419  28.830  1.00  0.00           N
ATOM   2545  HN  SER A 316      47.298  38.063  29.599  1.00  0.00           H
ATOM   2546  CA  SER A 316      47.438  38.170  27.469  1.00  0.00           C
ATOM   2547  HA  SER A 316      47.748  39.056  26.935  1.00  0.00           H
ATOM   2548  CB  SER A 316      48.038  36.781  26.964  1.00  0.00           C
ATOM   2549  HB1 SER A 316      47.524  35.960  27.508  1.00  0.00           H
ATOM   2550  HB2 SER A 316      49.082  36.822  27.342  1.00  0.00           H
ATOM   2551  OG  SER A 316      47.942  36.505  25.571  1.00  0.00           O
ATOM   2552  HG1 SER A 316      47.719  35.573  25.514  1.00  0.00           H
ATOM   2553  C   SER A 316      45.937  38.139  27.435  1.00  0.00           C
ATOM   2554  O   SER A 316      45.293  37.672  28.410  1.00  0.00           O
ATOM   2555  N   CYS A 317      45.286  38.564  26.345  1.00  0.00           N
ATOM   2556  HN  CYS A 317      45.777  39.049  25.626  1.00  0.00           H
ATOM   2557  CA  CYS A 317      43.876  38.348  26.163  1.00  0.00           C
ATOM   2558  HA  CYS A 317      43.649  38.821  25.219  1.00  0.00           H
ATOM   2559  CB  CYS A 317      43.387  36.861  26.163  1.00  0.00           C
ATOM   2560  HB1 CYS A 317      42.277  36.883  26.158  1.00  0.00           H
ATOM   2561  HB2 CYS A 317      43.716  36.438  27.136  1.00  0.00           H
ATOM   2562  SG  CYS A 317      44.189  35.874  24.826  1.00  0.00           S
ATOM   2563  HG1 CYS A 317      43.376  34.834  24.944  1.00  0.00           H
ATOM   2564  C   CYS A 317      43.027  39.299  27.117  1.00  0.00           C
ATOM   2565  O   CYS A 317      42.678  40.430  26.776  1.00  0.00           O
ATOM   2566  N   GLU A 318      42.662  38.828  28.334  1.00  0.00           N
ATOM   2567  HN  GLU A 318      42.625  37.885  28.656  1.00  0.00           H
ATOM   2568  CA  GLU A 318      42.098  39.713  29.290  1.00  0.00           C
ATOM   2569  HA  GLU A 318      42.260  40.751  29.038  1.00  0.00           H
ATOM   2570  CB  GLU A 318      40.637  39.484  29.341  1.00  0.00           C
ATOM   2571  HB1 GLU A 318      40.295  39.689  28.305  1.00  0.00           H
ATOM   2572  HB2 GLU A 318      40.204  40.351  29.884  1.00  0.00           H
ATOM   2573  CG  GLU A 318      40.040  38.144  29.915  1.00  0.00           C
ATOM   2574  HG1 GLU A 318      40.437  38.085  30.951  1.00  0.00           H
ATOM   2575  HG2 GLU A 318      40.338  37.328  29.222  1.00  0.00           H
ATOM   2576  CD  GLU A 318      38.558  38.278  29.959  1.00  0.00           C
ATOM   2577  OE1 GLU A 318      37.941  38.013  30.988  1.00  0.00           O
ATOM   2578  OE2 GLU A 318      38.010  38.494  28.836  1.00  0.00           O
ATOM   2579  C   GLU A 318      42.699  39.459  30.681  1.00  0.00           C
ATOM   2580  O   GLU A 318      42.193  40.009  31.692  1.00  0.00           O
ATOM   2581  N   ALA A 319      43.811  38.654  30.759  1.00  0.00           N
ATOM   2582  HN  ALA A 319      44.310  38.418  29.929  1.00  0.00           H
ATOM   2583  CA  ALA A 319      44.265  38.194  32.083  1.00  0.00           C
ATOM   2584  HA  ALA A 319      44.296  38.966  32.837  1.00  0.00           H
ATOM   2585  CB  ALA A 319      43.275  37.073  32.648  1.00  0.00           C
ATOM   2586  HB1 ALA A 319      43.359  36.844  33.732  1.00  0.00           H
ATOM   2587  HB2 ALA A 319      43.214  36.134  32.057  1.00  0.00           H
ATOM   2588  HB3 ALA A 319      42.250  37.428  32.407  1.00  0.00           H
ATOM   2589  C   ALA A 319      45.633  37.517  32.116  1.00  0.00           C
ATOM   2590  O   ALA A 319      46.120  37.131  31.097  1.00  0.00           O
ATOM   2591  N   ILE A 320      46.200  37.334  33.406  1.00  0.00           N
ATOM   2592  HN  ILE A 320      45.837  37.741  34.240  1.00  0.00           H
ATOM   2593  CA  ILE A 320      47.477  36.528  33.614  1.00  0.00           C
ATOM   2594  HA  ILE A 320      48.304  36.955  33.068  1.00  0.00           H
ATOM   2595  CB  ILE A 320      48.022  36.640  35.033  1.00  0.00           C
ATOM   2596  HB  ILE A 320      47.311  36.285  35.810  1.00  0.00           H
ATOM   2597  CG2 ILE A 320      49.288  35.780  35.174  1.00  0.00           C
ATOM   2598 1HG2 ILE A 320      48.951  34.726  35.080  1.00  0.00           H
ATOM   2599 2HG2 ILE A 320      49.766  35.957  36.161  1.00  0.00           H
ATOM   2600 3HG2 ILE A 320      50.122  36.021  34.480  1.00  0.00           H
ATOM   2601  CG1 ILE A 320      48.306  38.109  35.529  1.00  0.00           C
ATOM   2602 1HG1 ILE A 320      48.522  38.070  36.618  1.00  0.00           H
ATOM   2603 2HG1 ILE A 320      47.483  38.853  35.592  1.00  0.00           H
ATOM   2604  CD  ILE A 320      49.561  38.754  34.726  1.00  0.00           C
ATOM   2605  HD1 ILE A 320      49.192  38.908  33.690  1.00  0.00           H
ATOM   2606  HD2 ILE A 320      50.465  38.110  34.672  1.00  0.00           H
ATOM   2607  HD3 ILE A 320      49.681  39.744  35.215  1.00  0.00           H
ATOM   2608  C   ILE A 320      47.296  35.077  33.170  1.00  0.00           C
ATOM   2609  O   ILE A 320      46.356  34.362  33.513  1.00  0.00           O
ATOM   2610  N   GLU A 321      48.282  34.660  32.353  1.00  0.00           N
ATOM   2611  HN  GLU A 321      48.951  35.325  32.033  1.00  0.00           H
ATOM   2612  CA  GLU A 321      48.256  33.401  31.773  1.00  0.00           C
ATOM   2613  HA  GLU A 321      47.354  33.413  31.179  1.00  0.00           H
ATOM   2614  CB  GLU A 321      49.364  33.198  30.749  1.00  0.00           C
ATOM   2615  HB1 GLU A 321      49.561  32.146  30.451  1.00  0.00           H
ATOM   2616  HB2 GLU A 321      50.344  33.526  31.157  1.00  0.00           H
ATOM   2617  CG  GLU A 321      49.118  33.942  29.390  1.00  0.00           C
ATOM   2618  HG1 GLU A 321      49.218  35.046  29.465  1.00  0.00           H
ATOM   2619  HG2 GLU A 321      48.101  33.722  29.003  1.00  0.00           H
ATOM   2620  CD  GLU A 321      50.069  33.523  28.322  1.00  0.00           C
ATOM   2621  OE1 GLU A 321      49.747  32.565  27.582  1.00  0.00           O
ATOM   2622  OE2 GLU A 321      51.195  34.068  28.172  1.00  0.00           O
ATOM   2623  C   GLU A 321      48.171  32.188  32.804  1.00  0.00           C
ATOM   2624  O   GLU A 321      49.137  31.963  33.496  1.00  0.00           O
ATOM   2625  N   GLN A 322      47.048  31.455  32.832  1.00  0.00           N
ATOM   2626  HN  GLN A 322      46.322  31.628  32.171  1.00  0.00           H
ATOM   2627  CA  GLN A 322      46.803  30.488  33.852  1.00  0.00           C
ATOM   2628  HA  GLN A 322      47.716  29.953  34.067  1.00  0.00           H
ATOM   2629  CB  GLN A 322      46.525  31.249  35.145  1.00  0.00           C
ATOM   2630  HB1 GLN A 322      45.885  32.141  34.972  1.00  0.00           H
ATOM   2631  HB2 GLN A 322      47.485  31.661  35.521  1.00  0.00           H
ATOM   2632  CG  GLN A 322      45.994  30.391  36.319  1.00  0.00           C
ATOM   2633  HG1 GLN A 322      44.927  30.217  36.066  1.00  0.00           H
ATOM   2634  HG2 GLN A 322      46.025  30.992  37.253  1.00  0.00           H
ATOM   2635  CD  GLN A 322      46.715  29.069  36.534  1.00  0.00           C
ATOM   2636  OE1 GLN A 322      47.890  28.860  36.283  1.00  0.00           O
ATOM   2637  NE2 GLN A 322      45.912  28.078  37.147  1.00  0.00           N
ATOM   2638 1HE2 GLN A 322      44.988  28.342  37.424  1.00  0.00           H
ATOM   2639 2HE2 GLN A 322      46.313  27.168  37.254  1.00  0.00           H
ATOM   2640  C   GLN A 322      45.687  29.630  33.385  1.00  0.00           C
ATOM   2641  O   GLN A 322      44.552  30.062  33.284  1.00  0.00           O
ATOM   2642  N   LYS A 323      46.039  28.347  33.010  1.00  0.00           N
ATOM   2643  HN  LYS A 323      46.998  28.091  32.919  1.00  0.00           H
ATOM   2644  CA  LYS A 323      45.061  27.408  32.496  1.00  0.00           C
ATOM   2645  HA  LYS A 323      44.119  27.849  32.785  1.00  0.00           H
ATOM   2646  CB  LYS A 323      45.250  27.246  30.972  1.00  0.00           C
ATOM   2647  HB1 LYS A 323      46.176  26.671  30.760  1.00  0.00           H
ATOM   2648  HB2 LYS A 323      45.509  28.255  30.587  1.00  0.00           H
ATOM   2649  CG  LYS A 323      44.075  26.669  30.192  1.00  0.00           C
ATOM   2650  HG1 LYS A 323      43.144  27.274  30.133  1.00  0.00           H
ATOM   2651  HG2 LYS A 323      43.961  25.612  30.515  1.00  0.00           H
ATOM   2652  CD  LYS A 323      44.489  26.544  28.781  1.00  0.00           C
ATOM   2653  HD1 LYS A 323      45.352  25.846  28.729  1.00  0.00           H
ATOM   2654  HD2 LYS A 323      44.808  27.548  28.426  1.00  0.00           H
ATOM   2655  CE  LYS A 323      43.338  26.026  27.824  1.00  0.00           C
ATOM   2656  HE1 LYS A 323      43.686  25.919  26.774  1.00  0.00           H
ATOM   2657  HE2 LYS A 323      42.423  26.651  27.896  1.00  0.00           H
ATOM   2658  NZ  LYS A 323      42.952  24.686  28.211  1.00  0.00           N
ATOM   2659  HZ1 LYS A 323      43.154  24.400  29.190  1.00  0.00           H
ATOM   2660  HZ2 LYS A 323      43.386  24.041  27.521  1.00  0.00           H
ATOM   2661  HZ3 LYS A 323      41.934  24.530  28.067  1.00  0.00           H
ATOM   2662  C   LYS A 323      45.153  26.115  33.256  1.00  0.00           C
ATOM   2663  O   LYS A 323      44.221  25.345  33.202  1.00  0.00           O
ATOM   2664  N   ALA A 324      46.215  25.858  34.079  1.00  0.00           N
ATOM   2665  HN  ALA A 324      46.916  26.566  34.096  1.00  0.00           H
ATOM   2666  CA  ALA A 324      46.219  24.574  34.873  1.00  0.00           C
ATOM   2667  HA  ALA A 324      45.203  24.224  34.984  1.00  0.00           H
ATOM   2668  CB  ALA A 324      46.935  23.438  34.047  1.00  0.00           C
ATOM   2669  HB1 ALA A 324      48.040  23.443  34.163  1.00  0.00           H
ATOM   2670  HB2 ALA A 324      46.723  23.665  32.981  1.00  0.00           H
ATOM   2671  HB3 ALA A 324      46.501  22.450  34.310  1.00  0.00           H
ATOM   2672  C   ALA A 324      46.903  24.871  36.212  1.00  0.00           C
ATOM   2673  O   ALA A 324      47.779  25.657  36.248  1.00  0.00           O
ATOM   2674  N   VAL A 325      46.434  24.094  37.214  1.00  0.00           N
ATOM   2675  HN  VAL A 325      45.617  23.567  36.993  1.00  0.00           H
ATOM   2676  CA  VAL A 325      46.989  24.032  38.580  1.00  0.00           C
ATOM   2677  HA  VAL A 325      46.592  23.076  38.891  1.00  0.00           H
ATOM   2678  CB  VAL A 325      48.517  24.038  38.734  1.00  0.00           C
ATOM   2679  HB  VAL A 325      49.069  24.982  38.538  1.00  0.00           H
ATOM   2680  CG1 VAL A 325      48.824  23.907  40.268  1.00  0.00           C
ATOM   2681 1HG1 VAL A 325      49.806  23.401  40.387  1.00  0.00           H
ATOM   2682 2HG1 VAL A 325      48.033  23.232  40.658  1.00  0.00           H
ATOM   2683 3HG1 VAL A 325      48.783  24.886  40.791  1.00  0.00           H
ATOM   2684  CG2 VAL A 325      49.280  22.891  38.023  1.00  0.00           C
ATOM   2685 1HG2 VAL A 325      48.885  21.945  38.452  1.00  0.00           H
ATOM   2686 2HG2 VAL A 325      50.367  22.946  38.245  1.00  0.00           H
ATOM   2687 3HG2 VAL A 325      49.104  22.975  36.929  1.00  0.00           H
ATOM   2688  C   VAL A 325      46.408  25.179  39.395  1.00  0.00           C
ATOM   2689  O   VAL A 325      46.910  26.281  39.223  1.00  0.00           O
ATOM   2690  N   TRP A 326      45.385  24.896  40.243  1.00  0.00           N
ATOM   2691  HN  TRP A 326      44.876  24.039  40.217  1.00  0.00           H
ATOM   2692  CA  TRP A 326      44.813  25.929  41.052  1.00  0.00           C
ATOM   2693  HA  TRP A 326      45.298  26.869  40.831  1.00  0.00           H
ATOM   2694  CB  TRP A 326      43.240  25.967  40.828  1.00  0.00           C
ATOM   2695  HB1 TRP A 326      42.842  26.868  41.343  1.00  0.00           H
ATOM   2696  HB2 TRP A 326      42.891  25.056  41.359  1.00  0.00           H
ATOM   2697  CG  TRP A 326      42.899  26.045  39.379  1.00  0.00           C
ATOM   2698  CD1 TRP A 326      42.576  24.895  38.669  1.00  0.00           C
ATOM   2699  HD1 TRP A 326      42.408  23.948  39.160  1.00  0.00           H
ATOM   2700  NE1 TRP A 326      42.450  25.198  37.335  1.00  0.00           N
ATOM   2701  HE1 TRP A 326      42.111  24.620  36.625  1.00  0.00           H
ATOM   2702  CE2 TRP A 326      42.615  26.514  37.179  1.00  0.00           C
ATOM   2703  CD2 TRP A 326      42.897  27.116  38.431  1.00  0.00           C
ATOM   2704  CE3 TRP A 326      43.125  28.521  38.587  1.00  0.00           C
ATOM   2705  HE3 TRP A 326      43.437  29.006  39.500  1.00  0.00           H
ATOM   2706  CZ3 TRP A 326      42.948  29.251  37.421  1.00  0.00           C
ATOM   2707  HZ3 TRP A 326      43.156  30.310  37.412  1.00  0.00           H
ATOM   2708  CZ2 TRP A 326      42.579  27.292  36.047  1.00  0.00           C
ATOM   2709  HZ2 TRP A 326      42.460  26.806  35.090  1.00  0.00           H
ATOM   2710  CH2 TRP A 326      42.701  28.683  36.204  1.00  0.00           C
ATOM   2711  HH2 TRP A 326      42.652  29.319  35.332  1.00  0.00           H
ATOM   2712  C   TRP A 326      45.096  25.658  42.543  1.00  0.00           C
ATOM   2713  O   TRP A 326      45.341  24.530  42.955  1.00  0.00           O
ATOM   2714  N   PHE A 327      45.094  26.721  43.355  1.00  0.00           N
ATOM   2715  HN  PHE A 327      45.121  27.635  42.957  1.00  0.00           H
ATOM   2716  CA  PHE A 327      45.397  26.668  44.726  1.00  0.00           C
ATOM   2717  HA  PHE A 327      45.599  25.677  45.105  1.00  0.00           H
ATOM   2718  CB  PHE A 327      46.599  27.580  45.088  1.00  0.00           C
ATOM   2719  HB1 PHE A 327      46.856  27.321  46.138  1.00  0.00           H
ATOM   2720  HB2 PHE A 327      46.289  28.626  44.881  1.00  0.00           H
ATOM   2721  CG  PHE A 327      47.857  27.293  44.258  1.00  0.00           C
ATOM   2722  CD1 PHE A 327      48.181  25.974  43.881  1.00  0.00           C
ATOM   2723  HD1 PHE A 327      47.584  25.103  44.109  1.00  0.00           H
ATOM   2724  CE1 PHE A 327      49.426  25.748  43.216  1.00  0.00           C
ATOM   2725  HE1 PHE A 327      49.895  24.795  43.019  1.00  0.00           H
ATOM   2726  CZ  PHE A 327      50.315  26.825  42.995  1.00  0.00           C
ATOM   2727  HZ  PHE A 327      51.298  26.681  42.571  1.00  0.00           H
ATOM   2728  CD2 PHE A 327      48.713  28.387  43.964  1.00  0.00           C
ATOM   2729  HD2 PHE A 327      48.507  29.435  44.122  1.00  0.00           H
ATOM   2730  CE2 PHE A 327      49.920  28.109  43.326  1.00  0.00           C
ATOM   2731  HE2 PHE A 327      50.594  28.907  43.052  1.00  0.00           H
ATOM   2732  C   PHE A 327      44.237  27.163  45.560  1.00  0.00           C
ATOM   2733  O   PHE A 327      44.311  27.210  46.807  1.00  0.00           O
ATOM   2734  N   HSD A 328      43.060  27.377  44.827  1.00  0.00           N
ATOM   2735  HN  HSD A 328      43.011  26.939  43.933  1.00  0.00           H
ATOM   2736  CA  HSD A 328      41.878  27.811  45.511  1.00  0.00           C
ATOM   2737  HA  HSD A 328      42.256  28.504  46.248  1.00  0.00           H
ATOM   2738  CB  HSD A 328      40.915  28.532  44.526  1.00  0.00           C
ATOM   2739  HB1 HSD A 328      40.138  29.043  45.133  1.00  0.00           H
ATOM   2740  HB2 HSD A 328      40.548  27.731  43.850  1.00  0.00           H
ATOM   2741  ND1 HSD A 328      41.065  30.215  42.560  1.00  0.00           N
ATOM   2742  HD1 HSD A 328      40.096  30.360  42.361  1.00  0.00           H
ATOM   2743  CG  HSD A 328      41.578  29.674  43.673  1.00  0.00           C
ATOM   2744  CE1 HSD A 328      41.957  31.096  41.913  1.00  0.00           C
ATOM   2745  HE1 HSD A 328      41.748  31.631  40.987  1.00  0.00           H
ATOM   2746  NE2 HSD A 328      43.060  31.054  42.616  1.00  0.00           N
ATOM   2747  CD2 HSD A 328      42.806  30.164  43.707  1.00  0.00           C
ATOM   2748  HD2 HSD A 328      43.566  30.037  44.468  1.00  0.00           H
ATOM   2749  C   HSD A 328      41.199  26.769  46.396  1.00  0.00           C
ATOM   2750  O   HSD A 328      40.699  27.026  47.527  1.00  0.00           O
ATOM   2751  N   ALA A 329      41.286  25.513  46.014  1.00  0.00           N
ATOM   2752  HN  ALA A 329      41.550  25.266  45.085  1.00  0.00           H
ATOM   2753  CA  ALA A 329      40.770  24.352  46.836  1.00  0.00           C
ATOM   2754  HA  ALA A 329      39.759  24.590  47.135  1.00  0.00           H
ATOM   2755  CB  ALA A 329      40.847  23.038  45.999  1.00  0.00           C
ATOM   2756  HB1 ALA A 329      40.382  23.238  45.010  1.00  0.00           H
ATOM   2757  HB2 ALA A 329      40.260  22.278  46.557  1.00  0.00           H
ATOM   2758  HB3 ALA A 329      41.904  22.737  45.836  1.00  0.00           H
ATOM   2759  C   ALA A 329      41.502  24.201  48.263  1.00  0.00           C
ATOM   2760  O   ALA A 329      40.895  23.992  49.320  1.00  0.00           O
ATOM   2761  N   VAL A 330      42.823  24.145  48.207  1.00  0.00           N
ATOM   2762  HN  VAL A 330      43.163  24.054  47.274  1.00  0.00           H
ATOM   2763  CA  VAL A 330      43.789  24.258  49.286  1.00  0.00           C
ATOM   2764  HA  VAL A 330      43.644  23.498  50.039  1.00  0.00           H
ATOM   2765  CB  VAL A 330      45.188  23.981  48.806  1.00  0.00           C
ATOM   2766  HB  VAL A 330      45.350  24.594  47.894  1.00  0.00           H
ATOM   2767  CG1 VAL A 330      46.262  24.564  49.838  1.00  0.00           C
ATOM   2768 1HG1 VAL A 330      47.240  24.379  49.344  1.00  0.00           H
ATOM   2769 2HG1 VAL A 330      46.223  23.873  50.706  1.00  0.00           H
ATOM   2770 3HG1 VAL A 330      46.296  25.651  50.065  1.00  0.00           H
ATOM   2771  CG2 VAL A 330      45.432  22.482  48.522  1.00  0.00           C
ATOM   2772 1HG2 VAL A 330      45.714  21.937  49.449  1.00  0.00           H
ATOM   2773 2HG2 VAL A 330      46.403  22.393  47.990  1.00  0.00           H
ATOM   2774 3HG2 VAL A 330      44.670  22.070  47.826  1.00  0.00           H
ATOM   2775  C   VAL A 330      43.651  25.564  50.090  1.00  0.00           C
ATOM   2776  O   VAL A 330      43.772  25.539  51.341  1.00  0.00           O
ATOM   2777  N   ALA A 331      43.462  26.649  49.403  1.00  0.00           N
ATOM   2778  HN  ALA A 331      43.473  26.690  48.407  1.00  0.00           H
ATOM   2779  CA  ALA A 331      43.087  27.956  50.071  1.00  0.00           C
ATOM   2780  HA  ALA A 331      43.896  28.052  50.780  1.00  0.00           H
ATOM   2781  CB  ALA A 331      43.213  29.219  49.207  1.00  0.00           C
ATOM   2782  HB1 ALA A 331      42.534  29.189  48.328  1.00  0.00           H
ATOM   2783  HB2 ALA A 331      44.154  29.395  48.643  1.00  0.00           H
ATOM   2784  HB3 ALA A 331      43.058  30.143  49.804  1.00  0.00           H
ATOM   2785  C   ALA A 331      41.781  27.875  50.771  1.00  0.00           C
ATOM   2786  O   ALA A 331      41.681  28.330  51.903  1.00  0.00           O
ATOM   2787  N   TRP A 332      40.700  27.210  50.240  1.00  0.00           N
ATOM   2788  HN  TRP A 332      40.714  26.982  49.269  1.00  0.00           H
ATOM   2789  CA  TRP A 332      39.546  27.003  51.020  1.00  0.00           C
ATOM   2790  HA  TRP A 332      39.245  27.924  51.497  1.00  0.00           H
ATOM   2791  CB  TRP A 332      38.281  26.637  50.150  1.00  0.00           C
ATOM   2792  HB1 TRP A 332      37.443  26.197  50.731  1.00  0.00           H
ATOM   2793  HB2 TRP A 332      38.544  25.793  49.477  1.00  0.00           H
ATOM   2794  CG  TRP A 332      37.594  27.850  49.445  1.00  0.00           C
ATOM   2795  CD1 TRP A 332      37.700  28.279  48.145  1.00  0.00           C
ATOM   2796  HD1 TRP A 332      38.300  27.727  47.437  1.00  0.00           H
ATOM   2797  NE1 TRP A 332      37.102  29.498  48.024  1.00  0.00           N
ATOM   2798  HE1 TRP A 332      36.947  30.089  47.262  1.00  0.00           H
ATOM   2799  CE2 TRP A 332      36.522  29.872  49.245  1.00  0.00           C
ATOM   2800  CD2 TRP A 332      36.859  28.875  50.169  1.00  0.00           C
ATOM   2801  CE3 TRP A 332      36.431  29.051  51.454  1.00  0.00           C
ATOM   2802  HE3 TRP A 332      36.603  28.312  52.222  1.00  0.00           H
ATOM   2803  CZ3 TRP A 332      35.764  30.224  51.834  1.00  0.00           C
ATOM   2804  HZ3 TRP A 332      35.469  30.537  52.825  1.00  0.00           H
ATOM   2805  CZ2 TRP A 332      35.916  31.057  49.606  1.00  0.00           C
ATOM   2806  HZ2 TRP A 332      35.654  31.812  48.879  1.00  0.00           H
ATOM   2807  CH2 TRP A 332      35.525  31.203  50.898  1.00  0.00           C
ATOM   2808  HH2 TRP A 332      35.165  32.176  51.197  1.00  0.00           H
ATOM   2809  C   TRP A 332      39.577  26.013  52.131  1.00  0.00           C
ATOM   2810  O   TRP A 332      38.926  26.109  53.205  1.00  0.00           O
ATOM   2811  N   GLY A 333      40.341  24.909  51.886  1.00  0.00           N
ATOM   2812  HN  GLY A 333      40.950  25.006  51.103  1.00  0.00           H
ATOM   2813  CA  GLY A 333      40.555  23.833  52.822  1.00  0.00           C
ATOM   2814  HA1 GLY A 333      40.981  23.024  52.247  1.00  0.00           H
ATOM   2815  HA2 GLY A 333      39.583  23.633  53.248  1.00  0.00           H
ATOM   2816  C   GLY A 333      41.446  23.996  53.929  1.00  0.00           C
ATOM   2817  O   GLY A 333      41.199  23.441  55.017  1.00  0.00           O
ATOM   2818  N   THR A 334      42.524  24.762  53.770  1.00  0.00           N
ATOM   2819  HN  THR A 334      42.592  25.356  52.972  1.00  0.00           H
ATOM   2820  CA  THR A 334      43.514  24.971  54.840  1.00  0.00           C
ATOM   2821  HA  THR A 334      43.923  24.081  55.295  1.00  0.00           H
ATOM   2822  CB  THR A 334      44.806  25.608  54.369  1.00  0.00           C
ATOM   2823  HB  THR A 334      44.490  26.609  54.007  1.00  0.00           H
ATOM   2824  OG1 THR A 334      45.398  24.846  53.340  1.00  0.00           O
ATOM   2825  HG1 THR A 334      44.895  24.960  52.531  1.00  0.00           H
ATOM   2826  CG2 THR A 334      45.932  25.858  55.381  1.00  0.00           C
ATOM   2827 1HG2 THR A 334      46.796  26.248  54.800  1.00  0.00           H
ATOM   2828 2HG2 THR A 334      46.104  24.789  55.630  1.00  0.00           H
ATOM   2829 3HG2 THR A 334      45.706  26.388  56.331  1.00  0.00           H
ATOM   2830  C   THR A 334      43.034  25.884  55.951  1.00  0.00           C
ATOM   2831  O   THR A 334      43.514  25.494  57.015  1.00  0.00           O
ATOM   2832  N   PRO A 335      42.108  26.864  55.886  1.00  0.00           N
ATOM   2833  CD  PRO A 335      41.795  27.647  54.681  1.00  0.00           C
ATOM   2834  HD1 PRO A 335      41.413  26.927  53.926  1.00  0.00           H
ATOM   2835  HD2 PRO A 335      42.735  28.156  54.377  1.00  0.00           H
ATOM   2836  CA  PRO A 335      41.578  27.535  57.095  1.00  0.00           C
ATOM   2837  HA  PRO A 335      42.309  27.772  57.854  1.00  0.00           H
ATOM   2838  CB  PRO A 335      41.087  28.861  56.496  1.00  0.00           C
ATOM   2839  HB1 PRO A 335      41.930  29.581  56.570  1.00  0.00           H
ATOM   2840  HB2 PRO A 335      40.171  29.376  56.855  1.00  0.00           H
ATOM   2841  CG  PRO A 335      40.765  28.604  55.114  1.00  0.00           C
ATOM   2842  HG1 PRO A 335      39.723  28.220  55.111  1.00  0.00           H
ATOM   2843  HG2 PRO A 335      40.674  29.507  54.474  1.00  0.00           H
ATOM   2844  C   PRO A 335      40.468  26.755  57.723  1.00  0.00           C
ATOM   2845  O   PRO A 335      40.169  26.850  58.911  1.00  0.00           O
ATOM   2846  N   GLY A 336      39.665  26.026  56.882  1.00  0.00           N
ATOM   2847  HN  GLY A 336      39.916  25.969  55.919  1.00  0.00           H
ATOM   2848  CA  GLY A 336      38.670  25.081  57.311  1.00  0.00           C
ATOM   2849  HA1 GLY A 336      38.348  24.593  56.403  1.00  0.00           H
ATOM   2850  HA2 GLY A 336      37.940  25.593  57.920  1.00  0.00           H
ATOM   2851  C   GLY A 336      39.190  23.901  58.140  1.00  0.00           C
ATOM   2852  O   GLY A 336      38.538  23.570  59.160  1.00  0.00           O
ATOM   2853  N   PHE A 337      40.300  23.268  57.729  1.00  0.00           N
ATOM   2854  HN  PHE A 337      40.718  23.359  56.828  1.00  0.00           H
ATOM   2855  CA  PHE A 337      41.008  22.156  58.416  1.00  0.00           C
ATOM   2856  HA  PHE A 337      40.288  21.389  58.663  1.00  0.00           H
ATOM   2857  CB  PHE A 337      42.180  21.633  57.541  1.00  0.00           C
ATOM   2858  HB1 PHE A 337      42.979  22.398  57.438  1.00  0.00           H
ATOM   2859  HB2 PHE A 337      41.872  21.332  56.517  1.00  0.00           H
ATOM   2860  CG  PHE A 337      42.659  20.336  58.225  1.00  0.00           C
ATOM   2861  CD1 PHE A 337      41.748  19.246  58.211  1.00  0.00           C
ATOM   2862  HD1 PHE A 337      40.705  19.347  57.949  1.00  0.00           H
ATOM   2863  CE1 PHE A 337      42.322  18.054  58.690  1.00  0.00           C
ATOM   2864  HE1 PHE A 337      41.754  17.140  58.779  1.00  0.00           H
ATOM   2865  CZ  PHE A 337      43.671  17.905  58.990  1.00  0.00           C
ATOM   2866  HZ  PHE A 337      43.998  16.978  59.438  1.00  0.00           H
ATOM   2867  CD2 PHE A 337      44.009  20.200  58.604  1.00  0.00           C
ATOM   2868  HD2 PHE A 337      44.699  21.013  58.434  1.00  0.00           H
ATOM   2869  CE2 PHE A 337      44.506  18.981  59.000  1.00  0.00           C
ATOM   2870  HE2 PHE A 337      45.573  18.889  59.134  1.00  0.00           H
ATOM   2871  C   PHE A 337      41.469  22.715  59.745  1.00  0.00           C
ATOM   2872  O   PHE A 337      41.075  22.176  60.781  1.00  0.00           O
ATOM   2873  N   LEU A 338      42.178  23.868  59.872  1.00  0.00           N
ATOM   2874  HN  LEU A 338      42.421  24.493  59.135  1.00  0.00           H
ATOM   2875  CA  LEU A 338      42.761  24.132  61.156  1.00  0.00           C
ATOM   2876  HA  LEU A 338      43.071  23.237  61.674  1.00  0.00           H
ATOM   2877  CB  LEU A 338      43.920  25.174  60.941  1.00  0.00           C
ATOM   2878  HB1 LEU A 338      43.587  26.114  60.451  1.00  0.00           H
ATOM   2879  HB2 LEU A 338      44.566  24.808  60.114  1.00  0.00           H
ATOM   2880  CG  LEU A 338      44.691  25.540  62.233  1.00  0.00           C
ATOM   2881  HG  LEU A 338      44.049  25.961  63.036  1.00  0.00           H
ATOM   2882  CD1 LEU A 338      45.379  24.303  62.868  1.00  0.00           C
ATOM   2883 1HD1 LEU A 338      46.146  24.700  63.567  1.00  0.00           H
ATOM   2884 2HD1 LEU A 338      45.854  23.714  62.054  1.00  0.00           H
ATOM   2885 3HD1 LEU A 338      44.611  23.679  63.372  1.00  0.00           H
ATOM   2886  CD2 LEU A 338      45.701  26.571  61.766  1.00  0.00           C
ATOM   2887 1HD2 LEU A 338      46.128  27.192  62.583  1.00  0.00           H
ATOM   2888 2HD2 LEU A 338      45.174  27.264  61.076  1.00  0.00           H
ATOM   2889 3HD2 LEU A 338      46.531  26.194  61.131  1.00  0.00           H
ATOM   2890  C   LEU A 338      41.779  24.636  62.111  1.00  0.00           C
ATOM   2891  O   LEU A 338      41.892  24.403  63.321  1.00  0.00           O
ATOM   2892  N   THR A 339      40.768  25.381  61.629  1.00  0.00           N
ATOM   2893  HN  THR A 339      40.756  25.635  60.665  1.00  0.00           H
ATOM   2894  CA  THR A 339      39.644  25.988  62.428  1.00  0.00           C
ATOM   2895  HA  THR A 339      40.039  26.589  63.233  1.00  0.00           H
ATOM   2896  CB  THR A 339      38.609  26.950  61.738  1.00  0.00           C
ATOM   2897  HB  THR A 339      37.964  26.500  60.952  1.00  0.00           H
ATOM   2898  OG1 THR A 339      39.353  28.014  61.155  1.00  0.00           O
ATOM   2899  HG1 THR A 339      39.895  27.656  60.448  1.00  0.00           H
ATOM   2900  CG2 THR A 339      37.678  27.656  62.733  1.00  0.00           C
ATOM   2901 1HG2 THR A 339      37.196  28.520  62.227  1.00  0.00           H
ATOM   2902 2HG2 THR A 339      38.185  28.214  63.549  1.00  0.00           H
ATOM   2903 3HG2 THR A 339      37.014  26.938  63.259  1.00  0.00           H
ATOM   2904  C   THR A 339      38.968  24.857  63.201  1.00  0.00           C
ATOM   2905  O   THR A 339      38.830  24.896  64.419  1.00  0.00           O
ATOM   2906  N   VAL A 340      38.640  23.732  62.579  1.00  0.00           N
ATOM   2907  HN  VAL A 340      38.679  23.517  61.606  1.00  0.00           H
ATOM   2908  CA  VAL A 340      38.045  22.575  63.277  1.00  0.00           C
ATOM   2909  HA  VAL A 340      37.178  22.918  63.820  1.00  0.00           H
ATOM   2910  CB  VAL A 340      37.435  21.429  62.373  1.00  0.00           C
ATOM   2911  HB  VAL A 340      38.217  21.167  61.629  1.00  0.00           H
ATOM   2912  CG1 VAL A 340      36.874  20.143  63.077  1.00  0.00           C
ATOM   2913 1HG1 VAL A 340      35.911  20.358  63.588  1.00  0.00           H
ATOM   2914 2HG1 VAL A 340      37.637  19.586  63.662  1.00  0.00           H
ATOM   2915 3HG1 VAL A 340      36.608  19.444  62.256  1.00  0.00           H
ATOM   2916  CG2 VAL A 340      36.313  22.038  61.587  1.00  0.00           C
ATOM   2917 1HG2 VAL A 340      35.975  21.317  60.812  1.00  0.00           H
ATOM   2918 2HG2 VAL A 340      36.569  22.957  61.016  1.00  0.00           H
ATOM   2919 3HG2 VAL A 340      35.435  22.361  62.186  1.00  0.00           H
ATOM   2920  C   VAL A 340      38.919  21.838  64.315  1.00  0.00           C
ATOM   2921  O   VAL A 340      38.462  21.597  65.395  1.00  0.00           O
ATOM   2922  N   MET A 341      40.249  21.631  63.996  1.00  0.00           N
ATOM   2923  HN  MET A 341      40.623  21.964  63.134  1.00  0.00           H
ATOM   2924  CA  MET A 341      41.179  20.995  64.885  1.00  0.00           C
ATOM   2925  HA  MET A 341      40.835  19.977  64.992  1.00  0.00           H
ATOM   2926  CB  MET A 341      42.626  20.846  64.297  1.00  0.00           C
ATOM   2927  HB1 MET A 341      43.167  20.239  65.054  1.00  0.00           H
ATOM   2928  HB2 MET A 341      43.123  21.838  64.230  1.00  0.00           H
ATOM   2929  CG  MET A 341      42.615  20.072  62.975  1.00  0.00           C
ATOM   2930  HG1 MET A 341      42.531  20.934  62.279  1.00  0.00           H
ATOM   2931  HG2 MET A 341      41.704  19.444  63.070  1.00  0.00           H
ATOM   2932  SD  MET A 341      44.038  19.032  62.517  1.00  0.00           S
ATOM   2933  CE  MET A 341      45.345  20.313  62.251  1.00  0.00           C
ATOM   2934  HE1 MET A 341      45.534  20.830  63.217  1.00  0.00           H
ATOM   2935  HE2 MET A 341      45.144  21.100  61.494  1.00  0.00           H
ATOM   2936  HE3 MET A 341      46.294  19.776  62.034  1.00  0.00           H
ATOM   2937  C   MET A 341      41.358  21.633  66.235  1.00  0.00           C
ATOM   2938  O   MET A 341      41.355  21.025  67.306  1.00  0.00           O
ATOM   2939  N   LEU A 342      41.553  22.926  66.135  1.00  0.00           N
ATOM   2940  HN  LEU A 342      41.614  23.447  65.287  1.00  0.00           H
ATOM   2941  CA  LEU A 342      41.638  23.828  67.250  1.00  0.00           C
ATOM   2942  HA  LEU A 342      42.363  23.436  67.948  1.00  0.00           H
ATOM   2943  CB  LEU A 342      42.140  25.266  66.891  1.00  0.00           C
ATOM   2944  HB1 LEU A 342      41.461  25.776  66.175  1.00  0.00           H
ATOM   2945  HB2 LEU A 342      43.077  25.084  66.323  1.00  0.00           H
ATOM   2946  CG  LEU A 342      42.444  26.309  67.939  1.00  0.00           C
ATOM   2947  HG  LEU A 342      41.524  26.508  68.529  1.00  0.00           H
ATOM   2948  CD1 LEU A 342      43.495  25.804  68.950  1.00  0.00           C
ATOM   2949 1HD1 LEU A 342      43.039  25.018  69.588  1.00  0.00           H
ATOM   2950 2HD1 LEU A 342      43.915  26.639  69.551  1.00  0.00           H
ATOM   2951 3HD1 LEU A 342      44.359  25.458  68.343  1.00  0.00           H
ATOM   2952  CD2 LEU A 342      42.984  27.650  67.370  1.00  0.00           C
ATOM   2953 1HD2 LEU A 342      43.090  28.436  68.148  1.00  0.00           H
ATOM   2954 2HD2 LEU A 342      42.302  28.002  66.567  1.00  0.00           H
ATOM   2955 3HD2 LEU A 342      44.002  27.446  66.974  1.00  0.00           H
ATOM   2956  C   LEU A 342      40.345  23.921  68.109  1.00  0.00           C
ATOM   2957  O   LEU A 342      40.335  23.791  69.336  1.00  0.00           O
ATOM   2958  N   LEU A 343      39.288  23.932  67.409  1.00  0.00           N
ATOM   2959  HN  LEU A 343      39.219  23.963  66.415  1.00  0.00           H
ATOM   2960  CA  LEU A 343      37.969  23.894  67.968  1.00  0.00           C
ATOM   2961  HA  LEU A 343      37.858  24.687  68.692  1.00  0.00           H
ATOM   2962  CB  LEU A 343      36.853  23.955  66.882  1.00  0.00           C
ATOM   2963  HB1 LEU A 343      36.876  23.133  66.135  1.00  0.00           H
ATOM   2964  HB2 LEU A 343      37.167  24.841  66.289  1.00  0.00           H
ATOM   2965  CG  LEU A 343      35.384  24.064  67.417  1.00  0.00           C
ATOM   2966  HG  LEU A 343      35.110  23.262  68.135  1.00  0.00           H
ATOM   2967  CD1 LEU A 343      34.914  25.316  68.100  1.00  0.00           C
ATOM   2968 1HD1 LEU A 343      33.844  25.351  68.397  1.00  0.00           H
ATOM   2969 2HD1 LEU A 343      35.085  26.201  67.450  1.00  0.00           H
ATOM   2970 3HD1 LEU A 343      35.598  25.586  68.933  1.00  0.00           H
ATOM   2971  CD2 LEU A 343      34.327  23.661  66.267  1.00  0.00           C
ATOM   2972 1HD2 LEU A 343      34.642  24.301  65.415  1.00  0.00           H
ATOM   2973 2HD2 LEU A 343      33.285  23.889  66.577  1.00  0.00           H
ATOM   2974 3HD2 LEU A 343      34.492  22.573  66.118  1.00  0.00           H
ATOM   2975  C   LEU A 343      37.643  22.642  68.709  1.00  0.00           C
ATOM   2976  O   LEU A 343      37.110  22.724  69.804  1.00  0.00           O
ATOM   2977  N   ALA A 344      38.051  21.461  68.190  1.00  0.00           N
ATOM   2978  HN  ALA A 344      38.249  21.394  67.215  1.00  0.00           H
ATOM   2979  CA  ALA A 344      38.133  20.167  68.797  1.00  0.00           C
ATOM   2980  HA  ALA A 344      37.203  19.893  69.274  1.00  0.00           H
ATOM   2981  CB  ALA A 344      38.345  19.016  67.842  1.00  0.00           C
ATOM   2982  HB1 ALA A 344      39.319  19.247  67.359  1.00  0.00           H
ATOM   2983  HB2 ALA A 344      37.432  19.058  67.210  1.00  0.00           H
ATOM   2984  HB3 ALA A 344      38.452  18.049  68.377  1.00  0.00           H
ATOM   2985  C   ALA A 344      39.091  20.095  70.009  1.00  0.00           C
ATOM   2986  O   ALA A 344      38.739  19.493  71.020  1.00  0.00           O
ATOM   2987  N   MET A 345      40.287  20.743  69.899  1.00  0.00           N
ATOM   2988  HN  MET A 345      40.636  21.002  69.001  1.00  0.00           H
ATOM   2989  CA  MET A 345      41.326  20.857  70.958  1.00  0.00           C
ATOM   2990  HA  MET A 345      41.496  19.804  71.129  1.00  0.00           H
ATOM   2991  CB  MET A 345      42.642  21.631  70.577  1.00  0.00           C
ATOM   2992  HB1 MET A 345      42.484  22.669  70.213  1.00  0.00           H
ATOM   2993  HB2 MET A 345      43.176  21.023  69.816  1.00  0.00           H
ATOM   2994  CG  MET A 345      43.660  21.875  71.685  1.00  0.00           C
ATOM   2995  HG1 MET A 345      43.937  20.858  72.038  1.00  0.00           H
ATOM   2996  HG2 MET A 345      43.159  22.341  72.561  1.00  0.00           H
ATOM   2997  SD  MET A 345      45.169  22.739  71.293  1.00  0.00           S
ATOM   2998  CE  MET A 345      45.827  22.584  72.991  1.00  0.00           C
ATOM   2999  HE1 MET A 345      45.255  23.114  73.782  1.00  0.00           H
ATOM   3000  HE2 MET A 345      46.864  22.970  73.095  1.00  0.00           H
ATOM   3001  HE3 MET A 345      45.885  21.530  73.339  1.00  0.00           H
ATOM   3002  C   MET A 345      40.759  21.302  72.274  1.00  0.00           C
ATOM   3003  O   MET A 345      41.219  20.923  73.355  1.00  0.00           O
ATOM   3004  N   ASN A 346      39.826  22.322  72.220  1.00  0.00           N
ATOM   3005  HN  ASN A 346      39.526  22.592  71.309  1.00  0.00           H
ATOM   3006  CA  ASN A 346      39.284  22.970  73.365  1.00  0.00           C
ATOM   3007  HA  ASN A 346      38.456  23.549  72.983  1.00  0.00           H
ATOM   3008  CB  ASN A 346      38.728  21.999  74.444  1.00  0.00           C
ATOM   3009  HB1 ASN A 346      39.608  21.740  75.070  1.00  0.00           H
ATOM   3010  HB2 ASN A 346      38.289  21.018  74.161  1.00  0.00           H
ATOM   3011  CG  ASN A 346      37.752  22.582  75.380  1.00  0.00           C
ATOM   3012  OD1 ASN A 346      37.932  22.583  76.549  1.00  0.00           O
ATOM   3013  ND2 ASN A 346      36.707  23.232  74.879  1.00  0.00           N
ATOM   3014 1HD2 ASN A 346      36.638  23.424  73.900  1.00  0.00           H
ATOM   3015 2HD2 ASN A 346      36.009  23.604  75.491  1.00  0.00           H
ATOM   3016  C   ASN A 346      40.080  24.145  73.873  1.00  0.00           C
ATOM   3017  O   ASN A 346      40.445  24.113  75.033  1.00  0.00           O
ATOM   3018  N   LYS A 347      40.428  25.143  73.035  1.00  0.00           N
ATOM   3019  HN  LYS A 347      40.039  25.114  72.117  1.00  0.00           H
ATOM   3020  CA  LYS A 347      41.289  26.297  73.360  1.00  0.00           C
ATOM   3021  HA  LYS A 347      41.641  26.111  74.364  1.00  0.00           H
ATOM   3022  CB  LYS A 347      42.546  26.517  72.416  1.00  0.00           C
ATOM   3023  HB1 LYS A 347      42.937  27.551  72.520  1.00  0.00           H
ATOM   3024  HB2 LYS A 347      42.244  26.585  71.349  1.00  0.00           H
ATOM   3025  CG  LYS A 347      43.750  25.636  72.684  1.00  0.00           C
ATOM   3026  HG1 LYS A 347      44.428  25.739  71.810  1.00  0.00           H
ATOM   3027  HG2 LYS A 347      43.383  24.588  72.664  1.00  0.00           H
ATOM   3028  CD  LYS A 347      44.512  26.078  73.957  1.00  0.00           C
ATOM   3029  HD1 LYS A 347      44.583  27.186  73.988  1.00  0.00           H
ATOM   3030  HD2 LYS A 347      45.519  25.624  73.833  1.00  0.00           H
ATOM   3031  CE  LYS A 347      43.954  25.630  75.256  1.00  0.00           C
ATOM   3032  HE1 LYS A 347      43.647  24.563  75.217  1.00  0.00           H
ATOM   3033  HE2 LYS A 347      43.151  26.321  75.591  1.00  0.00           H
ATOM   3034  NZ  LYS A 347      44.903  25.641  76.352  1.00  0.00           N
ATOM   3035  HZ1 LYS A 347      45.898  25.630  76.052  1.00  0.00           H
ATOM   3036  HZ2 LYS A 347      44.769  24.847  77.010  1.00  0.00           H
ATOM   3037  HZ3 LYS A 347      44.834  26.527  76.891  1.00  0.00           H
ATOM   3038  C   LYS A 347      40.553  27.646  73.604  1.00  0.00           C
ATOM   3039  O   LYS A 347      41.148  28.642  73.982  1.00  0.00           O
ATOM   3040  N   VAL A 348      39.252  27.704  73.424  1.00  0.00           N
ATOM   3041  HN  VAL A 348      38.778  26.876  73.133  1.00  0.00           H
ATOM   3042  CA  VAL A 348      38.414  28.879  73.615  1.00  0.00           C
ATOM   3043  HA  VAL A 348      38.775  29.601  72.897  1.00  0.00           H
ATOM   3044  CB  VAL A 348      37.017  28.688  73.081  1.00  0.00           C
ATOM   3045  HB  VAL A 348      37.072  28.514  71.985  1.00  0.00           H
ATOM   3046  CG1 VAL A 348      36.241  27.573  73.839  1.00  0.00           C
ATOM   3047 1HG1 VAL A 348      36.118  27.736  74.931  1.00  0.00           H
ATOM   3048 2HG1 VAL A 348      36.671  26.570  73.632  1.00  0.00           H
ATOM   3049 3HG1 VAL A 348      35.213  27.558  73.418  1.00  0.00           H
ATOM   3050  CG2 VAL A 348      36.116  29.917  73.442  1.00  0.00           C
ATOM   3051 1HG2 VAL A 348      36.679  30.777  73.021  1.00  0.00           H
ATOM   3052 2HG2 VAL A 348      35.941  30.148  74.515  1.00  0.00           H
ATOM   3053 3HG2 VAL A 348      35.118  29.725  72.992  1.00  0.00           H
ATOM   3054  C   VAL A 348      38.430  29.539  74.998  1.00  0.00           C
ATOM   3055  O   VAL A 348      38.283  28.913  76.054  1.00  0.00           O
ATOM   3056  N   GLU A 349      38.712  30.918  75.076  1.00  0.00           N
ATOM   3057  HN  GLU A 349      39.038  31.424  74.281  1.00  0.00           H
ATOM   3058  CA  GLU A 349      38.642  31.730  76.207  1.00  0.00           C
ATOM   3059  HA  GLU A 349      37.915  31.227  76.826  1.00  0.00           H
ATOM   3060  CB  GLU A 349      40.056  31.758  76.933  1.00  0.00           C
ATOM   3061  HB1 GLU A 349      40.191  30.683  77.178  1.00  0.00           H
ATOM   3062  HB2 GLU A 349      40.182  32.269  77.912  1.00  0.00           H
ATOM   3063  CG  GLU A 349      41.345  32.084  76.109  1.00  0.00           C
ATOM   3064  HG1 GLU A 349      41.340  33.184  75.950  1.00  0.00           H
ATOM   3065  HG2 GLU A 349      41.322  31.617  75.101  1.00  0.00           H
ATOM   3066  CD  GLU A 349      42.640  31.737  76.847  1.00  0.00           C
ATOM   3067  OE1 GLU A 349      42.505  31.026  77.867  1.00  0.00           O
ATOM   3068  OE2 GLU A 349      43.721  32.112  76.455  1.00  0.00           O
ATOM   3069  C   GLU A 349      38.202  33.201  76.069  1.00  0.00           C
ATOM   3070  O   GLU A 349      38.298  33.763  74.957  1.00  0.00           O
ATOM   3071  N   GLY A 350      37.672  33.756  77.199  1.00  0.00           N
ATOM   3072  HN  GLY A 350      37.576  33.179  78.006  1.00  0.00           H
ATOM   3073  CA  GLY A 350      36.933  35.040  77.166  1.00  0.00           C
ATOM   3074  HA1 GLY A 350      36.061  34.785  77.750  1.00  0.00           H
ATOM   3075  HA2 GLY A 350      36.650  35.292  76.155  1.00  0.00           H
ATOM   3076  C   GLY A 350      37.517  36.209  77.866  1.00  0.00           C
ATOM   3077  O   GLY A 350      37.872  36.148  79.041  1.00  0.00           O
ATOM   3078  N   ASP A 351      37.619  37.273  77.140  1.00  0.00           N
ATOM   3079  HN  ASP A 351      37.276  37.366  76.208  1.00  0.00           H
ATOM   3080  CA  ASP A 351      37.972  38.552  77.809  1.00  0.00           C
ATOM   3081  HA  ASP A 351      38.238  38.454  78.851  1.00  0.00           H
ATOM   3082  CB  ASP A 351      39.236  39.268  77.098  1.00  0.00           C
ATOM   3083  HB1 ASP A 351      39.147  39.047  76.012  1.00  0.00           H
ATOM   3084  HB2 ASP A 351      40.224  38.916  77.463  1.00  0.00           H
ATOM   3085  CG  ASP A 351      39.280  40.774  77.258  1.00  0.00           C
ATOM   3086  OD1 ASP A 351      39.308  41.517  76.289  1.00  0.00           O
ATOM   3087  OD2 ASP A 351      39.349  41.289  78.445  1.00  0.00           O
ATOM   3088  C   ASP A 351      36.780  39.536  77.774  1.00  0.00           C
ATOM   3089  O   ASP A 351      36.144  39.724  76.722  1.00  0.00           O
ATOM   3090  N   ASN A 352      36.498  40.094  78.980  1.00  0.00           N
ATOM   3091  HN  ASN A 352      37.046  39.806  79.762  1.00  0.00           H
ATOM   3092  CA  ASN A 352      35.433  41.009  79.239  1.00  0.00           C
ATOM   3093  HA  ASN A 352      34.717  40.722  78.483  1.00  0.00           H
ATOM   3094  CB  ASN A 352      35.032  41.113  80.750  1.00  0.00           C
ATOM   3095  HB1 ASN A 352      34.158  41.785  80.879  1.00  0.00           H
ATOM   3096  HB2 ASN A 352      35.936  41.439  81.307  1.00  0.00           H
ATOM   3097  CG  ASN A 352      34.550  39.791  81.357  1.00  0.00           C
ATOM   3098  OD1 ASN A 352      34.345  38.752  80.754  1.00  0.00           O
ATOM   3099  ND2 ASN A 352      34.566  39.786  82.715  1.00  0.00           N
ATOM   3100 1HD2 ASN A 352      34.560  38.956  83.271  1.00  0.00           H
ATOM   3101 2HD2 ASN A 352      34.537  40.668  83.187  1.00  0.00           H
ATOM   3102  C   ASN A 352      35.745  42.429  78.827  1.00  0.00           C
ATOM   3103  O   ASN A 352      34.757  43.140  78.811  1.00  0.00           O
ATOM   3104  N   ILE A 353      37.035  42.792  78.596  1.00  0.00           N
ATOM   3105  HN  ILE A 353      37.824  42.186  78.669  1.00  0.00           H
ATOM   3106  CA  ILE A 353      37.230  44.204  78.219  1.00  0.00           C
ATOM   3107  HA  ILE A 353      36.638  44.840  78.861  1.00  0.00           H
ATOM   3108  CB  ILE A 353      38.706  44.624  78.465  1.00  0.00           C
ATOM   3109  HB  ILE A 353      39.427  44.069  77.829  1.00  0.00           H
ATOM   3110  CG2 ILE A 353      38.889  46.077  78.008  1.00  0.00           C
ATOM   3111 1HG2 ILE A 353      38.257  46.814  78.549  1.00  0.00           H
ATOM   3112 2HG2 ILE A 353      38.646  46.241  76.936  1.00  0.00           H
ATOM   3113 3HG2 ILE A 353      39.970  46.287  78.149  1.00  0.00           H
ATOM   3114  CG1 ILE A 353      38.979  44.313  79.951  1.00  0.00           C
ATOM   3115 1HG1 ILE A 353      39.988  44.680  80.237  1.00  0.00           H
ATOM   3116 2HG1 ILE A 353      38.898  43.234  80.202  1.00  0.00           H
ATOM   3117  CD  ILE A 353      38.061  44.954  80.977  1.00  0.00           C
ATOM   3118  HD1 ILE A 353      37.374  44.205  81.426  1.00  0.00           H
ATOM   3119  HD2 ILE A 353      37.538  45.743  80.395  1.00  0.00           H
ATOM   3120  HD3 ILE A 353      38.642  45.456  81.780  1.00  0.00           H
ATOM   3121  C   ILE A 353      36.755  44.374  76.795  1.00  0.00           C
ATOM   3122  O   ILE A 353      35.735  45.080  76.525  1.00  0.00           O
ATOM   3123  N   SER A 354      37.337  43.566  75.886  1.00  0.00           N
ATOM   3124  HN  SER A 354      38.192  43.092  76.081  1.00  0.00           H
ATOM   3125  CA  SER A 354      36.758  43.431  74.478  1.00  0.00           C
ATOM   3126  HA  SER A 354      36.632  44.412  74.044  1.00  0.00           H
ATOM   3127  CB  SER A 354      37.549  42.441  73.539  1.00  0.00           C
ATOM   3128  HB1 SER A 354      38.600  42.800  73.493  1.00  0.00           H
ATOM   3129  HB2 SER A 354      37.097  42.326  72.530  1.00  0.00           H
ATOM   3130  OG  SER A 354      37.493  41.096  74.162  1.00  0.00           O
ATOM   3131  HG1 SER A 354      38.061  41.166  74.933  1.00  0.00           H
ATOM   3132  C   SER A 354      35.290  42.920  74.623  1.00  0.00           C
ATOM   3133  O   SER A 354      34.445  43.527  74.006  1.00  0.00           O
ATOM   3134  N   GLY A 355      35.037  41.911  75.391  1.00  0.00           N
ATOM   3135  HN  GLY A 355      35.798  41.496  75.884  1.00  0.00           H
ATOM   3136  CA  GLY A 355      33.783  41.097  75.290  1.00  0.00           C
ATOM   3137  HA1 GLY A 355      32.976  41.790  75.107  1.00  0.00           H
ATOM   3138  HA2 GLY A 355      33.854  40.532  76.208  1.00  0.00           H
ATOM   3139  C   GLY A 355      33.728  40.064  74.153  1.00  0.00           C
ATOM   3140  O   GLY A 355      32.653  39.666  73.744  1.00  0.00           O
ATOM   3141  N   VAL A 356      34.899  39.632  73.674  1.00  0.00           N
ATOM   3142  HN  VAL A 356      35.709  39.994  74.128  1.00  0.00           H
ATOM   3143  CA  VAL A 356      34.896  38.868  72.450  1.00  0.00           C
ATOM   3144  HA  VAL A 356      33.939  38.443  72.185  1.00  0.00           H
ATOM   3145  CB  VAL A 356      35.593  39.625  71.327  1.00  0.00           C
ATOM   3146  HB  VAL A 356      36.603  40.001  71.599  1.00  0.00           H
ATOM   3147  CG1 VAL A 356      35.830  38.721  70.105  1.00  0.00           C
ATOM   3148 1HG1 VAL A 356      36.611  37.941  70.224  1.00  0.00           H
ATOM   3149 2HG1 VAL A 356      36.138  39.398  69.279  1.00  0.00           H
ATOM   3150 3HG1 VAL A 356      34.884  38.312  69.691  1.00  0.00           H
ATOM   3151  CG2 VAL A 356      34.649  40.835  71.103  1.00  0.00           C
ATOM   3152 1HG2 VAL A 356      34.737  41.551  71.949  1.00  0.00           H
ATOM   3153 2HG2 VAL A 356      33.596  40.483  71.062  1.00  0.00           H
ATOM   3154 3HG2 VAL A 356      34.775  41.349  70.127  1.00  0.00           H
ATOM   3155  C   VAL A 356      35.740  37.679  72.818  1.00  0.00           C
ATOM   3156  O   VAL A 356      36.906  37.797  73.213  1.00  0.00           O
ATOM   3157  N   CYS A 357      35.171  36.428  72.786  1.00  0.00           N
ATOM   3158  HN  CYS A 357      34.185  36.389  72.646  1.00  0.00           H
ATOM   3159  CA  CYS A 357      35.972  35.237  72.923  1.00  0.00           C
ATOM   3160  HA  CYS A 357      36.531  35.334  73.842  1.00  0.00           H
ATOM   3161  CB  CYS A 357      35.020  34.063  73.173  1.00  0.00           C
ATOM   3162  HB1 CYS A 357      35.556  33.093  73.252  1.00  0.00           H
ATOM   3163  HB2 CYS A 357      34.391  33.905  72.271  1.00  0.00           H
ATOM   3164  SG  CYS A 357      33.938  34.236  74.607  1.00  0.00           S
ATOM   3165  C   CYS A 357      36.957  34.897  71.835  1.00  0.00           C
ATOM   3166  O   CYS A 357      36.653  35.111  70.687  1.00  0.00           O
ATOM   3167  N   PHE A 358      38.194  34.403  72.154  1.00  0.00           N
ATOM   3168  HN  PHE A 358      38.422  34.239  73.111  1.00  0.00           H
ATOM   3169  CA  PHE A 358      39.257  34.136  71.229  1.00  0.00           C
ATOM   3170  HA  PHE A 358      38.685  33.615  70.475  1.00  0.00           H
ATOM   3171  CB  PHE A 358      39.918  35.459  70.662  1.00  0.00           C
ATOM   3172  HB1 PHE A 358      40.429  35.812  71.583  1.00  0.00           H
ATOM   3173  HB2 PHE A 358      39.085  36.162  70.444  1.00  0.00           H
ATOM   3174  CG  PHE A 358      40.898  35.442  69.581  1.00  0.00           C
ATOM   3175  CD1 PHE A 358      40.547  34.749  68.429  1.00  0.00           C
ATOM   3176  HD1 PHE A 358      39.636  34.174  68.511  1.00  0.00           H
ATOM   3177  CE1 PHE A 358      41.240  34.997  67.223  1.00  0.00           C
ATOM   3178  HE1 PHE A 358      40.750  34.630  66.334  1.00  0.00           H
ATOM   3179  CZ  PHE A 358      42.435  35.727  67.224  1.00  0.00           C
ATOM   3180  HZ  PHE A 358      42.959  35.671  66.281  1.00  0.00           H
ATOM   3181  CD2 PHE A 358      42.074  36.230  69.559  1.00  0.00           C
ATOM   3182  HD2 PHE A 358      42.384  36.764  70.446  1.00  0.00           H
ATOM   3183  CE2 PHE A 358      42.955  36.241  68.417  1.00  0.00           C
ATOM   3184  HE2 PHE A 358      43.853  36.834  68.508  1.00  0.00           H
ATOM   3185  C   PHE A 358      40.200  33.140  71.806  1.00  0.00           C
ATOM   3186  O   PHE A 358      39.843  32.192  72.567  1.00  0.00           O
ATOM   3187  N   VAL A 359      41.484  33.201  71.566  1.00  0.00           N
ATOM   3188  HN  VAL A 359      41.853  34.057  71.214  1.00  0.00           H
ATOM   3189  CA  VAL A 359      42.458  32.160  71.804  1.00  0.00           C
ATOM   3190  HA  VAL A 359      42.376  31.587  72.715  1.00  0.00           H
ATOM   3191  CB  VAL A 359      42.746  31.207  70.646  1.00  0.00           C
ATOM   3192  HB  VAL A 359      41.833  30.577  70.593  1.00  0.00           H
ATOM   3193  CG1 VAL A 359      42.998  31.887  69.272  1.00  0.00           C
ATOM   3194 1HG1 VAL A 359      44.061  32.171  69.116  1.00  0.00           H
ATOM   3195 2HG1 VAL A 359      42.355  32.762  69.041  1.00  0.00           H
ATOM   3196 3HG1 VAL A 359      42.852  31.242  68.379  1.00  0.00           H
ATOM   3197  CG2 VAL A 359      43.833  30.182  71.013  1.00  0.00           C
ATOM   3198 1HG2 VAL A 359      44.841  30.647  71.006  1.00  0.00           H
ATOM   3199 2HG2 VAL A 359      43.756  29.344  70.286  1.00  0.00           H
ATOM   3200 3HG2 VAL A 359      43.589  29.693  71.980  1.00  0.00           H
ATOM   3201  C   VAL A 359      43.698  32.906  72.262  1.00  0.00           C
ATOM   3202  O   VAL A 359      44.004  34.003  71.817  1.00  0.00           O
ATOM   3203  N   GLY A 360      44.524  32.323  73.211  1.00  0.00           N
ATOM   3204  HN  GLY A 360      44.352  31.524  73.782  1.00  0.00           H
ATOM   3205  CA  GLY A 360      45.824  32.928  73.663  1.00  0.00           C
ATOM   3206  HA1 GLY A 360      46.268  33.379  72.787  1.00  0.00           H
ATOM   3207  HA2 GLY A 360      46.352  32.072  74.056  1.00  0.00           H
ATOM   3208  C   GLY A 360      45.673  34.111  74.565  1.00  0.00           C
ATOM   3209  O   GLY A 360      46.635  34.856  74.628  1.00  0.00           O
ATOM   3210  N   LEU A 361      44.543  34.276  75.218  1.00  0.00           N
ATOM   3211  HN  LEU A 361      43.818  33.600  75.115  1.00  0.00           H
ATOM   3212  CA  LEU A 361      44.266  35.493  75.977  1.00  0.00           C
ATOM   3213  HA  LEU A 361      44.757  36.310  75.469  1.00  0.00           H
ATOM   3214  CB  LEU A 361      42.746  35.710  76.097  1.00  0.00           C
ATOM   3215  HB1 LEU A 361      42.530  36.687  76.581  1.00  0.00           H
ATOM   3216  HB2 LEU A 361      42.263  34.921  76.713  1.00  0.00           H
ATOM   3217  CG  LEU A 361      42.136  35.599  74.769  1.00  0.00           C
ATOM   3218  HG  LEU A 361      42.200  34.596  74.296  1.00  0.00           H
ATOM   3219  CD1 LEU A 361      40.609  35.869  74.804  1.00  0.00           C
ATOM   3220 1HD1 LEU A 361      39.998  35.760  73.882  1.00  0.00           H
ATOM   3221 2HD1 LEU A 361      40.445  36.893  75.204  1.00  0.00           H
ATOM   3222 3HD1 LEU A 361      40.111  35.142  75.480  1.00  0.00           H
ATOM   3223  CD2 LEU A 361      42.556  36.629  73.703  1.00  0.00           C
ATOM   3224 1HD2 LEU A 361      43.579  36.542  73.279  1.00  0.00           H
ATOM   3225 2HD2 LEU A 361      42.350  37.640  74.117  1.00  0.00           H
ATOM   3226 3HD2 LEU A 361      41.910  36.619  72.800  1.00  0.00           H
ATOM   3227  C   LEU A 361      44.807  35.449  77.362  1.00  0.00           C
ATOM   3228  O   LEU A 361      45.420  36.406  77.872  1.00  0.00           O
ATOM   3229  N   TYR A 362      44.740  34.204  77.874  1.00  0.00           N
ATOM   3230  HN  TYR A 362      44.391  33.495  77.265  1.00  0.00           H
ATOM   3231  CA  TYR A 362      45.293  33.816  79.137  1.00  0.00           C
ATOM   3232  HA  TYR A 362      45.838  34.668  79.516  1.00  0.00           H
ATOM   3233  CB  TYR A 362      44.257  33.341  80.141  1.00  0.00           C
ATOM   3234  HB1 TYR A 362      44.672  33.093  81.141  1.00  0.00           H
ATOM   3235  HB2 TYR A 362      43.756  32.432  79.743  1.00  0.00           H
ATOM   3236  CG  TYR A 362      43.108  34.292  80.326  1.00  0.00           C
ATOM   3237  CD1 TYR A 362      41.868  33.846  79.843  1.00  0.00           C
ATOM   3238  HD1 TYR A 362      41.777  32.802  79.579  1.00  0.00           H
ATOM   3239  CE1 TYR A 362      40.791  34.658  80.044  1.00  0.00           C
ATOM   3240  HE1 TYR A 362      39.833  34.352  79.649  1.00  0.00           H
ATOM   3241  CZ  TYR A 362      40.951  35.976  80.623  1.00  0.00           C
ATOM   3242  OH  TYR A 362      39.864  36.808  80.414  1.00  0.00           O
ATOM   3243  HH  TYR A 362      39.095  36.323  80.105  1.00  0.00           H
ATOM   3244  CD2 TYR A 362      43.326  35.557  80.858  1.00  0.00           C
ATOM   3245  HD2 TYR A 362      44.239  35.625  81.430  1.00  0.00           H
ATOM   3246  CE2 TYR A 362      42.259  36.338  81.018  1.00  0.00           C
ATOM   3247  HE2 TYR A 362      42.370  37.345  81.391  1.00  0.00           H
ATOM   3248  C   TYR A 362      46.359  32.754  78.922  1.00  0.00           C
ATOM   3249  O   TYR A 362      47.366  32.805  79.604  1.00  0.00           O
ATOM   3250  N   ASP A 363      46.244  31.818  77.961  1.00  0.00           N
ATOM   3251  HN  ASP A 363      45.358  31.719  77.514  1.00  0.00           H
ATOM   3252  CA  ASP A 363      47.234  30.851  77.685  1.00  0.00           C
ATOM   3253  HA  ASP A 363      47.834  30.620  78.553  1.00  0.00           H
ATOM   3254  CB  ASP A 363      46.698  29.493  77.143  1.00  0.00           C
ATOM   3255  HB1 ASP A 363      47.499  28.866  76.697  1.00  0.00           H
ATOM   3256  HB2 ASP A 363      45.996  29.673  76.300  1.00  0.00           H
ATOM   3257  CG  ASP A 363      45.845  28.830  78.199  1.00  0.00           C
ATOM   3258  OD1 ASP A 363      45.889  29.160  79.397  1.00  0.00           O
ATOM   3259  OD2 ASP A 363      45.244  27.783  77.879  1.00  0.00           O
ATOM   3260  C   ASP A 363      48.231  31.438  76.744  1.00  0.00           C
ATOM   3261  O   ASP A 363      48.147  31.484  75.553  1.00  0.00           O
ATOM   3262  N   LEU A 364      49.417  31.768  77.309  1.00  0.00           N
ATOM   3263  HN  LEU A 364      49.549  31.670  78.293  1.00  0.00           H
ATOM   3264  CA  LEU A 364      50.540  32.270  76.512  1.00  0.00           C
ATOM   3265  HA  LEU A 364      50.109  33.041  75.890  1.00  0.00           H
ATOM   3266  CB  LEU A 364      51.643  32.746  77.496  1.00  0.00           C
ATOM   3267  HB1 LEU A 364      51.895  31.964  78.244  1.00  0.00           H
ATOM   3268  HB2 LEU A 364      51.072  33.466  78.120  1.00  0.00           H
ATOM   3269  CG  LEU A 364      52.900  33.454  76.915  1.00  0.00           C
ATOM   3270  HG  LEU A 364      53.338  32.705  76.220  1.00  0.00           H
ATOM   3271  CD1 LEU A 364      52.671  34.805  76.312  1.00  0.00           C
ATOM   3272 1HD1 LEU A 364      53.557  35.474  76.339  1.00  0.00           H
ATOM   3273 2HD1 LEU A 364      51.786  35.274  76.794  1.00  0.00           H
ATOM   3274 3HD1 LEU A 364      52.462  34.593  75.241  1.00  0.00           H
ATOM   3275  CD2 LEU A 364      53.805  33.579  78.158  1.00  0.00           C
ATOM   3276 1HD2 LEU A 364      53.303  34.154  78.966  1.00  0.00           H
ATOM   3277 2HD2 LEU A 364      54.781  34.092  78.019  1.00  0.00           H
ATOM   3278 3HD2 LEU A 364      53.991  32.578  78.602  1.00  0.00           H
ATOM   3279  C   LEU A 364      51.055  31.198  75.530  1.00  0.00           C
ATOM   3280  O   LEU A 364      51.281  31.534  74.359  1.00  0.00           O
ATOM   3281  N   ASP A 365      51.125  29.937  75.962  1.00  0.00           N
ATOM   3282  HN  ASP A 365      50.832  29.696  76.884  1.00  0.00           H
ATOM   3283  CA  ASP A 365      51.383  28.784  75.019  1.00  0.00           C
ATOM   3284  HA  ASP A 365      52.367  28.975  74.616  1.00  0.00           H
ATOM   3285  CB  ASP A 365      51.444  27.431  75.810  1.00  0.00           C
ATOM   3286  HB1 ASP A 365      52.372  27.523  76.414  1.00  0.00           H
ATOM   3287  HB2 ASP A 365      51.562  26.632  75.048  1.00  0.00           H
ATOM   3288  CG  ASP A 365      50.322  26.948  76.757  1.00  0.00           C
ATOM   3289  OD1 ASP A 365      50.499  25.940  77.460  1.00  0.00           O
ATOM   3290  OD2 ASP A 365      49.203  27.496  76.791  1.00  0.00           O
ATOM   3291  C   ASP A 365      50.492  28.704  73.818  1.00  0.00           C
ATOM   3292  O   ASP A 365      50.966  28.601  72.674  1.00  0.00           O
ATOM   3293  N   ALA A 366      49.146  28.906  73.977  1.00  0.00           N
ATOM   3294  HN  ALA A 366      48.722  28.902  74.879  1.00  0.00           H
ATOM   3295  CA  ALA A 366      48.241  28.878  72.895  1.00  0.00           C
ATOM   3296  HA  ALA A 366      48.396  27.982  72.310  1.00  0.00           H
ATOM   3297  CB  ALA A 366      46.759  28.862  73.365  1.00  0.00           C
ATOM   3298  HB1 ALA A 366      46.027  28.752  72.536  1.00  0.00           H
ATOM   3299  HB2 ALA A 366      46.491  29.717  74.022  1.00  0.00           H
ATOM   3300  HB3 ALA A 366      46.562  27.994  74.030  1.00  0.00           H
ATOM   3301  C   ALA A 366      48.454  29.963  71.841  1.00  0.00           C
ATOM   3302  O   ALA A 366      48.381  29.706  70.599  1.00  0.00           O
ATOM   3303  N   SER A 367      48.734  31.127  72.339  1.00  0.00           N
ATOM   3304  HN  SER A 367      48.780  31.158  73.334  1.00  0.00           H
ATOM   3305  CA  SER A 367      49.014  32.286  71.444  1.00  0.00           C
ATOM   3306  HA  SER A 367      48.127  32.303  70.827  1.00  0.00           H
ATOM   3307  CB  SER A 367      49.368  33.534  72.249  1.00  0.00           C
ATOM   3308  HB1 SER A 367      50.326  33.406  72.797  1.00  0.00           H
ATOM   3309  HB2 SER A 367      48.494  33.652  72.924  1.00  0.00           H
ATOM   3310  OG  SER A 367      49.607  34.706  71.471  1.00  0.00           O
ATOM   3311  HG1 SER A 367      49.614  35.397  72.138  1.00  0.00           H
ATOM   3312  C   SER A 367      50.204  32.095  70.499  1.00  0.00           C
ATOM   3313  O   SER A 367      50.053  32.215  69.321  1.00  0.00           O
ATOM   3314  N   ARG A 368      51.310  31.686  71.120  1.00  0.00           N
ATOM   3315  HN  ARG A 368      51.222  31.598  72.109  1.00  0.00           H
ATOM   3316  CA  ARG A 368      52.558  31.389  70.482  1.00  0.00           C
ATOM   3317  HA  ARG A 368      52.834  32.287  69.948  1.00  0.00           H
ATOM   3318  CB  ARG A 368      53.506  30.981  71.631  1.00  0.00           C
ATOM   3319  HB1 ARG A 368      54.497  30.560  71.360  1.00  0.00           H
ATOM   3320  HB2 ARG A 368      53.008  30.228  72.279  1.00  0.00           H
ATOM   3321  CG  ARG A 368      53.876  32.177  72.597  1.00  0.00           C
ATOM   3322  HG1 ARG A 368      53.018  32.792  72.943  1.00  0.00           H
ATOM   3323  HG2 ARG A 368      54.556  32.855  72.038  1.00  0.00           H
ATOM   3324  CD  ARG A 368      54.633  31.791  73.786  1.00  0.00           C
ATOM   3325  HD1 ARG A 368      55.384  31.014  73.526  1.00  0.00           H
ATOM   3326  HD2 ARG A 368      54.002  31.304  74.561  1.00  0.00           H
ATOM   3327  NE  ARG A 368      55.345  33.055  74.330  1.00  0.00           N
ATOM   3328  HE  ARG A 368      55.022  33.979  74.126  1.00  0.00           H
ATOM   3329  CZ  ARG A 368      56.159  33.074  75.442  1.00  0.00           C
ATOM   3330  NH1 ARG A 368      56.583  31.971  76.068  1.00  0.00           N
ATOM   3331 1HH1 ARG A 368      56.017  31.147  76.081  1.00  0.00           H
ATOM   3332 2HH1 ARG A 368      57.121  32.050  76.907  1.00  0.00           H
ATOM   3333  NH2 ARG A 368      56.626  34.231  75.854  1.00  0.00           N
ATOM   3334 1HH2 ARG A 368      56.259  35.022  75.365  1.00  0.00           H
ATOM   3335 2HH2 ARG A 368      57.227  34.398  76.636  1.00  0.00           H
ATOM   3336  C   ARG A 368      52.483  30.317  69.398  1.00  0.00           C
ATOM   3337  O   ARG A 368      53.123  30.463  68.344  1.00  0.00           O
ATOM   3338  N   TYR A 369      51.746  29.148  69.623  1.00  0.00           N
ATOM   3339  HN  TYR A 369      51.435  28.971  70.554  1.00  0.00           H
ATOM   3340  CA  TYR A 369      51.492  27.986  68.658  1.00  0.00           C
ATOM   3341  HA  TYR A 369      52.396  27.915  68.072  1.00  0.00           H
ATOM   3342  CB  TYR A 369      51.218  26.687  69.404  1.00  0.00           C
ATOM   3343  HB1 TYR A 369      51.124  25.855  68.674  1.00  0.00           H
ATOM   3344  HB2 TYR A 369      50.249  26.717  69.948  1.00  0.00           H
ATOM   3345  CG  TYR A 369      52.274  26.375  70.488  1.00  0.00           C
ATOM   3346  CD1 TYR A 369      53.556  26.584  70.171  1.00  0.00           C
ATOM   3347  HD1 TYR A 369      53.814  27.145  69.285  1.00  0.00           H
ATOM   3348  CE1 TYR A 369      54.549  26.206  71.103  1.00  0.00           C
ATOM   3349  HE1 TYR A 369      55.602  26.288  70.881  1.00  0.00           H
ATOM   3350  CZ  TYR A 369      54.258  25.651  72.345  1.00  0.00           C
ATOM   3351  OH  TYR A 369      55.301  25.372  73.222  1.00  0.00           O
ATOM   3352  HH  TYR A 369      55.028  24.586  73.699  1.00  0.00           H
ATOM   3353  CD2 TYR A 369      51.950  25.732  71.718  1.00  0.00           C
ATOM   3354  HD2 TYR A 369      50.966  25.322  71.897  1.00  0.00           H
ATOM   3355  CE2 TYR A 369      52.898  25.449  72.676  1.00  0.00           C
ATOM   3356  HE2 TYR A 369      52.668  24.918  73.588  1.00  0.00           H
ATOM   3357  C   TYR A 369      50.369  28.276  67.612  1.00  0.00           C
ATOM   3358  O   TYR A 369      50.589  27.952  66.414  1.00  0.00           O
ATOM   3359  N   PHE A 370      49.210  28.814  68.040  1.00  0.00           N
ATOM   3360  HN  PHE A 370      49.090  29.056  69.000  1.00  0.00           H
ATOM   3361  CA  PHE A 370      48.096  28.725  67.150  1.00  0.00           C
ATOM   3362  HA  PHE A 370      48.403  28.041  66.373  1.00  0.00           H
ATOM   3363  CB  PHE A 370      46.776  28.328  67.757  1.00  0.00           C
ATOM   3364  HB1 PHE A 370      45.882  28.306  67.098  1.00  0.00           H
ATOM   3365  HB2 PHE A 370      46.452  29.036  68.549  1.00  0.00           H
ATOM   3366  CG  PHE A 370      47.022  26.892  68.236  1.00  0.00           C
ATOM   3367  CD1 PHE A 370      47.205  26.736  69.627  1.00  0.00           C
ATOM   3368  HD1 PHE A 370      46.963  27.587  70.246  1.00  0.00           H
ATOM   3369  CE1 PHE A 370      47.685  25.513  70.169  1.00  0.00           C
ATOM   3370  HE1 PHE A 370      47.641  25.379  71.239  1.00  0.00           H
ATOM   3371  CZ  PHE A 370      47.817  24.372  69.320  1.00  0.00           C
ATOM   3372  HZ  PHE A 370      48.144  23.428  69.729  1.00  0.00           H
ATOM   3373  CD2 PHE A 370      46.976  25.776  67.427  1.00  0.00           C
ATOM   3374  HD2 PHE A 370      46.721  25.875  66.382  1.00  0.00           H
ATOM   3375  CE2 PHE A 370      47.471  24.553  67.945  1.00  0.00           C
ATOM   3376  HE2 PHE A 370      47.423  23.683  67.306  1.00  0.00           H
ATOM   3377  C   PHE A 370      47.692  30.124  66.546  1.00  0.00           C
ATOM   3378  O   PHE A 370      46.854  30.185  65.618  1.00  0.00           O
ATOM   3379  N   VAL A 371      48.258  31.260  67.047  1.00  0.00           N
ATOM   3380  HN  VAL A 371      48.757  31.229  67.909  1.00  0.00           H
ATOM   3381  CA  VAL A 371      48.086  32.501  66.305  1.00  0.00           C
ATOM   3382  HA  VAL A 371      47.454  32.312  65.450  1.00  0.00           H
ATOM   3383  CB  VAL A 371      47.488  33.612  67.197  1.00  0.00           C
ATOM   3384  HB  VAL A 371      48.188  33.935  67.997  1.00  0.00           H
ATOM   3385  CG1 VAL A 371      47.078  34.918  66.454  1.00  0.00           C
ATOM   3386 1HG1 VAL A 371      46.050  35.279  66.674  1.00  0.00           H
ATOM   3387 2HG1 VAL A 371      47.222  34.645  65.387  1.00  0.00           H
ATOM   3388 3HG1 VAL A 371      47.878  35.670  66.621  1.00  0.00           H
ATOM   3389  CG2 VAL A 371      46.199  33.153  67.952  1.00  0.00           C
ATOM   3390 1HG2 VAL A 371      46.340  32.316  68.669  1.00  0.00           H
ATOM   3391 2HG2 VAL A 371      45.440  32.881  67.187  1.00  0.00           H
ATOM   3392 3HG2 VAL A 371      45.719  33.973  68.528  1.00  0.00           H
ATOM   3393  C   VAL A 371      49.373  33.025  65.785  1.00  0.00           C
ATOM   3394  O   VAL A 371      49.592  33.233  64.579  1.00  0.00           O
ATOM   3395  N   LEU A 372      50.359  33.299  66.629  1.00  0.00           N
ATOM   3396  HN  LEU A 372      50.326  33.068  67.598  1.00  0.00           H
ATOM   3397  CA  LEU A 372      51.534  33.943  66.131  1.00  0.00           C
ATOM   3398  HA  LEU A 372      51.262  34.802  65.536  1.00  0.00           H
ATOM   3399  CB  LEU A 372      52.415  34.508  67.317  1.00  0.00           C
ATOM   3400  HB1 LEU A 372      53.299  34.980  66.837  1.00  0.00           H
ATOM   3401  HB2 LEU A 372      52.711  33.681  67.997  1.00  0.00           H
ATOM   3402  CG  LEU A 372      51.636  35.600  68.176  1.00  0.00           C
ATOM   3403  HG  LEU A 372      50.621  35.260  68.476  1.00  0.00           H
ATOM   3404  CD1 LEU A 372      52.378  35.713  69.532  1.00  0.00           C
ATOM   3405 1HD1 LEU A 372      53.463  35.815  69.313  1.00  0.00           H
ATOM   3406 2HD1 LEU A 372      52.208  34.814  70.161  1.00  0.00           H
ATOM   3407 3HD1 LEU A 372      51.952  36.598  70.052  1.00  0.00           H
ATOM   3408  CD2 LEU A 372      51.590  36.855  67.436  1.00  0.00           C
ATOM   3409 1HD2 LEU A 372      52.647  37.097  67.193  1.00  0.00           H
ATOM   3410 2HD2 LEU A 372      51.277  37.652  68.145  1.00  0.00           H
ATOM   3411 3HD2 LEU A 372      51.007  36.837  66.491  1.00  0.00           H
ATOM   3412  C   LEU A 372      52.405  33.144  65.221  1.00  0.00           C
ATOM   3413  O   LEU A 372      52.853  33.649  64.216  1.00  0.00           O
ATOM   3414  N   LEU A 373      52.692  31.811  65.536  1.00  0.00           N
ATOM   3415  HN  LEU A 373      52.612  31.415  66.448  1.00  0.00           H
ATOM   3416  CA  LEU A 373      53.314  30.911  64.642  1.00  0.00           C
ATOM   3417  HA  LEU A 373      54.285  31.317  64.399  1.00  0.00           H
ATOM   3418  CB  LEU A 373      53.579  29.510  65.352  1.00  0.00           C
ATOM   3419  HB1 LEU A 373      52.653  29.156  65.853  1.00  0.00           H
ATOM   3420  HB2 LEU A 373      54.315  29.730  66.155  1.00  0.00           H
ATOM   3421  CG  LEU A 373      53.938  28.326  64.413  1.00  0.00           C
ATOM   3422  HG  LEU A 373      53.105  28.305  63.678  1.00  0.00           H
ATOM   3423  CD1 LEU A 373      55.336  28.509  63.673  1.00  0.00           C
ATOM   3424 1HD1 LEU A 373      55.432  27.621  63.011  1.00  0.00           H
ATOM   3425 2HD1 LEU A 373      56.176  28.529  64.400  1.00  0.00           H
ATOM   3426 3HD1 LEU A 373      55.269  29.460  63.103  1.00  0.00           H
ATOM   3427  CD2 LEU A 373      53.781  26.996  65.092  1.00  0.00           C
ATOM   3428 1HD2 LEU A 373      54.591  26.913  65.848  1.00  0.00           H
ATOM   3429 2HD2 LEU A 373      53.833  26.131  64.397  1.00  0.00           H
ATOM   3430 3HD2 LEU A 373      52.812  26.942  65.632  1.00  0.00           H
ATOM   3431  C   LEU A 373      52.686  30.810  63.272  1.00  0.00           C
ATOM   3432  O   LEU A 373      53.442  30.949  62.333  1.00  0.00           O
ATOM   3433  N   PRO A 374      51.434  30.679  62.868  1.00  0.00           N
ATOM   3434  CD  PRO A 374      50.391  30.130  63.707  1.00  0.00           C
ATOM   3435  HD1 PRO A 374      50.059  30.756  64.562  1.00  0.00           H
ATOM   3436  HD2 PRO A 374      50.747  29.128  64.028  1.00  0.00           H
ATOM   3437  CA  PRO A 374      51.188  30.574  61.400  1.00  0.00           C
ATOM   3438  HA  PRO A 374      51.960  29.994  60.916  1.00  0.00           H
ATOM   3439  CB  PRO A 374      49.882  29.849  61.343  1.00  0.00           C
ATOM   3440  HB1 PRO A 374      50.190  28.789  61.210  1.00  0.00           H
ATOM   3441  HB2 PRO A 374      49.043  30.006  60.631  1.00  0.00           H
ATOM   3442  CG  PRO A 374      49.203  29.912  62.738  1.00  0.00           C
ATOM   3443  HG1 PRO A 374      48.520  30.787  62.781  1.00  0.00           H
ATOM   3444  HG2 PRO A 374      48.718  28.920  62.862  1.00  0.00           H
ATOM   3445  C   PRO A 374      51.172  31.944  60.796  1.00  0.00           C
ATOM   3446  O   PRO A 374      51.471  32.030  59.644  1.00  0.00           O
ATOM   3447  N   LEU A 375      50.804  32.983  61.511  1.00  0.00           N
ATOM   3448  HN  LEU A 375      50.521  32.793  62.448  1.00  0.00           H
ATOM   3449  CA  LEU A 375      50.817  34.306  61.007  1.00  0.00           C
ATOM   3450  HA  LEU A 375      50.295  34.319  60.061  1.00  0.00           H
ATOM   3451  CB  LEU A 375      50.094  35.284  61.983  1.00  0.00           C
ATOM   3452  HB1 LEU A 375      50.571  35.210  62.984  1.00  0.00           H
ATOM   3453  HB2 LEU A 375      49.015  35.028  61.921  1.00  0.00           H
ATOM   3454  CG  LEU A 375      50.110  36.777  61.711  1.00  0.00           C
ATOM   3455  HG  LEU A 375      51.160  37.137  61.671  1.00  0.00           H
ATOM   3456  CD1 LEU A 375      49.401  37.125  60.382  1.00  0.00           C
ATOM   3457 1HD1 LEU A 375      48.292  37.061  60.398  1.00  0.00           H
ATOM   3458 2HD1 LEU A 375      49.759  36.432  59.590  1.00  0.00           H
ATOM   3459 3HD1 LEU A 375      49.708  38.115  59.982  1.00  0.00           H
ATOM   3460  CD2 LEU A 375      49.353  37.309  62.915  1.00  0.00           C
ATOM   3461 1HD2 LEU A 375      48.269  37.102  62.787  1.00  0.00           H
ATOM   3462 2HD2 LEU A 375      49.515  38.406  62.984  1.00  0.00           H
ATOM   3463 3HD2 LEU A 375      49.779  36.836  63.826  1.00  0.00           H
ATOM   3464  C   LEU A 375      52.259  34.833  60.656  1.00  0.00           C
ATOM   3465  O   LEU A 375      52.522  35.194  59.491  1.00  0.00           O
ATOM   3466  N   CYS A 376      53.207  34.751  61.552  1.00  0.00           N
ATOM   3467  HN  CYS A 376      53.025  34.442  62.483  1.00  0.00           H
ATOM   3468  CA  CYS A 376      54.620  35.087  61.433  1.00  0.00           C
ATOM   3469  HA  CYS A 376      54.761  36.093  61.067  1.00  0.00           H
ATOM   3470  CB  CYS A 376      55.405  35.007  62.846  1.00  0.00           C
ATOM   3471  HB1 CYS A 376      56.507  35.107  62.754  1.00  0.00           H
ATOM   3472  HB2 CYS A 376      55.240  33.940  63.109  1.00  0.00           H
ATOM   3473  SG  CYS A 376      54.826  36.113  64.020  1.00  0.00           S
ATOM   3474  HG1 CYS A 376      56.005  36.656  64.290  1.00  0.00           H
ATOM   3475  C   CYS A 376      55.386  34.169  60.415  1.00  0.00           C
ATOM   3476  O   CYS A 376      56.088  34.625  59.548  1.00  0.00           O
ATOM   3477  N   LEU A 377      55.202  32.819  60.462  1.00  0.00           N
ATOM   3478  HN  LEU A 377      54.668  32.383  61.182  1.00  0.00           H
ATOM   3479  CA  LEU A 377      55.555  32.033  59.327  1.00  0.00           C
ATOM   3480  HA  LEU A 377      56.626  32.026  59.187  1.00  0.00           H
ATOM   3481  CB  LEU A 377      55.388  30.498  59.553  1.00  0.00           C
ATOM   3482  HB1 LEU A 377      54.327  30.228  59.746  1.00  0.00           H
ATOM   3483  HB2 LEU A 377      55.983  30.258  60.460  1.00  0.00           H
ATOM   3484  CG  LEU A 377      55.841  29.530  58.438  1.00  0.00           C
ATOM   3485  HG  LEU A 377      55.184  29.679  57.555  1.00  0.00           H
ATOM   3486  CD1 LEU A 377      57.285  29.664  58.035  1.00  0.00           C
ATOM   3487 1HD1 LEU A 377      57.455  30.591  57.447  1.00  0.00           H
ATOM   3488 2HD1 LEU A 377      57.704  28.920  57.325  1.00  0.00           H
ATOM   3489 3HD1 LEU A 377      57.917  29.653  58.949  1.00  0.00           H
ATOM   3490  CD2 LEU A 377      55.605  28.063  58.978  1.00  0.00           C
ATOM   3491 1HD2 LEU A 377      54.504  27.976  59.102  1.00  0.00           H
ATOM   3492 2HD2 LEU A 377      56.069  27.835  59.961  1.00  0.00           H
ATOM   3493 3HD2 LEU A 377      56.032  27.268  58.331  1.00  0.00           H
ATOM   3494  C   LEU A 377      54.912  32.527  57.942  1.00  0.00           C
ATOM   3495  O   LEU A 377      55.493  32.526  56.912  1.00  0.00           O
ATOM   3496  N   CYS A 378      53.585  32.915  57.840  1.00  0.00           N
ATOM   3497  HN  CYS A 378      52.929  32.753  58.573  1.00  0.00           H
ATOM   3498  CA  CYS A 378      53.023  33.301  56.492  1.00  0.00           C
ATOM   3499  HA  CYS A 378      53.224  32.488  55.810  1.00  0.00           H
ATOM   3500  CB  CYS A 378      51.491  33.479  56.383  1.00  0.00           C
ATOM   3501  HB1 CYS A 378      51.265  33.948  55.402  1.00  0.00           H
ATOM   3502  HB2 CYS A 378      51.264  34.188  57.208  1.00  0.00           H
ATOM   3503  SG  CYS A 378      50.762  31.829  56.570  1.00  0.00           S
ATOM   3504  HG1 CYS A 378      51.012  31.680  57.862  1.00  0.00           H
ATOM   3505  C   CYS A 378      53.659  34.546  55.939  1.00  0.00           C
ATOM   3506  O   CYS A 378      54.016  34.555  54.732  1.00  0.00           O
ATOM   3507  N   VAL A 379      54.023  35.478  56.759  1.00  0.00           N
ATOM   3508  HN  VAL A 379      53.592  35.325  57.645  1.00  0.00           H
ATOM   3509  CA  VAL A 379      54.863  36.667  56.576  1.00  0.00           C
ATOM   3510  HA  VAL A 379      54.331  37.134  55.760  1.00  0.00           H
ATOM   3511  CB  VAL A 379      55.079  37.579  57.729  1.00  0.00           C
ATOM   3512  HB  VAL A 379      55.706  37.184  58.557  1.00  0.00           H
ATOM   3513  CG1 VAL A 379      55.673  38.872  57.192  1.00  0.00           C
ATOM   3514 1HG1 VAL A 379      55.428  39.717  57.870  1.00  0.00           H
ATOM   3515 2HG1 VAL A 379      55.331  39.119  56.165  1.00  0.00           H
ATOM   3516 3HG1 VAL A 379      56.777  38.861  57.064  1.00  0.00           H
ATOM   3517  CG2 VAL A 379      53.643  37.939  58.227  1.00  0.00           C
ATOM   3518 1HG2 VAL A 379      53.046  38.457  57.446  1.00  0.00           H
ATOM   3519 2HG2 VAL A 379      53.797  38.651  59.066  1.00  0.00           H
ATOM   3520 3HG2 VAL A 379      53.035  37.032  58.430  1.00  0.00           H
ATOM   3521  C   VAL A 379      56.246  36.314  55.943  1.00  0.00           C
ATOM   3522  O   VAL A 379      56.690  36.838  54.920  1.00  0.00           O
ATOM   3523  N   PHE A 380      56.933  35.275  56.487  1.00  0.00           N
ATOM   3524  HN  PHE A 380      56.557  34.940  57.348  1.00  0.00           H
ATOM   3525  CA  PHE A 380      58.216  34.606  56.010  1.00  0.00           C
ATOM   3526  HA  PHE A 380      58.950  35.397  56.024  1.00  0.00           H
ATOM   3527  CB  PHE A 380      58.858  33.574  56.992  1.00  0.00           C
ATOM   3528  HB1 PHE A 380      58.131  32.754  57.176  1.00  0.00           H
ATOM   3529  HB2 PHE A 380      59.051  33.977  58.009  1.00  0.00           H
ATOM   3530  CG  PHE A 380      60.112  32.998  56.489  1.00  0.00           C
ATOM   3531  CD1 PHE A 380      61.279  33.724  56.680  1.00  0.00           C
ATOM   3532  HD1 PHE A 380      61.201  34.667  57.201  1.00  0.00           H
ATOM   3533  CE1 PHE A 380      62.545  33.192  56.265  1.00  0.00           C
ATOM   3534  HE1 PHE A 380      63.402  33.848  56.287  1.00  0.00           H
ATOM   3535  CZ  PHE A 380      62.553  32.022  55.489  1.00  0.00           C
ATOM   3536  HZ  PHE A 380      63.485  31.575  55.175  1.00  0.00           H
ATOM   3537  CD2 PHE A 380      60.149  31.839  55.744  1.00  0.00           C
ATOM   3538  HD2 PHE A 380      59.227  31.356  55.456  1.00  0.00           H
ATOM   3539  CE2 PHE A 380      61.336  31.329  55.286  1.00  0.00           C
ATOM   3540  HE2 PHE A 380      61.336  30.458  54.648  1.00  0.00           H
ATOM   3541  C   PHE A 380      58.032  33.990  54.616  1.00  0.00           C
ATOM   3542  O   PHE A 380      58.875  34.150  53.727  1.00  0.00           O
ATOM   3543  N   VAL A 381      56.868  33.271  54.313  1.00  0.00           N
ATOM   3544  HN  VAL A 381      56.219  33.070  55.042  1.00  0.00           H
ATOM   3545  CA  VAL A 381      56.600  32.746  53.023  1.00  0.00           C
ATOM   3546  HA  VAL A 381      57.465  32.214  52.654  1.00  0.00           H
ATOM   3547  CB  VAL A 381      55.332  31.887  53.040  1.00  0.00           C
ATOM   3548  HB  VAL A 381      54.441  32.411  53.446  1.00  0.00           H
ATOM   3549  CG1 VAL A 381      54.943  31.343  51.628  1.00  0.00           C
ATOM   3550 1HG1 VAL A 381      54.540  32.123  50.948  1.00  0.00           H
ATOM   3551 2HG1 VAL A 381      54.177  30.547  51.749  1.00  0.00           H
ATOM   3552 3HG1 VAL A 381      55.829  30.804  51.230  1.00  0.00           H
ATOM   3553  CG2 VAL A 381      55.637  30.705  54.001  1.00  0.00           C
ATOM   3554 1HG2 VAL A 381      56.468  30.074  53.620  1.00  0.00           H
ATOM   3555 2HG2 VAL A 381      54.733  30.134  54.304  1.00  0.00           H
ATOM   3556 3HG2 VAL A 381      55.864  31.016  55.043  1.00  0.00           H
ATOM   3557  C   VAL A 381      56.461  33.911  51.958  1.00  0.00           C
ATOM   3558  O   VAL A 381      57.172  34.019  50.935  1.00  0.00           O
ATOM   3559  N   GLY A 382      55.672  34.917  52.307  1.00  0.00           N
ATOM   3560  HN  GLY A 382      55.107  34.717  53.104  1.00  0.00           H
ATOM   3561  CA  GLY A 382      55.436  36.109  51.550  1.00  0.00           C
ATOM   3562  HA1 GLY A 382      54.736  36.723  52.098  1.00  0.00           H
ATOM   3563  HA2 GLY A 382      55.067  35.703  50.620  1.00  0.00           H
ATOM   3564  C   GLY A 382      56.614  36.970  51.113  1.00  0.00           C
ATOM   3565  O   GLY A 382      56.729  37.383  49.927  1.00  0.00           O
ATOM   3566  N   LEU A 383      57.538  37.220  52.078  1.00  0.00           N
ATOM   3567  HN  LEU A 383      57.334  36.885  52.994  1.00  0.00           H
ATOM   3568  CA  LEU A 383      58.823  37.908  51.899  1.00  0.00           C
ATOM   3569  HA  LEU A 383      58.657  38.885  51.470  1.00  0.00           H
ATOM   3570  CB  LEU A 383      59.372  38.049  53.281  1.00  0.00           C
ATOM   3571  HB1 LEU A 383      59.683  37.096  53.759  1.00  0.00           H
ATOM   3572  HB2 LEU A 383      58.547  38.434  53.919  1.00  0.00           H
ATOM   3573  CG  LEU A 383      60.418  39.124  53.486  1.00  0.00           C
ATOM   3574  HG  LEU A 383      60.240  40.142  53.079  1.00  0.00           H
ATOM   3575  CD1 LEU A 383      60.631  39.402  54.983  1.00  0.00           C
ATOM   3576 1HD1 LEU A 383      61.265  40.291  55.190  1.00  0.00           H
ATOM   3577 2HD1 LEU A 383      60.967  38.520  55.570  1.00  0.00           H
ATOM   3578 3HD1 LEU A 383      59.584  39.496  55.344  1.00  0.00           H
ATOM   3579  CD2 LEU A 383      61.840  38.683  53.030  1.00  0.00           C
ATOM   3580 1HD2 LEU A 383      62.661  39.332  53.402  1.00  0.00           H
ATOM   3581 2HD2 LEU A 383      61.878  38.735  51.921  1.00  0.00           H
ATOM   3582 3HD2 LEU A 383      61.955  37.643  53.404  1.00  0.00           H
ATOM   3583  C   LEU A 383      59.795  36.996  51.122  1.00  0.00           C
ATOM   3584  O   LEU A 383      60.544  37.504  50.277  1.00  0.00           O
ATOM   3585  N   SER A 384      59.805  35.616  51.245  1.00  0.00           N
ATOM   3586  HN  SER A 384      59.279  35.271  52.019  1.00  0.00           H
ATOM   3587  CA  SER A 384      60.485  34.652  50.324  1.00  0.00           C
ATOM   3588  HA  SER A 384      61.529  34.928  50.334  1.00  0.00           H
ATOM   3589  CB  SER A 384      60.355  33.189  50.861  1.00  0.00           C
ATOM   3590  HB1 SER A 384      60.699  32.425  50.131  1.00  0.00           H
ATOM   3591  HB2 SER A 384      59.285  32.977  51.071  1.00  0.00           H
ATOM   3592  OG  SER A 384      60.982  33.100  52.139  1.00  0.00           O
ATOM   3593  HG1 SER A 384      60.393  33.527  52.765  1.00  0.00           H
ATOM   3594  C   SER A 384      60.030  34.696  48.859  1.00  0.00           C
ATOM   3595  O   SER A 384      60.911  34.652  48.017  1.00  0.00           O
ATOM   3596  N   LEU A 385      58.680  34.809  48.567  1.00  0.00           N
ATOM   3597  HN  LEU A 385      57.975  34.595  49.239  1.00  0.00           H
ATOM   3598  CA  LEU A 385      58.046  35.027  47.256  1.00  0.00           C
ATOM   3599  HA  LEU A 385      58.390  34.262  46.575  1.00  0.00           H
ATOM   3600  CB  LEU A 385      56.493  34.752  47.401  1.00  0.00           C
ATOM   3601  HB1 LEU A 385      55.980  35.100  46.479  1.00  0.00           H
ATOM   3602  HB2 LEU A 385      56.102  35.337  48.260  1.00  0.00           H
ATOM   3603  CG  LEU A 385      56.205  33.251  47.716  1.00  0.00           C
ATOM   3604  HG  LEU A 385      56.886  32.794  48.466  1.00  0.00           H
ATOM   3605  CD1 LEU A 385      54.742  33.165  48.220  1.00  0.00           C
ATOM   3606 1HD1 LEU A 385      54.614  33.586  49.240  1.00  0.00           H
ATOM   3607 2HD1 LEU A 385      54.358  32.122  48.206  1.00  0.00           H
ATOM   3608 3HD1 LEU A 385      54.035  33.662  47.522  1.00  0.00           H
ATOM   3609  CD2 LEU A 385      56.372  32.346  46.611  1.00  0.00           C
ATOM   3610 1HD2 LEU A 385      55.930  31.350  46.826  1.00  0.00           H
ATOM   3611 2HD2 LEU A 385      57.432  32.173  46.325  1.00  0.00           H
ATOM   3612 3HD2 LEU A 385      55.945  32.718  45.655  1.00  0.00           H
ATOM   3613  C   LEU A 385      58.332  36.403  46.726  1.00  0.00           C
ATOM   3614  O   LEU A 385      58.484  36.553  45.511  1.00  0.00           O
ATOM   3615  N   LEU A 386      58.332  37.406  47.664  1.00  0.00           N
ATOM   3616  HN  LEU A 386      58.026  37.261  48.602  1.00  0.00           H
ATOM   3617  CA  LEU A 386      58.693  38.816  47.273  1.00  0.00           C
ATOM   3618  HA  LEU A 386      58.098  39.026  46.397  1.00  0.00           H
ATOM   3619  CB  LEU A 386      58.264  39.831  48.358  1.00  0.00           C
ATOM   3620  HB1 LEU A 386      58.211  39.328  49.347  1.00  0.00           H
ATOM   3621  HB2 LEU A 386      57.224  40.128  48.103  1.00  0.00           H
ATOM   3622  CG  LEU A 386      59.067  41.153  48.595  1.00  0.00           C
ATOM   3623  HG  LEU A 386      60.113  40.798  48.722  1.00  0.00           H
ATOM   3624  CD1 LEU A 386      58.951  42.155  47.466  1.00  0.00           C
ATOM   3625 1HD1 LEU A 386      59.663  43.005  47.540  1.00  0.00           H
ATOM   3626 2HD1 LEU A 386      57.904  42.527  47.465  1.00  0.00           H
ATOM   3627 3HD1 LEU A 386      59.179  41.756  46.455  1.00  0.00           H
ATOM   3628  CD2 LEU A 386      58.695  41.794  49.923  1.00  0.00           C
ATOM   3629 1HD2 LEU A 386      57.603  41.992  49.893  1.00  0.00           H
ATOM   3630 2HD2 LEU A 386      59.302  42.714  50.067  1.00  0.00           H
ATOM   3631 3HD2 LEU A 386      58.859  41.043  50.726  1.00  0.00           H
ATOM   3632  C   LEU A 386      60.156  38.845  46.766  1.00  0.00           C
ATOM   3633  O   LEU A 386      60.393  39.295  45.686  1.00  0.00           O
ATOM   3634  N   LEU A 387      61.100  38.261  47.502  1.00  0.00           N
ATOM   3635  HN  LEU A 387      60.794  37.957  48.401  1.00  0.00           H
ATOM   3636  CA  LEU A 387      62.501  38.140  47.000  1.00  0.00           C
ATOM   3637  HA  LEU A 387      62.779  39.122  46.647  1.00  0.00           H
ATOM   3638  CB  LEU A 387      63.439  37.785  48.175  1.00  0.00           C
ATOM   3639  HB1 LEU A 387      62.967  36.998  48.801  1.00  0.00           H
ATOM   3640  HB2 LEU A 387      63.519  38.603  48.923  1.00  0.00           H
ATOM   3641  CG  LEU A 387      64.905  37.358  47.904  1.00  0.00           C
ATOM   3642  HG  LEU A 387      64.887  36.488  47.213  1.00  0.00           H
ATOM   3643  CD1 LEU A 387      65.746  38.475  47.243  1.00  0.00           C
ATOM   3644 1HD1 LEU A 387      66.773  38.245  46.890  1.00  0.00           H
ATOM   3645 2HD1 LEU A 387      65.804  39.347  47.929  1.00  0.00           H
ATOM   3646 3HD1 LEU A 387      65.138  38.747  46.354  1.00  0.00           H
ATOM   3647  CD2 LEU A 387      65.535  36.918  49.225  1.00  0.00           C
ATOM   3648 1HD2 LEU A 387      64.836  36.149  49.619  1.00  0.00           H
ATOM   3649 2HD2 LEU A 387      65.490  37.811  49.885  1.00  0.00           H
ATOM   3650 3HD2 LEU A 387      66.514  36.412  49.082  1.00  0.00           H
ATOM   3651  C   LEU A 387      62.740  37.214  45.789  1.00  0.00           C
ATOM   3652  O   LEU A 387      63.392  37.491  44.794  1.00  0.00           O
ATOM   3653  N   ALA A 388      62.010  36.079  45.750  1.00  0.00           N
ATOM   3654  HN  ALA A 388      61.402  35.758  46.472  1.00  0.00           H
ATOM   3655  CA  ALA A 388      62.058  35.208  44.614  1.00  0.00           C
ATOM   3656  HA  ALA A 388      63.086  35.052  44.322  1.00  0.00           H
ATOM   3657  CB  ALA A 388      61.274  33.917  45.043  1.00  0.00           C
ATOM   3658  HB1 ALA A 388      61.618  33.495  46.011  1.00  0.00           H
ATOM   3659  HB2 ALA A 388      61.266  33.132  44.257  1.00  0.00           H
ATOM   3660  HB3 ALA A 388      60.215  34.187  45.244  1.00  0.00           H
ATOM   3661  C   ALA A 388      61.458  35.909  43.448  1.00  0.00           C
ATOM   3662  O   ALA A 388      61.974  35.696  42.365  1.00  0.00           O
ATOM   3663  N   GLY A 389      60.480  36.757  43.563  1.00  0.00           N
ATOM   3664  HN  GLY A 389      59.997  36.796  44.435  1.00  0.00           H
ATOM   3665  CA  GLY A 389      59.895  37.576  42.541  1.00  0.00           C
ATOM   3666  HA1 GLY A 389      58.934  38.014  42.768  1.00  0.00           H
ATOM   3667  HA2 GLY A 389      59.627  37.021  41.654  1.00  0.00           H
ATOM   3668  C   GLY A 389      60.803  38.677  42.074  1.00  0.00           C
ATOM   3669  O   GLY A 389      60.867  39.043  40.871  1.00  0.00           O
ATOM   3670  N   ILE A 390      61.560  39.288  43.057  1.00  0.00           N
ATOM   3671  HN  ILE A 390      61.410  39.078  44.020  1.00  0.00           H
ATOM   3672  CA  ILE A 390      62.564  40.314  42.726  1.00  0.00           C
ATOM   3673  HA  ILE A 390      62.142  41.154  42.194  1.00  0.00           H
ATOM   3674  CB  ILE A 390      63.099  40.984  44.006  1.00  0.00           C
ATOM   3675  HB  ILE A 390      63.327  40.195  44.754  1.00  0.00           H
ATOM   3676  CG2 ILE A 390      64.410  41.728  43.832  1.00  0.00           C
ATOM   3677 1HG2 ILE A 390      64.724  42.001  44.862  1.00  0.00           H
ATOM   3678 2HG2 ILE A 390      64.325  42.657  43.229  1.00  0.00           H
ATOM   3679 3HG2 ILE A 390      65.170  41.002  43.471  1.00  0.00           H
ATOM   3680  CG1 ILE A 390      61.997  41.960  44.569  1.00  0.00           C
ATOM   3681 1HG1 ILE A 390      62.459  42.259  45.534  1.00  0.00           H
ATOM   3682 2HG1 ILE A 390      61.110  41.409  44.948  1.00  0.00           H
ATOM   3683  CD  ILE A 390      61.752  43.189  43.751  1.00  0.00           C
ATOM   3684  HD1 ILE A 390      61.296  42.807  42.813  1.00  0.00           H
ATOM   3685  HD2 ILE A 390      62.735  43.698  43.654  1.00  0.00           H
ATOM   3686  HD3 ILE A 390      60.937  43.749  44.258  1.00  0.00           H
ATOM   3687  C   ILE A 390      63.713  39.704  41.858  1.00  0.00           C
ATOM   3688  O   ILE A 390      64.154  40.324  40.906  1.00  0.00           O
ATOM   3689  N   ILE A 391      64.148  38.436  42.148  1.00  0.00           N
ATOM   3690  HN  ILE A 391      63.714  38.001  42.934  1.00  0.00           H
ATOM   3691  CA  ILE A 391      65.116  37.691  41.347  1.00  0.00           C
ATOM   3692  HA  ILE A 391      65.969  38.324  41.153  1.00  0.00           H
ATOM   3693  CB  ILE A 391      65.711  36.531  42.147  1.00  0.00           C
ATOM   3694  HB  ILE A 391      64.954  35.760  42.406  1.00  0.00           H
ATOM   3695  CG2 ILE A 391      66.724  35.835  41.227  1.00  0.00           C
ATOM   3696 1HG2 ILE A 391      66.275  35.423  40.298  1.00  0.00           H
ATOM   3697 2HG2 ILE A 391      67.174  34.901  41.625  1.00  0.00           H
ATOM   3698 3HG2 ILE A 391      67.595  36.449  40.910  1.00  0.00           H
ATOM   3699  CG1 ILE A 391      66.468  36.928  43.466  1.00  0.00           C
ATOM   3700 1HG1 ILE A 391      65.878  37.778  43.871  1.00  0.00           H
ATOM   3701 2HG1 ILE A 391      67.532  37.145  43.234  1.00  0.00           H
ATOM   3702  CD  ILE A 391      66.434  35.805  44.449  1.00  0.00           C
ATOM   3703  HD1 ILE A 391      67.015  34.993  43.962  1.00  0.00           H
ATOM   3704  HD2 ILE A 391      65.411  35.423  44.656  1.00  0.00           H
ATOM   3705  HD3 ILE A 391      66.853  35.983  45.462  1.00  0.00           H
ATOM   3706  C   ILE A 391      64.493  37.396  39.998  1.00  0.00           C
ATOM   3707  O   ILE A 391      65.175  37.553  38.970  1.00  0.00           O
ATOM   3708  N   SER A 392      63.195  36.971  39.998  1.00  0.00           N
ATOM   3709  HN  SER A 392      62.759  36.943  40.894  1.00  0.00           H
ATOM   3710  CA  SER A 392      62.405  36.644  38.861  1.00  0.00           C
ATOM   3711  HA  SER A 392      62.987  35.949  38.274  1.00  0.00           H
ATOM   3712  CB  SER A 392      61.078  35.973  39.269  1.00  0.00           C
ATOM   3713  HB1 SER A 392      60.368  36.722  39.681  1.00  0.00           H
ATOM   3714  HB2 SER A 392      61.310  35.236  40.068  1.00  0.00           H
ATOM   3715  OG  SER A 392      60.449  35.305  38.170  1.00  0.00           O
ATOM   3716  HG1 SER A 392      59.551  35.090  38.436  1.00  0.00           H
ATOM   3717  C   SER A 392      62.300  37.860  37.947  1.00  0.00           C
ATOM   3718  O   SER A 392      62.608  37.708  36.759  1.00  0.00           O
ATOM   3719  N   LEU A 393      61.971  39.070  38.404  1.00  0.00           N
ATOM   3720  HN  LEU A 393      61.651  39.239  39.333  1.00  0.00           H
ATOM   3721  CA  LEU A 393      62.002  40.300  37.645  1.00  0.00           C
ATOM   3722  HA  LEU A 393      61.469  40.047  36.741  1.00  0.00           H
ATOM   3723  CB  LEU A 393      61.396  41.435  38.482  1.00  0.00           C
ATOM   3724  HB1 LEU A 393      61.721  42.453  38.178  1.00  0.00           H
ATOM   3725  HB2 LEU A 393      61.824  41.411  39.508  1.00  0.00           H
ATOM   3726  CG  LEU A 393      59.891  41.496  38.581  1.00  0.00           C
ATOM   3727  HG  LEU A 393      59.466  40.472  38.649  1.00  0.00           H
ATOM   3728  CD1 LEU A 393      59.476  42.058  39.944  1.00  0.00           C
ATOM   3729 1HD1 LEU A 393      59.830  43.106  40.050  1.00  0.00           H
ATOM   3730 2HD1 LEU A 393      59.872  41.538  40.842  1.00  0.00           H
ATOM   3731 3HD1 LEU A 393      58.369  42.153  39.932  1.00  0.00           H
ATOM   3732  CD2 LEU A 393      59.228  42.297  37.518  1.00  0.00           C
ATOM   3733 1HD2 LEU A 393      59.389  43.358  37.806  1.00  0.00           H
ATOM   3734 2HD2 LEU A 393      58.124  42.183  37.460  1.00  0.00           H
ATOM   3735 3HD2 LEU A 393      59.687  42.119  36.522  1.00  0.00           H
ATOM   3736  C   LEU A 393      63.354  40.697  37.112  1.00  0.00           C
ATOM   3737  O   LEU A 393      63.409  41.110  36.001  1.00  0.00           O
ATOM   3738  N   ASN A 394      64.467  40.525  37.898  1.00  0.00           N
ATOM   3739  HN  ASN A 394      64.366  40.221  38.843  1.00  0.00           H
ATOM   3740  CA  ASN A 394      65.764  40.698  37.286  1.00  0.00           C
ATOM   3741  HA  ASN A 394      65.827  41.714  36.924  1.00  0.00           H
ATOM   3742  CB  ASN A 394      66.858  40.504  38.333  1.00  0.00           C
ATOM   3743  HB1 ASN A 394      66.792  39.508  38.821  1.00  0.00           H
ATOM   3744  HB2 ASN A 394      66.569  41.215  39.136  1.00  0.00           H
ATOM   3745  CG  ASN A 394      68.320  40.663  37.961  1.00  0.00           C
ATOM   3746  OD1 ASN A 394      68.956  39.793  37.434  1.00  0.00           O
ATOM   3747  ND2 ASN A 394      68.855  41.964  38.187  1.00  0.00           N
ATOM   3748 1HD2 ASN A 394      68.500  42.588  38.883  1.00  0.00           H
ATOM   3749 2HD2 ASN A 394      69.764  42.090  37.790  1.00  0.00           H
ATOM   3750  C   ASN A 394      66.097  39.855  36.094  1.00  0.00           C
ATOM   3751  O   ASN A 394      66.661  40.354  35.067  1.00  0.00           O
ATOM   3752  N   HSD A 395      65.817  38.544  36.180  1.00  0.00           N
ATOM   3753  HN  HSD A 395      65.394  38.202  37.016  1.00  0.00           H
ATOM   3754  CA  HSD A 395      65.941  37.604  35.063  1.00  0.00           C
ATOM   3755  HA  HSD A 395      66.949  37.585  34.678  1.00  0.00           H
ATOM   3756  CB  HSD A 395      65.511  36.121  35.357  1.00  0.00           C
ATOM   3757  HB1 HSD A 395      64.451  36.027  35.675  1.00  0.00           H
ATOM   3758  HB2 HSD A 395      66.115  35.765  36.219  1.00  0.00           H
ATOM   3759  ND1 HSD A 395      66.885  34.967  33.544  1.00  0.00           N
ATOM   3760  HD1 HSD A 395      67.745  35.255  33.965  1.00  0.00           H
ATOM   3761  CG  HSD A 395      65.689  35.149  34.225  1.00  0.00           C
ATOM   3762  CE1 HSD A 395      66.637  34.108  32.559  1.00  0.00           C
ATOM   3763  HE1 HSD A 395      67.430  33.659  31.961  1.00  0.00           H
ATOM   3764  NE2 HSD A 395      65.406  33.642  32.581  1.00  0.00           N
ATOM   3765  CD2 HSD A 395      64.828  34.290  33.633  1.00  0.00           C
ATOM   3766  HD2 HSD A 395      63.784  34.091  33.840  1.00  0.00           H
ATOM   3767  C   HSD A 395      65.112  37.986  33.820  1.00  0.00           C
ATOM   3768  O   HSD A 395      65.659  37.981  32.719  1.00  0.00           O
ATOM   3769  N   VAL A 396      63.823  38.330  33.903  1.00  0.00           N
ATOM   3770  HN  VAL A 396      63.250  38.178  34.705  1.00  0.00           H
ATOM   3771  CA  VAL A 396      63.078  38.899  32.687  1.00  0.00           C
ATOM   3772  HA  VAL A 396      63.302  38.139  31.953  1.00  0.00           H
ATOM   3773  CB  VAL A 396      61.547  38.993  32.877  1.00  0.00           C
ATOM   3774  HB  VAL A 396      61.191  39.844  33.497  1.00  0.00           H
ATOM   3775  CG1 VAL A 396      60.750  39.083  31.557  1.00  0.00           C
ATOM   3776 1HG1 VAL A 396      59.667  38.888  31.707  1.00  0.00           H
ATOM   3777 2HG1 VAL A 396      61.156  38.530  30.683  1.00  0.00           H
ATOM   3778 3HG1 VAL A 396      60.668  40.149  31.257  1.00  0.00           H
ATOM   3779  CG2 VAL A 396      61.094  37.653  33.642  1.00  0.00           C
ATOM   3780 1HG2 VAL A 396      59.998  37.830  33.681  1.00  0.00           H
ATOM   3781 2HG2 VAL A 396      61.538  37.695  34.660  1.00  0.00           H
ATOM   3782 3HG2 VAL A 396      61.285  36.716  33.076  1.00  0.00           H
ATOM   3783  C   VAL A 396      63.666  40.258  32.216  1.00  0.00           C
ATOM   3784  O   VAL A 396      63.814  40.484  31.011  1.00  0.00           O
ATOM   3785  N   ARG A 397      63.972  41.150  33.163  1.00  0.00           N
ATOM   3786  HN  ARG A 397      63.684  41.069  34.114  1.00  0.00           H
ATOM   3787  CA  ARG A 397      64.355  42.533  32.775  1.00  0.00           C
ATOM   3788  HA  ARG A 397      63.616  42.832  32.047  1.00  0.00           H
ATOM   3789  CB  ARG A 397      64.279  43.522  34.028  1.00  0.00           C
ATOM   3790  HB1 ARG A 397      64.821  44.480  33.875  1.00  0.00           H
ATOM   3791  HB2 ARG A 397      64.813  43.075  34.894  1.00  0.00           H
ATOM   3792  CG  ARG A 397      62.824  44.057  34.349  1.00  0.00           C
ATOM   3793  HG1 ARG A 397      62.229  43.150  34.587  1.00  0.00           H
ATOM   3794  HG2 ARG A 397      62.438  44.340  33.346  1.00  0.00           H
ATOM   3795  CD  ARG A 397      62.677  45.160  35.386  1.00  0.00           C
ATOM   3796  HD1 ARG A 397      63.304  46.048  35.158  1.00  0.00           H
ATOM   3797  HD2 ARG A 397      62.822  44.825  36.435  1.00  0.00           H
ATOM   3798  NE  ARG A 397      61.232  45.579  35.426  1.00  0.00           N
ATOM   3799  HE  ARG A 397      60.671  45.351  36.222  1.00  0.00           H
ATOM   3800  CZ  ARG A 397      60.570  46.066  34.435  1.00  0.00           C
ATOM   3801  NH1 ARG A 397      61.191  46.532  33.372  1.00  0.00           N
ATOM   3802 1HH1 ARG A 397      60.600  46.815  32.617  1.00  0.00           H
ATOM   3803 2HH1 ARG A 397      62.173  46.449  33.200  1.00  0.00           H
ATOM   3804  NH2 ARG A 397      59.274  46.228  34.496  1.00  0.00           N
ATOM   3805 1HH2 ARG A 397      58.799  45.999  35.346  1.00  0.00           H
ATOM   3806 2HH2 ARG A 397      58.920  46.764  33.730  1.00  0.00           H
ATOM   3807  C   ARG A 397      65.719  42.651  32.167  1.00  0.00           C
ATOM   3808  O   ARG A 397      65.995  43.622  31.504  1.00  0.00           O
ATOM   3809  N   GLN A 398      66.634  41.634  32.319  1.00  0.00           N
ATOM   3810  HN  GLN A 398      66.348  40.867  32.889  1.00  0.00           H
ATOM   3811  CA  GLN A 398      67.781  41.623  31.431  1.00  0.00           C
ATOM   3812  HA  GLN A 398      68.242  42.589  31.571  1.00  0.00           H
ATOM   3813  CB  GLN A 398      68.673  40.466  31.794  1.00  0.00           C
ATOM   3814  HB1 GLN A 398      69.418  40.282  30.991  1.00  0.00           H
ATOM   3815  HB2 GLN A 398      68.085  39.524  31.831  1.00  0.00           H
ATOM   3816  CG  GLN A 398      69.431  40.625  33.181  1.00  0.00           C
ATOM   3817  HG1 GLN A 398      70.467  40.246  33.053  1.00  0.00           H
ATOM   3818  HG2 GLN A 398      68.952  40.025  33.985  1.00  0.00           H
ATOM   3819  CD  GLN A 398      69.494  42.068  33.592  1.00  0.00           C
ATOM   3820  OE1 GLN A 398      70.407  42.759  33.119  1.00  0.00           O
ATOM   3821  NE2 GLN A 398      68.576  42.534  34.485  1.00  0.00           N
ATOM   3822 1HE2 GLN A 398      68.574  43.489  34.782  1.00  0.00           H
ATOM   3823 2HE2 GLN A 398      67.916  41.834  34.757  1.00  0.00           H
ATOM   3824  C   GLN A 398      67.517  41.532  29.895  1.00  0.00           C
ATOM   3825  O   GLN A 398      68.278  42.080  29.115  1.00  0.00           O
ATOM   3826  N   VAL A 399      66.415  40.809  29.472  1.00  0.00           N
ATOM   3827  HN  VAL A 399      65.761  40.381  30.092  1.00  0.00           H
ATOM   3828  CA  VAL A 399      66.138  40.726  28.105  1.00  0.00           C
ATOM   3829  HA  VAL A 399      67.025  40.972  27.541  1.00  0.00           H
ATOM   3830  CB  VAL A 399      65.615  39.288  27.781  1.00  0.00           C
ATOM   3831  HB  VAL A 399      64.640  39.121  28.287  1.00  0.00           H
ATOM   3832  CG1 VAL A 399      65.296  39.145  26.293  1.00  0.00           C
ATOM   3833 1HG1 VAL A 399      64.670  39.964  25.879  1.00  0.00           H
ATOM   3834 2HG1 VAL A 399      64.759  38.194  26.088  1.00  0.00           H
ATOM   3835 3HG1 VAL A 399      66.217  39.058  25.678  1.00  0.00           H
ATOM   3836  CG2 VAL A 399      66.574  38.198  28.313  1.00  0.00           C
ATOM   3837 1HG2 VAL A 399      67.429  38.117  27.608  1.00  0.00           H
ATOM   3838 2HG2 VAL A 399      65.981  37.275  28.140  1.00  0.00           H
ATOM   3839 3HG2 VAL A 399      66.721  38.086  29.409  1.00  0.00           H
ATOM   3840  C   VAL A 399      65.210  41.800  27.586  1.00  0.00           C
ATOM   3841  O   VAL A 399      65.298  42.199  26.399  1.00  0.00           O
ATOM   3842  N   ILE A 400      64.293  42.265  28.463  1.00  0.00           N
ATOM   3843  HN  ILE A 400      64.259  41.918  29.397  1.00  0.00           H
ATOM   3844  CA  ILE A 400      63.441  43.384  28.246  1.00  0.00           C
ATOM   3845  HA  ILE A 400      63.255  43.301  27.185  1.00  0.00           H
ATOM   3846  CB  ILE A 400      62.112  43.289  28.976  1.00  0.00           C
ATOM   3847  HB  ILE A 400      62.450  43.165  30.027  1.00  0.00           H
ATOM   3848  CG2 ILE A 400      61.285  44.592  28.851  1.00  0.00           C
ATOM   3849 1HG2 ILE A 400      60.219  44.454  29.132  1.00  0.00           H
ATOM   3850 2HG2 ILE A 400      61.486  45.042  27.855  1.00  0.00           H
ATOM   3851 3HG2 ILE A 400      61.616  45.358  29.584  1.00  0.00           H
ATOM   3852  CG1 ILE A 400      61.274  42.013  28.533  1.00  0.00           C
ATOM   3853 1HG1 ILE A 400      60.431  41.919  29.250  1.00  0.00           H
ATOM   3854 2HG1 ILE A 400      61.783  41.026  28.525  1.00  0.00           H
ATOM   3855  CD  ILE A 400      60.771  42.208  27.079  1.00  0.00           C
ATOM   3856  HD1 ILE A 400      61.356  42.938  26.481  1.00  0.00           H
ATOM   3857  HD2 ILE A 400      59.713  42.539  27.151  1.00  0.00           H
ATOM   3858  HD3 ILE A 400      60.688  41.198  26.623  1.00  0.00           H
ATOM   3859  C   ILE A 400      64.114  44.715  28.494  1.00  0.00           C
ATOM   3860  O   ILE A 400      64.154  45.221  29.599  1.00  0.00           O
ATOM   3861  N   GLN A 401      64.658  45.350  27.412  1.00  0.00           N
ATOM   3862  HN  GLN A 401      64.586  45.028  26.471  1.00  0.00           H
ATOM   3863  CA  GLN A 401      65.135  46.667  27.515  1.00  0.00           C
ATOM   3864  HA  GLN A 401      65.666  46.741  28.452  1.00  0.00           H
ATOM   3865  CB  GLN A 401      66.074  46.954  26.283  1.00  0.00           C
ATOM   3866  HB1 GLN A 401      66.478  47.988  26.336  1.00  0.00           H
ATOM   3867  HB2 GLN A 401      65.377  46.793  25.434  1.00  0.00           H
ATOM   3868  CG  GLN A 401      67.269  45.904  25.963  1.00  0.00           C
ATOM   3869  HG1 GLN A 401      68.059  46.533  25.499  1.00  0.00           H
ATOM   3870  HG2 GLN A 401      67.045  45.147  25.181  1.00  0.00           H
ATOM   3871  CD  GLN A 401      67.781  45.029  27.188  1.00  0.00           C
ATOM   3872  OE1 GLN A 401      68.195  45.568  28.187  1.00  0.00           O
ATOM   3873  NE2 GLN A 401      67.760  43.721  27.013  1.00  0.00           N
ATOM   3874 1HE2 GLN A 401      67.207  43.346  26.270  1.00  0.00           H
ATOM   3875 2HE2 GLN A 401      68.104  43.198  27.793  1.00  0.00           H
ATOM   3876  C   GLN A 401      64.088  47.804  27.624  1.00  0.00           C
ATOM   3877  O   GLN A 401      64.427  48.867  28.132  1.00  0.00           O
ATOM   3878  N   HSD A 402      62.858  47.596  27.222  1.00  0.00           N
ATOM   3879  HN  HSD A 402      62.459  46.768  26.836  1.00  0.00           H
ATOM   3880  CA  HSD A 402      61.871  48.589  27.545  1.00  0.00           C
ATOM   3881  HA  HSD A 402      62.076  48.954  28.540  1.00  0.00           H
ATOM   3882  CB  HSD A 402      61.904  49.775  26.461  1.00  0.00           C
ATOM   3883  HB1 HSD A 402      62.114  49.443  25.422  1.00  0.00           H
ATOM   3884  HB2 HSD A 402      62.741  50.400  26.838  1.00  0.00           H
ATOM   3885  ND1 HSD A 402      60.527  51.729  27.302  1.00  0.00           N
ATOM   3886  HD1 HSD A 402      61.019  51.728  28.173  1.00  0.00           H
ATOM   3887  CG  HSD A 402      60.755  50.755  26.313  1.00  0.00           C
ATOM   3888  CE1 HSD A 402      59.713  52.608  26.776  1.00  0.00           C
ATOM   3889  HE1 HSD A 402      59.487  53.546  27.284  1.00  0.00           H
ATOM   3890  NE2 HSD A 402      59.230  52.217  25.592  1.00  0.00           N
ATOM   3891  CD2 HSD A 402      59.965  51.095  25.266  1.00  0.00           C
ATOM   3892  HD2 HSD A 402      59.829  50.557  24.336  1.00  0.00           H
ATOM   3893  C   HSD A 402      60.496  48.063  27.748  1.00  0.00           C
ATOM   3894  O   HSD A 402      60.064  47.145  27.019  1.00  0.00           O
ATOM   3895  N   ASP A 403      59.771  48.544  28.756  1.00  0.00           N
ATOM   3896  HN  ASP A 403      60.099  49.206  29.425  1.00  0.00           H
ATOM   3897  CA  ASP A 403      58.369  48.118  28.973  1.00  0.00           C
ATOM   3898  HA  ASP A 403      58.369  47.056  29.168  1.00  0.00           H
ATOM   3899  CB  ASP A 403      57.740  48.497  30.281  1.00  0.00           C
ATOM   3900  HB1 ASP A 403      56.754  48.006  30.428  1.00  0.00           H
ATOM   3901  HB2 ASP A 403      57.633  49.601  30.337  1.00  0.00           H
ATOM   3902  CG  ASP A 403      58.578  47.950  31.413  1.00  0.00           C
ATOM   3903  OD1 ASP A 403      59.349  46.989  31.203  1.00  0.00           O
ATOM   3904  OD2 ASP A 403      58.352  48.341  32.631  1.00  0.00           O
ATOM   3905  C   ASP A 403      57.487  48.526  27.834  1.00  0.00           C
ATOM   3906  O   ASP A 403      57.269  49.711  27.644  1.00  0.00           O
ATOM   3907  N   GLY A 404      56.909  47.608  27.074  1.00  0.00           N
ATOM   3908  HN  GLY A 404      57.217  46.660  27.069  1.00  0.00           H
ATOM   3909  CA  GLY A 404      55.829  47.924  26.158  1.00  0.00           C
ATOM   3910  HA1 GLY A 404      55.824  47.116  25.441  1.00  0.00           H
ATOM   3911  HA2 GLY A 404      56.047  48.880  25.707  1.00  0.00           H
ATOM   3912  C   GLY A 404      54.514  47.875  26.794  1.00  0.00           C
ATOM   3913  O   GLY A 404      54.379  47.588  28.003  1.00  0.00           O
ATOM   3914  N   ARG A 405      53.406  48.068  26.053  1.00  0.00           N
ATOM   3915  HN  ARG A 405      53.443  48.450  25.133  1.00  0.00           H
ATOM   3916  CA  ARG A 405      52.090  48.124  26.585  1.00  0.00           C
ATOM   3917  HA  ARG A 405      52.103  48.896  27.339  1.00  0.00           H
ATOM   3918  CB  ARG A 405      51.134  48.745  25.565  1.00  0.00           C
ATOM   3919  HB1 ARG A 405      51.315  48.152  24.643  1.00  0.00           H
ATOM   3920  HB2 ARG A 405      51.460  49.794  25.401  1.00  0.00           H
ATOM   3921  CG  ARG A 405      49.587  48.808  25.858  1.00  0.00           C
ATOM   3922  HG1 ARG A 405      49.309  49.500  25.034  1.00  0.00           H
ATOM   3923  HG2 ARG A 405      49.391  49.201  26.879  1.00  0.00           H
ATOM   3924  CD  ARG A 405      48.816  47.451  25.739  1.00  0.00           C
ATOM   3925  HD1 ARG A 405      48.903  47.043  26.768  1.00  0.00           H
ATOM   3926  HD2 ARG A 405      49.347  46.804  25.008  1.00  0.00           H
ATOM   3927  NE  ARG A 405      47.405  47.686  25.563  1.00  0.00           N
ATOM   3928  HE  ARG A 405      47.083  48.619  25.399  1.00  0.00           H
ATOM   3929  CZ  ARG A 405      46.483  46.754  25.635  1.00  0.00           C
ATOM   3930  NH1 ARG A 405      45.242  47.166  25.500  1.00  0.00           N
ATOM   3931 1HH1 ARG A 405      45.014  48.119  25.703  1.00  0.00           H
ATOM   3932 2HH1 ARG A 405      44.511  46.494  25.381  1.00  0.00           H
ATOM   3933  NH2 ARG A 405      46.711  45.472  25.785  1.00  0.00           N
ATOM   3934 1HH2 ARG A 405      47.601  45.089  26.033  1.00  0.00           H
ATOM   3935 2HH2 ARG A 405      45.887  44.906  25.821  1.00  0.00           H
ATOM   3936  C   ARG A 405      51.597  46.897  27.329  1.00  0.00           C
ATOM   3937  O   ARG A 405      50.953  46.972  28.376  1.00  0.00           O
ATOM   3938  N   ASN A 406      51.865  45.650  26.883  1.00  0.00           N
ATOM   3939  HN  ASN A 406      52.320  45.577  25.999  1.00  0.00           H
ATOM   3940  CA  ASN A 406      51.477  44.461  27.593  1.00  0.00           C
ATOM   3941  HA  ASN A 406      50.481  44.652  27.964  1.00  0.00           H
ATOM   3942  CB  ASN A 406      51.583  43.225  26.685  1.00  0.00           C
ATOM   3943  HB1 ASN A 406      51.590  42.288  27.283  1.00  0.00           H
ATOM   3944  HB2 ASN A 406      52.552  43.164  26.145  1.00  0.00           H
ATOM   3945  CG  ASN A 406      50.422  43.297  25.646  1.00  0.00           C
ATOM   3946  OD1 ASN A 406      49.350  43.859  25.909  1.00  0.00           O
ATOM   3947  ND2 ASN A 406      50.631  42.742  24.459  1.00  0.00           N
ATOM   3948 1HD2 ASN A 406      49.859  42.840  23.831  1.00  0.00           H
ATOM   3949 2HD2 ASN A 406      51.473  42.285  24.173  1.00  0.00           H
ATOM   3950  C   ASN A 406      52.344  44.253  28.829  1.00  0.00           C
ATOM   3951  O   ASN A 406      51.850  43.844  29.877  1.00  0.00           O
ATOM   3952  N   GLN A 407      53.564  44.689  28.782  1.00  0.00           N
ATOM   3953  HN  GLN A 407      54.018  44.711  27.895  1.00  0.00           H
ATOM   3954  CA  GLN A 407      54.416  44.779  29.924  1.00  0.00           C
ATOM   3955  HA  GLN A 407      54.384  43.834  30.447  1.00  0.00           H
ATOM   3956  CB  GLN A 407      55.894  45.071  29.593  1.00  0.00           C
ATOM   3957  HB1 GLN A 407      56.434  45.354  30.522  1.00  0.00           H
ATOM   3958  HB2 GLN A 407      56.001  45.924  28.890  1.00  0.00           H
ATOM   3959  CG  GLN A 407      56.696  44.035  28.841  1.00  0.00           C
ATOM   3960  HG1 GLN A 407      57.755  44.313  29.028  1.00  0.00           H
ATOM   3961  HG2 GLN A 407      56.716  43.963  27.732  1.00  0.00           H
ATOM   3962  CD  GLN A 407      56.354  42.658  29.330  1.00  0.00           C
ATOM   3963  OE1 GLN A 407      55.575  41.897  28.734  1.00  0.00           O
ATOM   3964  NE2 GLN A 407      57.134  42.171  30.359  1.00  0.00           N
ATOM   3965 1HE2 GLN A 407      57.707  42.791  30.894  1.00  0.00           H
ATOM   3966 2HE2 GLN A 407      56.843  41.275  30.697  1.00  0.00           H
ATOM   3967  C   GLN A 407      53.934  45.861  30.938  1.00  0.00           C
ATOM   3968  O   GLN A 407      53.939  45.646  32.177  1.00  0.00           O
ATOM   3969  N   GLU A 408      53.440  47.031  30.450  1.00  0.00           N
ATOM   3970  HN  GLU A 408      53.467  47.185  29.466  1.00  0.00           H
ATOM   3971  CA  GLU A 408      52.798  48.014  31.181  1.00  0.00           C
ATOM   3972  HA  GLU A 408      53.535  48.362  31.889  1.00  0.00           H
ATOM   3973  CB  GLU A 408      52.480  49.279  30.347  1.00  0.00           C
ATOM   3974  HB1 GLU A 408      51.725  49.908  30.866  1.00  0.00           H
ATOM   3975  HB2 GLU A 408      52.026  48.969  29.381  1.00  0.00           H
ATOM   3976  CG  GLU A 408      53.761  50.070  30.001  1.00  0.00           C
ATOM   3977  HG1 GLU A 408      53.389  50.764  29.218  1.00  0.00           H
ATOM   3978  HG2 GLU A 408      54.464  49.302  29.614  1.00  0.00           H
ATOM   3979  CD  GLU A 408      54.341  50.923  31.148  1.00  0.00           C
ATOM   3980  OE1 GLU A 408      55.574  51.302  31.069  1.00  0.00           O
ATOM   3981  OE2 GLU A 408      53.600  51.186  32.124  1.00  0.00           O
ATOM   3982  C   GLU A 408      51.543  47.495  31.889  1.00  0.00           C
ATOM   3983  O   GLU A 408      51.202  47.809  33.018  1.00  0.00           O
ATOM   3984  N   LYS A 409      50.745  46.658  31.131  1.00  0.00           N
ATOM   3985  HN  LYS A 409      50.905  46.433  30.173  1.00  0.00           H
ATOM   3986  CA  LYS A 409      49.553  46.103  31.640  1.00  0.00           C
ATOM   3987  HA  LYS A 409      49.054  46.871  32.213  1.00  0.00           H
ATOM   3988  CB  LYS A 409      48.583  45.474  30.578  1.00  0.00           C
ATOM   3989  HB1 LYS A 409      47.899  44.741  31.058  1.00  0.00           H
ATOM   3990  HB2 LYS A 409      49.317  44.798  30.090  1.00  0.00           H
ATOM   3991  CG  LYS A 409      47.933  46.333  29.617  1.00  0.00           C
ATOM   3992  HG1 LYS A 409      47.722  45.855  28.636  1.00  0.00           H
ATOM   3993  HG2 LYS A 409      48.562  47.184  29.277  1.00  0.00           H
ATOM   3994  CD  LYS A 409      46.754  47.054  30.210  1.00  0.00           C
ATOM   3995  HD1 LYS A 409      46.397  47.808  29.476  1.00  0.00           H
ATOM   3996  HD2 LYS A 409      47.060  47.619  31.116  1.00  0.00           H
ATOM   3997  CE  LYS A 409      45.607  46.149  30.647  1.00  0.00           C
ATOM   3998  HE1 LYS A 409      45.911  45.592  31.559  1.00  0.00           H
ATOM   3999  HE2 LYS A 409      45.510  45.376  29.855  1.00  0.00           H
ATOM   4000  NZ  LYS A 409      44.336  46.770  30.861  1.00  0.00           N
ATOM   4001  HZ1 LYS A 409      44.124  47.098  31.824  1.00  0.00           H
ATOM   4002  HZ2 LYS A 409      43.579  46.098  30.621  1.00  0.00           H
ATOM   4003  HZ3 LYS A 409      44.232  47.510  30.138  1.00  0.00           H
ATOM   4004  C   LYS A 409      49.868  45.085  32.720  1.00  0.00           C
ATOM   4005  O   LYS A 409      49.179  45.048  33.760  1.00  0.00           O
ATOM   4006  N   LEU A 410      50.834  44.253  32.422  1.00  0.00           N
ATOM   4007  HN  LEU A 410      51.194  44.274  31.492  1.00  0.00           H
ATOM   4008  CA  LEU A 410      51.365  43.308  33.374  1.00  0.00           C
ATOM   4009  HA  LEU A 410      50.577  42.671  33.746  1.00  0.00           H
ATOM   4010  CB  LEU A 410      52.464  42.441  32.625  1.00  0.00           C
ATOM   4011  HB1 LEU A 410      53.219  43.137  32.200  1.00  0.00           H
ATOM   4012  HB2 LEU A 410      51.979  41.883  31.796  1.00  0.00           H
ATOM   4013  CG  LEU A 410      53.368  41.450  33.443  1.00  0.00           C
ATOM   4014  HG  LEU A 410      53.857  41.966  34.297  1.00  0.00           H
ATOM   4015  CD1 LEU A 410      52.480  40.362  33.980  1.00  0.00           C
ATOM   4016 1HD1 LEU A 410      53.063  39.693  34.649  1.00  0.00           H
ATOM   4017 2HD1 LEU A 410      52.107  39.736  33.141  1.00  0.00           H
ATOM   4018 3HD1 LEU A 410      51.659  40.706  34.645  1.00  0.00           H
ATOM   4019  CD2 LEU A 410      54.530  40.848  32.609  1.00  0.00           C
ATOM   4020 1HD2 LEU A 410      55.098  40.147  33.256  1.00  0.00           H
ATOM   4021 2HD2 LEU A 410      55.151  41.734  32.356  1.00  0.00           H
ATOM   4022 3HD2 LEU A 410      54.196  40.270  31.722  1.00  0.00           H
ATOM   4023  C   LEU A 410      52.009  43.912  34.646  1.00  0.00           C
ATOM   4024  O   LEU A 410      51.743  43.424  35.751  1.00  0.00           O
ATOM   4025  N   LYS A 411      52.782  44.981  34.518  1.00  0.00           N
ATOM   4026  HN  LYS A 411      52.853  45.375  33.605  1.00  0.00           H
ATOM   4027  CA  LYS A 411      53.334  45.749  35.563  1.00  0.00           C
ATOM   4028  HA  LYS A 411      53.978  45.099  36.138  1.00  0.00           H
ATOM   4029  CB  LYS A 411      54.259  46.816  34.916  1.00  0.00           C
ATOM   4030  HB1 LYS A 411      53.814  47.321  34.032  1.00  0.00           H
ATOM   4031  HB2 LYS A 411      54.992  46.100  34.486  1.00  0.00           H
ATOM   4032  CG  LYS A 411      54.908  47.805  35.891  1.00  0.00           C
ATOM   4033  HG1 LYS A 411      55.057  47.327  36.883  1.00  0.00           H
ATOM   4034  HG2 LYS A 411      54.154  48.567  36.184  1.00  0.00           H
ATOM   4035  CD  LYS A 411      56.160  48.489  35.356  1.00  0.00           C
ATOM   4036  HD1 LYS A 411      56.943  47.764  35.046  1.00  0.00           H
ATOM   4037  HD2 LYS A 411      56.611  49.179  36.101  1.00  0.00           H
ATOM   4038  CE  LYS A 411      55.740  49.322  34.109  1.00  0.00           C
ATOM   4039  HE1 LYS A 411      54.834  49.901  34.389  1.00  0.00           H
ATOM   4040  HE2 LYS A 411      55.329  48.668  33.311  1.00  0.00           H
ATOM   4041  NZ  LYS A 411      56.805  50.200  33.628  1.00  0.00           N
ATOM   4042  HZ1 LYS A 411      57.302  50.652  34.422  1.00  0.00           H
ATOM   4043  HZ2 LYS A 411      56.538  50.970  32.982  1.00  0.00           H
ATOM   4044  HZ3 LYS A 411      57.427  49.574  33.079  1.00  0.00           H
ATOM   4045  C   LYS A 411      52.390  46.412  36.511  1.00  0.00           C
ATOM   4046  O   LYS A 411      52.536  46.389  37.764  1.00  0.00           O
ATOM   4047  N   LYS A 412      51.333  47.098  35.959  1.00  0.00           N
ATOM   4048  HN  LYS A 412      51.272  47.101  34.964  1.00  0.00           H
ATOM   4049  CA  LYS A 412      50.309  47.800  36.674  1.00  0.00           C
ATOM   4050  HA  LYS A 412      50.794  48.508  37.330  1.00  0.00           H
ATOM   4051  CB  LYS A 412      49.417  48.668  35.787  1.00  0.00           C
ATOM   4052  HB1 LYS A 412      49.924  49.228  34.972  1.00  0.00           H
ATOM   4053  HB2 LYS A 412      49.045  49.556  36.341  1.00  0.00           H
ATOM   4054  CG  LYS A 412      48.134  47.990  35.175  1.00  0.00           C
ATOM   4055  HG1 LYS A 412      47.468  47.843  36.052  1.00  0.00           H
ATOM   4056  HG2 LYS A 412      48.337  46.962  34.806  1.00  0.00           H
ATOM   4057  CD  LYS A 412      47.370  48.871  34.209  1.00  0.00           C
ATOM   4058  HD1 LYS A 412      46.578  48.247  33.742  1.00  0.00           H
ATOM   4059  HD2 LYS A 412      48.067  49.111  33.378  1.00  0.00           H
ATOM   4060  CE  LYS A 412      46.875  50.183  34.815  1.00  0.00           C
ATOM   4061  HE1 LYS A 412      47.620  50.837  35.317  1.00  0.00           H
ATOM   4062  HE2 LYS A 412      46.076  49.888  35.528  1.00  0.00           H
ATOM   4063  NZ  LYS A 412      46.265  51.075  33.773  1.00  0.00           N
ATOM   4064  HZ1 LYS A 412      47.104  51.520  33.350  1.00  0.00           H
ATOM   4065  HZ2 LYS A 412      45.830  51.839  34.328  1.00  0.00           H
ATOM   4066  HZ3 LYS A 412      45.727  50.531  33.069  1.00  0.00           H
ATOM   4067  C   LYS A 412      49.387  46.878  37.549  1.00  0.00           C
ATOM   4068  O   LYS A 412      49.086  47.019  38.712  1.00  0.00           O
ATOM   4069  N   PHE A 413      49.025  45.728  37.029  1.00  0.00           N
ATOM   4070  HN  PHE A 413      49.341  45.649  36.087  1.00  0.00           H
ATOM   4071  CA  PHE A 413      48.522  44.586  37.714  1.00  0.00           C
ATOM   4072  HA  PHE A 413      47.599  44.867  38.200  1.00  0.00           H
ATOM   4073  CB  PHE A 413      48.301  43.409  36.738  1.00  0.00           C
ATOM   4074  HB1 PHE A 413      49.249  43.286  36.170  1.00  0.00           H
ATOM   4075  HB2 PHE A 413      47.592  43.532  35.891  1.00  0.00           H
ATOM   4076  CG  PHE A 413      47.918  42.046  37.316  1.00  0.00           C
ATOM   4077  CD1 PHE A 413      48.847  41.139  37.719  1.00  0.00           C
ATOM   4078  HD1 PHE A 413      49.904  41.332  37.605  1.00  0.00           H
ATOM   4079  CE1 PHE A 413      48.474  40.010  38.488  1.00  0.00           C
ATOM   4080  HE1 PHE A 413      49.275  39.376  38.840  1.00  0.00           H
ATOM   4081  CZ  PHE A 413      47.115  39.757  38.657  1.00  0.00           C
ATOM   4082  HZ  PHE A 413      46.689  38.843  39.044  1.00  0.00           H
ATOM   4083  CD2 PHE A 413      46.532  41.797  37.524  1.00  0.00           C
ATOM   4084  HD2 PHE A 413      45.765  42.511  37.263  1.00  0.00           H
ATOM   4085  CE2 PHE A 413      46.115  40.588  38.043  1.00  0.00           C
ATOM   4086  HE2 PHE A 413      45.057  40.415  38.177  1.00  0.00           H
ATOM   4087  C   PHE A 413      49.429  44.081  38.772  1.00  0.00           C
ATOM   4088  O   PHE A 413      49.007  43.794  39.885  1.00  0.00           O
ATOM   4089  N   MET A 414      50.767  44.068  38.504  1.00  0.00           N
ATOM   4090  HN  MET A 414      51.107  44.043  37.567  1.00  0.00           H
ATOM   4091  CA  MET A 414      51.728  43.779  39.550  1.00  0.00           C
ATOM   4092  HA  MET A 414      51.402  42.873  40.038  1.00  0.00           H
ATOM   4093  CB  MET A 414      53.178  43.511  39.108  1.00  0.00           C
ATOM   4094  HB1 MET A 414      53.791  43.423  40.031  1.00  0.00           H
ATOM   4095  HB2 MET A 414      53.579  44.385  38.552  1.00  0.00           H
ATOM   4096  CG  MET A 414      53.325  42.152  38.429  1.00  0.00           C
ATOM   4097  HG1 MET A 414      52.579  42.143  37.605  1.00  0.00           H
ATOM   4098  HG2 MET A 414      53.037  41.440  39.232  1.00  0.00           H
ATOM   4099  SD  MET A 414      54.890  41.762  37.723  1.00  0.00           S
ATOM   4100  CE  MET A 414      55.739  41.258  39.180  1.00  0.00           C
ATOM   4101  HE1 MET A 414      55.072  40.772  39.924  1.00  0.00           H
ATOM   4102  HE2 MET A 414      56.154  42.191  39.619  1.00  0.00           H
ATOM   4103  HE3 MET A 414      56.521  40.482  39.034  1.00  0.00           H
ATOM   4104  C   MET A 414      51.835  44.817  40.628  1.00  0.00           C
ATOM   4105  O   MET A 414      51.868  44.387  41.793  1.00  0.00           O
ATOM   4106  N   ILE A 415      51.812  46.121  40.390  1.00  0.00           N
ATOM   4107  HN  ILE A 415      51.942  46.378  39.435  1.00  0.00           H
ATOM   4108  CA  ILE A 415      51.576  47.275  41.352  1.00  0.00           C
ATOM   4109  HA  ILE A 415      52.442  47.362  41.993  1.00  0.00           H
ATOM   4110  CB  ILE A 415      51.643  48.659  40.550  1.00  0.00           C
ATOM   4111  HB  ILE A 415      51.129  48.499  39.578  1.00  0.00           H
ATOM   4112  CG2 ILE A 415      50.973  49.741  41.366  1.00  0.00           C
ATOM   4113 1HG2 ILE A 415      49.864  49.677  41.348  1.00  0.00           H
ATOM   4114 2HG2 ILE A 415      51.154  50.767  40.978  1.00  0.00           H
ATOM   4115 3HG2 ILE A 415      51.311  49.591  42.414  1.00  0.00           H
ATOM   4116  CG1 ILE A 415      53.160  48.958  40.315  1.00  0.00           C
ATOM   4117 1HG1 ILE A 415      53.641  48.002  40.014  1.00  0.00           H
ATOM   4118 2HG1 ILE A 415      53.672  49.303  41.238  1.00  0.00           H
ATOM   4119  CD  ILE A 415      53.510  49.904  39.143  1.00  0.00           C
ATOM   4120  HD1 ILE A 415      52.734  49.792  38.356  1.00  0.00           H
ATOM   4121  HD2 ILE A 415      54.540  49.753  38.756  1.00  0.00           H
ATOM   4122  HD3 ILE A 415      53.395  50.881  39.660  1.00  0.00           H
ATOM   4123  C   ILE A 415      50.395  47.096  42.214  1.00  0.00           C
ATOM   4124  O   ILE A 415      50.440  47.383  43.436  1.00  0.00           O
ATOM   4125  N   ARG A 416      49.277  46.758  41.564  1.00  0.00           N
ATOM   4126  HN  ARG A 416      49.309  46.558  40.588  1.00  0.00           H
ATOM   4127  CA  ARG A 416      47.967  46.774  42.163  1.00  0.00           C
ATOM   4128  HA  ARG A 416      47.817  47.727  42.648  1.00  0.00           H
ATOM   4129  CB  ARG A 416      46.911  46.650  41.064  1.00  0.00           C
ATOM   4130  HB1 ARG A 416      45.971  46.149  41.378  1.00  0.00           H
ATOM   4131  HB2 ARG A 416      47.274  46.067  40.191  1.00  0.00           H
ATOM   4132  CG  ARG A 416      46.636  48.131  40.577  1.00  0.00           C
ATOM   4133  HG1 ARG A 416      47.646  48.537  40.355  1.00  0.00           H
ATOM   4134  HG2 ARG A 416      46.088  48.766  41.305  1.00  0.00           H
ATOM   4135  CD  ARG A 416      45.889  48.228  39.227  1.00  0.00           C
ATOM   4136  HD1 ARG A 416      44.953  47.631  39.187  1.00  0.00           H
ATOM   4137  HD2 ARG A 416      46.537  47.700  38.496  1.00  0.00           H
ATOM   4138  NE  ARG A 416      45.783  49.648  38.839  1.00  0.00           N
ATOM   4139  HE  ARG A 416      46.536  50.264  38.610  1.00  0.00           H
ATOM   4140  CZ  ARG A 416      44.652  50.329  39.024  1.00  0.00           C
ATOM   4141  NH1 ARG A 416      43.458  49.775  39.305  1.00  0.00           N
ATOM   4142 1HH1 ARG A 416      43.411  48.810  39.563  1.00  0.00           H
ATOM   4143 2HH1 ARG A 416      42.615  50.312  39.349  1.00  0.00           H
ATOM   4144  NH2 ARG A 416      44.735  51.640  38.898  1.00  0.00           N
ATOM   4145 1HH2 ARG A 416      45.646  51.813  38.525  1.00  0.00           H
ATOM   4146 2HH2 ARG A 416      43.917  52.166  38.663  1.00  0.00           H
ATOM   4147  C   ARG A 416      47.811  45.657  43.185  1.00  0.00           C
ATOM   4148  O   ARG A 416      47.373  45.933  44.284  1.00  0.00           O
ATOM   4149  N   ILE A 417      48.211  44.466  42.801  1.00  0.00           N
ATOM   4150  HN  ILE A 417      48.471  44.298  41.853  1.00  0.00           H
ATOM   4151  CA  ILE A 417      48.151  43.279  43.642  1.00  0.00           C
ATOM   4152  HA  ILE A 417      47.230  43.207  44.201  1.00  0.00           H
ATOM   4153  CB  ILE A 417      48.196  42.042  42.770  1.00  0.00           C
ATOM   4154  HB  ILE A 417      49.013  42.196  42.033  1.00  0.00           H
ATOM   4155  CG2 ILE A 417      48.524  40.727  43.531  1.00  0.00           C
ATOM   4156 1HG2 ILE A 417      49.634  40.684  43.556  1.00  0.00           H
ATOM   4157 2HG2 ILE A 417      48.172  39.861  42.930  1.00  0.00           H
ATOM   4158 3HG2 ILE A 417      48.098  40.581  44.546  1.00  0.00           H
ATOM   4159  CG1 ILE A 417      47.025  41.939  41.718  1.00  0.00           C
ATOM   4160 1HG1 ILE A 417      46.832  40.940  41.272  1.00  0.00           H
ATOM   4161 2HG1 ILE A 417      47.154  42.629  40.856  1.00  0.00           H
ATOM   4162  CD  ILE A 417      45.578  42.139  42.321  1.00  0.00           C
ATOM   4163  HD1 ILE A 417      45.292  41.286  42.973  1.00  0.00           H
ATOM   4164  HD2 ILE A 417      44.883  42.304  41.470  1.00  0.00           H
ATOM   4165  HD3 ILE A 417      45.545  43.057  42.945  1.00  0.00           H
ATOM   4166  C   ILE A 417      49.101  43.409  44.800  1.00  0.00           C
ATOM   4167  O   ILE A 417      48.909  42.874  45.961  1.00  0.00           O
ATOM   4168  N   GLY A 418      50.240  44.104  44.599  1.00  0.00           N
ATOM   4169  HN  GLY A 418      50.371  44.502  43.694  1.00  0.00           H
ATOM   4170  CA  GLY A 418      51.143  44.301  45.634  1.00  0.00           C
ATOM   4171  HA1 GLY A 418      51.992  44.753  45.142  1.00  0.00           H
ATOM   4172  HA2 GLY A 418      51.321  43.352  46.117  1.00  0.00           H
ATOM   4173  C   GLY A 418      50.616  45.254  46.638  1.00  0.00           C
ATOM   4174  O   GLY A 418      50.666  45.103  47.870  1.00  0.00           O
ATOM   4175  N   VAL A 419      49.893  46.303  46.224  1.00  0.00           N
ATOM   4176  HN  VAL A 419      49.916  46.476  45.242  1.00  0.00           H
ATOM   4177  CA  VAL A 419      49.213  47.211  47.165  1.00  0.00           C
ATOM   4178  HA  VAL A 419      49.980  47.427  47.895  1.00  0.00           H
ATOM   4179  CB  VAL A 419      48.774  48.495  46.552  1.00  0.00           C
ATOM   4180  HB  VAL A 419      48.361  48.277  45.543  1.00  0.00           H
ATOM   4181  CG1 VAL A 419      47.595  49.277  47.269  1.00  0.00           C
ATOM   4182 1HG1 VAL A 419      47.785  49.326  48.363  1.00  0.00           H
ATOM   4183 2HG1 VAL A 419      46.628  48.749  47.122  1.00  0.00           H
ATOM   4184 3HG1 VAL A 419      47.441  50.271  46.795  1.00  0.00           H
ATOM   4185  CG2 VAL A 419      49.934  49.424  46.346  1.00  0.00           C
ATOM   4186 1HG2 VAL A 419      50.237  49.788  47.351  1.00  0.00           H
ATOM   4187 2HG2 VAL A 419      49.577  50.285  45.743  1.00  0.00           H
ATOM   4188 3HG2 VAL A 419      50.797  48.992  45.796  1.00  0.00           H
ATOM   4189  C   VAL A 419      48.071  46.607  47.951  1.00  0.00           C
ATOM   4190  O   VAL A 419      47.948  46.938  49.133  1.00  0.00           O
ATOM   4191  N   PHE A 420      47.213  45.750  47.372  1.00  0.00           N
ATOM   4192  HN  PHE A 420      47.349  45.620  46.393  1.00  0.00           H
ATOM   4193  CA  PHE A 420      46.142  45.165  48.050  1.00  0.00           C
ATOM   4194  HA  PHE A 420      45.537  45.866  48.607  1.00  0.00           H
ATOM   4195  CB  PHE A 420      45.235  44.658  46.924  1.00  0.00           C
ATOM   4196  HB1 PHE A 420      45.655  43.781  46.387  1.00  0.00           H
ATOM   4197  HB2 PHE A 420      45.103  45.485  46.194  1.00  0.00           H
ATOM   4198  CG  PHE A 420      43.862  44.198  47.446  1.00  0.00           C
ATOM   4199  CD1 PHE A 420      43.688  42.926  47.842  1.00  0.00           C
ATOM   4200  HD1 PHE A 420      44.538  42.264  47.772  1.00  0.00           H
ATOM   4201  CE1 PHE A 420      42.407  42.490  48.278  1.00  0.00           C
ATOM   4202  HE1 PHE A 420      42.251  41.442  48.487  1.00  0.00           H
ATOM   4203  CZ  PHE A 420      41.345  43.444  48.361  1.00  0.00           C
ATOM   4204  HZ  PHE A 420      40.360  43.073  48.603  1.00  0.00           H
ATOM   4205  CD2 PHE A 420      42.824  45.091  47.435  1.00  0.00           C
ATOM   4206  HD2 PHE A 420      42.976  46.110  47.111  1.00  0.00           H
ATOM   4207  CE2 PHE A 420      41.546  44.751  47.900  1.00  0.00           C
ATOM   4208  HE2 PHE A 420      40.628  45.310  47.790  1.00  0.00           H
ATOM   4209  C   PHE A 420      46.623  44.200  49.143  1.00  0.00           C
ATOM   4210  O   PHE A 420      46.206  44.148  50.310  1.00  0.00           O
ATOM   4211  N   SER A 421      47.681  43.450  48.802  1.00  0.00           N
ATOM   4212  HN  SER A 421      47.916  43.356  47.837  1.00  0.00           H
ATOM   4213  CA  SER A 421      48.416  42.727  49.788  1.00  0.00           C
ATOM   4214  HA  SER A 421      47.772  42.077  50.362  1.00  0.00           H
ATOM   4215  CB  SER A 421      49.579  41.911  49.200  1.00  0.00           C
ATOM   4216  HB1 SER A 421      50.241  41.469  49.976  1.00  0.00           H
ATOM   4217  HB2 SER A 421      50.106  42.688  48.605  1.00  0.00           H
ATOM   4218  OG  SER A 421      49.101  41.048  48.181  1.00  0.00           O
ATOM   4219  HG1 SER A 421      48.919  41.611  47.425  1.00  0.00           H
ATOM   4220  C   SER A 421      49.050  43.572  50.878  1.00  0.00           C
ATOM   4221  O   SER A 421      49.205  43.207  52.038  1.00  0.00           O
ATOM   4222  N   GLY A 422      49.428  44.813  50.495  1.00  0.00           N
ATOM   4223  HN  GLY A 422      49.410  45.089  49.538  1.00  0.00           H
ATOM   4224  CA  GLY A 422      49.839  45.869  51.417  1.00  0.00           C
ATOM   4225  HA1 GLY A 422      50.050  46.746  50.824  1.00  0.00           H
ATOM   4226  HA2 GLY A 422      50.763  45.515  51.851  1.00  0.00           H
ATOM   4227  C   GLY A 422      48.780  46.356  52.438  1.00  0.00           C
ATOM   4228  O   GLY A 422      49.003  46.484  53.636  1.00  0.00           O
ATOM   4229  N   LEU A 423      47.586  46.605  51.953  1.00  0.00           N
ATOM   4230  HN  LEU A 423      47.471  46.766  50.976  1.00  0.00           H
ATOM   4231  CA  LEU A 423      46.340  46.967  52.705  1.00  0.00           C
ATOM   4232  HA  LEU A 423      46.428  47.848  53.323  1.00  0.00           H
ATOM   4233  CB  LEU A 423      45.188  47.336  51.739  1.00  0.00           C
ATOM   4234  HB1 LEU A 423      44.205  47.159  52.226  1.00  0.00           H
ATOM   4235  HB2 LEU A 423      45.163  46.491  51.019  1.00  0.00           H
ATOM   4236  CG  LEU A 423      45.188  48.712  51.118  1.00  0.00           C
ATOM   4237  HG  LEU A 423      46.185  48.893  50.663  1.00  0.00           H
ATOM   4238  CD1 LEU A 423      44.170  48.742  49.936  1.00  0.00           C
ATOM   4239 1HD1 LEU A 423      44.046  49.774  49.543  1.00  0.00           H
ATOM   4240 2HD1 LEU A 423      43.189  48.347  50.278  1.00  0.00           H
ATOM   4241 3HD1 LEU A 423      44.511  48.089  49.104  1.00  0.00           H
ATOM   4242  CD2 LEU A 423      44.930  49.891  52.185  1.00  0.00           C
ATOM   4243 1HD2 LEU A 423      43.907  49.684  52.567  1.00  0.00           H
ATOM   4244 2HD2 LEU A 423      44.899  50.938  51.816  1.00  0.00           H
ATOM   4245 3HD2 LEU A 423      45.656  49.700  53.004  1.00  0.00           H
ATOM   4246  C   LEU A 423      45.934  45.860  53.682  1.00  0.00           C
ATOM   4247  O   LEU A 423      45.585  46.185  54.828  1.00  0.00           O
ATOM   4248  N   TYR A 424      46.154  44.578  53.368  1.00  0.00           N
ATOM   4249  HN  TYR A 424      46.276  44.324  52.411  1.00  0.00           H
ATOM   4250  CA  TYR A 424      45.934  43.467  54.380  1.00  0.00           C
ATOM   4251  HA  TYR A 424      44.936  43.437  54.793  1.00  0.00           H
ATOM   4252  CB  TYR A 424      46.182  42.025  53.766  1.00  0.00           C
ATOM   4253  HB1 TYR A 424      47.200  41.763  53.406  1.00  0.00           H
ATOM   4254  HB2 TYR A 424      45.447  41.905  52.941  1.00  0.00           H
ATOM   4255  CG  TYR A 424      45.822  40.909  54.748  1.00  0.00           C
ATOM   4256  CD1 TYR A 424      44.548  40.697  55.166  1.00  0.00           C
ATOM   4257  HD1 TYR A 424      43.868  41.470  54.839  1.00  0.00           H
ATOM   4258  CE1 TYR A 424      44.187  39.645  56.065  1.00  0.00           C
ATOM   4259  HE1 TYR A 424      43.194  39.508  56.469  1.00  0.00           H
ATOM   4260  CZ  TYR A 424      45.138  38.821  56.528  1.00  0.00           C
ATOM   4261  OH  TYR A 424      44.837  37.803  57.458  1.00  0.00           O
ATOM   4262  HH  TYR A 424      45.666  37.324  57.531  1.00  0.00           H
ATOM   4263  CD2 TYR A 424      46.837  40.075  55.217  1.00  0.00           C
ATOM   4264  HD2 TYR A 424      47.888  40.142  54.978  1.00  0.00           H
ATOM   4265  CE2 TYR A 424      46.481  39.079  56.122  1.00  0.00           C
ATOM   4266  HE2 TYR A 424      47.270  38.468  56.536  1.00  0.00           H
ATOM   4267  C   TYR A 424      46.743  43.527  55.595  1.00  0.00           C
ATOM   4268  O   TYR A 424      46.317  43.138  56.705  1.00  0.00           O
ATOM   4269  N   LEU A 425      47.968  44.095  55.455  1.00  0.00           N
ATOM   4270  HN  LEU A 425      48.241  44.255  54.510  1.00  0.00           H
ATOM   4271  CA  LEU A 425      48.847  44.545  56.514  1.00  0.00           C
ATOM   4272  HA  LEU A 425      48.848  43.735  57.228  1.00  0.00           H
ATOM   4273  CB  LEU A 425      50.355  44.823  56.055  1.00  0.00           C
ATOM   4274  HB1 LEU A 425      50.980  45.155  56.911  1.00  0.00           H
ATOM   4275  HB2 LEU A 425      50.413  45.726  55.410  1.00  0.00           H
ATOM   4276  CG  LEU A 425      50.949  43.600  55.305  1.00  0.00           C
ATOM   4277  HG  LEU A 425      50.491  43.558  54.293  1.00  0.00           H
ATOM   4278  CD1 LEU A 425      52.452  43.830  55.015  1.00  0.00           C
ATOM   4279 1HD1 LEU A 425      53.165  43.851  55.867  1.00  0.00           H
ATOM   4280 2HD1 LEU A 425      52.539  44.852  54.588  1.00  0.00           H
ATOM   4281 3HD1 LEU A 425      52.925  43.095  54.330  1.00  0.00           H
ATOM   4282  CD2 LEU A 425      50.753  42.277  56.087  1.00  0.00           C
ATOM   4283 1HD2 LEU A 425      51.311  41.492  55.532  1.00  0.00           H
ATOM   4284 2HD2 LEU A 425      49.687  41.981  56.189  1.00  0.00           H
ATOM   4285 3HD2 LEU A 425      51.138  42.380  57.124  1.00  0.00           H
ATOM   4286  C   LEU A 425      48.384  45.704  57.348  1.00  0.00           C
ATOM   4287  O   LEU A 425      48.824  45.789  58.527  1.00  0.00           O
ATOM   4288  N   VAL A 426      47.550  46.653  56.897  1.00  0.00           N
ATOM   4289  HN  VAL A 426      47.274  46.503  55.950  1.00  0.00           H
ATOM   4290  CA  VAL A 426      47.144  47.825  57.649  1.00  0.00           C
ATOM   4291  HA  VAL A 426      48.023  48.409  57.882  1.00  0.00           H
ATOM   4292  CB  VAL A 426      46.484  48.857  56.734  1.00  0.00           C
ATOM   4293  HB  VAL A 426      45.680  48.424  56.101  1.00  0.00           H
ATOM   4294  CG1 VAL A 426      45.682  49.760  57.588  1.00  0.00           C
ATOM   4295 1HG1 VAL A 426      44.856  49.448  58.262  1.00  0.00           H
ATOM   4296 2HG1 VAL A 426      45.081  50.352  56.865  1.00  0.00           H
ATOM   4297 3HG1 VAL A 426      46.365  50.315  58.266  1.00  0.00           H
ATOM   4298  CG2 VAL A 426      47.452  49.532  55.842  1.00  0.00           C
ATOM   4299 1HG2 VAL A 426      48.232  50.034  56.453  1.00  0.00           H
ATOM   4300 2HG2 VAL A 426      47.001  50.273  55.148  1.00  0.00           H
ATOM   4301 3HG2 VAL A 426      47.867  48.791  55.126  1.00  0.00           H
ATOM   4302  C   VAL A 426      46.566  47.562  59.018  1.00  0.00           C
ATOM   4303  O   VAL A 426      47.072  48.093  59.991  1.00  0.00           O
ATOM   4304  N   PRO A 427      45.521  46.666  59.254  1.00  0.00           N
ATOM   4305  CD  PRO A 427      44.693  46.102  58.128  1.00  0.00           C
ATOM   4306  HD1 PRO A 427      45.285  45.237  57.760  1.00  0.00           H
ATOM   4307  HD2 PRO A 427      44.614  46.780  57.251  1.00  0.00           H
ATOM   4308  CA  PRO A 427      45.017  46.094  60.500  1.00  0.00           C
ATOM   4309  HA  PRO A 427      44.797  46.904  61.179  1.00  0.00           H
ATOM   4310  CB  PRO A 427      43.826  45.186  60.018  1.00  0.00           C
ATOM   4311  HB1 PRO A 427      43.040  45.289  60.796  1.00  0.00           H
ATOM   4312  HB2 PRO A 427      44.158  44.126  59.981  1.00  0.00           H
ATOM   4313  CG  PRO A 427      43.365  45.705  58.653  1.00  0.00           C
ATOM   4314  HG1 PRO A 427      42.952  44.905  58.002  1.00  0.00           H
ATOM   4315  HG2 PRO A 427      42.587  46.489  58.769  1.00  0.00           H
ATOM   4316  C   PRO A 427      45.998  45.261  61.229  1.00  0.00           C
ATOM   4317  O   PRO A 427      45.819  45.217  62.421  1.00  0.00           O
ATOM   4318  N   LEU A 428      46.955  44.577  60.503  1.00  0.00           N
ATOM   4319  HN  LEU A 428      47.084  44.594  59.515  1.00  0.00           H
ATOM   4320  CA  LEU A 428      48.065  43.852  61.129  1.00  0.00           C
ATOM   4321  HA  LEU A 428      47.616  43.253  61.908  1.00  0.00           H
ATOM   4322  CB  LEU A 428      48.684  42.798  60.240  1.00  0.00           C
ATOM   4323  HB1 LEU A 428      49.385  42.211  60.870  1.00  0.00           H
ATOM   4324  HB2 LEU A 428      49.246  43.347  59.454  1.00  0.00           H
ATOM   4325  CG  LEU A 428      47.747  41.759  59.640  1.00  0.00           C
ATOM   4326  HG  LEU A 428      47.135  42.299  58.887  1.00  0.00           H
ATOM   4327  CD1 LEU A 428      48.565  40.736  58.846  1.00  0.00           C
ATOM   4328 1HD1 LEU A 428      47.916  39.956  58.394  1.00  0.00           H
ATOM   4329 2HD1 LEU A 428      49.312  40.127  59.399  1.00  0.00           H
ATOM   4330 3HD1 LEU A 428      49.077  41.227  57.991  1.00  0.00           H
ATOM   4331  CD2 LEU A 428      46.885  40.969  60.661  1.00  0.00           C
ATOM   4332 1HD2 LEU A 428      46.132  41.669  61.082  1.00  0.00           H
ATOM   4333 2HD2 LEU A 428      47.441  40.440  61.464  1.00  0.00           H
ATOM   4334 3HD2 LEU A 428      46.303  40.228  60.073  1.00  0.00           H
ATOM   4335  C   LEU A 428      49.176  44.749  61.823  1.00  0.00           C
ATOM   4336  O   LEU A 428      49.574  44.542  62.951  1.00  0.00           O
ATOM   4337  N   VAL A 429      49.643  45.801  61.065  1.00  0.00           N
ATOM   4338  HN  VAL A 429      49.263  45.938  60.154  1.00  0.00           H
ATOM   4339  CA  VAL A 429      50.546  46.851  61.468  1.00  0.00           C
ATOM   4340  HA  VAL A 429      51.486  46.435  61.801  1.00  0.00           H
ATOM   4341  CB  VAL A 429      50.982  47.609  60.215  1.00  0.00           C
ATOM   4342  HB  VAL A 429      49.982  47.901  59.829  1.00  0.00           H
ATOM   4343  CG1 VAL A 429      51.606  48.971  60.620  1.00  0.00           C
ATOM   4344 1HG1 VAL A 429      50.843  49.712  60.939  1.00  0.00           H
ATOM   4345 2HG1 VAL A 429      52.271  49.389  59.834  1.00  0.00           H
ATOM   4346 3HG1 VAL A 429      52.269  48.880  61.507  1.00  0.00           H
ATOM   4347  CG2 VAL A 429      51.878  46.733  59.300  1.00  0.00           C
ATOM   4348 1HG2 VAL A 429      51.996  47.286  58.343  1.00  0.00           H
ATOM   4349 2HG2 VAL A 429      51.363  45.799  58.988  1.00  0.00           H
ATOM   4350 3HG2 VAL A 429      52.892  46.518  59.701  1.00  0.00           H
ATOM   4351  C   VAL A 429      49.977  47.526  62.734  1.00  0.00           C
ATOM   4352  O   VAL A 429      50.651  47.599  63.763  1.00  0.00           O
ATOM   4353  N   THR A 430      48.727  47.960  62.677  1.00  0.00           N
ATOM   4354  HN  THR A 430      48.284  47.830  61.794  1.00  0.00           H
ATOM   4355  CA  THR A 430      47.919  48.589  63.721  1.00  0.00           C
ATOM   4356  HA  THR A 430      48.348  49.542  63.996  1.00  0.00           H
ATOM   4357  CB  THR A 430      46.508  48.941  63.096  1.00  0.00           C
ATOM   4358  HB  THR A 430      45.981  47.968  63.001  1.00  0.00           H
ATOM   4359  OG1 THR A 430      46.624  49.705  61.911  1.00  0.00           O
ATOM   4360  HG1 THR A 430      46.945  49.101  61.237  1.00  0.00           H
ATOM   4361  CG2 THR A 430      45.621  49.735  64.012  1.00  0.00           C
ATOM   4362 1HG2 THR A 430      44.729  50.061  63.436  1.00  0.00           H
ATOM   4363 2HG2 THR A 430      46.215  50.621  64.322  1.00  0.00           H
ATOM   4364 3HG2 THR A 430      45.272  49.208  64.925  1.00  0.00           H
ATOM   4365  C   THR A 430      47.821  47.785  65.037  1.00  0.00           C
ATOM   4366  O   THR A 430      47.972  48.346  66.124  1.00  0.00           O
ATOM   4367  N   LEU A 431      47.635  46.470  64.971  1.00  0.00           N
ATOM   4368  HN  LEU A 431      47.463  46.050  64.083  1.00  0.00           H
ATOM   4369  CA  LEU A 431      47.719  45.587  66.111  1.00  0.00           C
ATOM   4370  HA  LEU A 431      47.187  46.098  66.900  1.00  0.00           H
ATOM   4371  CB  LEU A 431      46.988  44.270  65.792  1.00  0.00           C
ATOM   4372  HB1 LEU A 431      47.214  44.071  64.722  1.00  0.00           H
ATOM   4373  HB2 LEU A 431      45.906  44.519  65.770  1.00  0.00           H
ATOM   4374  CG  LEU A 431      47.139  43.095  66.730  1.00  0.00           C
ATOM   4375  HG  LEU A 431      48.200  43.001  67.046  1.00  0.00           H
ATOM   4376  CD1 LEU A 431      46.467  43.243  68.127  1.00  0.00           C
ATOM   4377 1HD1 LEU A 431      46.573  42.251  68.614  1.00  0.00           H
ATOM   4378 2HD1 LEU A 431      45.418  43.606  68.081  1.00  0.00           H
ATOM   4379 3HD1 LEU A 431      47.144  43.915  68.698  1.00  0.00           H
ATOM   4380  CD2 LEU A 431      46.833  41.757  66.043  1.00  0.00           C
ATOM   4381 1HD2 LEU A 431      47.387  41.484  65.119  1.00  0.00           H
ATOM   4382 2HD2 LEU A 431      45.735  41.720  65.875  1.00  0.00           H
ATOM   4383 3HD2 LEU A 431      47.155  40.845  66.589  1.00  0.00           H
ATOM   4384  C   LEU A 431      49.094  45.507  66.699  1.00  0.00           C
ATOM   4385  O   LEU A 431      49.219  45.618  67.945  1.00  0.00           O
ATOM   4386  N   LEU A 432      50.155  45.455  65.854  1.00  0.00           N
ATOM   4387  HN  LEU A 432      50.007  45.660  64.890  1.00  0.00           H
ATOM   4388  CA  LEU A 432      51.583  45.633  66.194  1.00  0.00           C
ATOM   4389  HA  LEU A 432      51.786  44.871  66.932  1.00  0.00           H
ATOM   4390  CB  LEU A 432      52.561  45.329  65.034  1.00  0.00           C
ATOM   4391  HB1 LEU A 432      52.191  45.810  64.103  1.00  0.00           H
ATOM   4392  HB2 LEU A 432      52.504  44.256  64.751  1.00  0.00           H
ATOM   4393  CG  LEU A 432      53.975  45.881  65.126  1.00  0.00           C
ATOM   4394  HG  LEU A 432      54.011  46.984  65.259  1.00  0.00           H
ATOM   4395  CD1 LEU A 432      54.682  45.315  66.373  1.00  0.00           C
ATOM   4396 1HD1 LEU A 432      55.771  45.156  66.225  1.00  0.00           H
ATOM   4397 2HD1 LEU A 432      54.078  44.463  66.752  1.00  0.00           H
ATOM   4398 3HD1 LEU A 432      54.560  46.071  67.178  1.00  0.00           H
ATOM   4399  CD2 LEU A 432      54.780  45.511  63.829  1.00  0.00           C
ATOM   4400 1HD2 LEU A 432      55.831  45.853  63.947  1.00  0.00           H
ATOM   4401 2HD2 LEU A 432      54.324  45.888  62.889  1.00  0.00           H
ATOM   4402 3HD2 LEU A 432      54.764  44.401  63.786  1.00  0.00           H
ATOM   4403  C   LEU A 432      51.824  46.951  66.840  1.00  0.00           C
ATOM   4404  O   LEU A 432      52.425  46.952  67.919  1.00  0.00           O
ATOM   4405  N   GLY A 433      51.317  48.125  66.353  1.00  0.00           N
ATOM   4406  HN  GLY A 433      50.937  48.083  65.432  1.00  0.00           H
ATOM   4407  CA  GLY A 433      51.163  49.383  67.106  1.00  0.00           C
ATOM   4408  HA1 GLY A 433      50.596  50.150  66.599  1.00  0.00           H
ATOM   4409  HA2 GLY A 433      52.172  49.757  67.193  1.00  0.00           H
ATOM   4410  C   GLY A 433      50.546  49.305  68.475  1.00  0.00           C
ATOM   4411  O   GLY A 433      51.099  49.874  69.411  1.00  0.00           O
ATOM   4412  N   CYS A 434      49.424  48.550  68.701  1.00  0.00           N
ATOM   4413  HN  CYS A 434      48.994  48.036  67.964  1.00  0.00           H
ATOM   4414  CA  CYS A 434      48.677  48.411  69.969  1.00  0.00           C
ATOM   4415  HA  CYS A 434      48.227  49.371  70.173  1.00  0.00           H
ATOM   4416  CB  CYS A 434      47.405  47.483  69.876  1.00  0.00           C
ATOM   4417  HB1 CYS A 434      46.958  47.372  70.887  1.00  0.00           H
ATOM   4418  HB2 CYS A 434      47.744  46.455  69.623  1.00  0.00           H
ATOM   4419  SG  CYS A 434      46.117  47.985  68.655  1.00  0.00           S
ATOM   4420  HG1 CYS A 434      46.896  48.257  67.618  1.00  0.00           H
ATOM   4421  C   CYS A 434      49.677  47.739  71.047  1.00  0.00           C
ATOM   4422  O   CYS A 434      49.631  47.848  72.261  1.00  0.00           O
ATOM   4423  N   TYR A 435      50.585  46.828  70.579  1.00  0.00           N
ATOM   4424  HN  TYR A 435      50.478  46.532  69.633  1.00  0.00           H
ATOM   4425  CA  TYR A 435      51.553  46.086  71.317  1.00  0.00           C
ATOM   4426  HA  TYR A 435      51.082  45.753  72.230  1.00  0.00           H
ATOM   4427  CB  TYR A 435      52.092  44.928  70.403  1.00  0.00           C
ATOM   4428  HB1 TYR A 435      52.925  45.288  69.763  1.00  0.00           H
ATOM   4429  HB2 TYR A 435      51.328  44.568  69.680  1.00  0.00           H
ATOM   4430  CG  TYR A 435      52.519  43.724  71.283  1.00  0.00           C
ATOM   4431  CD1 TYR A 435      51.494  42.787  71.513  1.00  0.00           C
ATOM   4432  HD1 TYR A 435      50.489  43.042  71.212  1.00  0.00           H
ATOM   4433  CE1 TYR A 435      51.827  41.627  72.314  1.00  0.00           C
ATOM   4434  HE1 TYR A 435      51.032  40.924  72.513  1.00  0.00           H
ATOM   4435  CZ  TYR A 435      53.143  41.346  72.674  1.00  0.00           C
ATOM   4436  OH  TYR A 435      53.418  40.085  73.339  1.00  0.00           O
ATOM   4437  HH  TYR A 435      54.332  40.169  73.623  1.00  0.00           H
ATOM   4438  CD2 TYR A 435      53.838  43.587  71.829  1.00  0.00           C
ATOM   4439  HD2 TYR A 435      54.555  44.323  71.495  1.00  0.00           H
ATOM   4440  CE2 TYR A 435      54.172  42.287  72.416  1.00  0.00           C
ATOM   4441  HE2 TYR A 435      55.221  42.097  72.586  1.00  0.00           H
ATOM   4442  C   TYR A 435      52.658  47.016  71.787  1.00  0.00           C
ATOM   4443  O   TYR A 435      52.914  46.940  72.987  1.00  0.00           O
ATOM   4444  N   VAL A 436      53.172  47.899  70.945  1.00  0.00           N
ATOM   4445  HN  VAL A 436      52.897  47.831  69.989  1.00  0.00           H
ATOM   4446  CA  VAL A 436      53.998  49.062  71.394  1.00  0.00           C
ATOM   4447  HA  VAL A 436      54.842  48.688  71.956  1.00  0.00           H
ATOM   4448  CB  VAL A 436      54.648  49.761  70.246  1.00  0.00           C
ATOM   4449  HB  VAL A 436      53.938  49.789  69.391  1.00  0.00           H
ATOM   4450  CG1 VAL A 436      55.277  51.102  70.570  1.00  0.00           C
ATOM   4451 1HG1 VAL A 436      54.451  51.804  70.813  1.00  0.00           H
ATOM   4452 2HG1 VAL A 436      55.866  51.519  69.725  1.00  0.00           H
ATOM   4453 3HG1 VAL A 436      55.844  51.140  71.524  1.00  0.00           H
ATOM   4454  CG2 VAL A 436      55.707  48.804  69.709  1.00  0.00           C
ATOM   4455 1HG2 VAL A 436      55.311  47.814  69.399  1.00  0.00           H
ATOM   4456 2HG2 VAL A 436      56.310  48.402  70.551  1.00  0.00           H
ATOM   4457 3HG2 VAL A 436      56.391  49.237  68.948  1.00  0.00           H
ATOM   4458  C   VAL A 436      53.290  49.970  72.366  1.00  0.00           C
ATOM   4459  O   VAL A 436      53.900  50.379  73.358  1.00  0.00           O
ATOM   4460  N   TYR A 437      52.036  50.346  72.088  1.00  0.00           N
ATOM   4461  HN  TYR A 437      51.493  50.094  71.291  1.00  0.00           H
ATOM   4462  CA  TYR A 437      51.263  51.178  73.085  1.00  0.00           C
ATOM   4463  HA  TYR A 437      51.794  52.118  73.108  1.00  0.00           H
ATOM   4464  CB  TYR A 437      49.884  51.282  72.376  1.00  0.00           C
ATOM   4465  HB1 TYR A 437      49.477  50.250  72.315  1.00  0.00           H
ATOM   4466  HB2 TYR A 437      49.981  51.692  71.348  1.00  0.00           H
ATOM   4467  CG  TYR A 437      48.811  52.085  73.100  1.00  0.00           C
ATOM   4468  CD1 TYR A 437      47.748  51.421  73.586  1.00  0.00           C
ATOM   4469  HD1 TYR A 437      47.676  50.351  73.452  1.00  0.00           H
ATOM   4470  CE1 TYR A 437      46.665  51.989  74.297  1.00  0.00           C
ATOM   4471  HE1 TYR A 437      45.875  51.293  74.540  1.00  0.00           H
ATOM   4472  CZ  TYR A 437      46.571  53.397  74.296  1.00  0.00           C
ATOM   4473  OH  TYR A 437      45.568  54.274  74.810  1.00  0.00           O
ATOM   4474  HH  TYR A 437      45.972  55.141  74.726  1.00  0.00           H
ATOM   4475  CD2 TYR A 437      48.747  53.526  73.169  1.00  0.00           C
ATOM   4476  HD2 TYR A 437      49.550  54.134  72.780  1.00  0.00           H
ATOM   4477  CE2 TYR A 437      47.642  54.177  73.705  1.00  0.00           C
ATOM   4478  HE2 TYR A 437      47.681  55.251  73.811  1.00  0.00           H
ATOM   4479  C   TYR A 437      51.174  50.752  74.576  1.00  0.00           C
ATOM   4480  O   TYR A 437      51.442  51.486  75.527  1.00  0.00           O
ATOM   4481  N   GLU A 438      50.875  49.460  74.646  1.00  0.00           N
ATOM   4482  HN  GLU A 438      50.608  48.928  73.847  1.00  0.00           H
ATOM   4483  CA  GLU A 438      50.973  48.780  75.975  1.00  0.00           C
ATOM   4484  HA  GLU A 438      50.359  49.316  76.684  1.00  0.00           H
ATOM   4485  CB  GLU A 438      50.353  47.403  75.855  1.00  0.00           C
ATOM   4486  HB1 GLU A 438      50.552  46.890  76.820  1.00  0.00           H
ATOM   4487  HB2 GLU A 438      50.624  46.884  74.911  1.00  0.00           H
ATOM   4488  CG  GLU A 438      48.717  47.498  75.791  1.00  0.00           C
ATOM   4489  HG1 GLU A 438      48.241  47.694  74.806  1.00  0.00           H
ATOM   4490  HG2 GLU A 438      48.543  48.300  76.540  1.00  0.00           H
ATOM   4491  CD  GLU A 438      48.040  46.282  76.348  1.00  0.00           C
ATOM   4492  OE1 GLU A 438      47.316  45.617  75.688  1.00  0.00           O
ATOM   4493  OE2 GLU A 438      48.253  46.094  77.590  1.00  0.00           O
ATOM   4494  C   GLU A 438      52.373  48.667  76.562  1.00  0.00           C
ATOM   4495  O   GLU A 438      52.598  48.812  77.736  1.00  0.00           O
ATOM   4496  N   GLN A 439      53.455  48.400  75.747  1.00  0.00           N
ATOM   4497  HN  GLN A 439      53.332  48.237  74.771  1.00  0.00           H
ATOM   4498  CA  GLN A 439      54.785  48.525  76.236  1.00  0.00           C
ATOM   4499  HA  GLN A 439      54.868  47.892  77.106  1.00  0.00           H
ATOM   4500  CB  GLN A 439      55.794  47.913  75.308  1.00  0.00           C
ATOM   4501  HB1 GLN A 439      56.804  48.331  75.506  1.00  0.00           H
ATOM   4502  HB2 GLN A 439      55.518  48.098  74.248  1.00  0.00           H
ATOM   4503  CG  GLN A 439      55.968  46.328  75.484  1.00  0.00           C
ATOM   4504  HG1 GLN A 439      56.605  46.097  76.364  1.00  0.00           H
ATOM   4505  HG2 GLN A 439      56.407  45.952  74.534  1.00  0.00           H
ATOM   4506  CD  GLN A 439      54.680  45.579  75.690  1.00  0.00           C
ATOM   4507  OE1 GLN A 439      54.042  45.664  76.751  1.00  0.00           O
ATOM   4508  NE2 GLN A 439      54.187  44.976  74.636  1.00  0.00           N
ATOM   4509 1HE2 GLN A 439      54.658  44.997  73.753  1.00  0.00           H
ATOM   4510 2HE2 GLN A 439      53.204  44.799  74.670  1.00  0.00           H
ATOM   4511  C   GLN A 439      55.314  49.866  76.642  1.00  0.00           C
ATOM   4512  O   GLN A 439      56.060  49.968  77.646  1.00  0.00           O
ATOM   4513  N   VAL A 440      54.924  51.017  75.970  1.00  0.00           N
ATOM   4514  HN  VAL A 440      54.362  51.012  75.147  1.00  0.00           H
ATOM   4515  CA  VAL A 440      55.432  52.405  76.250  1.00  0.00           C
ATOM   4516  HA  VAL A 440      56.453  52.366  76.598  1.00  0.00           H
ATOM   4517  CB  VAL A 440      55.399  53.346  75.045  1.00  0.00           C
ATOM   4518  HB  VAL A 440      55.761  54.357  75.329  1.00  0.00           H
ATOM   4519  CG1 VAL A 440      56.280  52.802  73.898  1.00  0.00           C
ATOM   4520 1HG1 VAL A 440      55.923  51.855  73.441  1.00  0.00           H
ATOM   4521 2HG1 VAL A 440      57.311  52.668  74.290  1.00  0.00           H
ATOM   4522 3HG1 VAL A 440      56.335  53.593  73.120  1.00  0.00           H
ATOM   4523  CG2 VAL A 440      54.004  53.499  74.523  1.00  0.00           C
ATOM   4524 1HG2 VAL A 440      53.313  52.641  74.377  1.00  0.00           H
ATOM   4525 2HG2 VAL A 440      54.056  53.811  73.458  1.00  0.00           H
ATOM   4526 3HG2 VAL A 440      53.383  54.294  74.988  1.00  0.00           H
ATOM   4527  C   VAL A 440      54.740  53.025  77.432  1.00  0.00           C
ATOM   4528  O   VAL A 440      55.440  53.602  78.253  1.00  0.00           O
ATOM   4529  N   ASN A 441      53.427  52.760  77.730  1.00  0.00           N
ATOM   4530  HN  ASN A 441      52.769  52.461  77.043  1.00  0.00           H
ATOM   4531  CA  ASN A 441      52.747  53.384  78.857  1.00  0.00           C
ATOM   4532  HA  ASN A 441      53.418  54.131  79.254  1.00  0.00           H
ATOM   4533  CB  ASN A 441      51.448  54.067  78.320  1.00  0.00           C
ATOM   4534  HB1 ASN A 441      51.041  54.884  78.953  1.00  0.00           H
ATOM   4535  HB2 ASN A 441      50.652  53.293  78.272  1.00  0.00           H
ATOM   4536  CG  ASN A 441      51.695  54.791  77.054  1.00  0.00           C
ATOM   4537  OD1 ASN A 441      52.600  55.558  77.023  1.00  0.00           O
ATOM   4538  ND2 ASN A 441      50.909  54.565  75.948  1.00  0.00           N
ATOM   4539 1HD2 ASN A 441      50.476  53.669  75.853  1.00  0.00           H
ATOM   4540 2HD2 ASN A 441      50.949  55.189  75.167  1.00  0.00           H
ATOM   4541  C   ASN A 441      52.455  52.537  80.148  1.00  0.00           C
ATOM   4542  O   ASN A 441      51.883  53.105  81.041  1.00  0.00           O
ATOM   4543  N   ARG A 442      52.771  51.249  80.123  1.00  0.00           N
ATOM   4544  HN  ARG A 442      53.172  50.725  79.375  1.00  0.00           H
ATOM   4545  CA  ARG A 442      52.377  50.324  81.142  1.00  0.00           C
ATOM   4546  HA  ARG A 442      51.306  50.272  81.012  1.00  0.00           H
ATOM   4547  CB  ARG A 442      52.852  48.892  80.783  1.00  0.00           C
ATOM   4548  HB1 ARG A 442      52.232  48.689  79.883  1.00  0.00           H
ATOM   4549  HB2 ARG A 442      52.658  48.127  81.565  1.00  0.00           H
ATOM   4550  CG  ARG A 442      54.326  48.785  80.491  1.00  0.00           C
ATOM   4551  HG1 ARG A 442      54.887  49.134  81.384  1.00  0.00           H
ATOM   4552  HG2 ARG A 442      54.499  49.485  79.646  1.00  0.00           H
ATOM   4553  CD  ARG A 442      54.806  47.479  80.096  1.00  0.00           C
ATOM   4554  HD1 ARG A 442      54.294  47.123  79.177  1.00  0.00           H
ATOM   4555  HD2 ARG A 442      54.759  46.850  81.011  1.00  0.00           H
ATOM   4556  NE  ARG A 442      56.231  47.790  79.727  1.00  0.00           N
ATOM   4557  HE  ARG A 442      56.482  48.742  79.551  1.00  0.00           H
ATOM   4558  CZ  ARG A 442      57.017  46.888  79.171  1.00  0.00           C
ATOM   4559  NH1 ARG A 442      56.692  45.616  79.135  1.00  0.00           N
ATOM   4560 1HH1 ARG A 442      56.040  45.371  79.853  1.00  0.00           H
ATOM   4561 2HH1 ARG A 442      57.350  45.096  78.589  1.00  0.00           H
ATOM   4562  NH2 ARG A 442      58.068  47.354  78.405  1.00  0.00           N
ATOM   4563 1HH2 ARG A 442      58.335  48.317  78.432  1.00  0.00           H
ATOM   4564 2HH2 ARG A 442      58.827  46.736  78.197  1.00  0.00           H
ATOM   4565  C   ARG A 442      52.757  50.761  82.541  1.00  0.00           C
ATOM   4566  O   ARG A 442      51.983  50.831  83.494  1.00  0.00           O
ATOM   4567  N   ILE A 443      54.036  51.289  82.608  1.00  0.00           N
ATOM   4568  HN  ILE A 443      54.664  51.130  81.849  1.00  0.00           H
ATOM   4569  CA  ILE A 443      54.471  51.884  83.913  1.00  0.00           C
ATOM   4570  HA  ILE A 443      54.186  51.215  84.711  1.00  0.00           H
ATOM   4571  CB  ILE A 443      56.006  52.009  84.048  1.00  0.00           C
ATOM   4572  HB  ILE A 443      56.443  52.610  83.222  1.00  0.00           H
ATOM   4573  CG2 ILE A 443      56.438  52.609  85.402  1.00  0.00           C
ATOM   4574 1HG2 ILE A 443      56.146  53.674  85.523  1.00  0.00           H
ATOM   4575 2HG2 ILE A 443      57.531  52.466  85.542  1.00  0.00           H
ATOM   4576 3HG2 ILE A 443      55.954  52.088  86.256  1.00  0.00           H
ATOM   4577  CG1 ILE A 443      56.791  50.606  83.957  1.00  0.00           C
ATOM   4578 1HG1 ILE A 443      56.383  49.835  83.269  1.00  0.00           H
ATOM   4579 2HG1 ILE A 443      56.965  50.200  84.976  1.00  0.00           H
ATOM   4580  CD  ILE A 443      58.296  50.714  83.517  1.00  0.00           C
ATOM   4581  HD1 ILE A 443      58.442  51.248  82.554  1.00  0.00           H
ATOM   4582  HD2 ILE A 443      58.782  49.715  83.549  1.00  0.00           H
ATOM   4583  HD3 ILE A 443      58.709  51.451  84.239  1.00  0.00           H
ATOM   4584  C   ILE A 443      53.780  53.205  84.335  1.00  0.00           C
ATOM   4585  O   ILE A 443      53.537  53.502  85.518  1.00  0.00           O
ATOM   4586  N   THR A 444      53.452  54.105  83.420  1.00  0.00           N
ATOM   4587  HN  THR A 444      53.522  53.887  82.449  1.00  0.00           H
ATOM   4588  CA  THR A 444      52.644  55.340  83.715  1.00  0.00           C
ATOM   4589  HA  THR A 444      53.105  55.825  84.562  1.00  0.00           H
ATOM   4590  CB  THR A 444      52.483  56.350  82.535  1.00  0.00           C
ATOM   4591  HB  THR A 444      51.741  55.973  81.798  1.00  0.00           H
ATOM   4592  OG1 THR A 444      53.577  56.591  81.706  1.00  0.00           O
ATOM   4593  HG1 THR A 444      53.903  55.742  81.399  1.00  0.00           H
ATOM   4594  CG2 THR A 444      52.011  57.719  83.095  1.00  0.00           C
ATOM   4595 1HG2 THR A 444      51.519  58.200  82.222  1.00  0.00           H
ATOM   4596 2HG2 THR A 444      52.923  58.238  83.457  1.00  0.00           H
ATOM   4597 3HG2 THR A 444      51.261  57.640  83.912  1.00  0.00           H
ATOM   4598  C   THR A 444      51.250  54.987  84.193  1.00  0.00           C
ATOM   4599  O   THR A 444      50.802  55.518  85.230  1.00  0.00           O
ATOM   4600  N   TRP A 445      50.535  54.138  83.452  1.00  0.00           N
ATOM   4601  HN  TRP A 445      50.899  53.652  82.662  1.00  0.00           H
ATOM   4602  CA  TRP A 445      49.215  53.664  83.967  1.00  0.00           C
ATOM   4603  HA  TRP A 445      48.634  54.563  84.113  1.00  0.00           H
ATOM   4604  CB  TRP A 445      48.514  52.791  82.903  1.00  0.00           C
ATOM   4605  HB1 TRP A 445      47.582  52.407  83.370  1.00  0.00           H
ATOM   4606  HB2 TRP A 445      49.133  51.902  82.657  1.00  0.00           H
ATOM   4607  CG  TRP A 445      48.275  53.554  81.659  1.00  0.00           C
ATOM   4608  CD1 TRP A 445      47.987  54.918  81.486  1.00  0.00           C
ATOM   4609  HD1 TRP A 445      47.874  55.575  82.335  1.00  0.00           H
ATOM   4610  NE1 TRP A 445      47.787  55.160  80.169  1.00  0.00           N
ATOM   4611  HE1 TRP A 445      48.210  55.904  79.700  1.00  0.00           H
ATOM   4612  CE2 TRP A 445      47.952  54.004  79.423  1.00  0.00           C
ATOM   4613  CD2 TRP A 445      48.347  52.989  80.269  1.00  0.00           C
ATOM   4614  CE3 TRP A 445      48.640  51.676  79.806  1.00  0.00           C
ATOM   4615  HE3 TRP A 445      49.035  50.957  80.508  1.00  0.00           H
ATOM   4616  CZ3 TRP A 445      48.722  51.475  78.487  1.00  0.00           C
ATOM   4617  HZ3 TRP A 445      48.951  50.461  78.194  1.00  0.00           H
ATOM   4618  CZ2 TRP A 445      47.955  53.785  78.054  1.00  0.00           C
ATOM   4619  HZ2 TRP A 445      47.868  54.609  77.362  1.00  0.00           H
ATOM   4620  CH2 TRP A 445      48.372  52.507  77.604  1.00  0.00           C
ATOM   4621  HH2 TRP A 445      48.489  52.341  76.543  1.00  0.00           H
ATOM   4622  C   TRP A 445      49.207  53.022  85.299  1.00  0.00           C
ATOM   4623  O   TRP A 445      48.336  53.275  86.110  1.00  0.00           O
ATOM   4624  N   GLU A 446      50.166  52.141  85.542  1.00  0.00           N
ATOM   4625  HN  GLU A 446      50.908  51.992  84.893  1.00  0.00           H
ATOM   4626  CA  GLU A 446      50.284  51.507  86.839  1.00  0.00           C
ATOM   4627  HA  GLU A 446      49.325  51.125  87.158  1.00  0.00           H
ATOM   4628  CB  GLU A 446      51.314  50.278  86.754  1.00  0.00           C
ATOM   4629  HB1 GLU A 446      51.516  49.898  87.778  1.00  0.00           H
ATOM   4630  HB2 GLU A 446      52.247  50.586  86.235  1.00  0.00           H
ATOM   4631  CG  GLU A 446      50.747  48.957  86.084  1.00  0.00           C
ATOM   4632  HG1 GLU A 446      50.379  49.217  85.069  1.00  0.00           H
ATOM   4633  HG2 GLU A 446      49.844  48.716  86.685  1.00  0.00           H
ATOM   4634  CD  GLU A 446      51.683  47.790  86.003  1.00  0.00           C
ATOM   4635  OE1 GLU A 446      52.067  47.247  87.083  1.00  0.00           O
ATOM   4636  OE2 GLU A 446      51.958  47.267  84.888  1.00  0.00           O
ATOM   4637  C   GLU A 446      50.766  52.484  87.978  1.00  0.00           C
ATOM   4638  O   GLU A 446      50.275  52.488  89.077  1.00  0.00           O
ATOM   4639  N   ILE A 447      51.785  53.358  87.711  1.00  0.00           N
ATOM   4640  HN  ILE A 447      52.237  53.386  86.823  1.00  0.00           H
ATOM   4641  CA  ILE A 447      52.184  54.323  88.716  1.00  0.00           C
ATOM   4642  HA  ILE A 447      52.369  53.885  89.686  1.00  0.00           H
ATOM   4643  CB  ILE A 447      53.483  54.961  88.323  1.00  0.00           C
ATOM   4644  HB  ILE A 447      53.369  55.423  87.320  1.00  0.00           H
ATOM   4645  CG2 ILE A 447      53.815  56.004  89.401  1.00  0.00           C
ATOM   4646 1HG2 ILE A 447      53.097  56.843  89.283  1.00  0.00           H
ATOM   4647 2HG2 ILE A 447      54.850  56.356  89.203  1.00  0.00           H
ATOM   4648 3HG2 ILE A 447      53.821  55.621  90.444  1.00  0.00           H
ATOM   4649  CG1 ILE A 447      54.709  53.956  88.286  1.00  0.00           C
ATOM   4650 1HG1 ILE A 447      55.600  54.513  87.928  1.00  0.00           H
ATOM   4651 2HG1 ILE A 447      54.462  53.144  87.569  1.00  0.00           H
ATOM   4652  CD  ILE A 447      54.989  53.334  89.585  1.00  0.00           C
ATOM   4653  HD1 ILE A 447      54.138  52.673  89.858  1.00  0.00           H
ATOM   4654  HD2 ILE A 447      55.263  54.019  90.416  1.00  0.00           H
ATOM   4655  HD3 ILE A 447      55.779  52.565  89.450  1.00  0.00           H
ATOM   4656  C   ILE A 447      51.076  55.385  89.057  1.00  0.00           C
ATOM   4657  O   ILE A 447      50.771  55.701  90.216  1.00  0.00           O
ATOM   4658  N   THR A 448      50.312  55.922  88.004  1.00  0.00           N
ATOM   4659  HN  THR A 448      50.604  55.893  87.051  1.00  0.00           H
ATOM   4660  CA  THR A 448      49.152  56.814  88.219  1.00  0.00           C
ATOM   4661  HA  THR A 448      49.436  57.611  88.890  1.00  0.00           H
ATOM   4662  CB  THR A 448      48.587  57.472  86.882  1.00  0.00           C
ATOM   4663  HB  THR A 448      48.407  56.672  86.132  1.00  0.00           H
ATOM   4664  OG1 THR A 448      49.581  58.353  86.354  1.00  0.00           O
ATOM   4665  HG1 THR A 448      50.418  58.020  86.683  1.00  0.00           H
ATOM   4666  CG2 THR A 448      47.243  58.275  87.026  1.00  0.00           C
ATOM   4667 1HG2 THR A 448      47.001  58.738  86.046  1.00  0.00           H
ATOM   4668 2HG2 THR A 448      47.225  59.059  87.813  1.00  0.00           H
ATOM   4669 3HG2 THR A 448      46.485  57.533  87.358  1.00  0.00           H
ATOM   4670  C   THR A 448      48.065  56.080  88.990  1.00  0.00           C
ATOM   4671  O   THR A 448      47.432  56.634  89.915  1.00  0.00           O
ATOM   4672  N   TRP A 449      47.840  54.760  88.814  1.00  0.00           N
ATOM   4673  HN  TRP A 449      48.379  54.206  88.184  1.00  0.00           H
ATOM   4674  CA  TRP A 449      46.815  53.960  89.604  1.00  0.00           C
ATOM   4675  HA  TRP A 449      45.885  54.463  89.383  1.00  0.00           H
ATOM   4676  CB  TRP A 449      46.744  52.560  89.035  1.00  0.00           C
ATOM   4677  HB1 TRP A 449      47.560  52.182  88.382  1.00  0.00           H
ATOM   4678  HB2 TRP A 449      45.897  52.575  88.316  1.00  0.00           H
ATOM   4679  CG  TRP A 449      46.344  51.381  89.973  1.00  0.00           C
ATOM   4680  CD1 TRP A 449      47.192  50.455  90.530  1.00  0.00           C
ATOM   4681  HD1 TRP A 449      48.264  50.508  90.412  1.00  0.00           H
ATOM   4682  NE1 TRP A 449      46.515  49.461  91.295  1.00  0.00           N
ATOM   4683  HE1 TRP A 449      46.914  48.845  91.938  1.00  0.00           H
ATOM   4684  CE2 TRP A 449      45.153  49.795  91.151  1.00  0.00           C
ATOM   4685  CD2 TRP A 449      45.011  50.890  90.288  1.00  0.00           C
ATOM   4686  CE3 TRP A 449      43.706  51.316  89.868  1.00  0.00           C
ATOM   4687  HE3 TRP A 449      43.540  52.116  89.162  1.00  0.00           H
ATOM   4688  CZ3 TRP A 449      42.624  50.642  90.474  1.00  0.00           C
ATOM   4689  HZ3 TRP A 449      41.657  51.079  90.269  1.00  0.00           H
ATOM   4690  CZ2 TRP A 449      44.059  49.106  91.657  1.00  0.00           C
ATOM   4691  HZ2 TRP A 449      44.122  48.254  92.317  1.00  0.00           H
ATOM   4692  CH2 TRP A 449      42.824  49.518  91.284  1.00  0.00           C
ATOM   4693  HH2 TRP A 449      41.928  49.137  91.750  1.00  0.00           H
ATOM   4694  C   TRP A 449      46.989  54.006  91.184  1.00  0.00           C
ATOM   4695  O   TRP A 449      46.067  54.272  91.926  1.00  0.00           O
ATOM   4696  N   VAL A 450      48.202  53.712  91.724  1.00  0.00           N
ATOM   4697  HN  VAL A 450      48.885  53.416  91.059  1.00  0.00           H
ATOM   4698  CA  VAL A 450      48.635  53.724  93.093  1.00  0.00           C
ATOM   4699  HA  VAL A 450      47.753  53.484  93.668  1.00  0.00           H
ATOM   4700  CB  VAL A 450      49.735  52.716  93.341  1.00  0.00           C
ATOM   4701  HB  VAL A 450      49.452  51.860  92.692  1.00  0.00           H
ATOM   4702  CG1 VAL A 450      51.067  53.328  92.986  1.00  0.00           C
ATOM   4703 1HG1 VAL A 450      50.936  53.615  91.921  1.00  0.00           H
ATOM   4704 2HG1 VAL A 450      51.850  52.545  93.080  1.00  0.00           H
ATOM   4705 3HG1 VAL A 450      51.327  54.273  93.509  1.00  0.00           H
ATOM   4706  CG2 VAL A 450      49.695  52.302  94.806  1.00  0.00           C
ATOM   4707 1HG2 VAL A 450      50.088  53.085  95.489  1.00  0.00           H
ATOM   4708 2HG2 VAL A 450      50.418  51.470  94.945  1.00  0.00           H
ATOM   4709 3HG2 VAL A 450      48.659  52.056  95.122  1.00  0.00           H
ATOM   4710  C   VAL A 450      48.856  55.134  93.611  1.00  0.00           C
ATOM   4711  O   VAL A 450      48.442  55.510  94.753  1.00  0.00           O
ATOM   4712  N   SER A 451      49.328  56.113  92.720  1.00  0.00           N
ATOM   4713  HN  SER A 451      49.521  55.796  91.795  1.00  0.00           H
ATOM   4714  CA  SER A 451      49.478  57.522  93.014  1.00  0.00           C
ATOM   4715  HA  SER A 451      50.252  57.608  93.762  1.00  0.00           H
ATOM   4716  CB  SER A 451      50.064  58.285  91.830  1.00  0.00           C
ATOM   4717  HB1 SER A 451      50.084  59.393  91.909  1.00  0.00           H
ATOM   4718  HB2 SER A 451      49.518  58.010  90.902  1.00  0.00           H
ATOM   4719  OG  SER A 451      51.404  57.944  91.481  1.00  0.00           O
ATOM   4720  HG1 SER A 451      51.361  57.078  91.069  1.00  0.00           H
ATOM   4721  C   SER A 451      48.259  58.197  93.528  1.00  0.00           C
ATOM   4722  O   SER A 451      48.333  58.969  94.495  1.00  0.00           O
ATOM   4723  N   ASP A 452      47.107  57.942  92.919  1.00  0.00           N
ATOM   4724  HN  ASP A 452      47.082  57.304  92.153  1.00  0.00           H
ATOM   4725  CA  ASP A 452      45.834  58.477  93.371  1.00  0.00           C
ATOM   4726  HA  ASP A 452      45.938  59.546  93.482  1.00  0.00           H
ATOM   4727  CB  ASP A 452      44.761  58.276  92.370  1.00  0.00           C
ATOM   4728  HB1 ASP A 452      43.828  58.690  92.808  1.00  0.00           H
ATOM   4729  HB2 ASP A 452      44.544  57.211  92.138  1.00  0.00           H
ATOM   4730  CG  ASP A 452      44.921  59.087  91.089  1.00  0.00           C
ATOM   4731  OD1 ASP A 452      45.998  59.708  90.912  1.00  0.00           O
ATOM   4732  OD2 ASP A 452      43.900  59.233  90.359  1.00  0.00           O
ATOM   4733  C   ASP A 452      45.285  57.941  94.639  1.00  0.00           C
ATOM   4734  O   ASP A 452      44.721  58.677  95.469  1.00  0.00           O
ATOM   4735  N   HSD A 453      45.522  56.636  94.890  1.00  0.00           N
ATOM   4736  HN  HSD A 453      45.958  56.038  94.223  1.00  0.00           H
ATOM   4737  CA  HSD A 453      45.168  56.083  96.164  1.00  0.00           C
ATOM   4738  HA  HSD A 453      44.197  56.493  96.401  1.00  0.00           H
ATOM   4739  CB  HSD A 453      45.177  54.504  96.122  1.00  0.00           C
ATOM   4740  HB1 HSD A 453      44.967  54.148  97.154  1.00  0.00           H
ATOM   4741  HB2 HSD A 453      46.174  54.046  95.945  1.00  0.00           H
ATOM   4742  ND1 HSD A 453      44.455  53.197  94.014  1.00  0.00           N
ATOM   4743  HD1 HSD A 453      45.363  53.077  93.612  1.00  0.00           H
ATOM   4744  CG  HSD A 453      44.190  53.829  95.206  1.00  0.00           C
ATOM   4745  CE1 HSD A 453      43.311  52.616  93.643  1.00  0.00           C
ATOM   4746  HE1 HSD A 453      43.218  52.005  92.746  1.00  0.00           H
ATOM   4747  NE2 HSD A 453      42.323  52.864  94.415  1.00  0.00           N
ATOM   4748  CD2 HSD A 453      42.881  53.656  95.410  1.00  0.00           C
ATOM   4749  HD2 HSD A 453      42.304  53.898  96.293  1.00  0.00           H
ATOM   4750  C   HSD A 453      46.057  56.537  97.331  1.00  0.00           C
ATOM   4751  O   HSD A 453      45.605  56.447  98.457  1.00  0.00           O
ATOM   4752  N   CYS A 454      47.206  57.200  97.070  1.00  0.00           N
ATOM   4753  HN  CYS A 454      47.488  57.486  96.157  1.00  0.00           H
ATOM   4754  CA  CYS A 454      47.985  57.764  98.147  1.00  0.00           C
ATOM   4755  HA  CYS A 454      48.194  57.104  98.976  1.00  0.00           H
ATOM   4756  CB  CYS A 454      49.474  57.833  97.737  1.00  0.00           C
ATOM   4757  HB1 CYS A 454      50.055  58.219  98.602  1.00  0.00           H
ATOM   4758  HB2 CYS A 454      49.578  58.591  96.931  1.00  0.00           H
ATOM   4759  SG  CYS A 454      50.091  56.219  97.289  1.00  0.00           S
ATOM   4760  HG1 CYS A 454      49.275  56.058  96.258  1.00  0.00           H
ATOM   4761  C   CYS A 454      47.454  59.104  98.546  1.00  0.00           C
ATOM   4762  O   CYS A 454      47.443  59.435  99.698  1.00  0.00           O
ATOM   4763  N   ARG A 455      46.961  59.956  97.611  1.00  0.00           N
ATOM   4764  HN  ARG A 455      47.024  59.693  96.652  1.00  0.00           H
ATOM   4765  CA  ARG A 455      46.232  61.181  97.910  1.00  0.00           C
ATOM   4766  HA  ARG A 455      46.673  61.603  98.801  1.00  0.00           H
ATOM   4767  CB  ARG A 455      46.419  62.174  96.652  1.00  0.00           C
ATOM   4768  HB1 ARG A 455      47.510  62.313  96.494  1.00  0.00           H
ATOM   4769  HB2 ARG A 455      45.968  63.121  97.018  1.00  0.00           H
ATOM   4770  CG  ARG A 455      45.981  61.725  95.208  1.00  0.00           C
ATOM   4771  HG1 ARG A 455      44.901  61.463  95.174  1.00  0.00           H
ATOM   4772  HG2 ARG A 455      46.578  60.788  95.233  1.00  0.00           H
ATOM   4773  CD  ARG A 455      46.490  62.538  94.033  1.00  0.00           C
ATOM   4774  HD1 ARG A 455      46.186  61.966  93.130  1.00  0.00           H
ATOM   4775  HD2 ARG A 455      47.584  62.712  94.117  1.00  0.00           H
ATOM   4776  NE  ARG A 455      45.773  63.814  94.105  1.00  0.00           N
ATOM   4777  HE  ARG A 455      44.824  63.811  94.419  1.00  0.00           H
ATOM   4778  CZ  ARG A 455      46.224  64.980  93.635  1.00  0.00           C
ATOM   4779  NH1 ARG A 455      47.511  65.156  93.602  1.00  0.00           N
ATOM   4780 1HH1 ARG A 455      47.942  65.980  93.235  1.00  0.00           H
ATOM   4781 2HH1 ARG A 455      48.025  64.563  94.222  1.00  0.00           H
ATOM   4782  NH2 ARG A 455      45.402  65.991  93.330  1.00  0.00           N
ATOM   4783 1HH2 ARG A 455      44.450  65.989  93.634  1.00  0.00           H
ATOM   4784 2HH2 ARG A 455      45.794  66.820  92.931  1.00  0.00           H
ATOM   4785  C   ARG A 455      44.817  61.155  98.285  1.00  0.00           C
ATOM   4786  O   ARG A 455      44.171  62.132  98.587  1.00  0.00           O
ATOM   4787  N   GLN A 456      44.281  59.927  98.287  1.00  0.00           N
ATOM   4788  HN  GLN A 456      44.780  59.230  97.777  1.00  0.00           H
ATOM   4789  CA  GLN A 456      43.007  59.605  98.841  1.00  0.00           C
ATOM   4790  HA  GLN A 456      42.394  60.466  99.066  1.00  0.00           H
ATOM   4791  CB  GLN A 456      42.225  58.717  97.757  1.00  0.00           C
ATOM   4792  HB1 GLN A 456      41.379  58.164  98.217  1.00  0.00           H
ATOM   4793  HB2 GLN A 456      42.891  57.910  97.383  1.00  0.00           H
ATOM   4794  CG  GLN A 456      41.606  59.499  96.567  1.00  0.00           C
ATOM   4795  HG1 GLN A 456      41.030  58.702  96.049  1.00  0.00           H
ATOM   4796  HG2 GLN A 456      42.437  59.891  95.941  1.00  0.00           H
ATOM   4797  CD  GLN A 456      40.661  60.569  97.034  1.00  0.00           C
ATOM   4798  OE1 GLN A 456      39.476  60.463  96.876  1.00  0.00           O
ATOM   4799  NE2 GLN A 456      41.121  61.745  97.481  1.00  0.00           N
ATOM   4800 1HE2 GLN A 456      40.441  62.460  97.642  1.00  0.00           H
ATOM   4801 2HE2 GLN A 456      42.100  61.941  97.423  1.00  0.00           H
ATOM   4802  C   GLN A 456      43.211  58.914 100.158  1.00  0.00           C
ATOM   4803  O   GLN A 456      42.277  58.302 100.708  1.00  0.00           O
ATOM   4804  N   TYR A 457      44.442  58.792 100.728  1.00  0.00           N
ATOM   4805  HN  TYR A 457      45.224  59.166 100.234  1.00  0.00           H
ATOM   4806  CA  TYR A 457      44.865  58.163 101.979  1.00  0.00           C
ATOM   4807  HA  TYR A 457      45.945  58.173 101.985  1.00  0.00           H
ATOM   4808  CB  TYR A 457      44.612  59.076 103.216  1.00  0.00           C
ATOM   4809  HB1 TYR A 457      45.189  58.724 104.098  1.00  0.00           H
ATOM   4810  HB2 TYR A 457      43.540  59.218 103.472  1.00  0.00           H
ATOM   4811  CG  TYR A 457      45.303  60.364 102.775  1.00  0.00           C
ATOM   4812  CD1 TYR A 457      44.657  61.475 102.217  1.00  0.00           C
ATOM   4813  HD1 TYR A 457      43.596  61.429 102.017  1.00  0.00           H
ATOM   4814  CE1 TYR A 457      45.354  62.638 102.019  1.00  0.00           C
ATOM   4815  HE1 TYR A 457      44.769  63.508 101.762  1.00  0.00           H
ATOM   4816  CZ  TYR A 457      46.720  62.692 102.195  1.00  0.00           C
ATOM   4817  OH  TYR A 457      47.452  63.923 102.019  1.00  0.00           O
ATOM   4818  HH  TYR A 457      48.367  63.650 102.116  1.00  0.00           H
ATOM   4819  CD2 TYR A 457      46.712  60.400 103.063  1.00  0.00           C
ATOM   4820  HD2 TYR A 457      47.126  59.515 103.523  1.00  0.00           H
ATOM   4821  CE2 TYR A 457      47.409  61.563 102.630  1.00  0.00           C
ATOM   4822  HE2 TYR A 457      48.483  61.644 102.709  1.00  0.00           H
ATOM   4823  C   TYR A 457      44.403  56.733 102.166  1.00  0.00           C
ATOM   4824  O   TYR A 457      44.054  56.262 103.271  1.00  0.00           O
ATOM   4825  N   HSD A 458      44.460  55.999 101.028  1.00  0.00           N
ATOM   4826  HN  HSD A 458      44.751  56.467 100.197  1.00  0.00           H
ATOM   4827  CA  HSD A 458      44.381  54.519 101.083  1.00  0.00           C
ATOM   4828  HA  HSD A 458      44.868  54.326 100.139  1.00  0.00           H
ATOM   4829  CB  HSD A 458      45.109  53.693 102.218  1.00  0.00           C
ATOM   4830  HB1 HSD A 458      44.879  52.631 101.986  1.00  0.00           H
ATOM   4831  HB2 HSD A 458      44.567  54.025 103.128  1.00  0.00           H
ATOM   4832  ND1 HSD A 458      47.074  54.924 103.184  1.00  0.00           N
ATOM   4833  HD1 HSD A 458      46.561  55.581 103.735  1.00  0.00           H
ATOM   4834  CG  HSD A 458      46.612  54.003 102.335  1.00  0.00           C
ATOM   4835  CE1 HSD A 458      48.450  54.894 103.073  1.00  0.00           C
ATOM   4836  HE1 HSD A 458      49.048  55.580 103.672  1.00  0.00           H
ATOM   4837  NE2 HSD A 458      48.886  53.945 102.230  1.00  0.00           N
ATOM   4838  CD2 HSD A 458      47.689  53.386 101.770  1.00  0.00           C
ATOM   4839  HD2 HSD A 458      47.710  52.552 101.079  1.00  0.00           H
ATOM   4840  C   HSD A 458      42.976  53.948 100.902  1.00  0.00           C
ATOM   4841  O   HSD A 458      42.611  52.795 101.203  1.00  0.00           O
ATOM   4842  N   ILE A 459      42.118  54.779 100.302  1.00  0.00           N
ATOM   4843  HN  ILE A 459      42.460  55.695 100.106  1.00  0.00           H
ATOM   4844  CA  ILE A 459      40.728  54.561  99.983  1.00  0.00           C
ATOM   4845  HA  ILE A 459      40.408  53.603 100.365  1.00  0.00           H
ATOM   4846  CB  ILE A 459      39.909  55.727 100.553  1.00  0.00           C
ATOM   4847  HB  ILE A 459      40.063  56.670  99.986  1.00  0.00           H
ATOM   4848  CG2 ILE A 459      38.400  55.361 100.491  1.00  0.00           C
ATOM   4849 1HG2 ILE A 459      38.014  54.566 101.164  1.00  0.00           H
ATOM   4850 2HG2 ILE A 459      38.049  55.278  99.440  1.00  0.00           H
ATOM   4851 3HG2 ILE A 459      37.825  56.241 100.852  1.00  0.00           H
ATOM   4852  CG1 ILE A 459      40.287  56.129 102.063  1.00  0.00           C
ATOM   4853 1HG1 ILE A 459      39.602  56.919 102.439  1.00  0.00           H
ATOM   4854 2HG1 ILE A 459      41.342  56.465 102.160  1.00  0.00           H
ATOM   4855  CD  ILE A 459      40.146  54.961 103.010  1.00  0.00           C
ATOM   4856  HD1 ILE A 459      39.067  54.705 103.082  1.00  0.00           H
ATOM   4857  HD2 ILE A 459      40.625  55.296 103.954  1.00  0.00           H
ATOM   4858  HD3 ILE A 459      40.819  54.145 102.669  1.00  0.00           H
ATOM   4859  C   ILE A 459      40.510  54.460  98.439  1.00  0.00           C
ATOM   4860  O   ILE A 459      40.964  55.435  97.765  1.00  0.00           O
ATOM   4861  N   PRO A 460      39.865  53.428  97.840  1.00  0.00           N
ATOM   4862  CD  PRO A 460      39.096  52.383  98.605  1.00  0.00           C
ATOM   4863  HD1 PRO A 460      38.815  52.718  99.626  1.00  0.00           H
ATOM   4864  HD2 PRO A 460      39.871  51.586  98.613  1.00  0.00           H
ATOM   4865  CA  PRO A 460      39.310  53.517  96.505  1.00  0.00           C
ATOM   4866  HA  PRO A 460      40.031  53.337  95.722  1.00  0.00           H
ATOM   4867  CB  PRO A 460      38.142  52.477  96.366  1.00  0.00           C
ATOM   4868  HB1 PRO A 460      38.645  51.616  95.877  1.00  0.00           H
ATOM   4869  HB2 PRO A 460      37.235  52.852  95.845  1.00  0.00           H
ATOM   4870  CG  PRO A 460      37.835  52.175  97.803  1.00  0.00           C
ATOM   4871  HG1 PRO A 460      37.081  52.931  98.109  1.00  0.00           H
ATOM   4872  HG2 PRO A 460      37.488  51.128  97.940  1.00  0.00           H
ATOM   4873  C   PRO A 460      38.805  54.933  96.104  1.00  0.00           C
ATOM   4874  O   PRO A 460      38.184  55.676  96.877  1.00  0.00           O
ATOM   4875  N   CYS A 461      39.026  55.218  94.797  1.00  0.00           N
ATOM   4876  HN  CYS A 461      39.311  54.495  94.173  1.00  0.00           H
ATOM   4877  CA  CYS A 461      38.989  56.514  94.267  1.00  0.00           C
ATOM   4878  HA  CYS A 461      38.942  57.251  95.054  1.00  0.00           H
ATOM   4879  CB  CYS A 461      40.293  56.745  93.457  1.00  0.00           C
ATOM   4880  HB1 CYS A 461      40.279  57.837  93.255  1.00  0.00           H
ATOM   4881  HB2 CYS A 461      40.388  56.344  92.425  1.00  0.00           H
ATOM   4882  SG  CYS A 461      41.816  56.422  94.292  1.00  0.00           S
ATOM   4883  HG1 CYS A 461      42.217  55.459  93.475  1.00  0.00           H
ATOM   4884  C   CYS A 461      37.820  56.855  93.395  1.00  0.00           C
ATOM   4885  O   CYS A 461      37.107  55.936  92.978  1.00  0.00           O
ATOM   4886  N   PRO A 462      37.524  58.133  93.059  1.00  0.00           N
ATOM   4887  CD  PRO A 462      38.046  59.343  93.731  1.00  0.00           C
ATOM   4888  HD1 PRO A 462      39.140  59.462  93.574  1.00  0.00           H
ATOM   4889  HD2 PRO A 462      37.820  59.188  94.807  1.00  0.00           H
ATOM   4890  CA  PRO A 462      36.362  58.423  92.217  1.00  0.00           C
ATOM   4891  HA  PRO A 462      35.458  58.172  92.751  1.00  0.00           H
ATOM   4892  CB  PRO A 462      36.487  59.886  91.913  1.00  0.00           C
ATOM   4893  HB1 PRO A 462      35.515  60.365  91.669  1.00  0.00           H
ATOM   4894  HB2 PRO A 462      37.219  60.046  91.092  1.00  0.00           H
ATOM   4895  CG  PRO A 462      37.199  60.498  93.128  1.00  0.00           C
ATOM   4896  HG1 PRO A 462      37.771  61.439  92.980  1.00  0.00           H
ATOM   4897  HG2 PRO A 462      36.409  60.649  93.894  1.00  0.00           H
ATOM   4898  C   PRO A 462      36.306  57.729  90.920  1.00  0.00           C
ATOM   4899  O   PRO A 462      37.377  57.518  90.280  1.00  0.00           O
ATOM   4900  N   TYR A 463      35.141  57.427  90.330  1.00  0.00           N
ATOM   4901  HN  TYR A 463      34.306  57.776  90.748  1.00  0.00           H
ATOM   4902  CA  TYR A 463      34.969  56.818  89.058  1.00  0.00           C
ATOM   4903  HA  TYR A 463      35.642  55.976  88.989  1.00  0.00           H
ATOM   4904  CB  TYR A 463      33.559  56.247  88.968  1.00  0.00           C
ATOM   4905  HB1 TYR A 463      32.726  56.979  89.037  1.00  0.00           H
ATOM   4906  HB2 TYR A 463      33.465  55.489  89.775  1.00  0.00           H
ATOM   4907  CG  TYR A 463      33.423  55.388  87.699  1.00  0.00           C
ATOM   4908  CD1 TYR A 463      34.227  54.314  87.531  1.00  0.00           C
ATOM   4909  HD1 TYR A 463      35.037  54.152  88.226  1.00  0.00           H
ATOM   4910  CE1 TYR A 463      34.308  53.538  86.301  1.00  0.00           C
ATOM   4911  HE1 TYR A 463      35.051  52.759  86.220  1.00  0.00           H
ATOM   4912  CZ  TYR A 463      33.460  53.880  85.303  1.00  0.00           C
ATOM   4913  OH  TYR A 463      33.394  53.254  84.026  1.00  0.00           O
ATOM   4914  HH  TYR A 463      33.971  52.529  84.279  1.00  0.00           H
ATOM   4915  CD2 TYR A 463      32.567  55.773  86.603  1.00  0.00           C
ATOM   4916  HD2 TYR A 463      31.997  56.689  86.653  1.00  0.00           H
ATOM   4917  CE2 TYR A 463      32.651  54.998  85.415  1.00  0.00           C
ATOM   4918  HE2 TYR A 463      32.000  55.248  84.590  1.00  0.00           H
ATOM   4919  C   TYR A 463      35.298  57.737  87.983  1.00  0.00           C
ATOM   4920  O   TYR A 463      34.589  58.652  87.561  1.00  0.00           O
ATOM   4921  N   GLN A 464      36.465  57.513  87.434  1.00  0.00           N
ATOM   4922  HN  GLN A 464      37.106  56.856  87.824  1.00  0.00           H
ATOM   4923  CA  GLN A 464      36.910  58.089  86.167  1.00  0.00           C
ATOM   4924  HA  GLN A 464      37.933  57.772  86.029  1.00  0.00           H
ATOM   4925  CB  GLN A 464      36.308  57.282  84.966  1.00  0.00           C
ATOM   4926  HB1 GLN A 464      36.610  57.736  83.998  1.00  0.00           H
ATOM   4927  HB2 GLN A 464      35.200  57.352  84.978  1.00  0.00           H
ATOM   4928  CG  GLN A 464      36.730  55.763  84.853  1.00  0.00           C
ATOM   4929  HG1 GLN A 464      36.157  55.359  83.991  1.00  0.00           H
ATOM   4930  HG2 GLN A 464      36.393  55.337  85.821  1.00  0.00           H
ATOM   4931  CD  GLN A 464      38.154  55.611  84.622  1.00  0.00           C
ATOM   4932  OE1 GLN A 464      38.631  56.101  83.621  1.00  0.00           O
ATOM   4933  NE2 GLN A 464      38.860  54.898  85.472  1.00  0.00           N
ATOM   4934 1HE2 GLN A 464      38.388  54.728  86.337  1.00  0.00           H
ATOM   4935 2HE2 GLN A 464      39.813  54.676  85.268  1.00  0.00           H
ATOM   4936  C   GLN A 464      36.823  59.612  85.940  1.00  0.00           C
ATOM   4937  O   GLN A 464      36.661  60.241  84.878  1.00  0.00           O
ATOM   4938  N   ALA A 465      37.140  60.291  87.026  1.00  0.00           N
ATOM   4939  HN  ALA A 465      37.533  59.825  87.815  1.00  0.00           H
ATOM   4940  CA  ALA A 465      37.047  61.716  87.090  1.00  0.00           C
ATOM   4941  HA  ALA A 465      36.168  62.048  86.559  1.00  0.00           H
ATOM   4942  CB  ALA A 465      36.783  62.055  88.540  1.00  0.00           C
ATOM   4943  HB1 ALA A 465      37.657  61.771  89.165  1.00  0.00           H
ATOM   4944  HB2 ALA A 465      36.008  61.435  89.040  1.00  0.00           H
ATOM   4945  HB3 ALA A 465      36.675  63.150  88.693  1.00  0.00           H
ATOM   4946  C   ALA A 465      38.254  62.449  86.515  1.00  0.00           C
ATOM   4947  O   ALA A 465      38.433  63.670  86.659  1.00  0.00           O
ATOM   4948  N   LYS A 466      39.191  61.689  85.930  1.00  0.00           N
ATOM   4949  HN  LYS A 466      39.124  60.695  85.959  1.00  0.00           H
ATOM   4950  CA  LYS A 466      40.397  62.311  85.428  1.00  0.00           C
ATOM   4951  HA  LYS A 466      40.170  63.338  85.186  1.00  0.00           H
ATOM   4952  CB  LYS A 466      41.589  62.265  86.443  1.00  0.00           C
ATOM   4953  HB1 LYS A 466      41.373  62.683  87.449  1.00  0.00           H
ATOM   4954  HB2 LYS A 466      42.361  63.026  86.197  1.00  0.00           H
ATOM   4955  CG  LYS A 466      42.372  60.899  86.662  1.00  0.00           C
ATOM   4956  HG1 LYS A 466      42.466  60.318  85.720  1.00  0.00           H
ATOM   4957  HG2 LYS A 466      41.795  60.312  87.408  1.00  0.00           H
ATOM   4958  CD  LYS A 466      43.776  61.047  87.354  1.00  0.00           C
ATOM   4959  HD1 LYS A 466      44.495  61.257  86.533  1.00  0.00           H
ATOM   4960  HD2 LYS A 466      44.125  60.076  87.767  1.00  0.00           H
ATOM   4961  CE  LYS A 466      43.974  62.009  88.560  1.00  0.00           C
ATOM   4962  HE1 LYS A 466      43.101  61.815  89.221  1.00  0.00           H
ATOM   4963  HE2 LYS A 466      43.854  63.062  88.228  1.00  0.00           H
ATOM   4964  NZ  LYS A 466      45.238  61.869  89.238  1.00  0.00           N
ATOM   4965  HZ1 LYS A 466      46.101  62.066  88.693  1.00  0.00           H
ATOM   4966  HZ2 LYS A 466      45.346  60.923  89.658  1.00  0.00           H
ATOM   4967  HZ3 LYS A 466      45.302  62.609  89.966  1.00  0.00           H
ATOM   4968  C   LYS A 466      40.938  61.648  84.111  1.00  0.00           C
ATOM   4969  O   LYS A 466      40.817  60.416  84.043  1.00  0.00           O
ATOM   4970  N   ALA A 467      41.538  62.469  83.126  1.00  0.00           N
ATOM   4971  HN  ALA A 467      41.726  63.413  83.386  1.00  0.00           H
ATOM   4972  CA  ALA A 467      42.122  61.946  81.933  1.00  0.00           C
ATOM   4973  HA  ALA A 467      41.486  61.131  81.619  1.00  0.00           H
ATOM   4974  CB  ALA A 467      42.035  62.916  80.745  1.00  0.00           C
ATOM   4975  HB1 ALA A 467      41.117  63.535  80.833  1.00  0.00           H
ATOM   4976  HB2 ALA A 467      41.984  62.383  79.771  1.00  0.00           H
ATOM   4977  HB3 ALA A 467      42.876  63.641  80.788  1.00  0.00           H
ATOM   4978  C   ALA A 467      43.560  61.455  82.036  1.00  0.00           C
ATOM   4979  O   ALA A 467      44.221  61.795  82.994  1.00  0.00           O
ATOM   4980  N   LYS A 468      43.957  60.614  81.139  1.00  0.00           N
ATOM   4981  HN  LYS A 468      43.348  60.237  80.445  1.00  0.00           H
ATOM   4982  CA  LYS A 468      45.355  60.111  80.950  1.00  0.00           C
ATOM   4983  HA  LYS A 468      45.368  59.414  80.125  1.00  0.00           H
ATOM   4984  CB  LYS A 468      46.436  61.203  80.646  1.00  0.00           C
ATOM   4985  HB1 LYS A 468      47.451  60.789  80.467  1.00  0.00           H
ATOM   4986  HB2 LYS A 468      46.673  61.899  81.480  1.00  0.00           H
ATOM   4987  CG  LYS A 468      46.068  62.189  79.480  1.00  0.00           C
ATOM   4988  HG1 LYS A 468      46.988  62.756  79.224  1.00  0.00           H
ATOM   4989  HG2 LYS A 468      45.253  62.860  79.826  1.00  0.00           H
ATOM   4990  CD  LYS A 468      45.649  61.511  78.162  1.00  0.00           C
ATOM   4991  HD1 LYS A 468      44.831  60.780  78.336  1.00  0.00           H
ATOM   4992  HD2 LYS A 468      46.543  60.943  77.826  1.00  0.00           H
ATOM   4993  CE  LYS A 468      45.056  62.458  77.090  1.00  0.00           C
ATOM   4994  HE1 LYS A 468      45.791  63.241  76.802  1.00  0.00           H
ATOM   4995  HE2 LYS A 468      44.166  62.972  77.510  1.00  0.00           H
ATOM   4996  NZ  LYS A 468      44.686  61.741  75.844  1.00  0.00           N
ATOM   4997  HZ1 LYS A 468      45.547  61.352  75.408  1.00  0.00           H
ATOM   4998  HZ2 LYS A 468      44.143  62.382  75.231  1.00  0.00           H
ATOM   4999  HZ3 LYS A 468      44.034  60.955  76.041  1.00  0.00           H
ATOM   5000  C   LYS A 468      45.824  59.187  82.011  1.00  0.00           C
ATOM   5001  O   LYS A 468      47.008  59.050  82.213  1.00  0.00           O
ATOM   5002  N   ALA A 469      44.926  58.541  82.733  1.00  0.00           N
ATOM   5003  HN  ALA A 469      43.948  58.684  82.603  1.00  0.00           H
ATOM   5004  CA  ALA A 469      45.216  57.523  83.680  1.00  0.00           C
ATOM   5005  HA  ALA A 469      46.260  57.626  83.938  1.00  0.00           H
ATOM   5006  CB  ALA A 469      44.293  57.680  84.961  1.00  0.00           C
ATOM   5007  HB1 ALA A 469      44.722  57.160  85.845  1.00  0.00           H
ATOM   5008  HB2 ALA A 469      43.250  57.338  84.790  1.00  0.00           H
ATOM   5009  HB3 ALA A 469      44.350  58.756  85.233  1.00  0.00           H
ATOM   5010  C   ALA A 469      45.138  56.058  83.172  1.00  0.00           C
ATOM   5011  O   ALA A 469      45.803  55.213  83.753  1.00  0.00           O
ATOM   5012  N   ARG A 470      44.531  55.811  82.066  1.00  0.00           N
ATOM   5013  HN  ARG A 470      44.063  56.531  81.560  1.00  0.00           H
ATOM   5014  CA  ARG A 470      44.265  54.487  81.603  1.00  0.00           C
ATOM   5015  HA  ARG A 470      45.169  53.960  81.870  1.00  0.00           H
ATOM   5016  CB  ARG A 470      43.088  53.788  82.426  1.00  0.00           C
ATOM   5017  HB1 ARG A 470      43.418  53.811  83.486  1.00  0.00           H
ATOM   5018  HB2 ARG A 470      42.760  52.838  81.951  1.00  0.00           H
ATOM   5019  CG  ARG A 470      41.678  54.536  82.378  1.00  0.00           C
ATOM   5020  HG1 ARG A 470      41.836  55.608  82.622  1.00  0.00           H
ATOM   5021  HG2 ARG A 470      41.058  54.084  83.181  1.00  0.00           H
ATOM   5022  CD  ARG A 470      40.941  54.434  81.042  1.00  0.00           C
ATOM   5023  HD1 ARG A 470      40.967  53.403  80.627  1.00  0.00           H
ATOM   5024  HD2 ARG A 470      41.424  55.191  80.388  1.00  0.00           H
ATOM   5025  NE  ARG A 470      39.504  54.922  81.229  1.00  0.00           N
ATOM   5026  HE  ARG A 470      39.123  55.252  82.092  1.00  0.00           H
ATOM   5027  CZ  ARG A 470      38.692  55.231  80.244  1.00  0.00           C
ATOM   5028  NH1 ARG A 470      39.057  55.083  79.024  1.00  0.00           N
ATOM   5029 1HH1 ARG A 470      40.021  54.871  78.862  1.00  0.00           H
ATOM   5030 2HH1 ARG A 470      38.584  55.645  78.346  1.00  0.00           H
ATOM   5031  NH2 ARG A 470      37.569  55.816  80.534  1.00  0.00           N
ATOM   5032 1HH2 ARG A 470      37.181  55.799  81.456  1.00  0.00           H
ATOM   5033 2HH2 ARG A 470      36.979  56.148  79.798  1.00  0.00           H
ATOM   5034  C   ARG A 470      44.023  54.464  80.056  1.00  0.00           C
ATOM   5035  O   ARG A 470      43.648  55.476  79.508  1.00  0.00           O
ATOM   5036  N   PRO A 471      44.138  53.265  79.451  1.00  0.00           N
ATOM   5037  CD  PRO A 471      44.685  52.041  79.984  1.00  0.00           C
ATOM   5038  HD1 PRO A 471      43.997  51.567  80.716  1.00  0.00           H
ATOM   5039  HD2 PRO A 471      45.663  52.141  80.502  1.00  0.00           H
ATOM   5040  CA  PRO A 471      43.888  53.089  78.013  1.00  0.00           C
ATOM   5041  HA  PRO A 471      44.747  53.453  77.468  1.00  0.00           H
ATOM   5042  CB  PRO A 471      43.737  51.520  77.897  1.00  0.00           C
ATOM   5043  HB1 PRO A 471      43.619  51.287  76.817  1.00  0.00           H
ATOM   5044  HB2 PRO A 471      42.809  51.273  78.454  1.00  0.00           H
ATOM   5045  CG  PRO A 471      44.862  51.074  78.749  1.00  0.00           C
ATOM   5046  HG1 PRO A 471      44.760  50.009  79.051  1.00  0.00           H
ATOM   5047  HG2 PRO A 471      45.816  51.184  78.192  1.00  0.00           H
ATOM   5048  C   PRO A 471      42.643  53.778  77.406  1.00  0.00           C
ATOM   5049  O   PRO A 471      41.619  53.817  78.035  1.00  0.00           O
ATOM   5050  N   GLU A 472      42.714  54.319  76.160  1.00  0.00           N
ATOM   5051  HN  GLU A 472      43.620  54.292  75.745  1.00  0.00           H
ATOM   5052  CA  GLU A 472      41.737  55.270  75.632  1.00  0.00           C
ATOM   5053  HA  GLU A 472      40.914  55.473  76.301  1.00  0.00           H
ATOM   5054  CB  GLU A 472      42.375  56.664  75.299  1.00  0.00           C
ATOM   5055  HB1 GLU A 472      41.646  57.378  74.859  1.00  0.00           H
ATOM   5056  HB2 GLU A 472      43.234  56.457  74.625  1.00  0.00           H
ATOM   5057  CG  GLU A 472      42.903  57.405  76.587  1.00  0.00           C
ATOM   5058  HG1 GLU A 472      43.508  56.680  77.172  1.00  0.00           H
ATOM   5059  HG2 GLU A 472      42.072  57.748  77.239  1.00  0.00           H
ATOM   5060  CD  GLU A 472      43.635  58.686  76.291  1.00  0.00           C
ATOM   5061  OE1 GLU A 472      44.855  58.649  76.035  1.00  0.00           O
ATOM   5062  OE2 GLU A 472      42.980  59.767  76.394  1.00  0.00           O
[truncated: 56,964 more chars]
