# Supplementary material for: Structural insight into small molecule action on Frizzleds
Source: Nat Commun. 2020 Jan 21;11:414. doi: 10.1038/s41467-019-14149-3 (PMC6972889; doi:10.1038/s41467-019-14149-3)
Supplement: Supplementary file 12 — Supplementary Data 11 [file 41467_2019_14149_MOESM12_ESM.txt]

CRYST1   83.875   83.875  108.080  90.00  90.00  90.00 P 1           1
ATOM      1  N   GLY A 158      52.583  42.568  90.197  1.00  0.00           N
ATOM      2  HT1 GLY A 158      52.381  43.136  89.349  1.00  0.00           H
ATOM      3  HT2 GLY A 158      53.216  41.809  89.872  1.00  0.00           H
ATOM      4  HT3 GLY A 158      53.084  43.122  90.921  1.00  0.00           H
ATOM      5  CA  GLY A 158      51.374  41.897  90.548  1.00  0.00           C
ATOM      6  HA1 GLY A 158      51.320  41.365  91.486  1.00  0.00           H
ATOM      7  HA2 GLY A 158      51.100  41.287  89.700  1.00  0.00           H
ATOM      8  C   GLY A 158      50.217  42.783  90.485  1.00  0.00           C
ATOM      9  O   GLY A 158      50.199  43.921  90.983  1.00  0.00           O
ATOM     10  N   PHE A 159      49.095  42.322  89.901  1.00  0.00           N
ATOM     11  HN  PHE A 159      49.084  41.436  89.445  1.00  0.00           H
ATOM     12  CA  PHE A 159      47.897  43.105  90.023  1.00  0.00           C
ATOM     13  HA  PHE A 159      48.087  44.089  89.621  1.00  0.00           H
ATOM     14  CB  PHE A 159      46.641  42.573  89.167  1.00  0.00           C
ATOM     15  HB1 PHE A 159      45.877  43.380  89.142  1.00  0.00           H
ATOM     16  HB2 PHE A 159      46.201  41.615  89.517  1.00  0.00           H
ATOM     17  CG  PHE A 159      46.926  42.354  87.656  1.00  0.00           C
ATOM     18  CD1 PHE A 159      47.588  43.255  86.844  1.00  0.00           C
ATOM     19  HD1 PHE A 159      47.817  44.260  87.168  1.00  0.00           H
ATOM     20  CE1 PHE A 159      47.930  42.971  85.525  1.00  0.00           C
ATOM     21  HE1 PHE A 159      48.425  43.720  84.926  1.00  0.00           H
ATOM     22  CZ  PHE A 159      47.494  41.751  85.038  1.00  0.00           C
ATOM     23  HZ  PHE A 159      47.912  41.499  84.075  1.00  0.00           H
ATOM     24  CD2 PHE A 159      46.552  41.097  87.162  1.00  0.00           C
ATOM     25  HD2 PHE A 159      46.030  40.408  87.810  1.00  0.00           H
ATOM     26  CE2 PHE A 159      46.948  40.753  85.846  1.00  0.00           C
ATOM     27  HE2 PHE A 159      46.703  39.791  85.421  1.00  0.00           H
ATOM     28  C   PHE A 159      47.284  43.117  91.423  1.00  0.00           C
ATOM     29  O   PHE A 159      47.259  42.134  92.136  1.00  0.00           O
ATOM     30  N   TRP A 160      46.776  44.284  91.757  1.00  0.00           N
ATOM     31  HN  TRP A 160      46.763  44.982  91.046  1.00  0.00           H
ATOM     32  CA  TRP A 160      46.088  44.578  92.962  1.00  0.00           C
ATOM     33  HA  TRP A 160      46.010  43.702  93.590  1.00  0.00           H
ATOM     34  CB  TRP A 160      46.851  45.686  93.786  1.00  0.00           C
ATOM     35  HB1 TRP A 160      46.858  46.546  93.081  1.00  0.00           H
ATOM     36  HB2 TRP A 160      47.932  45.457  93.906  1.00  0.00           H
ATOM     37  CG  TRP A 160      46.241  46.108  95.122  1.00  0.00           C
ATOM     38  CD1 TRP A 160      46.715  45.501  96.242  1.00  0.00           C
ATOM     39  HD1 TRP A 160      47.565  44.842  96.141  1.00  0.00           H
ATOM     40  NE1 TRP A 160      45.948  45.878  97.328  1.00  0.00           N
ATOM     41  HE1 TRP A 160      45.970  45.397  98.178  1.00  0.00           H
ATOM     42  CE2 TRP A 160      44.999  46.718  96.972  1.00  0.00           C
ATOM     43  CD2 TRP A 160      45.176  46.994  95.547  1.00  0.00           C
ATOM     44  CE3 TRP A 160      44.471  48.030  94.892  1.00  0.00           C
ATOM     45  HE3 TRP A 160      44.522  48.307  93.850  1.00  0.00           H
ATOM     46  CZ3 TRP A 160      43.479  48.663  95.679  1.00  0.00           C
ATOM     47  HZ3 TRP A 160      42.908  49.439  95.191  1.00  0.00           H
ATOM     48  CZ2 TRP A 160      43.879  47.323  97.624  1.00  0.00           C
ATOM     49  HZ2 TRP A 160      43.580  46.954  98.593  1.00  0.00           H
ATOM     50  CH2 TRP A 160      43.180  48.280  96.971  1.00  0.00           C
ATOM     51  HH2 TRP A 160      42.367  48.800  97.456  1.00  0.00           H
ATOM     52  C   TRP A 160      44.667  45.058  92.639  1.00  0.00           C
ATOM     53  O   TRP A 160      44.481  46.071  92.009  1.00  0.00           O
ATOM     54  N   CYS A 161      43.681  44.356  93.280  1.00  0.00           N
ATOM     55  HN  CYS A 161      43.890  43.520  93.782  1.00  0.00           H
ATOM     56  CA  CYS A 161      42.205  44.541  93.228  1.00  0.00           C
ATOM     57  HA  CYS A 161      41.774  43.567  93.043  1.00  0.00           H
ATOM     58  CB  CYS A 161      41.758  45.001  94.612  1.00  0.00           C
ATOM     59  HB1 CYS A 161      40.651  44.969  94.698  1.00  0.00           H
ATOM     60  HB2 CYS A 161      42.112  46.053  94.656  1.00  0.00           H
ATOM     61  SG  CYS A 161      42.270  43.935  95.983  1.00  0.00           S
ATOM     62  HG1 CYS A 161      43.520  44.301  96.226  1.00  0.00           H
ATOM     63  C   CYS A 161      41.682  45.443  92.173  1.00  0.00           C
ATOM     64  O   CYS A 161      41.548  46.626  92.407  1.00  0.00           O
ATOM     65  N   PRO A 162      41.382  44.963  90.976  1.00  0.00           N
ATOM     66  CD  PRO A 162      41.966  43.713  90.451  1.00  0.00           C
ATOM     67  HD1 PRO A 162      41.431  42.862  90.923  1.00  0.00           H
ATOM     68  HD2 PRO A 162      43.029  43.637  90.765  1.00  0.00           H
ATOM     69  CA  PRO A 162      40.410  45.557  90.058  1.00  0.00           C
ATOM     70  HA  PRO A 162      40.797  46.456  89.601  1.00  0.00           H
ATOM     71  CB  PRO A 162      40.304  44.431  89.023  1.00  0.00           C
ATOM     72  HB1 PRO A 162      40.134  44.830  88.000  1.00  0.00           H
ATOM     73  HB2 PRO A 162      39.536  43.726  89.408  1.00  0.00           H
ATOM     74  CG  PRO A 162      41.639  43.718  88.985  1.00  0.00           C
ATOM     75  HG1 PRO A 162      41.643  42.675  88.601  1.00  0.00           H
ATOM     76  HG2 PRO A 162      42.255  44.477  88.458  1.00  0.00           H
ATOM     77  C   PRO A 162      39.121  46.086  90.543  1.00  0.00           C
ATOM     78  O   PRO A 162      38.594  45.624  91.576  1.00  0.00           O
ATOM     79  N   ARG A 163      38.634  47.061  89.808  1.00  0.00           N
ATOM     80  HN  ARG A 163      39.004  47.496  88.991  1.00  0.00           H
ATOM     81  CA  ARG A 163      37.369  47.632  90.108  1.00  0.00           C
ATOM     82  HA  ARG A 163      37.022  47.358  91.093  1.00  0.00           H
ATOM     83  CB  ARG A 163      37.295  49.158  90.033  1.00  0.00           C
ATOM     84  HB1 ARG A 163      36.291  49.624  90.135  1.00  0.00           H
ATOM     85  HB2 ARG A 163      37.621  49.483  89.023  1.00  0.00           H
ATOM     86  CG  ARG A 163      38.221  49.809  91.075  1.00  0.00           C
ATOM     87  HG1 ARG A 163      38.215  50.863  90.725  1.00  0.00           H
ATOM     88  HG2 ARG A 163      39.265  49.485  90.878  1.00  0.00           H
ATOM     89  CD  ARG A 163      37.919  49.696  92.616  1.00  0.00           C
ATOM     90  HD1 ARG A 163      38.164  48.649  92.893  1.00  0.00           H
ATOM     91  HD2 ARG A 163      36.914  50.080  92.895  1.00  0.00           H
ATOM     92  NE  ARG A 163      39.069  50.372  93.325  1.00  0.00           N
ATOM     93  HE  ARG A 163      39.828  49.771  93.575  1.00  0.00           H
ATOM     94  CZ  ARG A 163      39.210  51.732  93.307  1.00  0.00           C
ATOM     95  NH1 ARG A 163      38.157  52.543  93.052  1.00  0.00           N
ATOM     96 1HH1 ARG A 163      37.223  52.199  93.151  1.00  0.00           H
ATOM     97 2HH1 ARG A 163      38.151  53.468  93.432  1.00  0.00           H
ATOM     98  NH2 ARG A 163      40.314  52.283  93.622  1.00  0.00           N
ATOM     99 1HH2 ARG A 163      41.134  51.716  93.545  1.00  0.00           H
ATOM    100 2HH2 ARG A 163      40.261  53.258  93.407  1.00  0.00           H
ATOM    101  C   ARG A 163      36.272  47.197  89.102  1.00  0.00           C
ATOM    102  O   ARG A 163      36.479  47.514  87.975  1.00  0.00           O
ATOM    103  N   HSD A 164      35.141  46.578  89.515  1.00  0.00           N
ATOM    104  HN  HSD A 164      34.646  46.190  88.740  1.00  0.00           H
ATOM    105  CA  HSD A 164      34.606  46.350  90.860  1.00  0.00           C
ATOM    106  HA  HSD A 164      35.318  46.591  91.636  1.00  0.00           H
ATOM    107  CB  HSD A 164      33.208  47.038  91.190  1.00  0.00           C
ATOM    108  HB1 HSD A 164      32.721  46.678  92.122  1.00  0.00           H
ATOM    109  HB2 HSD A 164      32.605  46.690  90.324  1.00  0.00           H
ATOM    110  ND1 HSD A 164      33.480  49.354  90.141  1.00  0.00           N
ATOM    111  HD1 HSD A 164      33.472  49.060  89.185  1.00  0.00           H
ATOM    112  CG  HSD A 164      33.301  48.509  91.258  1.00  0.00           C
ATOM    113  CE1 HSD A 164      33.408  50.642  90.649  1.00  0.00           C
ATOM    114  HE1 HSD A 164      33.574  51.533  90.044  1.00  0.00           H
ATOM    115  NE2 HSD A 164      33.244  50.589  91.958  1.00  0.00           N
ATOM    116  CD2 HSD A 164      33.152  49.310  92.352  1.00  0.00           C
ATOM    117  HD2 HSD A 164      32.951  49.032  93.380  1.00  0.00           H
ATOM    118  C   HSD A 164      34.568  44.838  91.219  1.00  0.00           C
ATOM    119  O   HSD A 164      34.231  43.983  90.428  1.00  0.00           O
ATOM    120  N   LEU A 165      34.897  44.547  92.500  1.00  0.00           N
ATOM    121  HN  LEU A 165      35.244  45.268  93.095  1.00  0.00           H
ATOM    122  CA  LEU A 165      34.814  43.168  92.977  1.00  0.00           C
ATOM    123  HA  LEU A 165      34.623  42.438  92.205  1.00  0.00           H
ATOM    124  CB  LEU A 165      36.128  42.752  93.650  1.00  0.00           C
ATOM    125  HB1 LEU A 165      36.033  41.712  94.028  1.00  0.00           H
ATOM    126  HB2 LEU A 165      36.320  43.552  94.396  1.00  0.00           H
ATOM    127  CG  LEU A 165      37.305  42.602  92.641  1.00  0.00           C
ATOM    128  HG  LEU A 165      37.239  43.284  91.766  1.00  0.00           H
ATOM    129  CD1 LEU A 165      38.631  42.785  93.292  1.00  0.00           C
ATOM    130 1HD1 LEU A 165      38.964  41.873  93.831  1.00  0.00           H
ATOM    131 2HD1 LEU A 165      38.687  43.640  94.000  1.00  0.00           H
ATOM    132 3HD1 LEU A 165      39.249  43.048  92.407  1.00  0.00           H
ATOM    133  CD2 LEU A 165      37.271  41.248  91.972  1.00  0.00           C
ATOM    134 1HD2 LEU A 165      36.333  41.170  91.382  1.00  0.00           H
ATOM    135 2HD2 LEU A 165      37.206  40.427  92.718  1.00  0.00           H
ATOM    136 3HD2 LEU A 165      38.164  40.926  91.395  1.00  0.00           H
ATOM    137  C   LEU A 165      33.605  43.062  93.896  1.00  0.00           C
ATOM    138  O   LEU A 165      33.306  43.966  94.641  1.00  0.00           O
ATOM    139  N   LYS A 166      32.891  41.925  93.727  1.00  0.00           N
ATOM    140  HN  LYS A 166      33.055  41.269  92.995  1.00  0.00           H
ATOM    141  CA  LYS A 166      31.883  41.503  94.699  1.00  0.00           C
ATOM    142  HA  LYS A 166      32.072  42.065  95.601  1.00  0.00           H
ATOM    143  CB  LYS A 166      30.420  41.688  94.189  1.00  0.00           C
ATOM    144  HB1 LYS A 166      29.708  41.044  94.748  1.00  0.00           H
ATOM    145  HB2 LYS A 166      30.481  41.152  93.218  1.00  0.00           H
ATOM    146  CG  LYS A 166      29.977  43.104  94.096  1.00  0.00           C
ATOM    147  HG1 LYS A 166      30.417  43.557  95.010  1.00  0.00           H
ATOM    148  HG2 LYS A 166      28.871  43.003  94.124  1.00  0.00           H
ATOM    149  CD  LYS A 166      30.427  43.859  92.841  1.00  0.00           C
ATOM    150  HD1 LYS A 166      30.419  43.227  91.927  1.00  0.00           H
ATOM    151  HD2 LYS A 166      31.465  44.234  92.968  1.00  0.00           H
ATOM    152  CE  LYS A 166      29.689  45.171  92.507  1.00  0.00           C
ATOM    153  HE1 LYS A 166      30.091  45.725  91.631  1.00  0.00           H
ATOM    154  HE2 LYS A 166      29.662  45.894  93.350  1.00  0.00           H
ATOM    155  NZ  LYS A 166      28.351  44.906  92.084  1.00  0.00           N
ATOM    156  HZ1 LYS A 166      27.782  44.526  92.867  1.00  0.00           H
ATOM    157  HZ2 LYS A 166      28.377  44.144  91.377  1.00  0.00           H
ATOM    158  HZ3 LYS A 166      27.892  45.778  91.750  1.00  0.00           H
ATOM    159  C   LYS A 166      32.077  40.097  95.154  1.00  0.00           C
ATOM    160  O   LYS A 166      32.667  39.234  94.449  1.00  0.00           O
ATOM    161  N   THR A 167      31.585  39.721  96.388  1.00  0.00           N
ATOM    162  HN  THR A 167      30.868  40.304  96.764  1.00  0.00           H
ATOM    163  CA  THR A 167      31.552  38.420  96.969  1.00  0.00           C
ATOM    164  HA  THR A 167      32.567  38.052  96.979  1.00  0.00           H
ATOM    165  CB  THR A 167      31.105  38.342  98.434  1.00  0.00           C
ATOM    166  HB  THR A 167      31.078  37.282  98.768  1.00  0.00           H
ATOM    167  OG1 THR A 167      29.783  38.831  98.745  1.00  0.00           O
ATOM    168  HG1 THR A 167      29.533  39.636  98.286  1.00  0.00           H
ATOM    169  CG2 THR A 167      32.210  39.061  99.269  1.00  0.00           C
ATOM    170 1HG2 THR A 167      32.295  40.134  98.993  1.00  0.00           H
ATOM    171 2HG2 THR A 167      33.116  38.442  99.094  1.00  0.00           H
ATOM    172 3HG2 THR A 167      32.054  38.879 100.354  1.00  0.00           H
ATOM    173  C   THR A 167      30.700  37.431  96.146  1.00  0.00           C
ATOM    174  O   THR A 167      29.714  37.819  95.522  1.00  0.00           O
ATOM    175  N   SER A 168      31.032  36.180  96.186  1.00  0.00           N
ATOM    176  HN  SER A 168      31.771  35.800  96.737  1.00  0.00           H
ATOM    177  CA  SER A 168      30.392  35.136  95.394  1.00  0.00           C
ATOM    178  HA  SER A 168      29.367  35.477  95.424  1.00  0.00           H
ATOM    179  CB  SER A 168      31.071  34.957  94.021  1.00  0.00           C
ATOM    180  HB1 SER A 168      32.169  34.784  94.017  1.00  0.00           H
ATOM    181  HB2 SER A 168      30.964  35.920  93.477  1.00  0.00           H
ATOM    182  OG  SER A 168      30.500  33.925  93.191  1.00  0.00           O
ATOM    183  HG1 SER A 168      29.551  34.036  93.286  1.00  0.00           H
ATOM    184  C   SER A 168      30.484  33.931  96.258  1.00  0.00           C
ATOM    185  O   SER A 168      31.196  33.723  97.271  1.00  0.00           O
ATOM    186  N   GLY A 169      29.538  33.027  95.934  1.00  0.00           N
ATOM    187  HN  GLY A 169      28.899  33.105  95.173  1.00  0.00           H
ATOM    188  CA  GLY A 169      29.330  31.757  96.592  1.00  0.00           C
ATOM    189  HA1 GLY A 169      28.313  31.653  96.942  1.00  0.00           H
ATOM    190  HA2 GLY A 169      29.996  31.798  97.441  1.00  0.00           H
ATOM    191  C   GLY A 169      29.704  30.590  95.722  1.00  0.00           C
ATOM    192  O   GLY A 169      30.375  30.713  94.649  1.00  0.00           O
ATOM    193  N   GLY A 170      29.220  29.398  96.166  1.00  0.00           N
ATOM    194  HN  GLY A 170      28.564  29.441  96.916  1.00  0.00           H
ATOM    195  CA  GLY A 170      29.495  28.029  95.668  1.00  0.00           C
ATOM    196  HA1 GLY A 170      28.987  27.755  94.755  1.00  0.00           H
ATOM    197  HA2 GLY A 170      29.276  27.365  96.491  1.00  0.00           H
ATOM    198  C   GLY A 170      30.933  27.670  95.443  1.00  0.00           C
ATOM    199  O   GLY A 170      31.849  28.530  95.482  1.00  0.00           O
ATOM    200  N   GLN A 171      31.185  26.347  95.297  1.00  0.00           N
ATOM    201  HN  GLN A 171      30.446  25.680  95.358  1.00  0.00           H
ATOM    202  CA  GLN A 171      32.480  25.793  95.443  1.00  0.00           C
ATOM    203  HA  GLN A 171      32.980  26.262  96.278  1.00  0.00           H
ATOM    204  CB  GLN A 171      32.395  24.233  95.605  1.00  0.00           C
ATOM    205  HB1 GLN A 171      33.334  23.788  95.211  1.00  0.00           H
ATOM    206  HB2 GLN A 171      31.565  23.914  94.939  1.00  0.00           H
ATOM    207  CG  GLN A 171      31.974  23.869  97.047  1.00  0.00           C
ATOM    208  HG1 GLN A 171      31.928  22.760  97.005  1.00  0.00           H
ATOM    209  HG2 GLN A 171      30.906  24.046  97.297  1.00  0.00           H
ATOM    210  CD  GLN A 171      32.926  24.262  98.171  1.00  0.00           C
ATOM    211  OE1 GLN A 171      33.717  25.170  98.011  1.00  0.00           O
ATOM    212  NE2 GLN A 171      32.840  23.539  99.273  1.00  0.00           N
ATOM    213 1HE2 GLN A 171      33.361  23.788 100.089  1.00  0.00           H
ATOM    214 2HE2 GLN A 171      32.607  22.572  99.164  1.00  0.00           H
ATOM    215  C   GLN A 171      33.480  26.176  94.302  1.00  0.00           C
ATOM    216  O   GLN A 171      34.720  26.041  94.484  1.00  0.00           O
ATOM    217  N   GLY A 172      32.934  26.615  93.107  1.00  0.00           N
ATOM    218  HN  GLY A 172      31.947  26.681  92.984  1.00  0.00           H
ATOM    219  CA  GLY A 172      33.730  26.872  91.950  1.00  0.00           C
ATOM    220  HA1 GLY A 172      33.034  27.070  91.148  1.00  0.00           H
ATOM    221  HA2 GLY A 172      34.233  25.987  91.588  1.00  0.00           H
ATOM    222  C   GLY A 172      34.802  27.925  91.939  1.00  0.00           C
ATOM    223  O   GLY A 172      35.002  28.623  92.979  1.00  0.00           O
ATOM    224  N   TYR A 173      35.505  28.135  90.789  1.00  0.00           N
ATOM    225  HN  TYR A 173      35.356  27.620  89.949  1.00  0.00           H
ATOM    226  CA  TYR A 173      36.579  29.135  90.542  1.00  0.00           C
ATOM    227  HA  TYR A 173      37.426  28.617  90.966  1.00  0.00           H
ATOM    228  CB  TYR A 173      36.935  29.132  89.043  1.00  0.00           C
ATOM    229  HB1 TYR A 173      35.981  29.373  88.527  1.00  0.00           H
ATOM    230  HB2 TYR A 173      37.256  28.131  88.684  1.00  0.00           H
ATOM    231  CG  TYR A 173      38.055  30.116  88.710  1.00  0.00           C
ATOM    232  CD1 TYR A 173      37.960  31.415  88.059  1.00  0.00           C
ATOM    233  HD1 TYR A 173      36.940  31.709  87.859  1.00  0.00           H
ATOM    234  CE1 TYR A 173      39.067  32.216  87.762  1.00  0.00           C
ATOM    235  HE1 TYR A 173      39.010  33.259  87.489  1.00  0.00           H
ATOM    236  CZ  TYR A 173      40.401  31.739  87.954  1.00  0.00           C
ATOM    237  OH  TYR A 173      41.504  32.493  87.530  1.00  0.00           O
ATOM    238  HH  TYR A 173      41.207  33.319  87.139  1.00  0.00           H
ATOM    239  CD2 TYR A 173      39.340  29.720  88.936  1.00  0.00           C
ATOM    240  HD2 TYR A 173      39.458  28.746  89.388  1.00  0.00           H
ATOM    241  CE2 TYR A 173      40.449  30.477  88.538  1.00  0.00           C
ATOM    242  HE2 TYR A 173      41.415  30.019  88.687  1.00  0.00           H
ATOM    243  C   TYR A 173      36.467  30.525  91.268  1.00  0.00           C
ATOM    244  O   TYR A 173      35.462  31.134  91.234  1.00  0.00           O
ATOM    245  N   LYS A 174      37.550  31.009  91.875  1.00  0.00           N
ATOM    246  HN  LYS A 174      38.402  30.495  91.818  1.00  0.00           H
ATOM    247  CA  LYS A 174      37.467  32.250  92.639  1.00  0.00           C
ATOM    248  HA  LYS A 174      36.540  32.778  92.470  1.00  0.00           H
ATOM    249  CB  LYS A 174      37.663  31.910  94.114  1.00  0.00           C
ATOM    250  HB1 LYS A 174      37.788  32.866  94.664  1.00  0.00           H
ATOM    251  HB2 LYS A 174      38.557  31.252  94.164  1.00  0.00           H
ATOM    252  CG  LYS A 174      36.460  31.177  94.747  1.00  0.00           C
ATOM    253  HG1 LYS A 174      36.808  30.928  95.772  1.00  0.00           H
ATOM    254  HG2 LYS A 174      36.223  30.281  94.134  1.00  0.00           H
ATOM    255  CD  LYS A 174      35.164  32.036  94.807  1.00  0.00           C
ATOM    256  HD1 LYS A 174      35.036  32.556  93.834  1.00  0.00           H
ATOM    257  HD2 LYS A 174      35.385  32.786  95.595  1.00  0.00           H
ATOM    258  CE  LYS A 174      33.855  31.331  95.178  1.00  0.00           C
ATOM    259  HE1 LYS A 174      33.149  32.175  95.329  1.00  0.00           H
ATOM    260  HE2 LYS A 174      33.960  30.808  96.153  1.00  0.00           H
ATOM    261  NZ  LYS A 174      33.325  30.383  94.200  1.00  0.00           N
ATOM    262  HZ1 LYS A 174      32.566  29.766  94.554  1.00  0.00           H
ATOM    263  HZ2 LYS A 174      34.064  29.879  93.670  1.00  0.00           H
ATOM    264  HZ3 LYS A 174      32.921  30.944  93.422  1.00  0.00           H
ATOM    265  C   LYS A 174      38.518  33.233  92.149  1.00  0.00           C
ATOM    266  O   LYS A 174      39.615  32.849  91.634  1.00  0.00           O
ATOM    267  N   PHE A 175      38.332  34.572  92.326  1.00  0.00           N
ATOM    268  HN  PHE A 175      37.442  34.904  92.629  1.00  0.00           H
ATOM    269  CA  PHE A 175      39.380  35.556  92.272  1.00  0.00           C
ATOM    270  HA  PHE A 175      39.653  35.596  91.228  1.00  0.00           H
ATOM    271  CB  PHE A 175      38.844  36.998  92.425  1.00  0.00           C
ATOM    272  HB1 PHE A 175      38.238  37.117  93.349  1.00  0.00           H
ATOM    273  HB2 PHE A 175      38.131  37.155  91.588  1.00  0.00           H
ATOM    274  CG  PHE A 175      39.772  38.083  92.451  1.00  0.00           C
ATOM    275  CD1 PHE A 175      40.041  38.834  93.562  1.00  0.00           C
ATOM    276  HD1 PHE A 175      39.788  38.519  94.564  1.00  0.00           H
ATOM    277  CE1 PHE A 175      40.839  39.951  93.499  1.00  0.00           C
ATOM    278  HE1 PHE A 175      41.122  40.378  94.450  1.00  0.00           H
ATOM    279  CZ  PHE A 175      41.391  40.413  92.293  1.00  0.00           C
ATOM    280  HZ  PHE A 175      42.097  41.231  92.290  1.00  0.00           H
ATOM    281  CD2 PHE A 175      40.297  38.506  91.238  1.00  0.00           C
ATOM    282  HD2 PHE A 175      40.067  37.922  90.359  1.00  0.00           H
ATOM    283  CE2 PHE A 175      41.108  39.698  91.174  1.00  0.00           C
ATOM    284  HE2 PHE A 175      41.466  39.938  90.184  1.00  0.00           H
ATOM    285  C   PHE A 175      40.644  35.286  93.055  1.00  0.00           C
ATOM    286  O   PHE A 175      40.647  34.821  94.225  1.00  0.00           O
ATOM    287  N   LEU A 176      41.807  35.514  92.344  1.00  0.00           N
ATOM    288  HN  LEU A 176      41.684  35.659  91.365  1.00  0.00           H
ATOM    289  CA  LEU A 176      43.151  35.276  92.800  1.00  0.00           C
ATOM    290  HA  LEU A 176      43.242  34.214  92.968  1.00  0.00           H
ATOM    291  CB  LEU A 176      44.022  35.866  91.735  1.00  0.00           C
ATOM    292  HB1 LEU A 176      43.695  36.896  91.480  1.00  0.00           H
ATOM    293  HB2 LEU A 176      43.904  35.261  90.811  1.00  0.00           H
ATOM    294  CG  LEU A 176      45.632  35.903  91.797  1.00  0.00           C
ATOM    295  HG  LEU A 176      45.914  36.430  92.734  1.00  0.00           H
ATOM    296  CD1 LEU A 176      46.188  34.523  92.112  1.00  0.00           C
ATOM    297 1HD1 LEU A 176      45.927  33.783  91.326  1.00  0.00           H
ATOM    298 2HD1 LEU A 176      45.810  34.144  93.086  1.00  0.00           H
ATOM    299 3HD1 LEU A 176      47.280  34.575  92.309  1.00  0.00           H
ATOM    300  CD2 LEU A 176      46.446  36.600  90.677  1.00  0.00           C
ATOM    301 1HD2 LEU A 176      46.198  37.644  90.389  1.00  0.00           H
ATOM    302 2HD2 LEU A 176      46.376  36.109  89.683  1.00  0.00           H
ATOM    303 3HD2 LEU A 176      47.485  36.452  91.041  1.00  0.00           H
ATOM    304  C   LEU A 176      43.434  35.960  94.106  1.00  0.00           C
ATOM    305  O   LEU A 176      44.053  35.405  95.019  1.00  0.00           O
ATOM    306  N   GLY A 177      42.951  37.259  94.218  1.00  0.00           N
ATOM    307  HN  GLY A 177      42.499  37.632  93.411  1.00  0.00           H
ATOM    308  CA  GLY A 177      43.077  38.166  95.431  1.00  0.00           C
ATOM    309  HA1 GLY A 177      42.938  39.160  95.034  1.00  0.00           H
ATOM    310  HA2 GLY A 177      44.090  38.017  95.775  1.00  0.00           H
ATOM    311  C   GLY A 177      42.095  37.975  96.516  1.00  0.00           C
ATOM    312  O   GLY A 177      41.673  36.885  96.787  1.00  0.00           O
ATOM    313  N   ILE A 178      41.699  39.129  97.210  1.00  0.00           N
ATOM    314  HN  ILE A 178      42.240  39.932  96.976  1.00  0.00           H
ATOM    315  CA  ILE A 178      40.678  39.192  98.227  1.00  0.00           C
ATOM    316  HA  ILE A 178      41.192  39.137  99.176  1.00  0.00           H
ATOM    317  CB  ILE A 178      40.040  40.562  98.229  1.00  0.00           C
ATOM    318  HB  ILE A 178      40.819  41.272  98.580  1.00  0.00           H
ATOM    319  CG2 ILE A 178      39.487  40.978  96.924  1.00  0.00           C
ATOM    320 1HG2 ILE A 178      38.817  41.862  96.996  1.00  0.00           H
ATOM    321 2HG2 ILE A 178      38.880  40.156  96.488  1.00  0.00           H
ATOM    322 3HG2 ILE A 178      40.228  41.369  96.194  1.00  0.00           H
ATOM    323  CG1 ILE A 178      38.910  40.808  99.263  1.00  0.00           C
ATOM    324 1HG1 ILE A 178      39.147  40.134 100.113  1.00  0.00           H
ATOM    325 2HG1 ILE A 178      37.908  40.501  98.894  1.00  0.00           H
ATOM    326  CD  ILE A 178      38.719  42.238  99.808  1.00  0.00           C
ATOM    327  HD1 ILE A 178      39.717  42.719  99.886  1.00  0.00           H
ATOM    328  HD2 ILE A 178      38.164  42.194 100.769  1.00  0.00           H
ATOM    329  HD3 ILE A 178      38.099  42.851  99.120  1.00  0.00           H
ATOM    330  C   ILE A 178      39.570  38.015  98.303  1.00  0.00           C
ATOM    331  O   ILE A 178      38.925  37.672  97.378  1.00  0.00           O
ATOM    332  N   ASP A 179      39.439  37.364  99.466  1.00  0.00           N
ATOM    333  HN  ASP A 179      39.874  37.788 100.256  1.00  0.00           H
ATOM    334  CA  ASP A 179      38.539  36.251  99.812  1.00  0.00           C
ATOM    335  HA  ASP A 179      38.976  35.392  99.323  1.00  0.00           H
ATOM    336  CB  ASP A 179      38.507  35.869 101.329  1.00  0.00           C
ATOM    337  HB1 ASP A 179      37.809  35.033 101.552  1.00  0.00           H
ATOM    338  HB2 ASP A 179      38.181  36.838 101.763  1.00  0.00           H
ATOM    339  CG  ASP A 179      39.800  35.436 101.906  1.00  0.00           C
ATOM    340  OD1 ASP A 179      39.979  35.144 103.115  1.00  0.00           O
ATOM    341  OD2 ASP A 179      40.793  35.336 101.122  1.00  0.00           O
ATOM    342  C   ASP A 179      37.055  36.310  99.426  1.00  0.00           C
ATOM    343  O   ASP A 179      36.397  37.302  99.689  1.00  0.00           O
ATOM    344  N   GLN A 180      36.492  35.195  98.952  1.00  0.00           N
ATOM    345  HN  GLN A 180      36.959  34.315  98.984  1.00  0.00           H
ATOM    346  CA  GLN A 180      35.099  34.929  98.507  1.00  0.00           C
ATOM    347  HA  GLN A 180      34.971  33.878  98.291  1.00  0.00           H
ATOM    348  CB  GLN A 180      34.054  35.313  99.667  1.00  0.00           C
ATOM    349  HB1 GLN A 180      33.009  35.283  99.292  1.00  0.00           H
ATOM    350  HB2 GLN A 180      34.198  36.390  99.898  1.00  0.00           H
ATOM    351  CG  GLN A 180      33.898  34.454 100.893  1.00  0.00           C
ATOM    352  HG1 GLN A 180      33.161  34.818 101.641  1.00  0.00           H
ATOM    353  HG2 GLN A 180      34.865  34.240 101.395  1.00  0.00           H
ATOM    354  CD  GLN A 180      33.464  33.009 100.458  1.00  0.00           C
ATOM    355  OE1 GLN A 180      34.312  32.262  99.987  1.00  0.00           O
ATOM    356  NE2 GLN A 180      32.173  32.737 100.481  1.00  0.00           N
ATOM    357 1HE2 GLN A 180      31.595  33.532 100.667  1.00  0.00           H
ATOM    358 2HE2 GLN A 180      31.901  31.790 100.311  1.00  0.00           H
ATOM    359  C   GLN A 180      34.688  35.749  97.259  1.00  0.00           C
ATOM    360  O   GLN A 180      33.538  36.161  97.195  1.00  0.00           O
ATOM    361  N   CYS A 181      35.538  36.142  96.299  1.00  0.00           N
ATOM    362  HN  CYS A 181      36.453  35.755  96.211  1.00  0.00           H
ATOM    363  CA  CYS A 181      35.121  36.962  95.188  1.00  0.00           C
ATOM    364  HA  CYS A 181      34.113  37.313  95.352  1.00  0.00           H
ATOM    365  CB  CYS A 181      36.087  38.154  95.192  1.00  0.00           C
ATOM    366  HB1 CYS A 181      35.803  38.737  94.289  1.00  0.00           H
ATOM    367  HB2 CYS A 181      37.141  37.811  95.114  1.00  0.00           H
ATOM    368  SG  CYS A 181      35.938  39.250  96.646  1.00  0.00           S
ATOM    369  HG1 CYS A 181      36.848  38.608  97.363  1.00  0.00           H
ATOM    370  C   CYS A 181      35.027  36.206  93.876  1.00  0.00           C
ATOM    371  O   CYS A 181      35.678  35.202  93.671  1.00  0.00           O
ATOM    372  N   ALA A 182      34.308  36.817  92.967  1.00  0.00           N
ATOM    373  HN  ALA A 182      33.795  37.604  93.301  1.00  0.00           H
ATOM    374  CA  ALA A 182      34.189  36.587  91.582  1.00  0.00           C
ATOM    375  HA  ALA A 182      34.518  35.562  91.495  1.00  0.00           H
ATOM    376  CB  ALA A 182      32.739  36.674  90.990  1.00  0.00           C
ATOM    377  HB1 ALA A 182      32.317  37.692  90.846  1.00  0.00           H
ATOM    378  HB2 ALA A 182      32.058  36.060  91.617  1.00  0.00           H
ATOM    379  HB3 ALA A 182      32.706  36.204  89.984  1.00  0.00           H
ATOM    380  C   ALA A 182      35.119  37.386  90.812  1.00  0.00           C
ATOM    381  O   ALA A 182      35.429  38.484  91.308  1.00  0.00           O
ATOM    382  N   PRO A 183      35.607  37.025  89.665  1.00  0.00           N
ATOM    383  CD  PRO A 183      35.467  35.627  89.206  1.00  0.00           C
ATOM    384  HD1 PRO A 183      34.539  35.433  88.627  1.00  0.00           H
ATOM    385  HD2 PRO A 183      35.711  35.013  90.100  1.00  0.00           H
ATOM    386  CA  PRO A 183      36.326  37.840  88.704  1.00  0.00           C
ATOM    387  HA  PRO A 183      37.282  38.099  89.135  1.00  0.00           H
ATOM    388  CB  PRO A 183      36.400  36.985  87.442  1.00  0.00           C
ATOM    389  HB1 PRO A 183      37.275  37.132  86.774  1.00  0.00           H
ATOM    390  HB2 PRO A 183      35.508  37.208  86.819  1.00  0.00           H
ATOM    391  CG  PRO A 183      36.540  35.600  88.113  1.00  0.00           C
ATOM    392  HG1 PRO A 183      36.438  34.743  87.413  1.00  0.00           H
ATOM    393  HG2 PRO A 183      37.490  35.412  88.657  1.00  0.00           H
ATOM    394  C   PRO A 183      35.727  39.312  88.540  1.00  0.00           C
ATOM    395  O   PRO A 183      34.499  39.410  88.613  1.00  0.00           O
ATOM    396  N   PRO A 184      36.544  40.330  88.217  1.00  0.00           N
ATOM    397  CD  PRO A 184      37.975  40.355  87.753  1.00  0.00           C
ATOM    398  HD1 PRO A 184      38.365  39.527  87.124  1.00  0.00           H
ATOM    399  HD2 PRO A 184      38.554  40.389  88.701  1.00  0.00           H
ATOM    400  CA  PRO A 184      35.987  41.711  88.234  1.00  0.00           C
ATOM    401  HA  PRO A 184      35.616  41.962  89.217  1.00  0.00           H
ATOM    402  CB  PRO A 184      37.218  42.601  87.977  1.00  0.00           C
ATOM    403  HB1 PRO A 184      37.727  43.079  88.841  1.00  0.00           H
ATOM    404  HB2 PRO A 184      36.848  43.466  87.387  1.00  0.00           H
ATOM    405  CG  PRO A 184      38.163  41.738  87.108  1.00  0.00           C
ATOM    406  HG1 PRO A 184      37.807  41.627  86.061  1.00  0.00           H
ATOM    407  HG2 PRO A 184      39.192  42.148  87.016  1.00  0.00           H
ATOM    408  C   PRO A 184      34.837  42.027  87.358  1.00  0.00           C
ATOM    409  O   PRO A 184      34.787  41.447  86.304  1.00  0.00           O
ATOM    410  N   CYS A 185      33.928  42.913  87.787  1.00  0.00           N
ATOM    411  HN  CYS A 185      34.032  43.368  88.668  1.00  0.00           H
ATOM    412  CA  CYS A 185      32.747  43.374  87.086  1.00  0.00           C
ATOM    413  HA  CYS A 185      32.223  42.529  86.664  1.00  0.00           H
ATOM    414  CB  CYS A 185      31.919  44.068  88.139  1.00  0.00           C
ATOM    415  HB1 CYS A 185      30.991  44.465  87.673  1.00  0.00           H
ATOM    416  HB2 CYS A 185      32.354  45.011  88.534  1.00  0.00           H
ATOM    417  SG  CYS A 185      31.222  42.899  89.328  1.00  0.00           S
ATOM    418  HG1 CYS A 185      30.266  42.349  88.595  1.00  0.00           H
ATOM    419  C   CYS A 185      33.155  44.257  85.840  1.00  0.00           C
ATOM    420  O   CYS A 185      34.248  44.822  85.813  1.00  0.00           O
ATOM    421  N   PRO A 186      32.234  44.200  84.791  1.00  0.00           N
ATOM    422  CD  PRO A 186      30.963  43.554  84.712  1.00  0.00           C
ATOM    423  HD1 PRO A 186      30.359  43.976  85.543  1.00  0.00           H
ATOM    424  HD2 PRO A 186      30.953  42.466  84.935  1.00  0.00           H
ATOM    425  CA  PRO A 186      32.647  44.529  83.403  1.00  0.00           C
ATOM    426  HA  PRO A 186      33.635  44.157  83.176  1.00  0.00           H
ATOM    427  CB  PRO A 186      31.612  43.728  82.504  1.00  0.00           C
ATOM    428  HB1 PRO A 186      32.015  42.712  82.311  1.00  0.00           H
ATOM    429  HB2 PRO A 186      31.400  44.181  81.511  1.00  0.00           H
ATOM    430  CG  PRO A 186      30.394  43.810  83.323  1.00  0.00           C
ATOM    431  HG1 PRO A 186      29.767  44.726  83.308  1.00  0.00           H
ATOM    432  HG2 PRO A 186      29.614  43.048  83.109  1.00  0.00           H
ATOM    433  C   PRO A 186      32.713  46.012  83.094  1.00  0.00           C
ATOM    434  O   PRO A 186      32.224  46.444  82.060  1.00  0.00           O
ATOM    435  N   ASN A 187      33.275  46.739  83.986  1.00  0.00           N
ATOM    436  HN  ASN A 187      33.911  46.286  84.605  1.00  0.00           H
ATOM    437  CA  ASN A 187      33.200  48.159  83.956  1.00  0.00           C
ATOM    438  HA  ASN A 187      32.454  48.617  83.324  1.00  0.00           H
ATOM    439  CB  ASN A 187      33.267  48.747  85.406  1.00  0.00           C
ATOM    440  HB1 ASN A 187      33.209  49.839  85.211  1.00  0.00           H
ATOM    441  HB2 ASN A 187      34.221  48.441  85.887  1.00  0.00           H
ATOM    442  CG  ASN A 187      32.123  48.450  86.446  1.00  0.00           C
ATOM    443  OD1 ASN A 187      32.323  48.175  87.623  1.00  0.00           O
ATOM    444  ND2 ASN A 187      30.867  48.404  85.994  1.00  0.00           N
ATOM    445 1HD2 ASN A 187      30.104  48.264  86.625  1.00  0.00           H
ATOM    446 2HD2 ASN A 187      30.534  48.699  85.098  1.00  0.00           H
ATOM    447  C   ASN A 187      34.467  48.684  83.202  1.00  0.00           C
ATOM    448  O   ASN A 187      35.567  48.340  83.547  1.00  0.00           O
ATOM    449  N   MET A 188      34.235  49.410  82.031  1.00  0.00           N
ATOM    450  HN  MET A 188      33.305  49.614  81.735  1.00  0.00           H
ATOM    451  CA  MET A 188      35.275  49.859  81.162  1.00  0.00           C
ATOM    452  HA  MET A 188      35.863  48.964  81.021  1.00  0.00           H
ATOM    453  CB  MET A 188      34.635  50.334  79.779  1.00  0.00           C
ATOM    454  HB1 MET A 188      35.466  50.590  79.088  1.00  0.00           H
ATOM    455  HB2 MET A 188      33.943  51.195  79.891  1.00  0.00           H
ATOM    456  CG  MET A 188      33.854  49.291  78.874  1.00  0.00           C
ATOM    457  HG1 MET A 188      33.513  49.796  77.946  1.00  0.00           H
ATOM    458  HG2 MET A 188      32.904  48.942  79.333  1.00  0.00           H
ATOM    459  SD  MET A 188      34.903  47.882  78.413  1.00  0.00           S
ATOM    460  CE  MET A 188      33.723  47.372  77.233  1.00  0.00           C
ATOM    461  HE1 MET A 188      33.725  48.066  76.366  1.00  0.00           H
ATOM    462  HE2 MET A 188      32.706  47.320  77.677  1.00  0.00           H
ATOM    463  HE3 MET A 188      34.030  46.334  76.983  1.00  0.00           H
ATOM    464  C   MET A 188      36.222  50.828  81.770  1.00  0.00           C
ATOM    465  O   MET A 188      35.979  51.485  82.783  1.00  0.00           O
ATOM    466  N   TYR A 189      37.400  50.964  81.072  1.00  0.00           N
ATOM    467  HN  TYR A 189      37.579  50.382  80.283  1.00  0.00           H
ATOM    468  CA  TYR A 189      38.369  51.954  81.478  1.00  0.00           C
ATOM    469  HA  TYR A 189      38.219  52.337  82.477  1.00  0.00           H
ATOM    470  CB  TYR A 189      39.756  51.333  81.518  1.00  0.00           C
ATOM    471  HB1 TYR A 189      39.791  50.831  82.508  1.00  0.00           H
ATOM    472  HB2 TYR A 189      40.605  52.048  81.474  1.00  0.00           H
ATOM    473  CG  TYR A 189      40.047  50.159  80.583  1.00  0.00           C
ATOM    474  CD1 TYR A 189      40.093  48.828  81.053  1.00  0.00           C
ATOM    475  HD1 TYR A 189      39.966  48.704  82.118  1.00  0.00           H
ATOM    476  CE1 TYR A 189      40.348  47.750  80.235  1.00  0.00           C
ATOM    477  HE1 TYR A 189      40.252  46.749  80.628  1.00  0.00           H
ATOM    478  CZ  TYR A 189      40.689  47.940  78.900  1.00  0.00           C
ATOM    479  OH  TYR A 189      41.064  46.939  77.937  1.00  0.00           O
ATOM    480  HH  TYR A 189      40.926  46.072  78.325  1.00  0.00           H
ATOM    481  CD2 TYR A 189      40.237  50.336  79.239  1.00  0.00           C
ATOM    482  HD2 TYR A 189      40.146  51.362  78.914  1.00  0.00           H
ATOM    483  CE2 TYR A 189      40.698  49.299  78.366  1.00  0.00           C
ATOM    484  HE2 TYR A 189      40.942  49.588  77.354  1.00  0.00           H
ATOM    485  C   TYR A 189      38.323  53.208  80.649  1.00  0.00           C
ATOM    486  O   TYR A 189      38.582  54.277  81.155  1.00  0.00           O
ATOM    487  N   PHE A 190      37.763  53.107  79.403  1.00  0.00           N
ATOM    488  HN  PHE A 190      37.471  52.208  79.086  1.00  0.00           H
ATOM    489  CA  PHE A 190      37.408  54.236  78.575  1.00  0.00           C
ATOM    490  HA  PHE A 190      38.280  54.873  78.572  1.00  0.00           H
ATOM    491  CB  PHE A 190      36.978  53.776  77.150  1.00  0.00           C
ATOM    492  HB1 PHE A 190      36.785  54.480  76.312  1.00  0.00           H
ATOM    493  HB2 PHE A 190      36.012  53.229  77.178  1.00  0.00           H
ATOM    494  CG  PHE A 190      37.949  52.854  76.599  1.00  0.00           C
ATOM    495  CD1 PHE A 190      39.342  53.197  76.584  1.00  0.00           C
ATOM    496  HD1 PHE A 190      39.711  54.137  76.969  1.00  0.00           H
ATOM    497  CE1 PHE A 190      40.252  52.355  75.961  1.00  0.00           C
ATOM    498  HE1 PHE A 190      41.190  52.891  75.957  1.00  0.00           H
ATOM    499  CZ  PHE A 190      39.861  51.159  75.448  1.00  0.00           C
ATOM    500  HZ  PHE A 190      40.572  50.452  75.048  1.00  0.00           H
ATOM    501  CD2 PHE A 190      37.598  51.564  76.198  1.00  0.00           C
ATOM    502  HD2 PHE A 190      36.555  51.308  76.307  1.00  0.00           H
ATOM    503  CE2 PHE A 190      38.534  50.745  75.586  1.00  0.00           C
ATOM    504  HE2 PHE A 190      38.192  49.810  75.168  1.00  0.00           H
ATOM    505  C   PHE A 190      36.337  55.159  79.177  1.00  0.00           C
ATOM    506  O   PHE A 190      35.649  54.816  80.126  1.00  0.00           O
ATOM    507  N   LYS A 191      36.041  56.301  78.580  1.00  0.00           N
ATOM    508  HN  LYS A 191      36.581  56.599  77.796  1.00  0.00           H
ATOM    509  CA  LYS A 191      34.931  57.242  79.004  1.00  0.00           C
ATOM    510  HA  LYS A 191      34.693  56.968  80.021  1.00  0.00           H
ATOM    511  CB  LYS A 191      35.318  58.705  78.908  1.00  0.00           C
ATOM    512  HB1 LYS A 191      34.378  59.280  79.047  1.00  0.00           H
ATOM    513  HB2 LYS A 191      35.703  58.853  77.877  1.00  0.00           H
ATOM    514  CG  LYS A 191      36.494  59.216  79.780  1.00  0.00           C
ATOM    515  HG1 LYS A 191      36.608  60.321  79.770  1.00  0.00           H
ATOM    516  HG2 LYS A 191      37.449  58.772  79.427  1.00  0.00           H
ATOM    517  CD  LYS A 191      36.385  58.941  81.290  1.00  0.00           C
ATOM    518  HD1 LYS A 191      37.260  59.451  81.747  1.00  0.00           H
ATOM    519  HD2 LYS A 191      36.479  57.847  81.459  1.00  0.00           H
ATOM    520  CE  LYS A 191      35.144  59.456  81.985  1.00  0.00           C
ATOM    521  HE1 LYS A 191      34.265  58.820  81.745  1.00  0.00           H
ATOM    522  HE2 LYS A 191      34.921  60.513  81.722  1.00  0.00           H
ATOM    523  NZ  LYS A 191      35.202  59.426  83.482  1.00  0.00           N
ATOM    524  HZ1 LYS A 191      34.294  59.773  83.853  1.00  0.00           H
ATOM    525  HZ2 LYS A 191      35.933  60.074  83.839  1.00  0.00           H
ATOM    526  HZ3 LYS A 191      35.490  58.501  83.858  1.00  0.00           H
ATOM    527  C   LYS A 191      33.725  56.951  78.230  1.00  0.00           C
ATOM    528  O   LYS A 191      33.803  56.695  77.040  1.00  0.00           O
ATOM    529  N   SER A 192      32.518  57.083  78.840  1.00  0.00           N
ATOM    530  HN  SER A 192      32.573  57.371  79.793  1.00  0.00           H
ATOM    531  CA  SER A 192      31.226  56.666  78.276  1.00  0.00           C
ATOM    532  HA  SER A 192      31.370  55.659  77.913  1.00  0.00           H
ATOM    533  CB  SER A 192      30.119  56.610  79.314  1.00  0.00           C
ATOM    534  HB1 SER A 192      29.164  56.209  78.910  1.00  0.00           H
ATOM    535  HB2 SER A 192      29.839  57.630  79.652  1.00  0.00           H
ATOM    536  OG  SER A 192      30.400  55.767  80.410  1.00  0.00           O
ATOM    537  HG1 SER A 192      30.496  54.884  80.046  1.00  0.00           H
ATOM    538  C   SER A 192      30.813  57.351  77.035  1.00  0.00           C
ATOM    539  O   SER A 192      30.458  56.641  76.094  1.00  0.00           O
ATOM    540  N   ASP A 193      30.792  58.688  76.999  1.00  0.00           N
ATOM    541  HN  ASP A 193      31.020  59.266  77.779  1.00  0.00           H
ATOM    542  CA  ASP A 193      30.385  59.349  75.720  1.00  0.00           C
ATOM    543  HA  ASP A 193      29.563  58.785  75.303  1.00  0.00           H
ATOM    544  CB  ASP A 193      29.863  60.761  76.093  1.00  0.00           C
ATOM    545  HB1 ASP A 193      28.929  60.581  76.668  1.00  0.00           H
ATOM    546  HB2 ASP A 193      29.571  61.300  75.167  1.00  0.00           H
ATOM    547  CG  ASP A 193      30.828  61.487  76.968  1.00  0.00           C
ATOM    548  OD1 ASP A 193      32.002  61.112  77.199  1.00  0.00           O
ATOM    549  OD2 ASP A 193      30.474  62.631  77.355  1.00  0.00           O
ATOM    550  C   ASP A 193      31.423  59.370  74.649  1.00  0.00           C
ATOM    551  O   ASP A 193      31.147  59.426  73.431  1.00  0.00           O
ATOM    552  N   GLU A 194      32.663  59.241  75.044  1.00  0.00           N
ATOM    553  HN  GLU A 194      33.006  59.455  75.955  1.00  0.00           H
ATOM    554  CA  GLU A 194      33.728  59.057  74.061  1.00  0.00           C
ATOM    555  HA  GLU A 194      33.619  59.845  73.331  1.00  0.00           H
ATOM    556  CB  GLU A 194      35.079  59.100  74.782  1.00  0.00           C
ATOM    557  HB1 GLU A 194      35.991  59.031  74.151  1.00  0.00           H
ATOM    558  HB2 GLU A 194      35.188  58.329  75.574  1.00  0.00           H
ATOM    559  CG  GLU A 194      35.267  60.510  75.442  1.00  0.00           C
ATOM    560  HG1 GLU A 194      34.652  60.631  76.359  1.00  0.00           H
ATOM    561  HG2 GLU A 194      34.919  61.386  74.854  1.00  0.00           H
ATOM    562  CD  GLU A 194      36.701  60.814  75.940  1.00  0.00           C
ATOM    563  OE1 GLU A 194      36.877  61.910  76.524  1.00  0.00           O
ATOM    564  OE2 GLU A 194      37.569  59.886  75.838  1.00  0.00           O
ATOM    565  C   GLU A 194      33.599  57.763  73.310  1.00  0.00           C
ATOM    566  O   GLU A 194      33.508  57.696  72.103  1.00  0.00           O
ATOM    567  N   LEU A 195      33.463  56.684  74.137  1.00  0.00           N
ATOM    568  HN  LEU A 195      33.469  56.817  75.125  1.00  0.00           H
ATOM    569  CA  LEU A 195      33.103  55.378  73.616  1.00  0.00           C
ATOM    570  HA  LEU A 195      33.849  55.075  72.897  1.00  0.00           H
ATOM    571  CB  LEU A 195      33.116  54.432  74.845  1.00  0.00           C
ATOM    572  HB1 LEU A 195      32.228  54.702  75.456  1.00  0.00           H
ATOM    573  HB2 LEU A 195      34.070  54.567  75.398  1.00  0.00           H
ATOM    574  CG  LEU A 195      32.693  52.951  74.596  1.00  0.00           C
ATOM    575  HG  LEU A 195      31.742  52.943  74.022  1.00  0.00           H
ATOM    576  CD1 LEU A 195      33.752  52.167  73.717  1.00  0.00           C
ATOM    577 1HD1 LEU A 195      34.523  51.851  74.453  1.00  0.00           H
ATOM    578 2HD1 LEU A 195      34.204  52.887  73.002  1.00  0.00           H
ATOM    579 3HD1 LEU A 195      33.365  51.290  73.156  1.00  0.00           H
ATOM    580  CD2 LEU A 195      32.483  52.277  75.948  1.00  0.00           C
ATOM    581 1HD2 LEU A 195      33.459  52.105  76.449  1.00  0.00           H
ATOM    582 2HD2 LEU A 195      32.020  51.275  75.819  1.00  0.00           H
ATOM    583 3HD2 LEU A 195      31.798  52.879  76.583  1.00  0.00           H
ATOM    584  C   LEU A 195      31.775  55.266  72.858  1.00  0.00           C
ATOM    585  O   LEU A 195      31.717  54.626  71.793  1.00  0.00           O
ATOM    586  N   GLU A 196      30.746  55.942  73.286  1.00  0.00           N
ATOM    587  HN  GLU A 196      30.784  56.331  74.203  1.00  0.00           H
ATOM    588  CA  GLU A 196      29.532  56.001  72.559  1.00  0.00           C
ATOM    589  HA  GLU A 196      29.259  54.959  72.646  1.00  0.00           H
ATOM    590  CB  GLU A 196      28.397  56.799  73.322  1.00  0.00           C
ATOM    591  HB1 GLU A 196      27.694  57.132  72.529  1.00  0.00           H
ATOM    592  HB2 GLU A 196      28.895  57.694  73.754  1.00  0.00           H
ATOM    593  CG  GLU A 196      27.711  56.104  74.472  1.00  0.00           C
ATOM    594  HG1 GLU A 196      26.813  56.647  74.836  1.00  0.00           H
ATOM    595  HG2 GLU A 196      28.333  56.154  75.391  1.00  0.00           H
ATOM    596  CD  GLU A 196      27.292  54.661  74.166  1.00  0.00           C
ATOM    597  OE1 GLU A 196      27.906  53.759  74.751  1.00  0.00           O
ATOM    598  OE2 GLU A 196      26.401  54.404  73.366  1.00  0.00           O
ATOM    599  C   GLU A 196      29.560  56.539  71.117  1.00  0.00           C
ATOM    600  O   GLU A 196      29.006  55.974  70.176  1.00  0.00           O
ATOM    601  N   PHE A 197      30.286  57.643  70.893  1.00  0.00           N
ATOM    602  HN  PHE A 197      30.594  58.032  71.757  1.00  0.00           H
ATOM    603  CA  PHE A 197      30.639  58.113  69.592  1.00  0.00           C
ATOM    604  HA  PHE A 197      29.721  58.229  69.036  1.00  0.00           H
ATOM    605  CB  PHE A 197      31.436  59.387  69.708  1.00  0.00           C
ATOM    606  HB1 PHE A 197      32.250  59.358  70.464  1.00  0.00           H
ATOM    607  HB2 PHE A 197      30.687  60.105  70.106  1.00  0.00           H
ATOM    608  CG  PHE A 197      31.985  59.978  68.425  1.00  0.00           C
ATOM    609  CD1 PHE A 197      31.081  60.007  67.397  1.00  0.00           C
ATOM    610  HD1 PHE A 197      30.079  59.609  67.466  1.00  0.00           H
ATOM    611  CE1 PHE A 197      31.491  60.651  66.215  1.00  0.00           C
ATOM    612  HE1 PHE A 197      30.805  60.543  65.387  1.00  0.00           H
ATOM    613  CZ  PHE A 197      32.840  60.989  65.996  1.00  0.00           C
ATOM    614  HZ  PHE A 197      33.172  61.337  65.029  1.00  0.00           H
ATOM    615  CD2 PHE A 197      33.326  60.480  68.321  1.00  0.00           C
ATOM    616  HD2 PHE A 197      34.029  60.387  69.135  1.00  0.00           H
ATOM    617  CE2 PHE A 197      33.742  60.960  67.061  1.00  0.00           C
ATOM    618  HE2 PHE A 197      34.793  61.192  66.975  1.00  0.00           H
ATOM    619  C   PHE A 197      31.394  57.104  68.689  1.00  0.00           C
ATOM    620  O   PHE A 197      31.083  56.896  67.515  1.00  0.00           O
ATOM    621  N   ALA A 198      32.392  56.446  69.269  1.00  0.00           N
ATOM    622  HN  ALA A 198      32.609  56.557  70.236  1.00  0.00           H
ATOM    623  CA  ALA A 198      33.293  55.410  68.617  1.00  0.00           C
ATOM    624  HA  ALA A 198      33.684  55.799  67.689  1.00  0.00           H
ATOM    625  CB  ALA A 198      34.473  54.885  69.439  1.00  0.00           C
ATOM    626  HB1 ALA A 198      35.002  54.060  68.916  1.00  0.00           H
ATOM    627  HB2 ALA A 198      34.281  54.519  70.470  1.00  0.00           H
ATOM    628  HB3 ALA A 198      35.209  55.718  69.432  1.00  0.00           H
ATOM    629  C   ALA A 198      32.567  54.195  68.135  1.00  0.00           C
ATOM    630  O   ALA A 198      32.678  53.679  67.006  1.00  0.00           O
ATOM    631  N   LYS A 199      31.695  53.730  69.025  1.00  0.00           N
ATOM    632  HN  LYS A 199      31.696  54.204  69.902  1.00  0.00           H
ATOM    633  CA  LYS A 199      30.857  52.678  68.679  1.00  0.00           C
ATOM    634  HA  LYS A 199      31.506  51.830  68.520  1.00  0.00           H
ATOM    635  CB  LYS A 199      29.992  52.258  69.804  1.00  0.00           C
ATOM    636  HB1 LYS A 199      29.298  51.493  69.392  1.00  0.00           H
ATOM    637  HB2 LYS A 199      29.308  52.996  70.274  1.00  0.00           H
ATOM    638  CG  LYS A 199      30.627  51.485  71.034  1.00  0.00           C
ATOM    639  HG1 LYS A 199      31.609  51.920  71.317  1.00  0.00           H
ATOM    640  HG2 LYS A 199      30.773  50.451  70.655  1.00  0.00           H
ATOM    641  CD  LYS A 199      29.619  51.658  72.268  1.00  0.00           C
ATOM    642  HD1 LYS A 199      29.419  52.735  72.452  1.00  0.00           H
ATOM    643  HD2 LYS A 199      29.956  51.126  73.184  1.00  0.00           H
ATOM    644  CE  LYS A 199      28.186  51.080  72.135  1.00  0.00           C
ATOM    645  HE1 LYS A 199      28.194  49.970  72.092  1.00  0.00           H
ATOM    646  HE2 LYS A 199      27.661  51.495  71.248  1.00  0.00           H
ATOM    647  NZ  LYS A 199      27.310  51.480  73.238  1.00  0.00           N
ATOM    648  HZ1 LYS A 199      26.323  51.461  72.911  1.00  0.00           H
ATOM    649  HZ2 LYS A 199      27.514  52.476  73.457  1.00  0.00           H
ATOM    650  HZ3 LYS A 199      27.414  50.826  74.040  1.00  0.00           H
ATOM    651  C   LYS A 199      30.020  52.849  67.394  1.00  0.00           C
ATOM    652  O   LYS A 199      29.915  51.934  66.575  1.00  0.00           O
ATOM    653  N   SER A 200      29.295  54.003  67.344  1.00  0.00           N
ATOM    654  HN  SER A 200      29.474  54.661  68.072  1.00  0.00           H
ATOM    655  CA  SER A 200      28.462  54.480  66.219  1.00  0.00           C
ATOM    656  HA  SER A 200      27.661  53.765  66.103  1.00  0.00           H
ATOM    657  CB  SER A 200      27.920  55.858  66.491  1.00  0.00           C
ATOM    658  HB1 SER A 200      27.406  56.292  65.607  1.00  0.00           H
ATOM    659  HB2 SER A 200      28.732  56.550  66.801  1.00  0.00           H
ATOM    660  OG  SER A 200      27.043  55.850  67.561  1.00  0.00           O
ATOM    661  HG1 SER A 200      26.332  55.264  67.290  1.00  0.00           H
ATOM    662  C   SER A 200      29.124  54.669  64.918  1.00  0.00           C
ATOM    663  O   SER A 200      28.643  54.366  63.845  1.00  0.00           O
ATOM    664  N   PHE A 201      30.356  55.218  65.019  1.00  0.00           N
ATOM    665  HN  PHE A 201      30.600  55.628  65.895  1.00  0.00           H
ATOM    666  CA  PHE A 201      31.212  55.560  63.858  1.00  0.00           C
ATOM    667  HA  PHE A 201      30.666  56.040  63.059  1.00  0.00           H
ATOM    668  CB  PHE A 201      32.410  56.417  64.354  1.00  0.00           C
ATOM    669  HB1 PHE A 201      33.011  56.194  65.262  1.00  0.00           H
ATOM    670  HB2 PHE A 201      32.032  57.376  64.767  1.00  0.00           H
ATOM    671  CG  PHE A 201      33.334  56.864  63.189  1.00  0.00           C
ATOM    672  CD1 PHE A 201      34.649  56.392  63.226  1.00  0.00           C
ATOM    673  HD1 PHE A 201      34.915  55.888  64.144  1.00  0.00           H
ATOM    674  CE1 PHE A 201      35.512  56.641  62.209  1.00  0.00           C
ATOM    675  HE1 PHE A 201      36.550  56.391  62.372  1.00  0.00           H
ATOM    676  CZ  PHE A 201      35.038  57.295  61.036  1.00  0.00           C
ATOM    677  HZ  PHE A 201      35.779  57.567  60.298  1.00  0.00           H
ATOM    678  CD2 PHE A 201      32.932  57.572  62.075  1.00  0.00           C
ATOM    679  HD2 PHE A 201      31.898  57.885  62.070  1.00  0.00           H
ATOM    680  CE2 PHE A 201      33.757  57.834  61.010  1.00  0.00           C
ATOM    681  HE2 PHE A 201      33.464  58.255  60.059  1.00  0.00           H
ATOM    682  C   PHE A 201      31.743  54.328  63.188  1.00  0.00           C
ATOM    683  O   PHE A 201      31.455  54.106  62.005  1.00  0.00           O
ATOM    684  N   ILE A 202      32.484  53.450  63.944  1.00  0.00           N
ATOM    685  HN  ILE A 202      32.597  53.738  64.892  1.00  0.00           H
ATOM    686  CA  ILE A 202      33.063  52.200  63.512  1.00  0.00           C
ATOM    687  HA  ILE A 202      33.478  52.456  62.548  1.00  0.00           H
ATOM    688  CB  ILE A 202      34.173  51.738  64.427  1.00  0.00           C
ATOM    689  HB  ILE A 202      33.754  51.512  65.432  1.00  0.00           H
ATOM    690  CG2 ILE A 202      34.830  50.443  63.834  1.00  0.00           C
ATOM    691 1HG2 ILE A 202      34.088  49.635  63.662  1.00  0.00           H
ATOM    692 2HG2 ILE A 202      35.667  50.040  64.443  1.00  0.00           H
ATOM    693 3HG2 ILE A 202      35.307  50.534  62.835  1.00  0.00           H
ATOM    694  CG1 ILE A 202      35.144  52.891  64.663  1.00  0.00           C
ATOM    695 1HG1 ILE A 202      34.706  53.759  65.201  1.00  0.00           H
ATOM    696 2HG1 ILE A 202      35.307  53.303  63.644  1.00  0.00           H
ATOM    697  CD  ILE A 202      36.475  52.592  65.368  1.00  0.00           C
ATOM    698  HD1 ILE A 202      36.252  52.189  66.379  1.00  0.00           H
ATOM    699  HD2 ILE A 202      37.127  53.487  65.456  1.00  0.00           H
ATOM    700  HD3 ILE A 202      36.902  51.791  64.727  1.00  0.00           H
ATOM    701  C   ILE A 202      31.911  51.108  63.251  1.00  0.00           C
ATOM    702  O   ILE A 202      32.085  50.274  62.417  1.00  0.00           O
ATOM    703  N   GLY A 203      30.739  51.246  63.957  1.00  0.00           N
ATOM    704  HN  GLY A 203      30.682  51.869  64.732  1.00  0.00           H
ATOM    705  CA  GLY A 203      29.442  50.605  63.664  1.00  0.00           C
ATOM    706  HA1 GLY A 203      28.819  51.093  64.399  1.00  0.00           H
ATOM    707  HA2 GLY A 203      29.550  49.534  63.758  1.00  0.00           H
ATOM    708  C   GLY A 203      28.885  50.902  62.279  1.00  0.00           C
ATOM    709  O   GLY A 203      28.321  49.973  61.665  1.00  0.00           O
ATOM    710  N   THR A 204      29.007  52.152  61.817  1.00  0.00           N
ATOM    711  HN  THR A 204      29.051  52.967  62.389  1.00  0.00           H
ATOM    712  CA  THR A 204      28.791  52.570  60.476  1.00  0.00           C
ATOM    713  HA  THR A 204      27.853  52.111  60.200  1.00  0.00           H
ATOM    714  CB  THR A 204      28.660  54.096  60.248  1.00  0.00           C
ATOM    715  HB  THR A 204      29.536  54.685  60.597  1.00  0.00           H
ATOM    716  OG1 THR A 204      27.506  54.575  60.887  1.00  0.00           O
ATOM    717  HG1 THR A 204      27.640  54.617  61.836  1.00  0.00           H
ATOM    718  CG2 THR A 204      28.435  54.436  58.729  1.00  0.00           C
ATOM    719 1HG2 THR A 204      27.549  53.895  58.334  1.00  0.00           H
ATOM    720 2HG2 THR A 204      29.285  54.178  58.061  1.00  0.00           H
ATOM    721 3HG2 THR A 204      28.078  55.462  58.497  1.00  0.00           H
ATOM    722  C   THR A 204      29.717  51.966  59.479  1.00  0.00           C
ATOM    723  O   THR A 204      29.270  51.367  58.530  1.00  0.00           O
ATOM    724  N   VAL A 205      31.046  51.973  59.733  1.00  0.00           N
ATOM    725  HN  VAL A 205      31.443  52.511  60.472  1.00  0.00           H
ATOM    726  CA  VAL A 205      32.049  51.286  58.903  1.00  0.00           C
ATOM    727  HA  VAL A 205      31.914  51.787  57.956  1.00  0.00           H
ATOM    728  CB  VAL A 205      33.479  51.538  59.297  1.00  0.00           C
ATOM    729  HB  VAL A 205      33.737  51.015  60.242  1.00  0.00           H
ATOM    730  CG1 VAL A 205      34.443  51.173  58.194  1.00  0.00           C
ATOM    731 1HG1 VAL A 205      34.193  50.191  57.737  1.00  0.00           H
ATOM    732 2HG1 VAL A 205      35.478  51.043  58.576  1.00  0.00           H
ATOM    733 3HG1 VAL A 205      34.394  51.994  57.447  1.00  0.00           H
ATOM    734  CG2 VAL A 205      33.611  53.064  59.504  1.00  0.00           C
ATOM    735 1HG2 VAL A 205      33.072  53.446  60.398  1.00  0.00           H
ATOM    736 2HG2 VAL A 205      33.277  53.537  58.556  1.00  0.00           H
ATOM    737 3HG2 VAL A 205      34.683  53.347  59.571  1.00  0.00           H
ATOM    738  C   VAL A 205      31.845  49.785  58.838  1.00  0.00           C
ATOM    739  O   VAL A 205      31.926  49.221  57.758  1.00  0.00           O
ATOM    740  N   SER A 206      31.508  49.068  59.937  1.00  0.00           N
ATOM    741  HN  SER A 206      31.432  49.580  60.789  1.00  0.00           H
ATOM    742  CA  SER A 206      31.180  47.667  59.898  1.00  0.00           C
ATOM    743  HA  SER A 206      32.021  47.043  59.634  1.00  0.00           H
ATOM    744  CB  SER A 206      30.750  47.263  61.378  1.00  0.00           C
ATOM    745  HB1 SER A 206      30.358  46.244  61.586  1.00  0.00           H
ATOM    746  HB2 SER A 206      30.032  47.992  61.810  1.00  0.00           H
ATOM    747  OG  SER A 206      31.875  47.426  62.292  1.00  0.00           O
ATOM    748  HG1 SER A 206      32.018  48.372  62.373  1.00  0.00           H
ATOM    749  C   SER A 206      29.981  47.304  58.984  1.00  0.00           C
ATOM    750  O   SER A 206      30.223  46.493  58.135  1.00  0.00           O
ATOM    751  N   ILE A 207      28.785  47.944  59.204  1.00  0.00           N
ATOM    752  HN  ILE A 207      28.756  48.606  59.948  1.00  0.00           H
ATOM    753  CA  ILE A 207      27.513  47.652  58.511  1.00  0.00           C
ATOM    754  HA  ILE A 207      27.390  46.585  58.620  1.00  0.00           H
ATOM    755  CB  ILE A 207      26.215  48.359  59.137  1.00  0.00           C
ATOM    756  HB  ILE A 207      26.111  47.980  60.176  1.00  0.00           H
ATOM    757  CG2 ILE A 207      26.298  49.918  59.112  1.00  0.00           C
ATOM    758 1HG2 ILE A 207      25.421  50.335  59.651  1.00  0.00           H
ATOM    759 2HG2 ILE A 207      26.068  50.231  58.071  1.00  0.00           H
ATOM    760 3HG2 ILE A 207      27.320  50.264  59.375  1.00  0.00           H
ATOM    761  CG1 ILE A 207      24.871  47.988  58.382  1.00  0.00           C
ATOM    762 1HG1 ILE A 207      25.046  48.310  57.333  1.00  0.00           H
ATOM    763 2HG1 ILE A 207      24.090  48.665  58.789  1.00  0.00           H
ATOM    764  CD  ILE A 207      24.338  46.564  58.489  1.00  0.00           C
ATOM    765  HD1 ILE A 207      23.790  46.450  59.449  1.00  0.00           H
ATOM    766  HD2 ILE A 207      25.271  45.962  58.440  1.00  0.00           H
ATOM    767  HD3 ILE A 207      23.640  46.282  57.672  1.00  0.00           H
ATOM    768  C   ILE A 207      27.636  47.945  56.974  1.00  0.00           C
ATOM    769  O   ILE A 207      27.345  47.038  56.234  1.00  0.00           O
ATOM    770  N   PHE A 208      28.302  49.009  56.592  1.00  0.00           N
ATOM    771  HN  PHE A 208      28.737  49.673  57.195  1.00  0.00           H
ATOM    772  CA  PHE A 208      28.575  49.318  55.152  1.00  0.00           C
ATOM    773  HA  PHE A 208      27.704  49.390  54.519  1.00  0.00           H
ATOM    774  CB  PHE A 208      29.265  50.700  55.171  1.00  0.00           C
ATOM    775  HB1 PHE A 208      30.296  50.624  55.577  1.00  0.00           H
ATOM    776  HB2 PHE A 208      28.689  51.431  55.778  1.00  0.00           H
ATOM    777  CG  PHE A 208      29.260  51.393  53.833  1.00  0.00           C
ATOM    778  CD1 PHE A 208      30.510  51.528  53.182  1.00  0.00           C
ATOM    779  HD1 PHE A 208      31.450  51.033  53.379  1.00  0.00           H
ATOM    780  CE1 PHE A 208      30.586  52.284  52.028  1.00  0.00           C
ATOM    781  HE1 PHE A 208      31.525  52.577  51.582  1.00  0.00           H
ATOM    782  CZ  PHE A 208      29.379  52.928  51.536  1.00  0.00           C
ATOM    783  HZ  PHE A 208      29.381  53.596  50.688  1.00  0.00           H
ATOM    784  CD2 PHE A 208      28.032  51.974  53.358  1.00  0.00           C
ATOM    785  HD2 PHE A 208      27.078  51.823  53.841  1.00  0.00           H
ATOM    786  CE2 PHE A 208      28.129  52.695  52.161  1.00  0.00           C
ATOM    787  HE2 PHE A 208      27.251  53.132  51.708  1.00  0.00           H
ATOM    788  C   PHE A 208      29.459  48.295  54.431  1.00  0.00           C
ATOM    789  O   PHE A 208      29.320  47.814  53.278  1.00  0.00           O
ATOM    790  N   CYS A 209      30.542  47.878  55.180  1.00  0.00           N
ATOM    791  HN  CYS A 209      30.819  48.122  56.106  1.00  0.00           H
ATOM    792  CA  CYS A 209      31.360  46.739  54.837  1.00  0.00           C
ATOM    793  HA  CYS A 209      31.673  46.991  53.834  1.00  0.00           H
ATOM    794  CB  CYS A 209      32.616  46.486  55.787  1.00  0.00           C
ATOM    795  HB1 CYS A 209      32.197  46.187  56.772  1.00  0.00           H
ATOM    796  HB2 CYS A 209      33.158  47.438  55.970  1.00  0.00           H
ATOM    797  SG  CYS A 209      33.907  45.408  55.037  1.00  0.00           S
ATOM    798  HG1 CYS A 209      33.334  44.229  55.229  1.00  0.00           H
ATOM    799  C   CYS A 209      30.601  45.370  54.691  1.00  0.00           C
ATOM    800  O   CYS A 209      30.755  44.693  53.686  1.00  0.00           O
ATOM    801  N   LEU A 210      29.693  45.036  55.636  1.00  0.00           N
ATOM    802  HN  LEU A 210      29.523  45.625  56.423  1.00  0.00           H
ATOM    803  CA  LEU A 210      28.922  43.830  55.718  1.00  0.00           C
ATOM    804  HA  LEU A 210      29.557  42.957  55.703  1.00  0.00           H
ATOM    805  CB  LEU A 210      28.127  43.756  57.069  1.00  0.00           C
ATOM    806  HB1 LEU A 210      27.691  44.770  57.193  1.00  0.00           H
ATOM    807  HB2 LEU A 210      28.925  43.490  57.796  1.00  0.00           H
ATOM    808  CG  LEU A 210      27.084  42.618  57.108  1.00  0.00           C
ATOM    809  HG  LEU A 210      26.362  42.831  56.291  1.00  0.00           H
ATOM    810  CD1 LEU A 210      27.645  41.204  56.866  1.00  0.00           C
ATOM    811 1HD1 LEU A 210      28.091  41.059  55.859  1.00  0.00           H
ATOM    812 2HD1 LEU A 210      26.778  40.517  56.963  1.00  0.00           H
ATOM    813 3HD1 LEU A 210      28.334  40.918  57.690  1.00  0.00           H
ATOM    814  CD2 LEU A 210      26.282  42.818  58.347  1.00  0.00           C
ATOM    815 1HD2 LEU A 210      26.764  42.595  59.323  1.00  0.00           H
ATOM    816 2HD2 LEU A 210      25.393  42.153  58.388  1.00  0.00           H
ATOM    817 3HD2 LEU A 210      25.831  43.828  58.450  1.00  0.00           H
ATOM    818  C   LEU A 210      27.998  43.813  54.464  1.00  0.00           C
ATOM    819  O   LEU A 210      27.907  42.838  53.728  1.00  0.00           O
ATOM    820  N   CYS A 211      27.376  44.972  54.165  1.00  0.00           N
ATOM    821  HN  CYS A 211      27.452  45.710  54.831  1.00  0.00           H
ATOM    822  CA  CYS A 211      26.434  45.122  53.036  1.00  0.00           C
ATOM    823  HA  CYS A 211      25.714  44.316  53.047  1.00  0.00           H
ATOM    824  CB  CYS A 211      25.772  46.464  53.309  1.00  0.00           C
ATOM    825  HB1 CYS A 211      25.220  46.604  52.355  1.00  0.00           H
ATOM    826  HB2 CYS A 211      26.452  47.336  53.423  1.00  0.00           H
ATOM    827  SG  CYS A 211      24.561  46.248  54.767  1.00  0.00           S
ATOM    828  HG1 CYS A 211      25.442  46.018  55.730  1.00  0.00           H
ATOM    829  C   CYS A 211      27.197  45.015  51.663  1.00  0.00           C
ATOM    830  O   CYS A 211      26.741  44.262  50.780  1.00  0.00           O
ATOM    831  N   ALA A 212      28.408  45.531  51.530  1.00  0.00           N
ATOM    832  HN  ALA A 212      28.812  45.951  52.339  1.00  0.00           H
ATOM    833  CA  ALA A 212      29.259  45.318  50.409  1.00  0.00           C
ATOM    834  HA  ALA A 212      28.720  45.710  49.559  1.00  0.00           H
ATOM    835  CB  ALA A 212      30.539  46.164  50.623  1.00  0.00           C
ATOM    836  HB1 ALA A 212      30.341  47.252  50.728  1.00  0.00           H
ATOM    837  HB2 ALA A 212      31.290  46.097  49.807  1.00  0.00           H
ATOM    838  HB3 ALA A 212      30.976  45.871  51.602  1.00  0.00           H
ATOM    839  C   ALA A 212      29.685  43.867  50.110  1.00  0.00           C
ATOM    840  O   ALA A 212      29.736  43.394  48.981  1.00  0.00           O
ATOM    841  N   THR A 213      30.066  43.164  51.163  1.00  0.00           N
ATOM    842  HN  THR A 213      30.120  43.590  52.063  1.00  0.00           H
ATOM    843  CA  THR A 213      30.450  41.803  51.121  1.00  0.00           C
ATOM    844  HA  THR A 213      31.057  41.715  50.231  1.00  0.00           H
ATOM    845  CB  THR A 213      31.248  41.521  52.398  1.00  0.00           C
ATOM    846  HB  THR A 213      31.448  40.431  52.480  1.00  0.00           H
ATOM    847  OG1 THR A 213      30.584  41.969  53.520  1.00  0.00           O
ATOM    848  HG1 THR A 213      30.932  42.849  53.686  1.00  0.00           H
ATOM    849  CG2 THR A 213      32.630  42.189  52.340  1.00  0.00           C
ATOM    850 1HG2 THR A 213      33.165  41.720  53.194  1.00  0.00           H
ATOM    851 2HG2 THR A 213      32.571  43.284  52.517  1.00  0.00           H
ATOM    852 3HG2 THR A 213      33.212  42.060  51.401  1.00  0.00           H
ATOM    853  C   THR A 213      29.343  40.799  51.064  1.00  0.00           C
ATOM    854  O   THR A 213      29.525  39.676  50.581  1.00  0.00           O
ATOM    855  N   LEU A 214      28.171  41.063  51.561  1.00  0.00           N
ATOM    856  HN  LEU A 214      28.115  41.790  52.240  1.00  0.00           H
ATOM    857  CA  LEU A 214      26.967  40.307  51.230  1.00  0.00           C
ATOM    858  HA  LEU A 214      27.222  39.263  51.331  1.00  0.00           H
ATOM    859  CB  LEU A 214      25.765  40.670  52.129  1.00  0.00           C
ATOM    860  HB1 LEU A 214      24.924  40.101  51.677  1.00  0.00           H
ATOM    861  HB2 LEU A 214      25.556  41.761  52.150  1.00  0.00           H
ATOM    862  CG  LEU A 214      25.959  40.155  53.535  1.00  0.00           C
ATOM    863  HG  LEU A 214      26.889  40.544  54.003  1.00  0.00           H
ATOM    864  CD1 LEU A 214      24.707  40.470  54.350  1.00  0.00           C
ATOM    865 1HD1 LEU A 214      24.166  39.533  54.601  1.00  0.00           H
ATOM    866 2HD1 LEU A 214      23.979  41.037  53.732  1.00  0.00           H
ATOM    867 3HD1 LEU A 214      24.896  41.012  55.301  1.00  0.00           H
ATOM    868  CD2 LEU A 214      26.219  38.612  53.603  1.00  0.00           C
ATOM    869 1HD2 LEU A 214      27.253  38.305  53.336  1.00  0.00           H
ATOM    870 2HD2 LEU A 214      25.461  37.918  53.181  1.00  0.00           H
ATOM    871 3HD2 LEU A 214      26.320  38.423  54.693  1.00  0.00           H
ATOM    872  C   LEU A 214      26.621  40.427  49.694  1.00  0.00           C
ATOM    873  O   LEU A 214      26.258  39.422  49.070  1.00  0.00           O
ATOM    874  N   PHE A 215      26.758  41.646  49.066  1.00  0.00           N
ATOM    875  HN  PHE A 215      26.938  42.499  49.550  1.00  0.00           H
ATOM    876  CA  PHE A 215      26.537  41.848  47.618  1.00  0.00           C
ATOM    877  HA  PHE A 215      25.481  41.630  47.549  1.00  0.00           H
ATOM    878  CB  PHE A 215      26.853  43.307  47.286  1.00  0.00           C
ATOM    879  HB1 PHE A 215      27.882  43.600  47.583  1.00  0.00           H
ATOM    880  HB2 PHE A 215      26.202  43.988  47.875  1.00  0.00           H
ATOM    881  CG  PHE A 215      26.658  43.630  45.821  1.00  0.00           C
ATOM    882  CD1 PHE A 215      27.667  44.063  44.989  1.00  0.00           C
ATOM    883  HD1 PHE A 215      28.689  44.016  45.336  1.00  0.00           H
ATOM    884  CE1 PHE A 215      27.329  44.547  43.689  1.00  0.00           C
ATOM    885  HE1 PHE A 215      28.123  44.938  43.069  1.00  0.00           H
ATOM    886  CZ  PHE A 215      26.000  44.668  43.266  1.00  0.00           C
ATOM    887  HZ  PHE A 215      25.786  45.125  42.311  1.00  0.00           H
ATOM    888  CD2 PHE A 215      25.337  43.779  45.435  1.00  0.00           C
ATOM    889  HD2 PHE A 215      24.621  43.435  46.167  1.00  0.00           H
ATOM    890  CE2 PHE A 215      24.981  44.206  44.129  1.00  0.00           C
ATOM    891  HE2 PHE A 215      23.959  44.267  43.786  1.00  0.00           H
ATOM    892  C   PHE A 215      27.426  40.945  46.746  1.00  0.00           C
ATOM    893  O   PHE A 215      27.034  40.278  45.759  1.00  0.00           O
ATOM    894  N   THR A 216      28.774  40.819  47.075  1.00  0.00           N
ATOM    895  HN  THR A 216      29.148  41.290  47.870  1.00  0.00           H
ATOM    896  CA  THR A 216      29.719  39.958  46.348  1.00  0.00           C
ATOM    897  HA  THR A 216      29.653  40.198  45.297  1.00  0.00           H
ATOM    898  CB  THR A 216      31.137  40.474  46.651  1.00  0.00           C
ATOM    899  HB  THR A 216      31.885  39.652  46.651  1.00  0.00           H
ATOM    900  OG1 THR A 216      31.245  41.077  47.932  1.00  0.00           O
ATOM    901  HG1 THR A 216      31.475  42.000  47.803  1.00  0.00           H
ATOM    902  CG2 THR A 216      31.537  41.414  45.572  1.00  0.00           C
ATOM    903 1HG2 THR A 216      32.548  41.808  45.806  1.00  0.00           H
ATOM    904 2HG2 THR A 216      30.876  42.306  45.538  1.00  0.00           H
ATOM    905 3HG2 THR A 216      31.499  40.918  44.578  1.00  0.00           H
ATOM    906  C   THR A 216      29.575  38.490  46.555  1.00  0.00           C
ATOM    907  O   THR A 216      29.556  37.712  45.608  1.00  0.00           O
ATOM    908  N   PHE A 217      29.325  38.013  47.813  1.00  0.00           N
ATOM    909  HN  PHE A 217      29.222  38.697  48.531  1.00  0.00           H
ATOM    910  CA  PHE A 217      28.909  36.630  48.145  1.00  0.00           C
ATOM    911  HA  PHE A 217      29.686  35.987  47.759  1.00  0.00           H
ATOM    912  CB  PHE A 217      28.893  36.562  49.738  1.00  0.00           C
ATOM    913  HB1 PHE A 217      28.150  37.258  50.183  1.00  0.00           H
ATOM    914  HB2 PHE A 217      29.906  36.808  50.123  1.00  0.00           H
ATOM    915  CG  PHE A 217      28.596  35.125  50.152  1.00  0.00           C
ATOM    916  CD1 PHE A 217      29.259  33.979  49.589  1.00  0.00           C
ATOM    917  HD1 PHE A 217      30.063  34.086  48.876  1.00  0.00           H
ATOM    918  CE1 PHE A 217      28.855  32.696  49.973  1.00  0.00           C
ATOM    919  HE1 PHE A 217      29.425  31.896  49.523  1.00  0.00           H
ATOM    920  CZ  PHE A 217      27.986  32.552  51.043  1.00  0.00           C
ATOM    921  HZ  PHE A 217      27.750  31.572  51.431  1.00  0.00           H
ATOM    922  CD2 PHE A 217      27.553  34.927  51.086  1.00  0.00           C
ATOM    923  HD2 PHE A 217      26.961  35.783  51.373  1.00  0.00           H
ATOM    924  CE2 PHE A 217      27.293  33.631  51.578  1.00  0.00           C
ATOM    925  HE2 PHE A 217      26.564  33.493  52.362  1.00  0.00           H
ATOM    926  C   PHE A 217      27.533  36.217  47.669  1.00  0.00           C
ATOM    927  O   PHE A 217      27.364  35.132  47.148  1.00  0.00           O
ATOM    928  N   LEU A 218      26.601  37.089  47.621  1.00  0.00           N
ATOM    929  HN  LEU A 218      26.747  37.913  48.163  1.00  0.00           H
ATOM    930  CA  LEU A 218      25.279  36.834  46.992  1.00  0.00           C
ATOM    931  HA  LEU A 218      24.896  35.868  47.283  1.00  0.00           H
ATOM    932  CB  LEU A 218      24.173  37.891  47.278  1.00  0.00           C
ATOM    933  HB1 LEU A 218      23.593  38.076  46.348  1.00  0.00           H
ATOM    934  HB2 LEU A 218      24.668  38.848  47.550  1.00  0.00           H
ATOM    935  CG  LEU A 218      23.235  37.434  48.451  1.00  0.00           C
ATOM    936  HG  LEU A 218      23.798  37.540  49.403  1.00  0.00           H
ATOM    937  CD1 LEU A 218      22.120  38.441  48.412  1.00  0.00           C
ATOM    938 1HD1 LEU A 218      21.572  38.274  47.460  1.00  0.00           H
ATOM    939 2HD1 LEU A 218      22.557  39.458  48.508  1.00  0.00           H
ATOM    940 3HD1 LEU A 218      21.428  38.393  49.280  1.00  0.00           H
ATOM    941  CD2 LEU A 218      22.722  35.954  48.467  1.00  0.00           C
ATOM    942 1HD2 LEU A 218      21.903  36.078  49.207  1.00  0.00           H
ATOM    943 2HD2 LEU A 218      23.427  35.162  48.801  1.00  0.00           H
ATOM    944 3HD2 LEU A 218      22.302  35.675  47.477  1.00  0.00           H
ATOM    945  C   LEU A 218      25.380  36.644  45.499  1.00  0.00           C
ATOM    946  O   LEU A 218      24.701  35.782  44.918  1.00  0.00           O
ATOM    947  N   THR A 219      26.181  37.408  44.866  1.00  0.00           N
ATOM    948  HN  THR A 219      26.654  38.132  45.362  1.00  0.00           H
ATOM    949  CA  THR A 219      26.492  37.258  43.380  1.00  0.00           C
ATOM    950  HA  THR A 219      25.563  37.203  42.831  1.00  0.00           H
ATOM    951  CB  THR A 219      27.353  38.387  42.749  1.00  0.00           C
ATOM    952  HB  THR A 219      28.318  38.485  43.292  1.00  0.00           H
ATOM    953  OG1 THR A 219      26.714  39.618  42.913  1.00  0.00           O
ATOM    954  HG1 THR A 219      26.874  39.807  43.841  1.00  0.00           H
ATOM    955  CG2 THR A 219      27.556  38.225  41.239  1.00  0.00           C
ATOM    956 1HG2 THR A 219      28.284  37.406  41.054  1.00  0.00           H
ATOM    957 2HG2 THR A 219      28.054  39.053  40.693  1.00  0.00           H
ATOM    958 3HG2 THR A 219      26.689  37.963  40.596  1.00  0.00           H
ATOM    959  C   THR A 219      27.152  35.899  43.116  1.00  0.00           C
ATOM    960  O   THR A 219      26.748  35.118  42.279  1.00  0.00           O
ATOM    961  N   PHE A 220      28.079  35.485  43.991  1.00  0.00           N
ATOM    962  HN  PHE A 220      28.302  36.033  44.793  1.00  0.00           H
ATOM    963  CA  PHE A 220      28.860  34.320  43.789  1.00  0.00           C
ATOM    964  HA  PHE A 220      29.143  34.320  42.746  1.00  0.00           H
ATOM    965  CB  PHE A 220      30.108  34.417  44.669  1.00  0.00           C
ATOM    966  HB1 PHE A 220      29.682  34.502  45.691  1.00  0.00           H
ATOM    967  HB2 PHE A 220      30.710  35.321  44.434  1.00  0.00           H
ATOM    968  CG  PHE A 220      30.971  33.273  44.647  1.00  0.00           C
ATOM    969  CD1 PHE A 220      30.775  32.183  45.645  1.00  0.00           C
ATOM    970  HD1 PHE A 220      29.876  32.170  46.244  1.00  0.00           H
ATOM    971  CE1 PHE A 220      31.767  31.206  45.797  1.00  0.00           C
ATOM    972  HE1 PHE A 220      31.600  30.430  46.530  1.00  0.00           H
ATOM    973  CZ  PHE A 220      32.906  31.250  45.046  1.00  0.00           C
ATOM    974  HZ  PHE A 220      33.474  30.335  45.119  1.00  0.00           H
ATOM    975  CD2 PHE A 220      32.159  33.313  43.934  1.00  0.00           C
ATOM    976  HD2 PHE A 220      32.446  34.074  43.225  1.00  0.00           H
ATOM    977  CE2 PHE A 220      33.092  32.254  44.084  1.00  0.00           C
ATOM    978  HE2 PHE A 220      33.976  32.227  43.463  1.00  0.00           H
ATOM    979  C   PHE A 220      27.970  33.059  43.997  1.00  0.00           C
ATOM    980  O   PHE A 220      28.045  32.030  43.262  1.00  0.00           O
ATOM    981  N   LEU A 221      27.022  33.121  45.000  1.00  0.00           N
ATOM    982  HN  LEU A 221      27.019  33.934  45.578  1.00  0.00           H
ATOM    983  CA  LEU A 221      25.893  32.212  45.182  1.00  0.00           C
ATOM    984  HA  LEU A 221      26.248  31.196  45.269  1.00  0.00           H
ATOM    985  CB  LEU A 221      25.155  32.305  46.538  1.00  0.00           C
ATOM    986  HB1 LEU A 221      24.258  31.655  46.452  1.00  0.00           H
ATOM    987  HB2 LEU A 221      24.683  33.277  46.800  1.00  0.00           H
ATOM    988  CG  LEU A 221      25.861  31.987  47.853  1.00  0.00           C
ATOM    989  HG  LEU A 221      26.769  32.623  47.933  1.00  0.00           H
ATOM    990  CD1 LEU A 221      25.005  32.555  48.983  1.00  0.00           C
ATOM    991 1HD1 LEU A 221      24.957  33.664  49.038  1.00  0.00           H
ATOM    992 2HD1 LEU A 221      25.552  32.255  49.903  1.00  0.00           H
ATOM    993 3HD1 LEU A 221      24.006  32.077  49.073  1.00  0.00           H
ATOM    994  CD2 LEU A 221      26.339  30.530  48.068  1.00  0.00           C
ATOM    995 1HD2 LEU A 221      26.977  30.536  48.978  1.00  0.00           H
ATOM    996 2HD2 LEU A 221      26.943  30.171  47.208  1.00  0.00           H
ATOM    997 3HD2 LEU A 221      25.442  29.886  48.194  1.00  0.00           H
ATOM    998  C   LEU A 221      24.975  32.130  43.951  1.00  0.00           C
ATOM    999  O   LEU A 221      24.533  30.987  43.549  1.00  0.00           O
ATOM   1000  N   ILE A 222      24.607  33.181  43.269  1.00  0.00           N
ATOM   1001  HN  ILE A 222      24.994  34.055  43.552  1.00  0.00           H
ATOM   1002  CA  ILE A 222      24.033  33.196  41.929  1.00  0.00           C
ATOM   1003  HA  ILE A 222      23.067  32.714  41.958  1.00  0.00           H
ATOM   1004  CB  ILE A 222      23.604  34.657  41.531  1.00  0.00           C
ATOM   1005  HB  ILE A 222      24.419  35.350  41.832  1.00  0.00           H
ATOM   1006  CG2 ILE A 222      23.471  34.779  40.036  1.00  0.00           C
ATOM   1007 1HG2 ILE A 222      24.424  34.804  39.466  1.00  0.00           H
ATOM   1008 2HG2 ILE A 222      23.027  35.752  39.735  1.00  0.00           H
ATOM   1009 3HG2 ILE A 222      22.911  33.890  39.674  1.00  0.00           H
ATOM   1010  CG1 ILE A 222      22.269  35.021  42.215  1.00  0.00           C
ATOM   1011 1HG1 ILE A 222      22.309  34.696  43.277  1.00  0.00           H
ATOM   1012 2HG1 ILE A 222      21.484  34.355  41.798  1.00  0.00           H
ATOM   1013  CD  ILE A 222      21.938  36.585  42.173  1.00  0.00           C
ATOM   1014  HD1 ILE A 222      22.893  37.147  42.259  1.00  0.00           H
ATOM   1015  HD2 ILE A 222      21.260  36.752  43.037  1.00  0.00           H
ATOM   1016  HD3 ILE A 222      21.227  36.837  41.358  1.00  0.00           H
ATOM   1017  C   ILE A 222      24.930  32.516  40.892  1.00  0.00           C
ATOM   1018  O   ILE A 222      24.401  31.613  40.255  1.00  0.00           O
ATOM   1019  N   ASP A 223      26.185  32.886  40.708  1.00  0.00           N
ATOM   1020  HN  ASP A 223      26.605  33.492  41.379  1.00  0.00           H
ATOM   1021  CA  ASP A 223      27.044  32.224  39.740  1.00  0.00           C
ATOM   1022  HA  ASP A 223      26.847  31.163  39.763  1.00  0.00           H
ATOM   1023  CB  ASP A 223      26.521  32.629  38.253  1.00  0.00           C
ATOM   1024  HB1 ASP A 223      26.559  33.738  38.209  1.00  0.00           H
ATOM   1025  HB2 ASP A 223      25.502  32.188  38.292  1.00  0.00           H
ATOM   1026  CG  ASP A 223      27.312  31.807  37.201  1.00  0.00           C
ATOM   1027  OD1 ASP A 223      27.125  32.104  35.966  1.00  0.00           O
ATOM   1028  OD2 ASP A 223      28.048  30.836  37.561  1.00  0.00           O
ATOM   1029  C   ASP A 223      28.476  32.513  40.072  1.00  0.00           C
ATOM   1030  O   ASP A 223      28.971  33.577  39.771  1.00  0.00           O
ATOM   1031  N   VAL A 224      29.209  31.465  40.532  1.00  0.00           N
ATOM   1032  HN  VAL A 224      28.772  30.569  40.520  1.00  0.00           H
ATOM   1033  CA  VAL A 224      30.617  31.534  40.872  1.00  0.00           C
ATOM   1034  HA  VAL A 224      30.766  32.250  41.667  1.00  0.00           H
ATOM   1035  CB  VAL A 224      31.073  30.235  41.375  1.00  0.00           C
ATOM   1036  HB  VAL A 224      32.096  30.348  41.793  1.00  0.00           H
ATOM   1037  CG1 VAL A 224      30.290  29.736  42.606  1.00  0.00           C
ATOM   1038 1HG1 VAL A 224      30.142  30.545  43.353  1.00  0.00           H
ATOM   1039 2HG1 VAL A 224      30.805  28.874  43.081  1.00  0.00           H
ATOM   1040 3HG1 VAL A 224      29.240  29.509  42.322  1.00  0.00           H
ATOM   1041  CG2 VAL A 224      31.111  29.114  40.311  1.00  0.00           C
ATOM   1042 1HG2 VAL A 224      31.803  29.251  39.453  1.00  0.00           H
ATOM   1043 2HG2 VAL A 224      30.059  29.109  39.954  1.00  0.00           H
ATOM   1044 3HG2 VAL A 224      31.277  28.114  40.765  1.00  0.00           H
ATOM   1045  C   VAL A 224      31.514  31.907  39.690  1.00  0.00           C
ATOM   1046  O   VAL A 224      32.667  32.337  39.768  1.00  0.00           O
ATOM   1047  N   ARG A 225      30.970  31.763  38.504  1.00  0.00           N
ATOM   1048  HN  ARG A 225      30.028  31.466  38.374  1.00  0.00           H
ATOM   1049  CA  ARG A 225      31.751  32.039  37.263  1.00  0.00           C
ATOM   1050  HA  ARG A 225      32.765  31.677  37.169  1.00  0.00           H
ATOM   1051  CB  ARG A 225      31.043  31.441  36.049  1.00  0.00           C
ATOM   1052  HB1 ARG A 225      31.297  31.903  35.071  1.00  0.00           H
ATOM   1053  HB2 ARG A 225      29.985  31.748  36.189  1.00  0.00           H
ATOM   1054  CG  ARG A 225      31.028  29.859  36.087  1.00  0.00           C
ATOM   1055  HG1 ARG A 225      30.573  29.432  37.007  1.00  0.00           H
ATOM   1056  HG2 ARG A 225      32.083  29.513  36.088  1.00  0.00           H
ATOM   1057  CD  ARG A 225      30.318  29.177  34.924  1.00  0.00           C
ATOM   1058  HD1 ARG A 225      30.357  28.076  35.068  1.00  0.00           H
ATOM   1059  HD2 ARG A 225      30.667  29.539  33.934  1.00  0.00           H
ATOM   1060  NE  ARG A 225      28.875  29.510  34.991  1.00  0.00           N
ATOM   1061  HE  ARG A 225      28.649  30.159  35.717  1.00  0.00           H
ATOM   1062  CZ  ARG A 225      27.902  29.251  34.088  1.00  0.00           C
ATOM   1063  NH1 ARG A 225      28.020  28.526  33.002  1.00  0.00           N
ATOM   1064 1HH1 ARG A 225      28.863  28.011  32.847  1.00  0.00           H
ATOM   1065 2HH1 ARG A 225      27.189  28.314  32.487  1.00  0.00           H
ATOM   1066  NH2 ARG A 225      26.843  30.027  34.214  1.00  0.00           N
ATOM   1067 1HH2 ARG A 225      26.156  29.947  33.491  1.00  0.00           H
ATOM   1068 2HH2 ARG A 225      26.809  30.705  34.948  1.00  0.00           H
ATOM   1069  C   ARG A 225      31.867  33.494  36.984  1.00  0.00           C
ATOM   1070  O   ARG A 225      32.540  33.937  36.109  1.00  0.00           O
ATOM   1071  N   ARG A 226      31.146  34.350  37.669  1.00  0.00           N
ATOM   1072  HN  ARG A 226      30.598  33.958  38.404  1.00  0.00           H
ATOM   1073  CA  ARG A 226      31.378  35.819  37.603  1.00  0.00           C
ATOM   1074  HA  ARG A 226      31.186  36.151  36.593  1.00  0.00           H
ATOM   1075  CB  ARG A 226      30.511  36.580  38.568  1.00  0.00           C
ATOM   1076  HB1 ARG A 226      30.863  37.619  38.744  1.00  0.00           H
ATOM   1077  HB2 ARG A 226      30.645  36.209  39.607  1.00  0.00           H
ATOM   1078  CG  ARG A 226      28.934  36.659  38.211  1.00  0.00           C
ATOM   1079  HG1 ARG A 226      28.298  36.704  39.120  1.00  0.00           H
ATOM   1080  HG2 ARG A 226      28.718  35.691  37.710  1.00  0.00           H
ATOM   1081  CD  ARG A 226      28.570  37.903  37.323  1.00  0.00           C
ATOM   1082  HD1 ARG A 226      29.421  38.112  36.640  1.00  0.00           H
ATOM   1083  HD2 ARG A 226      28.372  38.784  37.971  1.00  0.00           H
ATOM   1084  NE  ARG A 226      27.300  37.603  36.534  1.00  0.00           N
ATOM   1085  HE  ARG A 226      26.779  36.754  36.617  1.00  0.00           H
ATOM   1086  CZ  ARG A 226      26.807  38.495  35.650  1.00  0.00           C
ATOM   1087  NH1 ARG A 226      27.352  39.707  35.401  1.00  0.00           N
ATOM   1088 1HH1 ARG A 226      27.918  40.161  36.090  1.00  0.00           H
ATOM   1089 2HH1 ARG A 226      26.949  40.335  34.735  1.00  0.00           H
ATOM   1090  NH2 ARG A 226      25.722  38.194  34.921  1.00  0.00           N
ATOM   1091 1HH2 ARG A 226      25.062  37.470  35.124  1.00  0.00           H
ATOM   1092 2HH2 ARG A 226      25.443  38.847  34.217  1.00  0.00           H
ATOM   1093  C   ARG A 226      32.882  36.186  38.026  1.00  0.00           C
ATOM   1094  O   ARG A 226      33.481  36.967  37.307  1.00  0.00           O
ATOM   1095  N   PHE A 227      33.347  35.694  39.149  1.00  0.00           N
ATOM   1096  HN  PHE A 227      32.715  35.041  39.559  1.00  0.00           H
ATOM   1097  CA  PHE A 227      34.657  35.911  39.665  1.00  0.00           C
ATOM   1098  HA  PHE A 227      34.983  36.864  39.274  1.00  0.00           H
ATOM   1099  CB  PHE A 227      34.567  36.015  41.201  1.00  0.00           C
ATOM   1100  HB1 PHE A 227      35.548  36.222  41.680  1.00  0.00           H
ATOM   1101  HB2 PHE A 227      34.140  35.114  41.692  1.00  0.00           H
ATOM   1102  CG  PHE A 227      33.583  37.172  41.515  1.00  0.00           C
ATOM   1103  CD1 PHE A 227      32.315  36.922  42.009  1.00  0.00           C
ATOM   1104  HD1 PHE A 227      32.004  35.912  42.230  1.00  0.00           H
ATOM   1105  CE1 PHE A 227      31.370  38.007  42.216  1.00  0.00           C
ATOM   1106  HE1 PHE A 227      30.372  37.807  42.577  1.00  0.00           H
ATOM   1107  CZ  PHE A 227      31.773  39.336  41.992  1.00  0.00           C
ATOM   1108  HZ  PHE A 227      31.121  40.194  42.066  1.00  0.00           H
ATOM   1109  CD2 PHE A 227      33.857  38.523  41.198  1.00  0.00           C
ATOM   1110  HD2 PHE A 227      34.874  38.717  40.892  1.00  0.00           H
ATOM   1111  CE2 PHE A 227      33.043  39.586  41.574  1.00  0.00           C
ATOM   1112  HE2 PHE A 227      33.340  40.606  41.379  1.00  0.00           H
ATOM   1113  C   PHE A 227      35.733  34.877  39.229  1.00  0.00           C
ATOM   1114  O   PHE A 227      35.698  33.711  39.537  1.00  0.00           O
ATOM   1115  N   ARG A 228      36.783  35.446  38.676  1.00  0.00           N
ATOM   1116  HN  ARG A 228      36.796  36.438  38.573  1.00  0.00           H
ATOM   1117  CA  ARG A 228      37.987  34.809  38.160  1.00  0.00           C
ATOM   1118  HA  ARG A 228      37.816  33.795  37.829  1.00  0.00           H
ATOM   1119  CB  ARG A 228      38.410  35.639  36.902  1.00  0.00           C
ATOM   1120  HB1 ARG A 228      39.423  35.340  36.557  1.00  0.00           H
ATOM   1121  HB2 ARG A 228      38.593  36.689  37.214  1.00  0.00           H
ATOM   1122  CG  ARG A 228      37.553  35.338  35.656  1.00  0.00           C
ATOM   1123  HG1 ARG A 228      37.298  34.275  35.460  1.00  0.00           H
ATOM   1124  HG2 ARG A 228      38.118  35.630  34.745  1.00  0.00           H
ATOM   1125  CD  ARG A 228      36.263  36.171  35.446  1.00  0.00           C
ATOM   1126  HD1 ARG A 228      35.489  35.761  36.130  1.00  0.00           H
ATOM   1127  HD2 ARG A 228      35.842  36.122  34.419  1.00  0.00           H
ATOM   1128  NE  ARG A 228      36.561  37.596  35.900  1.00  0.00           N
ATOM   1129  HE  ARG A 228      36.429  37.779  36.875  1.00  0.00           H
ATOM   1130  CZ  ARG A 228      36.745  38.628  35.117  1.00  0.00           C
ATOM   1131  NH1 ARG A 228      36.848  38.625  33.801  1.00  0.00           N
ATOM   1132 1HH1 ARG A 228      36.864  37.764  33.293  1.00  0.00           H
ATOM   1133 2HH1 ARG A 228      36.890  39.579  33.501  1.00  0.00           H
ATOM   1134  NH2 ARG A 228      36.877  39.764  35.754  1.00  0.00           N
ATOM   1135 1HH2 ARG A 228      37.000  40.514  35.104  1.00  0.00           H
ATOM   1136 2HH2 ARG A 228      36.963  39.689  36.747  1.00  0.00           H
ATOM   1137  C   ARG A 228      39.085  34.757  39.241  1.00  0.00           C
ATOM   1138  O   ARG A 228      38.968  35.187  40.376  1.00  0.00           O
ATOM   1139  N   TYR A 229      40.315  34.245  38.861  1.00  0.00           N
ATOM   1140  HN  TYR A 229      40.352  33.793  37.973  1.00  0.00           H
ATOM   1141  CA  TYR A 229      41.657  34.348  39.482  1.00  0.00           C
ATOM   1142  HA  TYR A 229      41.529  34.290  40.553  1.00  0.00           H
ATOM   1143  CB  TYR A 229      42.556  33.180  38.943  1.00  0.00           C
ATOM   1144  HB1 TYR A 229      42.438  33.098  37.841  1.00  0.00           H
ATOM   1145  HB2 TYR A 229      42.124  32.231  39.324  1.00  0.00           H
ATOM   1146  CG  TYR A 229      44.001  33.170  39.386  1.00  0.00           C
ATOM   1147  CD1 TYR A 229      44.303  33.174  40.748  1.00  0.00           C
ATOM   1148  HD1 TYR A 229      43.553  33.257  41.520  1.00  0.00           H
ATOM   1149  CE1 TYR A 229      45.666  33.028  41.113  1.00  0.00           C
ATOM   1150  HE1 TYR A 229      45.982  33.205  42.131  1.00  0.00           H
ATOM   1151  CZ  TYR A 229      46.672  32.977  40.118  1.00  0.00           C
ATOM   1152  OH  TYR A 229      48.060  33.033  40.499  1.00  0.00           O
ATOM   1153  HH  TYR A 229      48.067  33.516  41.328  1.00  0.00           H
ATOM   1154  CD2 TYR A 229      45.042  33.062  38.449  1.00  0.00           C
ATOM   1155  HD2 TYR A 229      44.725  33.045  37.417  1.00  0.00           H
ATOM   1156  CE2 TYR A 229      46.402  33.009  38.774  1.00  0.00           C
ATOM   1157  HE2 TYR A 229      47.140  32.965  37.987  1.00  0.00           H
ATOM   1158  C   TYR A 229      42.354  35.693  39.181  1.00  0.00           C
ATOM   1159  O   TYR A 229      42.446  36.046  37.994  1.00  0.00           O
ATOM   1160  N   PRO A 230      42.877  36.495  40.148  1.00  0.00           N
ATOM   1161  CD  PRO A 230      43.670  37.632  39.740  1.00  0.00           C
ATOM   1162  HD1 PRO A 230      43.034  38.408  39.263  1.00  0.00           H
ATOM   1163  HD2 PRO A 230      44.568  37.319  39.166  1.00  0.00           H
ATOM   1164  CA  PRO A 230      42.880  36.212  41.549  1.00  0.00           C
ATOM   1165  HA  PRO A 230      42.724  35.172  41.793  1.00  0.00           H
ATOM   1166  CB  PRO A 230      44.291  36.724  41.959  1.00  0.00           C
ATOM   1167  HB1 PRO A 230      45.047  36.082  41.459  1.00  0.00           H
ATOM   1168  HB2 PRO A 230      44.437  36.876  43.050  1.00  0.00           H
ATOM   1169  CG  PRO A 230      44.485  37.972  41.070  1.00  0.00           C
ATOM   1170  HG1 PRO A 230      44.074  38.865  41.588  1.00  0.00           H
ATOM   1171  HG2 PRO A 230      45.558  38.122  40.821  1.00  0.00           H
ATOM   1172  C   PRO A 230      41.788  36.982  42.248  1.00  0.00           C
ATOM   1173  O   PRO A 230      41.946  37.477  43.368  1.00  0.00           O
ATOM   1174  N   GLU A 231      40.670  37.222  41.567  1.00  0.00           N
ATOM   1175  HN  GLU A 231      40.584  36.893  40.630  1.00  0.00           H
ATOM   1176  CA  GLU A 231      39.507  37.681  42.258  1.00  0.00           C
ATOM   1177  HA  GLU A 231      39.848  38.649  42.594  1.00  0.00           H
ATOM   1178  CB  GLU A 231      38.334  37.971  41.177  1.00  0.00           C
ATOM   1179  HB1 GLU A 231      37.590  38.729  41.503  1.00  0.00           H
ATOM   1180  HB2 GLU A 231      37.804  37.022  40.943  1.00  0.00           H
ATOM   1181  CG  GLU A 231      38.809  38.615  39.884  1.00  0.00           C
ATOM   1182  HG1 GLU A 231      39.173  37.781  39.247  1.00  0.00           H
ATOM   1183  HG2 GLU A 231      39.567  39.409  40.059  1.00  0.00           H
ATOM   1184  CD  GLU A 231      37.584  38.994  39.017  1.00  0.00           C
ATOM   1185  OE1 GLU A 231      36.801  38.179  38.587  1.00  0.00           O
ATOM   1186  OE2 GLU A 231      37.512  40.232  38.570  1.00  0.00           O
ATOM   1187  C   GLU A 231      38.986  36.835  43.301  1.00  0.00           C
ATOM   1188  O   GLU A 231      38.610  37.299  44.389  1.00  0.00           O
ATOM   1189  N   ARG A 232      39.001  35.480  43.100  1.00  0.00           N
ATOM   1190  HN  ARG A 232      39.229  35.180  42.178  1.00  0.00           H
ATOM   1191  CA  ARG A 232      38.472  34.582  44.167  1.00  0.00           C
ATOM   1192  HA  ARG A 232      37.458  34.873  44.395  1.00  0.00           H
ATOM   1193  CB  ARG A 232      38.394  33.126  43.685  1.00  0.00           C
ATOM   1194  HB1 ARG A 232      38.039  32.461  44.501  1.00  0.00           H
ATOM   1195  HB2 ARG A 232      39.367  32.797  43.262  1.00  0.00           H
ATOM   1196  CG  ARG A 232      37.448  32.905  42.467  1.00  0.00           C
ATOM   1197  HG1 ARG A 232      37.746  33.559  41.620  1.00  0.00           H
ATOM   1198  HG2 ARG A 232      36.461  33.284  42.811  1.00  0.00           H
ATOM   1199  CD  ARG A 232      37.337  31.364  42.074  1.00  0.00           C
ATOM   1200  HD1 ARG A 232      37.310  30.738  42.992  1.00  0.00           H
ATOM   1201  HD2 ARG A 232      38.194  31.074  41.430  1.00  0.00           H
ATOM   1202  NE  ARG A 232      36.102  31.290  41.270  1.00  0.00           N
ATOM   1203  HE  ARG A 232      35.835  32.131  40.801  1.00  0.00           H
ATOM   1204  CZ  ARG A 232      35.659  30.177  40.679  1.00  0.00           C
ATOM   1205  NH1 ARG A 232      36.249  28.993  40.789  1.00  0.00           N
ATOM   1206 1HH1 ARG A 232      37.020  28.886  41.416  1.00  0.00           H
ATOM   1207 2HH1 ARG A 232      35.816  28.222  40.321  1.00  0.00           H
ATOM   1208  NH2 ARG A 232      34.576  30.233  40.004  1.00  0.00           N
ATOM   1209 1HH2 ARG A 232      34.113  31.100  39.820  1.00  0.00           H
ATOM   1210 2HH2 ARG A 232      34.337  29.416  39.479  1.00  0.00           H
ATOM   1211  C   ARG A 232      39.144  34.644  45.537  1.00  0.00           C
ATOM   1212  O   ARG A 232      38.442  34.632  46.502  1.00  0.00           O
ATOM   1213  N   PRO A 233      40.481  34.710  45.670  1.00  0.00           N
ATOM   1214  CD  PRO A 233      41.467  34.395  44.621  1.00  0.00           C
ATOM   1215  HD1 PRO A 233      41.489  35.280  43.949  1.00  0.00           H
ATOM   1216  HD2 PRO A 233      41.144  33.459  44.117  1.00  0.00           H
ATOM   1217  CA  PRO A 233      41.230  35.066  46.909  1.00  0.00           C
ATOM   1218  HA  PRO A 233      41.113  34.311  47.672  1.00  0.00           H
ATOM   1219  CB  PRO A 233      42.705  35.263  46.465  1.00  0.00           C
ATOM   1220  HB1 PRO A 233      43.413  35.131  47.311  1.00  0.00           H
ATOM   1221  HB2 PRO A 233      42.862  36.260  45.999  1.00  0.00           H
ATOM   1222  CG  PRO A 233      42.796  34.246  45.338  1.00  0.00           C
ATOM   1223  HG1 PRO A 233      43.630  34.305  44.606  1.00  0.00           H
ATOM   1224  HG2 PRO A 233      42.870  33.211  45.737  1.00  0.00           H
ATOM   1225  C   PRO A 233      40.621  36.259  47.656  1.00  0.00           C
ATOM   1226  O   PRO A 233      40.348  36.161  48.856  1.00  0.00           O
ATOM   1227  N   ILE A 234      40.304  37.344  46.987  1.00  0.00           N
ATOM   1228  HN  ILE A 234      40.350  37.206  46.001  1.00  0.00           H
ATOM   1229  CA  ILE A 234      39.618  38.508  47.535  1.00  0.00           C
ATOM   1230  HA  ILE A 234      40.053  38.816  48.475  1.00  0.00           H
ATOM   1231  CB  ILE A 234      39.802  39.755  46.695  1.00  0.00           C
ATOM   1232  HB  ILE A 234      39.557  39.578  45.625  1.00  0.00           H
ATOM   1233  CG2 ILE A 234      38.808  40.942  47.206  1.00  0.00           C
ATOM   1234 1HG2 ILE A 234      39.340  41.338  48.097  1.00  0.00           H
ATOM   1235 2HG2 ILE A 234      37.732  40.722  47.370  1.00  0.00           H
ATOM   1236 3HG2 ILE A 234      38.695  41.626  46.337  1.00  0.00           H
ATOM   1237  CG1 ILE A 234      41.317  40.132  46.581  1.00  0.00           C
ATOM   1238 1HG1 ILE A 234      41.979  39.280  46.317  1.00  0.00           H
ATOM   1239 2HG1 ILE A 234      41.649  40.441  47.596  1.00  0.00           H
ATOM   1240  CD  ILE A 234      41.679  41.251  45.597  1.00  0.00           C
ATOM   1241  HD1 ILE A 234      42.770  41.376  45.769  1.00  0.00           H
ATOM   1242  HD2 ILE A 234      41.304  42.267  45.842  1.00  0.00           H
ATOM   1243  HD3 ILE A 234      41.444  40.963  44.550  1.00  0.00           H
ATOM   1244  C   ILE A 234      38.153  38.210  47.962  1.00  0.00           C
ATOM   1245  O   ILE A 234      37.658  38.548  49.091  1.00  0.00           O
ATOM   1246  N   ILE A 235      37.394  37.558  47.049  1.00  0.00           N
ATOM   1247  HN  ILE A 235      37.843  37.259  46.210  1.00  0.00           H
ATOM   1248  CA  ILE A 235      36.024  37.068  47.280  1.00  0.00           C
ATOM   1249  HA  ILE A 235      35.329  37.870  47.481  1.00  0.00           H
ATOM   1250  CB  ILE A 235      35.416  36.407  46.044  1.00  0.00           C
ATOM   1251  HB  ILE A 235      36.044  35.575  45.659  1.00  0.00           H
ATOM   1252  CG2 ILE A 235      34.084  35.721  46.230  1.00  0.00           C
ATOM   1253 1HG2 ILE A 235      33.505  35.343  45.361  1.00  0.00           H
ATOM   1254 2HG2 ILE A 235      33.382  36.500  46.596  1.00  0.00           H
ATOM   1255 3HG2 ILE A 235      34.139  34.909  46.987  1.00  0.00           H
ATOM   1256  CG1 ILE A 235      35.253  37.468  44.947  1.00  0.00           C
ATOM   1257 1HG1 ILE A 235      34.804  37.038  44.026  1.00  0.00           H
ATOM   1258 2HG1 ILE A 235      36.244  37.829  44.598  1.00  0.00           H
ATOM   1259  CD  ILE A 235      34.404  38.720  45.229  1.00  0.00           C
ATOM   1260  HD1 ILE A 235      34.533  39.384  44.347  1.00  0.00           H
ATOM   1261  HD2 ILE A 235      34.959  39.245  46.036  1.00  0.00           H
ATOM   1262  HD3 ILE A 235      33.354  38.362  45.293  1.00  0.00           H
ATOM   1263  C   ILE A 235      35.862  36.211  48.492  1.00  0.00           C
ATOM   1264  O   ILE A 235      34.966  36.273  49.340  1.00  0.00           O
ATOM   1265  N   TYR A 236      36.822  35.224  48.679  1.00  0.00           N
ATOM   1266  HN  TYR A 236      37.515  35.071  47.978  1.00  0.00           H
ATOM   1267  CA  TYR A 236      37.037  34.419  49.913  1.00  0.00           C
ATOM   1268  HA  TYR A 236      36.102  33.948  50.180  1.00  0.00           H
ATOM   1269  CB  TYR A 236      38.073  33.312  49.620  1.00  0.00           C
ATOM   1270  HB1 TYR A 236      38.172  32.688  50.534  1.00  0.00           H
ATOM   1271  HB2 TYR A 236      39.044  33.740  49.289  1.00  0.00           H
ATOM   1272  CG  TYR A 236      37.651  32.293  48.564  1.00  0.00           C
ATOM   1273  CD1 TYR A 236      36.307  32.021  48.218  1.00  0.00           C
ATOM   1274  HD1 TYR A 236      35.391  32.324  48.703  1.00  0.00           H
ATOM   1275  CE1 TYR A 236      36.053  31.004  47.242  1.00  0.00           C
ATOM   1276  HE1 TYR A 236      35.033  30.765  46.978  1.00  0.00           H
ATOM   1277  CZ  TYR A 236      37.108  30.446  46.488  1.00  0.00           C
ATOM   1278  OH  TYR A 236      36.849  29.604  45.400  1.00  0.00           O
ATOM   1279  HH  TYR A 236      37.684  29.219  45.124  1.00  0.00           H
ATOM   1280  CD2 TYR A 236      38.653  31.608  47.906  1.00  0.00           C
ATOM   1281  HD2 TYR A 236      39.690  31.866  48.065  1.00  0.00           H
ATOM   1282  CE2 TYR A 236      38.381  30.772  46.819  1.00  0.00           C
ATOM   1283  HE2 TYR A 236      39.182  30.268  46.299  1.00  0.00           H
ATOM   1284  C   TYR A 236      37.357  35.184  51.202  1.00  0.00           C
ATOM   1285  O   TYR A 236      36.766  34.947  52.231  1.00  0.00           O
ATOM   1286  N   TYR A 237      38.195  36.255  51.150  1.00  0.00           N
ATOM   1287  HN  TYR A 237      38.833  36.473  50.415  1.00  0.00           H
ATOM   1288  CA  TYR A 237      38.363  36.975  52.393  1.00  0.00           C
ATOM   1289  HA  TYR A 237      38.328  36.221  53.165  1.00  0.00           H
ATOM   1290  CB  TYR A 237      39.763  37.617  52.241  1.00  0.00           C
ATOM   1291  HB1 TYR A 237      39.838  38.242  51.325  1.00  0.00           H
ATOM   1292  HB2 TYR A 237      40.478  36.774  52.131  1.00  0.00           H
ATOM   1293  CG  TYR A 237      40.166  38.432  53.435  1.00  0.00           C
ATOM   1294  CD1 TYR A 237      39.938  37.826  54.715  1.00  0.00           C
ATOM   1295  HD1 TYR A 237      39.474  36.871  54.911  1.00  0.00           H
ATOM   1296  CE1 TYR A 237      40.310  38.525  55.836  1.00  0.00           C
ATOM   1297  HE1 TYR A 237      39.996  38.156  56.801  1.00  0.00           H
ATOM   1298  CZ  TYR A 237      40.859  39.789  55.782  1.00  0.00           C
ATOM   1299  OH  TYR A 237      40.935  40.687  56.885  1.00  0.00           O
ATOM   1300  HH  TYR A 237      40.707  41.560  56.556  1.00  0.00           H
ATOM   1301  CD2 TYR A 237      40.944  39.577  53.353  1.00  0.00           C
ATOM   1302  HD2 TYR A 237      41.115  39.916  52.342  1.00  0.00           H
ATOM   1303  CE2 TYR A 237      41.369  40.277  54.499  1.00  0.00           C
ATOM   1304  HE2 TYR A 237      41.866  41.229  54.385  1.00  0.00           H
ATOM   1305  C   TYR A 237      37.228  37.973  52.550  1.00  0.00           C
ATOM   1306  O   TYR A 237      37.018  38.546  53.634  1.00  0.00           O
ATOM   1307  N   SER A 238      36.452  38.296  51.476  1.00  0.00           N
ATOM   1308  HN  SER A 238      36.875  38.228  50.576  1.00  0.00           H
ATOM   1309  CA  SER A 238      35.160  39.022  51.547  1.00  0.00           C
ATOM   1310  HA  SER A 238      35.271  39.966  52.060  1.00  0.00           H
ATOM   1311  CB  SER A 238      34.644  39.424  50.206  1.00  0.00           C
ATOM   1312  HB1 SER A 238      33.723  40.026  50.356  1.00  0.00           H
ATOM   1313  HB2 SER A 238      34.307  38.600  49.540  1.00  0.00           H
ATOM   1314  OG  SER A 238      35.643  40.282  49.670  1.00  0.00           O
ATOM   1315  HG1 SER A 238      36.277  39.579  49.509  1.00  0.00           H
ATOM   1316  C   SER A 238      34.009  38.387  52.226  1.00  0.00           C
ATOM   1317  O   SER A 238      33.322  38.988  53.088  1.00  0.00           O
ATOM   1318  N   VAL A 239      33.875  37.073  51.951  1.00  0.00           N
ATOM   1319  HN  VAL A 239      34.608  36.676  51.405  1.00  0.00           H
ATOM   1320  CA  VAL A 239      32.902  36.320  52.753  1.00  0.00           C
ATOM   1321  HA  VAL A 239      32.036  36.964  52.724  1.00  0.00           H
ATOM   1322  CB  VAL A 239      32.455  35.046  52.074  1.00  0.00           C
ATOM   1323  HB  VAL A 239      32.216  35.353  51.033  1.00  0.00           H
ATOM   1324  CG1 VAL A 239      33.590  33.990  52.125  1.00  0.00           C
ATOM   1325 1HG1 VAL A 239      33.945  33.926  53.176  1.00  0.00           H
ATOM   1326 2HG1 VAL A 239      34.446  34.336  51.507  1.00  0.00           H
ATOM   1327 3HG1 VAL A 239      33.316  33.033  51.631  1.00  0.00           H
ATOM   1328  CG2 VAL A 239      31.114  34.498  52.561  1.00  0.00           C
ATOM   1329 1HG2 VAL A 239      31.174  34.196  53.628  1.00  0.00           H
ATOM   1330 2HG2 VAL A 239      30.756  33.636  51.958  1.00  0.00           H
ATOM   1331 3HG2 VAL A 239      30.370  35.318  52.467  1.00  0.00           H
ATOM   1332  C   VAL A 239      33.346  36.099  54.232  1.00  0.00           C
ATOM   1333  O   VAL A 239      32.559  36.023  55.112  1.00  0.00           O
ATOM   1334  N   CYS A 240      34.679  36.002  54.515  1.00  0.00           N
ATOM   1335  HN  CYS A 240      35.390  35.745  53.865  1.00  0.00           H
ATOM   1336  CA  CYS A 240      35.102  36.085  55.907  1.00  0.00           C
ATOM   1337  HA  CYS A 240      34.583  35.345  56.497  1.00  0.00           H
ATOM   1338  CB  CYS A 240      36.674  35.936  56.024  1.00  0.00           C
ATOM   1339  HB1 CYS A 240      37.042  36.118  57.056  1.00  0.00           H
ATOM   1340  HB2 CYS A 240      37.216  36.608  55.324  1.00  0.00           H
ATOM   1341  SG  CYS A 240      37.146  34.291  55.323  1.00  0.00           S
ATOM   1342  HG1 CYS A 240      37.190  34.734  54.076  1.00  0.00           H
ATOM   1343  C   CYS A 240      34.866  37.460  56.515  1.00  0.00           C
ATOM   1344  O   CYS A 240      34.486  37.577  57.696  1.00  0.00           O
ATOM   1345  N   TYR A 241      35.021  38.520  55.707  1.00  0.00           N
ATOM   1346  HN  TYR A 241      35.432  38.403  54.806  1.00  0.00           H
ATOM   1347  CA  TYR A 241      34.822  39.964  56.089  1.00  0.00           C
ATOM   1348  HA  TYR A 241      35.469  40.083  56.946  1.00  0.00           H
ATOM   1349  CB  TYR A 241      35.056  41.045  54.949  1.00  0.00           C
ATOM   1350  HB1 TYR A 241      34.426  41.960  54.968  1.00  0.00           H
ATOM   1351  HB2 TYR A 241      34.956  40.657  53.913  1.00  0.00           H
ATOM   1352  CG  TYR A 241      36.385  41.647  55.131  1.00  0.00           C
ATOM   1353  CD1 TYR A 241      36.665  42.494  56.186  1.00  0.00           C
ATOM   1354  HD1 TYR A 241      35.838  42.706  56.848  1.00  0.00           H
ATOM   1355  CE1 TYR A 241      37.920  43.196  56.318  1.00  0.00           C
ATOM   1356  HE1 TYR A 241      38.140  43.604  57.293  1.00  0.00           H
ATOM   1357  CZ  TYR A 241      38.922  42.909  55.380  1.00  0.00           C
ATOM   1358  OH  TYR A 241      40.280  43.447  55.531  1.00  0.00           O
ATOM   1359  HH  TYR A 241      40.295  43.991  56.322  1.00  0.00           H
ATOM   1360  CD2 TYR A 241      37.337  41.492  54.139  1.00  0.00           C
ATOM   1361  HD2 TYR A 241      37.164  40.886  53.262  1.00  0.00           H
ATOM   1362  CE2 TYR A 241      38.612  42.089  54.238  1.00  0.00           C
ATOM   1363  HE2 TYR A 241      39.403  41.989  53.510  1.00  0.00           H
ATOM   1364  C   TYR A 241      33.454  40.157  56.464  1.00  0.00           C
ATOM   1365  O   TYR A 241      33.155  40.863  57.389  1.00  0.00           O
ATOM   1366  N   SER A 242      32.572  39.583  55.733  1.00  0.00           N
ATOM   1367  HN  SER A 242      32.852  39.132  54.889  1.00  0.00           H
ATOM   1368  CA  SER A 242      31.168  39.525  56.031  1.00  0.00           C
ATOM   1369  HA  SER A 242      30.775  40.530  56.072  1.00  0.00           H
ATOM   1370  CB  SER A 242      30.361  38.754  54.980  1.00  0.00           C
ATOM   1371  HB1 SER A 242      30.783  37.726  55.003  1.00  0.00           H
ATOM   1372  HB2 SER A 242      30.516  39.229  53.988  1.00  0.00           H
ATOM   1373  OG  SER A 242      28.992  38.551  55.134  1.00  0.00           O
ATOM   1374  HG1 SER A 242      28.503  39.377  55.099  1.00  0.00           H
ATOM   1375  C   SER A 242      30.803  39.087  57.453  1.00  0.00           C
ATOM   1376  O   SER A 242      30.240  39.930  58.143  1.00  0.00           O
ATOM   1377  N   ILE A 243      31.260  37.902  57.807  1.00  0.00           N
ATOM   1378  HN  ILE A 243      31.740  37.316  57.159  1.00  0.00           H
ATOM   1379  CA  ILE A 243      31.033  37.346  59.166  1.00  0.00           C
ATOM   1380  HA  ILE A 243      30.010  37.431  59.501  1.00  0.00           H
ATOM   1381  CB  ILE A 243      31.203  35.821  59.033  1.00  0.00           C
ATOM   1382  HB  ILE A 243      32.188  35.700  58.535  1.00  0.00           H
ATOM   1383  CG2 ILE A 243      31.074  35.072  60.352  1.00  0.00           C
ATOM   1384 1HG2 ILE A 243      30.235  35.468  60.964  1.00  0.00           H
ATOM   1385 2HG2 ILE A 243      31.992  35.302  60.934  1.00  0.00           H
ATOM   1386 3HG2 ILE A 243      30.829  33.991  60.272  1.00  0.00           H
ATOM   1387  CG1 ILE A 243      30.346  35.254  57.848  1.00  0.00           C
ATOM   1388 1HG1 ILE A 243      30.540  34.162  57.777  1.00  0.00           H
ATOM   1389 2HG1 ILE A 243      30.637  35.673  56.860  1.00  0.00           H
ATOM   1390  CD  ILE A 243      28.848  35.556  58.041  1.00  0.00           C
ATOM   1391  HD1 ILE A 243      28.584  36.621  57.869  1.00  0.00           H
ATOM   1392  HD2 ILE A 243      28.511  35.333  59.076  1.00  0.00           H
ATOM   1393  HD3 ILE A 243      28.202  35.047  57.295  1.00  0.00           H
ATOM   1394  C   ILE A 243      31.740  37.954  60.411  1.00  0.00           C
ATOM   1395  O   ILE A 243      31.251  37.944  61.531  1.00  0.00           O
ATOM   1396  N   VAL A 244      32.959  38.534  60.144  1.00  0.00           N
ATOM   1397  HN  VAL A 244      33.418  38.525  59.259  1.00  0.00           H
ATOM   1398  CA  VAL A 244      33.517  39.410  61.196  1.00  0.00           C
ATOM   1399  HA  VAL A 244      33.117  39.011  62.116  1.00  0.00           H
ATOM   1400  CB  VAL A 244      35.017  39.469  61.246  1.00  0.00           C
ATOM   1401  HB  VAL A 244      35.396  39.686  60.224  1.00  0.00           H
ATOM   1402  CG1 VAL A 244      35.733  40.513  62.146  1.00  0.00           C
ATOM   1403 1HG1 VAL A 244      36.816  40.266  62.124  1.00  0.00           H
ATOM   1404 2HG1 VAL A 244      35.307  40.262  63.141  1.00  0.00           H
ATOM   1405 3HG1 VAL A 244      35.572  41.553  61.791  1.00  0.00           H
ATOM   1406  CG2 VAL A 244      35.423  37.964  61.590  1.00  0.00           C
ATOM   1407 1HG2 VAL A 244      36.513  37.779  61.703  1.00  0.00           H
ATOM   1408 2HG2 VAL A 244      35.183  37.213  60.808  1.00  0.00           H
ATOM   1409 3HG2 VAL A 244      35.037  37.563  62.552  1.00  0.00           H
ATOM   1410  C   VAL A 244      32.965  40.820  61.270  1.00  0.00           C
ATOM   1411  O   VAL A 244      32.743  41.410  62.392  1.00  0.00           O
ATOM   1412  N   SER A 245      32.659  41.468  60.158  1.00  0.00           N
ATOM   1413  HN  SER A 245      32.672  40.988  59.284  1.00  0.00           H
ATOM   1414  CA  SER A 245      32.037  42.776  60.123  1.00  0.00           C
ATOM   1415  HA  SER A 245      32.704  43.437  60.657  1.00  0.00           H
ATOM   1416  CB  SER A 245      31.859  43.351  58.695  1.00  0.00           C
ATOM   1417  HB1 SER A 245      31.338  44.331  58.764  1.00  0.00           H
ATOM   1418  HB2 SER A 245      31.306  42.666  58.018  1.00  0.00           H
ATOM   1419  OG  SER A 245      33.131  43.616  58.102  1.00  0.00           O
ATOM   1420  HG1 SER A 245      33.529  42.819  57.744  1.00  0.00           H
ATOM   1421  C   SER A 245      30.617  42.828  60.770  1.00  0.00           C
ATOM   1422  O   SER A 245      30.261  43.845  61.429  1.00  0.00           O
ATOM   1423  N   LEU A 246      29.882  41.746  60.527  1.00  0.00           N
ATOM   1424  HN  LEU A 246      30.133  41.206  59.728  1.00  0.00           H
ATOM   1425  CA  LEU A 246      28.736  41.327  61.307  1.00  0.00           C
ATOM   1426  HA  LEU A 246      27.912  41.985  61.073  1.00  0.00           H
ATOM   1427  CB  LEU A 246      28.330  39.973  60.760  1.00  0.00           C
ATOM   1428  HB1 LEU A 246      29.241  39.347  60.654  1.00  0.00           H
ATOM   1429  HB2 LEU A 246      27.913  40.137  59.744  1.00  0.00           H
ATOM   1430  CG  LEU A 246      27.172  39.199  61.498  1.00  0.00           C
ATOM   1431  HG  LEU A 246      27.381  39.164  62.588  1.00  0.00           H
ATOM   1432  CD1 LEU A 246      25.779  39.944  61.309  1.00  0.00           C
ATOM   1433 1HD1 LEU A 246      25.741  40.680  62.140  1.00  0.00           H
ATOM   1434 2HD1 LEU A 246      25.027  39.145  61.484  1.00  0.00           H
ATOM   1435 3HD1 LEU A 246      25.703  40.366  60.285  1.00  0.00           H
ATOM   1436  CD2 LEU A 246      27.250  37.728  61.037  1.00  0.00           C
ATOM   1437 1HD2 LEU A 246      26.803  37.547  60.036  1.00  0.00           H
ATOM   1438 2HD2 LEU A 246      26.782  37.021  61.755  1.00  0.00           H
ATOM   1439 3HD2 LEU A 246      28.324  37.450  61.093  1.00  0.00           H
ATOM   1440  C   LEU A 246      28.885  41.263  62.789  1.00  0.00           C
ATOM   1441  O   LEU A 246      28.103  41.840  63.513  1.00  0.00           O
ATOM   1442  N   MET A 247      29.896  40.414  63.304  1.00  0.00           N
ATOM   1443  HN  MET A 247      30.452  39.876  62.676  1.00  0.00           H
ATOM   1444  CA  MET A 247      30.430  40.447  64.691  1.00  0.00           C
ATOM   1445  HA  MET A 247      29.556  40.141  65.247  1.00  0.00           H
ATOM   1446  CB  MET A 247      31.444  39.341  64.892  1.00  0.00           C
ATOM   1447  HB1 MET A 247      32.172  39.463  64.061  1.00  0.00           H
ATOM   1448  HB2 MET A 247      31.009  38.321  64.951  1.00  0.00           H
ATOM   1449  CG  MET A 247      32.481  39.470  66.037  1.00  0.00           C
ATOM   1450  HG1 MET A 247      31.927  39.811  66.938  1.00  0.00           H
ATOM   1451  HG2 MET A 247      33.099  40.345  65.744  1.00  0.00           H
ATOM   1452  SD  MET A 247      33.617  38.047  66.253  1.00  0.00           S
ATOM   1453  CE  MET A 247      34.911  39.010  67.058  1.00  0.00           C
ATOM   1454  HE1 MET A 247      35.467  39.625  66.318  1.00  0.00           H
ATOM   1455  HE2 MET A 247      35.605  38.289  67.540  1.00  0.00           H
ATOM   1456  HE3 MET A 247      34.479  39.694  67.820  1.00  0.00           H
ATOM   1457  C   MET A 247      30.803  41.789  65.304  1.00  0.00           C
ATOM   1458  O   MET A 247      30.382  42.073  66.367  1.00  0.00           O
ATOM   1459  N   TYR A 248      31.502  42.651  64.525  1.00  0.00           N
ATOM   1460  HN  TYR A 248      31.861  42.281  63.672  1.00  0.00           H
ATOM   1461  CA  TYR A 248      31.937  43.990  64.980  1.00  0.00           C
ATOM   1462  HA  TYR A 248      32.326  43.965  65.987  1.00  0.00           H
ATOM   1463  CB  TYR A 248      32.921  44.587  64.032  1.00  0.00           C
ATOM   1464  HB1 TYR A 248      33.062  45.673  64.215  1.00  0.00           H
ATOM   1465  HB2 TYR A 248      32.590  44.479  62.977  1.00  0.00           H
ATOM   1466  CG  TYR A 248      34.282  43.895  64.137  1.00  0.00           C
ATOM   1467  CD1 TYR A 248      34.715  42.928  65.112  1.00  0.00           C
ATOM   1468  HD1 TYR A 248      33.979  42.535  65.797  1.00  0.00           H
ATOM   1469  CE1 TYR A 248      36.063  42.480  65.228  1.00  0.00           C
ATOM   1470  HE1 TYR A 248      36.371  41.714  65.924  1.00  0.00           H
ATOM   1471  CZ  TYR A 248      37.013  43.037  64.270  1.00  0.00           C
ATOM   1472  OH  TYR A 248      38.353  42.768  64.496  1.00  0.00           O
ATOM   1473  HH  TYR A 248      38.736  43.507  64.017  1.00  0.00           H
ATOM   1474  CD2 TYR A 248      35.179  44.287  63.237  1.00  0.00           C
ATOM   1475  HD2 TYR A 248      34.905  45.045  62.518  1.00  0.00           H
ATOM   1476  CE2 TYR A 248      36.576  43.965  63.307  1.00  0.00           C
ATOM   1477  HE2 TYR A 248      37.342  44.265  62.607  1.00  0.00           H
ATOM   1478  C   TYR A 248      30.727  44.918  65.066  1.00  0.00           C
ATOM   1479  O   TYR A 248      30.505  45.618  66.056  1.00  0.00           O
ATOM   1480  N   PHE A 249      29.880  45.002  64.041  1.00  0.00           N
ATOM   1481  HN  PHE A 249      30.014  44.469  63.209  1.00  0.00           H
ATOM   1482  CA  PHE A 249      28.604  45.758  64.152  1.00  0.00           C
ATOM   1483  HA  PHE A 249      28.970  46.757  64.338  1.00  0.00           H
ATOM   1484  CB  PHE A 249      27.855  45.584  62.826  1.00  0.00           C
ATOM   1485  HB1 PHE A 249      27.696  44.510  62.590  1.00  0.00           H
ATOM   1486  HB2 PHE A 249      28.404  45.871  61.904  1.00  0.00           H
ATOM   1487  CG  PHE A 249      26.573  46.293  62.736  1.00  0.00           C
ATOM   1488  CD1 PHE A 249      26.449  47.583  63.089  1.00  0.00           C
ATOM   1489  HD1 PHE A 249      27.327  48.080  63.474  1.00  0.00           H
ATOM   1490  CE1 PHE A 249      25.263  48.257  62.926  1.00  0.00           C
ATOM   1491  HE1 PHE A 249      25.282  49.288  63.248  1.00  0.00           H
ATOM   1492  CZ  PHE A 249      24.091  47.568  62.609  1.00  0.00           C
ATOM   1493  HZ  PHE A 249      23.129  48.058  62.583  1.00  0.00           H
ATOM   1494  CD2 PHE A 249      25.417  45.582  62.343  1.00  0.00           C
ATOM   1495  HD2 PHE A 249      25.524  44.568  61.989  1.00  0.00           H
ATOM   1496  CE2 PHE A 249      24.197  46.248  62.263  1.00  0.00           C
ATOM   1497  HE2 PHE A 249      23.333  45.714  61.897  1.00  0.00           H
ATOM   1498  C   PHE A 249      27.623  45.352  65.259  1.00  0.00           C
ATOM   1499  O   PHE A 249      27.025  46.246  65.865  1.00  0.00           O
ATOM   1500  N   ILE A 250      27.340  44.049  65.534  1.00  0.00           N
ATOM   1501  HN  ILE A 250      27.731  43.461  64.831  1.00  0.00           H
ATOM   1502  CA  ILE A 250      26.448  43.702  66.662  1.00  0.00           C
ATOM   1503  HA  ILE A 250      25.532  44.270  66.598  1.00  0.00           H
ATOM   1504  CB  ILE A 250      26.150  42.245  66.534  1.00  0.00           C
ATOM   1505  HB  ILE A 250      27.100  41.679  66.426  1.00  0.00           H
ATOM   1506  CG2 ILE A 250      25.560  41.617  67.875  1.00  0.00           C
ATOM   1507 1HG2 ILE A 250      25.567  40.519  67.702  1.00  0.00           H
ATOM   1508 2HG2 ILE A 250      24.536  41.995  68.081  1.00  0.00           H
ATOM   1509 3HG2 ILE A 250      26.247  41.747  68.738  1.00  0.00           H
ATOM   1510  CG1 ILE A 250      25.220  41.959  65.323  1.00  0.00           C
ATOM   1511 1HG1 ILE A 250      25.390  42.748  64.560  1.00  0.00           H
ATOM   1512 2HG1 ILE A 250      24.184  42.034  65.720  1.00  0.00           H
ATOM   1513  CD  ILE A 250      25.389  40.505  64.807  1.00  0.00           C
ATOM   1514  HD1 ILE A 250      24.948  39.794  65.537  1.00  0.00           H
ATOM   1515  HD2 ILE A 250      26.426  40.274  64.480  1.00  0.00           H
ATOM   1516  HD3 ILE A 250      24.839  40.373  63.851  1.00  0.00           H
ATOM   1517  C   ILE A 250      27.041  44.178  68.008  1.00  0.00           C
ATOM   1518  O   ILE A 250      26.384  44.835  68.811  1.00  0.00           O
ATOM   1519  N   GLY A 251      28.336  43.937  68.174  1.00  0.00           N
ATOM   1520  HN  GLY A 251      28.746  43.408  67.434  1.00  0.00           H
ATOM   1521  CA  GLY A 251      29.191  44.262  69.346  1.00  0.00           C
ATOM   1522  HA1 GLY A 251      30.212  44.083  69.043  1.00  0.00           H
ATOM   1523  HA2 GLY A 251      28.739  43.768  70.194  1.00  0.00           H
ATOM   1524  C   GLY A 251      29.247  45.723  69.667  1.00  0.00           C
ATOM   1525  O   GLY A 251      28.928  46.136  70.754  1.00  0.00           O
ATOM   1526  N   PHE A 252      29.479  46.627  68.618  1.00  0.00           N
ATOM   1527  HN  PHE A 252      29.785  46.283  67.733  1.00  0.00           H
ATOM   1528  CA  PHE A 252      29.152  48.058  68.660  1.00  0.00           C
ATOM   1529  HA  PHE A 252      29.753  48.300  69.524  1.00  0.00           H
ATOM   1530  CB  PHE A 252      29.649  48.733  67.400  1.00  0.00           C
ATOM   1531  HB1 PHE A 252      29.345  49.794  67.529  1.00  0.00           H
ATOM   1532  HB2 PHE A 252      29.016  48.335  66.578  1.00  0.00           H
ATOM   1533  CG  PHE A 252      31.179  48.724  67.109  1.00  0.00           C
ATOM   1534  CD1 PHE A 252      32.060  49.216  68.129  1.00  0.00           C
ATOM   1535  HD1 PHE A 252      31.649  49.620  69.043  1.00  0.00           H
ATOM   1536  CE1 PHE A 252      33.468  49.173  67.904  1.00  0.00           C
ATOM   1537  HE1 PHE A 252      34.139  49.503  68.684  1.00  0.00           H
ATOM   1538  CZ  PHE A 252      33.974  48.694  66.635  1.00  0.00           C
ATOM   1539  HZ  PHE A 252      35.028  48.707  66.400  1.00  0.00           H
ATOM   1540  CD2 PHE A 252      31.655  48.367  65.915  1.00  0.00           C
ATOM   1541  HD2 PHE A 252      30.960  48.171  65.112  1.00  0.00           H
ATOM   1542  CE2 PHE A 252      33.013  48.418  65.644  1.00  0.00           C
ATOM   1543  HE2 PHE A 252      33.407  48.082  64.696  1.00  0.00           H
ATOM   1544  C   PHE A 252      27.685  48.522  68.829  1.00  0.00           C
ATOM   1545  O   PHE A 252      27.380  49.571  69.462  1.00  0.00           O
ATOM   1546  N   LEU A 253      26.689  47.943  68.078  1.00  0.00           N
ATOM   1547  HN  LEU A 253      26.806  47.221  67.401  1.00  0.00           H
ATOM   1548  CA  LEU A 253      25.314  48.313  68.158  1.00  0.00           C
ATOM   1549  HA  LEU A 253      25.261  49.377  67.977  1.00  0.00           H
ATOM   1550  CB  LEU A 253      24.595  47.735  66.988  1.00  0.00           C
ATOM   1551  HB1 LEU A 253      24.822  46.656  66.847  1.00  0.00           H
ATOM   1552  HB2 LEU A 253      24.937  48.248  66.064  1.00  0.00           H
ATOM   1553  CG  LEU A 253      23.043  47.829  66.984  1.00  0.00           C
ATOM   1554  HG  LEU A 253      22.716  47.320  67.916  1.00  0.00           H
ATOM   1555  CD1 LEU A 253      22.623  49.311  66.917  1.00  0.00           C
ATOM   1556 1HD1 LEU A 253      21.525  49.255  67.072  1.00  0.00           H
ATOM   1557 2HD1 LEU A 253      22.831  49.590  65.862  1.00  0.00           H
ATOM   1558 3HD1 LEU A 253      23.056  50.012  67.663  1.00  0.00           H
ATOM   1559  CD2 LEU A 253      22.393  47.165  65.774  1.00  0.00           C
ATOM   1560 1HD2 LEU A 253      22.661  47.786  64.893  1.00  0.00           H
ATOM   1561 2HD2 LEU A 253      21.295  46.992  65.751  1.00  0.00           H
ATOM   1562 3HD2 LEU A 253      22.885  46.183  65.611  1.00  0.00           H
ATOM   1563  C   LEU A 253      24.721  48.146  69.545  1.00  0.00           C
ATOM   1564  O   LEU A 253      23.949  49.054  69.927  1.00  0.00           O
ATOM   1565  N   LEU A 254      24.956  47.025  70.243  1.00  0.00           N
ATOM   1566  HN  LEU A 254      25.566  46.336  69.859  1.00  0.00           H
ATOM   1567  CA  LEU A 254      24.427  46.845  71.588  1.00  0.00           C
ATOM   1568  HA  LEU A 254      23.380  47.011  71.385  1.00  0.00           H
ATOM   1569  CB  LEU A 254      24.660  45.372  72.157  1.00  0.00           C
ATOM   1570  HB1 LEU A 254      24.405  45.224  73.228  1.00  0.00           H
ATOM   1571  HB2 LEU A 254      25.702  45.031  71.981  1.00  0.00           H
ATOM   1572  CG  LEU A 254      23.847  44.338  71.359  1.00  0.00           C
ATOM   1573  HG  LEU A 254      24.018  44.478  70.270  1.00  0.00           H
ATOM   1574  CD1 LEU A 254      24.265  42.931  71.683  1.00  0.00           C
ATOM   1575 1HD1 LEU A 254      23.846  42.724  72.690  1.00  0.00           H
ATOM   1576 2HD1 LEU A 254      25.366  42.806  71.770  1.00  0.00           H
ATOM   1577 3HD1 LEU A 254      23.787  42.208  70.988  1.00  0.00           H
ATOM   1578  CD2 LEU A 254      22.329  44.556  71.526  1.00  0.00           C
ATOM   1579 1HD2 LEU A 254      21.975  45.537  71.141  1.00  0.00           H
ATOM   1580 2HD2 LEU A 254      21.976  44.501  72.578  1.00  0.00           H
ATOM   1581 3HD2 LEU A 254      21.972  43.699  70.915  1.00  0.00           H
ATOM   1582  C   LEU A 254      24.876  47.835  72.629  1.00  0.00           C
ATOM   1583  O   LEU A 254      25.984  48.472  72.529  1.00  0.00           O
ATOM   1584  N   GLY A 255      24.074  47.937  73.715  1.00  0.00           N
ATOM   1585  HN  GLY A 255      23.251  47.375  73.666  1.00  0.00           H
ATOM   1586  CA  GLY A 255      24.390  48.525  75.019  1.00  0.00           C
ATOM   1587  HA1 GLY A 255      24.005  49.532  74.954  1.00  0.00           H
ATOM   1588  HA2 GLY A 255      25.446  48.544  75.243  1.00  0.00           H
ATOM   1589  C   GLY A 255      23.759  47.829  76.165  1.00  0.00           C
ATOM   1590  O   GLY A 255      23.385  46.661  76.005  1.00  0.00           O
ATOM   1591  N   ASP A 256      23.585  48.403  77.342  1.00  0.00           N
ATOM   1592  HN  ASP A 256      23.917  49.341  77.415  1.00  0.00           H
ATOM   1593  CA  ASP A 256      23.245  47.652  78.564  1.00  0.00           C
ATOM   1594  HA  ASP A 256      24.006  46.901  78.715  1.00  0.00           H
ATOM   1595  CB  ASP A 256      23.259  48.543  79.802  1.00  0.00           C
ATOM   1596  HB1 ASP A 256      22.722  48.090  80.663  1.00  0.00           H
ATOM   1597  HB2 ASP A 256      22.800  49.524  79.555  1.00  0.00           H
ATOM   1598  CG  ASP A 256      24.675  48.870  80.333  1.00  0.00           C
ATOM   1599  OD1 ASP A 256      25.644  48.209  79.949  1.00  0.00           O
ATOM   1600  OD2 ASP A 256      24.748  49.757  81.225  1.00  0.00           O
ATOM   1601  C   ASP A 256      21.829  47.030  78.473  1.00  0.00           C
ATOM   1602  O   ASP A 256      21.612  45.860  78.761  1.00  0.00           O
ATOM   1603  N   SER A 257      20.870  47.817  78.016  1.00  0.00           N
ATOM   1604  HN  SER A 257      21.008  48.795  77.881  1.00  0.00           H
ATOM   1605  CA  SER A 257      19.452  47.352  78.040  1.00  0.00           C
ATOM   1606  HA  SER A 257      19.437  46.639  78.851  1.00  0.00           H
ATOM   1607  CB  SER A 257      18.362  48.495  78.211  1.00  0.00           C
ATOM   1608  HB1 SER A 257      18.180  49.001  77.239  1.00  0.00           H
ATOM   1609  HB2 SER A 257      18.866  49.196  78.911  1.00  0.00           H
ATOM   1610  OG  SER A 257      17.077  48.004  78.651  1.00  0.00           O
ATOM   1611  HG1 SER A 257      16.748  47.484  77.915  1.00  0.00           H
ATOM   1612  C   SER A 257      19.060  46.578  76.824  1.00  0.00           C
ATOM   1613  O   SER A 257      18.047  45.833  76.789  1.00  0.00           O
ATOM   1614  N   THR A 258      19.873  46.599  75.743  1.00  0.00           N
ATOM   1615  HN  THR A 258      20.636  47.229  75.867  1.00  0.00           H
ATOM   1616  CA  THR A 258      19.577  45.845  74.580  1.00  0.00           C
ATOM   1617  HA  THR A 258      18.539  45.549  74.604  1.00  0.00           H
ATOM   1618  CB  THR A 258      19.882  46.630  73.283  1.00  0.00           C
ATOM   1619  HB  THR A 258      19.732  46.063  72.339  1.00  0.00           H
ATOM   1620  OG1 THR A 258      21.185  47.085  73.198  1.00  0.00           O
ATOM   1621  HG1 THR A 258      21.059  47.652  72.433  1.00  0.00           H
ATOM   1622  CG2 THR A 258      18.882  47.862  73.186  1.00  0.00           C
ATOM   1623 1HG2 THR A 258      19.259  48.562  72.410  1.00  0.00           H
ATOM   1624 2HG2 THR A 258      18.810  48.240  74.228  1.00  0.00           H
ATOM   1625 3HG2 THR A 258      17.915  47.676  72.671  1.00  0.00           H
ATOM   1626  C   THR A 258      20.250  44.523  74.657  1.00  0.00           C
ATOM   1627  O   THR A 258      19.690  43.587  74.114  1.00  0.00           O
ATOM   1628  N   ALA A 259      21.440  44.375  75.209  1.00  0.00           N
ATOM   1629  HN  ALA A 259      21.972  45.175  75.475  1.00  0.00           H
ATOM   1630  CA  ALA A 259      22.044  43.126  75.552  1.00  0.00           C
ATOM   1631  HA  ALA A 259      22.012  42.490  74.681  1.00  0.00           H
ATOM   1632  CB  ALA A 259      23.461  43.454  76.036  1.00  0.00           C
ATOM   1633  HB1 ALA A 259      24.049  44.136  75.385  1.00  0.00           H
ATOM   1634  HB2 ALA A 259      24.135  42.593  76.231  1.00  0.00           H
ATOM   1635  HB3 ALA A 259      23.540  43.955  77.024  1.00  0.00           H
ATOM   1636  C   ALA A 259      21.366  42.419  76.657  1.00  0.00           C
ATOM   1637  O   ALA A 259      21.202  41.227  76.566  1.00  0.00           O
ATOM   1638  N   CYS A 260      20.915  43.231  77.670  1.00  0.00           N
ATOM   1639  HN  CYS A 260      21.011  44.215  77.543  1.00  0.00           H
ATOM   1640  CA  CYS A 260      19.875  42.986  78.723  1.00  0.00           C
ATOM   1641  HA  CYS A 260      19.584  43.965  79.074  1.00  0.00           H
ATOM   1642  CB  CYS A 260      18.693  42.004  78.357  1.00  0.00           C
ATOM   1643  HB1 CYS A 260      17.983  41.828  79.192  1.00  0.00           H
ATOM   1644  HB2 CYS A 260      19.193  41.093  77.964  1.00  0.00           H
ATOM   1645  SG  CYS A 260      17.734  42.657  76.933  1.00  0.00           S
ATOM   1646  HG1 CYS A 260      18.717  42.973  76.103  1.00  0.00           H
ATOM   1647  C   CYS A 260      20.600  42.423  79.891  1.00  0.00           C
ATOM   1648  O   CYS A 260      20.042  41.612  80.645  1.00  0.00           O
ATOM   1649  N   ASN A 261      21.890  42.864  80.067  1.00  0.00           N
ATOM   1650  HN  ASN A 261      22.321  43.538  79.472  1.00  0.00           H
ATOM   1651  CA  ASN A 261      22.820  42.332  81.098  1.00  0.00           C
ATOM   1652  HA  ASN A 261      22.769  41.254  81.043  1.00  0.00           H
ATOM   1653  CB  ASN A 261      24.332  42.617  80.823  1.00  0.00           C
ATOM   1654  HB1 ASN A 261      25.017  41.865  81.272  1.00  0.00           H
ATOM   1655  HB2 ASN A 261      24.732  43.631  81.038  1.00  0.00           H
ATOM   1656  CG  ASN A 261      24.690  42.538  79.341  1.00  0.00           C
ATOM   1657  OD1 ASN A 261      25.267  43.458  78.767  1.00  0.00           O
ATOM   1658  ND2 ASN A 261      24.178  41.557  78.609  1.00  0.00           N
ATOM   1659 1HD2 ASN A 261      23.660  40.808  79.022  1.00  0.00           H
ATOM   1660 2HD2 ASN A 261      24.613  41.465  77.714  1.00  0.00           H
ATOM   1661  C   ASN A 261      22.330  42.540  82.505  1.00  0.00           C
ATOM   1662  O   ASN A 261      21.950  43.626  82.936  1.00  0.00           O
ATOM   1663  N   LYS A 262      22.390  41.520  83.347  1.00  0.00           N
ATOM   1664  HN  LYS A 262      22.473  40.567  83.064  1.00  0.00           H
ATOM   1665  CA  LYS A 262      22.004  41.706  84.739  1.00  0.00           C
ATOM   1666  HA  LYS A 262      21.395  42.573  84.948  1.00  0.00           H
ATOM   1667  CB  LYS A 262      21.156  40.550  85.109  1.00  0.00           C
ATOM   1668  HB1 LYS A 262      20.693  40.801  86.087  1.00  0.00           H
ATOM   1669  HB2 LYS A 262      21.793  39.640  85.132  1.00  0.00           H
ATOM   1670  CG  LYS A 262      19.967  40.372  84.208  1.00  0.00           C
ATOM   1671  HG1 LYS A 262      20.310  39.866  83.280  1.00  0.00           H
ATOM   1672  HG2 LYS A 262      19.606  41.399  83.986  1.00  0.00           H
ATOM   1673  CD  LYS A 262      18.803  39.533  84.879  1.00  0.00           C
ATOM   1674  HD1 LYS A 262      17.884  39.483  84.258  1.00  0.00           H
ATOM   1675  HD2 LYS A 262      18.440  40.119  85.750  1.00  0.00           H
ATOM   1676  CE  LYS A 262      19.269  38.168  85.291  1.00  0.00           C
ATOM   1677  HE1 LYS A 262      19.978  38.190  86.146  1.00  0.00           H
ATOM   1678  HE2 LYS A 262      19.924  37.751  84.497  1.00  0.00           H
ATOM   1679  NZ  LYS A 262      18.193  37.222  85.632  1.00  0.00           N
ATOM   1680  HZ1 LYS A 262      17.464  37.257  84.890  1.00  0.00           H
ATOM   1681  HZ2 LYS A 262      17.623  37.620  86.405  1.00  0.00           H
ATOM   1682  HZ3 LYS A 262      18.441  36.235  85.848  1.00  0.00           H
ATOM   1683  C   LYS A 262      23.218  41.737  85.685  1.00  0.00           C
ATOM   1684  O   LYS A 262      24.018  40.836  85.621  1.00  0.00           O
ATOM   1685  N   ALA A 263      23.394  42.839  86.498  1.00  0.00           N
ATOM   1686  HN  ALA A 263      22.653  43.505  86.506  1.00  0.00           H
ATOM   1687  CA  ALA A 263      24.609  43.091  87.192  1.00  0.00           C
ATOM   1688  HA  ALA A 263      25.365  43.171  86.426  1.00  0.00           H
ATOM   1689  CB  ALA A 263      24.505  44.440  87.959  1.00  0.00           C
ATOM   1690  HB1 ALA A 263      25.316  44.716  88.666  1.00  0.00           H
ATOM   1691  HB2 ALA A 263      23.604  44.452  88.609  1.00  0.00           H
ATOM   1692  HB3 ALA A 263      24.435  45.308  87.270  1.00  0.00           H
ATOM   1693  C   ALA A 263      24.989  42.010  88.200  1.00  0.00           C
ATOM   1694  O   ALA A 263      26.131  41.549  88.217  1.00  0.00           O
ATOM   1695  N   ASP A 264      24.043  41.551  88.928  1.00  0.00           N
ATOM   1696  HN  ASP A 264      23.111  41.904  88.913  1.00  0.00           H
ATOM   1697  CA  ASP A 264      24.292  40.391  89.873  1.00  0.00           C
ATOM   1698  HA  ASP A 264      25.247  40.522  90.360  1.00  0.00           H
ATOM   1699  CB  ASP A 264      23.047  40.463  90.806  1.00  0.00           C
ATOM   1700  HB1 ASP A 264      22.960  39.611  91.513  1.00  0.00           H
ATOM   1701  HB2 ASP A 264      22.096  40.499  90.233  1.00  0.00           H
ATOM   1702  CG  ASP A 264      23.265  41.653  91.630  1.00  0.00           C
ATOM   1703  OD1 ASP A 264      24.388  41.756  92.273  1.00  0.00           O
ATOM   1704  OD2 ASP A 264      22.287  42.394  91.902  1.00  0.00           O
ATOM   1705  C   ASP A 264      24.384  39.004  89.200  1.00  0.00           C
ATOM   1706  O   ASP A 264      24.628  38.005  89.832  1.00  0.00           O
ATOM   1707  N   GLU A 265      24.191  38.839  87.925  1.00  0.00           N
ATOM   1708  HN  GLU A 265      24.106  39.589  87.275  1.00  0.00           H
ATOM   1709  CA  GLU A 265      24.240  37.558  87.269  1.00  0.00           C
ATOM   1710  HA  GLU A 265      23.972  36.760  87.946  1.00  0.00           H
ATOM   1711  CB  GLU A 265      23.335  37.549  85.982  1.00  0.00           C
ATOM   1712  HB1 GLU A 265      23.638  38.434  85.383  1.00  0.00           H
ATOM   1713  HB2 GLU A 265      22.266  37.651  86.266  1.00  0.00           H
ATOM   1714  CG  GLU A 265      23.330  36.194  85.171  1.00  0.00           C
ATOM   1715  HG1 GLU A 265      24.385  35.968  84.904  1.00  0.00           H
ATOM   1716  HG2 GLU A 265      22.693  36.326  84.271  1.00  0.00           H
ATOM   1717  CD  GLU A 265      22.780  35.011  86.018  1.00  0.00           C
ATOM   1718  OE1 GLU A 265      23.499  33.979  86.093  1.00  0.00           O
ATOM   1719  OE2 GLU A 265      21.641  35.064  86.583  1.00  0.00           O
ATOM   1720  C   GLU A 265      25.691  37.389  86.858  1.00  0.00           C
ATOM   1721  O   GLU A 265      26.262  38.278  86.260  1.00  0.00           O
ATOM   1722  N   LYS A 266      26.278  36.192  87.047  1.00  0.00           N
ATOM   1723  HN  LYS A 266      25.759  35.403  87.367  1.00  0.00           H
ATOM   1724  CA  LYS A 266      27.704  35.944  86.905  1.00  0.00           C
ATOM   1725  HA  LYS A 266      28.164  36.754  86.359  1.00  0.00           H
ATOM   1726  CB  LYS A 266      28.688  35.935  88.105  1.00  0.00           C
ATOM   1727  HB1 LYS A 266      28.783  37.016  88.340  1.00  0.00           H
ATOM   1728  HB2 LYS A 266      29.740  35.611  87.952  1.00  0.00           H
ATOM   1729  CG  LYS A 266      28.042  35.199  89.267  1.00  0.00           C
ATOM   1730  HG1 LYS A 266      27.000  35.529  89.466  1.00  0.00           H
ATOM   1731  HG2 LYS A 266      28.601  35.473  90.187  1.00  0.00           H
ATOM   1732  CD  LYS A 266      28.183  33.707  89.036  1.00  0.00           C
ATOM   1733  HD1 LYS A 266      27.816  33.370  88.043  1.00  0.00           H
ATOM   1734  HD2 LYS A 266      27.353  33.406  89.710  1.00  0.00           H
ATOM   1735  CE  LYS A 266      29.565  33.157  89.404  1.00  0.00           C
ATOM   1736  HE1 LYS A 266      29.732  33.345  90.487  1.00  0.00           H
ATOM   1737  HE2 LYS A 266      30.309  33.697  88.781  1.00  0.00           H
ATOM   1738  NZ  LYS A 266      29.737  31.711  89.135  1.00  0.00           N
ATOM   1739  HZ1 LYS A 266      29.426  31.568  88.153  1.00  0.00           H
ATOM   1740  HZ2 LYS A 266      29.177  31.193  89.842  1.00  0.00           H
ATOM   1741  HZ3 LYS A 266      30.740  31.437  89.109  1.00  0.00           H
ATOM   1742  C   LYS A 266      27.899  34.766  85.946  1.00  0.00           C
ATOM   1743  O   LYS A 266      27.062  33.912  85.771  1.00  0.00           O
ATOM   1744  N   LEU A 267      29.062  34.685  85.238  1.00  0.00           N
ATOM   1745  HN  LEU A 267      29.786  35.357  85.374  1.00  0.00           H
ATOM   1746  CA  LEU A 267      29.166  33.651  84.228  1.00  0.00           C
ATOM   1747  HA  LEU A 267      28.594  32.791  84.543  1.00  0.00           H
ATOM   1748  CB  LEU A 267      28.664  34.118  82.900  1.00  0.00           C
ATOM   1749  HB1 LEU A 267      27.581  34.344  83.003  1.00  0.00           H
ATOM   1750  HB2 LEU A 267      28.602  33.312  82.138  1.00  0.00           H
ATOM   1751  CG  LEU A 267      29.401  35.308  82.150  1.00  0.00           C
ATOM   1752  HG  LEU A 267      29.802  35.928  82.980  1.00  0.00           H
ATOM   1753  CD1 LEU A 267      30.611  34.909  81.291  1.00  0.00           C
ATOM   1754 1HD1 LEU A 267      30.941  35.862  80.825  1.00  0.00           H
ATOM   1755 2HD1 LEU A 267      30.265  34.272  80.449  1.00  0.00           H
ATOM   1756 3HD1 LEU A 267      31.391  34.379  81.878  1.00  0.00           H
ATOM   1757  CD2 LEU A 267      28.451  36.171  81.279  1.00  0.00           C
ATOM   1758 1HD2 LEU A 267      28.985  37.065  80.892  1.00  0.00           H
ATOM   1759 2HD2 LEU A 267      27.738  36.619  82.003  1.00  0.00           H
ATOM   1760 3HD2 LEU A 267      27.916  35.657  80.451  1.00  0.00           H
ATOM   1761  C   LEU A 267      30.562  33.198  84.184  1.00  0.00           C
ATOM   1762  O   LEU A 267      31.512  33.969  84.304  1.00  0.00           O
ATOM   1763  N   GLU A 268      30.856  31.934  83.911  1.00  0.00           N
ATOM   1764  HN  GLU A 268      30.189  31.253  83.620  1.00  0.00           H
ATOM   1765  CA  GLU A 268      32.193  31.296  83.803  1.00  0.00           C
ATOM   1766  HA  GLU A 268      32.851  31.692  84.563  1.00  0.00           H
ATOM   1767  CB  GLU A 268      32.013  29.720  84.230  1.00  0.00           C
ATOM   1768  HB1 GLU A 268      32.544  28.972  83.604  1.00  0.00           H
ATOM   1769  HB2 GLU A 268      30.947  29.458  84.056  1.00  0.00           H
ATOM   1770  CG  GLU A 268      32.462  29.459  85.688  1.00  0.00           C
ATOM   1771  HG1 GLU A 268      33.452  29.950  85.805  1.00  0.00           H
ATOM   1772  HG2 GLU A 268      32.667  28.370  85.762  1.00  0.00           H
ATOM   1773  CD  GLU A 268      31.502  29.718  86.839  1.00  0.00           C
ATOM   1774  OE1 GLU A 268      31.720  30.677  87.625  1.00  0.00           O
ATOM   1775  OE2 GLU A 268      30.551  28.893  86.936  1.00  0.00           O
ATOM   1776  C   GLU A 268      32.731  31.428  82.379  1.00  0.00           C
ATOM   1777  O   GLU A 268      32.160  30.932  81.406  1.00  0.00           O
ATOM   1778  N   LEU A 269      33.924  32.029  82.215  1.00  0.00           N
ATOM   1779  HN  LEU A 269      34.454  32.218  83.038  1.00  0.00           H
ATOM   1780  CA  LEU A 269      34.534  32.552  80.988  1.00  0.00           C
ATOM   1781  HA  LEU A 269      33.915  32.427  80.111  1.00  0.00           H
ATOM   1782  CB  LEU A 269      34.635  34.125  81.120  1.00  0.00           C
ATOM   1783  HB1 LEU A 269      35.371  34.255  81.942  1.00  0.00           H
ATOM   1784  HB2 LEU A 269      33.693  34.643  81.399  1.00  0.00           H
ATOM   1785  CG  LEU A 269      35.189  34.871  79.860  1.00  0.00           C
ATOM   1786  HG  LEU A 269      35.952  34.267  79.324  1.00  0.00           H
ATOM   1787  CD1 LEU A 269      34.089  35.198  78.741  1.00  0.00           C
ATOM   1788 1HD1 LEU A 269      33.415  34.383  78.402  1.00  0.00           H
ATOM   1789 2HD1 LEU A 269      34.669  35.648  77.906  1.00  0.00           H
ATOM   1790 3HD1 LEU A 269      33.421  35.895  79.291  1.00  0.00           H
ATOM   1791  CD2 LEU A 269      35.899  36.208  80.234  1.00  0.00           C
ATOM   1792 1HD2 LEU A 269      36.768  36.054  80.909  1.00  0.00           H
ATOM   1793 2HD2 LEU A 269      35.192  36.842  80.811  1.00  0.00           H
ATOM   1794 3HD2 LEU A 269      36.090  36.762  79.290  1.00  0.00           H
ATOM   1795  C   LEU A 269      35.917  32.020  80.674  1.00  0.00           C
ATOM   1796  O   LEU A 269      36.806  31.935  81.565  1.00  0.00           O
ATOM   1797  N   GLY A 270      36.074  31.582  79.472  1.00  0.00           N
ATOM   1798  HN  GLY A 270      35.342  31.673  78.803  1.00  0.00           H
ATOM   1799  CA  GLY A 270      37.175  30.787  79.043  1.00  0.00           C
ATOM   1800  HA1 GLY A 270      38.060  30.940  79.643  1.00  0.00           H
ATOM   1801  HA2 GLY A 270      37.482  31.035  78.038  1.00  0.00           H
ATOM   1802  C   GLY A 270      36.783  29.362  78.922  1.00  0.00           C
ATOM   1803  O   GLY A 270      35.686  28.980  79.232  1.00  0.00           O
ATOM   1804  N   ASP A 271      37.720  28.535  78.399  1.00  0.00           N
ATOM   1805  HN  ASP A 271      38.586  29.020  78.304  1.00  0.00           H
ATOM   1806  CA  ASP A 271      37.516  27.168  78.040  1.00  0.00           C
ATOM   1807  HA  ASP A 271      38.487  26.796  77.749  1.00  0.00           H
ATOM   1808  CB  ASP A 271      37.009  26.340  79.229  1.00  0.00           C
ATOM   1809  HB1 ASP A 271      36.979  25.245  79.047  1.00  0.00           H
ATOM   1810  HB2 ASP A 271      35.974  26.626  79.514  1.00  0.00           H
ATOM   1811  CG  ASP A 271      37.883  26.419  80.519  1.00  0.00           C
ATOM   1812  OD1 ASP A 271      39.115  26.163  80.423  1.00  0.00           O
ATOM   1813  OD2 ASP A 271      37.296  26.611  81.691  1.00  0.00           O
ATOM   1814  C   ASP A 271      36.624  27.033  76.778  1.00  0.00           C
ATOM   1815  O   ASP A 271      35.823  27.863  76.391  1.00  0.00           O
ATOM   1816  N   THR A 272      36.590  25.824  76.144  1.00  0.00           N
ATOM   1817  HN  THR A 272      37.264  25.153  76.444  1.00  0.00           H
ATOM   1818  CA  THR A 272      35.904  25.443  74.851  1.00  0.00           C
ATOM   1819  HA  THR A 272      34.986  26.008  74.922  1.00  0.00           H
ATOM   1820  CB  THR A 272      36.599  25.802  73.529  1.00  0.00           C
ATOM   1821  HB  THR A 272      37.028  26.803  73.749  1.00  0.00           H
ATOM   1822  OG1 THR A 272      35.699  25.922  72.512  1.00  0.00           O
ATOM   1823  HG1 THR A 272      35.400  26.819  72.678  1.00  0.00           H
ATOM   1824  CG2 THR A 272      37.650  24.888  73.172  1.00  0.00           C
ATOM   1825 1HG2 THR A 272      38.398  24.899  73.993  1.00  0.00           H
ATOM   1826 2HG2 THR A 272      38.222  25.227  72.282  1.00  0.00           H
ATOM   1827 3HG2 THR A 272      37.345  23.822  73.104  1.00  0.00           H
ATOM   1828  C   THR A 272      35.368  24.043  74.885  1.00  0.00           C
ATOM   1829  O   THR A 272      35.608  23.358  75.855  1.00  0.00           O
ATOM   1830  N   VAL A 273      34.601  23.693  73.871  1.00  0.00           N
ATOM   1831  HN  VAL A 273      34.435  24.439  73.230  1.00  0.00           H
ATOM   1832  CA  VAL A 273      33.932  22.417  73.553  1.00  0.00           C
ATOM   1833  HA  VAL A 273      33.043  22.460  74.165  1.00  0.00           H
ATOM   1834  CB  VAL A 273      33.489  22.314  72.171  1.00  0.00           C
ATOM   1835  HB  VAL A 273      33.043  21.319  71.956  1.00  0.00           H
ATOM   1836  CG1 VAL A 273      32.265  23.248  71.942  1.00  0.00           C
ATOM   1837 1HG1 VAL A 273      32.457  24.267  72.342  1.00  0.00           H
ATOM   1838 2HG1 VAL A 273      31.294  22.826  72.279  1.00  0.00           H
ATOM   1839 3HG1 VAL A 273      32.059  23.478  70.875  1.00  0.00           H
ATOM   1840  CG2 VAL A 273      34.640  22.484  71.117  1.00  0.00           C
ATOM   1841 1HG2 VAL A 273      35.203  23.442  71.126  1.00  0.00           H
ATOM   1842 2HG2 VAL A 273      34.337  22.418  70.050  1.00  0.00           H
ATOM   1843 3HG2 VAL A 273      35.390  21.693  71.333  1.00  0.00           H
ATOM   1844  C   VAL A 273      34.669  21.145  74.091  1.00  0.00           C
ATOM   1845  O   VAL A 273      35.811  20.959  73.896  1.00  0.00           O
ATOM   1846  N   VAL A 274      33.970  20.166  74.784  1.00  0.00           N
ATOM   1847  HN  VAL A 274      34.556  19.425  75.103  1.00  0.00           H
ATOM   1848  CA  VAL A 274      32.574  20.178  75.309  1.00  0.00           C
ATOM   1849  HA  VAL A 274      31.966  20.640  74.545  1.00  0.00           H
ATOM   1850  CB  VAL A 274      32.002  18.764  75.464  1.00  0.00           C
ATOM   1851  HB  VAL A 274      30.913  18.893  75.641  1.00  0.00           H
ATOM   1852  CG1 VAL A 274      32.376  17.984  74.215  1.00  0.00           C
ATOM   1853 1HG1 VAL A 274      31.783  18.298  73.329  1.00  0.00           H
ATOM   1854 2HG1 VAL A 274      32.092  16.920  74.362  1.00  0.00           H
ATOM   1855 3HG1 VAL A 274      33.453  17.832  73.984  1.00  0.00           H
ATOM   1856  CG2 VAL A 274      32.685  18.087  76.662  1.00  0.00           C
ATOM   1857 1HG2 VAL A 274      32.475  16.996  76.669  1.00  0.00           H
ATOM   1858 2HG2 VAL A 274      32.460  18.406  77.702  1.00  0.00           H
ATOM   1859 3HG2 VAL A 274      33.796  18.093  76.664  1.00  0.00           H
ATOM   1860  C   VAL A 274      32.455  21.115  76.560  1.00  0.00           C
ATOM   1861  O   VAL A 274      33.485  21.234  77.285  1.00  0.00           O
ATOM   1862  N   LEU A 275      31.324  21.715  76.898  1.00  0.00           N
ATOM   1863  HN  LEU A 275      30.395  21.581  76.562  1.00  0.00           H
ATOM   1864  CA  LEU A 275      31.194  22.715  77.905  1.00  0.00           C
ATOM   1865  HA  LEU A 275      31.955  22.698  78.672  1.00  0.00           H
ATOM   1866  CB  LEU A 275      30.942  24.114  77.331  1.00  0.00           C
ATOM   1867  HB1 LEU A 275      30.538  24.877  78.031  1.00  0.00           H
ATOM   1868  HB2 LEU A 275      30.177  23.946  76.544  1.00  0.00           H
ATOM   1869  CG  LEU A 275      32.181  24.684  76.684  1.00  0.00           C
ATOM   1870  HG  LEU A 275      32.914  23.912  76.365  1.00  0.00           H
ATOM   1871  CD1 LEU A 275      31.871  25.380  75.375  1.00  0.00           C
ATOM   1872 1HD1 LEU A 275      31.249  24.749  74.706  1.00  0.00           H
ATOM   1873 2HD1 LEU A 275      32.829  25.696  74.909  1.00  0.00           H
ATOM   1874 3HD1 LEU A 275      31.290  26.309  75.561  1.00  0.00           H
ATOM   1875  CD2 LEU A 275      32.955  25.530  77.568  1.00  0.00           C
ATOM   1876 1HD2 LEU A 275      33.949  25.772  77.133  1.00  0.00           H
ATOM   1877 2HD2 LEU A 275      32.992  25.071  78.579  1.00  0.00           H
ATOM   1878 3HD2 LEU A 275      32.427  26.493  77.738  1.00  0.00           H
ATOM   1879  C   LEU A 275      29.912  22.402  78.785  1.00  0.00           C
ATOM   1880  O   LEU A 275      28.874  21.985  78.280  1.00  0.00           O
ATOM   1881  N   GLY A 276      30.004  22.638  80.097  1.00  0.00           N
ATOM   1882  HN  GLY A 276      30.885  22.884  80.495  1.00  0.00           H
ATOM   1883  CA  GLY A 276      28.894  22.333  81.047  1.00  0.00           C
ATOM   1884  HA1 GLY A 276      29.262  21.942  81.984  1.00  0.00           H
ATOM   1885  HA2 GLY A 276      28.144  21.648  80.682  1.00  0.00           H
ATOM   1886  C   GLY A 276      27.986  23.454  81.319  1.00  0.00           C
ATOM   1887  O   GLY A 276      26.951  23.598  80.672  1.00  0.00           O
ATOM   1888  N   SER A 277      28.375  24.324  82.278  1.00  0.00           N
ATOM   1889  HN  SER A 277      29.191  24.075  82.795  1.00  0.00           H
ATOM   1890  CA  SER A 277      27.665  25.543  82.672  1.00  0.00           C
ATOM   1891  HA  SER A 277      26.764  25.570  82.077  1.00  0.00           H
ATOM   1892  CB  SER A 277      27.281  25.752  84.125  1.00  0.00           C
ATOM   1893  HB1 SER A 277      27.176  26.808  84.454  1.00  0.00           H
ATOM   1894  HB2 SER A 277      28.170  25.304  84.620  1.00  0.00           H
ATOM   1895  OG  SER A 277      26.162  24.980  84.484  1.00  0.00           O
ATOM   1896  HG1 SER A 277      25.446  25.523  84.146  1.00  0.00           H
ATOM   1897  C   SER A 277      28.425  26.785  82.179  1.00  0.00           C
ATOM   1898  O   SER A 277      27.874  27.942  82.200  1.00  0.00           O
ATOM   1899  N   GLN A 278      29.677  26.520  81.722  1.00  0.00           N
ATOM   1900  HN  GLN A 278      29.924  25.556  81.781  1.00  0.00           H
ATOM   1901  CA  GLN A 278      30.575  27.537  81.199  1.00  0.00           C
ATOM   1902  HA  GLN A 278      30.886  28.235  81.963  1.00  0.00           H
ATOM   1903  CB  GLN A 278      31.889  26.784  80.876  1.00  0.00           C
ATOM   1904  HB1 GLN A 278      32.649  27.548  80.607  1.00  0.00           H
ATOM   1905  HB2 GLN A 278      31.757  26.086  80.021  1.00  0.00           H
ATOM   1906  CG  GLN A 278      32.456  26.080  82.051  1.00  0.00           C
ATOM   1907  HG1 GLN A 278      31.820  25.938  82.951  1.00  0.00           H
ATOM   1908  HG2 GLN A 278      33.306  26.677  82.444  1.00  0.00           H
ATOM   1909  CD  GLN A 278      33.052  24.762  81.628  1.00  0.00           C
ATOM   1910  OE1 GLN A 278      32.340  23.903  81.087  1.00  0.00           O
ATOM   1911  NE2 GLN A 278      34.346  24.587  81.828  1.00  0.00           N
ATOM   1912 1HE2 GLN A 278      34.941  25.355  82.066  1.00  0.00           H
ATOM   1913 2HE2 GLN A 278      34.728  23.809  81.329  1.00  0.00           H
ATOM   1914  C   GLN A 278      30.029  28.320  79.995  1.00  0.00           C
ATOM   1915  O   GLN A 278      29.223  27.743  79.288  1.00  0.00           O
ATOM   1916  N   ASN A 279      30.377  29.579  79.795  1.00  0.00           N
ATOM   1917  HN  ASN A 279      31.103  30.059  80.282  1.00  0.00           H
ATOM   1918  CA  ASN A 279      29.957  30.393  78.636  1.00  0.00           C
ATOM   1919  HA  ASN A 279      28.880  30.332  78.673  1.00  0.00           H
ATOM   1920  CB  ASN A 279      30.557  31.824  78.764  1.00  0.00           C
ATOM   1921  HB1 ASN A 279      31.663  31.838  78.866  1.00  0.00           H
ATOM   1922  HB2 ASN A 279      30.288  32.208  79.771  1.00  0.00           H
ATOM   1923  CG  ASN A 279      30.140  32.763  77.675  1.00  0.00           C
ATOM   1924  OD1 ASN A 279      30.770  32.928  76.607  1.00  0.00           O
ATOM   1925  ND2 ASN A 279      29.002  33.510  77.993  1.00  0.00           N
ATOM   1926 1HD2 ASN A 279      28.783  34.331  77.466  1.00  0.00           H
ATOM   1927 2HD2 ASN A 279      28.404  33.135  78.701  1.00  0.00           H
ATOM   1928  C   ASN A 279      30.412  29.841  77.271  1.00  0.00           C
ATOM   1929  O   ASN A 279      31.501  29.225  77.132  1.00  0.00           O
ATOM   1930  N   LYS A 280      29.585  29.911  76.181  1.00  0.00           N
ATOM   1931  HN  LYS A 280      28.740  30.426  76.305  1.00  0.00           H
ATOM   1932  CA  LYS A 280      29.862  29.288  74.894  1.00  0.00           C
ATOM   1933  HA  LYS A 280      30.805  28.776  74.771  1.00  0.00           H
ATOM   1934  CB  LYS A 280      28.590  28.454  74.404  1.00  0.00           C
ATOM   1935  HB1 LYS A 280      28.749  27.850  73.485  1.00  0.00           H
ATOM   1936  HB2 LYS A 280      27.708  29.128  74.370  1.00  0.00           H
ATOM   1937  CG  LYS A 280      28.174  27.359  75.476  1.00  0.00           C
ATOM   1938  HG1 LYS A 280      28.033  27.865  76.456  1.00  0.00           H
ATOM   1939  HG2 LYS A 280      28.973  26.617  75.685  1.00  0.00           H
ATOM   1940  CD  LYS A 280      26.978  26.515  75.122  1.00  0.00           C
ATOM   1941  HD1 LYS A 280      26.990  26.235  74.047  1.00  0.00           H
ATOM   1942  HD2 LYS A 280      26.027  27.078  75.237  1.00  0.00           H
ATOM   1943  CE  LYS A 280      26.893  25.244  75.975  1.00  0.00           C
ATOM   1944  HE1 LYS A 280      26.950  25.502  77.054  1.00  0.00           H
ATOM   1945  HE2 LYS A 280      27.728  24.526  75.833  1.00  0.00           H
ATOM   1946  NZ  LYS A 280      25.621  24.619  75.833  1.00  0.00           N
ATOM   1947  HZ1 LYS A 280      25.257  24.398  74.884  1.00  0.00           H
ATOM   1948  HZ2 LYS A 280      24.982  25.228  76.383  1.00  0.00           H
ATOM   1949  HZ3 LYS A 280      25.682  23.720  76.352  1.00  0.00           H
ATOM   1950  C   LYS A 280      30.022  30.435  73.739  1.00  0.00           C
ATOM   1951  O   LYS A 280      30.637  30.153  72.722  1.00  0.00           O
ATOM   1952  N   ALA A 281      29.606  31.707  73.997  1.00  0.00           N
ATOM   1953  HN  ALA A 281      29.168  32.004  74.842  1.00  0.00           H
ATOM   1954  CA  ALA A 281      29.876  32.899  73.229  1.00  0.00           C
ATOM   1955  HA  ALA A 281      29.473  32.678  72.252  1.00  0.00           H
ATOM   1956  CB  ALA A 281      29.070  34.033  73.887  1.00  0.00           C
ATOM   1957  HB1 ALA A 281      29.086  35.002  73.343  1.00  0.00           H
ATOM   1958  HB2 ALA A 281      29.250  34.176  74.974  1.00  0.00           H
ATOM   1959  HB3 ALA A 281      28.013  33.693  73.843  1.00  0.00           H
ATOM   1960  C   ALA A 281      31.327  33.361  73.047  1.00  0.00           C
ATOM   1961  O   ALA A 281      31.801  33.785  71.995  1.00  0.00           O
ATOM   1962  N   CYS A 282      32.190  33.089  74.079  1.00  0.00           N
ATOM   1963  HN  CYS A 282      31.821  32.729  74.933  1.00  0.00           H
ATOM   1964  CA  CYS A 282      33.589  33.449  74.144  1.00  0.00           C
ATOM   1965  HA  CYS A 282      33.671  34.475  73.817  1.00  0.00           H
ATOM   1966  CB  CYS A 282      34.311  33.227  75.523  1.00  0.00           C
ATOM   1967  HB1 CYS A 282      34.047  32.171  75.748  1.00  0.00           H
ATOM   1968  HB2 CYS A 282      33.872  33.907  76.284  1.00  0.00           H
ATOM   1969  SG  CYS A 282      36.167  33.385  75.475  1.00  0.00           S
ATOM   1970  C   CYS A 282      34.291  32.633  73.020  1.00  0.00           C
ATOM   1971  O   CYS A 282      35.087  33.211  72.278  1.00  0.00           O
ATOM   1972  N   THR A 283      33.910  31.351  72.860  1.00  0.00           N
ATOM   1973  HN  THR A 283      33.274  30.925  73.499  1.00  0.00           H
ATOM   1974  CA  THR A 283      34.448  30.591  71.763  1.00  0.00           C
ATOM   1975  HA  THR A 283      35.500  30.829  71.707  1.00  0.00           H
ATOM   1976  CB  THR A 283      34.151  29.122  71.846  1.00  0.00           C
ATOM   1977  HB  THR A 283      33.059  29.036  72.033  1.00  0.00           H
ATOM   1978  OG1 THR A 283      34.948  28.542  72.896  1.00  0.00           O
ATOM   1979  HG1 THR A 283      34.605  28.936  73.701  1.00  0.00           H
ATOM   1980  CG2 THR A 283      34.508  28.306  70.530  1.00  0.00           C
ATOM   1981 1HG2 THR A 283      33.982  28.756  69.661  1.00  0.00           H
ATOM   1982 2HG2 THR A 283      34.007  27.317  70.602  1.00  0.00           H
ATOM   1983 3HG2 THR A 283      35.587  28.090  70.380  1.00  0.00           H
ATOM   1984  C   THR A 283      34.018  31.081  70.358  1.00  0.00           C
ATOM   1985  O   THR A 283      34.920  31.190  69.479  1.00  0.00           O
ATOM   1986  N   VAL A 284      32.755  31.528  70.092  1.00  0.00           N
ATOM   1987  HN  VAL A 284      32.050  31.336  70.770  1.00  0.00           H
ATOM   1988  CA  VAL A 284      32.291  32.062  68.817  1.00  0.00           C
ATOM   1989  HA  VAL A 284      32.525  31.328  68.060  1.00  0.00           H
ATOM   1990  CB  VAL A 284      30.797  32.250  68.877  1.00  0.00           C
ATOM   1991  HB  VAL A 284      30.379  32.767  69.767  1.00  0.00           H
ATOM   1992  CG1 VAL A 284      30.159  32.840  67.614  1.00  0.00           C
ATOM   1993 1HG1 VAL A 284      29.136  33.117  67.946  1.00  0.00           H
ATOM   1994 2HG1 VAL A 284      30.080  32.109  66.780  1.00  0.00           H
ATOM   1995 3HG1 VAL A 284      30.696  33.724  67.209  1.00  0.00           H
ATOM   1996  CG2 VAL A 284      30.339  30.741  69.005  1.00  0.00           C
ATOM   1997 1HG2 VAL A 284      30.768  30.170  69.856  1.00  0.00           H
ATOM   1998 2HG2 VAL A 284      30.636  30.168  68.101  1.00  0.00           H
ATOM   1999 3HG2 VAL A 284      29.231  30.665  69.021  1.00  0.00           H
ATOM   2000  C   VAL A 284      33.101  33.279  68.377  1.00  0.00           C
ATOM   2001  O   VAL A 284      33.616  33.473  67.278  1.00  0.00           O
ATOM   2002  N   LEU A 285      33.379  34.208  69.312  1.00  0.00           N
ATOM   2003  HN  LEU A 285      32.956  34.113  70.210  1.00  0.00           H
ATOM   2004  CA  LEU A 285      34.292  35.371  69.101  1.00  0.00           C
ATOM   2005  HA  LEU A 285      33.791  35.837  68.266  1.00  0.00           H
ATOM   2006  CB  LEU A 285      34.238  36.359  70.334  1.00  0.00           C
ATOM   2007  HB1 LEU A 285      34.903  37.222  70.119  1.00  0.00           H
ATOM   2008  HB2 LEU A 285      34.626  35.879  71.258  1.00  0.00           H
ATOM   2009  CG  LEU A 285      32.876  36.923  70.748  1.00  0.00           C
ATOM   2010  HG  LEU A 285      32.116  36.119  70.642  1.00  0.00           H
ATOM   2011  CD1 LEU A 285      32.851  37.307  72.188  1.00  0.00           C
ATOM   2012 1HD1 LEU A 285      31.820  37.528  72.540  1.00  0.00           H
ATOM   2013 2HD1 LEU A 285      33.303  38.300  72.396  1.00  0.00           H
ATOM   2014 3HD1 LEU A 285      33.200  36.572  72.944  1.00  0.00           H
ATOM   2015  CD2 LEU A 285      32.412  38.176  69.860  1.00  0.00           C
ATOM   2016 1HD2 LEU A 285      32.507  37.958  68.775  1.00  0.00           H
ATOM   2017 2HD2 LEU A 285      33.154  38.978  70.061  1.00  0.00           H
ATOM   2018 3HD2 LEU A 285      31.420  38.608  70.113  1.00  0.00           H
ATOM   2019  C   LEU A 285      35.757  34.925  68.757  1.00  0.00           C
ATOM   2020  O   LEU A 285      36.390  35.455  67.863  1.00  0.00           O
ATOM   2021  N   PHE A 286      36.299  34.013  69.630  1.00  0.00           N
ATOM   2022  HN  PHE A 286      35.786  33.669  70.412  1.00  0.00           H
ATOM   2023  CA  PHE A 286      37.594  33.489  69.393  1.00  0.00           C
ATOM   2024  HA  PHE A 286      38.327  34.282  69.414  1.00  0.00           H
ATOM   2025  CB  PHE A 286      37.823  32.449  70.531  1.00  0.00           C
ATOM   2026  HB1 PHE A 286      37.038  31.663  70.542  1.00  0.00           H
ATOM   2027  HB2 PHE A 286      37.825  33.088  71.440  1.00  0.00           H
ATOM   2028  CG  PHE A 286      39.196  31.787  70.432  1.00  0.00           C
ATOM   2029  CD1 PHE A 286      40.273  32.297  71.235  1.00  0.00           C
ATOM   2030  HD1 PHE A 286      40.250  33.153  71.893  1.00  0.00           H
ATOM   2031  CE1 PHE A 286      41.361  31.587  71.519  1.00  0.00           C
ATOM   2032  HE1 PHE A 286      42.096  31.916  72.239  1.00  0.00           H
ATOM   2033  CZ  PHE A 286      41.530  30.390  70.820  1.00  0.00           C
ATOM   2034  HZ  PHE A 286      42.350  29.743  71.096  1.00  0.00           H
ATOM   2035  CD2 PHE A 286      39.390  30.585  69.777  1.00  0.00           C
ATOM   2036  HD2 PHE A 286      38.580  30.236  69.154  1.00  0.00           H
ATOM   2037  CE2 PHE A 286      40.611  29.900  69.869  1.00  0.00           C
ATOM   2038  HE2 PHE A 286      40.713  28.935  69.396  1.00  0.00           H
ATOM   2039  C   PHE A 286      37.785  32.851  68.045  1.00  0.00           C
ATOM   2040  O   PHE A 286      38.728  33.086  67.215  1.00  0.00           O
ATOM   2041  N   MET A 287      36.796  32.020  67.666  1.00  0.00           N
ATOM   2042  HN  MET A 287      35.913  32.037  68.129  1.00  0.00           H
ATOM   2043  CA  MET A 287      36.933  31.269  66.422  1.00  0.00           C
ATOM   2044  HA  MET A 287      37.918  30.825  66.414  1.00  0.00           H
ATOM   2045  CB  MET A 287      35.816  30.234  66.386  1.00  0.00           C
ATOM   2046  HB1 MET A 287      35.629  30.092  65.300  1.00  0.00           H
ATOM   2047  HB2 MET A 287      34.820  30.535  66.774  1.00  0.00           H
ATOM   2048  CG  MET A 287      36.333  28.920  67.087  1.00  0.00           C
ATOM   2049  HG1 MET A 287      36.478  28.987  68.187  1.00  0.00           H
ATOM   2050  HG2 MET A 287      37.240  28.582  66.542  1.00  0.00           H
ATOM   2051  SD  MET A 287      34.966  27.642  66.946  1.00  0.00           S
ATOM   2052  CE  MET A 287      35.132  27.277  65.174  1.00  0.00           C
ATOM   2053  HE1 MET A 287      36.103  27.530  64.696  1.00  0.00           H
ATOM   2054  HE2 MET A 287      34.361  27.794  64.563  1.00  0.00           H
ATOM   2055  HE3 MET A 287      35.026  26.173  65.111  1.00  0.00           H
ATOM   2056  C   MET A 287      36.922  32.130  65.105  1.00  0.00           C
ATOM   2057  O   MET A 287      37.801  31.977  64.211  1.00  0.00           O
ATOM   2058  N   LEU A 288      35.992  33.027  64.984  1.00  0.00           N
ATOM   2059  HN  LEU A 288      35.345  33.363  65.664  1.00  0.00           H
ATOM   2060  CA  LEU A 288      35.891  33.874  63.815  1.00  0.00           C
ATOM   2061  HA  LEU A 288      35.851  33.307  62.897  1.00  0.00           H
ATOM   2062  CB  LEU A 288      34.528  34.627  63.751  1.00  0.00           C
ATOM   2063  HB1 LEU A 288      34.349  35.303  62.888  1.00  0.00           H
ATOM   2064  HB2 LEU A 288      34.554  35.385  64.563  1.00  0.00           H
ATOM   2065  CG  LEU A 288      33.259  33.802  63.972  1.00  0.00           C
ATOM   2066  HG  LEU A 288      33.413  33.139  64.850  1.00  0.00           H
ATOM   2067  CD1 LEU A 288      32.021  34.737  64.025  1.00  0.00           C
ATOM   2068 1HD1 LEU A 288      31.968  35.314  63.077  1.00  0.00           H
ATOM   2069 2HD1 LEU A 288      32.134  35.422  64.892  1.00  0.00           H
ATOM   2070 3HD1 LEU A 288      31.114  34.096  64.055  1.00  0.00           H
ATOM   2071  CD2 LEU A 288      33.070  32.745  62.792  1.00  0.00           C
ATOM   2072 1HD2 LEU A 288      32.941  33.327  61.854  1.00  0.00           H
ATOM   2073 2HD2 LEU A 288      32.251  32.024  63.000  1.00  0.00           H
ATOM   2074 3HD2 LEU A 288      33.995  32.134  62.720  1.00  0.00           H
ATOM   2075  C   LEU A 288      37.082  34.804  63.643  1.00  0.00           C
ATOM   2076  O   LEU A 288      37.640  34.888  62.571  1.00  0.00           O
ATOM   2077  N   LEU A 289      37.402  35.507  64.759  1.00  0.00           N
ATOM   2078  HN  LEU A 289      36.736  35.436  65.497  1.00  0.00           H
ATOM   2079  CA  LEU A 289      38.552  36.415  64.813  1.00  0.00           C
ATOM   2080  HA  LEU A 289      38.408  37.204  64.089  1.00  0.00           H
ATOM   2081  CB  LEU A 289      38.639  36.998  66.183  1.00  0.00           C
ATOM   2082  HB1 LEU A 289      39.235  36.457  66.949  1.00  0.00           H
ATOM   2083  HB2 LEU A 289      37.632  37.127  66.633  1.00  0.00           H
ATOM   2084  CG  LEU A 289      39.209  38.426  66.242  1.00  0.00           C
ATOM   2085  HG  LEU A 289      40.291  38.288  66.030  1.00  0.00           H
ATOM   2086  CD1 LEU A 289      38.744  39.424  65.242  1.00  0.00           C
ATOM   2087 1HD1 LEU A 289      39.107  39.178  64.221  1.00  0.00           H
ATOM   2088 2HD1 LEU A 289      39.044  40.465  65.487  1.00  0.00           H
ATOM   2089 3HD1 LEU A 289      37.639  39.319  65.285  1.00  0.00           H
ATOM   2090  CD2 LEU A 289      39.053  39.053  67.643  1.00  0.00           C
ATOM   2091 1HD2 LEU A 289      39.531  38.400  68.404  1.00  0.00           H
ATOM   2092 2HD2 LEU A 289      37.976  39.231  67.849  1.00  0.00           H
ATOM   2093 3HD2 LEU A 289      39.683  39.962  67.750  1.00  0.00           H
ATOM   2094  C   LEU A 289      39.921  35.804  64.402  1.00  0.00           C
ATOM   2095  O   LEU A 289      40.611  36.511  63.620  1.00  0.00           O
ATOM   2096  N   TYR A 290      40.262  34.652  64.880  1.00  0.00           N
ATOM   2097  HN  TYR A 290      39.716  34.110  65.514  1.00  0.00           H
ATOM   2098  CA  TYR A 290      41.384  33.880  64.355  1.00  0.00           C
ATOM   2099  HA  TYR A 290      42.241  34.538  64.366  1.00  0.00           H
ATOM   2100  CB  TYR A 290      41.664  32.759  65.343  1.00  0.00           C
ATOM   2101  HB1 TYR A 290      40.897  31.958  65.398  1.00  0.00           H
ATOM   2102  HB2 TYR A 290      41.623  33.230  66.348  1.00  0.00           H
ATOM   2103  CG  TYR A 290      43.077  32.256  65.247  1.00  0.00           C
ATOM   2104  CD1 TYR A 290      44.206  33.032  65.689  1.00  0.00           C
ATOM   2105  HD1 TYR A 290      44.018  34.012  66.101  1.00  0.00           H
ATOM   2106  CE1 TYR A 290      45.492  32.555  65.431  1.00  0.00           C
ATOM   2107  HE1 TYR A 290      46.363  33.113  65.742  1.00  0.00           H
ATOM   2108  CZ  TYR A 290      45.654  31.298  64.802  1.00  0.00           C
ATOM   2109  OH  TYR A 290      46.945  30.742  64.632  1.00  0.00           O
ATOM   2110  HH  TYR A 290      47.571  31.395  64.955  1.00  0.00           H
ATOM   2111  CD2 TYR A 290      43.264  31.043  64.607  1.00  0.00           C
ATOM   2112  HD2 TYR A 290      42.426  30.438  64.294  1.00  0.00           H
ATOM   2113  CE2 TYR A 290      44.555  30.524  64.394  1.00  0.00           C
ATOM   2114  HE2 TYR A 290      44.674  29.533  63.982  1.00  0.00           H
ATOM   2115  C   TYR A 290      41.347  33.370  62.937  1.00  0.00           C
ATOM   2116  O   TYR A 290      42.316  33.558  62.183  1.00  0.00           O
ATOM   2117  N   PHE A 291      40.227  32.899  62.449  1.00  0.00           N
ATOM   2118  HN  PHE A 291      39.450  32.856  63.073  1.00  0.00           H
ATOM   2119  CA  PHE A 291      40.145  32.447  61.095  1.00  0.00           C
ATOM   2120  HA  PHE A 291      40.973  31.759  61.006  1.00  0.00           H
ATOM   2121  CB  PHE A 291      38.840  31.651  61.035  1.00  0.00           C
ATOM   2122  HB1 PHE A 291      37.970  32.335  61.133  1.00  0.00           H
ATOM   2123  HB2 PHE A 291      38.781  30.989  61.925  1.00  0.00           H
ATOM   2124  CG  PHE A 291      38.645  30.844  59.706  1.00  0.00           C
ATOM   2125  CD1 PHE A 291      38.383  29.456  59.734  1.00  0.00           C
ATOM   2126  HD1 PHE A 291      38.288  28.987  60.702  1.00  0.00           H
ATOM   2127  CE1 PHE A 291      38.343  28.691  58.610  1.00  0.00           C
ATOM   2128  HE1 PHE A 291      38.007  27.667  58.685  1.00  0.00           H
ATOM   2129  CZ  PHE A 291      38.483  29.252  57.318  1.00  0.00           C
ATOM   2130  HZ  PHE A 291      38.492  28.683  56.399  1.00  0.00           H
ATOM   2131  CD2 PHE A 291      38.818  31.383  58.385  1.00  0.00           C
ATOM   2132  HD2 PHE A 291      38.975  32.448  58.296  1.00  0.00           H
ATOM   2133  CE2 PHE A 291      38.711  30.620  57.162  1.00  0.00           C
ATOM   2134  HE2 PHE A 291      38.728  31.133  56.212  1.00  0.00           H
ATOM   2135  C   PHE A 291      40.233  33.600  60.121  1.00  0.00           C
ATOM   2136  O   PHE A 291      41.060  33.593  59.133  1.00  0.00           O
ATOM   2137  N   PHE A 292      39.503  34.708  60.352  1.00  0.00           N
ATOM   2138  HN  PHE A 292      38.868  34.818  61.113  1.00  0.00           H
ATOM   2139  CA  PHE A 292      39.548  35.888  59.542  1.00  0.00           C
ATOM   2140  HA  PHE A 292      39.280  35.677  58.517  1.00  0.00           H
ATOM   2141  CB  PHE A 292      38.459  36.826  60.102  1.00  0.00           C
ATOM   2142  HB1 PHE A 292      38.372  36.773  61.208  1.00  0.00           H
ATOM   2143  HB2 PHE A 292      37.425  36.497  59.860  1.00  0.00           H
ATOM   2144  CG  PHE A 292      38.629  38.314  59.848  1.00  0.00           C
ATOM   2145  CD1 PHE A 292      38.155  38.749  58.663  1.00  0.00           C
ATOM   2146  HD1 PHE A 292      37.782  38.022  57.958  1.00  0.00           H
ATOM   2147  CE1 PHE A 292      38.050  40.085  58.337  1.00  0.00           C
ATOM   2148  HE1 PHE A 292      37.766  40.469  57.368  1.00  0.00           H
ATOM   2149  CZ  PHE A 292      38.579  40.983  59.246  1.00  0.00           C
ATOM   2150  HZ  PHE A 292      38.834  41.988  58.943  1.00  0.00           H
ATOM   2151  CD2 PHE A 292      38.986  39.222  60.778  1.00  0.00           C
ATOM   2152  HD2 PHE A 292      39.240  38.945  61.791  1.00  0.00           H
ATOM   2153  CE2 PHE A 292      39.010  40.599  60.553  1.00  0.00           C
ATOM   2154  HE2 PHE A 292      39.305  41.180  61.414  1.00  0.00           H
ATOM   2155  C   PHE A 292      40.938  36.485  59.495  1.00  0.00           C
ATOM   2156  O   PHE A 292      41.482  36.754  58.414  1.00  0.00           O
ATOM   2157  N   THR A 293      41.557  36.770  60.701  1.00  0.00           N
ATOM   2158  HN  THR A 293      41.036  36.642  61.541  1.00  0.00           H
ATOM   2159  CA  THR A 293      42.882  37.377  60.777  1.00  0.00           C
ATOM   2160  HA  THR A 293      42.962  38.387  60.402  1.00  0.00           H
ATOM   2161  CB  THR A 293      43.343  37.483  62.239  1.00  0.00           C
ATOM   2162  HB  THR A 293      43.180  36.483  62.694  1.00  0.00           H
ATOM   2163  OG1 THR A 293      42.546  38.404  63.007  1.00  0.00           O
ATOM   2164  HG1 THR A 293      41.799  37.857  63.260  1.00  0.00           H
ATOM   2165  CG2 THR A 293      44.723  37.816  62.592  1.00  0.00           C
ATOM   2166 1HG2 THR A 293      44.877  37.866  63.691  1.00  0.00           H
ATOM   2167 2HG2 THR A 293      45.002  38.795  62.147  1.00  0.00           H
ATOM   2168 3HG2 THR A 293      45.490  37.042  62.376  1.00  0.00           H
ATOM   2169  C   THR A 293      43.924  36.544  60.015  1.00  0.00           C
ATOM   2170  O   THR A 293      44.670  37.194  59.302  1.00  0.00           O
ATOM   2171  N   MET A 294      43.925  35.193  60.174  1.00  0.00           N
ATOM   2172  HN  MET A 294      43.295  34.658  60.732  1.00  0.00           H
ATOM   2173  CA  MET A 294      44.855  34.353  59.462  1.00  0.00           C
ATOM   2174  HA  MET A 294      45.903  34.607  59.510  1.00  0.00           H
ATOM   2175  CB  MET A 294      44.896  32.914  59.995  1.00  0.00           C
ATOM   2176  HB1 MET A 294      45.568  32.331  59.329  1.00  0.00           H
ATOM   2177  HB2 MET A 294      43.889  32.444  59.970  1.00  0.00           H
ATOM   2178  CG  MET A 294      45.410  32.790  61.505  1.00  0.00           C
ATOM   2179  HG1 MET A 294      45.714  31.724  61.567  1.00  0.00           H
ATOM   2180  HG2 MET A 294      44.563  32.924  62.211  1.00  0.00           H
ATOM   2181  SD  MET A 294      46.850  33.766  62.106  1.00  0.00           S
ATOM   2182  CE  MET A 294      48.046  32.422  61.720  1.00  0.00           C
ATOM   2183  HE1 MET A 294      49.083  32.764  61.927  1.00  0.00           H
ATOM   2184  HE2 MET A 294      48.063  32.331  60.613  1.00  0.00           H
ATOM   2185  HE3 MET A 294      47.836  31.444  62.204  1.00  0.00           H
ATOM   2186  C   MET A 294      44.603  34.323  57.980  1.00  0.00           C
ATOM   2187  O   MET A 294      45.548  34.388  57.229  1.00  0.00           O
ATOM   2188  N   ALA A 295      43.338  34.156  57.495  1.00  0.00           N
ATOM   2189  HN  ALA A 295      42.595  34.203  58.157  1.00  0.00           H
ATOM   2190  CA  ALA A 295      42.834  34.077  56.123  1.00  0.00           C
ATOM   2191  HA  ALA A 295      43.431  33.321  55.635  1.00  0.00           H
ATOM   2192  CB  ALA A 295      41.351  33.745  56.059  1.00  0.00           C
ATOM   2193  HB1 ALA A 295      40.738  34.567  56.486  1.00  0.00           H
ATOM   2194  HB2 ALA A 295      41.230  32.813  56.652  1.00  0.00           H
ATOM   2195  HB3 ALA A 295      41.091  33.759  54.979  1.00  0.00           H
ATOM   2196  C   ALA A 295      43.140  35.363  55.357  1.00  0.00           C
ATOM   2197  O   ALA A 295      43.488  35.307  54.201  1.00  0.00           O
ATOM   2198  N   GLY A 296      43.108  36.642  55.919  1.00  0.00           N
ATOM   2199  HN  GLY A 296      42.748  36.819  56.831  1.00  0.00           H
ATOM   2200  CA  GLY A 296      43.700  37.697  55.104  1.00  0.00           C
ATOM   2201  HA1 GLY A 296      43.600  38.706  55.478  1.00  0.00           H
ATOM   2202  HA2 GLY A 296      43.187  37.625  54.156  1.00  0.00           H
ATOM   2203  C   GLY A 296      45.160  37.668  54.827  1.00  0.00           C
ATOM   2204  O   GLY A 296      45.566  38.064  53.773  1.00  0.00           O
ATOM   2205  N   THR A 297      46.021  37.227  55.771  1.00  0.00           N
ATOM   2206  HN  THR A 297      45.770  36.892  56.676  1.00  0.00           H
ATOM   2207  CA  THR A 297      47.457  37.154  55.467  1.00  0.00           C
ATOM   2208  HA  THR A 297      47.808  38.085  55.047  1.00  0.00           H
ATOM   2209  CB  THR A 297      48.203  36.804  56.774  1.00  0.00           C
ATOM   2210  HB  THR A 297      47.994  35.762  57.097  1.00  0.00           H
ATOM   2211  OG1 THR A 297      47.803  37.770  57.717  1.00  0.00           O
ATOM   2212  HG1 THR A 297      47.032  38.157  57.296  1.00  0.00           H
ATOM   2213  CG2 THR A 297      49.709  36.948  56.619  1.00  0.00           C
ATOM   2214 1HG2 THR A 297      50.182  36.178  55.973  1.00  0.00           H
ATOM   2215 2HG2 THR A 297      50.243  36.842  57.588  1.00  0.00           H
ATOM   2216 3HG2 THR A 297      49.903  37.904  56.088  1.00  0.00           H
ATOM   2217  C   THR A 297      47.861  35.982  54.538  1.00  0.00           C
ATOM   2218  O   THR A 297      48.797  35.973  53.699  1.00  0.00           O
ATOM   2219  N   VAL A 298      47.076  34.828  54.700  1.00  0.00           N
ATOM   2220  HN  VAL A 298      46.412  34.733  55.437  1.00  0.00           H
ATOM   2221  CA  VAL A 298      47.188  33.643  53.968  1.00  0.00           C
ATOM   2222  HA  VAL A 298      48.254  33.510  54.077  1.00  0.00           H
ATOM   2223  CB  VAL A 298      46.320  32.490  54.485  1.00  0.00           C
ATOM   2224  HB  VAL A 298      45.343  32.865  54.857  1.00  0.00           H
ATOM   2225  CG1 VAL A 298      46.089  31.365  53.464  1.00  0.00           C
ATOM   2226 1HG1 VAL A 298      45.366  31.777  52.728  1.00  0.00           H
ATOM   2227 2HG1 VAL A 298      45.536  30.590  54.037  1.00  0.00           H
ATOM   2228 3HG1 VAL A 298      46.966  31.093  52.838  1.00  0.00           H
ATOM   2229  CG2 VAL A 298      47.143  31.908  55.719  1.00  0.00           C
ATOM   2230 1HG2 VAL A 298      46.669  30.930  55.951  1.00  0.00           H
ATOM   2231 2HG2 VAL A 298      47.056  32.676  56.517  1.00  0.00           H
ATOM   2232 3HG2 VAL A 298      48.197  31.662  55.469  1.00  0.00           H
ATOM   2233  C   VAL A 298      46.782  33.983  52.470  1.00  0.00           C
ATOM   2234  O   VAL A 298      47.531  33.762  51.551  1.00  0.00           O
ATOM   2235  N   TRP A 299      45.662  34.566  52.224  1.00  0.00           N
ATOM   2236  HN  TRP A 299      45.226  35.000  53.009  1.00  0.00           H
ATOM   2237  CA  TRP A 299      45.145  34.966  50.910  1.00  0.00           C
ATOM   2238  HA  TRP A 299      45.241  34.105  50.266  1.00  0.00           H
ATOM   2239  CB  TRP A 299      43.632  35.307  50.684  1.00  0.00           C
ATOM   2240  HB1 TRP A 299      43.506  35.746  49.671  1.00  0.00           H
ATOM   2241  HB2 TRP A 299      43.385  36.026  51.495  1.00  0.00           H
ATOM   2242  CG  TRP A 299      42.606  34.234  50.928  1.00  0.00           C
ATOM   2243  CD1 TRP A 299      41.670  34.051  51.927  1.00  0.00           C
ATOM   2244  HD1 TRP A 299      41.484  34.726  52.749  1.00  0.00           H
ATOM   2245  NE1 TRP A 299      41.021  32.864  51.812  1.00  0.00           N
ATOM   2246  HE1 TRP A 299      40.299  32.570  52.400  1.00  0.00           H
ATOM   2247  CE2 TRP A 299      41.549  32.094  50.830  1.00  0.00           C
ATOM   2248  CD2 TRP A 299      42.515  32.931  50.171  1.00  0.00           C
ATOM   2249  CE3 TRP A 299      43.066  32.496  48.970  1.00  0.00           C
ATOM   2250  HE3 TRP A 299      43.782  33.091  48.423  1.00  0.00           H
ATOM   2251  CZ3 TRP A 299      42.744  31.181  48.540  1.00  0.00           C
ATOM   2252  HZ3 TRP A 299      43.337  30.798  47.722  1.00  0.00           H
ATOM   2253  CZ2 TRP A 299      41.139  30.904  50.313  1.00  0.00           C
ATOM   2254  HZ2 TRP A 299      40.298  30.405  50.771  1.00  0.00           H
ATOM   2255  CH2 TRP A 299      41.795  30.409  49.241  1.00  0.00           C
ATOM   2256  HH2 TRP A 299      41.598  29.395  48.925  1.00  0.00           H
ATOM   2257  C   TRP A 299      46.066  36.016  50.232  1.00  0.00           C
ATOM   2258  O   TRP A 299      46.335  35.990  49.066  1.00  0.00           O
ATOM   2259  N   TRP A 300      46.644  36.911  51.067  1.00  0.00           N
ATOM   2260  HN  TRP A 300      46.423  36.911  52.039  1.00  0.00           H
ATOM   2261  CA  TRP A 300      47.731  37.822  50.724  1.00  0.00           C
ATOM   2262  HA  TRP A 300      47.345  38.410  49.905  1.00  0.00           H
ATOM   2263  CB  TRP A 300      47.859  38.751  51.985  1.00  0.00           C
ATOM   2264  HB1 TRP A 300      48.058  38.129  52.884  1.00  0.00           H
ATOM   2265  HB2 TRP A 300      46.840  39.193  51.976  1.00  0.00           H
ATOM   2266  CG  TRP A 300      48.929  39.798  51.759  1.00  0.00           C
ATOM   2267  CD1 TRP A 300      48.780  41.034  51.239  1.00  0.00           C
ATOM   2268  HD1 TRP A 300      47.854  41.520  50.971  1.00  0.00           H
ATOM   2269  NE1 TRP A 300      49.951  41.763  51.329  1.00  0.00           N
ATOM   2270  HE1 TRP A 300      50.126  42.716  51.210  1.00  0.00           H
ATOM   2271  CE2 TRP A 300      50.919  40.986  51.830  1.00  0.00           C
ATOM   2272  CD2 TRP A 300      50.326  39.675  52.052  1.00  0.00           C
ATOM   2273  CE3 TRP A 300      51.104  38.707  52.664  1.00  0.00           C
ATOM   2274  HE3 TRP A 300      50.528  37.867  53.023  1.00  0.00           H
ATOM   2275  CZ3 TRP A 300      52.445  38.894  52.959  1.00  0.00           C
ATOM   2276  HZ3 TRP A 300      53.036  38.126  53.435  1.00  0.00           H
ATOM   2277  CZ2 TRP A 300      52.304  41.201  51.980  1.00  0.00           C
ATOM   2278  HZ2 TRP A 300      52.809  42.145  51.838  1.00  0.00           H
ATOM   2279  CH2 TRP A 300      53.025  40.059  52.534  1.00  0.00           C
ATOM   2280  HH2 TRP A 300      54.083  40.223  52.681  1.00  0.00           H
ATOM   2281  C   TRP A 300      49.029  37.070  50.366  1.00  0.00           C
ATOM   2282  O   TRP A 300      49.570  37.479  49.339  1.00  0.00           O
ATOM   2283  N   VAL A 301      49.420  36.014  50.978  1.00  0.00           N
ATOM   2284  HN  VAL A 301      48.941  35.828  51.833  1.00  0.00           H
ATOM   2285  CA  VAL A 301      50.452  35.179  50.443  1.00  0.00           C
ATOM   2286  HA  VAL A 301      51.331  35.764  50.216  1.00  0.00           H
ATOM   2287  CB  VAL A 301      50.804  33.982  51.353  1.00  0.00           C
ATOM   2288  HB  VAL A 301      49.837  33.609  51.754  1.00  0.00           H
ATOM   2289  CG1 VAL A 301      51.541  32.766  50.693  1.00  0.00           C
ATOM   2290 1HG1 VAL A 301      51.594  31.984  51.481  1.00  0.00           H
ATOM   2291 2HG1 VAL A 301      52.542  33.064  50.315  1.00  0.00           H
ATOM   2292 3HG1 VAL A 301      50.948  32.342  49.855  1.00  0.00           H
ATOM   2293  CG2 VAL A 301      51.689  34.600  52.495  1.00  0.00           C
ATOM   2294 1HG2 VAL A 301      51.766  33.766  53.225  1.00  0.00           H
ATOM   2295 2HG2 VAL A 301      51.226  35.531  52.887  1.00  0.00           H
ATOM   2296 3HG2 VAL A 301      52.727  34.979  52.377  1.00  0.00           H
ATOM   2297  C   VAL A 301      50.040  34.679  49.005  1.00  0.00           C
ATOM   2298  O   VAL A 301      50.812  34.934  48.079  1.00  0.00           O
ATOM   2299  N   ILE A 302      48.819  34.277  48.759  1.00  0.00           N
ATOM   2300  HN  ILE A 302      48.282  34.069  49.573  1.00  0.00           H
ATOM   2301  CA  ILE A 302      48.339  33.941  47.412  1.00  0.00           C
ATOM   2302  HA  ILE A 302      49.022  33.296  46.878  1.00  0.00           H
ATOM   2303  CB  ILE A 302      46.857  33.399  47.451  1.00  0.00           C
ATOM   2304  HB  ILE A 302      46.076  34.112  47.793  1.00  0.00           H
ATOM   2305  CG2 ILE A 302      46.497  32.929  45.956  1.00  0.00           C
ATOM   2306 1HG2 ILE A 302      45.480  32.486  46.025  1.00  0.00           H
ATOM   2307 2HG2 ILE A 302      47.179  32.082  45.727  1.00  0.00           H
ATOM   2308 3HG2 ILE A 302      46.527  33.790  45.255  1.00  0.00           H
ATOM   2309  CG1 ILE A 302      46.776  32.167  48.445  1.00  0.00           C
ATOM   2310 1HG1 ILE A 302      45.830  31.701  48.097  1.00  0.00           H
ATOM   2311 2HG1 ILE A 302      46.801  32.458  49.517  1.00  0.00           H
ATOM   2312  CD  ILE A 302      47.866  31.075  48.210  1.00  0.00           C
ATOM   2313  HD1 ILE A 302      47.808  30.122  48.777  1.00  0.00           H
ATOM   2314  HD2 ILE A 302      48.942  31.315  48.353  1.00  0.00           H
ATOM   2315  HD3 ILE A 302      47.848  30.814  47.130  1.00  0.00           H
ATOM   2316  C   ILE A 302      48.385  35.188  46.412  1.00  0.00           C
ATOM   2317  O   ILE A 302      48.923  35.042  45.317  1.00  0.00           O
ATOM   2318  N   LEU A 303      47.875  36.423  46.720  1.00  0.00           N
ATOM   2319  HN  LEU A 303      47.407  36.501  47.597  1.00  0.00           H
ATOM   2320  CA  LEU A 303      48.233  37.662  45.993  1.00  0.00           C
ATOM   2321  HA  LEU A 303      47.713  37.558  45.052  1.00  0.00           H
ATOM   2322  CB  LEU A 303      47.511  38.806  46.684  1.00  0.00           C
ATOM   2323  HB1 LEU A 303      47.818  39.780  46.247  1.00  0.00           H
ATOM   2324  HB2 LEU A 303      47.831  38.697  47.742  1.00  0.00           H
ATOM   2325  CG  LEU A 303      46.028  38.766  46.586  1.00  0.00           C
ATOM   2326  HG  LEU A 303      45.600  37.800  46.929  1.00  0.00           H
ATOM   2327  CD1 LEU A 303      45.500  39.824  47.594  1.00  0.00           C
ATOM   2328 1HD1 LEU A 303      45.906  40.844  47.420  1.00  0.00           H
ATOM   2329 2HD1 LEU A 303      45.918  39.523  48.579  1.00  0.00           H
ATOM   2330 3HD1 LEU A 303      44.402  39.838  47.762  1.00  0.00           H
ATOM   2331  CD2 LEU A 303      45.574  38.915  45.180  1.00  0.00           C
ATOM   2332 1HD2 LEU A 303      45.859  37.995  44.626  1.00  0.00           H
ATOM   2333 2HD2 LEU A 303      46.093  39.722  44.620  1.00  0.00           H
ATOM   2334 3HD2 LEU A 303      44.469  38.904  45.064  1.00  0.00           H
ATOM   2335  C   LEU A 303      49.643  37.911  45.716  1.00  0.00           C
ATOM   2336  O   LEU A 303      49.950  38.214  44.556  1.00  0.00           O
ATOM   2337  N   THR A 304      50.563  37.765  46.696  1.00  0.00           N
ATOM   2338  HN  THR A 304      50.276  37.581  47.632  1.00  0.00           H
ATOM   2339  CA  THR A 304      52.028  37.943  46.436  1.00  0.00           C
ATOM   2340  HA  THR A 304      52.187  38.805  45.804  1.00  0.00           H
ATOM   2341  CB  THR A 304      52.879  38.168  47.786  1.00  0.00           C
ATOM   2342  HB  THR A 304      53.901  38.365  47.396  1.00  0.00           H
ATOM   2343  OG1 THR A 304      52.844  37.099  48.741  1.00  0.00           O
ATOM   2344  HG1 THR A 304      52.126  36.492  48.547  1.00  0.00           H
ATOM   2345  CG2 THR A 304      52.349  39.405  48.528  1.00  0.00           C
ATOM   2346 1HG2 THR A 304      51.519  39.204  49.239  1.00  0.00           H
ATOM   2347 2HG2 THR A 304      52.029  40.134  47.754  1.00  0.00           H
ATOM   2348 3HG2 THR A 304      53.135  39.810  49.201  1.00  0.00           H
ATOM   2349  C   THR A 304      52.699  36.892  45.570  1.00  0.00           C
ATOM   2350  O   THR A 304      53.577  37.160  44.760  1.00  0.00           O
ATOM   2351  N   ILE A 305      52.298  35.690  45.741  1.00  0.00           N
ATOM   2352  HN  ILE A 305      51.539  35.474  46.350  1.00  0.00           H
ATOM   2353  CA  ILE A 305      52.571  34.575  44.826  1.00  0.00           C
ATOM   2354  HA  ILE A 305      53.649  34.518  44.859  1.00  0.00           H
ATOM   2355  CB  ILE A 305      51.954  33.258  45.262  1.00  0.00           C
ATOM   2356  HB  ILE A 305      50.852  33.335  45.147  1.00  0.00           H
ATOM   2357  CG2 ILE A 305      52.288  32.213  44.126  1.00  0.00           C
ATOM   2358 1HG2 ILE A 305      51.991  31.175  44.390  1.00  0.00           H
ATOM   2359 2HG2 ILE A 305      53.398  32.241  44.086  1.00  0.00           H
ATOM   2360 3HG2 ILE A 305      51.913  32.340  43.088  1.00  0.00           H
ATOM   2361  CG1 ILE A 305      52.512  32.728  46.567  1.00  0.00           C
ATOM   2362 1HG1 ILE A 305      52.480  33.576  47.284  1.00  0.00           H
ATOM   2363 2HG1 ILE A 305      53.560  32.364  46.518  1.00  0.00           H
ATOM   2364  CD  ILE A 305      51.566  31.650  47.152  1.00  0.00           C
ATOM   2365  HD1 ILE A 305      50.524  32.031  47.210  1.00  0.00           H
ATOM   2366  HD2 ILE A 305      51.881  31.260  48.143  1.00  0.00           H
ATOM   2367  HD3 ILE A 305      51.591  30.838  46.395  1.00  0.00           H
ATOM   2368  C   ILE A 305      52.079  34.797  43.347  1.00  0.00           C
ATOM   2369  O   ILE A 305      52.698  34.474  42.286  1.00  0.00           O
ATOM   2370  N   THR A 306      50.867  35.396  43.217  1.00  0.00           N
ATOM   2371  HN  THR A 306      50.319  35.702  43.991  1.00  0.00           H
ATOM   2372  CA  THR A 306      50.276  35.595  41.876  1.00  0.00           C
ATOM   2373  HA  THR A 306      50.400  34.717  41.259  1.00  0.00           H
ATOM   2374  CB  THR A 306      48.821  35.946  41.892  1.00  0.00           C
ATOM   2375  HB  THR A 306      48.691  36.836  42.544  1.00  0.00           H
ATOM   2376  OG1 THR A 306      48.109  34.920  42.600  1.00  0.00           O
ATOM   2377  HG1 THR A 306      48.422  34.984  43.505  1.00  0.00           H
ATOM   2378  CG2 THR A 306      48.152  36.211  40.472  1.00  0.00           C
ATOM   2379 1HG2 THR A 306      47.067  36.224  40.710  1.00  0.00           H
ATOM   2380 2HG2 THR A 306      48.341  35.327  39.826  1.00  0.00           H
ATOM   2381 3HG2 THR A 306      48.657  37.025  39.910  1.00  0.00           H
ATOM   2382  C   THR A 306      51.018  36.683  41.116  1.00  0.00           C
ATOM   2383  O   THR A 306      50.850  36.586  39.916  1.00  0.00           O
ATOM   2384  N   TRP A 307      51.789  37.517  41.720  1.00  0.00           N
ATOM   2385  HN  TRP A 307      51.590  37.499  42.697  1.00  0.00           H
ATOM   2386  CA  TRP A 307      52.494  38.592  41.069  1.00  0.00           C
ATOM   2387  HA  TRP A 307      51.859  39.013  40.303  1.00  0.00           H
ATOM   2388  CB  TRP A 307      52.710  39.591  42.217  1.00  0.00           C
ATOM   2389  HB1 TRP A 307      53.507  39.354  42.955  1.00  0.00           H
ATOM   2390  HB2 TRP A 307      51.814  39.733  42.857  1.00  0.00           H
ATOM   2391  CG  TRP A 307      52.887  41.022  41.778  1.00  0.00           C
ATOM   2392  CD1 TRP A 307      52.000  41.870  41.127  1.00  0.00           C
ATOM   2393  HD1 TRP A 307      51.025  41.452  40.923  1.00  0.00           H
ATOM   2394  NE1 TRP A 307      52.601  43.068  40.942  1.00  0.00           N
ATOM   2395  HE1 TRP A 307      52.064  43.876  40.839  1.00  0.00           H
ATOM   2396  CE2 TRP A 307      53.955  42.958  41.244  1.00  0.00           C
ATOM   2397  CD2 TRP A 307      54.224  41.630  41.708  1.00  0.00           C
ATOM   2398  CE3 TRP A 307      55.512  41.174  42.008  1.00  0.00           C
ATOM   2399  HE3 TRP A 307      55.799  40.192  42.356  1.00  0.00           H
ATOM   2400  CZ3 TRP A 307      56.541  42.037  41.722  1.00  0.00           C
ATOM   2401  HZ3 TRP A 307      57.584  41.761  41.776  1.00  0.00           H
ATOM   2402  CZ2 TRP A 307      54.985  43.849  41.014  1.00  0.00           C
ATOM   2403  HZ2 TRP A 307      54.770  44.861  40.703  1.00  0.00           H
ATOM   2404  CH2 TRP A 307      56.267  43.455  41.421  1.00  0.00           C
ATOM   2405  HH2 TRP A 307      57.107  44.118  41.276  1.00  0.00           H
ATOM   2406  C   TRP A 307      53.971  38.143  40.638  1.00  0.00           C
ATOM   2407  O   TRP A 307      54.414  38.499  39.574  1.00  0.00           O
ATOM   2408  N   PHE A 308      54.553  37.248  41.419  1.00  0.00           N
ATOM   2409  HN  PHE A 308      54.209  36.952  42.307  1.00  0.00           H
ATOM   2410  CA  PHE A 308      55.688  36.504  41.122  1.00  0.00           C
ATOM   2411  HA  PHE A 308      56.604  36.994  40.826  1.00  0.00           H
ATOM   2412  CB  PHE A 308      56.086  35.602  42.409  1.00  0.00           C
ATOM   2413  HB1 PHE A 308      55.210  34.983  42.699  1.00  0.00           H
ATOM   2414  HB2 PHE A 308      56.324  36.213  43.305  1.00  0.00           H
ATOM   2415  CG  PHE A 308      57.225  34.570  42.133  1.00  0.00           C
ATOM   2416  CD1 PHE A 308      58.348  34.798  41.392  1.00  0.00           C
ATOM   2417  HD1 PHE A 308      58.599  35.822  41.158  1.00  0.00           H
ATOM   2418  CE1 PHE A 308      59.260  33.816  41.018  1.00  0.00           C
ATOM   2419  HE1 PHE A 308      60.121  34.047  40.408  1.00  0.00           H
ATOM   2420  CZ  PHE A 308      58.855  32.462  41.265  1.00  0.00           C
ATOM   2421  HZ  PHE A 308      59.579  31.700  41.017  1.00  0.00           H
ATOM   2422  CD2 PHE A 308      56.839  33.225  42.372  1.00  0.00           C
ATOM   2423  HD2 PHE A 308      55.861  33.063  42.800  1.00  0.00           H
ATOM   2424  CE2 PHE A 308      57.695  32.184  41.955  1.00  0.00           C
ATOM   2425  HE2 PHE A 308      57.304  31.206  42.194  1.00  0.00           H
ATOM   2426  C   PHE A 308      55.540  35.617  39.848  1.00  0.00           C
ATOM   2427  O   PHE A 308      56.440  35.544  39.003  1.00  0.00           O
ATOM   2428  N   LEU A 309      54.407  34.949  39.743  1.00  0.00           N
ATOM   2429  HN  LEU A 309      53.765  34.886  40.503  1.00  0.00           H
ATOM   2430  CA  LEU A 309      53.997  34.223  38.566  1.00  0.00           C
ATOM   2431  HA  LEU A 309      54.775  33.595  38.158  1.00  0.00           H
ATOM   2432  CB  LEU A 309      52.980  33.176  38.924  1.00  0.00           C
ATOM   2433  HB1 LEU A 309      52.569  32.621  38.054  1.00  0.00           H
ATOM   2434  HB2 LEU A 309      52.133  33.770  39.330  1.00  0.00           H
ATOM   2435  CG  LEU A 309      53.495  32.108  39.993  1.00  0.00           C
ATOM   2436  HG  LEU A 309      53.802  32.662  40.905  1.00  0.00           H
ATOM   2437  CD1 LEU A 309      52.250  31.216  40.542  1.00  0.00           C
ATOM   2438 1HD1 LEU A 309      52.426  30.460  41.337  1.00  0.00           H
ATOM   2439 2HD1 LEU A 309      51.851  30.574  39.728  1.00  0.00           H
ATOM   2440 3HD1 LEU A 309      51.444  31.935  40.803  1.00  0.00           H
ATOM   2441  CD2 LEU A 309      54.598  31.234  39.383  1.00  0.00           C
ATOM   2442 1HD2 LEU A 309      55.382  31.950  39.058  1.00  0.00           H
ATOM   2443 2HD2 LEU A 309      54.209  30.651  38.521  1.00  0.00           H
ATOM   2444 3HD2 LEU A 309      55.075  30.678  40.219  1.00  0.00           H
ATOM   2445  C   LEU A 309      53.579  35.068  37.416  1.00  0.00           C
ATOM   2446  O   LEU A 309      54.046  34.896  36.298  1.00  0.00           O
ATOM   2447  N   ALA A 310      52.846  36.216  37.690  1.00  0.00           N
ATOM   2448  HN  ALA A 310      52.632  36.365  38.653  1.00  0.00           H
ATOM   2449  CA  ALA A 310      52.523  37.076  36.580  1.00  0.00           C
ATOM   2450  HA  ALA A 310      52.075  36.459  35.817  1.00  0.00           H
ATOM   2451  CB  ALA A 310      51.457  38.017  37.030  1.00  0.00           C
ATOM   2452  HB1 ALA A 310      51.225  38.761  36.238  1.00  0.00           H
ATOM   2453  HB2 ALA A 310      51.759  38.666  37.879  1.00  0.00           H
ATOM   2454  HB3 ALA A 310      50.592  37.392  37.340  1.00  0.00           H
ATOM   2455  C   ALA A 310      53.618  37.927  35.977  1.00  0.00           C
ATOM   2456  O   ALA A 310      53.534  38.462  34.846  1.00  0.00           O
ATOM   2457  N   ALA A 311      54.806  38.077  36.659  1.00  0.00           N
ATOM   2458  HN  ALA A 311      54.845  37.718  37.589  1.00  0.00           H
ATOM   2459  CA  ALA A 311      55.993  38.559  36.013  1.00  0.00           C
ATOM   2460  HA  ALA A 311      55.842  39.573  35.672  1.00  0.00           H
ATOM   2461  CB  ALA A 311      57.087  38.653  37.101  1.00  0.00           C
ATOM   2462  HB1 ALA A 311      57.303  37.637  37.497  1.00  0.00           H
ATOM   2463  HB2 ALA A 311      56.688  39.151  38.010  1.00  0.00           H
ATOM   2464  HB3 ALA A 311      57.995  39.204  36.774  1.00  0.00           H
ATOM   2465  C   ALA A 311      56.565  37.679  34.781  1.00  0.00           C
ATOM   2466  O   ALA A 311      56.889  38.195  33.674  1.00  0.00           O
ATOM   2467  N   GLY A 312      56.546  36.301  34.896  1.00  0.00           N
ATOM   2468  HN  GLY A 312      56.177  35.909  35.735  1.00  0.00           H
ATOM   2469  CA  GLY A 312      56.932  35.378  33.887  1.00  0.00           C
ATOM   2470  HA1 GLY A 312      57.230  34.466  34.382  1.00  0.00           H
ATOM   2471  HA2 GLY A 312      57.784  35.820  33.391  1.00  0.00           H
ATOM   2472  C   GLY A 312      55.944  34.849  32.896  1.00  0.00           C
ATOM   2473  O   GLY A 312      56.352  34.298  31.830  1.00  0.00           O
ATOM   2474  N   ARG A 313      54.653  34.915  33.215  1.00  0.00           N
ATOM   2475  HN  ARG A 313      54.456  35.273  34.124  1.00  0.00           H
ATOM   2476  CA  ARG A 313      53.547  34.547  32.378  1.00  0.00           C
ATOM   2477  HA  ARG A 313      53.943  33.951  31.570  1.00  0.00           H
ATOM   2478  CB  ARG A 313      52.550  33.760  33.237  1.00  0.00           C
ATOM   2479  HB1 ARG A 313      51.633  33.540  32.649  1.00  0.00           H
ATOM   2480  HB2 ARG A 313      52.074  34.496  33.919  1.00  0.00           H
ATOM   2481  CG  ARG A 313      53.017  32.534  34.071  1.00  0.00           C
ATOM   2482  HG1 ARG A 313      52.129  32.111  34.589  1.00  0.00           H
ATOM   2483  HG2 ARG A 313      53.767  32.874  34.817  1.00  0.00           H
ATOM   2484  CD  ARG A 313      53.657  31.440  33.149  1.00  0.00           C
ATOM   2485  HD1 ARG A 313      54.674  31.778  32.856  1.00  0.00           H
ATOM   2486  HD2 ARG A 313      53.081  31.278  32.212  1.00  0.00           H
ATOM   2487  NE  ARG A 313      53.750  30.238  34.021  1.00  0.00           N
ATOM   2488  HE  ARG A 313      53.209  30.117  34.853  1.00  0.00           H
ATOM   2489  CZ  ARG A 313      54.497  29.189  33.648  1.00  0.00           C
ATOM   2490  NH1 ARG A 313      55.160  29.194  32.535  1.00  0.00           N
ATOM   2491 1HH1 ARG A 313      55.565  28.309  32.306  1.00  0.00           H
ATOM   2492 2HH1 ARG A 313      55.069  29.934  31.868  1.00  0.00           H
ATOM   2493  NH2 ARG A 313      54.683  28.161  34.381  1.00  0.00           N
ATOM   2494 1HH2 ARG A 313      55.380  27.559  33.993  1.00  0.00           H
ATOM   2495 2HH2 ARG A 313      54.442  28.190  35.351  1.00  0.00           H
ATOM   2496  C   ARG A 313      52.980  35.723  31.676  1.00  0.00           C
ATOM   2497  O   ARG A 313      53.199  36.889  32.013  1.00  0.00           O
ATOM   2498  N   LYS A 314      52.309  35.520  30.574  1.00  0.00           N
ATOM   2499  HN  LYS A 314      52.313  34.571  30.266  1.00  0.00           H
ATOM   2500  CA  LYS A 314      51.581  36.540  29.806  1.00  0.00           C
ATOM   2501  HA  LYS A 314      52.030  37.517  29.903  1.00  0.00           H
ATOM   2502  CB  LYS A 314      51.487  35.983  28.392  1.00  0.00           C
ATOM   2503  HB1 LYS A 314      50.693  36.478  27.793  1.00  0.00           H
ATOM   2504  HB2 LYS A 314      51.113  34.947  28.535  1.00  0.00           H
ATOM   2505  CG  LYS A 314      52.807  36.130  27.608  1.00  0.00           C
ATOM   2506  HG1 LYS A 314      53.643  35.892  28.301  1.00  0.00           H
ATOM   2507  HG2 LYS A 314      52.934  37.207  27.366  1.00  0.00           H
ATOM   2508  CD  LYS A 314      52.719  35.272  26.281  1.00  0.00           C
ATOM   2509  HD1 LYS A 314      53.680  35.578  25.814  1.00  0.00           H
ATOM   2510  HD2 LYS A 314      51.906  35.706  25.660  1.00  0.00           H
ATOM   2511  CE  LYS A 314      52.567  33.760  26.230  1.00  0.00           C
ATOM   2512  HE1 LYS A 314      52.631  33.213  25.265  1.00  0.00           H
ATOM   2513  HE2 LYS A 314      51.586  33.653  26.741  1.00  0.00           H
ATOM   2514  NZ  LYS A 314      53.600  33.175  27.081  1.00  0.00           N
ATOM   2515  HZ1 LYS A 314      54.436  33.777  27.223  1.00  0.00           H
ATOM   2516  HZ2 LYS A 314      53.975  32.226  26.878  1.00  0.00           H
ATOM   2517  HZ3 LYS A 314      53.120  33.171  28.004  1.00  0.00           H
ATOM   2518  C   LYS A 314      50.121  36.688  30.302  1.00  0.00           C
ATOM   2519  O   LYS A 314      49.592  35.780  30.858  1.00  0.00           O
ATOM   2520  N   TRP A 315      49.480  37.880  29.986  1.00  0.00           N
ATOM   2521  HN  TRP A 315      50.019  38.484  29.404  1.00  0.00           H
ATOM   2522  CA  TRP A 315      48.066  38.141  30.304  1.00  0.00           C
ATOM   2523  HA  TRP A 315      47.871  37.874  31.332  1.00  0.00           H
ATOM   2524  CB  TRP A 315      47.839  39.595  29.920  1.00  0.00           C
ATOM   2525  HB1 TRP A 315      47.987  39.751  28.830  1.00  0.00           H
ATOM   2526  HB2 TRP A 315      48.683  40.156  30.376  1.00  0.00           H
ATOM   2527  CG  TRP A 315      46.578  40.241  30.445  1.00  0.00           C
ATOM   2528  CD1 TRP A 315      46.434  40.744  31.639  1.00  0.00           C
ATOM   2529  HD1 TRP A 315      47.214  40.976  32.348  1.00  0.00           H
ATOM   2530  NE1 TRP A 315      45.206  41.297  31.714  1.00  0.00           N
ATOM   2531  HE1 TRP A 315      44.767  41.743  32.464  1.00  0.00           H
ATOM   2532  CE2 TRP A 315      44.486  41.133  30.575  1.00  0.00           C
ATOM   2533  CD2 TRP A 315      45.358  40.452  29.715  1.00  0.00           C
ATOM   2534  CE3 TRP A 315      44.931  40.046  28.475  1.00  0.00           C
ATOM   2535  HE3 TRP A 315      45.574  39.612  27.724  1.00  0.00           H
ATOM   2536  CZ3 TRP A 315      43.612  40.272  28.064  1.00  0.00           C
ATOM   2537  HZ3 TRP A 315      43.281  39.968  27.082  1.00  0.00           H
ATOM   2538  CZ2 TRP A 315      43.130  41.425  30.226  1.00  0.00           C
ATOM   2539  HZ2 TRP A 315      42.502  41.998  30.892  1.00  0.00           H
ATOM   2540  CH2 TRP A 315      42.711  40.875  28.975  1.00  0.00           C
ATOM   2541  HH2 TRP A 315      41.681  41.114  28.758  1.00  0.00           H
ATOM   2542  C   TRP A 315      47.118  37.161  29.441  1.00  0.00           C
ATOM   2543  O   TRP A 315      47.398  36.811  28.303  1.00  0.00           O
ATOM   2544  N   SER A 316      45.973  36.759  29.943  1.00  0.00           N
ATOM   2545  HN  SER A 316      45.815  37.109  30.863  1.00  0.00           H
ATOM   2546  CA  SER A 316      44.958  36.005  29.187  1.00  0.00           C
ATOM   2547  HA  SER A 316      44.894  36.422  28.193  1.00  0.00           H
ATOM   2548  CB  SER A 316      45.194  34.478  29.287  1.00  0.00           C
ATOM   2549  HB1 SER A 316      45.268  34.170  30.351  1.00  0.00           H
ATOM   2550  HB2 SER A 316      46.210  34.290  28.878  1.00  0.00           H
ATOM   2551  OG  SER A 316      44.269  33.737  28.499  1.00  0.00           O
ATOM   2552  HG1 SER A 316      44.672  33.675  27.630  1.00  0.00           H
ATOM   2553  C   SER A 316      43.616  36.350  29.762  1.00  0.00           C
ATOM   2554  O   SER A 316      43.465  36.279  30.935  1.00  0.00           O
ATOM   2555  N   CYS A 317      42.610  36.833  28.866  1.00  0.00           N
ATOM   2556  HN  CYS A 317      42.707  37.010  27.890  1.00  0.00           H
ATOM   2557  CA  CYS A 317      41.277  37.225  29.280  1.00  0.00           C
ATOM   2558  HA  CYS A 317      40.931  38.079  28.716  1.00  0.00           H
ATOM   2559  CB  CYS A 317      40.214  36.180  28.975  1.00  0.00           C
ATOM   2560  HB1 CYS A 317      39.231  36.593  29.291  1.00  0.00           H
ATOM   2561  HB2 CYS A 317      40.456  35.262  29.552  1.00  0.00           H
ATOM   2562  SG  CYS A 317      40.020  35.740  27.249  1.00  0.00           S
ATOM   2563  HG1 CYS A 317      39.381  36.871  26.986  1.00  0.00           H
ATOM   2564  C   CYS A 317      41.020  37.662  30.745  1.00  0.00           C
ATOM   2565  O   CYS A 317      40.399  36.965  31.601  1.00  0.00           O
ATOM   2566  N   GLU A 318      41.625  38.800  31.233  1.00  0.00           N
ATOM   2567  HN  GLU A 318      42.197  39.382  30.661  1.00  0.00           H
ATOM   2568  CA  GLU A 318      41.464  39.287  32.628  1.00  0.00           C
ATOM   2569  HA  GLU A 318      41.862  40.288  32.551  1.00  0.00           H
ATOM   2570  CB  GLU A 318      39.981  39.528  33.143  1.00  0.00           C
ATOM   2571  HB1 GLU A 318      40.069  39.828  34.209  1.00  0.00           H
ATOM   2572  HB2 GLU A 318      39.325  38.633  33.080  1.00  0.00           H
ATOM   2573  CG  GLU A 318      39.321  40.632  32.290  1.00  0.00           C
ATOM   2574  HG1 GLU A 318      38.594  40.084  31.654  1.00  0.00           H
ATOM   2575  HG2 GLU A 318      39.970  41.300  31.683  1.00  0.00           H
ATOM   2576  CD  GLU A 318      38.495  41.498  33.205  1.00  0.00           C
ATOM   2577  OE1 GLU A 318      39.048  42.434  33.820  1.00  0.00           O
ATOM   2578  OE2 GLU A 318      37.225  41.329  33.343  1.00  0.00           O
ATOM   2579  C   GLU A 318      42.368  38.586  33.699  1.00  0.00           C
ATOM   2580  O   GLU A 318      41.989  38.477  34.888  1.00  0.00           O
ATOM   2581  N   ALA A 319      43.555  38.059  33.344  1.00  0.00           N
ATOM   2582  HN  ALA A 319      43.797  38.189  32.386  1.00  0.00           H
ATOM   2583  CA  ALA A 319      44.368  37.190  34.241  1.00  0.00           C
ATOM   2584  HA  ALA A 319      44.647  37.656  35.175  1.00  0.00           H
ATOM   2585  CB  ALA A 319      43.620  35.911  34.603  1.00  0.00           C
ATOM   2586  HB1 ALA A 319      43.991  35.259  35.423  1.00  0.00           H
ATOM   2587  HB2 ALA A 319      43.529  35.400  33.620  1.00  0.00           H
ATOM   2588  HB3 ALA A 319      42.564  36.096  34.894  1.00  0.00           H
ATOM   2589  C   ALA A 319      45.635  36.764  33.486  1.00  0.00           C
ATOM   2590  O   ALA A 319      46.092  37.458  32.633  1.00  0.00           O
ATOM   2591  N   ILE A 320      46.276  35.561  33.802  1.00  0.00           N
ATOM   2592  HN  ILE A 320      45.920  35.034  34.570  1.00  0.00           H
ATOM   2593  CA  ILE A 320      47.483  35.048  33.124  1.00  0.00           C
ATOM   2594  HA  ILE A 320      47.898  35.692  32.363  1.00  0.00           H
ATOM   2595  CB  ILE A 320      48.680  34.911  34.108  1.00  0.00           C
ATOM   2596  HB  ILE A 320      49.548  34.309  33.761  1.00  0.00           H
ATOM   2597  CG2 ILE A 320      49.214  36.413  34.379  1.00  0.00           C
ATOM   2598 1HG2 ILE A 320      49.680  36.603  35.370  1.00  0.00           H
ATOM   2599 2HG2 ILE A 320      48.380  37.107  34.142  1.00  0.00           H
ATOM   2600 3HG2 ILE A 320      50.027  36.477  33.624  1.00  0.00           H
ATOM   2601  CG1 ILE A 320      48.300  34.080  35.307  1.00  0.00           C
ATOM   2602 1HG1 ILE A 320      47.923  33.085  34.986  1.00  0.00           H
ATOM   2603 2HG1 ILE A 320      47.427  34.526  35.830  1.00  0.00           H
ATOM   2604  CD  ILE A 320      49.423  33.891  36.284  1.00  0.00           C
ATOM   2605  HD1 ILE A 320      49.184  33.159  37.085  1.00  0.00           H
ATOM   2606  HD2 ILE A 320      49.714  34.834  36.793  1.00  0.00           H
ATOM   2607  HD3 ILE A 320      50.255  33.475  35.676  1.00  0.00           H
ATOM   2608  C   ILE A 320      47.140  33.712  32.436  1.00  0.00           C
ATOM   2609  O   ILE A 320      46.024  33.218  32.652  1.00  0.00           O
ATOM   2610  N   GLU A 321      48.069  33.214  31.579  1.00  0.00           N
ATOM   2611  HN  GLU A 321      48.880  33.694  31.252  1.00  0.00           H
ATOM   2612  CA  GLU A 321      47.903  31.890  30.934  1.00  0.00           C
ATOM   2613  HA  GLU A 321      46.958  31.926  30.412  1.00  0.00           H
ATOM   2614  CB  GLU A 321      49.052  31.703  29.923  1.00  0.00           C
ATOM   2615  HB1 GLU A 321      48.770  32.294  29.025  1.00  0.00           H
ATOM   2616  HB2 GLU A 321      49.058  30.629  29.636  1.00  0.00           H
ATOM   2617  CG  GLU A 321      50.403  32.123  30.500  1.00  0.00           C
ATOM   2618  HG1 GLU A 321      50.505  31.601  31.476  1.00  0.00           H
ATOM   2619  HG2 GLU A 321      50.430  33.232  30.561  1.00  0.00           H
ATOM   2620  CD  GLU A 321      51.608  31.848  29.609  1.00  0.00           C
ATOM   2621  OE1 GLU A 321      51.616  30.781  29.051  1.00  0.00           O
ATOM   2622  OE2 GLU A 321      52.485  32.706  29.504  1.00  0.00           O
ATOM   2623  C   GLU A 321      47.923  30.745  31.974  1.00  0.00           C
ATOM   2624  O   GLU A 321      48.698  30.745  32.927  1.00  0.00           O
ATOM   2625  N   GLN A 322      47.019  29.737  31.831  1.00  0.00           N
ATOM   2626  HN  GLN A 322      46.283  29.861  31.170  1.00  0.00           H
ATOM   2627  CA  GLN A 322      46.849  28.717  32.884  1.00  0.00           C
ATOM   2628  HA  GLN A 322      47.231  29.047  33.838  1.00  0.00           H
ATOM   2629  CB  GLN A 322      45.322  28.333  33.115  1.00  0.00           C
ATOM   2630  HB1 GLN A 322      45.212  27.426  33.747  1.00  0.00           H
ATOM   2631  HB2 GLN A 322      44.855  28.195  32.117  1.00  0.00           H
ATOM   2632  CG  GLN A 322      44.556  29.554  33.842  1.00  0.00           C
ATOM   2633  HG1 GLN A 322      43.624  29.098  34.238  1.00  0.00           H
ATOM   2634  HG2 GLN A 322      44.290  30.307  33.069  1.00  0.00           H
ATOM   2635  CD  GLN A 322      45.210  30.264  34.946  1.00  0.00           C
ATOM   2636  OE1 GLN A 322      45.740  29.624  35.833  1.00  0.00           O
ATOM   2637  NE2 GLN A 322      45.124  31.584  35.075  1.00  0.00           N
ATOM   2638 1HE2 GLN A 322      44.700  32.073  34.313  1.00  0.00           H
ATOM   2639 2HE2 GLN A 322      45.474  32.017  35.906  1.00  0.00           H
ATOM   2640  C   GLN A 322      47.690  27.479  32.792  1.00  0.00           C
ATOM   2641  O   GLN A 322      48.211  27.096  31.715  1.00  0.00           O
ATOM   2642  N   LYS A 323      48.007  26.962  34.009  1.00  0.00           N
ATOM   2643  HN  LYS A 323      47.454  27.167  34.814  1.00  0.00           H
ATOM   2644  CA  LYS A 323      49.045  25.966  34.300  1.00  0.00           C
ATOM   2645  HA  LYS A 323      49.050  25.223  33.517  1.00  0.00           H
ATOM   2646  CB  LYS A 323      50.376  26.560  34.815  1.00  0.00           C
ATOM   2647  HB1 LYS A 323      51.201  25.818  34.868  1.00  0.00           H
ATOM   2648  HB2 LYS A 323      50.238  26.908  35.861  1.00  0.00           H
ATOM   2649  CG  LYS A 323      50.879  27.740  33.917  1.00  0.00           C
ATOM   2650  HG1 LYS A 323      51.594  28.361  34.499  1.00  0.00           H
ATOM   2651  HG2 LYS A 323      50.033  28.443  33.763  1.00  0.00           H
ATOM   2652  CD  LYS A 323      51.480  27.369  32.457  1.00  0.00           C
ATOM   2653  HD1 LYS A 323      50.837  26.528  32.118  1.00  0.00           H
ATOM   2654  HD2 LYS A 323      52.559  27.119  32.534  1.00  0.00           H
ATOM   2655  CE  LYS A 323      51.382  28.638  31.593  1.00  0.00           C
ATOM   2656  HE1 LYS A 323      52.197  29.298  31.961  1.00  0.00           H
ATOM   2657  HE2 LYS A 323      50.411  29.174  31.640  1.00  0.00           H
ATOM   2658  NZ  LYS A 323      51.479  28.294  30.152  1.00  0.00           N
ATOM   2659  HZ1 LYS A 323      52.122  27.480  30.075  1.00  0.00           H
ATOM   2660  HZ2 LYS A 323      51.729  29.114  29.563  1.00  0.00           H
ATOM   2661  HZ3 LYS A 323      50.533  27.966  29.871  1.00  0.00           H
ATOM   2662  C   LYS A 323      48.446  25.128  35.381  1.00  0.00           C
ATOM   2663  O   LYS A 323      47.307  25.440  35.840  1.00  0.00           O
ATOM   2664  N   ALA A 324      49.147  24.041  35.834  1.00  0.00           N
ATOM   2665  HN  ALA A 324      50.015  23.710  35.471  1.00  0.00           H
ATOM   2666  CA  ALA A 324      48.749  23.194  36.961  1.00  0.00           C
ATOM   2667  HA  ALA A 324      47.697  23.351  37.144  1.00  0.00           H
ATOM   2668  CB  ALA A 324      48.907  21.699  36.784  1.00  0.00           C
ATOM   2669  HB1 ALA A 324      48.298  21.338  35.928  1.00  0.00           H
ATOM   2670  HB2 ALA A 324      48.497  21.164  37.667  1.00  0.00           H
ATOM   2671  HB3 ALA A 324      49.966  21.406  36.617  1.00  0.00           H
ATOM   2672  C   ALA A 324      49.496  23.576  38.250  1.00  0.00           C
ATOM   2673  O   ALA A 324      50.438  24.374  38.223  1.00  0.00           O
ATOM   2674  N   VAL A 325      48.998  23.056  39.445  1.00  0.00           N
ATOM   2675  HN  VAL A 325      48.230  22.423  39.490  1.00  0.00           H
ATOM   2676  CA  VAL A 325      49.551  23.204  40.778  1.00  0.00           C
ATOM   2677  HA  VAL A 325      49.161  22.464  41.461  1.00  0.00           H
ATOM   2678  CB  VAL A 325      51.063  22.866  40.755  1.00  0.00           C
ATOM   2679  HB  VAL A 325      51.536  23.475  39.956  1.00  0.00           H
ATOM   2680  CG1 VAL A 325      51.687  23.165  42.128  1.00  0.00           C
ATOM   2681 1HG1 VAL A 325      51.760  24.266  42.258  1.00  0.00           H
ATOM   2682 2HG1 VAL A 325      52.705  22.721  42.137  1.00  0.00           H
ATOM   2683 3HG1 VAL A 325      50.993  22.701  42.860  1.00  0.00           H
ATOM   2684  CG2 VAL A 325      51.184  21.391  40.432  1.00  0.00           C
ATOM   2685 1HG2 VAL A 325      50.633  21.165  39.495  1.00  0.00           H
ATOM   2686 2HG2 VAL A 325      50.809  20.700  41.217  1.00  0.00           H
ATOM   2687 3HG2 VAL A 325      52.263  21.157  40.302  1.00  0.00           H
ATOM   2688  C   VAL A 325      49.026  24.490  41.437  1.00  0.00           C
ATOM   2689  O   VAL A 325      49.725  25.496  41.345  1.00  0.00           O
ATOM   2690  N   TRP A 326      47.782  24.399  42.001  1.00  0.00           N
ATOM   2691  HN  TRP A 326      47.358  23.497  41.975  1.00  0.00           H
ATOM   2692  CA  TRP A 326      46.948  25.421  42.659  1.00  0.00           C
ATOM   2693  HA  TRP A 326      47.331  26.385  42.360  1.00  0.00           H
ATOM   2694  CB  TRP A 326      45.477  25.286  42.193  1.00  0.00           C
ATOM   2695  HB1 TRP A 326      44.806  25.887  42.843  1.00  0.00           H
ATOM   2696  HB2 TRP A 326      45.285  24.220  42.439  1.00  0.00           H
ATOM   2697  CG  TRP A 326      45.111  25.619  40.817  1.00  0.00           C
ATOM   2698  CD1 TRP A 326      44.970  24.669  39.829  1.00  0.00           C
ATOM   2699  HD1 TRP A 326      45.183  23.626  40.011  1.00  0.00           H
ATOM   2700  NE1 TRP A 326      44.466  25.300  38.644  1.00  0.00           N
ATOM   2701  HE1 TRP A 326      44.177  24.939  37.785  1.00  0.00           H
ATOM   2702  CE2 TRP A 326      44.445  26.658  38.905  1.00  0.00           C
ATOM   2703  CD2 TRP A 326      44.905  26.880  40.247  1.00  0.00           C
ATOM   2704  CE3 TRP A 326      44.913  28.091  40.768  1.00  0.00           C
ATOM   2705  HE3 TRP A 326      45.128  28.228  41.818  1.00  0.00           H
ATOM   2706  CZ3 TRP A 326      44.617  29.253  39.940  1.00  0.00           C
ATOM   2707  HZ3 TRP A 326      44.633  30.210  40.440  1.00  0.00           H
ATOM   2708  CZ2 TRP A 326      44.139  27.791  38.085  1.00  0.00           C
ATOM   2709  HZ2 TRP A 326      43.823  27.609  37.068  1.00  0.00           H
ATOM   2710  CH2 TRP A 326      44.246  29.072  38.609  1.00  0.00           C
ATOM   2711  HH2 TRP A 326      44.009  29.975  38.065  1.00  0.00           H
ATOM   2712  C   TRP A 326      46.888  25.341  44.113  1.00  0.00           C
ATOM   2713  O   TRP A 326      46.583  24.282  44.657  1.00  0.00           O
ATOM   2714  N   PHE A 327      47.314  26.492  44.781  1.00  0.00           N
ATOM   2715  HN  PHE A 327      47.423  27.353  44.291  1.00  0.00           H
ATOM   2716  CA  PHE A 327      47.371  26.596  46.257  1.00  0.00           C
ATOM   2717  HA  PHE A 327      47.668  25.627  46.630  1.00  0.00           H
ATOM   2718  CB  PHE A 327      48.460  27.556  46.694  1.00  0.00           C
ATOM   2719  HB1 PHE A 327      48.475  27.718  47.793  1.00  0.00           H
ATOM   2720  HB2 PHE A 327      48.282  28.519  46.168  1.00  0.00           H
ATOM   2721  CG  PHE A 327      49.813  27.056  46.215  1.00  0.00           C
ATOM   2722  CD1 PHE A 327      50.646  26.358  47.093  1.00  0.00           C
ATOM   2723  HD1 PHE A 327      50.319  26.098  48.089  1.00  0.00           H
ATOM   2724  CE1 PHE A 327      51.950  25.944  46.752  1.00  0.00           C
ATOM   2725  HE1 PHE A 327      52.588  25.413  47.443  1.00  0.00           H
ATOM   2726  CZ  PHE A 327      52.432  26.198  45.421  1.00  0.00           C
ATOM   2727  HZ  PHE A 327      53.386  25.809  45.097  1.00  0.00           H
ATOM   2728  CD2 PHE A 327      50.285  27.340  44.917  1.00  0.00           C
ATOM   2729  HD2 PHE A 327      49.661  27.875  44.217  1.00  0.00           H
ATOM   2730  CE2 PHE A 327      51.570  26.844  44.479  1.00  0.00           C
ATOM   2731  HE2 PHE A 327      51.863  26.977  43.449  1.00  0.00           H
ATOM   2732  C   PHE A 327      45.999  26.900  46.970  1.00  0.00           C
ATOM   2733  O   PHE A 327      45.973  26.961  48.180  1.00  0.00           O
ATOM   2734  N   HSD A 328      44.915  27.064  46.233  1.00  0.00           N
ATOM   2735  HN  HSD A 328      44.958  27.090  45.237  1.00  0.00           H
ATOM   2736  CA  HSD A 328      43.638  27.580  46.885  1.00  0.00           C
ATOM   2737  HA  HSD A 328      43.870  28.514  47.374  1.00  0.00           H
ATOM   2738  CB  HSD A 328      42.610  28.037  45.798  1.00  0.00           C
ATOM   2739  HB1 HSD A 328      41.646  28.255  46.307  1.00  0.00           H
ATOM   2740  HB2 HSD A 328      42.462  27.126  45.180  1.00  0.00           H
ATOM   2741  ND1 HSD A 328      42.253  29.956  44.222  1.00  0.00           N
ATOM   2742  HD1 HSD A 328      41.393  29.618  43.841  1.00  0.00           H
ATOM   2743  CG  HSD A 328      43.101  29.244  45.089  1.00  0.00           C
ATOM   2744  CE1 HSD A 328      43.080  30.888  43.669  1.00  0.00           C
ATOM   2745  HE1 HSD A 328      42.821  31.380  42.732  1.00  0.00           H
ATOM   2746  NE2 HSD A 328      44.310  30.783  44.062  1.00  0.00           N
ATOM   2747  CD2 HSD A 328      44.325  29.812  44.970  1.00  0.00           C
ATOM   2748  HD2 HSD A 328      45.305  29.615  45.388  1.00  0.00           H
ATOM   2749  C   HSD A 328      42.938  26.772  47.959  1.00  0.00           C
ATOM   2750  O   HSD A 328      42.457  27.238  48.920  1.00  0.00           O
ATOM   2751  N   ALA A 329      43.022  25.415  47.823  1.00  0.00           N
ATOM   2752  HN  ALA A 329      43.513  25.065  47.029  1.00  0.00           H
ATOM   2753  CA  ALA A 329      42.497  24.550  48.876  1.00  0.00           C
ATOM   2754  HA  ALA A 329      41.526  24.916  49.175  1.00  0.00           H
ATOM   2755  CB  ALA A 329      42.250  23.156  48.332  1.00  0.00           C
ATOM   2756  HB1 ALA A 329      43.091  22.704  47.765  1.00  0.00           H
ATOM   2757  HB2 ALA A 329      41.290  23.194  47.775  1.00  0.00           H
ATOM   2758  HB3 ALA A 329      42.014  22.344  49.052  1.00  0.00           H
ATOM   2759  C   ALA A 329      43.401  24.617  50.129  1.00  0.00           C
ATOM   2760  O   ALA A 329      42.844  24.616  51.261  1.00  0.00           O
ATOM   2761  N   VAL A 330      44.739  24.640  49.952  1.00  0.00           N
ATOM   2762  HN  VAL A 330      45.142  24.494  49.052  1.00  0.00           H
ATOM   2763  CA  VAL A 330      45.704  24.780  51.047  1.00  0.00           C
ATOM   2764  HA  VAL A 330      45.726  23.978  51.770  1.00  0.00           H
ATOM   2765  CB  VAL A 330      47.079  24.789  50.354  1.00  0.00           C
ATOM   2766  HB  VAL A 330      47.102  25.445  49.457  1.00  0.00           H
ATOM   2767  CG1 VAL A 330      48.286  25.231  51.322  1.00  0.00           C
ATOM   2768 1HG1 VAL A 330      48.285  24.633  52.259  1.00  0.00           H
ATOM   2769 2HG1 VAL A 330      48.303  26.309  51.589  1.00  0.00           H
ATOM   2770 3HG1 VAL A 330      49.285  25.150  50.844  1.00  0.00           H
ATOM   2771  CG2 VAL A 330      47.190  23.309  49.829  1.00  0.00           C
ATOM   2772 1HG2 VAL A 330      47.206  22.591  50.676  1.00  0.00           H
ATOM   2773 2HG2 VAL A 330      48.150  23.195  49.280  1.00  0.00           H
ATOM   2774 3HG2 VAL A 330      46.380  23.099  49.098  1.00  0.00           H
ATOM   2775  C   VAL A 330      45.449  26.129  51.748  1.00  0.00           C
ATOM   2776  O   VAL A 330      45.519  26.192  53.012  1.00  0.00           O
ATOM   2777  N   ALA A 331      45.273  27.231  51.000  1.00  0.00           N
ATOM   2778  HN  ALA A 331      45.467  27.103  50.030  1.00  0.00           H
ATOM   2779  CA  ALA A 331      44.941  28.594  51.510  1.00  0.00           C
ATOM   2780  HA  ALA A 331      45.684  28.779  52.272  1.00  0.00           H
ATOM   2781  CB  ALA A 331      45.127  29.639  50.347  1.00  0.00           C
ATOM   2782  HB1 ALA A 331      46.218  29.723  50.160  1.00  0.00           H
ATOM   2783  HB2 ALA A 331      44.793  30.658  50.637  1.00  0.00           H
ATOM   2784  HB3 ALA A 331      44.629  29.308  49.411  1.00  0.00           H
ATOM   2785  C   ALA A 331      43.544  28.733  52.151  1.00  0.00           C
ATOM   2786  O   ALA A 331      43.284  29.427  53.117  1.00  0.00           O
ATOM   2787  N   TRP A 332      42.553  28.014  51.632  1.00  0.00           N
ATOM   2788  HN  TRP A 332      42.637  27.607  50.726  1.00  0.00           H
ATOM   2789  CA  TRP A 332      41.317  27.832  52.414  1.00  0.00           C
ATOM   2790  HA  TRP A 332      40.913  28.829  52.513  1.00  0.00           H
ATOM   2791  CB  TRP A 332      40.326  27.028  51.481  1.00  0.00           C
ATOM   2792  HB1 TRP A 332      39.750  26.256  52.035  1.00  0.00           H
ATOM   2793  HB2 TRP A 332      40.779  26.633  50.547  1.00  0.00           H
ATOM   2794  CG  TRP A 332      39.189  27.832  50.997  1.00  0.00           C
ATOM   2795  CD1 TRP A 332      38.680  27.806  49.719  1.00  0.00           C
ATOM   2796  HD1 TRP A 332      39.102  27.250  48.894  1.00  0.00           H
ATOM   2797  NE1 TRP A 332      37.545  28.569  49.697  1.00  0.00           N
ATOM   2798  HE1 TRP A 332      37.130  28.929  48.891  1.00  0.00           H
ATOM   2799  CE2 TRP A 332      37.329  29.119  50.843  1.00  0.00           C
ATOM   2800  CD2 TRP A 332      38.319  28.662  51.741  1.00  0.00           C
ATOM   2801  CE3 TRP A 332      38.262  29.035  53.057  1.00  0.00           C
ATOM   2802  HE3 TRP A 332      39.040  28.809  53.771  1.00  0.00           H
ATOM   2803  CZ3 TRP A 332      37.191  29.796  53.529  1.00  0.00           C
ATOM   2804  HZ3 TRP A 332      37.077  30.139  54.547  1.00  0.00           H
ATOM   2805  CZ2 TRP A 332      36.241  29.913  51.304  1.00  0.00           C
ATOM   2806  HZ2 TRP A 332      35.408  30.000  50.621  1.00  0.00           H
ATOM   2807  CH2 TRP A 332      36.218  30.241  52.675  1.00  0.00           C
ATOM   2808  HH2 TRP A 332      35.372  30.808  53.035  1.00  0.00           H
ATOM   2809  C   TRP A 332      41.426  27.043  53.693  1.00  0.00           C
ATOM   2810  O   TRP A 332      40.802  27.279  54.692  1.00  0.00           O
ATOM   2811  N   GLY A 333      42.319  26.020  53.676  1.00  0.00           N
ATOM   2812  HN  GLY A 333      42.649  25.659  52.808  1.00  0.00           H
ATOM   2813  CA  GLY A 333      42.332  25.107  54.789  1.00  0.00           C
ATOM   2814  HA1 GLY A 333      42.676  24.132  54.476  1.00  0.00           H
ATOM   2815  HA2 GLY A 333      41.341  25.014  55.208  1.00  0.00           H
ATOM   2816  C   GLY A 333      43.249  25.469  55.941  1.00  0.00           C
ATOM   2817  O   GLY A 333      43.051  25.130  57.111  1.00  0.00           O
ATOM   2818  N   THR A 334      44.252  26.284  55.568  1.00  0.00           N
ATOM   2819  HN  THR A 334      44.384  26.583  54.626  1.00  0.00           H
ATOM   2820  CA  THR A 334      45.313  26.755  56.525  1.00  0.00           C
ATOM   2821  HA  THR A 334      45.806  25.841  56.820  1.00  0.00           H
ATOM   2822  CB  THR A 334      46.358  27.605  55.854  1.00  0.00           C
ATOM   2823  HB  THR A 334      45.941  28.331  55.124  1.00  0.00           H
ATOM   2824  OG1 THR A 334      47.174  26.679  55.124  1.00  0.00           O
ATOM   2825  HG1 THR A 334      46.645  26.444  54.358  1.00  0.00           H
ATOM   2826  CG2 THR A 334      47.313  28.234  56.803  1.00  0.00           C
ATOM   2827 1HG2 THR A 334      46.838  29.003  57.449  1.00  0.00           H
ATOM   2828 2HG2 THR A 334      48.298  28.526  56.380  1.00  0.00           H
ATOM   2829 3HG2 THR A 334      47.757  27.546  57.553  1.00  0.00           H
ATOM   2830  C   THR A 334      44.861  27.516  57.790  1.00  0.00           C
ATOM   2831  O   THR A 334      45.393  27.148  58.869  1.00  0.00           O
ATOM   2832  N   PRO A 335      43.943  28.505  57.828  1.00  0.00           N
ATOM   2833  CD  PRO A 335      43.294  28.970  56.631  1.00  0.00           C
ATOM   2834  HD1 PRO A 335      42.715  28.219  56.054  1.00  0.00           H
ATOM   2835  HD2 PRO A 335      43.947  29.522  55.921  1.00  0.00           H
ATOM   2836  CA  PRO A 335      43.384  29.134  59.024  1.00  0.00           C
ATOM   2837  HA  PRO A 335      44.188  29.365  59.707  1.00  0.00           H
ATOM   2838  CB  PRO A 335      42.638  30.366  58.524  1.00  0.00           C
ATOM   2839  HB1 PRO A 335      43.449  31.107  58.356  1.00  0.00           H
ATOM   2840  HB2 PRO A 335      41.794  30.727  59.150  1.00  0.00           H
ATOM   2841  CG  PRO A 335      42.202  29.938  57.106  1.00  0.00           C
ATOM   2842  HG1 PRO A 335      41.213  29.439  57.019  1.00  0.00           H
ATOM   2843  HG2 PRO A 335      42.165  30.750  56.349  1.00  0.00           H
ATOM   2844  C   PRO A 335      42.569  28.120  59.791  1.00  0.00           C
ATOM   2845  O   PRO A 335      42.478  28.193  61.054  1.00  0.00           O
ATOM   2846  N   GLY A 336      41.974  27.229  59.039  1.00  0.00           N
ATOM   2847  HN  GLY A 336      42.098  27.225  58.050  1.00  0.00           H
ATOM   2848  CA  GLY A 336      40.955  26.212  59.454  1.00  0.00           C
ATOM   2849  HA1 GLY A 336      40.652  25.706  58.549  1.00  0.00           H
ATOM   2850  HA2 GLY A 336      40.262  26.701  60.122  1.00  0.00           H
ATOM   2851  C   GLY A 336      41.604  25.184  60.316  1.00  0.00           C
ATOM   2852  O   GLY A 336      41.069  24.865  61.365  1.00  0.00           O
ATOM   2853  N   PHE A 337      42.815  24.701  59.883  1.00  0.00           N
ATOM   2854  HN  PHE A 337      43.234  24.908  59.003  1.00  0.00           H
ATOM   2855  CA  PHE A 337      43.618  23.783  60.694  1.00  0.00           C
ATOM   2856  HA  PHE A 337      42.969  22.942  60.886  1.00  0.00           H
ATOM   2857  CB  PHE A 337      44.854  23.278  59.850  1.00  0.00           C
ATOM   2858  HB1 PHE A 337      45.491  22.608  60.467  1.00  0.00           H
ATOM   2859  HB2 PHE A 337      45.438  24.111  59.404  1.00  0.00           H
ATOM   2860  CG  PHE A 337      44.370  22.438  58.701  1.00  0.00           C
ATOM   2861  CD1 PHE A 337      43.503  21.295  58.896  1.00  0.00           C
ATOM   2862  HD1 PHE A 337      43.314  21.061  59.933  1.00  0.00           H
ATOM   2863  CE1 PHE A 337      43.024  20.515  57.820  1.00  0.00           C
ATOM   2864  HE1 PHE A 337      42.446  19.616  57.979  1.00  0.00           H
ATOM   2865  CZ  PHE A 337      43.576  20.778  56.570  1.00  0.00           C
ATOM   2866  HZ  PHE A 337      43.274  20.136  55.756  1.00  0.00           H
ATOM   2867  CD2 PHE A 337      44.740  22.738  57.424  1.00  0.00           C
ATOM   2868  HD2 PHE A 337      45.355  23.586  57.160  1.00  0.00           H
ATOM   2869  CE2 PHE A 337      44.402  21.900  56.364  1.00  0.00           C
ATOM   2870  HE2 PHE A 337      44.830  22.143  55.403  1.00  0.00           H
ATOM   2871  C   PHE A 337      44.095  24.492  61.998  1.00  0.00           C
ATOM   2872  O   PHE A 337      43.806  23.961  63.067  1.00  0.00           O
ATOM   2873  N   LEU A 338      44.596  25.703  61.869  1.00  0.00           N
ATOM   2874  HN  LEU A 338      44.569  26.217  61.016  1.00  0.00           H
ATOM   2875  CA  LEU A 338      45.136  26.474  62.953  1.00  0.00           C
ATOM   2876  HA  LEU A 338      45.711  25.699  63.439  1.00  0.00           H
ATOM   2877  CB  LEU A 338      46.182  27.576  62.370  1.00  0.00           C
ATOM   2878  HB1 LEU A 338      46.496  28.081  63.309  1.00  0.00           H
ATOM   2879  HB2 LEU A 338      45.537  28.104  61.636  1.00  0.00           H
ATOM   2880  CG  LEU A 338      47.397  27.054  61.685  1.00  0.00           C
ATOM   2881  HG  LEU A 338      47.078  26.540  60.753  1.00  0.00           H
ATOM   2882  CD1 LEU A 338      48.300  28.190  61.228  1.00  0.00           C
ATOM   2883 1HD1 LEU A 338      49.276  27.789  60.880  1.00  0.00           H
ATOM   2884 2HD1 LEU A 338      48.634  28.909  62.007  1.00  0.00           H
ATOM   2885 3HD1 LEU A 338      47.829  28.810  60.436  1.00  0.00           H
ATOM   2886  CD2 LEU A 338      48.206  26.133  62.543  1.00  0.00           C
ATOM   2887 1HD2 LEU A 338      47.748  25.152  62.792  1.00  0.00           H
ATOM   2888 2HD2 LEU A 338      48.298  26.578  63.557  1.00  0.00           H
ATOM   2889 3HD2 LEU A 338      49.182  25.906  62.063  1.00  0.00           H
ATOM   2890  C   LEU A 338      44.186  26.919  63.976  1.00  0.00           C
ATOM   2891  O   LEU A 338      44.496  26.905  65.179  1.00  0.00           O
ATOM   2892  N   THR A 339      42.908  27.361  63.597  1.00  0.00           N
ATOM   2893  HN  THR A 339      42.865  27.566  62.622  1.00  0.00           H
ATOM   2894  CA  THR A 339      41.721  27.609  64.437  1.00  0.00           C
ATOM   2895  HA  THR A 339      41.932  28.295  65.244  1.00  0.00           H
ATOM   2896  CB  THR A 339      40.470  27.937  63.574  1.00  0.00           C
ATOM   2897  HB  THR A 339      40.384  27.152  62.793  1.00  0.00           H
ATOM   2898  OG1 THR A 339      40.672  29.161  62.894  1.00  0.00           O
ATOM   2899  HG1 THR A 339      41.259  28.946  62.166  1.00  0.00           H
ATOM   2900  CG2 THR A 339      39.105  28.004  64.330  1.00  0.00           C
ATOM   2901 1HG2 THR A 339      39.200  28.423  65.354  1.00  0.00           H
ATOM   2902 2HG2 THR A 339      38.787  26.945  64.441  1.00  0.00           H
ATOM   2903 3HG2 THR A 339      38.314  28.490  63.720  1.00  0.00           H
ATOM   2904  C   THR A 339      41.271  26.401  65.240  1.00  0.00           C
ATOM   2905  O   THR A 339      41.076  26.416  66.468  1.00  0.00           O
ATOM   2906  N   VAL A 340      41.285  25.260  64.538  1.00  0.00           N
ATOM   2907  HN  VAL A 340      41.489  25.220  63.563  1.00  0.00           H
ATOM   2908  CA  VAL A 340      40.846  23.948  65.097  1.00  0.00           C
ATOM   2909  HA  VAL A 340      40.078  24.122  65.836  1.00  0.00           H
ATOM   2910  CB  VAL A 340      40.425  22.899  64.030  1.00  0.00           C
ATOM   2911  HB  VAL A 340      41.007  23.039  63.094  1.00  0.00           H
ATOM   2912  CG1 VAL A 340      40.362  21.443  64.527  1.00  0.00           C
ATOM   2913 1HG1 VAL A 340      39.755  21.323  65.450  1.00  0.00           H
ATOM   2914 2HG1 VAL A 340      41.418  21.136  64.683  1.00  0.00           H
ATOM   2915 3HG1 VAL A 340      39.930  20.746  63.777  1.00  0.00           H
ATOM   2916  CG2 VAL A 340      38.978  23.210  63.657  1.00  0.00           C
ATOM   2917 1HG2 VAL A 340      38.669  24.260  63.466  1.00  0.00           H
ATOM   2918 2HG2 VAL A 340      38.182  22.737  64.270  1.00  0.00           H
ATOM   2919 3HG2 VAL A 340      38.858  22.720  62.667  1.00  0.00           H
ATOM   2920  C   VAL A 340      41.874  23.347  66.033  1.00  0.00           C
ATOM   2921  O   VAL A 340      41.491  22.921  67.115  1.00  0.00           O
ATOM   2922  N   MET A 341      43.172  23.591  65.676  1.00  0.00           N
ATOM   2923  HN  MET A 341      43.327  24.012  64.786  1.00  0.00           H
ATOM   2924  CA  MET A 341      44.220  23.233  66.634  1.00  0.00           C
ATOM   2925  HA  MET A 341      44.113  22.167  66.772  1.00  0.00           H
ATOM   2926  CB  MET A 341      45.619  23.406  66.020  1.00  0.00           C
ATOM   2927  HB1 MET A 341      45.710  24.405  65.543  1.00  0.00           H
ATOM   2928  HB2 MET A 341      45.717  22.669  65.195  1.00  0.00           H
ATOM   2929  CG  MET A 341      46.751  23.212  67.064  1.00  0.00           C
ATOM   2930  HG1 MET A 341      46.318  22.403  67.691  1.00  0.00           H
ATOM   2931  HG2 MET A 341      46.821  24.115  67.706  1.00  0.00           H
ATOM   2932  SD  MET A 341      48.409  22.860  66.310  1.00  0.00           S
ATOM   2933  CE  MET A 341      48.603  24.418  65.530  1.00  0.00           C
ATOM   2934  HE1 MET A 341      47.713  24.808  64.990  1.00  0.00           H
ATOM   2935  HE2 MET A 341      49.580  24.363  65.004  1.00  0.00           H
ATOM   2936  HE3 MET A 341      48.813  25.285  66.192  1.00  0.00           H
ATOM   2937  C   MET A 341      44.075  23.914  67.965  1.00  0.00           C
ATOM   2938  O   MET A 341      44.151  23.353  69.052  1.00  0.00           O
ATOM   2939  N   LEU A 342      43.798  25.213  67.932  1.00  0.00           N
ATOM   2940  HN  LEU A 342      43.833  25.673  67.048  1.00  0.00           H
ATOM   2941  CA  LEU A 342      43.474  25.990  69.185  1.00  0.00           C
ATOM   2942  HA  LEU A 342      44.298  25.786  69.853  1.00  0.00           H
ATOM   2943  CB  LEU A 342      43.471  27.537  68.904  1.00  0.00           C
ATOM   2944  HB1 LEU A 342      43.075  27.985  69.840  1.00  0.00           H
ATOM   2945  HB2 LEU A 342      42.666  27.713  68.158  1.00  0.00           H
ATOM   2946  CG  LEU A 342      44.850  28.230  68.666  1.00  0.00           C
ATOM   2947  HG  LEU A 342      45.441  27.617  67.952  1.00  0.00           H
ATOM   2948  CD1 LEU A 342      44.563  29.622  68.056  1.00  0.00           C
ATOM   2949 1HD1 LEU A 342      44.001  29.479  67.109  1.00  0.00           H
ATOM   2950 2HD1 LEU A 342      45.547  30.104  67.868  1.00  0.00           H
ATOM   2951 3HD1 LEU A 342      43.991  30.307  68.719  1.00  0.00           H
ATOM   2952  CD2 LEU A 342      45.675  28.294  69.939  1.00  0.00           C
ATOM   2953 1HD2 LEU A 342      46.615  28.850  69.734  1.00  0.00           H
ATOM   2954 2HD2 LEU A 342      46.029  27.283  70.234  1.00  0.00           H
ATOM   2955 3HD2 LEU A 342      45.246  28.714  70.873  1.00  0.00           H
ATOM   2956  C   LEU A 342      42.317  25.538  69.979  1.00  0.00           C
ATOM   2957  O   LEU A 342      42.207  25.710  71.202  1.00  0.00           O
ATOM   2958  N   LEU A 343      41.284  25.009  69.355  1.00  0.00           N
ATOM   2959  HN  LEU A 343      41.180  24.859  68.374  1.00  0.00           H
ATOM   2960  CA  LEU A 343      40.136  24.423  70.009  1.00  0.00           C
ATOM   2961  HA  LEU A 343      39.776  25.106  70.764  1.00  0.00           H
ATOM   2962  CB  LEU A 343      38.901  24.091  69.072  1.00  0.00           C
ATOM   2963  HB1 LEU A 343      38.148  23.511  69.647  1.00  0.00           H
ATOM   2964  HB2 LEU A 343      39.166  23.510  68.162  1.00  0.00           H
ATOM   2965  CG  LEU A 343      38.248  25.326  68.437  1.00  0.00           C
ATOM   2966  HG  LEU A 343      39.087  25.870  67.952  1.00  0.00           H
ATOM   2967  CD1 LEU A 343      37.096  24.981  67.372  1.00  0.00           C
ATOM   2968 1HD1 LEU A 343      36.721  25.907  66.887  1.00  0.00           H
ATOM   2969 2HD1 LEU A 343      36.331  24.410  67.941  1.00  0.00           H
ATOM   2970 3HD1 LEU A 343      37.626  24.334  66.640  1.00  0.00           H
ATOM   2971  CD2 LEU A 343      37.659  26.367  69.386  1.00  0.00           C
ATOM   2972 1HD2 LEU A 343      36.701  26.074  69.867  1.00  0.00           H
ATOM   2973 2HD2 LEU A 343      37.570  27.251  68.719  1.00  0.00           H
ATOM   2974 3HD2 LEU A 343      38.406  26.621  70.168  1.00  0.00           H
ATOM   2975  C   LEU A 343      40.411  23.096  70.764  1.00  0.00           C
ATOM   2976  O   LEU A 343      39.949  22.893  71.862  1.00  0.00           O
ATOM   2977  N   ALA A 344      41.109  22.193  70.070  1.00  0.00           N
ATOM   2978  HN  ALA A 344      41.469  22.466  69.181  1.00  0.00           H
ATOM   2979  CA  ALA A 344      41.607  20.926  70.372  1.00  0.00           C
ATOM   2980  HA  ALA A 344      40.759  20.309  70.630  1.00  0.00           H
ATOM   2981  CB  ALA A 344      42.181  20.244  69.122  1.00  0.00           C
ATOM   2982  HB1 ALA A 344      42.415  19.186  69.369  1.00  0.00           H
ATOM   2983  HB2 ALA A 344      43.077  20.830  68.827  1.00  0.00           H
ATOM   2984  HB3 ALA A 344      41.496  20.307  68.249  1.00  0.00           H
ATOM   2985  C   ALA A 344      42.684  20.949  71.513  1.00  0.00           C
ATOM   2986  O   ALA A 344      42.737  20.080  72.373  1.00  0.00           O
ATOM   2987  N   MET A 345      43.524  22.052  71.618  1.00  0.00           N
ATOM   2988  HN  MET A 345      43.648  22.691  70.863  1.00  0.00           H
ATOM   2989  CA  MET A 345      44.440  22.199  72.751  1.00  0.00           C
ATOM   2990  HA  MET A 345      44.653  21.196  73.090  1.00  0.00           H
ATOM   2991  CB  MET A 345      45.716  22.930  72.268  1.00  0.00           C
ATOM   2992  HB1 MET A 345      46.368  22.998  73.165  1.00  0.00           H
ATOM   2993  HB2 MET A 345      45.432  23.951  71.937  1.00  0.00           H
ATOM   2994  CG  MET A 345      46.524  22.304  71.157  1.00  0.00           C
ATOM   2995  HG1 MET A 345      45.951  21.964  70.268  1.00  0.00           H
ATOM   2996  HG2 MET A 345      46.900  21.379  71.642  1.00  0.00           H
ATOM   2997  SD  MET A 345      47.846  23.482  70.651  1.00  0.00           S
ATOM   2998  CE  MET A 345      49.306  22.740  71.482  1.00  0.00           C
ATOM   2999  HE1 MET A 345      49.544  21.712  71.134  1.00  0.00           H
ATOM   3000  HE2 MET A 345      49.108  22.639  72.570  1.00  0.00           H
ATOM   3001  HE3 MET A 345      50.208  23.381  71.383  1.00  0.00           H
ATOM   3002  C   MET A 345      43.787  23.056  73.847  1.00  0.00           C
ATOM   3003  O   MET A 345      44.493  23.345  74.850  1.00  0.00           O
ATOM   3004  N   ASN A 346      42.486  23.404  73.811  1.00  0.00           N
ATOM   3005  HN  ASN A 346      41.945  23.101  73.031  1.00  0.00           H
ATOM   3006  CA  ASN A 346      41.763  24.221  74.840  1.00  0.00           C
ATOM   3007  HA  ASN A 346      40.841  24.599  74.423  1.00  0.00           H
ATOM   3008  CB  ASN A 346      41.409  23.448  76.194  1.00  0.00           C
ATOM   3009  HB1 ASN A 346      42.266  23.395  76.899  1.00  0.00           H
ATOM   3010  HB2 ASN A 346      41.127  22.390  76.004  1.00  0.00           H
ATOM   3011  CG  ASN A 346      40.237  24.041  76.956  1.00  0.00           C
ATOM   3012  OD1 ASN A 346      39.591  25.008  76.552  1.00  0.00           O
ATOM   3013  ND2 ASN A 346      39.958  23.335  78.094  1.00  0.00           N
ATOM   3014 1HD2 ASN A 346      40.703  22.734  78.384  1.00  0.00           H
ATOM   3015 2HD2 ASN A 346      39.355  23.638  78.832  1.00  0.00           H
ATOM   3016  C   ASN A 346      42.543  25.492  75.181  1.00  0.00           C
ATOM   3017  O   ASN A 346      43.011  25.762  76.320  1.00  0.00           O
ATOM   3018  N   LYS A 347      42.592  26.404  74.213  1.00  0.00           N
ATOM   3019  HN  LYS A 347      42.297  26.225  73.278  1.00  0.00           H
ATOM   3020  CA  LYS A 347      43.359  27.624  74.367  1.00  0.00           C
ATOM   3021  HA  LYS A 347      43.846  27.724  75.326  1.00  0.00           H
ATOM   3022  CB  LYS A 347      44.411  27.726  73.164  1.00  0.00           C
ATOM   3023  HB1 LYS A 347      44.814  28.761  73.123  1.00  0.00           H
ATOM   3024  HB2 LYS A 347      43.761  27.505  72.291  1.00  0.00           H
ATOM   3025  CG  LYS A 347      45.570  26.700  73.369  1.00  0.00           C
ATOM   3026  HG1 LYS A 347      46.396  26.888  72.650  1.00  0.00           H
ATOM   3027  HG2 LYS A 347      45.256  25.649  73.197  1.00  0.00           H
ATOM   3028  CD  LYS A 347      46.208  26.568  74.779  1.00  0.00           C
ATOM   3029  HD1 LYS A 347      45.486  26.075  75.464  1.00  0.00           H
ATOM   3030  HD2 LYS A 347      46.487  27.572  75.165  1.00  0.00           H
ATOM   3031  CE  LYS A 347      47.399  25.633  74.742  1.00  0.00           C
ATOM   3032  HE1 LYS A 347      48.244  26.269  74.402  1.00  0.00           H
ATOM   3033  HE2 LYS A 347      47.336  24.692  74.155  1.00  0.00           H
ATOM   3034  NZ  LYS A 347      47.741  25.198  76.125  1.00  0.00           N
ATOM   3035  HZ1 LYS A 347      48.751  25.405  76.257  1.00  0.00           H
ATOM   3036  HZ2 LYS A 347      47.548  24.176  76.152  1.00  0.00           H
ATOM   3037  HZ3 LYS A 347      47.106  25.651  76.813  1.00  0.00           H
ATOM   3038  C   LYS A 347      42.409  28.857  74.276  1.00  0.00           C
ATOM   3039  O   LYS A 347      42.902  29.986  74.132  1.00  0.00           O
ATOM   3040  N   VAL A 348      41.096  28.699  74.304  1.00  0.00           N
ATOM   3041  HN  VAL A 348      40.788  27.752  74.363  1.00  0.00           H
ATOM   3042  CA  VAL A 348      40.191  29.707  74.294  1.00  0.00           C
ATOM   3043  HA  VAL A 348      40.405  30.393  73.488  1.00  0.00           H
ATOM   3044  CB  VAL A 348      38.759  29.217  73.971  1.00  0.00           C
ATOM   3045  HB  VAL A 348      38.439  28.398  74.651  1.00  0.00           H
ATOM   3046  CG1 VAL A 348      37.717  30.360  74.203  1.00  0.00           C
ATOM   3047 1HG1 VAL A 348      36.715  29.954  74.459  1.00  0.00           H
ATOM   3048 2HG1 VAL A 348      37.451  30.979  73.320  1.00  0.00           H
ATOM   3049 3HG1 VAL A 348      38.039  31.021  75.036  1.00  0.00           H
ATOM   3050  CG2 VAL A 348      38.548  28.744  72.567  1.00  0.00           C
ATOM   3051 1HG2 VAL A 348      39.243  27.890  72.418  1.00  0.00           H
ATOM   3052 2HG2 VAL A 348      38.822  29.636  71.964  1.00  0.00           H
ATOM   3053 3HG2 VAL A 348      37.503  28.457  72.323  1.00  0.00           H
ATOM   3054  C   VAL A 348      40.295  30.416  75.672  1.00  0.00           C
ATOM   3055  O   VAL A 348      40.031  29.791  76.682  1.00  0.00           O
ATOM   3056  N   GLU A 349      40.770  31.627  75.699  1.00  0.00           N
ATOM   3057  HN  GLU A 349      41.152  32.137  74.933  1.00  0.00           H
ATOM   3058  CA  GLU A 349      40.760  32.409  76.937  1.00  0.00           C
ATOM   3059  HA  GLU A 349      40.108  31.940  77.659  1.00  0.00           H
ATOM   3060  CB  GLU A 349      42.112  32.247  77.672  1.00  0.00           C
ATOM   3061  HB1 GLU A 349      41.870  32.801  78.604  1.00  0.00           H
ATOM   3062  HB2 GLU A 349      42.898  32.744  77.063  1.00  0.00           H
ATOM   3063  CG  GLU A 349      42.458  30.819  78.139  1.00  0.00           C
ATOM   3064  HG1 GLU A 349      42.522  30.073  77.318  1.00  0.00           H
ATOM   3065  HG2 GLU A 349      41.474  30.538  78.572  1.00  0.00           H
ATOM   3066  CD  GLU A 349      43.526  30.672  79.208  1.00  0.00           C
ATOM   3067  OE1 GLU A 349      44.634  30.127  78.938  1.00  0.00           O
ATOM   3068  OE2 GLU A 349      43.247  31.048  80.394  1.00  0.00           O
ATOM   3069  C   GLU A 349      40.399  33.847  76.617  1.00  0.00           C
ATOM   3070  O   GLU A 349      40.714  34.290  75.535  1.00  0.00           O
ATOM   3071  N   GLY A 350      39.663  34.452  77.516  1.00  0.00           N
ATOM   3072  HN  GLY A 350      39.574  34.027  78.414  1.00  0.00           H
ATOM   3073  CA  GLY A 350      38.824  35.661  77.332  1.00  0.00           C
ATOM   3074  HA1 GLY A 350      37.877  35.268  77.674  1.00  0.00           H
ATOM   3075  HA2 GLY A 350      38.707  35.997  76.313  1.00  0.00           H
ATOM   3076  C   GLY A 350      39.309  36.718  78.300  1.00  0.00           C
ATOM   3077  O   GLY A 350      39.972  36.376  79.281  1.00  0.00           O
ATOM   3078  N   ASP A 351      38.878  38.021  78.125  1.00  0.00           N
ATOM   3079  HN  ASP A 351      38.495  38.333  77.259  1.00  0.00           H
ATOM   3080  CA  ASP A 351      39.126  39.094  79.128  1.00  0.00           C
ATOM   3081  HA  ASP A 351      39.540  38.557  79.968  1.00  0.00           H
ATOM   3082  CB  ASP A 351      40.014  40.270  78.537  1.00  0.00           C
ATOM   3083  HB1 ASP A 351      39.616  40.499  77.526  1.00  0.00           H
ATOM   3084  HB2 ASP A 351      40.997  39.802  78.312  1.00  0.00           H
ATOM   3085  CG  ASP A 351      40.174  41.471  79.351  1.00  0.00           C
ATOM   3086  OD1 ASP A 351      40.524  41.411  80.524  1.00  0.00           O
ATOM   3087  OD2 ASP A 351      39.916  42.590  78.810  1.00  0.00           O
ATOM   3088  C   ASP A 351      37.811  39.458  79.775  1.00  0.00           C
ATOM   3089  O   ASP A 351      36.788  39.635  79.131  1.00  0.00           O
ATOM   3090  N   ASN A 352      37.805  39.747  81.063  1.00  0.00           N
ATOM   3091  HN  ASN A 352      38.715  39.756  81.470  1.00  0.00           H
ATOM   3092  CA  ASN A 352      36.738  40.374  81.794  1.00  0.00           C
ATOM   3093  HA  ASN A 352      35.804  39.883  81.561  1.00  0.00           H
ATOM   3094  CB  ASN A 352      36.938  40.221  83.338  1.00  0.00           C
ATOM   3095  HB1 ASN A 352      35.986  40.498  83.840  1.00  0.00           H
ATOM   3096  HB2 ASN A 352      37.693  40.968  83.665  1.00  0.00           H
ATOM   3097  CG  ASN A 352      37.394  38.890  83.757  1.00  0.00           C
ATOM   3098  OD1 ASN A 352      38.600  38.577  83.996  1.00  0.00           O
ATOM   3099  ND2 ASN A 352      36.487  38.018  84.062  1.00  0.00           N
ATOM   3100 1HD2 ASN A 352      35.504  38.131  83.917  1.00  0.00           H
ATOM   3101 2HD2 ASN A 352      36.815  37.245  84.605  1.00  0.00           H
ATOM   3102  C   ASN A 352      36.201  41.775  81.465  1.00  0.00           C
ATOM   3103  O   ASN A 352      35.029  42.032  81.465  1.00  0.00           O
ATOM   3104  N   ILE A 353      37.085  42.712  81.098  1.00  0.00           N
ATOM   3105  HN  ILE A 353      38.048  42.463  81.030  1.00  0.00           H
ATOM   3106  CA  ILE A 353      36.743  44.143  80.839  1.00  0.00           C
ATOM   3107  HA  ILE A 353      35.927  44.370  81.510  1.00  0.00           H
ATOM   3108  CB  ILE A 353      37.779  45.110  81.364  1.00  0.00           C
ATOM   3109  HB  ILE A 353      38.771  44.971  80.883  1.00  0.00           H
ATOM   3110  CG2 ILE A 353      37.408  46.570  81.139  1.00  0.00           C
ATOM   3111 1HG2 ILE A 353      36.352  46.714  81.451  1.00  0.00           H
ATOM   3112 2HG2 ILE A 353      37.470  47.007  80.120  1.00  0.00           H
ATOM   3113 3HG2 ILE A 353      37.996  47.276  81.764  1.00  0.00           H
ATOM   3114  CG1 ILE A 353      38.042  44.831  82.944  1.00  0.00           C
ATOM   3115 1HG1 ILE A 353      38.978  45.291  83.326  1.00  0.00           H
ATOM   3116 2HG1 ILE A 353      38.393  43.786  83.084  1.00  0.00           H
ATOM   3117  CD  ILE A 353      36.869  45.226  83.856  1.00  0.00           C
ATOM   3118  HD1 ILE A 353      35.966  44.619  83.632  1.00  0.00           H
ATOM   3119  HD2 ILE A 353      36.650  46.308  83.727  1.00  0.00           H
ATOM   3120  HD3 ILE A 353      37.117  44.979  84.911  1.00  0.00           H
ATOM   3121  C   ILE A 353      36.450  44.343  79.411  1.00  0.00           C
ATOM   3122  O   ILE A 353      35.288  44.547  79.131  1.00  0.00           O
ATOM   3123  N   SER A 354      37.397  44.257  78.451  1.00  0.00           N
ATOM   3124  HN  SER A 354      38.323  44.077  78.772  1.00  0.00           H
ATOM   3125  CA  SER A 354      37.151  44.580  77.047  1.00  0.00           C
ATOM   3126  HA  SER A 354      36.854  45.613  76.935  1.00  0.00           H
ATOM   3127  CB  SER A 354      38.403  44.407  76.211  1.00  0.00           C
ATOM   3128  HB1 SER A 354      39.107  44.969  76.861  1.00  0.00           H
ATOM   3129  HB2 SER A 354      38.494  44.884  75.212  1.00  0.00           H
ATOM   3130  OG  SER A 354      39.003  43.136  76.195  1.00  0.00           O
ATOM   3131  HG1 SER A 354      39.352  42.910  77.061  1.00  0.00           H
ATOM   3132  C   SER A 354      36.135  43.712  76.316  1.00  0.00           C
ATOM   3133  O   SER A 354      35.464  44.085  75.370  1.00  0.00           O
ATOM   3134  N   GLY A 355      35.930  42.484  76.770  1.00  0.00           N
ATOM   3135  HN  GLY A 355      36.422  42.218  77.595  1.00  0.00           H
ATOM   3136  CA  GLY A 355      35.127  41.431  76.235  1.00  0.00           C
ATOM   3137  HA1 GLY A 355      34.384  41.856  75.576  1.00  0.00           H
ATOM   3138  HA2 GLY A 355      34.780  40.865  77.086  1.00  0.00           H
ATOM   3139  C   GLY A 355      35.852  40.621  75.162  1.00  0.00           C
ATOM   3140  O   GLY A 355      35.247  39.674  74.726  1.00  0.00           O
ATOM   3141  N   VAL A 356      37.063  41.024  74.688  1.00  0.00           N
ATOM   3142  HN  VAL A 356      37.637  41.684  75.167  1.00  0.00           H
ATOM   3143  CA  VAL A 356      37.791  40.308  73.708  1.00  0.00           C
ATOM   3144  HA  VAL A 356      37.154  40.236  72.839  1.00  0.00           H
ATOM   3145  CB  VAL A 356      39.105  41.056  73.340  1.00  0.00           C
ATOM   3146  HB  VAL A 356      39.619  41.371  74.274  1.00  0.00           H
ATOM   3147  CG1 VAL A 356      39.959  40.154  72.466  1.00  0.00           C
ATOM   3148 1HG1 VAL A 356      39.438  39.750  71.572  1.00  0.00           H
ATOM   3149 2HG1 VAL A 356      40.527  39.356  72.990  1.00  0.00           H
ATOM   3150 3HG1 VAL A 356      40.649  40.807  71.889  1.00  0.00           H
ATOM   3151  CG2 VAL A 356      38.721  42.308  72.487  1.00  0.00           C
ATOM   3152 1HG2 VAL A 356      37.939  42.787  73.113  1.00  0.00           H
ATOM   3153 2HG2 VAL A 356      38.439  41.918  71.486  1.00  0.00           H
ATOM   3154 3HG2 VAL A 356      39.658  42.904  72.537  1.00  0.00           H
ATOM   3155  C   VAL A 356      37.971  38.838  74.149  1.00  0.00           C
ATOM   3156  O   VAL A 356      38.325  38.587  75.267  1.00  0.00           O
ATOM   3157  N   CYS A 357      37.794  37.851  73.252  1.00  0.00           N
ATOM   3158  HN  CYS A 357      37.529  38.172  72.346  1.00  0.00           H
ATOM   3159  CA  CYS A 357      38.289  36.536  73.210  1.00  0.00           C
ATOM   3160  HA  CYS A 357      39.007  36.614  74.013  1.00  0.00           H
ATOM   3161  CB  CYS A 357      37.351  35.323  73.488  1.00  0.00           C
ATOM   3162  HB1 CYS A 357      38.067  34.484  73.618  1.00  0.00           H
ATOM   3163  HB2 CYS A 357      36.780  35.217  72.541  1.00  0.00           H
ATOM   3164  SG  CYS A 357      36.358  35.373  75.057  1.00  0.00           S
ATOM   3165  C   CYS A 357      39.173  36.398  72.095  1.00  0.00           C
ATOM   3166  O   CYS A 357      38.736  36.651  71.032  1.00  0.00           O
ATOM   3167  N   PHE A 358      40.429  35.977  72.336  1.00  0.00           N
ATOM   3168  HN  PHE A 358      40.673  35.507  73.181  1.00  0.00           H
ATOM   3169  CA  PHE A 358      41.433  35.828  71.234  1.00  0.00           C
ATOM   3170  HA  PHE A 358      41.014  35.269  70.410  1.00  0.00           H
ATOM   3171  CB  PHE A 358      41.926  37.201  70.742  1.00  0.00           C
ATOM   3172  HB1 PHE A 358      42.383  37.731  71.605  1.00  0.00           H
ATOM   3173  HB2 PHE A 358      41.076  37.828  70.398  1.00  0.00           H
ATOM   3174  CG  PHE A 358      42.853  37.167  69.524  1.00  0.00           C
ATOM   3175  CD1 PHE A 358      42.308  36.715  68.297  1.00  0.00           C
ATOM   3176  HD1 PHE A 358      41.265  36.437  68.250  1.00  0.00           H
ATOM   3177  CE1 PHE A 358      43.023  36.661  67.079  1.00  0.00           C
ATOM   3178  HE1 PHE A 358      42.533  36.268  66.201  1.00  0.00           H
ATOM   3179  CZ  PHE A 358      44.386  37.014  67.081  1.00  0.00           C
ATOM   3180  HZ  PHE A 358      44.981  36.966  66.181  1.00  0.00           H
ATOM   3181  CD2 PHE A 358      44.185  37.617  69.473  1.00  0.00           C
ATOM   3182  HD2 PHE A 358      44.661  38.024  70.353  1.00  0.00           H
ATOM   3183  CE2 PHE A 358      44.925  37.451  68.344  1.00  0.00           C
ATOM   3184  HE2 PHE A 358      45.972  37.715  68.364  1.00  0.00           H
ATOM   3185  C   PHE A 358      42.489  35.079  71.968  1.00  0.00           C
ATOM   3186  O   PHE A 358      42.345  34.803  73.172  1.00  0.00           O
ATOM   3187  N   VAL A 359      43.519  34.606  71.297  1.00  0.00           N
ATOM   3188  HN  VAL A 359      43.688  34.787  70.332  1.00  0.00           H
ATOM   3189  CA  VAL A 359      44.499  33.749  71.915  1.00  0.00           C
ATOM   3190  HA  VAL A 359      44.012  33.178  72.692  1.00  0.00           H
ATOM   3191  CB  VAL A 359      45.068  32.672  70.961  1.00  0.00           C
ATOM   3192  HB  VAL A 359      44.276  31.894  70.925  1.00  0.00           H
ATOM   3193  CG1 VAL A 359      45.066  33.179  69.411  1.00  0.00           C
ATOM   3194 1HG1 VAL A 359      45.603  34.144  69.289  1.00  0.00           H
ATOM   3195 2HG1 VAL A 359      44.029  33.347  69.051  1.00  0.00           H
ATOM   3196 3HG1 VAL A 359      45.595  32.497  68.712  1.00  0.00           H
ATOM   3197  CG2 VAL A 359      46.404  32.021  71.399  1.00  0.00           C
ATOM   3198 1HG2 VAL A 359      47.172  32.805  71.572  1.00  0.00           H
ATOM   3199 2HG2 VAL A 359      46.777  31.286  70.655  1.00  0.00           H
ATOM   3200 3HG2 VAL A 359      46.294  31.397  72.312  1.00  0.00           H
ATOM   3201  C   VAL A 359      45.629  34.707  72.472  1.00  0.00           C
ATOM   3202  O   VAL A 359      46.168  35.587  71.733  1.00  0.00           O
ATOM   3203  N   GLY A 360      46.047  34.370  73.661  1.00  0.00           N
ATOM   3204  HN  GLY A 360      45.488  33.749  74.206  1.00  0.00           H
ATOM   3205  CA  GLY A 360      47.197  34.893  74.392  1.00  0.00           C
ATOM   3206  HA1 GLY A 360      48.007  34.909  73.677  1.00  0.00           H
ATOM   3207  HA2 GLY A 360      47.354  34.294  75.276  1.00  0.00           H
ATOM   3208  C   GLY A 360      46.944  36.288  75.035  1.00  0.00           C
ATOM   3209  O   GLY A 360      47.903  37.048  75.223  1.00  0.00           O
ATOM   3210  N   LEU A 361      45.711  36.612  75.397  1.00  0.00           N
ATOM   3211  HN  LEU A 361      44.874  36.076  75.311  1.00  0.00           H
ATOM   3212  CA  LEU A 361      45.428  37.836  76.068  1.00  0.00           C
ATOM   3213  HA  LEU A 361      45.689  38.607  75.357  1.00  0.00           H
ATOM   3214  CB  LEU A 361      43.921  37.847  76.508  1.00  0.00           C
ATOM   3215  HB1 LEU A 361      43.693  38.600  77.292  1.00  0.00           H
ATOM   3216  HB2 LEU A 361      43.612  36.854  76.899  1.00  0.00           H
ATOM   3217  CG  LEU A 361      42.900  38.100  75.408  1.00  0.00           C
ATOM   3218  HG  LEU A 361      42.964  37.406  74.542  1.00  0.00           H
ATOM   3219  CD1 LEU A 361      41.443  37.795  75.870  1.00  0.00           C
ATOM   3220 1HD1 LEU A 361      41.215  38.262  76.852  1.00  0.00           H
ATOM   3221 2HD1 LEU A 361      41.264  36.701  75.943  1.00  0.00           H
ATOM   3222 3HD1 LEU A 361      40.693  38.172  75.144  1.00  0.00           H
ATOM   3223  CD2 LEU A 361      42.860  39.583  75.005  1.00  0.00           C
ATOM   3224 1HD2 LEU A 361      43.760  39.820  74.399  1.00  0.00           H
ATOM   3225 2HD2 LEU A 361      42.892  40.236  75.903  1.00  0.00           H
ATOM   3226 3HD2 LEU A 361      41.916  39.828  74.472  1.00  0.00           H
ATOM   3227  C   LEU A 361      46.256  38.003  77.352  1.00  0.00           C
ATOM   3228  O   LEU A 361      46.867  39.060  77.627  1.00  0.00           O
ATOM   3229  N   TYR A 362      46.308  36.986  78.224  1.00  0.00           N
ATOM   3230  HN  TYR A 362      45.778  36.150  78.105  1.00  0.00           H
ATOM   3231  CA  TYR A 362      47.133  37.016  79.428  1.00  0.00           C
ATOM   3232  HA  TYR A 362      47.516  38.003  79.640  1.00  0.00           H
ATOM   3233  CB  TYR A 362      46.239  36.756  80.660  1.00  0.00           C
ATOM   3234  HB1 TYR A 362      46.894  36.650  81.550  1.00  0.00           H
ATOM   3235  HB2 TYR A 362      45.667  35.803  80.642  1.00  0.00           H
ATOM   3236  CG  TYR A 362      45.321  37.869  80.947  1.00  0.00           C
ATOM   3237  CD1 TYR A 362      43.974  37.779  80.677  1.00  0.00           C
ATOM   3238  HD1 TYR A 362      43.528  36.904  80.227  1.00  0.00           H
ATOM   3239  CE1 TYR A 362      43.169  38.907  80.986  1.00  0.00           C
ATOM   3240  HE1 TYR A 362      42.135  38.893  80.675  1.00  0.00           H
ATOM   3241  CZ  TYR A 362      43.724  40.029  81.616  1.00  0.00           C
ATOM   3242  OH  TYR A 362      42.926  41.188  81.732  1.00  0.00           O
ATOM   3243  HH  TYR A 362      42.165  41.050  81.162  1.00  0.00           H
ATOM   3244  CD2 TYR A 362      45.858  38.971  81.692  1.00  0.00           C
ATOM   3245  HD2 TYR A 362      46.887  39.051  82.010  1.00  0.00           H
ATOM   3246  CE2 TYR A 362      45.022  40.031  81.968  1.00  0.00           C
ATOM   3247  HE2 TYR A 362      45.428  40.964  82.331  1.00  0.00           H
ATOM   3248  C   TYR A 362      48.320  36.024  79.417  1.00  0.00           C
ATOM   3249  O   TYR A 362      48.936  35.716  80.435  1.00  0.00           O
ATOM   3250  N   ASP A 363      48.622  35.441  78.195  1.00  0.00           N
ATOM   3251  HN  ASP A 363      48.069  35.749  77.425  1.00  0.00           H
ATOM   3252  CA  ASP A 363      49.730  34.606  77.983  1.00  0.00           C
ATOM   3253  HA  ASP A 363      50.484  34.711  78.748  1.00  0.00           H
ATOM   3254  CB  ASP A 363      49.146  33.155  77.814  1.00  0.00           C
ATOM   3255  HB1 ASP A 363      48.446  33.114  76.953  1.00  0.00           H
ATOM   3256  HB2 ASP A 363      48.496  33.014  78.704  1.00  0.00           H
ATOM   3257  CG  ASP A 363      50.206  32.001  77.905  1.00  0.00           C
ATOM   3258  OD1 ASP A 363      51.429  32.304  78.015  1.00  0.00           O
ATOM   3259  OD2 ASP A 363      49.746  30.845  78.037  1.00  0.00           O
ATOM   3260  C   ASP A 363      50.502  35.039  76.698  1.00  0.00           C
ATOM   3261  O   ASP A 363      50.100  34.942  75.565  1.00  0.00           O
ATOM   3262  N   LEU A 364      51.766  35.492  76.922  1.00  0.00           N
ATOM   3263  HN  LEU A 364      52.158  35.564  77.835  1.00  0.00           H
ATOM   3264  CA  LEU A 364      52.643  36.128  75.931  1.00  0.00           C
ATOM   3265  HA  LEU A 364      52.009  36.702  75.272  1.00  0.00           H
ATOM   3266  CB  LEU A 364      53.785  36.895  76.604  1.00  0.00           C
ATOM   3267  HB1 LEU A 364      54.309  36.389  77.442  1.00  0.00           H
ATOM   3268  HB2 LEU A 364      53.283  37.777  77.056  1.00  0.00           H
ATOM   3269  CG  LEU A 364      54.909  37.389  75.604  1.00  0.00           C
ATOM   3270  HG  LEU A 364      55.452  36.459  75.332  1.00  0.00           H
ATOM   3271  CD1 LEU A 364      54.394  38.119  74.377  1.00  0.00           C
ATOM   3272 1HD1 LEU A 364      53.754  37.588  73.641  1.00  0.00           H
ATOM   3273 2HD1 LEU A 364      55.203  38.447  73.691  1.00  0.00           H
ATOM   3274 3HD1 LEU A 364      53.911  39.063  74.708  1.00  0.00           H
ATOM   3275  CD2 LEU A 364      55.820  38.262  76.415  1.00  0.00           C
ATOM   3276 1HD2 LEU A 364      55.282  38.941  77.111  1.00  0.00           H
ATOM   3277 2HD2 LEU A 364      56.490  38.870  75.770  1.00  0.00           H
ATOM   3278 3HD2 LEU A 364      56.281  37.586  77.167  1.00  0.00           H
ATOM   3279  C   LEU A 364      53.188  35.019  75.040  1.00  0.00           C
ATOM   3280  O   LEU A 364      53.312  35.204  73.837  1.00  0.00           O
ATOM   3281  N   ASP A 365      53.446  33.834  75.565  1.00  0.00           N
ATOM   3282  HN  ASP A 365      53.402  33.646  76.543  1.00  0.00           H
ATOM   3283  CA  ASP A 365      53.833  32.668  74.821  1.00  0.00           C
ATOM   3284  HA  ASP A 365      54.714  32.874  74.231  1.00  0.00           H
ATOM   3285  CB  ASP A 365      54.070  31.503  75.674  1.00  0.00           C
ATOM   3286  HB1 ASP A 365      54.336  30.553  75.164  1.00  0.00           H
ATOM   3287  HB2 ASP A 365      53.201  31.320  76.341  1.00  0.00           H
ATOM   3288  CG  ASP A 365      55.309  31.655  76.564  1.00  0.00           C
ATOM   3289  OD1 ASP A 365      56.360  32.298  76.307  1.00  0.00           O
ATOM   3290  OD2 ASP A 365      55.150  31.172  77.722  1.00  0.00           O
ATOM   3291  C   ASP A 365      52.867  32.243  73.706  1.00  0.00           C
ATOM   3292  O   ASP A 365      53.252  31.925  72.533  1.00  0.00           O
ATOM   3293  N   ALA A 366      51.577  32.189  74.065  1.00  0.00           N
ATOM   3294  HN  ALA A 366      51.339  32.292  75.027  1.00  0.00           H
ATOM   3295  CA  ALA A 366      50.441  31.933  73.228  1.00  0.00           C
ATOM   3296  HA  ALA A 366      50.566  30.995  72.706  1.00  0.00           H
ATOM   3297  CB  ALA A 366      49.198  31.783  74.114  1.00  0.00           C
ATOM   3298  HB1 ALA A 366      49.198  31.147  75.025  1.00  0.00           H
ATOM   3299  HB2 ALA A 366      48.336  31.397  73.530  1.00  0.00           H
ATOM   3300  HB3 ALA A 366      48.946  32.808  74.461  1.00  0.00           H
ATOM   3301  C   ALA A 366      50.303  32.924  72.133  1.00  0.00           C
ATOM   3302  O   ALA A 366      50.106  32.572  70.967  1.00  0.00           O
ATOM   3303  N   SER A 367      50.369  34.251  72.543  1.00  0.00           N
ATOM   3304  HN  SER A 367      50.439  34.425  73.522  1.00  0.00           H
ATOM   3305  CA  SER A 367      50.374  35.410  71.613  1.00  0.00           C
ATOM   3306  HA  SER A 367      49.527  35.466  70.945  1.00  0.00           H
ATOM   3307  CB  SER A 367      50.534  36.699  72.469  1.00  0.00           C
ATOM   3308  HB1 SER A 367      51.528  36.969  72.885  1.00  0.00           H
ATOM   3309  HB2 SER A 367      49.852  36.631  73.344  1.00  0.00           H
ATOM   3310  OG  SER A 367      50.122  37.858  71.768  1.00  0.00           O
ATOM   3311  HG1 SER A 367      50.625  38.629  72.041  1.00  0.00           H
ATOM   3312  C   SER A 367      51.635  35.314  70.594  1.00  0.00           C
ATOM   3313  O   SER A 367      51.480  35.698  69.451  1.00  0.00           O
ATOM   3314  N   ARG A 368      52.835  34.908  71.070  1.00  0.00           N
ATOM   3315  HN  ARG A 368      52.939  34.774  72.052  1.00  0.00           H
ATOM   3316  CA  ARG A 368      54.008  34.779  70.225  1.00  0.00           C
ATOM   3317  HA  ARG A 368      54.060  35.695  69.655  1.00  0.00           H
ATOM   3318  CB  ARG A 368      55.258  34.626  71.074  1.00  0.00           C
ATOM   3319  HB1 ARG A 368      56.118  34.310  70.445  1.00  0.00           H
ATOM   3320  HB2 ARG A 368      55.095  33.795  71.794  1.00  0.00           H
ATOM   3321  CG  ARG A 368      55.767  35.839  71.762  1.00  0.00           C
ATOM   3322  HG1 ARG A 368      54.897  36.219  72.339  1.00  0.00           H
ATOM   3323  HG2 ARG A 368      56.041  36.652  71.057  1.00  0.00           H
ATOM   3324  CD  ARG A 368      56.917  35.469  72.707  1.00  0.00           C
ATOM   3325  HD1 ARG A 368      57.688  34.858  72.189  1.00  0.00           H
ATOM   3326  HD2 ARG A 368      56.591  34.970  73.645  1.00  0.00           H
ATOM   3327  NE  ARG A 368      57.476  36.779  73.156  1.00  0.00           N
ATOM   3328  HE  ARG A 368      57.160  37.618  72.713  1.00  0.00           H
ATOM   3329  CZ  ARG A 368      58.484  36.979  73.957  1.00  0.00           C
ATOM   3330  NH1 ARG A 368      59.193  36.056  74.610  1.00  0.00           N
ATOM   3331 1HH1 ARG A 368      58.845  35.130  74.758  1.00  0.00           H
ATOM   3332 2HH1 ARG A 368      59.936  36.382  75.195  1.00  0.00           H
ATOM   3333  NH2 ARG A 368      58.930  38.242  74.004  1.00  0.00           N
ATOM   3334 1HH2 ARG A 368      58.518  39.002  73.500  1.00  0.00           H
ATOM   3335 2HH2 ARG A 368      59.875  38.375  74.303  1.00  0.00           H
ATOM   3336  C   ARG A 368      53.913  33.553  69.267  1.00  0.00           C
ATOM   3337  O   ARG A 368      54.014  33.704  68.060  1.00  0.00           O
ATOM   3338  N   TYR A 369      53.704  32.348  69.770  1.00  0.00           N
ATOM   3339  HN  TYR A 369      53.546  32.225  70.747  1.00  0.00           H
ATOM   3340  CA  TYR A 369      53.644  31.124  68.994  1.00  0.00           C
ATOM   3341  HA  TYR A 369      54.528  31.104  68.374  1.00  0.00           H
ATOM   3342  CB  TYR A 369      53.559  29.829  69.850  1.00  0.00           C
ATOM   3343  HB1 TYR A 369      53.227  28.882  69.374  1.00  0.00           H
ATOM   3344  HB2 TYR A 369      52.767  30.101  70.580  1.00  0.00           H
ATOM   3345  CG  TYR A 369      54.867  29.631  70.675  1.00  0.00           C
ATOM   3346  CD1 TYR A 369      56.085  29.861  70.195  1.00  0.00           C
ATOM   3347  HD1 TYR A 369      56.185  30.266  69.198  1.00  0.00           H
ATOM   3348  CE1 TYR A 369      57.257  29.637  70.912  1.00  0.00           C
ATOM   3349  HE1 TYR A 369      58.213  30.076  70.667  1.00  0.00           H
ATOM   3350  CZ  TYR A 369      57.132  29.134  72.122  1.00  0.00           C
ATOM   3351  OH  TYR A 369      58.294  28.908  72.908  1.00  0.00           O
ATOM   3352  HH  TYR A 369      57.960  28.723  73.789  1.00  0.00           H
ATOM   3353  CD2 TYR A 369      54.767  29.106  71.962  1.00  0.00           C
ATOM   3354  HD2 TYR A 369      53.764  28.927  72.322  1.00  0.00           H
ATOM   3355  CE2 TYR A 369      55.879  28.783  72.745  1.00  0.00           C
ATOM   3356  HE2 TYR A 369      55.745  28.384  73.740  1.00  0.00           H
ATOM   3357  C   TYR A 369      52.396  31.066  68.101  1.00  0.00           C
ATOM   3358  O   TYR A 369      52.460  30.606  66.989  1.00  0.00           O
ATOM   3359  N   PHE A 370      51.210  31.495  68.644  1.00  0.00           N
ATOM   3360  HN  PHE A 370      51.107  31.742  69.605  1.00  0.00           H
ATOM   3361  CA  PHE A 370      49.951  31.101  67.930  1.00  0.00           C
ATOM   3362  HA  PHE A 370      50.104  30.275  67.251  1.00  0.00           H
ATOM   3363  CB  PHE A 370      48.855  30.617  68.878  1.00  0.00           C
ATOM   3364  HB1 PHE A 370      48.027  30.179  68.280  1.00  0.00           H
ATOM   3365  HB2 PHE A 370      48.450  31.423  69.527  1.00  0.00           H
ATOM   3366  CG  PHE A 370      49.239  29.451  69.740  1.00  0.00           C
ATOM   3367  CD1 PHE A 370      49.210  29.514  71.149  1.00  0.00           C
ATOM   3368  HD1 PHE A 370      48.818  30.408  71.612  1.00  0.00           H
ATOM   3369  CE1 PHE A 370      49.771  28.500  71.940  1.00  0.00           C
ATOM   3370  HE1 PHE A 370      49.866  28.592  73.012  1.00  0.00           H
ATOM   3371  CZ  PHE A 370      50.218  27.295  71.297  1.00  0.00           C
ATOM   3372  HZ  PHE A 370      50.646  26.532  71.930  1.00  0.00           H
ATOM   3373  CD2 PHE A 370      49.600  28.160  69.175  1.00  0.00           C
ATOM   3374  HD2 PHE A 370      49.478  27.976  68.118  1.00  0.00           H
ATOM   3375  CE2 PHE A 370      50.088  27.123  69.981  1.00  0.00           C
ATOM   3376  HE2 PHE A 370      50.344  26.192  69.497  1.00  0.00           H
ATOM   3377  C   PHE A 370      49.406  32.303  67.170  1.00  0.00           C
ATOM   3378  O   PHE A 370      48.539  32.208  66.305  1.00  0.00           O
ATOM   3379  N   VAL A 371      49.886  33.524  67.444  1.00  0.00           N
ATOM   3380  HN  VAL A 371      50.620  33.644  68.108  1.00  0.00           H
ATOM   3381  CA  VAL A 371      49.544  34.677  66.613  1.00  0.00           C
ATOM   3382  HA  VAL A 371      48.783  34.472  65.875  1.00  0.00           H
ATOM   3383  CB  VAL A 371      48.978  35.885  67.404  1.00  0.00           C
ATOM   3384  HB  VAL A 371      49.769  36.444  67.948  1.00  0.00           H
ATOM   3385  CG1 VAL A 371      48.238  36.854  66.484  1.00  0.00           C
ATOM   3386 1HG1 VAL A 371      47.360  36.335  66.046  1.00  0.00           H
ATOM   3387 2HG1 VAL A 371      48.924  37.156  65.663  1.00  0.00           H
ATOM   3388 3HG1 VAL A 371      47.816  37.778  66.933  1.00  0.00           H
ATOM   3389  CG2 VAL A 371      47.911  35.461  68.433  1.00  0.00           C
ATOM   3390 1HG2 VAL A 371      48.492  34.774  69.086  1.00  0.00           H
ATOM   3391 2HG2 VAL A 371      47.111  34.889  67.916  1.00  0.00           H
ATOM   3392 3HG2 VAL A 371      47.549  36.376  68.949  1.00  0.00           H
ATOM   3393  C   VAL A 371      50.759  35.124  65.799  1.00  0.00           C
ATOM   3394  O   VAL A 371      50.981  34.837  64.591  1.00  0.00           O
ATOM   3395  N   LEU A 372      51.708  35.915  66.485  1.00  0.00           N
ATOM   3396  HN  LEU A 372      51.420  36.142  67.412  1.00  0.00           H
ATOM   3397  CA  LEU A 372      52.693  36.665  65.777  1.00  0.00           C
ATOM   3398  HA  LEU A 372      52.261  37.351  65.064  1.00  0.00           H
ATOM   3399  CB  LEU A 372      53.580  37.299  66.873  1.00  0.00           C
ATOM   3400  HB1 LEU A 372      54.060  36.553  67.541  1.00  0.00           H
ATOM   3401  HB2 LEU A 372      52.919  37.933  67.502  1.00  0.00           H
ATOM   3402  CG  LEU A 372      54.759  38.222  66.419  1.00  0.00           C
ATOM   3403  HG  LEU A 372      55.485  37.643  65.809  1.00  0.00           H
ATOM   3404  CD1 LEU A 372      54.265  39.463  65.711  1.00  0.00           C
ATOM   3405 1HD1 LEU A 372      54.992  40.178  65.271  1.00  0.00           H
ATOM   3406 2HD1 LEU A 372      53.551  40.053  66.324  1.00  0.00           H
ATOM   3407 3HD1 LEU A 372      53.644  39.021  64.902  1.00  0.00           H
ATOM   3408  CD2 LEU A 372      55.529  38.672  67.684  1.00  0.00           C
ATOM   3409 1HD2 LEU A 372      55.746  37.830  68.376  1.00  0.00           H
ATOM   3410 2HD2 LEU A 372      54.955  39.397  68.300  1.00  0.00           H
ATOM   3411 3HD2 LEU A 372      56.490  39.166  67.425  1.00  0.00           H
ATOM   3412  C   LEU A 372      53.604  35.790  64.919  1.00  0.00           C
ATOM   3413  O   LEU A 372      53.857  36.207  63.825  1.00  0.00           O
ATOM   3414  N   LEU A 373      54.099  34.649  65.415  1.00  0.00           N
ATOM   3415  HN  LEU A 373      53.778  34.417  66.330  1.00  0.00           H
ATOM   3416  CA  LEU A 373      55.035  33.719  64.696  1.00  0.00           C
ATOM   3417  HA  LEU A 373      55.941  34.245  64.434  1.00  0.00           H
ATOM   3418  CB  LEU A 373      55.664  32.504  65.395  1.00  0.00           C
ATOM   3419  HB1 LEU A 373      54.839  31.842  65.733  1.00  0.00           H
ATOM   3420  HB2 LEU A 373      56.201  32.756  66.334  1.00  0.00           H
ATOM   3421  CG  LEU A 373      56.614  31.703  64.530  1.00  0.00           C
ATOM   3422  HG  LEU A 373      56.068  31.356  63.626  1.00  0.00           H
ATOM   3423  CD1 LEU A 373      57.819  32.512  64.245  1.00  0.00           C
ATOM   3424 1HD1 LEU A 373      58.572  31.853  63.762  1.00  0.00           H
ATOM   3425 2HD1 LEU A 373      58.317  32.908  65.156  1.00  0.00           H
ATOM   3426 3HD1 LEU A 373      57.704  33.307  63.478  1.00  0.00           H
ATOM   3427  CD2 LEU A 373      57.124  30.418  65.328  1.00  0.00           C
ATOM   3428 1HD2 LEU A 373      57.762  29.777  64.682  1.00  0.00           H
ATOM   3429 2HD2 LEU A 373      56.307  29.797  65.752  1.00  0.00           H
ATOM   3430 3HD2 LEU A 373      57.785  30.759  66.154  1.00  0.00           H
ATOM   3431  C   LEU A 373      54.476  33.373  63.334  1.00  0.00           C
ATOM   3432  O   LEU A 373      55.114  33.657  62.339  1.00  0.00           O
ATOM   3433  N   PRO A 374      53.216  32.767  63.160  1.00  0.00           N
ATOM   3434  CD  PRO A 374      52.468  32.104  64.188  1.00  0.00           C
ATOM   3435  HD1 PRO A 374      52.222  32.763  65.048  1.00  0.00           H
ATOM   3436  HD2 PRO A 374      53.042  31.237  64.579  1.00  0.00           H
ATOM   3437  CA  PRO A 374      52.794  32.366  61.790  1.00  0.00           C
ATOM   3438  HA  PRO A 374      53.666  31.999  61.269  1.00  0.00           H
ATOM   3439  CB  PRO A 374      51.627  31.380  62.045  1.00  0.00           C
ATOM   3440  HB1 PRO A 374      51.993  30.337  61.935  1.00  0.00           H
ATOM   3441  HB2 PRO A 374      50.821  31.434  61.282  1.00  0.00           H
ATOM   3442  CG  PRO A 374      51.200  31.547  63.468  1.00  0.00           C
ATOM   3443  HG1 PRO A 374      50.366  32.270  63.598  1.00  0.00           H
ATOM   3444  HG2 PRO A 374      50.794  30.752  64.128  1.00  0.00           H
ATOM   3445  C   PRO A 374      52.457  33.471  60.849  1.00  0.00           C
ATOM   3446  O   PRO A 374      52.489  33.259  59.591  1.00  0.00           O
ATOM   3447  N   LEU A 375      52.001  34.591  61.371  1.00  0.00           N
ATOM   3448  HN  LEU A 375      51.930  34.557  62.365  1.00  0.00           H
ATOM   3449  CA  LEU A 375      51.751  35.792  60.584  1.00  0.00           C
ATOM   3450  HA  LEU A 375      50.999  35.553  59.847  1.00  0.00           H
ATOM   3451  CB  LEU A 375      51.140  36.900  61.495  1.00  0.00           C
ATOM   3452  HB1 LEU A 375      51.048  37.893  61.004  1.00  0.00           H
ATOM   3453  HB2 LEU A 375      51.744  37.105  62.405  1.00  0.00           H
ATOM   3454  CG  LEU A 375      49.654  36.684  61.922  1.00  0.00           C
ATOM   3455  HG  LEU A 375      49.638  35.785  62.574  1.00  0.00           H
ATOM   3456  CD1 LEU A 375      49.248  37.940  62.759  1.00  0.00           C
ATOM   3457 1HD1 LEU A 375      48.200  37.925  63.126  1.00  0.00           H
ATOM   3458 2HD1 LEU A 375      49.485  38.823  62.128  1.00  0.00           H
ATOM   3459 3HD1 LEU A 375      49.923  37.942  63.642  1.00  0.00           H
ATOM   3460  CD2 LEU A 375      48.637  36.495  60.785  1.00  0.00           C
ATOM   3461 1HD2 LEU A 375      48.807  37.324  60.064  1.00  0.00           H
ATOM   3462 2HD2 LEU A 375      47.643  36.618  61.267  1.00  0.00           H
ATOM   3463 3HD2 LEU A 375      48.790  35.476  60.370  1.00  0.00           H
ATOM   3464  C   LEU A 375      53.081  36.420  60.080  1.00  0.00           C
ATOM   3465  O   LEU A 375      53.113  36.665  58.871  1.00  0.00           O
ATOM   3466  N   CYS A 376      54.165  36.507  60.908  1.00  0.00           N
ATOM   3467  HN  CYS A 376      53.999  36.191  61.839  1.00  0.00           H
ATOM   3468  CA  CYS A 376      55.533  36.895  60.506  1.00  0.00           C
ATOM   3469  HA  CYS A 376      55.625  37.924  60.193  1.00  0.00           H
ATOM   3470  CB  CYS A 376      56.490  36.933  61.702  1.00  0.00           C
ATOM   3471  HB1 CYS A 376      57.559  36.878  61.405  1.00  0.00           H
ATOM   3472  HB2 CYS A 376      56.422  35.973  62.256  1.00  0.00           H
ATOM   3473  SG  CYS A 376      55.953  38.318  62.803  1.00  0.00           S
ATOM   3474  HG1 CYS A 376      54.891  37.700  63.298  1.00  0.00           H
ATOM   3475  C   CYS A 376      56.125  35.976  59.373  1.00  0.00           C
ATOM   3476  O   CYS A 376      56.770  36.499  58.480  1.00  0.00           O
ATOM   3477  N   LEU A 377      55.967  34.624  59.544  1.00  0.00           N
ATOM   3478  HN  LEU A 377      55.591  34.198  60.363  1.00  0.00           H
ATOM   3479  CA  LEU A 377      56.504  33.769  58.474  1.00  0.00           C
ATOM   3480  HA  LEU A 377      57.503  34.129  58.278  1.00  0.00           H
ATOM   3481  CB  LEU A 377      56.369  32.205  58.887  1.00  0.00           C
ATOM   3482  HB1 LEU A 377      56.823  31.539  58.122  1.00  0.00           H
ATOM   3483  HB2 LEU A 377      55.280  32.039  59.034  1.00  0.00           H
ATOM   3484  CG  LEU A 377      57.143  31.788  60.126  1.00  0.00           C
ATOM   3485  HG  LEU A 377      56.592  32.147  61.022  1.00  0.00           H
ATOM   3486  CD1 LEU A 377      57.333  30.243  60.211  1.00  0.00           C
ATOM   3487 1HD1 LEU A 377      57.677  30.075  61.254  1.00  0.00           H
ATOM   3488 2HD1 LEU A 377      58.117  29.881  59.513  1.00  0.00           H
ATOM   3489 3HD1 LEU A 377      56.373  29.754  59.941  1.00  0.00           H
ATOM   3490  CD2 LEU A 377      58.532  32.431  60.300  1.00  0.00           C
ATOM   3491 1HD2 LEU A 377      59.122  31.931  61.097  1.00  0.00           H
ATOM   3492 2HD2 LEU A 377      58.369  33.504  60.537  1.00  0.00           H
ATOM   3493 3HD2 LEU A 377      59.143  32.359  59.375  1.00  0.00           H
ATOM   3494  C   LEU A 377      55.845  34.012  57.043  1.00  0.00           C
ATOM   3495  O   LEU A 377      56.529  34.023  55.998  1.00  0.00           O
ATOM   3496  N   CYS A 378      54.513  34.292  57.044  1.00  0.00           N
ATOM   3497  HN  CYS A 378      54.014  34.209  57.903  1.00  0.00           H
ATOM   3498  CA  CYS A 378      53.793  34.613  55.809  1.00  0.00           C
ATOM   3499  HA  CYS A 378      53.933  33.834  55.075  1.00  0.00           H
ATOM   3500  CB  CYS A 378      52.318  34.703  56.001  1.00  0.00           C
ATOM   3501  HB1 CYS A 378      51.706  35.043  55.138  1.00  0.00           H
ATOM   3502  HB2 CYS A 378      52.136  35.457  56.797  1.00  0.00           H
ATOM   3503  SG  CYS A 378      51.610  33.151  56.667  1.00  0.00           S
ATOM   3504  HG1 CYS A 378      52.425  32.794  57.649  1.00  0.00           H
ATOM   3505  C   CYS A 378      54.360  35.822  55.106  1.00  0.00           C
ATOM   3506  O   CYS A 378      54.497  35.864  53.873  1.00  0.00           O
ATOM   3507  N   VAL A 379      54.761  36.880  55.920  1.00  0.00           N
ATOM   3508  HN  VAL A 379      54.750  36.749  56.908  1.00  0.00           H
ATOM   3509  CA  VAL A 379      55.448  38.107  55.568  1.00  0.00           C
ATOM   3510  HA  VAL A 379      54.906  38.388  54.677  1.00  0.00           H
ATOM   3511  CB  VAL A 379      55.360  39.192  56.525  1.00  0.00           C
ATOM   3512  HB  VAL A 379      55.710  38.733  57.474  1.00  0.00           H
ATOM   3513  CG1 VAL A 379      56.389  40.294  56.288  1.00  0.00           C
ATOM   3514 1HG1 VAL A 379      57.376  39.784  56.266  1.00  0.00           H
ATOM   3515 2HG1 VAL A 379      56.307  41.017  57.128  1.00  0.00           H
ATOM   3516 3HG1 VAL A 379      56.132  40.858  55.367  1.00  0.00           H
ATOM   3517  CG2 VAL A 379      53.997  39.800  56.613  1.00  0.00           C
ATOM   3518 1HG2 VAL A 379      53.870  40.711  57.236  1.00  0.00           H
ATOM   3519 2HG2 VAL A 379      53.307  39.119  57.155  1.00  0.00           H
ATOM   3520 3HG2 VAL A 379      53.498  40.016  55.644  1.00  0.00           H
ATOM   3521  C   VAL A 379      56.799  37.832  54.955  1.00  0.00           C
ATOM   3522  O   VAL A 379      57.085  38.382  53.887  1.00  0.00           O
ATOM   3523  N   PHE A 380      57.645  36.948  55.518  1.00  0.00           N
ATOM   3524  HN  PHE A 380      57.366  36.485  56.356  1.00  0.00           H
ATOM   3525  CA  PHE A 380      58.956  36.472  55.073  1.00  0.00           C
ATOM   3526  HA  PHE A 380      59.567  37.323  54.810  1.00  0.00           H
ATOM   3527  CB  PHE A 380      59.728  35.672  56.131  1.00  0.00           C
ATOM   3528  HB1 PHE A 380      60.767  35.598  55.743  1.00  0.00           H
ATOM   3529  HB2 PHE A 380      59.309  34.682  56.413  1.00  0.00           H
ATOM   3530  CG  PHE A 380      59.864  36.349  57.453  1.00  0.00           C
ATOM   3531  CD1 PHE A 380      59.970  37.745  57.521  1.00  0.00           C
ATOM   3532  HD1 PHE A 380      60.084  38.446  56.708  1.00  0.00           H
ATOM   3533  CE1 PHE A 380      59.969  38.415  58.749  1.00  0.00           C
ATOM   3534  HE1 PHE A 380      60.097  39.487  58.749  1.00  0.00           H
ATOM   3535  CZ  PHE A 380      59.841  37.685  59.906  1.00  0.00           C
ATOM   3536  HZ  PHE A 380      59.923  38.109  60.896  1.00  0.00           H
ATOM   3537  CD2 PHE A 380      59.922  35.610  58.644  1.00  0.00           C
ATOM   3538  HD2 PHE A 380      59.859  34.532  58.624  1.00  0.00           H
ATOM   3539  CE2 PHE A 380      59.902  36.287  59.835  1.00  0.00           C
ATOM   3540  HE2 PHE A 380      59.926  35.817  60.807  1.00  0.00           H
ATOM   3541  C   PHE A 380      58.863  35.853  53.729  1.00  0.00           C
ATOM   3542  O   PHE A 380      59.670  36.174  52.844  1.00  0.00           O
ATOM   3543  N   VAL A 381      57.784  35.018  53.505  1.00  0.00           N
ATOM   3544  HN  VAL A 381      57.252  34.768  54.310  1.00  0.00           H
ATOM   3545  CA  VAL A 381      57.457  34.404  52.238  1.00  0.00           C
ATOM   3546  HA  VAL A 381      58.394  34.001  51.883  1.00  0.00           H
ATOM   3547  CB  VAL A 381      56.390  33.289  52.428  1.00  0.00           C
ATOM   3548  HB  VAL A 381      55.546  33.606  53.077  1.00  0.00           H
ATOM   3549  CG1 VAL A 381      55.819  32.721  51.109  1.00  0.00           C
ATOM   3550 1HG1 VAL A 381      56.684  32.347  50.520  1.00  0.00           H
ATOM   3551 2HG1 VAL A 381      55.042  33.313  50.578  1.00  0.00           H
ATOM   3552 3HG1 VAL A 381      55.282  31.799  51.417  1.00  0.00           H
ATOM   3553  CG2 VAL A 381      57.100  32.037  53.176  1.00  0.00           C
ATOM   3554 1HG2 VAL A 381      57.972  31.837  52.518  1.00  0.00           H
ATOM   3555 2HG2 VAL A 381      56.360  31.217  53.293  1.00  0.00           H
ATOM   3556 3HG2 VAL A 381      57.533  32.272  54.172  1.00  0.00           H
ATOM   3557  C   VAL A 381      57.021  35.518  51.288  1.00  0.00           C
ATOM   3558  O   VAL A 381      57.560  35.692  50.169  1.00  0.00           O
ATOM   3559  N   GLY A 382      56.075  36.410  51.653  1.00  0.00           N
ATOM   3560  HN  GLY A 382      55.677  36.307  52.562  1.00  0.00           H
ATOM   3561  CA  GLY A 382      55.438  37.493  50.865  1.00  0.00           C
ATOM   3562  HA1 GLY A 382      54.722  37.943  51.537  1.00  0.00           H
ATOM   3563  HA2 GLY A 382      54.889  36.997  50.078  1.00  0.00           H
ATOM   3564  C   GLY A 382      56.462  38.493  50.242  1.00  0.00           C
ATOM   3565  O   GLY A 382      56.446  38.867  49.097  1.00  0.00           O
ATOM   3566  N   LEU A 383      57.350  39.111  51.128  1.00  0.00           N
ATOM   3567  HN  LEU A 383      57.278  38.999  52.116  1.00  0.00           H
ATOM   3568  CA  LEU A 383      58.398  40.008  50.691  1.00  0.00           C
ATOM   3569  HA  LEU A 383      57.904  40.773  50.111  1.00  0.00           H
ATOM   3570  CB  LEU A 383      59.022  40.692  51.956  1.00  0.00           C
ATOM   3571  HB1 LEU A 383      60.087  40.928  51.745  1.00  0.00           H
ATOM   3572  HB2 LEU A 383      59.083  39.928  52.761  1.00  0.00           H
ATOM   3573  CG  LEU A 383      58.382  41.963  52.597  1.00  0.00           C
ATOM   3574  HG  LEU A 383      57.299  41.719  52.549  1.00  0.00           H
ATOM   3575  CD1 LEU A 383      58.855  42.207  54.028  1.00  0.00           C
ATOM   3576 1HD1 LEU A 383      59.077  41.280  54.599  1.00  0.00           H
ATOM   3577 2HD1 LEU A 383      58.003  42.752  54.489  1.00  0.00           H
ATOM   3578 3HD1 LEU A 383      59.734  42.876  54.146  1.00  0.00           H
ATOM   3579  CD2 LEU A 383      58.494  43.162  51.703  1.00  0.00           C
ATOM   3580 1HD2 LEU A 383      58.448  43.040  50.599  1.00  0.00           H
ATOM   3581 2HD2 LEU A 383      59.485  43.618  51.912  1.00  0.00           H
ATOM   3582 3HD2 LEU A 383      57.733  43.940  51.925  1.00  0.00           H
ATOM   3583  C   LEU A 383      59.428  39.340  49.772  1.00  0.00           C
ATOM   3584  O   LEU A 383      59.931  39.908  48.852  1.00  0.00           O
ATOM   3585  N   SER A 384      59.703  38.043  49.931  1.00  0.00           N
ATOM   3586  HN  SER A 384      59.399  37.578  50.759  1.00  0.00           H
ATOM   3587  CA  SER A 384      60.587  37.223  49.122  1.00  0.00           C
ATOM   3588  HA  SER A 384      61.491  37.794  48.970  1.00  0.00           H
ATOM   3589  CB  SER A 384      60.829  35.902  49.644  1.00  0.00           C
ATOM   3590  HB1 SER A 384      61.403  35.290  48.916  1.00  0.00           H
ATOM   3591  HB2 SER A 384      59.848  35.402  49.785  1.00  0.00           H
ATOM   3592  OG  SER A 384      61.600  35.959  50.913  1.00  0.00           O
ATOM   3593  HG1 SER A 384      60.941  36.228  51.558  1.00  0.00           H
ATOM   3594  C   SER A 384      59.947  36.922  47.760  1.00  0.00           C
ATOM   3595  O   SER A 384      60.531  36.971  46.688  1.00  0.00           O
ATOM   3596  N   LEU A 385      58.587  36.707  47.702  1.00  0.00           N
ATOM   3597  HN  LEU A 385      58.123  36.347  48.508  1.00  0.00           H
ATOM   3598  CA  LEU A 385      57.856  36.614  46.433  1.00  0.00           C
ATOM   3599  HA  LEU A 385      58.367  35.813  45.919  1.00  0.00           H
ATOM   3600  CB  LEU A 385      56.366  36.060  46.686  1.00  0.00           C
ATOM   3601  HB1 LEU A 385      55.775  35.990  45.748  1.00  0.00           H
ATOM   3602  HB2 LEU A 385      55.975  36.839  47.374  1.00  0.00           H
ATOM   3603  CG  LEU A 385      56.498  34.587  47.235  1.00  0.00           C
ATOM   3604  HG  LEU A 385      57.267  34.327  47.993  1.00  0.00           H
ATOM   3605  CD1 LEU A 385      55.143  34.316  48.009  1.00  0.00           C
ATOM   3606 1HD1 LEU A 385      54.334  34.579  47.295  1.00  0.00           H
ATOM   3607 2HD1 LEU A 385      55.273  35.046  48.837  1.00  0.00           H
ATOM   3608 3HD1 LEU A 385      54.863  33.336  48.451  1.00  0.00           H
ATOM   3609  CD2 LEU A 385      56.565  33.452  46.158  1.00  0.00           C
ATOM   3610 1HD2 LEU A 385      56.820  32.520  46.705  1.00  0.00           H
ATOM   3611 2HD2 LEU A 385      57.430  33.668  45.495  1.00  0.00           H
ATOM   3612 3HD2 LEU A 385      55.659  33.458  45.516  1.00  0.00           H
ATOM   3613  C   LEU A 385      57.781  37.894  45.561  1.00  0.00           C
ATOM   3614  O   LEU A 385      58.019  37.850  44.366  1.00  0.00           O
ATOM   3615  N   LEU A 386      57.662  38.988  46.190  1.00  0.00           N
ATOM   3616  HN  LEU A 386      57.388  38.924  47.146  1.00  0.00           H
ATOM   3617  CA  LEU A 386      57.667  40.302  45.485  1.00  0.00           C
ATOM   3618  HA  LEU A 386      57.022  40.246  44.620  1.00  0.00           H
ATOM   3619  CB  LEU A 386      57.311  41.383  46.496  1.00  0.00           C
ATOM   3620  HB1 LEU A 386      57.340  42.330  45.915  1.00  0.00           H
ATOM   3621  HB2 LEU A 386      57.964  41.382  47.395  1.00  0.00           H
ATOM   3622  CG  LEU A 386      55.780  41.310  46.818  1.00  0.00           C
ATOM   3623  HG  LEU A 386      55.542  40.349  47.323  1.00  0.00           H
ATOM   3624  CD1 LEU A 386      55.361  42.417  47.750  1.00  0.00           C
ATOM   3625 1HD1 LEU A 386      55.769  43.416  47.485  1.00  0.00           H
ATOM   3626 2HD1 LEU A 386      55.546  42.207  48.825  1.00  0.00           H
ATOM   3627 3HD1 LEU A 386      54.294  42.610  47.510  1.00  0.00           H
ATOM   3628  CD2 LEU A 386      54.855  41.358  45.569  1.00  0.00           C
ATOM   3629 1HD2 LEU A 386      55.021  40.437  44.970  1.00  0.00           H
ATOM   3630 2HD2 LEU A 386      55.021  42.315  45.031  1.00  0.00           H
ATOM   3631 3HD2 LEU A 386      53.762  41.259  45.746  1.00  0.00           H
ATOM   3632  C   LEU A 386      59.066  40.618  44.940  1.00  0.00           C
ATOM   3633  O   LEU A 386      59.239  41.079  43.798  1.00  0.00           O
ATOM   3634  N   LEU A 387      60.152  40.266  45.697  1.00  0.00           N
ATOM   3635  HN  LEU A 387      59.910  39.882  46.585  1.00  0.00           H
ATOM   3636  CA  LEU A 387      61.569  40.527  45.416  1.00  0.00           C
ATOM   3637  HA  LEU A 387      61.691  41.568  45.157  1.00  0.00           H
ATOM   3638  CB  LEU A 387      62.449  40.174  46.645  1.00  0.00           C
ATOM   3639  HB1 LEU A 387      62.167  39.153  46.978  1.00  0.00           H
ATOM   3640  HB2 LEU A 387      62.257  40.878  47.483  1.00  0.00           H
ATOM   3641  CG  LEU A 387      63.987  39.957  46.339  1.00  0.00           C
ATOM   3642  HG  LEU A 387      64.164  39.126  45.624  1.00  0.00           H
ATOM   3643  CD1 LEU A 387      64.699  41.168  45.713  1.00  0.00           C
ATOM   3644 1HD1 LEU A 387      65.765  40.871  45.803  1.00  0.00           H
ATOM   3645 2HD1 LEU A 387      64.392  42.094  46.243  1.00  0.00           H
ATOM   3646 3HD1 LEU A 387      64.686  41.205  44.602  1.00  0.00           H
ATOM   3647  CD2 LEU A 387      64.709  39.434  47.623  1.00  0.00           C
ATOM   3648 1HD2 LEU A 387      64.335  38.396  47.754  1.00  0.00           H
ATOM   3649 2HD2 LEU A 387      64.420  40.089  48.473  1.00  0.00           H
ATOM   3650 3HD2 LEU A 387      65.816  39.498  47.548  1.00  0.00           H
ATOM   3651  C   LEU A 387      61.856  39.592  44.205  1.00  0.00           C
ATOM   3652  O   LEU A 387      62.448  40.073  43.251  1.00  0.00           O
ATOM   3653  N   ALA A 388      61.319  38.357  44.256  1.00  0.00           N
ATOM   3654  HN  ALA A 388      60.839  38.009  45.058  1.00  0.00           H
ATOM   3655  CA  ALA A 388      61.427  37.431  43.150  1.00  0.00           C
ATOM   3656  HA  ALA A 388      62.473  37.405  42.883  1.00  0.00           H
ATOM   3657  CB  ALA A 388      60.954  36.066  43.632  1.00  0.00           C
ATOM   3658  HB1 ALA A 388      59.890  35.902  43.907  1.00  0.00           H
ATOM   3659  HB2 ALA A 388      61.562  35.752  44.507  1.00  0.00           H
ATOM   3660  HB3 ALA A 388      61.222  35.277  42.897  1.00  0.00           H
ATOM   3661  C   ALA A 388      60.670  37.859  41.899  1.00  0.00           C
ATOM   3662  O   ALA A 388      61.119  37.639  40.803  1.00  0.00           O
ATOM   3663  N   GLY A 389      59.521  38.539  42.081  1.00  0.00           N
ATOM   3664  HN  GLY A 389      59.161  38.653  43.004  1.00  0.00           H
ATOM   3665  CA  GLY A 389      58.790  39.174  40.994  1.00  0.00           C
ATOM   3666  HA1 GLY A 389      57.918  39.680  41.382  1.00  0.00           H
ATOM   3667  HA2 GLY A 389      58.536  38.363  40.326  1.00  0.00           H
ATOM   3668  C   GLY A 389      59.531  40.307  40.284  1.00  0.00           C
ATOM   3669  O   GLY A 389      59.539  40.439  39.054  1.00  0.00           O
ATOM   3670  N   ILE A 390      60.256  41.108  41.042  1.00  0.00           N
ATOM   3671  HN  ILE A 390      60.242  40.881  42.013  1.00  0.00           H
ATOM   3672  CA  ILE A 390      61.184  42.142  40.583  1.00  0.00           C
ATOM   3673  HA  ILE A 390      60.660  42.788  39.895  1.00  0.00           H
ATOM   3674  CB  ILE A 390      61.698  42.911  41.779  1.00  0.00           C
ATOM   3675  HB  ILE A 390      62.077  42.191  42.535  1.00  0.00           H
ATOM   3676  CG2 ILE A 390      62.861  43.885  41.432  1.00  0.00           C
ATOM   3677 1HG2 ILE A 390      62.499  44.811  40.936  1.00  0.00           H
ATOM   3678 2HG2 ILE A 390      63.671  43.399  40.847  1.00  0.00           H
ATOM   3679 3HG2 ILE A 390      63.089  44.334  42.423  1.00  0.00           H
ATOM   3680  CG1 ILE A 390      60.455  43.759  42.340  1.00  0.00           C
ATOM   3681 1HG1 ILE A 390      59.690  43.014  42.645  1.00  0.00           H
ATOM   3682 2HG1 ILE A 390      60.117  44.345  41.459  1.00  0.00           H
ATOM   3683  CD  ILE A 390      60.825  44.570  43.567  1.00  0.00           C
ATOM   3684  HD1 ILE A 390      59.958  45.167  43.921  1.00  0.00           H
ATOM   3685  HD2 ILE A 390      61.557  45.338  43.236  1.00  0.00           H
ATOM   3686  HD3 ILE A 390      61.328  43.953  44.342  1.00  0.00           H
ATOM   3687  C   ILE A 390      62.361  41.612  39.719  1.00  0.00           C
ATOM   3688  O   ILE A 390      62.641  42.022  38.552  1.00  0.00           O
ATOM   3689  N   ILE A 391      62.939  40.555  40.307  1.00  0.00           N
ATOM   3690  HN  ILE A 391      62.823  40.306  41.266  1.00  0.00           H
ATOM   3691  CA  ILE A 391      63.956  39.742  39.639  1.00  0.00           C
ATOM   3692  HA  ILE A 391      64.801  40.375  39.409  1.00  0.00           H
ATOM   3693  CB  ILE A 391      64.526  38.688  40.603  1.00  0.00           C
ATOM   3694  HB  ILE A 391      63.731  38.067  41.068  1.00  0.00           H
ATOM   3695  CG2 ILE A 391      65.387  37.660  39.826  1.00  0.00           C
ATOM   3696 1HG2 ILE A 391      66.255  38.019  39.233  1.00  0.00           H
ATOM   3697 2HG2 ILE A 391      64.753  37.048  39.150  1.00  0.00           H
ATOM   3698 3HG2 ILE A 391      65.816  36.953  40.568  1.00  0.00           H
ATOM   3699  CG1 ILE A 391      65.283  39.298  41.784  1.00  0.00           C
ATOM   3700 1HG1 ILE A 391      64.786  40.249  42.075  1.00  0.00           H
ATOM   3701 2HG1 ILE A 391      66.317  39.510  41.437  1.00  0.00           H
ATOM   3702  CD  ILE A 391      65.559  38.361  42.941  1.00  0.00           C
ATOM   3703  HD1 ILE A 391      64.599  37.996  43.365  1.00  0.00           H
ATOM   3704  HD2 ILE A 391      66.237  38.892  43.643  1.00  0.00           H
ATOM   3705  HD3 ILE A 391      66.010  37.448  42.498  1.00  0.00           H
ATOM   3706  C   ILE A 391      63.486  39.113  38.318  1.00  0.00           C
ATOM   3707  O   ILE A 391      64.078  39.302  37.252  1.00  0.00           O
ATOM   3708  N   SER A 392      62.352  38.397  38.273  1.00  0.00           N
ATOM   3709  HN  SER A 392      62.017  38.331  39.210  1.00  0.00           H
ATOM   3710  CA  SER A 392      61.709  37.843  37.095  1.00  0.00           C
ATOM   3711  HA  SER A 392      62.379  37.147  36.614  1.00  0.00           H
ATOM   3712  CB  SER A 392      60.358  37.103  37.529  1.00  0.00           C
ATOM   3713  HB1 SER A 392      59.608  37.765  38.013  1.00  0.00           H
ATOM   3714  HB2 SER A 392      60.693  36.356  38.280  1.00  0.00           H
ATOM   3715  OG  SER A 392      59.692  36.422  36.444  1.00  0.00           O
ATOM   3716  HG1 SER A 392      59.057  35.789  36.787  1.00  0.00           H
ATOM   3717  C   SER A 392      61.288  38.809  36.008  1.00  0.00           C
ATOM   3718  O   SER A 392      61.566  38.610  34.796  1.00  0.00           O
ATOM   3719  N   LEU A 393      60.750  39.947  36.463  1.00  0.00           N
ATOM   3720  HN  LEU A 393      60.582  40.165  37.422  1.00  0.00           H
ATOM   3721  CA  LEU A 393      60.534  41.076  35.632  1.00  0.00           C
ATOM   3722  HA  LEU A 393      59.811  40.763  34.893  1.00  0.00           H
ATOM   3723  CB  LEU A 393      59.895  42.313  36.463  1.00  0.00           C
ATOM   3724  HB1 LEU A 393      60.125  43.342  36.113  1.00  0.00           H
ATOM   3725  HB2 LEU A 393      60.167  42.269  37.539  1.00  0.00           H
ATOM   3726  CG  LEU A 393      58.353  42.168  36.558  1.00  0.00           C
ATOM   3727  HG  LEU A 393      58.101  41.235  37.105  1.00  0.00           H
ATOM   3728  CD1 LEU A 393      57.808  43.256  37.492  1.00  0.00           C
ATOM   3729 1HD1 LEU A 393      58.404  43.251  38.430  1.00  0.00           H
ATOM   3730 2HD1 LEU A 393      56.722  43.125  37.689  1.00  0.00           H
ATOM   3731 3HD1 LEU A 393      57.936  44.221  36.957  1.00  0.00           H
ATOM   3732  CD2 LEU A 393      57.625  42.286  35.213  1.00  0.00           C
ATOM   3733 1HD2 LEU A 393      58.308  42.854  34.546  1.00  0.00           H
ATOM   3734 2HD2 LEU A 393      56.620  42.757  35.280  1.00  0.00           H
ATOM   3735 3HD2 LEU A 393      57.574  41.250  34.814  1.00  0.00           H
ATOM   3736  C   LEU A 393      61.755  41.507  34.898  1.00  0.00           C
ATOM   3737  O   LEU A 393      61.716  41.754  33.708  1.00  0.00           O
ATOM   3738  N   ASN A 394      62.905  41.705  35.637  1.00  0.00           N
ATOM   3739  HN  ASN A 394      62.873  41.506  36.614  1.00  0.00           H
ATOM   3740  CA  ASN A 394      64.233  42.155  35.120  1.00  0.00           C
ATOM   3741  HA  ASN A 394      64.154  43.116  34.634  1.00  0.00           H
ATOM   3742  CB  ASN A 394      65.254  42.266  36.360  1.00  0.00           C
ATOM   3743  HB1 ASN A 394      65.612  41.280  36.728  1.00  0.00           H
ATOM   3744  HB2 ASN A 394      64.699  42.689  37.225  1.00  0.00           H
ATOM   3745  CG  ASN A 394      66.558  43.010  36.061  1.00  0.00           C
ATOM   3746  OD1 ASN A 394      66.605  43.849  35.111  1.00  0.00           O
ATOM   3747  ND2 ASN A 394      67.644  42.756  36.858  1.00  0.00           N
ATOM   3748 1HD2 ASN A 394      67.354  42.344  37.722  1.00  0.00           H
ATOM   3749 2HD2 ASN A 394      68.486  43.218  36.578  1.00  0.00           H
ATOM   3750  C   ASN A 394      64.712  41.146  33.969  1.00  0.00           C
ATOM   3751  O   ASN A 394      65.168  41.651  32.912  1.00  0.00           O
ATOM   3752  N   HSD A 395      64.575  39.846  34.199  1.00  0.00           N
ATOM   3753  HN  HSD A 395      64.282  39.659  35.134  1.00  0.00           H
ATOM   3754  CA  HSD A 395      64.826  38.737  33.277  1.00  0.00           C
ATOM   3755  HA  HSD A 395      65.863  38.706  32.976  1.00  0.00           H
ATOM   3756  CB  HSD A 395      64.461  37.359  33.901  1.00  0.00           C
ATOM   3757  HB1 HSD A 395      64.707  36.626  33.103  1.00  0.00           H
ATOM   3758  HB2 HSD A 395      63.449  37.257  34.347  1.00  0.00           H
ATOM   3759  ND1 HSD A 395      65.029  36.222  36.112  1.00  0.00           N
ATOM   3760  HD1 HSD A 395      64.191  35.718  36.319  1.00  0.00           H
ATOM   3761  CG  HSD A 395      65.385  37.014  35.106  1.00  0.00           C
ATOM   3762  CE1 HSD A 395      66.052  36.112  37.001  1.00  0.00           C
ATOM   3763  HE1 HSD A 395      65.989  35.620  37.972  1.00  0.00           H
ATOM   3764  NE2 HSD A 395      67.062  36.850  36.621  1.00  0.00           N
ATOM   3765  CD2 HSD A 395      66.662  37.350  35.358  1.00  0.00           C
ATOM   3766  HD2 HSD A 395      67.273  38.011  34.756  1.00  0.00           H
ATOM   3767  C   HSD A 395      64.045  38.778  31.955  1.00  0.00           C
ATOM   3768  O   HSD A 395      64.503  38.573  30.834  1.00  0.00           O
ATOM   3769  N   VAL A 396      62.789  39.318  31.907  1.00  0.00           N
ATOM   3770  HN  VAL A 396      62.388  39.593  32.778  1.00  0.00           H
ATOM   3771  CA  VAL A 396      61.885  39.513  30.809  1.00  0.00           C
ATOM   3772  HA  VAL A 396      62.010  38.823  29.988  1.00  0.00           H
ATOM   3773  CB  VAL A 396      60.397  39.489  31.248  1.00  0.00           C
ATOM   3774  HB  VAL A 396      60.264  40.229  32.066  1.00  0.00           H
ATOM   3775  CG1 VAL A 396      59.410  39.796  30.124  1.00  0.00           C
ATOM   3776 1HG1 VAL A 396      58.409  39.980  30.570  1.00  0.00           H
ATOM   3777 2HG1 VAL A 396      59.326  39.010  29.344  1.00  0.00           H
ATOM   3778 3HG1 VAL A 396      59.598  40.807  29.702  1.00  0.00           H
ATOM   3779  CG2 VAL A 396      59.927  38.128  31.882  1.00  0.00           C
ATOM   3780 1HG2 VAL A 396      58.918  38.325  32.303  1.00  0.00           H
ATOM   3781 2HG2 VAL A 396      60.616  37.901  32.724  1.00  0.00           H
ATOM   3782 3HG2 VAL A 396      59.945  37.239  31.215  1.00  0.00           H
ATOM   3783  C   VAL A 396      62.167  40.845  30.090  1.00  0.00           C
ATOM   3784  O   VAL A 396      62.343  40.891  28.878  1.00  0.00           O
ATOM   3785  N   ARG A 397      62.341  41.907  30.869  1.00  0.00           N
ATOM   3786  HN  ARG A 397      62.208  41.777  31.849  1.00  0.00           H
ATOM   3787  CA  ARG A 397      62.617  43.226  30.491  1.00  0.00           C
ATOM   3788  HA  ARG A 397      61.831  43.330  29.758  1.00  0.00           H
ATOM   3789  CB  ARG A 397      62.322  44.278  31.522  1.00  0.00           C
ATOM   3790  HB1 ARG A 397      62.586  45.284  31.130  1.00  0.00           H
ATOM   3791  HB2 ARG A 397      63.015  44.141  32.379  1.00  0.00           H
ATOM   3792  CG  ARG A 397      60.893  44.462  31.935  1.00  0.00           C
ATOM   3793  HG1 ARG A 397      60.459  43.470  32.185  1.00  0.00           H
ATOM   3794  HG2 ARG A 397      60.331  44.846  31.057  1.00  0.00           H
ATOM   3795  CD  ARG A 397      60.672  45.447  33.149  1.00  0.00           C
ATOM   3796  HD1 ARG A 397      61.040  46.438  32.809  1.00  0.00           H
ATOM   3797  HD2 ARG A 397      61.154  45.030  34.059  1.00  0.00           H
ATOM   3798  NE  ARG A 397      59.166  45.481  33.254  1.00  0.00           N
ATOM   3799  HE  ARG A 397      58.502  45.225  32.551  1.00  0.00           H
ATOM   3800  CZ  ARG A 397      58.566  45.940  34.314  1.00  0.00           C
ATOM   3801  NH1 ARG A 397      59.229  46.201  35.390  1.00  0.00           N
ATOM   3802 1HH1 ARG A 397      58.783  46.686  36.142  1.00  0.00           H
ATOM   3803 2HH1 ARG A 397      60.220  46.287  35.282  1.00  0.00           H
ATOM   3804  NH2 ARG A 397      57.218  45.923  34.367  1.00  0.00           N
ATOM   3805 1HH2 ARG A 397      56.882  45.292  33.668  1.00  0.00           H
ATOM   3806 2HH2 ARG A 397      56.804  45.993  35.274  1.00  0.00           H
ATOM   3807  C   ARG A 397      63.963  43.491  29.806  1.00  0.00           C
ATOM   3808  O   ARG A 397      64.114  44.417  29.070  1.00  0.00           O
ATOM   3809  N   GLN A 398      64.965  42.647  30.154  1.00  0.00           N
ATOM   3810  HN  GLN A 398      64.726  41.934  30.809  1.00  0.00           H
ATOM   3811  CA  GLN A 398      66.242  42.639  29.425  1.00  0.00           C
ATOM   3812  HA  GLN A 398      66.599  43.652  29.314  1.00  0.00           H
ATOM   3813  CB  GLN A 398      67.281  41.792  30.231  1.00  0.00           C
ATOM   3814  HB1 GLN A 398      68.068  41.471  29.515  1.00  0.00           H
ATOM   3815  HB2 GLN A 398      66.821  40.892  30.693  1.00  0.00           H
ATOM   3816  CG  GLN A 398      67.997  42.553  31.411  1.00  0.00           C
ATOM   3817  HG1 GLN A 398      67.172  42.934  32.050  1.00  0.00           H
ATOM   3818  HG2 GLN A 398      68.566  43.447  31.077  1.00  0.00           H
ATOM   3819  CD  GLN A 398      68.909  41.701  32.262  1.00  0.00           C
ATOM   3820  OE1 GLN A 398      69.622  40.861  31.806  1.00  0.00           O
ATOM   3821  NE2 GLN A 398      68.978  42.004  33.537  1.00  0.00           N
ATOM   3822 1HE2 GLN A 398      69.672  41.514  34.065  1.00  0.00           H
ATOM   3823 2HE2 GLN A 398      68.264  42.492  34.039  1.00  0.00           H
ATOM   3824  C   GLN A 398      66.048  42.159  28.042  1.00  0.00           C
ATOM   3825  O   GLN A 398      66.635  42.676  27.118  1.00  0.00           O
ATOM   3826  N   VAL A 399      65.130  41.155  27.772  1.00  0.00           N
ATOM   3827  HN  VAL A 399      64.587  40.855  28.553  1.00  0.00           H
ATOM   3828  CA  VAL A 399      64.950  40.575  26.428  1.00  0.00           C
ATOM   3829  HA  VAL A 399      65.891  40.571  25.899  1.00  0.00           H
ATOM   3830  CB  VAL A 399      64.287  39.183  26.403  1.00  0.00           C
ATOM   3831  HB  VAL A 399      63.262  39.249  26.827  1.00  0.00           H
ATOM   3832  CG1 VAL A 399      64.187  38.667  24.957  1.00  0.00           C
ATOM   3833 1HG1 VAL A 399      65.192  38.601  24.489  1.00  0.00           H
ATOM   3834 2HG1 VAL A 399      63.611  39.335  24.282  1.00  0.00           H
ATOM   3835 3HG1 VAL A 399      63.763  37.640  24.941  1.00  0.00           H
ATOM   3836  CG2 VAL A 399      65.126  38.238  27.219  1.00  0.00           C
ATOM   3837 1HG2 VAL A 399      66.191  38.119  26.924  1.00  0.00           H
ATOM   3838 2HG2 VAL A 399      64.643  37.238  27.242  1.00  0.00           H
ATOM   3839 3HG2 VAL A 399      65.121  38.501  28.299  1.00  0.00           H
ATOM   3840  C   VAL A 399      64.224  41.552  25.539  1.00  0.00           C
ATOM   3841  O   VAL A 399      64.743  42.127  24.576  1.00  0.00           O
ATOM   3842  N   ILE A 400      62.975  41.948  25.908  1.00  0.00           N
ATOM   3843  HN  ILE A 400      62.584  41.425  26.661  1.00  0.00           H
ATOM   3844  CA  ILE A 400      62.116  42.996  25.241  1.00  0.00           C
ATOM   3845  HA  ILE A 400      62.581  43.145  24.278  1.00  0.00           H
ATOM   3846  CB  ILE A 400      60.706  42.472  25.106  1.00  0.00           C
ATOM   3847  HB  ILE A 400      60.004  43.277  24.800  1.00  0.00           H
ATOM   3848  CG2 ILE A 400      60.612  41.529  23.952  1.00  0.00           C
ATOM   3849 1HG2 ILE A 400      61.270  40.651  24.126  1.00  0.00           H
ATOM   3850 2HG2 ILE A 400      60.782  41.903  22.920  1.00  0.00           H
ATOM   3851 3HG2 ILE A 400      59.584  41.108  23.926  1.00  0.00           H
ATOM   3852  CG1 ILE A 400      60.077  41.958  26.456  1.00  0.00           C
ATOM   3853 1HG1 ILE A 400      60.441  42.605  27.283  1.00  0.00           H
ATOM   3854 2HG1 ILE A 400      60.535  40.970  26.679  1.00  0.00           H
ATOM   3855  CD  ILE A 400      58.528  41.896  26.430  1.00  0.00           C
ATOM   3856  HD1 ILE A 400      58.180  42.902  26.112  1.00  0.00           H
ATOM   3857  HD2 ILE A 400      58.157  41.569  27.425  1.00  0.00           H
ATOM   3858  HD3 ILE A 400      58.224  41.044  25.785  1.00  0.00           H
ATOM   3859  C   ILE A 400      62.159  44.430  25.923  1.00  0.00           C
ATOM   3860  O   ILE A 400      61.614  44.774  27.019  1.00  0.00           O
ATOM   3861  N   GLN A 401      62.561  45.441  25.193  1.00  0.00           N
ATOM   3862  HN  GLN A 401      63.079  45.253  24.362  1.00  0.00           H
ATOM   3863  CA  GLN A 401      62.603  46.798  25.688  1.00  0.00           C
ATOM   3864  HA  GLN A 401      62.692  46.714  26.761  1.00  0.00           H
ATOM   3865  CB  GLN A 401      63.773  47.545  25.019  1.00  0.00           C
ATOM   3866  HB1 GLN A 401      64.667  46.928  25.252  1.00  0.00           H
ATOM   3867  HB2 GLN A 401      64.049  48.516  25.484  1.00  0.00           H
ATOM   3868  CG  GLN A 401      63.598  47.515  23.518  1.00  0.00           C
ATOM   3869  HG1 GLN A 401      62.701  48.099  23.218  1.00  0.00           H
ATOM   3870  HG2 GLN A 401      63.610  46.470  23.140  1.00  0.00           H
ATOM   3871  CD  GLN A 401      64.651  48.342  22.799  1.00  0.00           C
ATOM   3872  OE1 GLN A 401      65.282  47.891  21.851  1.00  0.00           O
ATOM   3873  NE2 GLN A 401      64.977  49.508  23.318  1.00  0.00           N
ATOM   3874 1HE2 GLN A 401      64.383  50.071  23.892  1.00  0.00           H
ATOM   3875 2HE2 GLN A 401      65.708  49.999  22.843  1.00  0.00           H
ATOM   3876  C   GLN A 401      61.322  47.557  25.589  1.00  0.00           C
ATOM   3877  O   GLN A 401      61.120  48.554  26.281  1.00  0.00           O
ATOM   3878  N   HSD A 402      60.448  46.991  24.686  1.00  0.00           N
ATOM   3879  HN  HSD A 402      60.589  46.051  24.385  1.00  0.00           H
ATOM   3880  CA  HSD A 402      59.123  47.614  24.329  1.00  0.00           C
ATOM   3881  HA  HSD A 402      59.086  48.568  24.833  1.00  0.00           H
ATOM   3882  CB  HSD A 402      59.083  47.878  22.781  1.00  0.00           C
ATOM   3883  HB1 HSD A 402      58.022  48.104  22.540  1.00  0.00           H
ATOM   3884  HB2 HSD A 402      59.415  46.931  22.303  1.00  0.00           H
ATOM   3885  ND1 HSD A 402      60.101  50.175  23.147  1.00  0.00           N
ATOM   3886  HD1 HSD A 402      59.615  50.391  23.994  1.00  0.00           H
ATOM   3887  CG  HSD A 402      59.904  49.087  22.380  1.00  0.00           C
ATOM   3888  CE1 HSD A 402      60.810  51.052  22.409  1.00  0.00           C
ATOM   3889  HE1 HSD A 402      60.882  52.102  22.693  1.00  0.00           H
ATOM   3890  NE2 HSD A 402      61.039  50.631  21.215  1.00  0.00           N
ATOM   3891  CD2 HSD A 402      60.566  49.351  21.175  1.00  0.00           C
ATOM   3892  HD2 HSD A 402      60.441  48.792  20.255  1.00  0.00           H
ATOM   3893  C   HSD A 402      57.939  46.695  24.794  1.00  0.00           C
ATOM   3894  O   HSD A 402      58.141  45.507  25.089  1.00  0.00           O
ATOM   3895  N   ASP A 403      56.735  47.233  24.959  1.00  0.00           N
ATOM   3896  HN  ASP A 403      56.492  48.185  24.789  1.00  0.00           H
ATOM   3897  CA  ASP A 403      55.663  46.563  25.614  1.00  0.00           C
ATOM   3898  HA  ASP A 403      55.969  45.706  26.196  1.00  0.00           H
ATOM   3899  CB  ASP A 403      54.792  47.541  26.518  1.00  0.00           C
ATOM   3900  HB1 ASP A 403      53.731  47.232  26.636  1.00  0.00           H
ATOM   3901  HB2 ASP A 403      54.659  48.483  25.944  1.00  0.00           H
ATOM   3902  CG  ASP A 403      55.348  47.833  27.880  1.00  0.00           C
ATOM   3903  OD1 ASP A 403      54.777  48.682  28.610  1.00  0.00           O
ATOM   3904  OD2 ASP A 403      56.331  47.104  28.270  1.00  0.00           O
ATOM   3905  C   ASP A 403      54.763  46.029  24.549  1.00  0.00           C
ATOM   3906  O   ASP A 403      54.953  44.822  24.269  1.00  0.00           O
ATOM   3907  N   GLY A 404      53.891  46.809  23.864  1.00  0.00           N
ATOM   3908  HN  GLY A 404      53.771  47.752  24.165  1.00  0.00           H
ATOM   3909  CA  GLY A 404      52.776  46.283  23.161  1.00  0.00           C
ATOM   3910  HA1 GLY A 404      53.088  45.409  22.608  1.00  0.00           H
ATOM   3911  HA2 GLY A 404      52.494  47.032  22.436  1.00  0.00           H
ATOM   3912  C   GLY A 404      51.568  45.954  24.092  1.00  0.00           C
ATOM   3913  O   GLY A 404      51.672  45.994  25.302  1.00  0.00           O
ATOM   3914  N   ARG A 405      50.415  45.762  23.544  1.00  0.00           N
ATOM   3915  HN  ARG A 405      50.374  45.609  22.560  1.00  0.00           H
ATOM   3916  CA  ARG A 405      49.190  45.815  24.248  1.00  0.00           C
ATOM   3917  HA  ARG A 405      49.286  46.736  24.805  1.00  0.00           H
ATOM   3918  CB  ARG A 405      47.820  46.106  23.410  1.00  0.00           C
ATOM   3919  HB1 ARG A 405      46.952  45.966  24.090  1.00  0.00           H
ATOM   3920  HB2 ARG A 405      47.665  45.245  22.725  1.00  0.00           H
ATOM   3921  CG  ARG A 405      47.706  47.481  22.679  1.00  0.00           C
ATOM   3922  HG1 ARG A 405      46.675  47.479  22.265  1.00  0.00           H
ATOM   3923  HG2 ARG A 405      48.453  47.750  21.902  1.00  0.00           H
ATOM   3924  CD  ARG A 405      47.776  48.738  23.610  1.00  0.00           C
ATOM   3925  HD1 ARG A 405      48.808  48.823  24.015  1.00  0.00           H
ATOM   3926  HD2 ARG A 405      47.112  48.686  24.500  1.00  0.00           H
ATOM   3927  NE  ARG A 405      47.487  49.971  22.833  1.00  0.00           N
ATOM   3928  HE  ARG A 405      47.473  49.822  21.844  1.00  0.00           H
ATOM   3929  CZ  ARG A 405      47.144  51.159  23.339  1.00  0.00           C
ATOM   3930  NH1 ARG A 405      46.670  52.108  22.539  1.00  0.00           N
ATOM   3931 1HH1 ARG A 405      46.598  52.066  21.543  1.00  0.00           H
ATOM   3932 2HH1 ARG A 405      46.383  52.990  22.912  1.00  0.00           H
ATOM   3933  NH2 ARG A 405      47.287  51.407  24.596  1.00  0.00           N
ATOM   3934 1HH2 ARG A 405      47.506  50.644  25.204  1.00  0.00           H
ATOM   3935 2HH2 ARG A 405      47.029  52.338  24.851  1.00  0.00           H
ATOM   3936  C   ARG A 405      49.060  44.780  25.285  1.00  0.00           C
ATOM   3937  O   ARG A 405      48.532  45.048  26.378  1.00  0.00           O
ATOM   3938  N   ASN A 406      49.431  43.458  25.052  1.00  0.00           N
ATOM   3939  HN  ASN A 406      49.939  43.172  24.244  1.00  0.00           H
ATOM   3940  CA  ASN A 406      49.312  42.487  26.133  1.00  0.00           C
ATOM   3941  HA  ASN A 406      48.348  42.590  26.609  1.00  0.00           H
ATOM   3942  CB  ASN A 406      49.295  41.023  25.591  1.00  0.00           C
ATOM   3943  HB1 ASN A 406      49.291  40.227  26.366  1.00  0.00           H
ATOM   3944  HB2 ASN A 406      50.207  40.784  25.003  1.00  0.00           H
ATOM   3945  CG  ASN A 406      48.100  40.753  24.599  1.00  0.00           C
ATOM   3946  OD1 ASN A 406      47.183  41.556  24.416  1.00  0.00           O
ATOM   3947  ND2 ASN A 406      48.315  39.535  23.979  1.00  0.00           N
ATOM   3948 1HD2 ASN A 406      47.665  39.273  23.267  1.00  0.00           H
ATOM   3949 2HD2 ASN A 406      49.105  38.964  24.205  1.00  0.00           H
ATOM   3950  C   ASN A 406      50.357  42.630  27.275  1.00  0.00           C
ATOM   3951  O   ASN A 406      50.013  42.330  28.394  1.00  0.00           O
ATOM   3952  N   GLN A 407      51.546  43.139  27.022  1.00  0.00           N
ATOM   3953  HN  GLN A 407      51.694  43.231  26.041  1.00  0.00           H
ATOM   3954  CA  GLN A 407      52.370  43.701  28.057  1.00  0.00           C
ATOM   3955  HA  GLN A 407      52.491  42.929  28.803  1.00  0.00           H
ATOM   3956  CB  GLN A 407      53.707  44.241  27.538  1.00  0.00           C
ATOM   3957  HB1 GLN A 407      54.251  44.737  28.370  1.00  0.00           H
ATOM   3958  HB2 GLN A 407      53.715  44.965  26.695  1.00  0.00           H
ATOM   3959  CG  GLN A 407      54.733  43.179  27.071  1.00  0.00           C
ATOM   3960  HG1 GLN A 407      55.686  43.705  26.849  1.00  0.00           H
ATOM   3961  HG2 GLN A 407      54.321  42.755  26.130  1.00  0.00           H
ATOM   3962  CD  GLN A 407      54.983  42.036  28.072  1.00  0.00           C
ATOM   3963  OE1 GLN A 407      54.815  40.824  27.821  1.00  0.00           O
ATOM   3964  NE2 GLN A 407      55.372  42.384  29.314  1.00  0.00           N
ATOM   3965 1HE2 GLN A 407      55.676  41.678  29.954  1.00  0.00           H
ATOM   3966 2HE2 GLN A 407      55.730  43.296  29.515  1.00  0.00           H
ATOM   3967  C   GLN A 407      51.813  44.840  28.924  1.00  0.00           C
ATOM   3968  O   GLN A 407      51.656  44.760  30.124  1.00  0.00           O
ATOM   3969  N   GLU A 408      51.287  45.883  28.236  1.00  0.00           N
ATOM   3970  HN  GLU A 408      51.392  45.836  27.246  1.00  0.00           H
ATOM   3971  CA  GLU A 408      50.590  47.017  28.905  1.00  0.00           C
ATOM   3972  HA  GLU A 408      51.297  47.436  29.606  1.00  0.00           H
ATOM   3973  CB  GLU A 408      50.210  48.074  27.801  1.00  0.00           C
ATOM   3974  HB1 GLU A 408      49.511  47.505  27.151  1.00  0.00           H
ATOM   3975  HB2 GLU A 408      51.101  48.496  27.291  1.00  0.00           H
ATOM   3976  CG  GLU A 408      49.407  49.310  28.436  1.00  0.00           C
ATOM   3977  HG1 GLU A 408      50.235  49.731  29.046  1.00  0.00           H
ATOM   3978  HG2 GLU A 408      48.558  48.909  29.029  1.00  0.00           H
ATOM   3979  CD  GLU A 408      48.888  50.164  27.283  1.00  0.00           C
ATOM   3980  OE1 GLU A 408      49.359  51.359  27.244  1.00  0.00           O
ATOM   3981  OE2 GLU A 408      48.039  49.677  26.471  1.00  0.00           O
ATOM   3982  C   GLU A 408      49.423  46.484  29.715  1.00  0.00           C
ATOM   3983  O   GLU A 408      49.199  46.882  30.899  1.00  0.00           O
ATOM   3984  N   LYS A 409      48.548  45.548  29.175  1.00  0.00           N
ATOM   3985  HN  LYS A 409      48.540  45.375  28.193  1.00  0.00           H
ATOM   3986  CA  LYS A 409      47.496  44.773  29.912  1.00  0.00           C
ATOM   3987  HA  LYS A 409      46.720  45.478  30.170  1.00  0.00           H
ATOM   3988  CB  LYS A 409      46.792  43.810  28.947  1.00  0.00           C
ATOM   3989  HB1 LYS A 409      46.090  43.123  29.466  1.00  0.00           H
ATOM   3990  HB2 LYS A 409      47.554  43.167  28.457  1.00  0.00           H
ATOM   3991  CG  LYS A 409      45.857  44.492  27.868  1.00  0.00           C
ATOM   3992  HG1 LYS A 409      46.347  45.025  27.026  1.00  0.00           H
ATOM   3993  HG2 LYS A 409      45.160  45.216  28.341  1.00  0.00           H
ATOM   3994  CD  LYS A 409      44.892  43.348  27.250  1.00  0.00           C
ATOM   3995  HD1 LYS A 409      44.217  43.124  28.104  1.00  0.00           H
ATOM   3996  HD2 LYS A 409      45.474  42.427  27.037  1.00  0.00           H
ATOM   3997  CE  LYS A 409      44.338  43.656  25.872  1.00  0.00           C
ATOM   3998  HE1 LYS A 409      44.071  42.682  25.408  1.00  0.00           H
ATOM   3999  HE2 LYS A 409      45.115  44.100  25.214  1.00  0.00           H
ATOM   4000  NZ  LYS A 409      43.208  44.607  25.962  1.00  0.00           N
ATOM   4001  HZ1 LYS A 409      43.610  45.565  26.010  1.00  0.00           H
ATOM   4002  HZ2 LYS A 409      42.699  44.610  26.870  1.00  0.00           H
ATOM   4003  HZ3 LYS A 409      42.674  44.384  25.098  1.00  0.00           H
ATOM   4004  C   LYS A 409      48.028  43.944  31.078  1.00  0.00           C
ATOM   4005  O   LYS A 409      47.495  43.862  32.201  1.00  0.00           O
ATOM   4006  N   LEU A 410      49.179  43.270  30.882  1.00  0.00           N
ATOM   4007  HN  LEU A 410      49.494  43.138  29.945  1.00  0.00           H
ATOM   4008  CA  LEU A 410      49.847  42.518  31.936  1.00  0.00           C
ATOM   4009  HA  LEU A 410      49.114  41.813  32.298  1.00  0.00           H
ATOM   4010  CB  LEU A 410      50.906  41.769  31.248  1.00  0.00           C
ATOM   4011  HB1 LEU A 410      51.622  42.499  30.815  1.00  0.00           H
ATOM   4012  HB2 LEU A 410      50.571  41.088  30.435  1.00  0.00           H
ATOM   4013  CG  LEU A 410      51.776  40.997  32.194  1.00  0.00           C
ATOM   4014  HG  LEU A 410      52.157  41.579  33.060  1.00  0.00           H
ATOM   4015  CD1 LEU A 410      51.066  39.846  32.887  1.00  0.00           C
ATOM   4016 1HD1 LEU A 410      50.704  39.108  32.140  1.00  0.00           H
ATOM   4017 2HD1 LEU A 410      50.166  40.253  33.395  1.00  0.00           H
ATOM   4018 3HD1 LEU A 410      51.712  39.277  33.589  1.00  0.00           H
ATOM   4019  CD2 LEU A 410      52.958  40.374  31.430  1.00  0.00           C
ATOM   4020 1HD2 LEU A 410      52.564  39.753  30.597  1.00  0.00           H
ATOM   4021 2HD2 LEU A 410      53.475  39.731  32.174  1.00  0.00           H
ATOM   4022 3HD2 LEU A 410      53.600  41.206  31.068  1.00  0.00           H
ATOM   4023  C   LEU A 410      50.382  43.421  33.060  1.00  0.00           C
ATOM   4024  O   LEU A 410      50.034  43.216  34.225  1.00  0.00           O
ATOM   4025  N   LYS A 411      51.037  44.561  32.730  1.00  0.00           N
ATOM   4026  HN  LYS A 411      51.248  44.740  31.772  1.00  0.00           H
ATOM   4027  CA  LYS A 411      51.372  45.598  33.674  1.00  0.00           C
ATOM   4028  HA  LYS A 411      52.020  45.235  34.459  1.00  0.00           H
ATOM   4029  CB  LYS A 411      52.052  46.810  32.948  1.00  0.00           C
ATOM   4030  HB1 LYS A 411      52.012  47.740  33.554  1.00  0.00           H
ATOM   4031  HB2 LYS A 411      51.436  47.077  32.063  1.00  0.00           H
ATOM   4032  CG  LYS A 411      53.513  46.542  32.707  1.00  0.00           C
ATOM   4033  HG1 LYS A 411      53.578  45.508  32.308  1.00  0.00           H
ATOM   4034  HG2 LYS A 411      54.013  46.507  33.699  1.00  0.00           H
ATOM   4035  CD  LYS A 411      54.140  47.662  31.800  1.00  0.00           C
ATOM   4036  HD1 LYS A 411      53.736  48.650  32.108  1.00  0.00           H
ATOM   4037  HD2 LYS A 411      53.735  47.473  30.783  1.00  0.00           H
ATOM   4038  CE  LYS A 411      55.624  47.496  31.734  1.00  0.00           C
ATOM   4039  HE1 LYS A 411      55.934  46.461  31.477  1.00  0.00           H
ATOM   4040  HE2 LYS A 411      56.075  47.664  32.735  1.00  0.00           H
ATOM   4041  NZ  LYS A 411      56.211  48.474  30.786  1.00  0.00           N
ATOM   4042  HZ1 LYS A 411      57.249  48.420  30.827  1.00  0.00           H
ATOM   4043  HZ2 LYS A 411      55.934  49.384  31.207  1.00  0.00           H
ATOM   4044  HZ3 LYS A 411      55.838  48.413  29.817  1.00  0.00           H
ATOM   4045  C   LYS A 411      50.185  46.136  34.531  1.00  0.00           C
ATOM   4046  O   LYS A 411      50.425  46.209  35.748  1.00  0.00           O
ATOM   4047  N   LYS A 412      48.927  46.423  34.004  1.00  0.00           N
ATOM   4048  HN  LYS A 412      48.690  46.408  33.036  1.00  0.00           H
ATOM   4049  CA  LYS A 412      47.886  46.879  34.871  1.00  0.00           C
ATOM   4050  HA  LYS A 412      48.415  47.638  35.428  1.00  0.00           H
ATOM   4051  CB  LYS A 412      46.723  47.427  34.136  1.00  0.00           C
ATOM   4052  HB1 LYS A 412      46.005  47.706  34.937  1.00  0.00           H
ATOM   4053  HB2 LYS A 412      46.299  46.541  33.618  1.00  0.00           H
ATOM   4054  CG  LYS A 412      46.918  48.565  33.190  1.00  0.00           C
ATOM   4055  HG1 LYS A 412      45.981  48.825  32.654  1.00  0.00           H
ATOM   4056  HG2 LYS A 412      47.559  48.306  32.320  1.00  0.00           H
ATOM   4057  CD  LYS A 412      47.596  49.866  33.710  1.00  0.00           C
ATOM   4058  HD1 LYS A 412      48.696  49.854  33.870  1.00  0.00           H
ATOM   4059  HD2 LYS A 412      47.215  50.295  34.661  1.00  0.00           H
ATOM   4060  CE  LYS A 412      47.539  50.937  32.609  1.00  0.00           C
ATOM   4061  HE1 LYS A 412      47.837  50.485  31.638  1.00  0.00           H
ATOM   4062  HE2 LYS A 412      48.258  51.717  32.937  1.00  0.00           H
ATOM   4063  NZ  LYS A 412      46.258  51.496  32.490  1.00  0.00           N
ATOM   4064  HZ1 LYS A 412      46.249  52.335  31.876  1.00  0.00           H
ATOM   4065  HZ2 LYS A 412      45.802  51.799  33.374  1.00  0.00           H
ATOM   4066  HZ3 LYS A 412      45.573  50.863  32.030  1.00  0.00           H
ATOM   4067  C   LYS A 412      47.522  45.885  35.888  1.00  0.00           C
ATOM   4068  O   LYS A 412      47.289  46.096  37.054  1.00  0.00           O
ATOM   4069  N   PHE A 413      47.482  44.610  35.468  1.00  0.00           N
ATOM   4070  HN  PHE A 413      47.648  44.482  34.494  1.00  0.00           H
ATOM   4071  CA  PHE A 413      46.940  43.481  36.328  1.00  0.00           C
ATOM   4072  HA  PHE A 413      46.025  43.819  36.793  1.00  0.00           H
ATOM   4073  CB  PHE A 413      46.738  42.301  35.426  1.00  0.00           C
ATOM   4074  HB1 PHE A 413      47.603  42.321  34.730  1.00  0.00           H
ATOM   4075  HB2 PHE A 413      45.852  42.480  34.780  1.00  0.00           H
ATOM   4076  CG  PHE A 413      46.585  40.930  36.018  1.00  0.00           C
ATOM   4077  CD1 PHE A 413      45.327  40.431  36.494  1.00  0.00           C
ATOM   4078  HD1 PHE A 413      44.471  41.086  36.417  1.00  0.00           H
ATOM   4079  CE1 PHE A 413      45.243  39.197  37.132  1.00  0.00           C
ATOM   4080  HE1 PHE A 413      44.285  38.853  37.491  1.00  0.00           H
ATOM   4081  CZ  PHE A 413      46.398  38.389  37.180  1.00  0.00           C
ATOM   4082  HZ  PHE A 413      46.368  37.395  37.602  1.00  0.00           H
ATOM   4083  CD2 PHE A 413      47.761  40.091  35.986  1.00  0.00           C
ATOM   4084  HD2 PHE A 413      48.729  40.343  35.579  1.00  0.00           H
ATOM   4085  CE2 PHE A 413      47.632  38.827  36.603  1.00  0.00           C
ATOM   4086  HE2 PHE A 413      48.497  38.181  36.581  1.00  0.00           H
ATOM   4087  C   PHE A 413      47.943  43.176  37.478  1.00  0.00           C
ATOM   4088  O   PHE A 413      47.658  42.981  38.661  1.00  0.00           O
ATOM   4089  N   MET A 414      49.256  43.241  37.188  1.00  0.00           N
ATOM   4090  HN  MET A 414      49.437  43.323  36.212  1.00  0.00           H
ATOM   4091  CA  MET A 414      50.313  43.424  38.188  1.00  0.00           C
ATOM   4092  HA  MET A 414      50.225  42.518  38.770  1.00  0.00           H
ATOM   4093  CB  MET A 414      51.721  43.505  37.448  1.00  0.00           C
ATOM   4094  HB1 MET A 414      52.447  43.725  38.260  1.00  0.00           H
ATOM   4095  HB2 MET A 414      51.821  44.338  36.719  1.00  0.00           H
ATOM   4096  CG  MET A 414      52.077  42.173  36.798  1.00  0.00           C
ATOM   4097  HG1 MET A 414      51.509  41.982  35.862  1.00  0.00           H
ATOM   4098  HG2 MET A 414      51.778  41.363  37.496  1.00  0.00           H
ATOM   4099  SD  MET A 414      53.825  42.045  36.274  1.00  0.00           S
ATOM   4100  CE  MET A 414      54.286  41.328  37.836  1.00  0.00           C
ATOM   4101  HE1 MET A 414      55.345  40.995  37.788  1.00  0.00           H
ATOM   4102  HE2 MET A 414      53.727  40.398  38.074  1.00  0.00           H
ATOM   4103  HE3 MET A 414      54.293  42.121  38.614  1.00  0.00           H
ATOM   4104  C   MET A 414      50.203  44.581  39.175  1.00  0.00           C
ATOM   4105  O   MET A 414      50.252  44.404  40.377  1.00  0.00           O
ATOM   4106  N   ILE A 415      49.951  45.806  38.670  1.00  0.00           N
ATOM   4107  HN  ILE A 415      49.886  45.943  37.685  1.00  0.00           H
ATOM   4108  CA  ILE A 415      49.867  47.001  39.446  1.00  0.00           C
ATOM   4109  HA  ILE A 415      50.738  47.100  40.077  1.00  0.00           H
ATOM   4110  CB  ILE A 415      49.656  48.219  38.548  1.00  0.00           C
ATOM   4111  HB  ILE A 415      48.947  47.966  37.731  1.00  0.00           H
ATOM   4112  CG2 ILE A 415      49.199  49.516  39.277  1.00  0.00           C
ATOM   4113 1HG2 ILE A 415      48.124  49.424  39.543  1.00  0.00           H
ATOM   4114 2HG2 ILE A 415      49.406  50.395  38.630  1.00  0.00           H
ATOM   4115 3HG2 ILE A 415      49.836  49.718  40.164  1.00  0.00           H
ATOM   4116  CG1 ILE A 415      51.007  48.523  37.792  1.00  0.00           C
ATOM   4117 1HG1 ILE A 415      51.332  47.522  37.436  1.00  0.00           H
ATOM   4118 2HG1 ILE A 415      51.763  49.030  38.428  1.00  0.00           H
ATOM   4119  CD  ILE A 415      50.844  49.467  36.612  1.00  0.00           C
ATOM   4120  HD1 ILE A 415      51.825  49.470  36.091  1.00  0.00           H
ATOM   4121  HD2 ILE A 415      50.540  50.472  36.975  1.00  0.00           H
ATOM   4122  HD3 ILE A 415      50.017  49.169  35.932  1.00  0.00           H
ATOM   4123  C   ILE A 415      48.718  46.927  40.394  1.00  0.00           C
ATOM   4124  O   ILE A 415      48.748  47.168  41.590  1.00  0.00           O
ATOM   4125  N   ARG A 416      47.618  46.455  39.888  1.00  0.00           N
ATOM   4126  HN  ARG A 416      47.556  46.241  38.916  1.00  0.00           H
ATOM   4127  CA  ARG A 416      46.463  46.119  40.701  1.00  0.00           C
ATOM   4128  HA  ARG A 416      46.063  47.052  41.069  1.00  0.00           H
ATOM   4129  CB  ARG A 416      45.273  45.591  39.821  1.00  0.00           C
ATOM   4130  HB1 ARG A 416      44.522  45.147  40.509  1.00  0.00           H
ATOM   4131  HB2 ARG A 416      45.677  44.692  39.309  1.00  0.00           H
ATOM   4132  CG  ARG A 416      44.690  46.734  38.926  1.00  0.00           C
ATOM   4133  HG1 ARG A 416      43.901  46.295  38.278  1.00  0.00           H
ATOM   4134  HG2 ARG A 416      45.514  47.039  38.245  1.00  0.00           H
ATOM   4135  CD  ARG A 416      44.083  47.974  39.696  1.00  0.00           C
ATOM   4136  HD1 ARG A 416      44.886  48.599  40.142  1.00  0.00           H
ATOM   4137  HD2 ARG A 416      43.313  47.642  40.424  1.00  0.00           H
ATOM   4138  NE  ARG A 416      43.393  48.806  38.637  1.00  0.00           N
ATOM   4139  HE  ARG A 416      43.985  49.460  38.165  1.00  0.00           H
ATOM   4140  CZ  ARG A 416      42.120  48.759  38.317  1.00  0.00           C
ATOM   4141  NH1 ARG A 416      41.300  47.841  38.703  1.00  0.00           N
ATOM   4142 1HH1 ARG A 416      41.658  47.090  39.258  1.00  0.00           H
ATOM   4143 2HH1 ARG A 416      40.307  47.889  38.597  1.00  0.00           H
ATOM   4144  NH2 ARG A 416      41.603  49.702  37.536  1.00  0.00           N
ATOM   4145 1HH2 ARG A 416      42.285  50.123  36.938  1.00  0.00           H
ATOM   4146 2HH2 ARG A 416      40.630  49.700  37.305  1.00  0.00           H
ATOM   4147  C   ARG A 416      46.712  45.234  41.952  1.00  0.00           C
ATOM   4148  O   ARG A 416      46.328  45.644  43.051  1.00  0.00           O
ATOM   4149  N   ILE A 417      47.390  44.058  41.781  1.00  0.00           N
ATOM   4150  HN  ILE A 417      47.595  43.744  40.857  1.00  0.00           H
ATOM   4151  CA  ILE A 417      47.823  43.100  42.839  1.00  0.00           C
ATOM   4152  HA  ILE A 417      46.924  42.812  43.364  1.00  0.00           H
ATOM   4153  CB  ILE A 417      48.430  41.836  42.178  1.00  0.00           C
ATOM   4154  HB  ILE A 417      49.278  42.118  41.518  1.00  0.00           H
ATOM   4155  CG2 ILE A 417      49.044  40.930  43.292  1.00  0.00           C
ATOM   4156 1HG2 ILE A 417      49.901  41.363  43.852  1.00  0.00           H
ATOM   4157 2HG2 ILE A 417      49.439  39.957  42.929  1.00  0.00           H
ATOM   4158 3HG2 ILE A 417      48.245  40.645  44.009  1.00  0.00           H
ATOM   4159  CG1 ILE A 417      47.368  41.110  41.297  1.00  0.00           C
ATOM   4160 1HG1 ILE A 417      46.880  41.899  40.686  1.00  0.00           H
ATOM   4161 2HG1 ILE A 417      46.589  40.684  41.964  1.00  0.00           H
ATOM   4162  CD  ILE A 417      47.793  39.835  40.530  1.00  0.00           C
ATOM   4163  HD1 ILE A 417      48.113  39.139  41.335  1.00  0.00           H
ATOM   4164  HD2 ILE A 417      48.701  40.048  39.927  1.00  0.00           H
ATOM   4165  HD3 ILE A 417      46.989  39.361  39.928  1.00  0.00           H
ATOM   4166  C   ILE A 417      48.808  43.668  43.823  1.00  0.00           C
ATOM   4167  O   ILE A 417      48.704  43.448  45.033  1.00  0.00           O
ATOM   4168  N   GLY A 418      49.753  44.417  43.245  1.00  0.00           N
ATOM   4169  HN  GLY A 418      49.767  44.543  42.256  1.00  0.00           H
ATOM   4170  CA  GLY A 418      50.787  45.171  43.927  1.00  0.00           C
ATOM   4171  HA1 GLY A 418      51.255  45.749  43.144  1.00  0.00           H
ATOM   4172  HA2 GLY A 418      51.464  44.546  44.491  1.00  0.00           H
ATOM   4173  C   GLY A 418      50.252  46.124  44.873  1.00  0.00           C
ATOM   4174  O   GLY A 418      50.425  46.004  46.090  1.00  0.00           O
ATOM   4175  N   VAL A 419      49.473  47.110  44.405  1.00  0.00           N
ATOM   4176  HN  VAL A 419      49.272  47.086  43.428  1.00  0.00           H
ATOM   4177  CA  VAL A 419      48.836  48.139  45.211  1.00  0.00           C
ATOM   4178  HA  VAL A 419      49.660  48.567  45.764  1.00  0.00           H
ATOM   4179  CB  VAL A 419      48.111  49.220  44.298  1.00  0.00           C
ATOM   4180  HB  VAL A 419      47.332  48.751  43.660  1.00  0.00           H
ATOM   4181  CG1 VAL A 419      47.533  50.250  45.357  1.00  0.00           C
ATOM   4182 1HG1 VAL A 419      47.123  51.184  44.914  1.00  0.00           H
ATOM   4183 2HG1 VAL A 419      48.416  50.515  45.976  1.00  0.00           H
ATOM   4184 3HG1 VAL A 419      46.746  49.894  46.055  1.00  0.00           H
ATOM   4185  CG2 VAL A 419      49.198  49.837  43.360  1.00  0.00           C
ATOM   4186 1HG2 VAL A 419      48.673  50.458  42.603  1.00  0.00           H
ATOM   4187 2HG2 VAL A 419      49.761  49.083  42.768  1.00  0.00           H
ATOM   4188 3HG2 VAL A 419      49.902  50.475  43.936  1.00  0.00           H
ATOM   4189  C   VAL A 419      47.879  47.527  46.290  1.00  0.00           C
ATOM   4190  O   VAL A 419      47.901  47.868  47.491  1.00  0.00           O
ATOM   4191  N   PHE A 420      47.090  46.503  45.909  1.00  0.00           N
ATOM   4192  HN  PHE A 420      47.039  46.034  45.030  1.00  0.00           H
ATOM   4193  CA  PHE A 420      46.258  45.848  46.891  1.00  0.00           C
ATOM   4194  HA  PHE A 420      45.800  46.658  47.440  1.00  0.00           H
ATOM   4195  CB  PHE A 420      45.217  44.951  46.199  1.00  0.00           C
ATOM   4196  HB1 PHE A 420      45.741  44.030  45.867  1.00  0.00           H
ATOM   4197  HB2 PHE A 420      44.848  45.476  45.293  1.00  0.00           H
ATOM   4198  CG  PHE A 420      44.141  44.513  47.197  1.00  0.00           C
ATOM   4199  CD1 PHE A 420      43.014  45.319  47.268  1.00  0.00           C
ATOM   4200  HD1 PHE A 420      42.812  46.076  46.525  1.00  0.00           H
ATOM   4201  CE1 PHE A 420      42.119  45.144  48.338  1.00  0.00           C
ATOM   4202  HE1 PHE A 420      41.235  45.762  48.388  1.00  0.00           H
ATOM   4203  CZ  PHE A 420      42.309  43.984  49.181  1.00  0.00           C
ATOM   4204  HZ  PHE A 420      41.563  43.865  49.953  1.00  0.00           H
ATOM   4205  CD2 PHE A 420      44.338  43.416  48.031  1.00  0.00           C
ATOM   4206  HD2 PHE A 420      45.155  42.732  47.854  1.00  0.00           H
ATOM   4207  CE2 PHE A 420      43.422  43.157  49.051  1.00  0.00           C
ATOM   4208  HE2 PHE A 420      43.595  42.378  49.779  1.00  0.00           H
ATOM   4209  C   PHE A 420      47.085  45.140  47.998  1.00  0.00           C
ATOM   4210  O   PHE A 420      46.762  45.234  49.161  1.00  0.00           O
ATOM   4211  N   SER A 421      48.169  44.489  47.594  1.00  0.00           N
ATOM   4212  HN  SER A 421      48.385  44.342  46.632  1.00  0.00           H
ATOM   4213  CA  SER A 421      49.004  43.728  48.479  1.00  0.00           C
ATOM   4214  HA  SER A 421      48.389  43.166  49.166  1.00  0.00           H
ATOM   4215  CB  SER A 421      50.059  42.849  47.755  1.00  0.00           C
ATOM   4216  HB1 SER A 421      50.815  42.428  48.452  1.00  0.00           H
ATOM   4217  HB2 SER A 421      50.657  43.545  47.128  1.00  0.00           H
ATOM   4218  OG  SER A 421      49.354  41.931  46.913  1.00  0.00           O
ATOM   4219  HG1 SER A 421      49.162  42.365  46.079  1.00  0.00           H
ATOM   4220  C   SER A 421      49.790  44.689  49.370  1.00  0.00           C
ATOM   4221  O   SER A 421      50.097  44.288  50.493  1.00  0.00           O
ATOM   4222  N   GLY A 422      49.930  45.925  48.909  1.00  0.00           N
ATOM   4223  HN  GLY A 422      49.628  46.335  48.051  1.00  0.00           H
ATOM   4224  CA  GLY A 422      50.377  46.983  49.938  1.00  0.00           C
ATOM   4225  HA1 GLY A 422      50.728  47.833  49.371  1.00  0.00           H
ATOM   4226  HA2 GLY A 422      51.108  46.529  50.590  1.00  0.00           H
ATOM   4227  C   GLY A 422      49.233  47.590  50.766  1.00  0.00           C
ATOM   4228  O   GLY A 422      49.458  47.899  51.949  1.00  0.00           O
ATOM   4229  N   LEU A 423      47.966  47.667  50.290  1.00  0.00           N
ATOM   4230  HN  LEU A 423      47.755  47.461  49.337  1.00  0.00           H
ATOM   4231  CA  LEU A 423      46.887  48.176  51.061  1.00  0.00           C
ATOM   4232  HA  LEU A 423      47.041  49.213  51.320  1.00  0.00           H
ATOM   4233  CB  LEU A 423      45.638  48.144  50.081  1.00  0.00           C
ATOM   4234  HB1 LEU A 423      45.093  47.186  50.223  1.00  0.00           H
ATOM   4235  HB2 LEU A 423      46.083  48.173  49.064  1.00  0.00           H
ATOM   4236  CG  LEU A 423      44.474  49.179  50.300  1.00  0.00           C
ATOM   4237  HG  LEU A 423      44.220  49.077  51.377  1.00  0.00           H
ATOM   4238  CD1 LEU A 423      44.918  50.594  50.049  1.00  0.00           C
ATOM   4239 1HD1 LEU A 423      44.009  51.223  50.151  1.00  0.00           H
ATOM   4240 2HD1 LEU A 423      45.264  50.719  49.001  1.00  0.00           H
ATOM   4241 3HD1 LEU A 423      45.688  50.915  50.783  1.00  0.00           H
ATOM   4242  CD2 LEU A 423      43.242  48.859  49.487  1.00  0.00           C
ATOM   4243 1HD2 LEU A 423      42.428  49.612  49.559  1.00  0.00           H
ATOM   4244 2HD2 LEU A 423      42.998  47.840  49.856  1.00  0.00           H
ATOM   4245 3HD2 LEU A 423      43.459  48.652  48.417  1.00  0.00           H
ATOM   4246  C   LEU A 423      46.604  47.396  52.312  1.00  0.00           C
ATOM   4247  O   LEU A 423      46.285  47.973  53.348  1.00  0.00           O
ATOM   4248  N   TYR A 424      46.756  46.055  52.298  1.00  0.00           N
ATOM   4249  HN  TYR A 424      47.095  45.662  51.447  1.00  0.00           H
ATOM   4250  CA  TYR A 424      46.512  45.210  53.489  1.00  0.00           C
ATOM   4251  HA  TYR A 424      45.672  45.659  53.998  1.00  0.00           H
ATOM   4252  CB  TYR A 424      46.157  43.663  53.183  1.00  0.00           C
ATOM   4253  HB1 TYR A 424      46.919  43.306  52.458  1.00  0.00           H
ATOM   4254  HB2 TYR A 424      45.198  43.600  52.626  1.00  0.00           H
ATOM   4255  CG  TYR A 424      46.016  42.787  54.364  1.00  0.00           C
ATOM   4256  CD1 TYR A 424      44.692  42.555  54.796  1.00  0.00           C
ATOM   4257  HD1 TYR A 424      43.843  43.043  54.340  1.00  0.00           H
ATOM   4258  CE1 TYR A 424      44.575  41.626  55.866  1.00  0.00           C
ATOM   4259  HE1 TYR A 424      43.608  41.560  56.341  1.00  0.00           H
ATOM   4260  CZ  TYR A 424      45.655  40.928  56.345  1.00  0.00           C
ATOM   4261  OH  TYR A 424      45.644  39.757  57.213  1.00  0.00           O
ATOM   4262  HH  TYR A 424      44.770  39.484  57.501  1.00  0.00           H
ATOM   4263  CD2 TYR A 424      47.103  41.939  54.683  1.00  0.00           C
ATOM   4264  HD2 TYR A 424      48.013  41.992  54.105  1.00  0.00           H
ATOM   4265  CE2 TYR A 424      46.862  41.088  55.753  1.00  0.00           C
ATOM   4266  HE2 TYR A 424      47.646  40.403  56.039  1.00  0.00           H
ATOM   4267  C   TYR A 424      47.681  45.288  54.443  1.00  0.00           C
ATOM   4268  O   TYR A 424      47.525  44.967  55.620  1.00  0.00           O
ATOM   4269  N   LEU A 425      48.824  45.896  53.980  1.00  0.00           N
ATOM   4270  HN  LEU A 425      49.007  46.255  53.068  1.00  0.00           H
ATOM   4271  CA  LEU A 425      49.954  46.124  54.915  1.00  0.00           C
ATOM   4272  HA  LEU A 425      50.105  45.255  55.538  1.00  0.00           H
ATOM   4273  CB  LEU A 425      51.276  46.305  54.067  1.00  0.00           C
ATOM   4274  HB1 LEU A 425      52.114  46.542  54.755  1.00  0.00           H
ATOM   4275  HB2 LEU A 425      51.145  47.066  53.268  1.00  0.00           H
ATOM   4276  CG  LEU A 425      51.733  44.985  53.476  1.00  0.00           C
ATOM   4277  HG  LEU A 425      50.879  44.601  52.880  1.00  0.00           H
ATOM   4278  CD1 LEU A 425      52.924  45.030  52.599  1.00  0.00           C
ATOM   4279 1HD1 LEU A 425      53.186  44.147  51.978  1.00  0.00           H
ATOM   4280 2HD1 LEU A 425      53.845  45.189  53.199  1.00  0.00           H
ATOM   4281 3HD1 LEU A 425      52.763  45.893  51.919  1.00  0.00           H
ATOM   4282  CD2 LEU A 425      51.925  43.926  54.557  1.00  0.00           C
ATOM   4283 1HD2 LEU A 425      50.973  43.644  55.056  1.00  0.00           H
ATOM   4284 2HD2 LEU A 425      52.606  44.267  55.365  1.00  0.00           H
ATOM   4285 3HD2 LEU A 425      52.327  42.976  54.145  1.00  0.00           H
ATOM   4286  C   LEU A 425      49.741  47.246  55.924  1.00  0.00           C
ATOM   4287  O   LEU A 425      50.407  47.205  57.008  1.00  0.00           O
ATOM   4288  N   VAL A 426      48.912  48.242  55.721  1.00  0.00           N
ATOM   4289  HN  VAL A 426      48.436  48.260  54.845  1.00  0.00           H
ATOM   4290  CA  VAL A 426      48.624  49.314  56.676  1.00  0.00           C
ATOM   4291  HA  VAL A 426      49.563  49.596  57.128  1.00  0.00           H
ATOM   4292  CB  VAL A 426      47.868  50.540  56.141  1.00  0.00           C
ATOM   4293  HB  VAL A 426      46.953  50.182  55.623  1.00  0.00           H
ATOM   4294  CG1 VAL A 426      47.652  51.605  57.230  1.00  0.00           C
ATOM   4295 1HG1 VAL A 426      48.635  52.001  57.562  1.00  0.00           H
ATOM   4296 2HG1 VAL A 426      47.119  51.250  58.139  1.00  0.00           H
ATOM   4297 3HG1 VAL A 426      46.945  52.385  56.876  1.00  0.00           H
ATOM   4298  CG2 VAL A 426      48.861  51.088  55.074  1.00  0.00           C
ATOM   4299 1HG2 VAL A 426      48.884  50.359  54.236  1.00  0.00           H
ATOM   4300 2HG2 VAL A 426      49.819  51.233  55.618  1.00  0.00           H
ATOM   4301 3HG2 VAL A 426      48.502  52.080  54.726  1.00  0.00           H
ATOM   4302  C   VAL A 426      47.914  48.677  57.834  1.00  0.00           C
ATOM   4303  O   VAL A 426      48.367  48.913  58.976  1.00  0.00           O
ATOM   4304  N   PRO A 427      46.917  47.802  57.716  1.00  0.00           N
ATOM   4305  CD  PRO A 427      45.944  47.839  56.580  1.00  0.00           C
ATOM   4306  HD1 PRO A 427      46.408  47.509  55.626  1.00  0.00           H
ATOM   4307  HD2 PRO A 427      45.611  48.896  56.501  1.00  0.00           H
ATOM   4308  CA  PRO A 427      46.480  46.875  58.779  1.00  0.00           C
ATOM   4309  HA  PRO A 427      46.180  47.575  59.545  1.00  0.00           H
ATOM   4310  CB  PRO A 427      45.413  45.963  58.139  1.00  0.00           C
ATOM   4311  HB1 PRO A 427      44.569  45.925  58.860  1.00  0.00           H
ATOM   4312  HB2 PRO A 427      45.833  44.990  57.805  1.00  0.00           H
ATOM   4313  CG  PRO A 427      44.836  46.775  56.910  1.00  0.00           C
ATOM   4314  HG1 PRO A 427      44.890  46.066  56.057  1.00  0.00           H
ATOM   4315  HG2 PRO A 427      43.827  47.224  57.035  1.00  0.00           H
ATOM   4316  C   PRO A 427      47.641  46.117  59.461  1.00  0.00           C
ATOM   4317  O   PRO A 427      47.672  46.164  60.686  1.00  0.00           O
ATOM   4318  N   LEU A 428      48.574  45.521  58.733  1.00  0.00           N
ATOM   4319  HN  LEU A 428      48.502  45.478  57.740  1.00  0.00           H
ATOM   4320  CA  LEU A 428      49.636  44.822  59.412  1.00  0.00           C
ATOM   4321  HA  LEU A 428      49.184  44.092  60.067  1.00  0.00           H
ATOM   4322  CB  LEU A 428      50.518  43.942  58.473  1.00  0.00           C
ATOM   4323  HB1 LEU A 428      51.274  43.364  59.046  1.00  0.00           H
ATOM   4324  HB2 LEU A 428      51.001  44.541  57.672  1.00  0.00           H
ATOM   4325  CG  LEU A 428      49.775  42.808  57.735  1.00  0.00           C
ATOM   4326  HG  LEU A 428      49.258  43.319  56.895  1.00  0.00           H
ATOM   4327  CD1 LEU A 428      50.715  41.713  57.229  1.00  0.00           C
ATOM   4328 1HD1 LEU A 428      51.080  41.017  58.013  1.00  0.00           H
ATOM   4329 2HD1 LEU A 428      51.671  42.072  56.792  1.00  0.00           H
ATOM   4330 3HD1 LEU A 428      50.186  41.186  56.406  1.00  0.00           H
ATOM   4331  CD2 LEU A 428      48.584  42.084  58.556  1.00  0.00           C
ATOM   4332 1HD2 LEU A 428      49.037  41.616  59.456  1.00  0.00           H
ATOM   4333 2HD2 LEU A 428      48.202  41.281  57.890  1.00  0.00           H
ATOM   4334 3HD2 LEU A 428      47.751  42.743  58.881  1.00  0.00           H
ATOM   4335  C   LEU A 428      50.546  45.652  60.315  1.00  0.00           C
ATOM   4336  O   LEU A 428      50.796  45.285  61.446  1.00  0.00           O
ATOM   4337  N   VAL A 429      51.039  46.856  59.819  1.00  0.00           N
ATOM   4338  HN  VAL A 429      50.893  47.087  58.860  1.00  0.00           H
ATOM   4339  CA  VAL A 429      51.768  47.804  60.619  1.00  0.00           C
ATOM   4340  HA  VAL A 429      52.488  47.219  61.173  1.00  0.00           H
ATOM   4341  CB  VAL A 429      52.557  48.847  59.787  1.00  0.00           C
ATOM   4342  HB  VAL A 429      53.248  49.335  60.508  1.00  0.00           H
ATOM   4343  CG1 VAL A 429      53.435  47.989  58.806  1.00  0.00           C
ATOM   4344 1HG1 VAL A 429      54.143  48.680  58.300  1.00  0.00           H
ATOM   4345 2HG1 VAL A 429      52.754  47.616  58.011  1.00  0.00           H
ATOM   4346 3HG1 VAL A 429      53.967  47.109  59.227  1.00  0.00           H
ATOM   4347  CG2 VAL A 429      51.674  49.824  59.035  1.00  0.00           C
ATOM   4348 1HG2 VAL A 429      52.161  50.714  58.583  1.00  0.00           H
ATOM   4349 2HG2 VAL A 429      50.867  50.309  59.624  1.00  0.00           H
ATOM   4350 3HG2 VAL A 429      51.124  49.307  58.220  1.00  0.00           H
ATOM   4351  C   VAL A 429      50.995  48.470  61.729  1.00  0.00           C
ATOM   4352  O   VAL A 429      51.587  48.817  62.729  1.00  0.00           O
ATOM   4353  N   THR A 430      49.670  48.661  61.478  1.00  0.00           N
ATOM   4354  HN  THR A 430      49.321  48.412  60.578  1.00  0.00           H
ATOM   4355  CA  THR A 430      48.722  49.071  62.525  1.00  0.00           C
ATOM   4356  HA  THR A 430      49.068  49.994  62.967  1.00  0.00           H
ATOM   4357  CB  THR A 430      47.362  49.383  61.839  1.00  0.00           C
ATOM   4358  HB  THR A 430      47.055  48.407  61.406  1.00  0.00           H
ATOM   4359  OG1 THR A 430      47.536  50.418  60.913  1.00  0.00           O
ATOM   4360  HG1 THR A 430      48.052  50.002  60.219  1.00  0.00           H
ATOM   4361  CG2 THR A 430      46.239  49.764  62.804  1.00  0.00           C
ATOM   4362 1HG2 THR A 430      46.430  50.659  63.434  1.00  0.00           H
ATOM   4363 2HG2 THR A 430      46.006  48.908  63.472  1.00  0.00           H
ATOM   4364 3HG2 THR A 430      45.308  49.829  62.201  1.00  0.00           H
ATOM   4365  C   THR A 430      48.535  48.123  63.685  1.00  0.00           C
ATOM   4366  O   THR A 430      48.622  48.424  64.919  1.00  0.00           O
ATOM   4367  N   LEU A 431      48.357  46.860  63.361  1.00  0.00           N
ATOM   4368  HN  LEU A 431      48.131  46.670  62.409  1.00  0.00           H
ATOM   4369  CA  LEU A 431      48.324  45.750  64.289  1.00  0.00           C
ATOM   4370  HA  LEU A 431      47.676  46.037  65.104  1.00  0.00           H
ATOM   4371  CB  LEU A 431      48.160  44.437  63.596  1.00  0.00           C
ATOM   4372  HB1 LEU A 431      48.410  43.549  64.215  1.00  0.00           H
ATOM   4373  HB2 LEU A 431      48.872  44.372  62.746  1.00  0.00           H
ATOM   4374  CG  LEU A 431      46.724  44.170  63.078  1.00  0.00           C
ATOM   4375  HG  LEU A 431      46.397  45.035  62.461  1.00  0.00           H
ATOM   4376  CD1 LEU A 431      46.860  42.927  62.198  1.00  0.00           C
ATOM   4377 1HD1 LEU A 431      47.463  43.256  61.325  1.00  0.00           H
ATOM   4378 2HD1 LEU A 431      45.846  42.678  61.817  1.00  0.00           H
ATOM   4379 3HD1 LEU A 431      47.278  42.048  62.733  1.00  0.00           H
ATOM   4380  CD2 LEU A 431      45.751  43.821  64.217  1.00  0.00           C
ATOM   4381 1HD2 LEU A 431      45.375  44.779  64.636  1.00  0.00           H
ATOM   4382 2HD2 LEU A 431      46.268  43.166  64.951  1.00  0.00           H
ATOM   4383 3HD2 LEU A 431      44.851  43.298  63.830  1.00  0.00           H
ATOM   4384  C   LEU A 431      49.602  45.514  65.090  1.00  0.00           C
ATOM   4385  O   LEU A 431      49.651  45.246  66.304  1.00  0.00           O
ATOM   4386  N   LEU A 432      50.707  45.705  64.381  1.00  0.00           N
ATOM   4387  HN  LEU A 432      50.615  45.946  63.418  1.00  0.00           H
ATOM   4388  CA  LEU A 432      51.939  45.811  65.166  1.00  0.00           C
ATOM   4389  HA  LEU A 432      52.059  45.009  65.879  1.00  0.00           H
ATOM   4390  CB  LEU A 432      53.179  45.720  64.093  1.00  0.00           C
ATOM   4391  HB1 LEU A 432      53.011  46.598  63.433  1.00  0.00           H
ATOM   4392  HB2 LEU A 432      53.170  44.794  63.480  1.00  0.00           H
ATOM   4393  CG  LEU A 432      54.511  45.731  64.698  1.00  0.00           C
ATOM   4394  HG  LEU A 432      54.513  46.462  65.534  1.00  0.00           H
ATOM   4395  CD1 LEU A 432      54.862  44.317  65.180  1.00  0.00           C
ATOM   4396 1HD1 LEU A 432      54.216  43.966  66.013  1.00  0.00           H
ATOM   4397 2HD1 LEU A 432      55.894  44.248  65.584  1.00  0.00           H
ATOM   4398 3HD1 LEU A 432      54.784  43.594  64.340  1.00  0.00           H
ATOM   4399  CD2 LEU A 432      55.572  46.184  63.665  1.00  0.00           C
ATOM   4400 1HD2 LEU A 432      55.520  45.519  62.777  1.00  0.00           H
ATOM   4401 2HD2 LEU A 432      56.620  46.177  64.033  1.00  0.00           H
ATOM   4402 3HD2 LEU A 432      55.378  47.228  63.338  1.00  0.00           H
ATOM   4403  C   LEU A 432      52.078  47.054  65.996  1.00  0.00           C
ATOM   4404  O   LEU A 432      52.584  47.060  67.145  1.00  0.00           O
ATOM   4405  N   GLY A 433      51.517  48.233  65.547  1.00  0.00           N
ATOM   4406  HN  GLY A 433      51.317  48.260  64.570  1.00  0.00           H
ATOM   4407  CA  GLY A 433      51.512  49.486  66.360  1.00  0.00           C
ATOM   4408  HA1 GLY A 433      51.025  50.206  65.719  1.00  0.00           H
ATOM   4409  HA2 GLY A 433      52.525  49.737  66.638  1.00  0.00           H
ATOM   4410  C   GLY A 433      50.737  49.380  67.614  1.00  0.00           C
ATOM   4411  O   GLY A 433      51.204  49.762  68.670  1.00  0.00           O
ATOM   4412  N   CYS A 434      49.499  48.810  67.566  1.00  0.00           N
ATOM   4413  HN  CYS A 434      49.115  48.561  66.680  1.00  0.00           H
ATOM   4414  CA  CYS A 434      48.675  48.412  68.737  1.00  0.00           C
ATOM   4415  HA  CYS A 434      48.471  49.183  69.466  1.00  0.00           H
ATOM   4416  CB  CYS A 434      47.331  47.768  68.177  1.00  0.00           C
ATOM   4417  HB1 CYS A 434      46.979  47.317  69.129  1.00  0.00           H
ATOM   4418  HB2 CYS A 434      47.617  46.936  67.498  1.00  0.00           H
ATOM   4419  SG  CYS A 434      46.257  48.998  67.353  1.00  0.00           S
ATOM   4420  HG1 CYS A 434      46.140  49.904  68.312  1.00  0.00           H
ATOM   4421  C   CYS A 434      49.389  47.386  69.613  1.00  0.00           C
ATOM   4422  O   CYS A 434      49.497  47.578  70.831  1.00  0.00           O
ATOM   4423  N   TYR A 435      49.948  46.352  69.068  1.00  0.00           N
ATOM   4424  HN  TYR A 435      49.984  46.066  68.113  1.00  0.00           H
ATOM   4425  CA  TYR A 435      50.642  45.304  69.887  1.00  0.00           C
ATOM   4426  HA  TYR A 435      49.921  44.852  70.552  1.00  0.00           H
ATOM   4427  CB  TYR A 435      50.996  44.173  68.896  1.00  0.00           C
ATOM   4428  HB1 TYR A 435      51.749  44.571  68.182  1.00  0.00           H
ATOM   4429  HB2 TYR A 435      50.034  43.890  68.418  1.00  0.00           H
ATOM   4430  CG  TYR A 435      51.719  43.007  69.523  1.00  0.00           C
ATOM   4431  CD1 TYR A 435      53.046  42.589  69.322  1.00  0.00           C
ATOM   4432  HD1 TYR A 435      53.730  43.099  68.660  1.00  0.00           H
ATOM   4433  CE1 TYR A 435      53.460  41.396  69.843  1.00  0.00           C
ATOM   4434  HE1 TYR A 435      54.483  41.056  69.782  1.00  0.00           H
ATOM   4435  CZ  TYR A 435      52.612  40.573  70.600  1.00  0.00           C
ATOM   4436  OH  TYR A 435      53.175  39.460  71.290  1.00  0.00           O
ATOM   4437  HH  TYR A 435      54.043  39.734  71.593  1.00  0.00           H
ATOM   4438  CD2 TYR A 435      50.856  42.182  70.345  1.00  0.00           C
ATOM   4439  HD2 TYR A 435      49.865  42.582  70.497  1.00  0.00           H
ATOM   4440  CE2 TYR A 435      51.299  41.017  70.934  1.00  0.00           C
ATOM   4441  HE2 TYR A 435      50.738  40.474  71.680  1.00  0.00           H
ATOM   4442  C   TYR A 435      51.905  45.805  70.650  1.00  0.00           C
ATOM   4443  O   TYR A 435      52.185  45.603  71.835  1.00  0.00           O
ATOM   4444  N   VAL A 436      52.763  46.578  69.955  1.00  0.00           N
ATOM   4445  HN  VAL A 436      52.624  46.702  68.976  1.00  0.00           H
ATOM   4446  CA  VAL A 436      53.949  47.324  70.493  1.00  0.00           C
ATOM   4447  HA  VAL A 436      54.666  46.624  70.896  1.00  0.00           H
ATOM   4448  CB  VAL A 436      54.705  48.019  69.344  1.00  0.00           C
ATOM   4449  HB  VAL A 436      53.962  48.556  68.716  1.00  0.00           H
ATOM   4450  CG1 VAL A 436      55.716  49.130  69.825  1.00  0.00           C
ATOM   4451 1HG1 VAL A 436      56.119  49.647  68.928  1.00  0.00           H
ATOM   4452 2HG1 VAL A 436      56.586  48.607  70.278  1.00  0.00           H
ATOM   4453 3HG1 VAL A 436      55.259  49.861  70.525  1.00  0.00           H
ATOM   4454  CG2 VAL A 436      55.433  46.900  68.589  1.00  0.00           C
ATOM   4455 1HG2 VAL A 436      54.727  46.107  68.263  1.00  0.00           H
ATOM   4456 2HG2 VAL A 436      56.138  46.448  69.319  1.00  0.00           H
ATOM   4457 3HG2 VAL A 436      56.039  47.348  67.773  1.00  0.00           H
ATOM   4458  C   VAL A 436      53.466  48.282  71.533  1.00  0.00           C
ATOM   4459  O   VAL A 436      54.136  48.522  72.552  1.00  0.00           O
ATOM   4460  N   TYR A 437      52.259  48.946  71.314  1.00  0.00           N
ATOM   4461  HN  TYR A 437      51.755  48.755  70.475  1.00  0.00           H
ATOM   4462  CA  TYR A 437      51.746  49.918  72.281  1.00  0.00           C
ATOM   4463  HA  TYR A 437      52.497  50.666  72.485  1.00  0.00           H
ATOM   4464  CB  TYR A 437      50.611  50.649  71.463  1.00  0.00           C
ATOM   4465  HB1 TYR A 437      49.914  49.898  71.033  1.00  0.00           H
ATOM   4466  HB2 TYR A 437      51.076  51.298  70.690  1.00  0.00           H
ATOM   4467  CG  TYR A 437      49.845  51.622  72.343  1.00  0.00           C
ATOM   4468  CD1 TYR A 437      48.456  51.470  72.608  1.00  0.00           C
ATOM   4469  HD1 TYR A 437      47.909  50.582  72.325  1.00  0.00           H
ATOM   4470  CE1 TYR A 437      47.798  52.327  73.469  1.00  0.00           C
ATOM   4471  HE1 TYR A 437      46.755  52.236  73.733  1.00  0.00           H
ATOM   4472  CZ  TYR A 437      48.447  53.461  73.970  1.00  0.00           C
ATOM   4473  OH  TYR A 437      47.917  54.362  74.944  1.00  0.00           O
ATOM   4474  HH  TYR A 437      48.632  54.919  75.259  1.00  0.00           H
ATOM   4475  CD2 TYR A 437      50.443  52.814  72.827  1.00  0.00           C
ATOM   4476  HD2 TYR A 437      51.463  53.083  72.594  1.00  0.00           H
ATOM   4477  CE2 TYR A 437      49.795  53.698  73.650  1.00  0.00           C
ATOM   4478  HE2 TYR A 437      50.341  54.558  74.011  1.00  0.00           H
ATOM   4479  C   TYR A 437      51.214  49.374  73.605  1.00  0.00           C
ATOM   4480  O   TYR A 437      51.505  49.811  74.699  1.00  0.00           O
ATOM   4481  N   GLU A 438      50.384  48.328  73.453  1.00  0.00           N
ATOM   4482  HN  GLU A 438      50.076  48.045  72.547  1.00  0.00           H
ATOM   4483  CA  GLU A 438      49.853  47.528  74.586  1.00  0.00           C
ATOM   4484  HA  GLU A 438      49.362  48.216  75.258  1.00  0.00           H
ATOM   4485  CB  GLU A 438      48.819  46.589  73.963  1.00  0.00           C
ATOM   4486  HB1 GLU A 438      48.557  45.668  74.528  1.00  0.00           H
ATOM   4487  HB2 GLU A 438      49.250  46.075  73.077  1.00  0.00           H
ATOM   4488  CG  GLU A 438      47.485  47.380  73.689  1.00  0.00           C
ATOM   4489  HG1 GLU A 438      47.693  48.309  73.116  1.00  0.00           H
ATOM   4490  HG2 GLU A 438      47.021  47.709  74.644  1.00  0.00           H
ATOM   4491  CD  GLU A 438      46.463  46.656  72.921  1.00  0.00           C
ATOM   4492  OE1 GLU A 438      45.575  45.952  73.595  1.00  0.00           O
ATOM   4493  OE2 GLU A 438      46.364  46.664  71.697  1.00  0.00           O
ATOM   4494  C   GLU A 438      50.935  46.749  75.301  1.00  0.00           C
ATOM   4495  O   GLU A 438      51.093  46.812  76.479  1.00  0.00           O
ATOM   4496  N   GLN A 439      51.865  46.063  74.558  1.00  0.00           N
ATOM   4497  HN  GLN A 439      51.779  46.024  73.565  1.00  0.00           H
ATOM   4498  CA  GLN A 439      52.964  45.315  75.158  1.00  0.00           C
ATOM   4499  HA  GLN A 439      52.577  44.582  75.851  1.00  0.00           H
ATOM   4500  CB  GLN A 439      53.662  44.368  74.089  1.00  0.00           C
ATOM   4501  HB1 GLN A 439      54.565  43.975  74.603  1.00  0.00           H
ATOM   4502  HB2 GLN A 439      54.069  45.014  73.283  1.00  0.00           H
ATOM   4503  CG  GLN A 439      52.820  43.213  73.523  1.00  0.00           C
ATOM   4504  HG1 GLN A 439      53.278  42.435  72.875  1.00  0.00           H
ATOM   4505  HG2 GLN A 439      52.005  43.556  72.850  1.00  0.00           H
ATOM   4506  CD  GLN A 439      51.997  42.459  74.558  1.00  0.00           C
ATOM   4507  OE1 GLN A 439      50.870  42.773  74.947  1.00  0.00           O
ATOM   4508  NE2 GLN A 439      52.598  41.330  75.096  1.00  0.00           N
ATOM   4509 1HE2 GLN A 439      53.509  41.099  74.754  1.00  0.00           H
ATOM   4510 2HE2 GLN A 439      52.046  40.638  75.562  1.00  0.00           H
ATOM   4511  C   GLN A 439      53.926  46.099  76.071  1.00  0.00           C
ATOM   4512  O   GLN A 439      54.405  45.584  77.067  1.00  0.00           O
ATOM   4513  N   VAL A 440      54.225  47.405  75.654  1.00  0.00           N
ATOM   4514  HN  VAL A 440      53.892  47.633  74.742  1.00  0.00           H
ATOM   4515  CA  VAL A 440      55.203  48.215  76.439  1.00  0.00           C
ATOM   4516  HA  VAL A 440      55.919  47.524  76.857  1.00  0.00           H
ATOM   4517  CB  VAL A 440      55.962  49.226  75.530  1.00  0.00           C
ATOM   4518  HB  VAL A 440      56.717  49.589  76.260  1.00  0.00           H
ATOM   4519  CG1 VAL A 440      56.838  48.515  74.457  1.00  0.00           C
ATOM   4520 1HG1 VAL A 440      57.518  47.733  74.858  1.00  0.00           H
ATOM   4521 2HG1 VAL A 440      57.554  49.270  74.066  1.00  0.00           H
ATOM   4522 3HG1 VAL A 440      56.207  48.015  73.692  1.00  0.00           H
ATOM   4523  CG2 VAL A 440      55.256  50.437  74.908  1.00  0.00           C
ATOM   4524 1HG2 VAL A 440      54.482  50.256  74.132  1.00  0.00           H
ATOM   4525 2HG2 VAL A 440      56.014  51.068  74.396  1.00  0.00           H
ATOM   4526 3HG2 VAL A 440      54.773  51.013  75.726  1.00  0.00           H
ATOM   4527  C   VAL A 440      54.568  48.938  77.615  1.00  0.00           C
ATOM   4528  O   VAL A 440      55.359  49.349  78.513  1.00  0.00           O
ATOM   4529  N   ASN A 441      53.231  49.064  77.606  1.00  0.00           N
ATOM   4530  HN  ASN A 441      52.761  48.757  76.782  1.00  0.00           H
ATOM   4531  CA  ASN A 441      52.555  49.864  78.599  1.00  0.00           C
ATOM   4532  HA  ASN A 441      53.261  50.431  79.188  1.00  0.00           H
ATOM   4533  CB  ASN A 441      51.563  50.851  77.929  1.00  0.00           C
ATOM   4534  HB1 ASN A 441      51.073  51.522  78.666  1.00  0.00           H
ATOM   4535  HB2 ASN A 441      50.776  50.405  77.284  1.00  0.00           H
ATOM   4536  CG  ASN A 441      52.410  51.849  77.160  1.00  0.00           C
ATOM   4537  OD1 ASN A 441      53.498  52.300  77.538  1.00  0.00           O
ATOM   4538  ND2 ASN A 441      51.797  52.461  76.094  1.00  0.00           N
ATOM   4539 1HD2 ASN A 441      50.856  52.227  75.850  1.00  0.00           H
ATOM   4540 2HD2 ASN A 441      52.393  53.109  75.620  1.00  0.00           H
ATOM   4541  C   ASN A 441      51.696  49.131  79.535  1.00  0.00           C
ATOM   4542  O   ASN A 441      51.276  49.719  80.524  1.00  0.00           O
ATOM   4543  N   ARG A 442      51.536  47.823  79.426  1.00  0.00           N
ATOM   4544  HN  ARG A 442      51.993  47.404  78.645  1.00  0.00           H
ATOM   4545  CA  ARG A 442      50.762  47.007  80.387  1.00  0.00           C
ATOM   4546  HA  ARG A 442      49.799  47.496  80.411  1.00  0.00           H
ATOM   4547  CB  ARG A 442      50.569  45.482  79.904  1.00  0.00           C
ATOM   4548  HB1 ARG A 442      49.996  45.462  78.952  1.00  0.00           H
ATOM   4549  HB2 ARG A 442      49.906  45.034  80.674  1.00  0.00           H
ATOM   4550  CG  ARG A 442      51.833  44.610  79.793  1.00  0.00           C
ATOM   4551  HG1 ARG A 442      52.177  44.251  80.787  1.00  0.00           H
ATOM   4552  HG2 ARG A 442      52.594  45.275  79.331  1.00  0.00           H
ATOM   4553  CD  ARG A 442      51.757  43.383  78.908  1.00  0.00           C
ATOM   4554  HD1 ARG A 442      51.457  43.608  77.862  1.00  0.00           H
ATOM   4555  HD2 ARG A 442      51.005  42.674  79.316  1.00  0.00           H
ATOM   4556  NE  ARG A 442      53.194  42.854  78.786  1.00  0.00           N
ATOM   4557  HE  ARG A 442      53.937  43.318  78.305  1.00  0.00           H
ATOM   4558  CZ  ARG A 442      53.542  41.613  79.118  1.00  0.00           C
ATOM   4559  NH1 ARG A 442      52.986  40.945  80.086  1.00  0.00           N
ATOM   4560 1HH1 ARG A 442      52.296  41.446  80.607  1.00  0.00           H
ATOM   4561 2HH1 ARG A 442      53.275  40.016  80.318  1.00  0.00           H
ATOM   4562  NH2 ARG A 442      54.578  41.033  78.636  1.00  0.00           N
ATOM   4563 1HH2 ARG A 442      55.154  41.386  77.899  1.00  0.00           H
ATOM   4564 2HH2 ARG A 442      54.807  40.252  79.216  1.00  0.00           H
ATOM   4565  C   ARG A 442      51.407  47.142  81.880  1.00  0.00           C
ATOM   4566  O   ARG A 442      50.716  47.238  82.928  1.00  0.00           O
ATOM   4567  N   ILE A 443      52.793  47.105  81.893  1.00  0.00           N
ATOM   4568  HN  ILE A 443      53.352  46.838  81.112  1.00  0.00           H
ATOM   4569  CA  ILE A 443      53.457  47.216  83.150  1.00  0.00           C
ATOM   4570  HA  ILE A 443      53.013  46.459  83.779  1.00  0.00           H
ATOM   4571  CB  ILE A 443      54.923  46.724  83.135  1.00  0.00           C
ATOM   4572  HB  ILE A 443      54.884  45.640  82.894  1.00  0.00           H
ATOM   4573  CG2 ILE A 443      55.728  47.509  82.031  1.00  0.00           C
ATOM   4574 1HG2 ILE A 443      56.673  46.989  81.764  1.00  0.00           H
ATOM   4575 2HG2 ILE A 443      55.997  48.462  82.534  1.00  0.00           H
ATOM   4576 3HG2 ILE A 443      55.143  47.776  81.125  1.00  0.00           H
ATOM   4577  CG1 ILE A 443      55.493  46.855  84.568  1.00  0.00           C
ATOM   4578 1HG1 ILE A 443      54.629  46.715  85.252  1.00  0.00           H
ATOM   4579 2HG1 ILE A 443      55.893  47.878  84.730  1.00  0.00           H
ATOM   4580  CD  ILE A 443      56.603  45.870  84.881  1.00  0.00           C
ATOM   4581  HD1 ILE A 443      56.302  44.829  84.637  1.00  0.00           H
ATOM   4582  HD2 ILE A 443      56.816  45.785  85.968  1.00  0.00           H
ATOM   4583  HD3 ILE A 443      57.537  46.093  84.321  1.00  0.00           H
ATOM   4584  C   ILE A 443      53.253  48.654  83.779  1.00  0.00           C
ATOM   4585  O   ILE A 443      53.026  48.845  84.991  1.00  0.00           O
ATOM   4586  N   THR A 444      53.329  49.726  82.923  1.00  0.00           N
ATOM   4587  HN  THR A 444      53.425  49.585  81.941  1.00  0.00           H
ATOM   4588  CA  THR A 444      53.143  51.134  83.403  1.00  0.00           C
ATOM   4589  HA  THR A 444      53.888  51.229  84.179  1.00  0.00           H
ATOM   4590  CB  THR A 444      53.373  52.145  82.285  1.00  0.00           C
ATOM   4591  HB  THR A 444      52.520  52.274  81.585  1.00  0.00           H
ATOM   4592  OG1 THR A 444      54.603  51.798  81.551  1.00  0.00           O
ATOM   4593  HG1 THR A 444      55.249  51.620  82.238  1.00  0.00           H
ATOM   4594  CG2 THR A 444      53.528  53.558  82.879  1.00  0.00           C
ATOM   4595 1HG2 THR A 444      54.133  53.548  83.810  1.00  0.00           H
ATOM   4596 2HG2 THR A 444      52.512  53.964  83.072  1.00  0.00           H
ATOM   4597 3HG2 THR A 444      54.003  54.182  82.091  1.00  0.00           H
ATOM   4598  C   THR A 444      51.698  51.296  83.958  1.00  0.00           C
ATOM   4599  O   THR A 444      51.493  51.764  85.038  1.00  0.00           O
ATOM   4600  N   TRP A 445      50.600  50.755  83.306  1.00  0.00           N
ATOM   4601  HN  TRP A 445      50.857  50.348  82.433  1.00  0.00           H
ATOM   4602  CA  TRP A 445      49.175  50.722  83.703  1.00  0.00           C
ATOM   4603  HA  TRP A 445      48.838  51.719  83.943  1.00  0.00           H
ATOM   4604  CB  TRP A 445      48.224  50.172  82.613  1.00  0.00           C
ATOM   4605  HB1 TRP A 445      47.193  50.047  83.007  1.00  0.00           H
ATOM   4606  HB2 TRP A 445      48.592  49.159  82.346  1.00  0.00           H
ATOM   4607  CG  TRP A 445      48.190  50.984  81.316  1.00  0.00           C
ATOM   4608  CD1 TRP A 445      48.155  52.378  81.242  1.00  0.00           C
ATOM   4609  HD1 TRP A 445      48.261  53.022  82.103  1.00  0.00           H
ATOM   4610  NE1 TRP A 445      48.104  52.677  79.934  1.00  0.00           N
ATOM   4611  HE1 TRP A 445      48.232  53.589  79.609  1.00  0.00           H
ATOM   4612  CE2 TRP A 445      48.059  51.621  79.120  1.00  0.00           C
ATOM   4613  CD2 TRP A 445      48.117  50.489  79.929  1.00  0.00           C
ATOM   4614  CE3 TRP A 445      48.111  49.228  79.294  1.00  0.00           C
ATOM   4615  HE3 TRP A 445      48.058  48.295  79.835  1.00  0.00           H
ATOM   4616  CZ3 TRP A 445      48.002  49.115  77.849  1.00  0.00           C
ATOM   4617  HZ3 TRP A 445      47.973  48.166  77.334  1.00  0.00           H
ATOM   4618  CZ2 TRP A 445      47.999  51.561  77.756  1.00  0.00           C
ATOM   4619  HZ2 TRP A 445      48.089  52.441  77.136  1.00  0.00           H
ATOM   4620  CH2 TRP A 445      47.891  50.296  77.154  1.00  0.00           C
ATOM   4621  HH2 TRP A 445      47.922  50.251  76.076  1.00  0.00           H
ATOM   4622  C   TRP A 445      48.954  49.930  84.991  1.00  0.00           C
ATOM   4623  O   TRP A 445      48.000  50.074  85.699  1.00  0.00           O
ATOM   4624  N   GLU A 446      49.938  49.066  85.421  1.00  0.00           N
ATOM   4625  HN  GLU A 446      50.816  49.029  84.950  1.00  0.00           H
ATOM   4626  CA  GLU A 446      49.851  48.225  86.615  1.00  0.00           C
ATOM   4627  HA  GLU A 446      48.870  48.215  87.066  1.00  0.00           H
ATOM   4628  CB  GLU A 446      50.284  46.833  86.369  1.00  0.00           C
ATOM   4629  HB1 GLU A 446      51.213  46.841  85.760  1.00  0.00           H
ATOM   4630  HB2 GLU A 446      49.473  46.330  85.800  1.00  0.00           H
ATOM   4631  CG  GLU A 446      50.574  45.799  87.575  1.00  0.00           C
ATOM   4632  HG1 GLU A 446      49.561  45.627  87.998  1.00  0.00           H
ATOM   4633  HG2 GLU A 446      51.182  46.226  88.401  1.00  0.00           H
ATOM   4634  CD  GLU A 446      51.244  44.573  87.115  1.00  0.00           C
ATOM   4635  OE1 GLU A 446      51.005  43.956  86.051  1.00  0.00           O
ATOM   4636  OE2 GLU A 446      52.150  44.118  87.930  1.00  0.00           O
ATOM   4637  C   GLU A 446      50.732  48.880  87.672  1.00  0.00           C
ATOM   4638  O   GLU A 446      50.192  49.104  88.740  1.00  0.00           O
ATOM   4639  N   ILE A 447      52.012  49.219  87.442  1.00  0.00           N
ATOM   4640  HN  ILE A 447      52.401  49.016  86.547  1.00  0.00           H
ATOM   4641  CA  ILE A 447      52.995  49.572  88.420  1.00  0.00           C
ATOM   4642  HA  ILE A 447      53.104  48.843  89.209  1.00  0.00           H
ATOM   4643  CB  ILE A 447      54.248  49.663  87.704  1.00  0.00           C
ATOM   4644  HB  ILE A 447      54.343  48.729  87.110  1.00  0.00           H
ATOM   4645  CG2 ILE A 447      54.527  50.907  86.757  1.00  0.00           C
ATOM   4646 1HG2 ILE A 447      53.586  51.128  86.209  1.00  0.00           H
ATOM   4647 2HG2 ILE A 447      55.259  50.636  85.968  1.00  0.00           H
ATOM   4648 3HG2 ILE A 447      54.910  51.824  87.255  1.00  0.00           H
ATOM   4649  CG1 ILE A 447      55.380  49.433  88.738  1.00  0.00           C
ATOM   4650 1HG1 ILE A 447      55.204  48.532  89.364  1.00  0.00           H
ATOM   4651 2HG1 ILE A 447      55.407  50.336  89.384  1.00  0.00           H
ATOM   4652  CD  ILE A 447      56.679  49.403  88.038  1.00  0.00           C
ATOM   4653  HD1 ILE A 447      56.719  48.754  87.137  1.00  0.00           H
ATOM   4654  HD2 ILE A 447      57.477  49.114  88.755  1.00  0.00           H
ATOM   4655  HD3 ILE A 447      57.071  50.418  87.811  1.00  0.00           H
ATOM   4656  C   ILE A 447      52.497  50.903  89.010  1.00  0.00           C
ATOM   4657  O   ILE A 447      52.634  51.104  90.165  1.00  0.00           O
ATOM   4658  N   THR A 448      51.915  51.863  88.165  1.00  0.00           N
ATOM   4659  HN  THR A 448      51.760  51.682  87.197  1.00  0.00           H
ATOM   4660  CA  THR A 448      51.395  53.204  88.546  1.00  0.00           C
ATOM   4661  HA  THR A 448      52.153  53.710  89.126  1.00  0.00           H
ATOM   4662  CB  THR A 448      50.976  54.141  87.442  1.00  0.00           C
ATOM   4663  HB  THR A 448      50.467  55.086  87.731  1.00  0.00           H
ATOM   4664  OG1 THR A 448      50.146  53.522  86.488  1.00  0.00           O
ATOM   4665  HG1 THR A 448      50.702  52.947  85.956  1.00  0.00           H
ATOM   4666  CG2 THR A 448      52.276  54.630  86.772  1.00  0.00           C
ATOM   4667 1HG2 THR A 448      53.117  54.788  87.481  1.00  0.00           H
ATOM   4668 2HG2 THR A 448      52.107  55.656  86.383  1.00  0.00           H
ATOM   4669 3HG2 THR A 448      52.588  54.042  85.882  1.00  0.00           H
ATOM   4670  C   THR A 448      50.170  53.026  89.504  1.00  0.00           C
ATOM   4671  O   THR A 448      50.096  53.700  90.513  1.00  0.00           O
ATOM   4672  N   TRP A 449      49.278  52.038  89.179  1.00  0.00           N
ATOM   4673  HN  TRP A 449      49.388  51.597  88.291  1.00  0.00           H
ATOM   4674  CA  TRP A 449      48.090  51.620  89.963  1.00  0.00           C
ATOM   4675  HA  TRP A 449      47.468  52.476  90.180  1.00  0.00           H
ATOM   4676  CB  TRP A 449      47.182  50.588  89.136  1.00  0.00           C
ATOM   4677  HB1 TRP A 449      47.800  49.762  88.722  1.00  0.00           H
ATOM   4678  HB2 TRP A 449      46.713  50.991  88.213  1.00  0.00           H
ATOM   4679  CG  TRP A 449      46.071  50.005  89.912  1.00  0.00           C
ATOM   4680  CD1 TRP A 449      46.103  48.960  90.800  1.00  0.00           C
ATOM   4681  HD1 TRP A 449      47.094  48.600  91.033  1.00  0.00           H
ATOM   4682  NE1 TRP A 449      44.854  48.589  91.243  1.00  0.00           N
ATOM   4683  HE1 TRP A 449      44.595  47.726  91.619  1.00  0.00           H
ATOM   4684  CE2 TRP A 449      43.973  49.569  90.815  1.00  0.00           C
ATOM   4685  CD2 TRP A 449      44.724  50.540  90.020  1.00  0.00           C
ATOM   4686  CE3 TRP A 449      44.103  51.712  89.603  1.00  0.00           C
ATOM   4687  HE3 TRP A 449      44.558  52.499  89.020  1.00  0.00           H
ATOM   4688  CZ3 TRP A 449      42.728  51.771  89.904  1.00  0.00           C
ATOM   4689  HZ3 TRP A 449      42.102  52.607  89.629  1.00  0.00           H
ATOM   4690  CZ2 TRP A 449      42.679  49.664  91.049  1.00  0.00           C
ATOM   4691  HZ2 TRP A 449      42.210  48.923  91.680  1.00  0.00           H
ATOM   4692  CH2 TRP A 449      42.003  50.730  90.513  1.00  0.00           C
ATOM   4693  HH2 TRP A 449      40.994  51.022  90.763  1.00  0.00           H
ATOM   4694  C   TRP A 449      48.497  51.165  91.356  1.00  0.00           C
ATOM   4695  O   TRP A 449      48.024  51.725  92.366  1.00  0.00           O
ATOM   4696  N   VAL A 450      49.451  50.284  91.436  1.00  0.00           N
ATOM   4697  HN  VAL A 450      49.938  49.941  90.636  1.00  0.00           H
ATOM   4698  CA  VAL A 450      49.990  49.626  92.608  1.00  0.00           C
ATOM   4699  HA  VAL A 450      49.179  49.065  93.048  1.00  0.00           H
ATOM   4700  CB  VAL A 450      50.990  48.513  92.316  1.00  0.00           C
ATOM   4701  HB  VAL A 450      51.748  48.837  91.572  1.00  0.00           H
ATOM   4702  CG1 VAL A 450      51.847  48.090  93.586  1.00  0.00           C
ATOM   4703 1HG1 VAL A 450      52.530  48.921  93.868  1.00  0.00           H
ATOM   4704 2HG1 VAL A 450      52.384  47.171  93.269  1.00  0.00           H
ATOM   4705 3HG1 VAL A 450      51.075  47.905  94.363  1.00  0.00           H
ATOM   4706  CG2 VAL A 450      50.257  47.347  91.571  1.00  0.00           C
ATOM   4707 1HG2 VAL A 450      50.902  46.576  91.096  1.00  0.00           H
ATOM   4708 2HG2 VAL A 450      49.644  47.725  90.725  1.00  0.00           H
ATOM   4709 3HG2 VAL A 450      49.502  46.796  92.171  1.00  0.00           H
ATOM   4710  C   VAL A 450      50.557  50.709  93.517  1.00  0.00           C
ATOM   4711  O   VAL A 450      50.272  50.645  94.703  1.00  0.00           O
ATOM   4712  N   SER A 451      51.350  51.694  93.002  1.00  0.00           N
ATOM   4713  HN  SER A 451      51.650  51.449  92.084  1.00  0.00           H
ATOM   4714  CA  SER A 451      52.038  52.778  93.771  1.00  0.00           C
ATOM   4715  HA  SER A 451      52.442  52.348  94.676  1.00  0.00           H
ATOM   4716  CB  SER A 451      53.105  53.573  93.024  1.00  0.00           C
ATOM   4717  HB1 SER A 451      53.474  54.441  93.611  1.00  0.00           H
ATOM   4718  HB2 SER A 451      52.655  53.959  92.084  1.00  0.00           H
ATOM   4719  OG  SER A 451      54.252  52.767  92.807  1.00  0.00           O
ATOM   4720  HG1 SER A 451      53.841  52.016  92.374  1.00  0.00           H
ATOM   4721  C   SER A 451      51.063  53.734  94.441  1.00  0.00           C
ATOM   4722  O   SER A 451      51.146  53.966  95.680  1.00  0.00           O
ATOM   4723  N   ASP A 452      50.048  54.232  93.714  1.00  0.00           N
ATOM   4724  HN  ASP A 452      49.682  53.909  92.845  1.00  0.00           H
ATOM   4725  CA  ASP A 452      49.067  55.115  94.310  1.00  0.00           C
ATOM   4726  HA  ASP A 452      49.639  55.879  94.815  1.00  0.00           H
ATOM   4727  CB  ASP A 452      48.125  55.646  93.242  1.00  0.00           C
ATOM   4728  HB1 ASP A 452      47.139  55.958  93.647  1.00  0.00           H
ATOM   4729  HB2 ASP A 452      47.985  54.787  92.551  1.00  0.00           H
ATOM   4730  CG  ASP A 452      48.783  56.724  92.459  1.00  0.00           C
ATOM   4731  OD1 ASP A 452      48.124  57.312  91.539  1.00  0.00           O
ATOM   4732  OD2 ASP A 452      50.000  57.059  92.637  1.00  0.00           O
ATOM   4733  C   ASP A 452      48.319  54.364  95.393  1.00  0.00           C
ATOM   4734  O   ASP A 452      48.240  54.874  96.539  1.00  0.00           O
ATOM   4735  N   HSD A 453      47.820  53.141  95.131  1.00  0.00           N
ATOM   4736  HN  HSD A 453      47.842  52.766  94.208  1.00  0.00           H
ATOM   4737  CA  HSD A 453      47.171  52.306  96.174  1.00  0.00           C
ATOM   4738  HA  HSD A 453      46.296  52.782  96.592  1.00  0.00           H
ATOM   4739  CB  HSD A 453      46.527  51.078  95.460  1.00  0.00           C
ATOM   4740  HB1 HSD A 453      46.116  50.312  96.151  1.00  0.00           H
ATOM   4741  HB2 HSD A 453      47.275  50.684  94.740  1.00  0.00           H
ATOM   4742  ND1 HSD A 453      45.265  51.720  93.348  1.00  0.00           N
ATOM   4743  HD1 HSD A 453      46.069  51.709  92.753  1.00  0.00           H
ATOM   4744  CG  HSD A 453      45.367  51.610  94.718  1.00  0.00           C
ATOM   4745  CE1 HSD A 453      43.971  51.904  93.001  1.00  0.00           C
ATOM   4746  HE1 HSD A 453      43.510  52.079  92.029  1.00  0.00           H
ATOM   4747  NE2 HSD A 453      43.210  51.891  94.136  1.00  0.00           N
ATOM   4748  CD2 HSD A 453      44.121  51.750  95.177  1.00  0.00           C
ATOM   4749  HD2 HSD A 453      43.665  51.700  96.158  1.00  0.00           H
ATOM   4750  C   HSD A 453      48.029  51.902  97.318  1.00  0.00           C
ATOM   4751  O   HSD A 453      47.502  51.794  98.438  1.00  0.00           O
ATOM   4752  N   CYS A 454      49.332  51.650  97.104  1.00  0.00           N
ATOM   4753  HN  CYS A 454      49.751  51.677  96.200  1.00  0.00           H
ATOM   4754  CA  CYS A 454      50.280  51.283  98.150  1.00  0.00           C
ATOM   4755  HA  CYS A 454      49.832  50.396  98.571  1.00  0.00           H
ATOM   4756  CB  CYS A 454      51.615  50.852  97.498  1.00  0.00           C
ATOM   4757  HB1 CYS A 454      52.513  51.017  98.131  1.00  0.00           H
ATOM   4758  HB2 CYS A 454      51.701  51.381  96.525  1.00  0.00           H
ATOM   4759  SG  CYS A 454      51.601  49.163  97.102  1.00  0.00           S
ATOM   4760  HG1 CYS A 454      51.040  49.250  95.904  1.00  0.00           H
ATOM   4761  C   CYS A 454      50.448  52.352  99.187  1.00  0.00           C
ATOM   4762  O   CYS A 454      50.447  52.161 100.411  1.00  0.00           O
ATOM   4763  N   ARG A 455      50.536  53.595  98.693  1.00  0.00           N
ATOM   4764  HN  ARG A 455      50.507  53.610  97.697  1.00  0.00           H
ATOM   4765  CA  ARG A 455      50.675  54.809  99.550  1.00  0.00           C
ATOM   4766  HA  ARG A 455      51.316  54.512 100.367  1.00  0.00           H
ATOM   4767  CB  ARG A 455      51.248  55.995  98.808  1.00  0.00           C
ATOM   4768  HB1 ARG A 455      51.385  56.871  99.478  1.00  0.00           H
ATOM   4769  HB2 ARG A 455      50.475  56.265  98.056  1.00  0.00           H
ATOM   4770  CG  ARG A 455      52.606  55.660  98.071  1.00  0.00           C
ATOM   4771  HG1 ARG A 455      52.839  56.577  97.488  1.00  0.00           H
ATOM   4772  HG2 ARG A 455      52.489  54.753  97.440  1.00  0.00           H
ATOM   4773  CD  ARG A 455      53.823  55.552  99.029  1.00  0.00           C
ATOM   4774  HD1 ARG A 455      53.648  54.794  99.822  1.00  0.00           H
ATOM   4775  HD2 ARG A 455      53.952  56.558  99.481  1.00  0.00           H
ATOM   4776  NE  ARG A 455      54.994  55.202  98.181  1.00  0.00           N
ATOM   4777  HE  ARG A 455      55.029  55.164  97.182  1.00  0.00           H
ATOM   4778  CZ  ARG A 455      56.215  55.074  98.617  1.00  0.00           C
ATOM   4779  NH1 ARG A 455      56.614  55.212  99.853  1.00  0.00           N
ATOM   4780 1HH1 ARG A 455      57.490  54.818 100.132  1.00  0.00           H
ATOM   4781 2HH1 ARG A 455      55.825  55.213 100.467  1.00  0.00           H
ATOM   4782  NH2 ARG A 455      57.209  54.994  97.765  1.00  0.00           N
ATOM   4783 1HH2 ARG A 455      57.006  54.960  96.786  1.00  0.00           H
ATOM   4784 2HH2 ARG A 455      58.172  55.126  97.998  1.00  0.00           H
ATOM   4785  C   ARG A 455      49.352  55.227 100.104  1.00  0.00           C
ATOM   4786  O   ARG A 455      49.310  55.924 101.061  1.00  0.00           O
ATOM   4787  N   GLN A 456      48.192  54.760  99.563  1.00  0.00           N
ATOM   4788  HN  GLN A 456      48.276  54.258  98.706  1.00  0.00           H
ATOM   4789  CA  GLN A 456      46.914  54.798 100.279  1.00  0.00           C
ATOM   4790  HA  GLN A 456      46.916  55.770 100.749  1.00  0.00           H
ATOM   4791  CB  GLN A 456      45.638  54.480  99.407  1.00  0.00           C
ATOM   4792  HB1 GLN A 456      44.815  54.514 100.152  1.00  0.00           H
ATOM   4793  HB2 GLN A 456      45.707  53.436  99.031  1.00  0.00           H
ATOM   4794  CG  GLN A 456      45.310  55.322  98.136  1.00  0.00           C
ATOM   4795  HG1 GLN A 456      44.254  55.175  97.825  1.00  0.00           H
ATOM   4796  HG2 GLN A 456      45.799  54.930  97.219  1.00  0.00           H
ATOM   4797  CD  GLN A 456      45.728  56.794  98.224  1.00  0.00           C
ATOM   4798  OE1 GLN A 456      46.859  57.221  98.475  1.00  0.00           O
ATOM   4799  NE2 GLN A 456      44.696  57.657  97.969  1.00  0.00           N
ATOM   4800 1HE2 GLN A 456      44.798  58.618  98.227  1.00  0.00           H
ATOM   4801 2HE2 GLN A 456      43.788  57.291  97.769  1.00  0.00           H
ATOM   4802  C   GLN A 456      46.980  53.846 101.463  1.00  0.00           C
ATOM   4803  O   GLN A 456      46.303  54.104 102.419  1.00  0.00           O
ATOM   4804  N   TYR A 457      47.792  52.801 101.474  1.00  0.00           N
ATOM   4805  HN  TYR A 457      48.615  52.926 100.926  1.00  0.00           H
ATOM   4806  CA  TYR A 457      47.911  51.830 102.558  1.00  0.00           C
ATOM   4807  HA  TYR A 457      48.814  51.317 102.262  1.00  0.00           H
ATOM   4808  CB  TYR A 457      48.253  52.408 104.023  1.00  0.00           C
ATOM   4809  HB1 TYR A 457      48.502  51.544 104.675  1.00  0.00           H
ATOM   4810  HB2 TYR A 457      47.359  52.977 104.356  1.00  0.00           H
ATOM   4811  CG  TYR A 457      49.546  53.273 103.973  1.00  0.00           C
ATOM   4812  CD1 TYR A 457      49.511  54.577 104.480  1.00  0.00           C
ATOM   4813  HD1 TYR A 457      48.675  55.134 104.877  1.00  0.00           H
ATOM   4814  CE1 TYR A 457      50.765  55.306 104.686  1.00  0.00           C
ATOM   4815  HE1 TYR A 457      50.857  56.253 105.198  1.00  0.00           H
ATOM   4816  CZ  TYR A 457      51.936  54.755 104.147  1.00  0.00           C
ATOM   4817  OH  TYR A 457      53.037  55.667 103.964  1.00  0.00           O
ATOM   4818  HH  TYR A 457      53.148  56.133 104.796  1.00  0.00           H
ATOM   4819  CD2 TYR A 457      50.761  52.767 103.574  1.00  0.00           C
ATOM   4820  HD2 TYR A 457      50.735  51.771 103.157  1.00  0.00           H
ATOM   4821  CE2 TYR A 457      51.947  53.505 103.643  1.00  0.00           C
ATOM   4822  HE2 TYR A 457      52.846  53.007 103.311  1.00  0.00           H
ATOM   4823  C   TYR A 457      46.909  50.744 102.413  1.00  0.00           C
ATOM   4824  O   TYR A 457      46.655  50.079 103.391  1.00  0.00           O
ATOM   4825  N   HSD A 458      46.394  50.492 101.186  1.00  0.00           N
ATOM   4826  HN  HSD A 458      46.810  51.132 100.546  1.00  0.00           H
ATOM   4827  CA  HSD A 458      45.404  49.561 100.741  1.00  0.00           C
ATOM   4828  HA  HSD A 458      45.528  49.376  99.684  1.00  0.00           H
ATOM   4829  CB  HSD A 458      45.757  48.089 101.159  1.00  0.00           C
ATOM   4830  HB1 HSD A 458      44.926  47.409 100.874  1.00  0.00           H
ATOM   4831  HB2 HSD A 458      45.944  47.969 102.248  1.00  0.00           H
ATOM   4832  ND1 HSD A 458      47.475  46.315 100.540  1.00  0.00           N
ATOM   4833  HD1 HSD A 458      46.999  45.556 100.983  1.00  0.00           H
ATOM   4834  CG  HSD A 458      47.038  47.643 100.419  1.00  0.00           C
ATOM   4835  CE1 HSD A 458      48.525  46.210  99.731  1.00  0.00           C
ATOM   4836  HE1 HSD A 458      49.009  45.237  99.640  1.00  0.00           H
ATOM   4837  NE2 HSD A 458      48.844  47.372  99.172  1.00  0.00           N
ATOM   4838  CD2 HSD A 458      47.887  48.269  99.537  1.00  0.00           C
ATOM   4839  HD2 HSD A 458      47.881  49.338  99.365  1.00  0.00           H
ATOM   4840  C   HSD A 458      43.952  49.989 100.907  1.00  0.00           C
ATOM   4841  O   HSD A 458      43.014  49.222 100.863  1.00  0.00           O
ATOM   4842  N   ILE A 459      43.730  51.279 101.082  1.00  0.00           N
ATOM   4843  HN  ILE A 459      44.496  51.824 101.412  1.00  0.00           H
ATOM   4844  CA  ILE A 459      42.429  51.896 100.785  1.00  0.00           C
ATOM   4845  HA  ILE A 459      41.700  51.184 101.144  1.00  0.00           H
ATOM   4846  CB  ILE A 459      42.293  53.224 101.642  1.00  0.00           C
ATOM   4847  HB  ILE A 459      43.186  53.841 101.404  1.00  0.00           H
ATOM   4848  CG2 ILE A 459      40.931  53.826 101.498  1.00  0.00           C
ATOM   4849 1HG2 ILE A 459      40.211  53.000 101.685  1.00  0.00           H
ATOM   4850 2HG2 ILE A 459      40.753  54.143 100.449  1.00  0.00           H
ATOM   4851 3HG2 ILE A 459      40.733  54.713 102.136  1.00  0.00           H
ATOM   4852  CG1 ILE A 459      42.675  52.952 103.105  1.00  0.00           C
ATOM   4853 1HG1 ILE A 459      42.575  53.887 103.698  1.00  0.00           H
ATOM   4854 2HG1 ILE A 459      43.741  52.659 103.217  1.00  0.00           H
ATOM   4855  CD  ILE A 459      41.638  52.109 103.896  1.00  0.00           C
ATOM   4856  HD1 ILE A 459      40.605  52.518 103.934  1.00  0.00           H
ATOM   4857  HD2 ILE A 459      42.016  52.257 104.930  1.00  0.00           H
ATOM   4858  HD3 ILE A 459      41.699  51.073 103.500  1.00  0.00           H
ATOM   4859  C   ILE A 459      42.106  52.246  99.349  1.00  0.00           C
ATOM   4860  O   ILE A 459      42.862  52.993  98.756  1.00  0.00           O
ATOM   4861  N   PRO A 460      41.020  51.891  98.661  1.00  0.00           N
ATOM   4862  CD  PRO A 460      40.098  50.950  99.235  1.00  0.00           C
ATOM   4863  HD1 PRO A 460      39.412  51.476  99.933  1.00  0.00           H
ATOM   4864  HD2 PRO A 460      40.401  50.038  99.794  1.00  0.00           H
ATOM   4865  CA  PRO A 460      40.693  52.232  97.332  1.00  0.00           C
ATOM   4866  HA  PRO A 460      41.538  51.777  96.837  1.00  0.00           H
ATOM   4867  CB  PRO A 460      39.283  51.664  97.146  1.00  0.00           C
ATOM   4868  HB1 PRO A 460      39.308  51.232  96.123  1.00  0.00           H
ATOM   4869  HB2 PRO A 460      38.488  52.384  97.433  1.00  0.00           H
ATOM   4870  CG  PRO A 460      39.261  50.494  98.048  1.00  0.00           C
ATOM   4871  HG1 PRO A 460      38.313  49.976  98.309  1.00  0.00           H
ATOM   4872  HG2 PRO A 460      39.770  49.657  97.524  1.00  0.00           H
ATOM   4873  C   PRO A 460      40.866  53.692  96.972  1.00  0.00           C
ATOM   4874  O   PRO A 460      40.344  54.547  97.682  1.00  0.00           O
ATOM   4875  N   CYS A 461      41.576  54.040  95.868  1.00  0.00           N
ATOM   4876  HN  CYS A 461      42.161  53.405  95.369  1.00  0.00           H
ATOM   4877  CA  CYS A 461      41.491  55.309  95.240  1.00  0.00           C
ATOM   4878  HA  CYS A 461      41.730  56.119  95.913  1.00  0.00           H
ATOM   4879  CB  CYS A 461      42.538  55.464  94.097  1.00  0.00           C
ATOM   4880  HB1 CYS A 461      42.460  56.538  93.823  1.00  0.00           H
ATOM   4881  HB2 CYS A 461      42.309  54.856  93.196  1.00  0.00           H
ATOM   4882  SG  CYS A 461      44.166  55.086  94.709  1.00  0.00           S
ATOM   4883  HG1 CYS A 461      44.018  53.829  94.316  1.00  0.00           H
ATOM   4884  C   CYS A 461      40.154  55.726  94.529  1.00  0.00           C
ATOM   4885  O   CYS A 461      39.368  54.846  94.104  1.00  0.00           O
ATOM   4886  N   PRO A 462      39.809  57.044  94.436  1.00  0.00           N
ATOM   4887  CD  PRO A 462      40.543  58.114  95.147  1.00  0.00           C
ATOM   4888  HD1 PRO A 462      41.570  58.033  94.731  1.00  0.00           H
ATOM   4889  HD2 PRO A 462      40.399  58.157  96.248  1.00  0.00           H
ATOM   4890  CA  PRO A 462      38.579  57.523  93.768  1.00  0.00           C
ATOM   4891  HA  PRO A 462      37.739  57.078  94.281  1.00  0.00           H
ATOM   4892  CB  PRO A 462      38.548  59.004  94.000  1.00  0.00           C
ATOM   4893  HB1 PRO A 462      37.803  59.270  94.780  1.00  0.00           H
ATOM   4894  HB2 PRO A 462      38.272  59.695  93.175  1.00  0.00           H
ATOM   4895  CG  PRO A 462      39.908  59.397  94.533  1.00  0.00           C
ATOM   4896  HG1 PRO A 462      40.533  59.702  93.667  1.00  0.00           H
ATOM   4897  HG2 PRO A 462      39.901  60.239  95.258  1.00  0.00           H
ATOM   4898  C   PRO A 462      38.604  57.032  92.303  1.00  0.00           C
ATOM   4899  O   PRO A 462      39.622  56.923  91.648  1.00  0.00           O
ATOM   4900  N   TYR A 463      37.468  56.523  91.810  1.00  0.00           N
ATOM   4901  HN  TYR A 463      36.647  56.678  92.353  1.00  0.00           H
ATOM   4902  CA  TYR A 463      37.296  55.791  90.565  1.00  0.00           C
ATOM   4903  HA  TYR A 463      38.066  55.037  90.645  1.00  0.00           H
ATOM   4904  CB  TYR A 463      36.021  54.905  90.452  1.00  0.00           C
ATOM   4905  HB1 TYR A 463      35.097  55.437  90.762  1.00  0.00           H
ATOM   4906  HB2 TYR A 463      35.980  54.095  91.212  1.00  0.00           H
ATOM   4907  CG  TYR A 463      35.802  54.207  89.129  1.00  0.00           C
ATOM   4908  CD1 TYR A 463      36.598  53.099  88.784  1.00  0.00           C
ATOM   4909  HD1 TYR A 463      37.429  52.914  89.449  1.00  0.00           H
ATOM   4910  CE1 TYR A 463      36.387  52.365  87.630  1.00  0.00           C
ATOM   4911  HE1 TYR A 463      36.987  51.483  87.459  1.00  0.00           H
ATOM   4912  CZ  TYR A 463      35.348  52.765  86.733  1.00  0.00           C
ATOM   4913  OH  TYR A 463      35.147  52.167  85.525  1.00  0.00           O
ATOM   4914  HH  TYR A 463      35.672  51.364  85.537  1.00  0.00           H
ATOM   4915  CD2 TYR A 463      34.831  54.608  88.202  1.00  0.00           C
ATOM   4916  HD2 TYR A 463      34.219  55.467  88.434  1.00  0.00           H
ATOM   4917  CE2 TYR A 463      34.665  53.939  86.943  1.00  0.00           C
ATOM   4918  HE2 TYR A 463      33.916  54.323  86.266  1.00  0.00           H
ATOM   4919  C   TYR A 463      37.560  56.609  89.258  1.00  0.00           C
ATOM   4920  O   TYR A 463      37.120  57.746  89.193  1.00  0.00           O
ATOM   4921  N   GLN A 464      38.358  56.155  88.305  1.00  0.00           N
ATOM   4922  HN  GLN A 464      38.789  55.256  88.315  1.00  0.00           H
ATOM   4923  CA  GLN A 464      38.862  56.866  87.135  1.00  0.00           C
ATOM   4924  HA  GLN A 464      39.608  56.173  86.774  1.00  0.00           H
ATOM   4925  CB  GLN A 464      37.699  56.909  86.068  1.00  0.00           C
ATOM   4926  HB1 GLN A 464      38.057  57.535  85.223  1.00  0.00           H
ATOM   4927  HB2 GLN A 464      36.791  57.302  86.572  1.00  0.00           H
ATOM   4928  CG  GLN A 464      37.291  55.509  85.478  1.00  0.00           C
ATOM   4929  HG1 GLN A 464      36.910  54.945  86.355  1.00  0.00           H
ATOM   4930  HG2 GLN A 464      38.252  55.135  85.064  1.00  0.00           H
ATOM   4931  CD  GLN A 464      36.291  55.780  84.342  1.00  0.00           C
ATOM   4932  OE1 GLN A 464      36.051  56.919  83.992  1.00  0.00           O
ATOM   4933  NE2 GLN A 464      35.766  54.625  83.791  1.00  0.00           N
ATOM   4934 1HE2 GLN A 464      36.041  53.755  84.201  1.00  0.00           H
ATOM   4935 2HE2 GLN A 464      35.292  54.587  82.910  1.00  0.00           H
ATOM   4936  C   GLN A 464      39.655  58.116  87.293  1.00  0.00           C
ATOM   4937  O   GLN A 464      39.604  59.043  86.503  1.00  0.00           O
ATOM   4938  N   ALA A 465      40.369  58.215  88.427  1.00  0.00           N
ATOM   4939  HN  ALA A 465      40.418  57.502  89.122  1.00  0.00           H
ATOM   4940  CA  ALA A 465      41.337  59.268  88.723  1.00  0.00           C
ATOM   4941  HA  ALA A 465      40.872  60.161  88.333  1.00  0.00           H
ATOM   4942  CB  ALA A 465      41.584  59.585  90.213  1.00  0.00           C
ATOM   4943  HB1 ALA A 465      42.348  60.380  90.348  1.00  0.00           H
ATOM   4944  HB2 ALA A 465      41.951  58.703  90.780  1.00  0.00           H
ATOM   4945  HB3 ALA A 465      40.636  59.898  90.702  1.00  0.00           H
ATOM   4946  C   ALA A 465      42.616  59.043  87.905  1.00  0.00           C
ATOM   4947  O   ALA A 465      43.126  57.933  87.793  1.00  0.00           O
ATOM   4948  N   LYS A 466      43.237  60.125  87.457  1.00  0.00           N
ATOM   4949  HN  LYS A 466      42.760  61.001  87.450  1.00  0.00           H
ATOM   4950  CA  LYS A 466      44.585  60.094  86.845  1.00  0.00           C
ATOM   4951  HA  LYS A 466      44.984  61.056  87.131  1.00  0.00           H
ATOM   4952  CB  LYS A 466      45.725  59.263  87.529  1.00  0.00           C
ATOM   4953  HB1 LYS A 466      46.659  59.513  86.981  1.00  0.00           H
ATOM   4954  HB2 LYS A 466      45.578  58.174  87.366  1.00  0.00           H
ATOM   4955  CG  LYS A 466      46.004  59.790  88.937  1.00  0.00           C
ATOM   4956  HG1 LYS A 466      45.344  60.670  89.095  1.00  0.00           H
ATOM   4957  HG2 LYS A 466      47.033  60.086  89.233  1.00  0.00           H
ATOM   4958  CD  LYS A 466      45.682  58.826  90.090  1.00  0.00           C
ATOM   4959  HD1 LYS A 466      46.254  57.875  90.047  1.00  0.00           H
ATOM   4960  HD2 LYS A 466      44.628  58.484  90.001  1.00  0.00           H
ATOM   4961  CE  LYS A 466      45.775  59.357  91.540  1.00  0.00           C
ATOM   4962  HE1 LYS A 466      45.336  58.718  92.336  1.00  0.00           H
ATOM   4963  HE2 LYS A 466      45.090  60.229  91.598  1.00  0.00           H
ATOM   4964  NZ  LYS A 466      47.156  59.771  91.920  1.00  0.00           N
ATOM   4965  HZ1 LYS A 466      47.740  58.913  91.980  1.00  0.00           H
ATOM   4966  HZ2 LYS A 466      47.112  60.228  92.853  1.00  0.00           H
ATOM   4967  HZ3 LYS A 466      47.566  60.496  91.296  1.00  0.00           H
ATOM   4968  C   LYS A 466      44.509  60.033  85.351  1.00  0.00           C
ATOM   4969  O   LYS A 466      44.637  58.972  84.709  1.00  0.00           O
ATOM   4970  N   ALA A 467      44.201  61.153  84.712  1.00  0.00           N
ATOM   4971  HN  ALA A 467      44.158  61.963  85.292  1.00  0.00           H
ATOM   4972  CA  ALA A 467      44.082  61.241  83.270  1.00  0.00           C
ATOM   4973  HA  ALA A 467      43.378  60.518  82.885  1.00  0.00           H
ATOM   4974  CB  ALA A 467      43.439  62.591  82.897  1.00  0.00           C
ATOM   4975  HB1 ALA A 467      43.213  62.539  81.810  1.00  0.00           H
ATOM   4976  HB2 ALA A 467      44.115  63.402  83.242  1.00  0.00           H
ATOM   4977  HB3 ALA A 467      42.448  62.602  83.400  1.00  0.00           H
ATOM   4978  C   ALA A 467      45.390  60.948  82.482  1.00  0.00           C
ATOM   4979  O   ALA A 467      46.464  61.154  83.034  1.00  0.00           O
ATOM   4980  N   LYS A 468      45.276  60.441  81.221  1.00  0.00           N
ATOM   4981  HN  LYS A 468      44.371  60.402  80.804  1.00  0.00           H
ATOM   4982  CA  LYS A 468      46.366  60.053  80.376  1.00  0.00           C
ATOM   4983  HA  LYS A 468      45.887  59.704  79.474  1.00  0.00           H
ATOM   4984  CB  LYS A 468      47.329  61.263  80.099  1.00  0.00           C
ATOM   4985  HB1 LYS A 468      48.124  60.895  79.416  1.00  0.00           H
ATOM   4986  HB2 LYS A 468      47.694  61.667  81.067  1.00  0.00           H
ATOM   4987  CG  LYS A 468      46.707  62.528  79.445  1.00  0.00           C
ATOM   4988  HG1 LYS A 468      47.587  63.184  79.271  1.00  0.00           H
ATOM   4989  HG2 LYS A 468      46.027  62.996  80.187  1.00  0.00           H
ATOM   4990  CD  LYS A 468      46.080  62.326  78.057  1.00  0.00           C
ATOM   4991  HD1 LYS A 468      45.935  63.391  77.774  1.00  0.00           H
ATOM   4992  HD2 LYS A 468      45.117  61.801  78.230  1.00  0.00           H
ATOM   4993  CE  LYS A 468      47.044  61.680  77.135  1.00  0.00           C
ATOM   4994  HE1 LYS A 468      47.478  60.708  77.454  1.00  0.00           H
ATOM   4995  HE2 LYS A 468      47.844  62.409  76.887  1.00  0.00           H
ATOM   4996  NZ  LYS A 468      46.453  61.393  75.827  1.00  0.00           N
ATOM   4997  HZ1 LYS A 468      47.229  61.319  75.138  1.00  0.00           H
ATOM   4998  HZ2 LYS A 468      45.848  62.149  75.448  1.00  0.00           H
ATOM   4999  HZ3 LYS A 468      45.925  60.497  75.803  1.00  0.00           H
ATOM   5000  C   LYS A 468      47.138  58.898  80.909  1.00  0.00           C
ATOM   5001  O   LYS A 468      48.168  58.412  80.385  1.00  0.00           O
ATOM   5002  N   ALA A 469      46.721  58.286  82.059  1.00  0.00           N
ATOM   5003  HN  ALA A 469      45.933  58.628  82.565  1.00  0.00           H
ATOM   5004  CA  ALA A 469      47.380  56.999  82.455  1.00  0.00           C
ATOM   5005  HA  ALA A 469      48.234  56.691  81.870  1.00  0.00           H
ATOM   5006  CB  ALA A 469      47.932  57.208  83.931  1.00  0.00           C
ATOM   5007  HB1 ALA A 469      48.825  57.852  83.786  1.00  0.00           H
ATOM   5008  HB2 ALA A 469      48.169  56.259  84.457  1.00  0.00           H
ATOM   5009  HB3 ALA A 469      47.141  57.810  84.427  1.00  0.00           H
ATOM   5010  C   ALA A 469      46.374  55.888  82.370  1.00  0.00           C
ATOM   5011  O   ALA A 469      46.686  54.726  82.595  1.00  0.00           O
ATOM   5012  N   ARG A 470      45.232  56.212  81.761  1.00  0.00           N
ATOM   5013  HN  ARG A 470      45.229  57.149  81.420  1.00  0.00           H
ATOM   5014  CA  ARG A 470      44.317  55.241  81.238  1.00  0.00           C
ATOM   5015  HA  ARG A 470      44.354  54.357  81.858  1.00  0.00           H
ATOM   5016  CB  ARG A 470      42.838  55.644  81.270  1.00  0.00           C
ATOM   5017  HB1 ARG A 470      42.665  55.306  82.314  1.00  0.00           H
ATOM   5018  HB2 ARG A 470      42.155  55.059  80.617  1.00  0.00           H
ATOM   5019  CG  ARG A 470      42.510  57.135  81.275  1.00  0.00           C
ATOM   5020  HG1 ARG A 470      42.821  57.622  80.326  1.00  0.00           H
ATOM   5021  HG2 ARG A 470      42.878  57.618  82.206  1.00  0.00           H
ATOM   5022  CD  ARG A 470      40.949  57.221  81.319  1.00  0.00           C
ATOM   5023  HD1 ARG A 470      40.468  56.653  82.144  1.00  0.00           H
ATOM   5024  HD2 ARG A 470      40.591  56.865  80.330  1.00  0.00           H
ATOM   5025  NE  ARG A 470      40.617  58.652  81.350  1.00  0.00           N
ATOM   5026  HE  ARG A 470      40.447  59.179  80.518  1.00  0.00           H
ATOM   5027  CZ  ARG A 470      40.581  59.395  82.470  1.00  0.00           C
ATOM   5028  NH1 ARG A 470      40.612  58.843  83.659  1.00  0.00           N
ATOM   5029 1HH1 ARG A 470      40.694  57.858  83.814  1.00  0.00           H
ATOM   5030 2HH1 ARG A 470      40.309  59.475  84.373  1.00  0.00           H
ATOM   5031  NH2 ARG A 470      40.340  60.684  82.366  1.00  0.00           N
ATOM   5032 1HH2 ARG A 470      39.972  60.960  81.478  1.00  0.00           H
ATOM   5033 2HH2 ARG A 470      40.172  61.249  83.174  1.00  0.00           H
ATOM   5034  C   ARG A 470      44.703  54.818  79.776  1.00  0.00           C
ATOM   5035  O   ARG A 470      45.511  55.497  79.110  1.00  0.00           O
ATOM   5036  N   PRO A 471      44.365  53.659  79.199  1.00  0.00           N
ATOM   5037  CD  PRO A 471      43.624  52.680  79.926  1.00  0.00           C
ATOM   5038  HD1 PRO A 471      42.531  52.812  79.774  1.00  0.00           H
ATOM   5039  HD2 PRO A 471      43.791  52.671  81.024  1.00  0.00           H
ATOM   5040  CA  PRO A 471      44.648  53.301  77.804  1.00  0.00           C
ATOM   5041  HA  PRO A 471      45.720  53.361  77.686  1.00  0.00           H
ATOM   5042  CB  PRO A 471      44.116  51.844  77.638  1.00  0.00           C
ATOM   5043  HB1 PRO A 471      44.790  51.123  77.127  1.00  0.00           H
ATOM   5044  HB2 PRO A 471      43.124  51.839  77.138  1.00  0.00           H
ATOM   5045  CG  PRO A 471      44.041  51.362  79.124  1.00  0.00           C
ATOM   5046  HG1 PRO A 471      43.291  50.551  79.244  1.00  0.00           H
ATOM   5047  HG2 PRO A 471      45.067  51.256  79.538  1.00  0.00           H
ATOM   5048  C   PRO A 471      43.974  54.293  76.855  1.00  0.00           C
ATOM   5049  O   PRO A 471      42.841  54.674  77.079  1.00  0.00           O
ATOM   5050  N   GLU A 472      44.683  54.738  75.703  1.00  0.00           N
ATOM   5051  HN  GLU A 472      45.651  54.538  75.576  1.00  0.00           H
ATOM   5052  CA  GLU A 472      43.961  55.545  74.711  1.00  0.00           C
ATOM   5053  HA  GLU A 472      43.480  56.363  75.228  1.00  0.00           H
ATOM   5054  CB  GLU A 472      45.004  56.209  73.762  1.00  0.00           C
ATOM   5055  HB1 GLU A 472      44.398  56.720  72.983  1.00  0.00           H
ATOM   5056  HB2 GLU A 472      45.559  55.411  73.224  1.00  0.00           H
ATOM   5057  CG  GLU A 472      45.949  57.297  74.399  1.00  0.00           C
ATOM   5058  HG1 GLU A 472      46.579  57.681  73.568  1.00  0.00           H
ATOM   5059  HG2 GLU A 472      46.569  56.737  75.131  1.00  0.00           H
ATOM   5060  CD  GLU A 472      45.224  58.491  74.962  1.00  0.00           C
ATOM   5061  OE1 GLU A 472      44.312  59.039  74.377  1.00  0.00           O
ATOM   5062  OE2 GLU A 472      45.501  58.909  76.138  1.00  0.00           O
[truncated: 56,964 more chars]
