# Supplementary material for: Structural insight into small molecule action on Frizzleds
Source: Nat Commun. 2020 Jan 21;11:414. doi: 10.1038/s41467-019-14149-3 (PMC6972889; doi:10.1038/s41467-019-14149-3)
Supplement: Supplementary file 13 — Supplementary Data 12 [file 41467_2019_14149_MOESM13_ESM.txt]

CRYST1   83.023   83.023  110.484  90.00  90.00  90.00 P 1           1
ATOM      1  N   GLY A 158      45.501  45.558 112.919  1.00  0.00           N
ATOM      2  HT1 GLY A 158      45.455  46.597 112.944  1.00  0.00           H
ATOM      3  HT2 GLY A 158      46.500  45.349 112.722  1.00  0.00           H
ATOM      4  HT3 GLY A 158      45.138  45.077 113.766  1.00  0.00           H
ATOM      5  CA  GLY A 158      44.559  44.950 111.898  1.00  0.00           C
ATOM      6  HA1 GLY A 158      43.657  45.511 112.097  1.00  0.00           H
ATOM      7  HA2 GLY A 158      44.368  43.901 112.065  1.00  0.00           H
ATOM      8  C   GLY A 158      44.799  45.241 110.487  1.00  0.00           C
ATOM      9  O   GLY A 158      45.427  46.236 110.158  1.00  0.00           O
ATOM     10  N   PHE A 159      44.282  44.390 109.557  1.00  0.00           N
ATOM     11  HN  PHE A 159      43.884  43.485 109.686  1.00  0.00           H
ATOM     12  CA  PHE A 159      44.536  44.676 108.128  1.00  0.00           C
ATOM     13  HA  PHE A 159      45.543  45.065 108.133  1.00  0.00           H
ATOM     14  CB  PHE A 159      44.435  43.421 107.271  1.00  0.00           C
ATOM     15  HB1 PHE A 159      44.804  43.752 106.277  1.00  0.00           H
ATOM     16  HB2 PHE A 159      43.369  43.219 107.030  1.00  0.00           H
ATOM     17  CG  PHE A 159      45.169  42.291 107.834  1.00  0.00           C
ATOM     18  CD1 PHE A 159      44.802  41.025 107.489  1.00  0.00           C
ATOM     19  HD1 PHE A 159      44.014  40.848 106.773  1.00  0.00           H
ATOM     20  CE1 PHE A 159      45.414  39.817 107.884  1.00  0.00           C
ATOM     21  HE1 PHE A 159      45.024  38.881 107.513  1.00  0.00           H
ATOM     22  CZ  PHE A 159      46.517  39.998 108.679  1.00  0.00           C
ATOM     23  HZ  PHE A 159      46.977  39.151 109.165  1.00  0.00           H
ATOM     24  CD2 PHE A 159      46.374  42.444 108.634  1.00  0.00           C
ATOM     25  HD2 PHE A 159      46.765  43.417 108.895  1.00  0.00           H
ATOM     26  CE2 PHE A 159      47.020  41.317 109.028  1.00  0.00           C
ATOM     27  HE2 PHE A 159      47.789  41.296 109.786  1.00  0.00           H
ATOM     28  C   PHE A 159      43.642  45.775 107.565  1.00  0.00           C
ATOM     29  O   PHE A 159      42.434  45.876 107.876  1.00  0.00           O
ATOM     30  N   TRP A 160      44.067  46.661 106.728  1.00  0.00           N
ATOM     31  HN  TRP A 160      44.908  46.579 106.197  1.00  0.00           H
ATOM     32  CA  TRP A 160      43.290  47.520 105.860  1.00  0.00           C
ATOM     33  HA  TRP A 160      42.579  48.033 106.491  1.00  0.00           H
ATOM     34  CB  TRP A 160      44.068  48.476 104.969  1.00  0.00           C
ATOM     35  HB1 TRP A 160      44.920  47.898 104.552  1.00  0.00           H
ATOM     36  HB2 TRP A 160      44.459  49.214 105.701  1.00  0.00           H
ATOM     37  CG  TRP A 160      43.269  49.224 103.932  1.00  0.00           C
ATOM     38  CD1 TRP A 160      43.458  49.323 102.538  1.00  0.00           C
ATOM     39  HD1 TRP A 160      44.090  48.667 101.956  1.00  0.00           H
ATOM     40  NE1 TRP A 160      42.647  50.308 102.028  1.00  0.00           N
ATOM     41  HE1 TRP A 160      42.384  50.510 101.110  1.00  0.00           H
ATOM     42  CE2 TRP A 160      42.010  50.934 103.051  1.00  0.00           C
ATOM     43  CD2 TRP A 160      42.330  50.258 104.219  1.00  0.00           C
ATOM     44  CE3 TRP A 160      41.843  50.742 105.467  1.00  0.00           C
ATOM     45  HE3 TRP A 160      42.148  50.193 106.345  1.00  0.00           H
ATOM     46  CZ3 TRP A 160      40.896  51.681 105.471  1.00  0.00           C
ATOM     47  HZ3 TRP A 160      40.464  52.070 106.381  1.00  0.00           H
ATOM     48  CZ2 TRP A 160      40.983  51.884 103.097  1.00  0.00           C
ATOM     49  HZ2 TRP A 160      40.768  52.385 102.165  1.00  0.00           H
ATOM     50  CH2 TRP A 160      40.438  52.283 104.316  1.00  0.00           C
ATOM     51  HH2 TRP A 160      39.758  53.114 104.425  1.00  0.00           H
ATOM     52  C   TRP A 160      42.411  46.728 104.897  1.00  0.00           C
ATOM     53  O   TRP A 160      42.941  45.921 104.172  1.00  0.00           O
ATOM     54  N   CYS A 161      41.141  47.041 104.856  1.00  0.00           N
ATOM     55  HN  CYS A 161      40.760  47.827 105.339  1.00  0.00           H
ATOM     56  CA  CYS A 161      40.222  46.503 103.883  1.00  0.00           C
ATOM     57  HA  CYS A 161      40.757  45.759 103.311  1.00  0.00           H
ATOM     58  CB  CYS A 161      38.933  45.800 104.448  1.00  0.00           C
ATOM     59  HB1 CYS A 161      38.339  46.530 105.037  1.00  0.00           H
ATOM     60  HB2 CYS A 161      39.271  44.955 105.085  1.00  0.00           H
ATOM     61  SG  CYS A 161      37.787  45.063 103.195  1.00  0.00           S
ATOM     62  HG1 CYS A 161      37.348  46.123 102.531  1.00  0.00           H
ATOM     63  C   CYS A 161      39.797  47.586 102.911  1.00  0.00           C
ATOM     64  O   CYS A 161      39.199  48.606 103.333  1.00  0.00           O
ATOM     65  N   PRO A 162      39.990  47.588 101.639  1.00  0.00           N
ATOM     66  CD  PRO A 162      40.665  46.464 100.966  1.00  0.00           C
ATOM     67  HD1 PRO A 162      40.150  45.485 101.067  1.00  0.00           H
ATOM     68  HD2 PRO A 162      41.652  46.356 101.465  1.00  0.00           H
ATOM     69  CA  PRO A 162      39.322  48.473 100.736  1.00  0.00           C
ATOM     70  HA  PRO A 162      39.765  49.445 100.893  1.00  0.00           H
ATOM     71  CB  PRO A 162      39.647  47.728  99.403  1.00  0.00           C
ATOM     72  HB1 PRO A 162      39.798  48.487  98.606  1.00  0.00           H
ATOM     73  HB2 PRO A 162      38.744  47.131  99.151  1.00  0.00           H
ATOM     74  CG  PRO A 162      40.914  46.890  99.568  1.00  0.00           C
ATOM     75  HG1 PRO A 162      41.018  45.989  98.926  1.00  0.00           H
ATOM     76  HG2 PRO A 162      41.779  47.587  99.557  1.00  0.00           H
ATOM     77  C   PRO A 162      37.767  48.697 100.800  1.00  0.00           C
ATOM     78  O   PRO A 162      36.981  47.773 100.909  1.00  0.00           O
ATOM     79  N   ARG A 163      37.320  49.904 100.589  1.00  0.00           N
ATOM     80  HN  ARG A 163      37.967  50.637 100.397  1.00  0.00           H
ATOM     81  CA  ARG A 163      35.968  50.290 100.689  1.00  0.00           C
ATOM     82  HA  ARG A 163      35.585  49.714 101.518  1.00  0.00           H
ATOM     83  CB  ARG A 163      35.870  51.742 100.933  1.00  0.00           C
ATOM     84  HB1 ARG A 163      34.844  52.166 100.907  1.00  0.00           H
ATOM     85  HB2 ARG A 163      36.473  52.418 100.290  1.00  0.00           H
ATOM     86  CG  ARG A 163      36.340  52.148 102.389  1.00  0.00           C
ATOM     87  HG1 ARG A 163      37.426  51.953 102.515  1.00  0.00           H
ATOM     88  HG2 ARG A 163      35.804  51.557 103.163  1.00  0.00           H
ATOM     89  CD  ARG A 163      36.025  53.654 102.673  1.00  0.00           C
ATOM     90  HD1 ARG A 163      34.936  53.867 102.633  1.00  0.00           H
ATOM     91  HD2 ARG A 163      36.597  54.310 101.983  1.00  0.00           H
ATOM     92  NE  ARG A 163      36.504  53.967 104.045  1.00  0.00           N
ATOM     93  HE  ARG A 163      36.909  53.246 104.608  1.00  0.00           H
ATOM     94  CZ  ARG A 163      36.782  55.175 104.503  1.00  0.00           C
ATOM     95  NH1 ARG A 163      36.526  56.284 103.861  1.00  0.00           N
ATOM     96 1HH1 ARG A 163      35.960  56.180 103.042  1.00  0.00           H
ATOM     97 2HH1 ARG A 163      36.557  57.160 104.342  1.00  0.00           H
ATOM     98  NH2 ARG A 163      37.431  55.243 105.655  1.00  0.00           N
ATOM     99 1HH2 ARG A 163      37.573  54.394 106.164  1.00  0.00           H
ATOM    100 2HH2 ARG A 163      37.620  56.112 106.112  1.00  0.00           H
ATOM    101  C   ARG A 163      35.174  49.997  99.405  1.00  0.00           C
ATOM    102  O   ARG A 163      35.521  50.501  98.347  1.00  0.00           O
ATOM    103  N   HSD A 164      34.117  49.226  99.424  1.00  0.00           N
ATOM    104  HN  HSD A 164      33.717  49.210  98.511  1.00  0.00           H
ATOM    105  CA  HSD A 164      33.534  48.323 100.356  1.00  0.00           C
ATOM    106  HA  HSD A 164      34.132  48.374 101.254  1.00  0.00           H
ATOM    107  CB  HSD A 164      32.147  48.785 100.853  1.00  0.00           C
ATOM    108  HB1 HSD A 164      31.680  48.035 101.527  1.00  0.00           H
ATOM    109  HB2 HSD A 164      31.483  49.007  99.990  1.00  0.00           H
ATOM    110  ND1 HSD A 164      32.855  50.088 102.937  1.00  0.00           N
ATOM    111  HD1 HSD A 164      33.211  49.397 103.566  1.00  0.00           H
ATOM    112  CG  HSD A 164      32.303  49.972 101.666  1.00  0.00           C
ATOM    113  CE1 HSD A 164      32.825  51.414 103.245  1.00  0.00           C
ATOM    114  HE1 HSD A 164      33.356  51.592 104.180  1.00  0.00           H
ATOM    115  NE2 HSD A 164      32.230  52.171 102.275  1.00  0.00           N
ATOM    116  CD2 HSD A 164      31.957  51.279 101.302  1.00  0.00           C
ATOM    117  HD2 HSD A 164      31.578  51.675 100.368  1.00  0.00           H
ATOM    118  C   HSD A 164      33.467  47.031  99.669  1.00  0.00           C
ATOM    119  O   HSD A 164      32.669  46.965  98.749  1.00  0.00           O
ATOM    120  N   LEU A 165      34.400  46.149  99.985  1.00  0.00           N
ATOM    121  HN  LEU A 165      35.272  46.460 100.356  1.00  0.00           H
ATOM    122  CA  LEU A 165      34.425  44.865  99.439  1.00  0.00           C
ATOM    123  HA  LEU A 165      34.319  45.134  98.398  1.00  0.00           H
ATOM    124  CB  LEU A 165      35.754  44.053  99.740  1.00  0.00           C
ATOM    125  HB1 LEU A 165      35.682  43.087  99.197  1.00  0.00           H
ATOM    126  HB2 LEU A 165      35.906  43.958 100.836  1.00  0.00           H
ATOM    127  CG  LEU A 165      37.094  44.635  99.283  1.00  0.00           C
ATOM    128  HG  LEU A 165      37.392  45.456  99.969  1.00  0.00           H
ATOM    129  CD1 LEU A 165      38.259  43.642  99.342  1.00  0.00           C
ATOM    130 1HD1 LEU A 165      39.147  44.136  98.891  1.00  0.00           H
ATOM    131 2HD1 LEU A 165      38.020  42.732  98.751  1.00  0.00           H
ATOM    132 3HD1 LEU A 165      38.426  43.371 100.406  1.00  0.00           H
ATOM    133  CD2 LEU A 165      37.103  45.210  97.904  1.00  0.00           C
ATOM    134 1HD2 LEU A 165      36.568  46.163  97.702  1.00  0.00           H
ATOM    135 2HD2 LEU A 165      36.681  44.592  97.083  1.00  0.00           H
ATOM    136 3HD2 LEU A 165      38.136  45.462  97.582  1.00  0.00           H
ATOM    137  C   LEU A 165      33.238  43.988  99.498  1.00  0.00           C
ATOM    138  O   LEU A 165      32.432  44.092 100.483  1.00  0.00           O
ATOM    139  N   LYS A 166      33.006  43.175  98.415  1.00  0.00           N
ATOM    140  HN  LYS A 166      33.642  43.055  97.657  1.00  0.00           H
ATOM    141  CA  LYS A 166      32.103  42.058  98.551  1.00  0.00           C
ATOM    142  HA  LYS A 166      31.254  42.373  99.139  1.00  0.00           H
ATOM    143  CB  LYS A 166      31.568  41.446  97.234  1.00  0.00           C
ATOM    144  HB1 LYS A 166      30.956  40.541  97.438  1.00  0.00           H
ATOM    145  HB2 LYS A 166      32.381  41.199  96.518  1.00  0.00           H
ATOM    146  CG  LYS A 166      30.663  42.303  96.395  1.00  0.00           C
ATOM    147  HG1 LYS A 166      31.231  43.210  96.095  1.00  0.00           H
ATOM    148  HG2 LYS A 166      29.862  42.601  97.105  1.00  0.00           H
ATOM    149  CD  LYS A 166      29.977  41.481  95.278  1.00  0.00           C
ATOM    150  HD1 LYS A 166      29.178  40.858  95.733  1.00  0.00           H
ATOM    151  HD2 LYS A 166      30.744  40.817  94.823  1.00  0.00           H
ATOM    152  CE  LYS A 166      29.322  42.401  94.168  1.00  0.00           C
ATOM    153  HE1 LYS A 166      28.616  41.858  93.505  1.00  0.00           H
ATOM    154  HE2 LYS A 166      30.191  42.785  93.592  1.00  0.00           H
ATOM    155  NZ  LYS A 166      28.630  43.512  94.694  1.00  0.00           N
ATOM    156  HZ1 LYS A 166      28.119  43.407  95.594  1.00  0.00           H
ATOM    157  HZ2 LYS A 166      28.046  44.053  94.026  1.00  0.00           H
ATOM    158  HZ3 LYS A 166      29.404  44.191  94.836  1.00  0.00           H
ATOM    159  C   LYS A 166      32.651  40.900  99.358  1.00  0.00           C
ATOM    160  O   LYS A 166      33.855  40.626  99.551  1.00  0.00           O
ATOM    161  N   THR A 167      31.704  40.231  99.984  1.00  0.00           N
ATOM    162  HN  THR A 167      30.739  40.476 100.036  1.00  0.00           H
ATOM    163  CA  THR A 167      31.922  39.019 100.708  1.00  0.00           C
ATOM    164  HA  THR A 167      32.836  39.113 101.277  1.00  0.00           H
ATOM    165  CB  THR A 167      30.807  38.731 101.671  1.00  0.00           C
ATOM    166  HB  THR A 167      29.857  38.658 101.099  1.00  0.00           H
ATOM    167  OG1 THR A 167      30.730  39.890 102.458  1.00  0.00           O
ATOM    168  HG1 THR A 167      29.852  39.897 102.846  1.00  0.00           H
ATOM    169  CG2 THR A 167      31.102  37.613 102.693  1.00  0.00           C
ATOM    170 1HG2 THR A 167      31.982  38.032 103.226  1.00  0.00           H
ATOM    171 2HG2 THR A 167      31.369  36.623 102.267  1.00  0.00           H
ATOM    172 3HG2 THR A 167      30.184  37.525 103.314  1.00  0.00           H
ATOM    173  C   THR A 167      32.038  37.761  99.810  1.00  0.00           C
ATOM    174  O   THR A 167      31.159  37.471  98.994  1.00  0.00           O
ATOM    175  N   SER A 168      33.186  37.041  99.882  1.00  0.00           N
ATOM    176  HN  SER A 168      33.853  37.317 100.570  1.00  0.00           H
ATOM    177  CA  SER A 168      33.517  35.902  99.092  1.00  0.00           C
ATOM    178  HA  SER A 168      33.307  36.145  98.061  1.00  0.00           H
ATOM    179  CB  SER A 168      34.996  35.574  99.317  1.00  0.00           C
ATOM    180  HB1 SER A 168      35.180  35.420 100.402  1.00  0.00           H
ATOM    181  HB2 SER A 168      35.660  36.443  99.122  1.00  0.00           H
ATOM    182  OG  SER A 168      35.477  34.429  98.604  1.00  0.00           O
ATOM    183  HG1 SER A 168      35.659  34.731  97.711  1.00  0.00           H
ATOM    184  C   SER A 168      32.713  34.704  99.540  1.00  0.00           C
ATOM    185  O   SER A 168      32.326  34.532 100.715  1.00  0.00           O
ATOM    186  N   GLY A 169      32.497  33.757  98.664  1.00  0.00           N
ATOM    187  HN  GLY A 169      32.698  33.818  97.689  1.00  0.00           H
ATOM    188  CA  GLY A 169      31.645  32.634  98.982  1.00  0.00           C
ATOM    189  HA1 GLY A 169      30.926  32.491  98.188  1.00  0.00           H
ATOM    190  HA2 GLY A 169      31.213  32.687  99.970  1.00  0.00           H
ATOM    191  C   GLY A 169      32.461  31.369  98.984  1.00  0.00           C
ATOM    192  O   GLY A 169      32.018  30.307  99.332  1.00  0.00           O
ATOM    193  N   GLY A 170      33.674  31.522  98.406  1.00  0.00           N
ATOM    194  HN  GLY A 170      34.005  32.444  98.220  1.00  0.00           H
ATOM    195  CA  GLY A 170      34.615  30.404  98.165  1.00  0.00           C
ATOM    196  HA1 GLY A 170      35.074  30.474  97.189  1.00  0.00           H
ATOM    197  HA2 GLY A 170      34.180  29.435  98.361  1.00  0.00           H
ATOM    198  C   GLY A 170      35.693  30.408  99.194  1.00  0.00           C
ATOM    199  O   GLY A 170      35.428  30.184 100.369  1.00  0.00           O
ATOM    200  N   GLN A 171      36.949  30.492  98.756  1.00  0.00           N
ATOM    201  HN  GLN A 171      37.187  30.710  97.813  1.00  0.00           H
ATOM    202  CA  GLN A 171      38.121  30.407  99.604  1.00  0.00           C
ATOM    203  HA  GLN A 171      37.944  29.903 100.543  1.00  0.00           H
ATOM    204  CB  GLN A 171      39.244  29.619  98.843  1.00  0.00           C
ATOM    205  HB1 GLN A 171      40.096  29.580  99.554  1.00  0.00           H
ATOM    206  HB2 GLN A 171      39.499  30.154  97.904  1.00  0.00           H
ATOM    207  CG  GLN A 171      38.837  28.138  98.542  1.00  0.00           C
ATOM    208  HG1 GLN A 171      37.898  28.067  97.953  1.00  0.00           H
ATOM    209  HG2 GLN A 171      38.725  27.644  99.531  1.00  0.00           H
ATOM    210  CD  GLN A 171      39.939  27.302  97.865  1.00  0.00           C
ATOM    211  OE1 GLN A 171      40.157  26.079  98.042  1.00  0.00           O
ATOM    212  NE2 GLN A 171      40.867  27.931  97.159  1.00  0.00           N
ATOM    213 1HE2 GLN A 171      41.594  27.342  96.807  1.00  0.00           H
ATOM    214 2HE2 GLN A 171      40.867  28.923  97.029  1.00  0.00           H
ATOM    215  C   GLN A 171      38.676  31.863  99.971  1.00  0.00           C
ATOM    216  O   GLN A 171      39.793  31.965 100.451  1.00  0.00           O
ATOM    217  N   GLY A 172      37.946  33.004  99.724  1.00  0.00           N
ATOM    218  HN  GLY A 172      37.031  32.812  99.378  1.00  0.00           H
ATOM    219  CA  GLY A 172      38.576  34.316  99.768  1.00  0.00           C
ATOM    220  HA1 GLY A 172      39.270  34.409 100.590  1.00  0.00           H
ATOM    221  HA2 GLY A 172      37.841  35.103  99.854  1.00  0.00           H
ATOM    222  C   GLY A 172      39.446  34.633  98.601  1.00  0.00           C
ATOM    223  O   GLY A 172      39.859  33.729  97.926  1.00  0.00           O
ATOM    224  N   TYR A 173      39.904  35.923  98.528  1.00  0.00           N
ATOM    225  HN  TYR A 173      39.789  36.573  99.276  1.00  0.00           H
ATOM    226  CA  TYR A 173      40.793  36.306  97.476  1.00  0.00           C
ATOM    227  HA  TYR A 173      40.675  35.636  96.637  1.00  0.00           H
ATOM    228  CB  TYR A 173      40.285  37.733  97.009  1.00  0.00           C
ATOM    229  HB1 TYR A 173      40.532  38.403  97.860  1.00  0.00           H
ATOM    230  HB2 TYR A 173      39.197  37.738  96.785  1.00  0.00           H
ATOM    231  CG  TYR A 173      40.895  38.326  95.720  1.00  0.00           C
ATOM    232  CD1 TYR A 173      40.618  37.807  94.373  1.00  0.00           C
ATOM    233  HD1 TYR A 173      39.992  36.937  94.243  1.00  0.00           H
ATOM    234  CE1 TYR A 173      41.065  38.567  93.204  1.00  0.00           C
ATOM    235  HE1 TYR A 173      40.813  38.168  92.233  1.00  0.00           H
ATOM    236  CZ  TYR A 173      41.755  39.781  93.359  1.00  0.00           C
ATOM    237  OH  TYR A 173      42.481  40.367  92.311  1.00  0.00           O
ATOM    238  HH  TYR A 173      42.205  39.950  91.491  1.00  0.00           H
ATOM    239  CD2 TYR A 173      41.566  39.581  95.771  1.00  0.00           C
ATOM    240  HD2 TYR A 173      41.626  40.155  96.684  1.00  0.00           H
ATOM    241  CE2 TYR A 173      41.953  40.309  94.613  1.00  0.00           C
ATOM    242  HE2 TYR A 173      42.552  41.188  94.800  1.00  0.00           H
ATOM    243  C   TYR A 173      42.310  36.349  97.784  1.00  0.00           C
ATOM    244  O   TYR A 173      42.783  36.827  98.824  1.00  0.00           O
ATOM    245  N   LYS A 174      43.170  35.806  96.953  1.00  0.00           N
ATOM    246  HN  LYS A 174      42.750  35.374  96.158  1.00  0.00           H
ATOM    247  CA  LYS A 174      44.595  35.763  97.251  1.00  0.00           C
ATOM    248  HA  LYS A 174      44.746  35.394  98.255  1.00  0.00           H
ATOM    249  CB  LYS A 174      45.197  34.851  96.180  1.00  0.00           C
ATOM    250  HB1 LYS A 174      44.551  33.947  96.172  1.00  0.00           H
ATOM    251  HB2 LYS A 174      46.214  34.524  96.484  1.00  0.00           H
ATOM    252  CG  LYS A 174      45.119  35.440  94.746  1.00  0.00           C
ATOM    253  HG1 LYS A 174      45.851  36.269  94.855  1.00  0.00           H
ATOM    254  HG2 LYS A 174      44.179  35.995  94.537  1.00  0.00           H
ATOM    255  CD  LYS A 174      45.407  34.432  93.583  1.00  0.00           C
ATOM    256  HD1 LYS A 174      44.719  33.573  93.429  1.00  0.00           H
ATOM    257  HD2 LYS A 174      46.328  34.013  94.042  1.00  0.00           H
ATOM    258  CE  LYS A 174      45.588  35.140  92.156  1.00  0.00           C
ATOM    259  HE1 LYS A 174      46.202  36.065  92.172  1.00  0.00           H
ATOM    260  HE2 LYS A 174      44.536  35.380  91.891  1.00  0.00           H
ATOM    261  NZ  LYS A 174      46.135  34.176  91.116  1.00  0.00           N
ATOM    262  HZ1 LYS A 174      45.533  33.348  90.932  1.00  0.00           H
ATOM    263  HZ2 LYS A 174      46.994  33.733  91.503  1.00  0.00           H
ATOM    264  HZ3 LYS A 174      46.397  34.636  90.220  1.00  0.00           H
ATOM    265  C   LYS A 174      45.319  37.119  97.224  1.00  0.00           C
ATOM    266  O   LYS A 174      44.909  38.066  96.538  1.00  0.00           O
ATOM    267  N   PHE A 175      46.382  37.276  98.103  1.00  0.00           N
ATOM    268  HN  PHE A 175      46.702  36.554  98.711  1.00  0.00           H
ATOM    269  CA  PHE A 175      47.137  38.504  98.228  1.00  0.00           C
ATOM    270  HA  PHE A 175      47.938  38.231  98.899  1.00  0.00           H
ATOM    271  CB  PHE A 175      47.759  39.055  96.991  1.00  0.00           C
ATOM    272  HB1 PHE A 175      48.296  40.016  97.139  1.00  0.00           H
ATOM    273  HB2 PHE A 175      47.037  39.462  96.251  1.00  0.00           H
ATOM    274  CG  PHE A 175      48.735  38.080  96.378  1.00  0.00           C
ATOM    275  CD1 PHE A 175      50.049  37.924  96.833  1.00  0.00           C
ATOM    276  HD1 PHE A 175      50.366  38.566  97.641  1.00  0.00           H
ATOM    277  CE1 PHE A 175      50.938  37.025  96.235  1.00  0.00           C
ATOM    278  HE1 PHE A 175      51.905  36.953  96.710  1.00  0.00           H
ATOM    279  CZ  PHE A 175      50.501  36.290  95.085  1.00  0.00           C
ATOM    280  HZ  PHE A 175      51.200  35.587  94.658  1.00  0.00           H
ATOM    281  CD2 PHE A 175      48.375  37.382  95.259  1.00  0.00           C
ATOM    282  HD2 PHE A 175      47.359  37.522  94.922  1.00  0.00           H
ATOM    283  CE2 PHE A 175      49.213  36.527  94.646  1.00  0.00           C
ATOM    284  HE2 PHE A 175      48.839  36.093  93.730  1.00  0.00           H
ATOM    285  C   PHE A 175      46.437  39.583  99.089  1.00  0.00           C
ATOM    286  O   PHE A 175      46.993  40.474  99.619  1.00  0.00           O
ATOM    287  N   LEU A 176      45.109  39.515  99.156  1.00  0.00           N
ATOM    288  HN  LEU A 176      44.613  38.728  98.797  1.00  0.00           H
ATOM    289  CA  LEU A 176      44.292  40.524  99.775  1.00  0.00           C
ATOM    290  HA  LEU A 176      44.573  41.447  99.289  1.00  0.00           H
ATOM    291  CB  LEU A 176      42.835  40.156  99.589  1.00  0.00           C
ATOM    292  HB1 LEU A 176      42.651  39.183 100.092  1.00  0.00           H
ATOM    293  HB2 LEU A 176      42.583  39.992  98.520  1.00  0.00           H
ATOM    294  CG  LEU A 176      41.764  41.168 100.079  1.00  0.00           C
ATOM    295  HG  LEU A 176      41.946  41.166 101.175  1.00  0.00           H
ATOM    296  CD1 LEU A 176      41.991  42.622  99.666  1.00  0.00           C
ATOM    297 1HD1 LEU A 176      41.189  43.184 100.191  1.00  0.00           H
ATOM    298 2HD1 LEU A 176      41.977  42.693  98.557  1.00  0.00           H
ATOM    299 3HD1 LEU A 176      43.007  42.970  99.953  1.00  0.00           H
ATOM    300  CD2 LEU A 176      40.272  40.791  99.834  1.00  0.00           C
ATOM    301 1HD2 LEU A 176      40.048  39.731 100.083  1.00  0.00           H
ATOM    302 2HD2 LEU A 176      39.958  40.806  98.769  1.00  0.00           H
ATOM    303 3HD2 LEU A 176      39.563  41.480 100.340  1.00  0.00           H
ATOM    304  C   LEU A 176      44.541  40.728 101.226  1.00  0.00           C
ATOM    305  O   LEU A 176      44.656  41.836 101.698  1.00  0.00           O
ATOM    306  N   GLY A 177      44.685  39.610 102.084  1.00  0.00           N
ATOM    307  HN  GLY A 177      44.594  38.679 101.739  1.00  0.00           H
ATOM    308  CA  GLY A 177      45.005  39.789 103.465  1.00  0.00           C
ATOM    309  HA1 GLY A 177      45.234  40.832 103.623  1.00  0.00           H
ATOM    310  HA2 GLY A 177      45.873  39.214 103.751  1.00  0.00           H
ATOM    311  C   GLY A 177      43.888  39.498 104.389  1.00  0.00           C
ATOM    312  O   GLY A 177      43.915  38.457 105.125  1.00  0.00           O
ATOM    313  N   ILE A 178      42.816  40.394 104.485  1.00  0.00           N
ATOM    314  HN  ILE A 178      42.792  41.242 103.960  1.00  0.00           H
ATOM    315  CA  ILE A 178      41.595  40.073 105.209  1.00  0.00           C
ATOM    316  HA  ILE A 178      41.907  39.716 106.179  1.00  0.00           H
ATOM    317  CB  ILE A 178      40.677  41.408 105.349  1.00  0.00           C
ATOM    318  HB  ILE A 178      41.452  42.112 105.719  1.00  0.00           H
ATOM    319  CG2 ILE A 178      40.097  41.778 104.004  1.00  0.00           C
ATOM    320 1HG2 ILE A 178      40.867  41.806 103.203  1.00  0.00           H
ATOM    321 2HG2 ILE A 178      39.565  42.751 104.059  1.00  0.00           H
ATOM    322 3HG2 ILE A 178      39.385  41.003 103.647  1.00  0.00           H
ATOM    323  CG1 ILE A 178      39.665  41.182 106.551  1.00  0.00           C
ATOM    324 1HG1 ILE A 178      40.288  40.854 107.410  1.00  0.00           H
ATOM    325 2HG1 ILE A 178      39.015  40.322 106.283  1.00  0.00           H
ATOM    326  CD  ILE A 178      38.859  42.445 106.956  1.00  0.00           C
ATOM    327  HD1 ILE A 178      39.596  43.100 107.469  1.00  0.00           H
ATOM    328  HD2 ILE A 178      37.963  42.215 107.572  1.00  0.00           H
ATOM    329  HD3 ILE A 178      38.568  42.954 106.013  1.00  0.00           H
ATOM    330  C   ILE A 178      40.836  38.914 104.641  1.00  0.00           C
ATOM    331  O   ILE A 178      40.900  38.656 103.401  1.00  0.00           O
ATOM    332  N   ASP A 179      40.155  38.197 105.511  1.00  0.00           N
ATOM    333  HN  ASP A 179      39.937  38.486 106.440  1.00  0.00           H
ATOM    334  CA  ASP A 179      39.650  36.927 105.213  1.00  0.00           C
ATOM    335  HA  ASP A 179      40.228  36.460 104.430  1.00  0.00           H
ATOM    336  CB  ASP A 179      39.914  36.097 106.446  1.00  0.00           C
ATOM    337  HB1 ASP A 179      41.011  36.227 106.573  1.00  0.00           H
ATOM    338  HB2 ASP A 179      39.799  35.002 106.298  1.00  0.00           H
ATOM    339  CG  ASP A 179      39.200  36.555 107.721  1.00  0.00           C
ATOM    340  OD1 ASP A 179      38.296  35.793 108.150  1.00  0.00           O
ATOM    341  OD2 ASP A 179      39.428  37.715 108.116  1.00  0.00           O
ATOM    342  C   ASP A 179      38.189  36.961 104.773  1.00  0.00           C
ATOM    343  O   ASP A 179      37.417  37.918 105.100  1.00  0.00           O
ATOM    344  N   GLN A 180      37.817  36.004 103.807  1.00  0.00           N
ATOM    345  HN  GLN A 180      38.314  35.144 103.723  1.00  0.00           H
ATOM    346  CA  GLN A 180      36.483  35.872 103.263  1.00  0.00           C
ATOM    347  HA  GLN A 180      36.616  35.076 102.546  1.00  0.00           H
ATOM    348  CB  GLN A 180      35.505  35.383 104.337  1.00  0.00           C
ATOM    349  HB1 GLN A 180      34.500  35.359 103.863  1.00  0.00           H
ATOM    350  HB2 GLN A 180      35.535  36.003 105.258  1.00  0.00           H
ATOM    351  CG  GLN A 180      35.804  33.946 104.919  1.00  0.00           C
ATOM    352  HG1 GLN A 180      34.919  33.585 105.485  1.00  0.00           H
ATOM    353  HG2 GLN A 180      36.670  34.042 105.609  1.00  0.00           H
ATOM    354  CD  GLN A 180      36.105  32.959 103.829  1.00  0.00           C
ATOM    355  OE1 GLN A 180      37.226  32.565 103.675  1.00  0.00           O
ATOM    356  NE2 GLN A 180      35.097  32.555 103.045  1.00  0.00           N
ATOM    357 1HE2 GLN A 180      34.188  32.970 103.072  1.00  0.00           H
ATOM    358 2HE2 GLN A 180      35.347  31.888 102.343  1.00  0.00           H
ATOM    359  C   GLN A 180      35.916  37.122 102.456  1.00  0.00           C
ATOM    360  O   GLN A 180      34.689  37.269 102.273  1.00  0.00           O
ATOM    361  N   CYS A 181      36.800  37.880 101.865  1.00  0.00           N
ATOM    362  HN  CYS A 181      37.783  37.722 101.828  1.00  0.00           H
ATOM    363  CA  CYS A 181      36.529  39.069 101.171  1.00  0.00           C
ATOM    364  HA  CYS A 181      35.452  39.127 101.107  1.00  0.00           H
ATOM    365  CB  CYS A 181      37.052  40.356 101.900  1.00  0.00           C
ATOM    366  HB1 CYS A 181      36.983  41.304 101.324  1.00  0.00           H
ATOM    367  HB2 CYS A 181      38.152  40.196 101.925  1.00  0.00           H
ATOM    368  SG  CYS A 181      36.520  40.500 103.639  1.00  0.00           S
ATOM    369  HG1 CYS A 181      36.799  39.274 104.056  1.00  0.00           H
ATOM    370  C   CYS A 181      36.979  39.027  99.680  1.00  0.00           C
ATOM    371  O   CYS A 181      37.790  38.137  99.388  1.00  0.00           O
ATOM    372  N   ALA A 182      36.348  39.757  98.712  1.00  0.00           N
ATOM    373  HN  ALA A 182      35.604  40.315  99.071  1.00  0.00           H
ATOM    374  CA  ALA A 182      36.400  39.620  97.274  1.00  0.00           C
ATOM    375  HA  ALA A 182      37.345  39.196  96.969  1.00  0.00           H
ATOM    376  CB  ALA A 182      35.178  38.797  96.733  1.00  0.00           C
ATOM    377  HB1 ALA A 182      34.238  39.330  96.992  1.00  0.00           H
ATOM    378  HB2 ALA A 182      35.210  37.853  97.318  1.00  0.00           H
ATOM    379  HB3 ALA A 182      35.395  38.570  95.667  1.00  0.00           H
ATOM    380  C   ALA A 182      36.336  41.014  96.547  1.00  0.00           C
ATOM    381  O   ALA A 182      35.548  41.879  97.017  1.00  0.00           O
ATOM    382  N   PRO A 183      37.045  41.310  95.464  1.00  0.00           N
ATOM    383  CD  PRO A 183      37.988  40.399  94.842  1.00  0.00           C
ATOM    384  HD1 PRO A 183      37.556  39.388  94.679  1.00  0.00           H
ATOM    385  HD2 PRO A 183      38.822  40.240  95.559  1.00  0.00           H
ATOM    386  CA  PRO A 183      36.932  42.596  94.836  1.00  0.00           C
ATOM    387  HA  PRO A 183      37.063  43.366  95.582  1.00  0.00           H
ATOM    388  CB  PRO A 183      38.143  42.570  93.902  1.00  0.00           C
ATOM    389  HB1 PRO A 183      38.973  43.055  94.460  1.00  0.00           H
ATOM    390  HB2 PRO A 183      37.846  43.144  92.998  1.00  0.00           H
ATOM    391  CG  PRO A 183      38.328  41.082  93.512  1.00  0.00           C
ATOM    392  HG1 PRO A 183      37.573  40.722  92.781  1.00  0.00           H
ATOM    393  HG2 PRO A 183      39.293  40.726  93.092  1.00  0.00           H
ATOM    394  C   PRO A 183      35.636  42.627  93.967  1.00  0.00           C
ATOM    395  O   PRO A 183      35.336  41.575  93.435  1.00  0.00           O
ATOM    396  N   PRO A 184      34.862  43.639  93.733  1.00  0.00           N
ATOM    397  CD  PRO A 184      34.676  44.833  94.615  1.00  0.00           C
ATOM    398  HD1 PRO A 184      35.532  45.459  94.285  1.00  0.00           H
ATOM    399  HD2 PRO A 184      34.600  44.624  95.703  1.00  0.00           H
ATOM    400  CA  PRO A 184      34.010  43.711  92.538  1.00  0.00           C
ATOM    401  HA  PRO A 184      33.242  42.951  92.542  1.00  0.00           H
ATOM    402  CB  PRO A 184      33.395  45.141  92.654  1.00  0.00           C
ATOM    403  HB1 PRO A 184      32.384  45.254  92.208  1.00  0.00           H
ATOM    404  HB2 PRO A 184      34.171  45.826  92.252  1.00  0.00           H
ATOM    405  CG  PRO A 184      33.365  45.425  94.135  1.00  0.00           C
ATOM    406  HG1 PRO A 184      33.104  46.496  94.280  1.00  0.00           H
ATOM    407  HG2 PRO A 184      32.595  44.734  94.539  1.00  0.00           H
ATOM    408  C   PRO A 184      34.747  43.575  91.260  1.00  0.00           C
ATOM    409  O   PRO A 184      35.900  43.975  91.149  1.00  0.00           O
ATOM    410  N   CYS A 185      34.126  42.885  90.289  1.00  0.00           N
ATOM    411  HN  CYS A 185      33.180  42.672  90.523  1.00  0.00           H
ATOM    412  CA  CYS A 185      34.533  42.467  88.974  1.00  0.00           C
ATOM    413  HA  CYS A 185      35.096  41.564  89.159  1.00  0.00           H
ATOM    414  CB  CYS A 185      33.356  41.977  88.037  1.00  0.00           C
ATOM    415  HB1 CYS A 185      33.746  41.885  87.000  1.00  0.00           H
ATOM    416  HB2 CYS A 185      32.590  42.781  88.055  1.00  0.00           H
ATOM    417  SG  CYS A 185      32.570  40.490  88.684  1.00  0.00           S
ATOM    418  HG1 CYS A 185      33.331  39.623  88.033  1.00  0.00           H
ATOM    419  C   CYS A 185      35.363  43.483  88.204  1.00  0.00           C
ATOM    420  O   CYS A 185      35.134  44.677  88.280  1.00  0.00           O
ATOM    421  N   PRO A 186      36.271  43.021  87.390  1.00  0.00           N
ATOM    422  CD  PRO A 186      36.961  41.794  87.608  1.00  0.00           C
ATOM    423  HD1 PRO A 186      36.279  40.948  87.380  1.00  0.00           H
ATOM    424  HD2 PRO A 186      37.239  41.770  88.684  1.00  0.00           H
ATOM    425  CA  PRO A 186      36.983  43.940  86.463  1.00  0.00           C
ATOM    426  HA  PRO A 186      37.094  44.983  86.718  1.00  0.00           H
ATOM    427  CB  PRO A 186      38.406  43.276  86.427  1.00  0.00           C
ATOM    428  HB1 PRO A 186      39.024  43.661  87.266  1.00  0.00           H
ATOM    429  HB2 PRO A 186      38.917  43.460  85.457  1.00  0.00           H
ATOM    430  CG  PRO A 186      38.154  41.813  86.657  1.00  0.00           C
ATOM    431  HG1 PRO A 186      38.006  41.266  85.702  1.00  0.00           H
ATOM    432  HG2 PRO A 186      39.078  41.463  87.165  1.00  0.00           H
ATOM    433  C   PRO A 186      36.185  43.914  85.169  1.00  0.00           C
ATOM    434  O   PRO A 186      36.365  43.144  84.269  1.00  0.00           O
ATOM    435  N   ASN A 187      35.261  44.933  85.038  1.00  0.00           N
ATOM    436  HN  ASN A 187      35.062  45.534  85.808  1.00  0.00           H
ATOM    437  CA  ASN A 187      34.418  45.199  83.855  1.00  0.00           C
ATOM    438  HA  ASN A 187      34.051  44.286  83.409  1.00  0.00           H
ATOM    439  CB  ASN A 187      33.342  46.198  84.392  1.00  0.00           C
ATOM    440  HB1 ASN A 187      32.804  46.596  83.505  1.00  0.00           H
ATOM    441  HB2 ASN A 187      33.901  46.970  84.962  1.00  0.00           H
ATOM    442  CG  ASN A 187      32.452  45.688  85.478  1.00  0.00           C
ATOM    443  OD1 ASN A 187      32.488  46.248  86.556  1.00  0.00           O
ATOM    444  ND2 ASN A 187      31.758  44.596  85.141  1.00  0.00           N
ATOM    445 1HD2 ASN A 187      31.122  44.243  85.828  1.00  0.00           H
ATOM    446 2HD2 ASN A 187      31.688  44.477  84.151  1.00  0.00           H
ATOM    447  C   ASN A 187      35.321  45.939  82.876  1.00  0.00           C
ATOM    448  O   ASN A 187      36.325  46.619  83.208  1.00  0.00           O
ATOM    449  N   MET A 188      35.024  45.707  81.579  1.00  0.00           N
ATOM    450  HN  MET A 188      34.252  45.187  81.222  1.00  0.00           H
ATOM    451  CA  MET A 188      35.869  46.246  80.506  1.00  0.00           C
ATOM    452  HA  MET A 188      36.824  45.782  80.700  1.00  0.00           H
ATOM    453  CB  MET A 188      35.347  45.878  79.152  1.00  0.00           C
ATOM    454  HB1 MET A 188      35.377  44.770  79.074  1.00  0.00           H
ATOM    455  HB2 MET A 188      36.011  46.205  78.323  1.00  0.00           H
ATOM    456  CG  MET A 188      33.845  46.268  78.826  1.00  0.00           C
ATOM    457  HG1 MET A 188      33.590  47.335  79.002  1.00  0.00           H
ATOM    458  HG2 MET A 188      33.237  45.750  79.598  1.00  0.00           H
ATOM    459  SD  MET A 188      33.288  45.936  77.114  1.00  0.00           S
ATOM    460  CE  MET A 188      34.330  47.168  76.328  1.00  0.00           C
ATOM    461  HE1 MET A 188      35.288  46.686  76.036  1.00  0.00           H
ATOM    462  HE2 MET A 188      34.535  48.116  76.870  1.00  0.00           H
ATOM    463  HE3 MET A 188      33.680  47.349  75.445  1.00  0.00           H
ATOM    464  C   MET A 188      36.125  47.738  80.454  1.00  0.00           C
ATOM    465  O   MET A 188      35.367  48.463  81.044  1.00  0.00           O
ATOM    466  N   TYR A 189      37.108  48.144  79.690  1.00  0.00           N
ATOM    467  HN  TYR A 189      37.609  47.437  79.197  1.00  0.00           H
ATOM    468  CA  TYR A 189      37.682  49.523  79.878  1.00  0.00           C
ATOM    469  HA  TYR A 189      37.462  49.822  80.892  1.00  0.00           H
ATOM    470  CB  TYR A 189      39.274  49.587  79.870  1.00  0.00           C
ATOM    471  HB1 TYR A 189      39.561  48.917  80.708  1.00  0.00           H
ATOM    472  HB2 TYR A 189      39.636  50.627  80.020  1.00  0.00           H
ATOM    473  CG  TYR A 189      40.046  48.999  78.709  1.00  0.00           C
ATOM    474  CD1 TYR A 189      41.322  48.491  78.934  1.00  0.00           C
ATOM    475  HD1 TYR A 189      41.706  48.591  79.939  1.00  0.00           H
ATOM    476  CE1 TYR A 189      41.984  47.755  77.930  1.00  0.00           C
ATOM    477  HE1 TYR A 189      42.972  47.395  78.175  1.00  0.00           H
ATOM    478  CZ  TYR A 189      41.365  47.491  76.709  1.00  0.00           C
ATOM    479  OH  TYR A 189      42.088  46.934  75.597  1.00  0.00           O
ATOM    480  HH  TYR A 189      41.400  46.960  74.928  1.00  0.00           H
ATOM    481  CD2 TYR A 189      39.454  48.795  77.466  1.00  0.00           C
ATOM    482  HD2 TYR A 189      38.500  49.286  77.339  1.00  0.00           H
ATOM    483  CE2 TYR A 189      40.077  48.018  76.458  1.00  0.00           C
ATOM    484  HE2 TYR A 189      39.588  47.889  75.503  1.00  0.00           H
ATOM    485  C   TYR A 189      37.033  50.713  79.104  1.00  0.00           C
ATOM    486  O   TYR A 189      37.574  51.759  78.959  1.00  0.00           O
ATOM    487  N   PHE A 190      35.801  50.601  78.566  1.00  0.00           N
ATOM    488  HN  PHE A 190      35.385  49.695  78.540  1.00  0.00           H
ATOM    489  CA  PHE A 190      35.001  51.654  77.967  1.00  0.00           C
ATOM    490  HA  PHE A 190      35.462  52.618  78.122  1.00  0.00           H
ATOM    491  CB  PHE A 190      34.709  51.346  76.494  1.00  0.00           C
ATOM    492  HB1 PHE A 190      34.372  52.308  76.051  1.00  0.00           H
ATOM    493  HB2 PHE A 190      33.930  50.579  76.299  1.00  0.00           H
ATOM    494  CG  PHE A 190      35.932  50.967  75.707  1.00  0.00           C
ATOM    495  CD1 PHE A 190      37.108  51.660  75.797  1.00  0.00           C
ATOM    496  HD1 PHE A 190      37.220  52.520  76.441  1.00  0.00           H
ATOM    497  CE1 PHE A 190      38.103  51.611  74.863  1.00  0.00           C
ATOM    498  HE1 PHE A 190      39.056  52.115  74.939  1.00  0.00           H
ATOM    499  CZ  PHE A 190      38.026  50.667  73.846  1.00  0.00           C
ATOM    500  HZ  PHE A 190      38.833  50.645  73.129  1.00  0.00           H
ATOM    501  CD2 PHE A 190      35.857  49.931  74.725  1.00  0.00           C
ATOM    502  HD2 PHE A 190      34.975  49.318  74.611  1.00  0.00           H
ATOM    503  CE2 PHE A 190      36.842  49.894  73.680  1.00  0.00           C
ATOM    504  HE2 PHE A 190      36.802  49.322  72.765  1.00  0.00           H
ATOM    505  C   PHE A 190      33.748  51.701  78.750  1.00  0.00           C
ATOM    506  O   PHE A 190      33.280  50.663  79.116  1.00  0.00           O
ATOM    507  N   LYS A 191      33.241  52.911  79.165  1.00  0.00           N
ATOM    508  HN  LYS A 191      33.682  53.719  78.781  1.00  0.00           H
ATOM    509  CA  LYS A 191      31.871  53.091  79.703  1.00  0.00           C
ATOM    510  HA  LYS A 191      31.648  52.364  80.470  1.00  0.00           H
ATOM    511  CB  LYS A 191      31.666  54.422  80.535  1.00  0.00           C
ATOM    512  HB1 LYS A 191      30.614  54.750  80.684  1.00  0.00           H
ATOM    513  HB2 LYS A 191      32.037  55.242  79.885  1.00  0.00           H
ATOM    514  CG  LYS A 191      32.353  54.615  81.957  1.00  0.00           C
ATOM    515  HG1 LYS A 191      31.947  53.760  82.539  1.00  0.00           H
ATOM    516  HG2 LYS A 191      32.071  55.639  82.282  1.00  0.00           H
ATOM    517  CD  LYS A 191      33.915  54.528  82.018  1.00  0.00           C
ATOM    518  HD1 LYS A 191      34.215  53.574  81.535  1.00  0.00           H
ATOM    519  HD2 LYS A 191      34.387  54.304  82.999  1.00  0.00           H
ATOM    520  CE  LYS A 191      34.728  55.722  81.329  1.00  0.00           C
ATOM    521  HE1 LYS A 191      34.239  56.110  80.410  1.00  0.00           H
ATOM    522  HE2 LYS A 191      35.756  55.381  81.083  1.00  0.00           H
ATOM    523  NZ  LYS A 191      34.797  56.917  82.192  1.00  0.00           N
ATOM    524  HZ1 LYS A 191      34.008  57.560  81.976  1.00  0.00           H
ATOM    525  HZ2 LYS A 191      35.713  57.370  81.998  1.00  0.00           H
ATOM    526  HZ3 LYS A 191      34.644  56.720  83.201  1.00  0.00           H
ATOM    527  C   LYS A 191      30.755  52.890  78.675  1.00  0.00           C
ATOM    528  O   LYS A 191      31.048  52.883  77.485  1.00  0.00           O
ATOM    529  N   SER A 192      29.488  52.703  79.088  1.00  0.00           N
ATOM    530  HN  SER A 192      29.258  52.775  80.055  1.00  0.00           H
ATOM    531  CA  SER A 192      28.284  52.374  78.285  1.00  0.00           C
ATOM    532  HA  SER A 192      28.421  51.397  77.846  1.00  0.00           H
ATOM    533  CB  SER A 192      27.071  52.317  79.165  1.00  0.00           C
ATOM    534  HB1 SER A 192      27.078  51.605  80.018  1.00  0.00           H
ATOM    535  HB2 SER A 192      26.184  52.037  78.558  1.00  0.00           H
ATOM    536  OG  SER A 192      26.759  53.483  79.877  1.00  0.00           O
ATOM    537  HG1 SER A 192      26.280  54.121  79.342  1.00  0.00           H
ATOM    538  C   SER A 192      28.046  53.459  77.232  1.00  0.00           C
ATOM    539  O   SER A 192      27.687  53.175  76.083  1.00  0.00           O
ATOM    540  N   ASP A 193      28.282  54.728  77.591  1.00  0.00           N
ATOM    541  HN  ASP A 193      28.471  54.959  78.542  1.00  0.00           H
ATOM    542  CA  ASP A 193      28.200  55.864  76.645  1.00  0.00           C
ATOM    543  HA  ASP A 193      27.190  55.987  76.284  1.00  0.00           H
ATOM    544  CB  ASP A 193      28.505  57.187  77.328  1.00  0.00           C
ATOM    545  HB1 ASP A 193      28.225  58.010  76.635  1.00  0.00           H
ATOM    546  HB2 ASP A 193      29.564  57.376  77.605  1.00  0.00           H
ATOM    547  CG  ASP A 193      27.784  57.283  78.675  1.00  0.00           C
ATOM    548  OD1 ASP A 193      26.653  57.759  78.759  1.00  0.00           O
ATOM    549  OD2 ASP A 193      28.364  56.731  79.668  1.00  0.00           O
ATOM    550  C   ASP A 193      29.120  55.697  75.444  1.00  0.00           C
ATOM    551  O   ASP A 193      28.704  56.044  74.350  1.00  0.00           O
ATOM    552  N   GLU A 194      30.369  55.304  75.611  1.00  0.00           N
ATOM    553  HN  GLU A 194      30.681  55.258  76.557  1.00  0.00           H
ATOM    554  CA  GLU A 194      31.431  55.003  74.679  1.00  0.00           C
ATOM    555  HA  GLU A 194      31.690  55.875  74.096  1.00  0.00           H
ATOM    556  CB  GLU A 194      32.769  54.793  75.429  1.00  0.00           C
ATOM    557  HB1 GLU A 194      33.493  54.297  74.748  1.00  0.00           H
ATOM    558  HB2 GLU A 194      32.620  54.016  76.209  1.00  0.00           H
ATOM    559  CG  GLU A 194      33.401  56.078  75.974  1.00  0.00           C
ATOM    560  HG1 GLU A 194      32.539  56.660  76.366  1.00  0.00           H
ATOM    561  HG2 GLU A 194      33.862  56.689  75.169  1.00  0.00           H
ATOM    562  CD  GLU A 194      34.481  55.988  77.014  1.00  0.00           C
ATOM    563  OE1 GLU A 194      34.686  54.872  77.574  1.00  0.00           O
ATOM    564  OE2 GLU A 194      35.134  57.051  77.334  1.00  0.00           O
ATOM    565  C   GLU A 194      31.074  53.760  73.839  1.00  0.00           C
ATOM    566  O   GLU A 194      31.345  53.709  72.609  1.00  0.00           O
ATOM    567  N   LEU A 195      30.469  52.744  74.406  1.00  0.00           N
ATOM    568  HN  LEU A 195      30.443  52.716  75.402  1.00  0.00           H
ATOM    569  CA  LEU A 195      29.891  51.603  73.611  1.00  0.00           C
ATOM    570  HA  LEU A 195      30.654  51.225  72.948  1.00  0.00           H
ATOM    571  CB  LEU A 195      29.529  50.407  74.505  1.00  0.00           C
ATOM    572  HB1 LEU A 195      29.179  49.676  73.745  1.00  0.00           H
ATOM    573  HB2 LEU A 195      28.648  50.670  75.129  1.00  0.00           H
ATOM    574  CG  LEU A 195      30.727  49.945  75.294  1.00  0.00           C
ATOM    575  HG  LEU A 195      31.077  50.816  75.887  1.00  0.00           H
ATOM    576  CD1 LEU A 195      30.421  48.890  76.277  1.00  0.00           C
ATOM    577 1HD1 LEU A 195      31.351  48.463  76.710  1.00  0.00           H
ATOM    578 2HD1 LEU A 195      29.609  48.273  75.835  1.00  0.00           H
ATOM    579 3HD1 LEU A 195      29.968  49.499  77.089  1.00  0.00           H
ATOM    580  CD2 LEU A 195      31.826  49.559  74.346  1.00  0.00           C
ATOM    581 1HD2 LEU A 195      31.445  48.790  73.640  1.00  0.00           H
ATOM    582 2HD2 LEU A 195      32.653  49.054  74.889  1.00  0.00           H
ATOM    583 3HD2 LEU A 195      32.219  50.492  73.889  1.00  0.00           H
ATOM    584  C   LEU A 195      28.673  52.020  72.677  1.00  0.00           C
ATOM    585  O   LEU A 195      28.649  51.538  71.523  1.00  0.00           O
ATOM    586  N   GLU A 196      27.675  52.910  73.064  1.00  0.00           N
ATOM    587  HN  GLU A 196      27.553  53.200  74.011  1.00  0.00           H
ATOM    588  CA  GLU A 196      26.634  53.470  72.228  1.00  0.00           C
ATOM    589  HA  GLU A 196      26.005  52.670  71.865  1.00  0.00           H
ATOM    590  CB  GLU A 196      25.719  54.323  73.161  1.00  0.00           C
ATOM    591  HB1 GLU A 196      24.980  54.927  72.593  1.00  0.00           H
ATOM    592  HB2 GLU A 196      26.431  54.931  73.758  1.00  0.00           H
ATOM    593  CG  GLU A 196      24.934  53.463  74.174  1.00  0.00           C
ATOM    594  HG1 GLU A 196      25.453  53.673  75.134  1.00  0.00           H
ATOM    595  HG2 GLU A 196      25.201  52.453  73.796  1.00  0.00           H
ATOM    596  CD  GLU A 196      23.466  53.586  74.140  1.00  0.00           C
ATOM    597  OE1 GLU A 196      22.736  52.697  73.559  1.00  0.00           O
ATOM    598  OE2 GLU A 196      22.970  54.682  74.548  1.00  0.00           O
ATOM    599  C   GLU A 196      27.142  54.340  71.074  1.00  0.00           C
ATOM    600  O   GLU A 196      26.734  54.309  69.900  1.00  0.00           O
ATOM    601  N   PHE A 197      28.211  55.159  71.448  1.00  0.00           N
ATOM    602  HN  PHE A 197      28.392  55.194  72.428  1.00  0.00           H
ATOM    603  CA  PHE A 197      28.932  55.986  70.497  1.00  0.00           C
ATOM    604  HA  PHE A 197      28.227  56.557  69.910  1.00  0.00           H
ATOM    605  CB  PHE A 197      29.966  56.810  71.198  1.00  0.00           C
ATOM    606  HB1 PHE A 197      30.706  56.202  71.761  1.00  0.00           H
ATOM    607  HB2 PHE A 197      29.388  57.445  71.903  1.00  0.00           H
ATOM    608  CG  PHE A 197      30.746  57.721  70.315  1.00  0.00           C
ATOM    609  CD1 PHE A 197      31.998  57.254  69.820  1.00  0.00           C
ATOM    610  HD1 PHE A 197      32.459  56.321  70.110  1.00  0.00           H
ATOM    611  CE1 PHE A 197      32.765  58.039  68.902  1.00  0.00           C
ATOM    612  HE1 PHE A 197      33.794  57.767  68.716  1.00  0.00           H
ATOM    613  CZ  PHE A 197      32.118  59.222  68.489  1.00  0.00           C
ATOM    614  HZ  PHE A 197      32.636  59.731  67.690  1.00  0.00           H
ATOM    615  CD2 PHE A 197      30.139  58.886  69.846  1.00  0.00           C
ATOM    616  HD2 PHE A 197      29.209  59.151  70.328  1.00  0.00           H
ATOM    617  CE2 PHE A 197      30.782  59.557  68.821  1.00  0.00           C
ATOM    618  HE2 PHE A 197      30.323  60.455  68.433  1.00  0.00           H
ATOM    619  C   PHE A 197      29.628  55.100  69.438  1.00  0.00           C
ATOM    620  O   PHE A 197      29.606  55.340  68.245  1.00  0.00           O
ATOM    621  N   ALA A 198      30.236  53.979  69.829  1.00  0.00           N
ATOM    622  HN  ALA A 198      30.293  53.791  70.806  1.00  0.00           H
ATOM    623  CA  ALA A 198      30.849  52.957  68.992  1.00  0.00           C
ATOM    624  HA  ALA A 198      31.586  53.432  68.361  1.00  0.00           H
ATOM    625  CB  ALA A 198      31.489  51.827  69.829  1.00  0.00           C
ATOM    626  HB1 ALA A 198      32.411  52.223  70.307  1.00  0.00           H
ATOM    627  HB2 ALA A 198      31.812  50.984  69.181  1.00  0.00           H
ATOM    628  HB3 ALA A 198      30.814  51.503  70.650  1.00  0.00           H
ATOM    629  C   ALA A 198      29.861  52.301  68.136  1.00  0.00           C
ATOM    630  O   ALA A 198      30.131  52.239  66.975  1.00  0.00           O
ATOM    631  N   LYS A 199      28.659  51.891  68.685  1.00  0.00           N
ATOM    632  HN  LYS A 199      28.575  51.993  69.674  1.00  0.00           H
ATOM    633  CA  LYS A 199      27.492  51.304  68.033  1.00  0.00           C
ATOM    634  HA  LYS A 199      27.860  50.373  67.626  1.00  0.00           H
ATOM    635  CB  LYS A 199      26.508  50.831  69.090  1.00  0.00           C
ATOM    636  HB1 LYS A 199      26.433  51.652  69.835  1.00  0.00           H
ATOM    637  HB2 LYS A 199      26.751  49.839  69.527  1.00  0.00           H
ATOM    638  CG  LYS A 199      25.071  50.608  68.583  1.00  0.00           C
ATOM    639  HG1 LYS A 199      25.058  49.847  67.774  1.00  0.00           H
ATOM    640  HG2 LYS A 199      24.625  51.535  68.161  1.00  0.00           H
ATOM    641  CD  LYS A 199      24.135  50.072  69.712  1.00  0.00           C
ATOM    642  HD1 LYS A 199      24.500  49.042  69.910  1.00  0.00           H
ATOM    643  HD2 LYS A 199      23.125  50.005  69.254  1.00  0.00           H
ATOM    644  CE  LYS A 199      24.115  50.845  71.012  1.00  0.00           C
ATOM    645  HE1 LYS A 199      24.058  51.922  70.747  1.00  0.00           H
ATOM    646  HE2 LYS A 199      25.053  50.599  71.554  1.00  0.00           H
ATOM    647  NZ  LYS A 199      23.042  50.470  71.921  1.00  0.00           N
ATOM    648  HZ1 LYS A 199      22.106  50.441  71.469  1.00  0.00           H
ATOM    649  HZ2 LYS A 199      23.065  50.947  72.845  1.00  0.00           H
ATOM    650  HZ3 LYS A 199      23.210  49.489  72.222  1.00  0.00           H
ATOM    651  C   LYS A 199      26.904  52.187  66.948  1.00  0.00           C
ATOM    652  O   LYS A 199      26.580  51.697  65.878  1.00  0.00           O
ATOM    653  N   SER A 200      26.847  53.452  67.113  1.00  0.00           N
ATOM    654  HN  SER A 200      27.115  53.790  68.011  1.00  0.00           H
ATOM    655  CA  SER A 200      26.260  54.314  66.130  1.00  0.00           C
ATOM    656  HA  SER A 200      25.304  53.901  65.844  1.00  0.00           H
ATOM    657  CB  SER A 200      25.774  55.657  66.715  1.00  0.00           C
ATOM    658  HB1 SER A 200      25.224  56.203  65.919  1.00  0.00           H
ATOM    659  HB2 SER A 200      26.605  56.307  67.065  1.00  0.00           H
ATOM    660  OG  SER A 200      24.952  55.431  67.867  1.00  0.00           O
ATOM    661  HG1 SER A 200      25.511  55.132  68.588  1.00  0.00           H
ATOM    662  C   SER A 200      27.193  54.617  64.978  1.00  0.00           C
ATOM    663  O   SER A 200      26.861  55.158  63.928  1.00  0.00           O
ATOM    664  N   PHE A 201      28.428  54.208  65.176  1.00  0.00           N
ATOM    665  HN  PHE A 201      28.714  53.779  66.029  1.00  0.00           H
ATOM    666  CA  PHE A 201      29.487  54.430  64.201  1.00  0.00           C
ATOM    667  HA  PHE A 201      29.025  55.010  63.416  1.00  0.00           H
ATOM    668  CB  PHE A 201      30.615  55.206  64.821  1.00  0.00           C
ATOM    669  HB1 PHE A 201      31.093  54.688  65.679  1.00  0.00           H
ATOM    670  HB2 PHE A 201      30.061  56.111  65.150  1.00  0.00           H
ATOM    671  CG  PHE A 201      31.642  55.776  63.919  1.00  0.00           C
ATOM    672  CD1 PHE A 201      31.801  55.507  62.543  1.00  0.00           C
ATOM    673  HD1 PHE A 201      31.058  54.880  62.075  1.00  0.00           H
ATOM    674  CE1 PHE A 201      32.941  56.025  61.872  1.00  0.00           C
ATOM    675  HE1 PHE A 201      33.065  55.750  60.835  1.00  0.00           H
ATOM    676  CZ  PHE A 201      33.968  56.768  62.576  1.00  0.00           C
ATOM    677  HZ  PHE A 201      34.862  57.138  62.096  1.00  0.00           H
ATOM    678  CD2 PHE A 201      32.602  56.517  64.611  1.00  0.00           C
ATOM    679  HD2 PHE A 201      32.497  56.653  65.677  1.00  0.00           H
ATOM    680  CE2 PHE A 201      33.772  57.016  63.974  1.00  0.00           C
ATOM    681  HE2 PHE A 201      34.561  57.459  64.564  1.00  0.00           H
ATOM    682  C   PHE A 201      29.865  53.089  63.646  1.00  0.00           C
ATOM    683  O   PHE A 201      29.385  52.809  62.556  1.00  0.00           O
ATOM    684  N   ILE A 202      30.670  52.255  64.315  1.00  0.00           N
ATOM    685  HN  ILE A 202      30.845  52.374  65.290  1.00  0.00           H
ATOM    686  CA  ILE A 202      31.192  51.000  63.730  1.00  0.00           C
ATOM    687  HA  ILE A 202      31.501  51.267  62.730  1.00  0.00           H
ATOM    688  CB  ILE A 202      32.426  50.513  64.458  1.00  0.00           C
ATOM    689  HB  ILE A 202      32.033  50.038  65.382  1.00  0.00           H
ATOM    690  CG2 ILE A 202      33.098  49.346  63.655  1.00  0.00           C
ATOM    691 1HG2 ILE A 202      33.950  49.048  64.304  1.00  0.00           H
ATOM    692 2HG2 ILE A 202      33.342  49.756  62.652  1.00  0.00           H
ATOM    693 3HG2 ILE A 202      32.397  48.492  63.541  1.00  0.00           H
ATOM    694  CG1 ILE A 202      33.446  51.585  64.893  1.00  0.00           C
ATOM    695 1HG1 ILE A 202      34.216  50.945  65.374  1.00  0.00           H
ATOM    696 2HG1 ILE A 202      32.934  52.153  65.699  1.00  0.00           H
ATOM    697  CD  ILE A 202      34.023  52.382  63.771  1.00  0.00           C
ATOM    698  HD1 ILE A 202      33.278  53.006  63.232  1.00  0.00           H
ATOM    699  HD2 ILE A 202      34.196  51.614  62.987  1.00  0.00           H
ATOM    700  HD3 ILE A 202      34.949  52.881  64.126  1.00  0.00           H
ATOM    701  C   ILE A 202      30.065  49.973  63.509  1.00  0.00           C
ATOM    702  O   ILE A 202      30.151  49.129  62.619  1.00  0.00           O
ATOM    703  N   GLY A 203      28.989  49.943  64.294  1.00  0.00           N
ATOM    704  HN  GLY A 203      28.851  50.590  65.041  1.00  0.00           H
ATOM    705  CA  GLY A 203      27.934  48.986  63.922  1.00  0.00           C
ATOM    706  HA1 GLY A 203      27.145  48.969  64.658  1.00  0.00           H
ATOM    707  HA2 GLY A 203      28.359  47.995  63.862  1.00  0.00           H
ATOM    708  C   GLY A 203      27.293  49.400  62.700  1.00  0.00           C
ATOM    709  O   GLY A 203      26.930  48.632  61.777  1.00  0.00           O
ATOM    710  N   THR A 204      27.030  50.715  62.471  1.00  0.00           N
ATOM    711  HN  THR A 204      27.078  51.399  63.195  1.00  0.00           H
ATOM    712  CA  THR A 204      26.555  51.328  61.295  1.00  0.00           C
ATOM    713  HA  THR A 204      25.587  50.895  61.094  1.00  0.00           H
ATOM    714  CB  THR A 204      26.183  52.817  61.331  1.00  0.00           C
ATOM    715  HB  THR A 204      27.048  53.513  61.310  1.00  0.00           H
ATOM    716  OG1 THR A 204      25.533  53.081  62.547  1.00  0.00           O
ATOM    717  HG1 THR A 204      25.885  53.901  62.900  1.00  0.00           H
ATOM    718  CG2 THR A 204      25.163  53.267  60.264  1.00  0.00           C
ATOM    719 1HG2 THR A 204      24.322  52.550  60.149  1.00  0.00           H
ATOM    720 2HG2 THR A 204      25.641  53.272  59.261  1.00  0.00           H
ATOM    721 3HG2 THR A 204      24.759  54.291  60.416  1.00  0.00           H
ATOM    722  C   THR A 204      27.321  51.093  60.085  1.00  0.00           C
ATOM    723  O   THR A 204      26.749  50.743  59.037  1.00  0.00           O
ATOM    724  N   VAL A 205      28.679  51.214  60.256  1.00  0.00           N
ATOM    725  HN  VAL A 205      29.128  51.555  61.078  1.00  0.00           H
ATOM    726  CA  VAL A 205      29.525  50.782  59.232  1.00  0.00           C
ATOM    727  HA  VAL A 205      29.225  51.270  58.317  1.00  0.00           H
ATOM    728  CB  VAL A 205      30.923  51.309  59.472  1.00  0.00           C
ATOM    729  HB  VAL A 205      31.394  50.936  60.407  1.00  0.00           H
ATOM    730  CG1 VAL A 205      31.888  50.978  58.264  1.00  0.00           C
ATOM    731 1HG1 VAL A 205      32.884  51.416  58.484  1.00  0.00           H
ATOM    732 2HG1 VAL A 205      31.450  51.456  57.362  1.00  0.00           H
ATOM    733 3HG1 VAL A 205      31.968  49.903  57.995  1.00  0.00           H
ATOM    734  CG2 VAL A 205      30.900  52.897  59.506  1.00  0.00           C
ATOM    735 1HG2 VAL A 205      30.107  53.271  60.188  1.00  0.00           H
ATOM    736 2HG2 VAL A 205      30.680  53.220  58.466  1.00  0.00           H
ATOM    737 3HG2 VAL A 205      31.837  53.379  59.856  1.00  0.00           H
ATOM    738  C   VAL A 205      29.587  49.253  58.862  1.00  0.00           C
ATOM    739  O   VAL A 205      29.539  48.773  57.681  1.00  0.00           O
ATOM    740  N   SER A 206      29.631  48.409  59.850  1.00  0.00           N
ATOM    741  HN  SER A 206      29.782  48.696  60.793  1.00  0.00           H
ATOM    742  CA  SER A 206      29.583  46.923  59.794  1.00  0.00           C
ATOM    743  HA  SER A 206      30.553  46.636  59.417  1.00  0.00           H
ATOM    744  CB  SER A 206      29.332  46.255  61.116  1.00  0.00           C
ATOM    745  HB1 SER A 206      29.179  45.161  61.003  1.00  0.00           H
ATOM    746  HB2 SER A 206      28.449  46.747  61.577  1.00  0.00           H
ATOM    747  OG  SER A 206      30.483  46.545  61.962  1.00  0.00           O
ATOM    748  HG1 SER A 206      30.326  47.416  62.335  1.00  0.00           H
ATOM    749  C   SER A 206      28.413  46.407  58.933  1.00  0.00           C
ATOM    750  O   SER A 206      28.567  45.460  58.105  1.00  0.00           O
ATOM    751  N   ILE A 207      27.185  46.966  59.071  1.00  0.00           N
ATOM    752  HN  ILE A 207      27.177  47.753  59.683  1.00  0.00           H
ATOM    753  CA  ILE A 207      26.028  46.534  58.273  1.00  0.00           C
ATOM    754  HA  ILE A 207      26.078  45.456  58.324  1.00  0.00           H
ATOM    755  CB  ILE A 207      24.692  46.875  58.879  1.00  0.00           C
ATOM    756  HB  ILE A 207      24.621  46.543  59.936  1.00  0.00           H
ATOM    757  CG2 ILE A 207      24.528  48.418  58.844  1.00  0.00           C
ATOM    758 1HG2 ILE A 207      23.620  48.633  59.449  1.00  0.00           H
ATOM    759 2HG2 ILE A 207      24.464  48.912  57.851  1.00  0.00           H
ATOM    760 3HG2 ILE A 207      25.316  48.909  59.454  1.00  0.00           H
ATOM    761  CG1 ILE A 207      23.486  46.337  58.045  1.00  0.00           C
ATOM    762 1HG1 ILE A 207      23.664  45.246  57.931  1.00  0.00           H
ATOM    763 2HG1 ILE A 207      23.423  46.773  57.025  1.00  0.00           H
ATOM    764  CD  ILE A 207      22.040  46.495  58.639  1.00  0.00           C
ATOM    765  HD1 ILE A 207      21.338  46.143  57.853  1.00  0.00           H
ATOM    766  HD2 ILE A 207      21.886  47.592  58.731  1.00  0.00           H
ATOM    767  HD3 ILE A 207      21.934  45.996  59.626  1.00  0.00           H
ATOM    768  C   ILE A 207      26.244  46.916  56.817  1.00  0.00           C
ATOM    769  O   ILE A 207      26.024  46.110  55.896  1.00  0.00           O
ATOM    770  N   PHE A 208      26.707  48.141  56.503  1.00  0.00           N
ATOM    771  HN  PHE A 208      27.002  48.726  57.255  1.00  0.00           H
ATOM    772  CA  PHE A 208      26.934  48.618  55.115  1.00  0.00           C
ATOM    773  HA  PHE A 208      26.082  48.391  54.492  1.00  0.00           H
ATOM    774  CB  PHE A 208      27.236  50.138  55.205  1.00  0.00           C
ATOM    775  HB1 PHE A 208      28.113  50.373  55.845  1.00  0.00           H
ATOM    776  HB2 PHE A 208      26.367  50.610  55.710  1.00  0.00           H
ATOM    777  CG  PHE A 208      27.458  50.803  53.865  1.00  0.00           C
ATOM    778  CD1 PHE A 208      28.747  50.877  53.312  1.00  0.00           C
ATOM    779  HD1 PHE A 208      29.546  50.391  53.853  1.00  0.00           H
ATOM    780  CE1 PHE A 208      28.913  51.224  51.963  1.00  0.00           C
ATOM    781  HE1 PHE A 208      29.857  50.990  51.493  1.00  0.00           H
ATOM    782  CZ  PHE A 208      27.804  51.736  51.169  1.00  0.00           C
ATOM    783  HZ  PHE A 208      27.897  51.836  50.098  1.00  0.00           H
ATOM    784  CD2 PHE A 208      26.435  51.237  53.052  1.00  0.00           C
ATOM    785  HD2 PHE A 208      25.409  51.150  53.379  1.00  0.00           H
ATOM    786  CE2 PHE A 208      26.580  51.845  51.759  1.00  0.00           C
ATOM    787  HE2 PHE A 208      25.702  52.146  51.206  1.00  0.00           H
ATOM    788  C   PHE A 208      28.098  47.871  54.383  1.00  0.00           C
ATOM    789  O   PHE A 208      27.993  47.550  53.220  1.00  0.00           O
ATOM    790  N   CYS A 209      29.172  47.455  55.089  1.00  0.00           N
ATOM    791  HN  CYS A 209      29.247  47.723  56.046  1.00  0.00           H
ATOM    792  CA  CYS A 209      30.256  46.533  54.600  1.00  0.00           C
ATOM    793  HA  CYS A 209      30.632  46.841  53.636  1.00  0.00           H
ATOM    794  CB  CYS A 209      31.445  46.411  55.579  1.00  0.00           C
ATOM    795  HB1 CYS A 209      31.086  45.951  56.525  1.00  0.00           H
ATOM    796  HB2 CYS A 209      31.750  47.424  55.920  1.00  0.00           H
ATOM    797  SG  CYS A 209      33.045  45.702  54.924  1.00  0.00           S
ATOM    798  HG1 CYS A 209      32.648  44.454  54.726  1.00  0.00           H
ATOM    799  C   CYS A 209      29.784  45.087  54.292  1.00  0.00           C
ATOM    800  O   CYS A 209      30.060  44.450  53.264  1.00  0.00           O
ATOM    801  N   LEU A 210      28.937  44.555  55.205  1.00  0.00           N
ATOM    802  HN  LEU A 210      28.764  45.012  56.073  1.00  0.00           H
ATOM    803  CA  LEU A 210      28.108  43.363  55.068  1.00  0.00           C
ATOM    804  HA  LEU A 210      28.687  42.456  54.975  1.00  0.00           H
ATOM    805  CB  LEU A 210      27.375  43.050  56.415  1.00  0.00           C
ATOM    806  HB1 LEU A 210      26.770  43.893  56.812  1.00  0.00           H
ATOM    807  HB2 LEU A 210      28.175  42.968  57.181  1.00  0.00           H
ATOM    808  CG  LEU A 210      26.515  41.818  56.574  1.00  0.00           C
ATOM    809  HG  LEU A 210      25.702  41.973  55.831  1.00  0.00           H
ATOM    810  CD1 LEU A 210      27.283  40.455  56.318  1.00  0.00           C
ATOM    811 1HD1 LEU A 210      27.975  40.263  57.165  1.00  0.00           H
ATOM    812 2HD1 LEU A 210      27.815  40.392  55.345  1.00  0.00           H
ATOM    813 3HD1 LEU A 210      26.597  39.581  56.303  1.00  0.00           H
ATOM    814  CD2 LEU A 210      25.889  41.713  57.966  1.00  0.00           C
ATOM    815 1HD2 LEU A 210      25.336  42.630  58.264  1.00  0.00           H
ATOM    816 2HD2 LEU A 210      26.669  41.607  58.749  1.00  0.00           H
ATOM    817 3HD2 LEU A 210      25.203  40.855  58.129  1.00  0.00           H
ATOM    818  C   LEU A 210      27.268  43.426  53.770  1.00  0.00           C
ATOM    819  O   LEU A 210      27.293  42.546  52.910  1.00  0.00           O
ATOM    820  N   CYS A 211      26.464  44.535  53.541  1.00  0.00           N
ATOM    821  HN  CYS A 211      26.408  45.240  54.244  1.00  0.00           H
ATOM    822  CA  CYS A 211      25.697  44.673  52.330  1.00  0.00           C
ATOM    823  HA  CYS A 211      25.036  43.820  52.276  1.00  0.00           H
ATOM    824  CB  CYS A 211      24.839  45.851  52.467  1.00  0.00           C
ATOM    825  HB1 CYS A 211      24.169  46.033  51.599  1.00  0.00           H
ATOM    826  HB2 CYS A 211      25.346  46.796  52.757  1.00  0.00           H
ATOM    827  SG  CYS A 211      23.599  45.564  53.759  1.00  0.00           S
ATOM    828  HG1 CYS A 211      24.403  45.840  54.775  1.00  0.00           H
ATOM    829  C   CYS A 211      26.448  44.852  50.964  1.00  0.00           C
ATOM    830  O   CYS A 211      26.040  44.267  50.027  1.00  0.00           O
ATOM    831  N   ALA A 212      27.598  45.527  50.963  1.00  0.00           N
ATOM    832  HN  ALA A 212      27.811  46.000  51.814  1.00  0.00           H
ATOM    833  CA  ALA A 212      28.547  45.698  49.850  1.00  0.00           C
ATOM    834  HA  ALA A 212      27.909  46.148  49.103  1.00  0.00           H
ATOM    835  CB  ALA A 212      29.575  46.678  50.237  1.00  0.00           C
ATOM    836  HB1 ALA A 212      30.275  47.028  49.448  1.00  0.00           H
ATOM    837  HB2 ALA A 212      30.035  46.171  51.112  1.00  0.00           H
ATOM    838  HB3 ALA A 212      29.075  47.554  50.703  1.00  0.00           H
ATOM    839  C   ALA A 212      29.137  44.384  49.512  1.00  0.00           C
ATOM    840  O   ALA A 212      29.130  44.045  48.301  1.00  0.00           O
ATOM    841  N   THR A 213      29.726  43.669  50.490  1.00  0.00           N
ATOM    842  HN  THR A 213      29.845  44.022  51.415  1.00  0.00           H
ATOM    843  CA  THR A 213      30.248  42.313  50.271  1.00  0.00           C
ATOM    844  HA  THR A 213      30.995  42.469  49.507  1.00  0.00           H
ATOM    845  CB  THR A 213      31.102  41.830  51.398  1.00  0.00           C
ATOM    846  HB  THR A 213      31.317  40.760  51.188  1.00  0.00           H
ATOM    847  OG1 THR A 213      30.474  41.805  52.667  1.00  0.00           O
ATOM    848  HG1 THR A 213      30.215  42.712  52.844  1.00  0.00           H
ATOM    849  CG2 THR A 213      32.447  42.569  51.584  1.00  0.00           C
ATOM    850 1HG2 THR A 213      32.882  42.277  52.564  1.00  0.00           H
ATOM    851 2HG2 THR A 213      32.388  43.678  51.631  1.00  0.00           H
ATOM    852 3HG2 THR A 213      33.206  42.294  50.820  1.00  0.00           H
ATOM    853  C   THR A 213      29.267  41.314  49.756  1.00  0.00           C
ATOM    854  O   THR A 213      29.555  40.514  48.891  1.00  0.00           O
ATOM    855  N   LEU A 214      28.067  41.252  50.374  1.00  0.00           N
ATOM    856  HN  LEU A 214      27.899  41.829  51.170  1.00  0.00           H
ATOM    857  CA  LEU A 214      27.050  40.277  50.058  1.00  0.00           C
ATOM    858  HA  LEU A 214      27.567  39.328  50.060  1.00  0.00           H
ATOM    859  CB  LEU A 214      25.836  40.147  51.027  1.00  0.00           C
ATOM    860  HB1 LEU A 214      25.025  39.547  50.562  1.00  0.00           H
ATOM    861  HB2 LEU A 214      25.436  41.154  51.276  1.00  0.00           H
ATOM    862  CG  LEU A 214      26.184  39.372  52.275  1.00  0.00           C
ATOM    863  HG  LEU A 214      27.023  39.805  52.860  1.00  0.00           H
ATOM    864  CD1 LEU A 214      25.037  39.338  53.291  1.00  0.00           C
ATOM    865 1HD1 LEU A 214      25.019  40.286  53.869  1.00  0.00           H
ATOM    866 2HD1 LEU A 214      25.305  38.542  54.018  1.00  0.00           H
ATOM    867 3HD1 LEU A 214      24.082  38.961  52.866  1.00  0.00           H
ATOM    868  CD2 LEU A 214      26.387  37.882  51.938  1.00  0.00           C
ATOM    869 1HD2 LEU A 214      27.191  37.635  51.212  1.00  0.00           H
ATOM    870 2HD2 LEU A 214      25.501  37.429  51.445  1.00  0.00           H
ATOM    871 3HD2 LEU A 214      26.502  37.242  52.839  1.00  0.00           H
ATOM    872  C   LEU A 214      26.570  40.474  48.628  1.00  0.00           C
ATOM    873  O   LEU A 214      26.480  39.419  47.978  1.00  0.00           O
ATOM    874  N   PHE A 215      26.361  41.710  48.143  1.00  0.00           N
ATOM    875  HN  PHE A 215      26.535  42.496  48.731  1.00  0.00           H
ATOM    876  CA  PHE A 215      26.067  41.993  46.770  1.00  0.00           C
ATOM    877  HA  PHE A 215      25.125  41.505  46.569  1.00  0.00           H
ATOM    878  CB  PHE A 215      25.765  43.524  46.701  1.00  0.00           C
ATOM    879  HB1 PHE A 215      26.647  44.071  47.097  1.00  0.00           H
ATOM    880  HB2 PHE A 215      24.804  43.618  47.250  1.00  0.00           H
ATOM    881  CG  PHE A 215      25.519  43.961  45.254  1.00  0.00           C
ATOM    882  CD1 PHE A 215      26.456  44.818  44.530  1.00  0.00           C
ATOM    883  HD1 PHE A 215      27.453  45.011  44.897  1.00  0.00           H
ATOM    884  CE1 PHE A 215      26.164  45.238  43.221  1.00  0.00           C
ATOM    885  HE1 PHE A 215      26.835  45.883  42.672  1.00  0.00           H
ATOM    886  CZ  PHE A 215      24.902  44.859  42.628  1.00  0.00           C
ATOM    887  HZ  PHE A 215      24.792  45.180  41.602  1.00  0.00           H
ATOM    888  CD2 PHE A 215      24.355  43.546  44.551  1.00  0.00           C
ATOM    889  HD2 PHE A 215      23.628  42.992  45.127  1.00  0.00           H
ATOM    890  CE2 PHE A 215      23.980  43.996  43.252  1.00  0.00           C
ATOM    891  HE2 PHE A 215      23.077  43.645  42.776  1.00  0.00           H
ATOM    892  C   PHE A 215      27.197  41.540  45.861  1.00  0.00           C
ATOM    893  O   PHE A 215      26.960  40.708  44.965  1.00  0.00           O
ATOM    894  N   THR A 216      28.477  41.938  46.122  1.00  0.00           N
ATOM    895  HN  THR A 216      28.728  42.682  46.735  1.00  0.00           H
ATOM    896  CA  THR A 216      29.584  41.347  45.339  1.00  0.00           C
ATOM    897  HA  THR A 216      29.355  41.587  44.311  1.00  0.00           H
ATOM    898  CB  THR A 216      30.968  41.929  45.590  1.00  0.00           C
ATOM    899  HB  THR A 216      31.768  41.252  45.222  1.00  0.00           H
ATOM    900  OG1 THR A 216      31.137  42.260  46.949  1.00  0.00           O
ATOM    901  HG1 THR A 216      30.876  43.183  47.000  1.00  0.00           H
ATOM    902  CG2 THR A 216      30.922  43.374  44.815  1.00  0.00           C
ATOM    903 1HG2 THR A 216      31.926  43.852  44.811  1.00  0.00           H
ATOM    904 2HG2 THR A 216      30.128  43.963  45.322  1.00  0.00           H
ATOM    905 3HG2 THR A 216      30.540  43.253  43.779  1.00  0.00           H
ATOM    906  C   THR A 216      29.720  39.819  45.258  1.00  0.00           C
ATOM    907  O   THR A 216      29.961  39.223  44.238  1.00  0.00           O
ATOM    908  N   PHE A 217      29.423  39.195  46.436  1.00  0.00           N
ATOM    909  HN  PHE A 217      29.260  39.853  47.167  1.00  0.00           H
ATOM    910  CA  PHE A 217      29.368  37.730  46.614  1.00  0.00           C
ATOM    911  HA  PHE A 217      30.237  37.254  46.185  1.00  0.00           H
ATOM    912  CB  PHE A 217      29.491  37.366  48.110  1.00  0.00           C
ATOM    913  HB1 PHE A 217      28.682  37.859  48.691  1.00  0.00           H
ATOM    914  HB2 PHE A 217      30.502  37.770  48.327  1.00  0.00           H
ATOM    915  CG  PHE A 217      29.446  35.888  48.522  1.00  0.00           C
ATOM    916  CD1 PHE A 217      29.838  34.787  47.671  1.00  0.00           C
ATOM    917  HD1 PHE A 217      30.111  35.052  46.660  1.00  0.00           H
ATOM    918  CE1 PHE A 217      29.832  33.519  48.126  1.00  0.00           C
ATOM    919  HE1 PHE A 217      30.115  32.735  47.440  1.00  0.00           H
ATOM    920  CZ  PHE A 217      29.435  33.222  49.429  1.00  0.00           C
ATOM    921  HZ  PHE A 217      29.429  32.208  49.799  1.00  0.00           H
ATOM    922  CD2 PHE A 217      29.185  35.621  49.877  1.00  0.00           C
ATOM    923  HD2 PHE A 217      29.099  36.381  50.640  1.00  0.00           H
ATOM    924  CE2 PHE A 217      29.064  34.315  50.270  1.00  0.00           C
ATOM    925  HE2 PHE A 217      28.861  34.221  51.327  1.00  0.00           H
ATOM    926  C   PHE A 217      28.195  37.115  45.871  1.00  0.00           C
ATOM    927  O   PHE A 217      28.357  36.139  45.135  1.00  0.00           O
ATOM    928  N   LEU A 218      26.986  37.672  46.027  1.00  0.00           N
ATOM    929  HN  LEU A 218      26.826  38.503  46.554  1.00  0.00           H
ATOM    930  CA  LEU A 218      25.922  36.915  45.506  1.00  0.00           C
ATOM    931  HA  LEU A 218      26.057  35.843  45.507  1.00  0.00           H
ATOM    932  CB  LEU A 218      24.637  37.166  46.310  1.00  0.00           C
ATOM    933  HB1 LEU A 218      23.856  36.584  45.776  1.00  0.00           H
ATOM    934  HB2 LEU A 218      24.425  38.255  46.364  1.00  0.00           H
ATOM    935  CG  LEU A 218      24.598  36.601  47.757  1.00  0.00           C
ATOM    936  HG  LEU A 218      25.469  36.912  48.372  1.00  0.00           H
ATOM    937  CD1 LEU A 218      23.320  37.193  48.458  1.00  0.00           C
ATOM    938 1HD1 LEU A 218      23.390  38.269  48.725  1.00  0.00           H
ATOM    939 2HD1 LEU A 218      23.157  36.685  49.432  1.00  0.00           H
ATOM    940 3HD1 LEU A 218      22.395  36.972  47.883  1.00  0.00           H
ATOM    941  CD2 LEU A 218      24.540  35.089  47.980  1.00  0.00           C
ATOM    942 1HD2 LEU A 218      24.286  34.923  49.048  1.00  0.00           H
ATOM    943 2HD2 LEU A 218      25.521  34.585  47.844  1.00  0.00           H
ATOM    944 3HD2 LEU A 218      23.752  34.543  47.418  1.00  0.00           H
ATOM    945  C   LEU A 218      25.616  37.132  43.985  1.00  0.00           C
ATOM    946  O   LEU A 218      24.875  36.329  43.398  1.00  0.00           O
ATOM    947  N   THR A 219      26.301  38.068  43.363  1.00  0.00           N
ATOM    948  HN  THR A 219      26.519  38.856  43.933  1.00  0.00           H
ATOM    949  CA  THR A 219      26.625  38.109  41.924  1.00  0.00           C
ATOM    950  HA  THR A 219      25.719  38.248  41.353  1.00  0.00           H
ATOM    951  CB  THR A 219      27.661  39.133  41.577  1.00  0.00           C
ATOM    952  HB  THR A 219      28.616  38.933  42.106  1.00  0.00           H
ATOM    953  OG1 THR A 219      27.251  40.486  41.892  1.00  0.00           O
ATOM    954  HG1 THR A 219      27.193  40.459  42.850  1.00  0.00           H
ATOM    955  CG2 THR A 219      27.942  39.226  40.134  1.00  0.00           C
ATOM    956 1HG2 THR A 219      28.660  40.026  39.857  1.00  0.00           H
ATOM    957 2HG2 THR A 219      27.053  39.441  39.503  1.00  0.00           H
ATOM    958 3HG2 THR A 219      28.415  38.269  39.827  1.00  0.00           H
ATOM    959  C   THR A 219      27.210  36.778  41.388  1.00  0.00           C
ATOM    960  O   THR A 219      26.786  36.371  40.342  1.00  0.00           O
ATOM    961  N   PHE A 220      28.185  36.246  42.093  1.00  0.00           N
ATOM    962  HN  PHE A 220      28.411  36.813  42.881  1.00  0.00           H
ATOM    963  CA  PHE A 220      28.887  35.056  41.782  1.00  0.00           C
ATOM    964  HA  PHE A 220      29.247  35.139  40.767  1.00  0.00           H
ATOM    965  CB  PHE A 220      30.142  34.968  42.765  1.00  0.00           C
ATOM    966  HB1 PHE A 220      29.780  34.682  43.776  1.00  0.00           H
ATOM    967  HB2 PHE A 220      30.675  35.935  42.883  1.00  0.00           H
ATOM    968  CG  PHE A 220      31.127  33.989  42.254  1.00  0.00           C
ATOM    969  CD1 PHE A 220      31.790  33.092  43.197  1.00  0.00           C
ATOM    970  HD1 PHE A 220      31.521  33.200  44.237  1.00  0.00           H
ATOM    971  CE1 PHE A 220      32.651  32.119  42.844  1.00  0.00           C
ATOM    972  HE1 PHE A 220      33.015  31.519  43.665  1.00  0.00           H
ATOM    973  CZ  PHE A 220      32.998  31.972  41.498  1.00  0.00           C
ATOM    974  HZ  PHE A 220      33.607  31.103  41.300  1.00  0.00           H
ATOM    975  CD2 PHE A 220      31.480  33.740  40.853  1.00  0.00           C
ATOM    976  HD2 PHE A 220      30.970  34.303  40.085  1.00  0.00           H
ATOM    977  CE2 PHE A 220      32.398  32.745  40.502  1.00  0.00           C
ATOM    978  HE2 PHE A 220      32.601  32.623  39.448  1.00  0.00           H
ATOM    979  C   PHE A 220      28.021  33.754  41.904  1.00  0.00           C
ATOM    980  O   PHE A 220      27.985  32.793  41.144  1.00  0.00           O
ATOM    981  N   LEU A 221      27.153  33.668  42.944  1.00  0.00           N
ATOM    982  HN  LEU A 221      27.118  34.459  43.551  1.00  0.00           H
ATOM    983  CA  LEU A 221      26.147  32.659  43.083  1.00  0.00           C
ATOM    984  HA  LEU A 221      26.753  31.787  43.276  1.00  0.00           H
ATOM    985  CB  LEU A 221      25.358  32.720  44.404  1.00  0.00           C
ATOM    986  HB1 LEU A 221      24.840  33.697  44.505  1.00  0.00           H
ATOM    987  HB2 LEU A 221      26.093  32.692  45.237  1.00  0.00           H
ATOM    988  CG  LEU A 221      24.242  31.663  44.644  1.00  0.00           C
ATOM    989  HG  LEU A 221      23.358  31.690  43.971  1.00  0.00           H
ATOM    990  CD1 LEU A 221      24.783  30.201  44.668  1.00  0.00           C
ATOM    991 1HD1 LEU A 221      25.206  29.917  43.681  1.00  0.00           H
ATOM    992 2HD1 LEU A 221      24.017  29.419  44.860  1.00  0.00           H
ATOM    993 3HD1 LEU A 221      25.631  30.254  45.384  1.00  0.00           H
ATOM    994  CD2 LEU A 221      23.739  31.892  46.019  1.00  0.00           C
ATOM    995 1HD2 LEU A 221      24.534  31.748  46.781  1.00  0.00           H
ATOM    996 2HD2 LEU A 221      22.895  31.198  46.217  1.00  0.00           H
ATOM    997 3HD2 LEU A 221      23.227  32.873  46.120  1.00  0.00           H
ATOM    998  C   LEU A 221      25.139  32.562  41.905  1.00  0.00           C
ATOM    999  O   LEU A 221      24.861  31.563  41.222  1.00  0.00           O
ATOM   1000  N   ILE A 222      24.589  33.756  41.549  1.00  0.00           N
ATOM   1001  HN  ILE A 222      24.797  34.635  41.972  1.00  0.00           H
ATOM   1002  CA  ILE A 222      23.620  33.946  40.469  1.00  0.00           C
ATOM   1003  HA  ILE A 222      22.805  33.242  40.555  1.00  0.00           H
ATOM   1004  CB  ILE A 222      22.891  35.278  40.409  1.00  0.00           C
ATOM   1005  HB  ILE A 222      23.661  36.066  40.550  1.00  0.00           H
ATOM   1006  CG2 ILE A 222      22.091  35.608  39.116  1.00  0.00           C
ATOM   1007 1HG2 ILE A 222      21.422  34.772  38.820  1.00  0.00           H
ATOM   1008 2HG2 ILE A 222      22.769  35.934  38.298  1.00  0.00           H
ATOM   1009 3HG2 ILE A 222      21.392  36.461  39.251  1.00  0.00           H
ATOM   1010  CG1 ILE A 222      21.922  35.412  41.591  1.00  0.00           C
ATOM   1011 1HG1 ILE A 222      21.623  36.444  41.872  1.00  0.00           H
ATOM   1012 2HG1 ILE A 222      22.455  34.998  42.475  1.00  0.00           H
ATOM   1013  CD  ILE A 222      20.726  34.596  41.535  1.00  0.00           C
ATOM   1014  HD1 ILE A 222      20.145  34.458  42.471  1.00  0.00           H
ATOM   1015  HD2 ILE A 222      20.911  33.596  41.085  1.00  0.00           H
ATOM   1016  HD3 ILE A 222      19.975  34.963  40.803  1.00  0.00           H
ATOM   1017  C   ILE A 222      24.329  33.554  39.126  1.00  0.00           C
ATOM   1018  O   ILE A 222      23.823  32.609  38.507  1.00  0.00           O
ATOM   1019  N   ASP A 223      25.492  34.184  38.783  1.00  0.00           N
ATOM   1020  HN  ASP A 223      25.871  34.867  39.403  1.00  0.00           H
ATOM   1021  CA  ASP A 223      26.234  34.015  37.540  1.00  0.00           C
ATOM   1022  HA  ASP A 223      26.007  33.050  37.113  1.00  0.00           H
ATOM   1023  CB  ASP A 223      25.917  34.933  36.466  1.00  0.00           C
ATOM   1024  HB1 ASP A 223      25.989  35.996  36.780  1.00  0.00           H
ATOM   1025  HB2 ASP A 223      24.876  34.773  36.112  1.00  0.00           H
ATOM   1026  CG  ASP A 223      26.759  34.721  35.160  1.00  0.00           C
ATOM   1027  OD1 ASP A 223      26.735  35.675  34.358  1.00  0.00           O
ATOM   1028  OD2 ASP A 223      27.432  33.661  34.830  1.00  0.00           O
ATOM   1029  C   ASP A 223      27.771  33.763  37.802  1.00  0.00           C
ATOM   1030  O   ASP A 223      28.475  34.725  38.206  1.00  0.00           O
ATOM   1031  N   VAL A 224      28.280  32.592  37.581  1.00  0.00           N
ATOM   1032  HN  VAL A 224      27.706  31.932  37.104  1.00  0.00           H
ATOM   1033  CA  VAL A 224      29.684  32.262  37.882  1.00  0.00           C
ATOM   1034  HA  VAL A 224      29.889  32.636  38.874  1.00  0.00           H
ATOM   1035  CB  VAL A 224      29.981  30.850  38.090  1.00  0.00           C
ATOM   1036  HB  VAL A 224      31.005  30.489  38.330  1.00  0.00           H
ATOM   1037  CG1 VAL A 224      29.239  30.361  39.336  1.00  0.00           C
ATOM   1038 1HG1 VAL A 224      29.538  30.889  40.267  1.00  0.00           H
ATOM   1039 2HG1 VAL A 224      29.504  29.283  39.354  1.00  0.00           H
ATOM   1040 3HG1 VAL A 224      28.137  30.419  39.206  1.00  0.00           H
ATOM   1041  CG2 VAL A 224      29.493  30.055  36.768  1.00  0.00           C
ATOM   1042 1HG2 VAL A 224      28.392  30.108  36.630  1.00  0.00           H
ATOM   1043 2HG2 VAL A 224      29.864  29.015  36.885  1.00  0.00           H
ATOM   1044 3HG2 VAL A 224      29.989  30.372  35.825  1.00  0.00           H
ATOM   1045  C   VAL A 224      30.683  32.913  36.910  1.00  0.00           C
ATOM   1046  O   VAL A 224      31.902  32.957  37.111  1.00  0.00           O
ATOM   1047  N   ARG A 225      30.184  33.298  35.688  1.00  0.00           N
ATOM   1048  HN  ARG A 225      29.243  33.245  35.363  1.00  0.00           H
ATOM   1049  CA  ARG A 225      30.991  33.716  34.580  1.00  0.00           C
ATOM   1050  HA  ARG A 225      31.911  33.150  34.580  1.00  0.00           H
ATOM   1051  CB  ARG A 225      30.192  33.672  33.275  1.00  0.00           C
ATOM   1052  HB1 ARG A 225      30.789  34.017  32.404  1.00  0.00           H
ATOM   1053  HB2 ARG A 225      29.294  34.301  33.456  1.00  0.00           H
ATOM   1054  CG  ARG A 225      29.752  32.231  32.929  1.00  0.00           C
ATOM   1055  HG1 ARG A 225      29.439  31.779  33.894  1.00  0.00           H
ATOM   1056  HG2 ARG A 225      30.665  31.687  32.606  1.00  0.00           H
ATOM   1057  CD  ARG A 225      28.704  32.089  31.881  1.00  0.00           C
ATOM   1058  HD1 ARG A 225      28.405  31.060  31.588  1.00  0.00           H
ATOM   1059  HD2 ARG A 225      28.962  32.627  30.944  1.00  0.00           H
ATOM   1060  NE  ARG A 225      27.481  32.752  32.430  1.00  0.00           N
ATOM   1061  HE  ARG A 225      27.535  33.217  33.314  1.00  0.00           H
ATOM   1062  CZ  ARG A 225      26.251  32.812  31.872  1.00  0.00           C
ATOM   1063  NH1 ARG A 225      25.999  32.285  30.748  1.00  0.00           N
ATOM   1064 1HH1 ARG A 225      26.830  32.192  30.199  1.00  0.00           H
ATOM   1065 2HH1 ARG A 225      25.133  32.446  30.275  1.00  0.00           H
ATOM   1066  NH2 ARG A 225      25.323  33.611  32.411  1.00  0.00           N
ATOM   1067 1HH2 ARG A 225      24.634  33.999  31.798  1.00  0.00           H
ATOM   1068 2HH2 ARG A 225      25.611  34.229  33.143  1.00  0.00           H
ATOM   1069  C   ARG A 225      31.419  35.201  34.753  1.00  0.00           C
ATOM   1070  O   ARG A 225      32.378  35.640  34.139  1.00  0.00           O
ATOM   1071  N   ARG A 226      30.730  35.891  35.667  1.00  0.00           N
ATOM   1072  HN  ARG A 226      30.062  35.439  36.254  1.00  0.00           H
ATOM   1073  CA  ARG A 226      30.918  37.345  35.916  1.00  0.00           C
ATOM   1074  HA  ARG A 226      30.921  37.924  35.004  1.00  0.00           H
ATOM   1075  CB  ARG A 226      29.883  37.884  36.908  1.00  0.00           C
ATOM   1076  HB1 ARG A 226      30.104  38.919  37.247  1.00  0.00           H
ATOM   1077  HB2 ARG A 226      30.009  37.415  37.908  1.00  0.00           H
ATOM   1078  CG  ARG A 226      28.350  37.835  36.433  1.00  0.00           C
ATOM   1079  HG1 ARG A 226      27.868  38.355  37.289  1.00  0.00           H
ATOM   1080  HG2 ARG A 226      28.056  36.767  36.350  1.00  0.00           H
ATOM   1081  CD  ARG A 226      28.074  38.717  35.169  1.00  0.00           C
ATOM   1082  HD1 ARG A 226      28.812  38.369  34.415  1.00  0.00           H
ATOM   1083  HD2 ARG A 226      28.227  39.779  35.457  1.00  0.00           H
ATOM   1084  NE  ARG A 226      26.687  38.462  34.697  1.00  0.00           N
ATOM   1085  HE  ARG A 226      26.356  37.519  34.654  1.00  0.00           H
ATOM   1086  CZ  ARG A 226      25.882  39.344  34.056  1.00  0.00           C
ATOM   1087  NH1 ARG A 226      26.048  40.665  34.113  1.00  0.00           N
ATOM   1088 1HH1 ARG A 226      27.018  40.877  34.233  1.00  0.00           H
ATOM   1089 2HH1 ARG A 226      25.363  41.247  33.675  1.00  0.00           H
ATOM   1090  NH2 ARG A 226      24.722  38.944  33.564  1.00  0.00           N
ATOM   1091 1HH2 ARG A 226      24.468  37.996  33.374  1.00  0.00           H
ATOM   1092 2HH2 ARG A 226      24.088  39.690  33.359  1.00  0.00           H
ATOM   1093  C   ARG A 226      32.275  37.678  36.556  1.00  0.00           C
ATOM   1094  O   ARG A 226      32.829  38.781  36.467  1.00  0.00           O
ATOM   1095  N   PHE A 227      33.008  36.605  37.088  1.00  0.00           N
ATOM   1096  HN  PHE A 227      32.614  35.693  37.171  1.00  0.00           H
ATOM   1097  CA  PHE A 227      34.431  36.732  37.610  1.00  0.00           C
ATOM   1098  HA  PHE A 227      34.886  37.679  37.359  1.00  0.00           H
ATOM   1099  CB  PHE A 227      34.486  36.715  39.152  1.00  0.00           C
ATOM   1100  HB1 PHE A 227      35.510  36.835  39.564  1.00  0.00           H
ATOM   1101  HB2 PHE A 227      34.235  35.684  39.479  1.00  0.00           H
ATOM   1102  CG  PHE A 227      33.571  37.737  39.755  1.00  0.00           C
ATOM   1103  CD1 PHE A 227      32.225  37.375  40.009  1.00  0.00           C
ATOM   1104  HD1 PHE A 227      31.703  36.522  39.600  1.00  0.00           H
ATOM   1105  CE1 PHE A 227      31.371  38.240  40.748  1.00  0.00           C
ATOM   1106  HE1 PHE A 227      30.377  37.866  40.945  1.00  0.00           H
ATOM   1107  CZ  PHE A 227      31.858  39.585  41.072  1.00  0.00           C
ATOM   1108  HZ  PHE A 227      31.281  40.244  41.704  1.00  0.00           H
ATOM   1109  CD2 PHE A 227      34.111  38.884  40.245  1.00  0.00           C
ATOM   1110  HD2 PHE A 227      35.180  39.025  40.186  1.00  0.00           H
ATOM   1111  CE2 PHE A 227      33.241  39.888  40.826  1.00  0.00           C
ATOM   1112  HE2 PHE A 227      33.594  40.880  41.068  1.00  0.00           H
ATOM   1113  C   PHE A 227      35.402  35.722  37.057  1.00  0.00           C
ATOM   1114  O   PHE A 227      35.073  34.535  37.075  1.00  0.00           O
ATOM   1115  N   ARG A 228      36.603  36.225  36.702  1.00  0.00           N
ATOM   1116  HN  ARG A 228      36.692  37.207  36.556  1.00  0.00           H
ATOM   1117  CA  ARG A 228      37.681  35.352  36.261  1.00  0.00           C
ATOM   1118  HA  ARG A 228      37.433  34.302  36.217  1.00  0.00           H
ATOM   1119  CB  ARG A 228      37.978  35.625  34.755  1.00  0.00           C
ATOM   1120  HB1 ARG A 228      38.740  34.914  34.370  1.00  0.00           H
ATOM   1121  HB2 ARG A 228      38.429  36.580  34.410  1.00  0.00           H
ATOM   1122  CG  ARG A 228      36.765  35.306  33.740  1.00  0.00           C
ATOM   1123  HG1 ARG A 228      37.191  35.534  32.739  1.00  0.00           H
ATOM   1124  HG2 ARG A 228      35.955  36.035  33.957  1.00  0.00           H
ATOM   1125  CD  ARG A 228      36.250  33.859  33.918  1.00  0.00           C
ATOM   1126  HD1 ARG A 228      35.893  33.553  34.925  1.00  0.00           H
ATOM   1127  HD2 ARG A 228      37.075  33.203  33.567  1.00  0.00           H
ATOM   1128  NE  ARG A 228      35.104  33.723  32.978  1.00  0.00           N
ATOM   1129  HE  ARG A 228      35.067  34.432  32.274  1.00  0.00           H
ATOM   1130  CZ  ARG A 228      34.262  32.693  32.892  1.00  0.00           C
ATOM   1131  NH1 ARG A 228      34.366  31.594  33.637  1.00  0.00           N
ATOM   1132 1HH1 ARG A 228      35.258  31.348  34.016  1.00  0.00           H
ATOM   1133 2HH1 ARG A 228      33.620  30.965  33.856  1.00  0.00           H
ATOM   1134  NH2 ARG A 228      33.342  32.693  31.908  1.00  0.00           N
ATOM   1135 1HH2 ARG A 228      32.780  31.887  31.725  1.00  0.00           H
ATOM   1136 2HH2 ARG A 228      33.499  33.325  31.149  1.00  0.00           H
ATOM   1137  C   ARG A 228      38.966  35.439  37.060  1.00  0.00           C
ATOM   1138  O   ARG A 228      39.002  35.727  38.266  1.00  0.00           O
ATOM   1139  N   TYR A 229      40.157  35.151  36.474  1.00  0.00           N
ATOM   1140  HN  TYR A 229      40.181  34.707  35.581  1.00  0.00           H
ATOM   1141  CA  TYR A 229      41.416  35.246  37.123  1.00  0.00           C
ATOM   1142  HA  TYR A 229      41.182  35.058  38.160  1.00  0.00           H
ATOM   1143  CB  TYR A 229      42.423  34.086  36.717  1.00  0.00           C
ATOM   1144  HB1 TYR A 229      42.398  34.083  35.606  1.00  0.00           H
ATOM   1145  HB2 TYR A 229      41.989  33.128  37.074  1.00  0.00           H
ATOM   1146  CG  TYR A 229      43.843  34.116  37.296  1.00  0.00           C
ATOM   1147  CD1 TYR A 229      43.945  33.815  38.720  1.00  0.00           C
ATOM   1148  HD1 TYR A 229      43.014  33.635  39.237  1.00  0.00           H
ATOM   1149  CE1 TYR A 229      45.167  33.739  39.303  1.00  0.00           C
ATOM   1150  HE1 TYR A 229      45.259  33.552  40.363  1.00  0.00           H
ATOM   1151  CZ  TYR A 229      46.442  33.961  38.600  1.00  0.00           C
ATOM   1152  OH  TYR A 229      47.665  33.972  39.284  1.00  0.00           O
ATOM   1153  HH  TYR A 229      47.559  34.438  40.116  1.00  0.00           H
ATOM   1154  CD2 TYR A 229      45.013  34.381  36.584  1.00  0.00           C
ATOM   1155  HD2 TYR A 229      44.878  34.631  35.543  1.00  0.00           H
ATOM   1156  CE2 TYR A 229      46.299  34.212  37.196  1.00  0.00           C
ATOM   1157  HE2 TYR A 229      47.132  34.350  36.524  1.00  0.00           H
ATOM   1158  C   TYR A 229      41.967  36.667  37.120  1.00  0.00           C
ATOM   1159  O   TYR A 229      42.001  37.133  36.003  1.00  0.00           O
ATOM   1160  N   PRO A 230      42.401  37.389  38.138  1.00  0.00           N
ATOM   1161  CD  PRO A 230      43.213  38.558  37.857  1.00  0.00           C
ATOM   1162  HD1 PRO A 230      42.685  39.474  37.518  1.00  0.00           H
ATOM   1163  HD2 PRO A 230      43.957  38.313  37.069  1.00  0.00           H
ATOM   1164  CA  PRO A 230      42.425  37.101  39.575  1.00  0.00           C
ATOM   1165  HA  PRO A 230      42.219  36.049  39.703  1.00  0.00           H
ATOM   1166  CB  PRO A 230      43.802  37.630  40.054  1.00  0.00           C
ATOM   1167  HB1 PRO A 230      44.677  36.981  39.834  1.00  0.00           H
ATOM   1168  HB2 PRO A 230      44.023  37.878  41.114  1.00  0.00           H
ATOM   1169  CG  PRO A 230      44.065  38.892  39.123  1.00  0.00           C
ATOM   1170  HG1 PRO A 230      43.611  39.828  39.512  1.00  0.00           H
ATOM   1171  HG2 PRO A 230      45.153  39.031  38.946  1.00  0.00           H
ATOM   1172  C   PRO A 230      41.338  37.898  40.155  1.00  0.00           C
ATOM   1173  O   PRO A 230      41.373  38.208  41.340  1.00  0.00           O
ATOM   1174  N   GLU A 231      40.278  38.162  39.401  1.00  0.00           N
ATOM   1175  HN  GLU A 231      40.271  37.797  38.473  1.00  0.00           H
ATOM   1176  CA  GLU A 231      39.052  38.582  39.996  1.00  0.00           C
ATOM   1177  HA  GLU A 231      39.246  39.479  40.565  1.00  0.00           H
ATOM   1178  CB  GLU A 231      37.948  38.789  38.927  1.00  0.00           C
ATOM   1179  HB1 GLU A 231      36.924  38.983  39.311  1.00  0.00           H
ATOM   1180  HB2 GLU A 231      37.796  37.871  38.321  1.00  0.00           H
ATOM   1181  CG  GLU A 231      38.162  39.915  37.937  1.00  0.00           C
ATOM   1182  HG1 GLU A 231      39.064  39.713  37.320  1.00  0.00           H
ATOM   1183  HG2 GLU A 231      38.372  40.866  38.471  1.00  0.00           H
ATOM   1184  CD  GLU A 231      36.999  40.121  36.973  1.00  0.00           C
ATOM   1185  OE1 GLU A 231      36.466  41.239  36.759  1.00  0.00           O
ATOM   1186  OE2 GLU A 231      36.650  39.104  36.328  1.00  0.00           O
ATOM   1187  C   GLU A 231      38.373  37.665  41.048  1.00  0.00           C
ATOM   1188  O   GLU A 231      37.958  38.163  42.085  1.00  0.00           O
ATOM   1189  N   ARG A 232      38.207  36.405  40.791  1.00  0.00           N
ATOM   1190  HN  ARG A 232      38.350  36.067  39.864  1.00  0.00           H
ATOM   1191  CA  ARG A 232      37.723  35.445  41.799  1.00  0.00           C
ATOM   1192  HA  ARG A 232      36.759  35.796  42.135  1.00  0.00           H
ATOM   1193  CB  ARG A 232      37.621  34.002  41.289  1.00  0.00           C
ATOM   1194  HB1 ARG A 232      37.461  33.259  42.100  1.00  0.00           H
ATOM   1195  HB2 ARG A 232      38.554  33.649  40.801  1.00  0.00           H
ATOM   1196  CG  ARG A 232      36.524  33.776  40.147  1.00  0.00           C
ATOM   1197  HG1 ARG A 232      36.587  34.590  39.394  1.00  0.00           H
ATOM   1198  HG2 ARG A 232      35.547  33.819  40.674  1.00  0.00           H
ATOM   1199  CD  ARG A 232      36.669  32.409  39.553  1.00  0.00           C
ATOM   1200  HD1 ARG A 232      36.423  31.692  40.365  1.00  0.00           H
ATOM   1201  HD2 ARG A 232      37.659  32.194  39.098  1.00  0.00           H
ATOM   1202  NE  ARG A 232      35.599  32.200  38.486  1.00  0.00           N
ATOM   1203  HE  ARG A 232      35.266  32.974  37.948  1.00  0.00           H
ATOM   1204  CZ  ARG A 232      35.047  31.053  38.203  1.00  0.00           C
ATOM   1205  NH1 ARG A 232      35.314  29.906  38.744  1.00  0.00           N
ATOM   1206 1HH1 ARG A 232      36.119  29.882  39.337  1.00  0.00           H
ATOM   1207 2HH1 ARG A 232      34.662  29.170  38.560  1.00  0.00           H
ATOM   1208  NH2 ARG A 232      33.945  31.229  37.462  1.00  0.00           N
ATOM   1209 1HH2 ARG A 232      33.688  32.194  37.415  1.00  0.00           H
ATOM   1210 2HH2 ARG A 232      33.259  30.559  37.181  1.00  0.00           H
ATOM   1211  C   ARG A 232      38.554  35.360  43.100  1.00  0.00           C
ATOM   1212  O   ARG A 232      37.960  35.499  44.117  1.00  0.00           O
ATOM   1213  N   PRO A 233      39.909  35.202  43.160  1.00  0.00           N
ATOM   1214  CD  PRO A 233      40.802  34.682  42.112  1.00  0.00           C
ATOM   1215  HD1 PRO A 233      40.889  35.498  41.363  1.00  0.00           H
ATOM   1216  HD2 PRO A 233      40.485  33.724  41.647  1.00  0.00           H
ATOM   1217  CA  PRO A 233      40.616  35.494  44.395  1.00  0.00           C
ATOM   1218  HA  PRO A 233      40.378  34.771  45.162  1.00  0.00           H
ATOM   1219  CB  PRO A 233      42.085  35.414  44.040  1.00  0.00           C
ATOM   1220  HB1 PRO A 233      42.673  35.079  44.921  1.00  0.00           H
ATOM   1221  HB2 PRO A 233      42.515  36.408  43.794  1.00  0.00           H
ATOM   1222  CG  PRO A 233      42.171  34.518  42.863  1.00  0.00           C
ATOM   1223  HG1 PRO A 233      43.079  34.642  42.234  1.00  0.00           H
ATOM   1224  HG2 PRO A 233      42.162  33.480  43.258  1.00  0.00           H
ATOM   1225  C   PRO A 233      40.268  36.799  45.053  1.00  0.00           C
ATOM   1226  O   PRO A 233      40.337  36.854  46.251  1.00  0.00           O
ATOM   1227  N   ILE A 234      40.070  37.917  44.259  1.00  0.00           N
ATOM   1228  HN  ILE A 234      40.150  37.805  43.271  1.00  0.00           H
ATOM   1229  CA  ILE A 234      39.608  39.140  44.872  1.00  0.00           C
ATOM   1230  HA  ILE A 234      40.220  39.419  45.717  1.00  0.00           H
ATOM   1231  CB  ILE A 234      39.929  40.326  43.950  1.00  0.00           C
ATOM   1232  HB  ILE A 234      39.570  40.002  42.950  1.00  0.00           H
ATOM   1233  CG2 ILE A 234      39.139  41.624  44.390  1.00  0.00           C
ATOM   1234 1HG2 ILE A 234      39.307  42.368  43.583  1.00  0.00           H
ATOM   1235 2HG2 ILE A 234      39.515  42.002  45.365  1.00  0.00           H
ATOM   1236 3HG2 ILE A 234      38.055  41.389  44.452  1.00  0.00           H
ATOM   1237  CG1 ILE A 234      41.497  40.570  43.879  1.00  0.00           C
ATOM   1238 1HG1 ILE A 234      41.962  39.686  43.393  1.00  0.00           H
ATOM   1239 2HG1 ILE A 234      41.816  40.559  44.943  1.00  0.00           H
ATOM   1240  CD  ILE A 234      41.916  41.884  43.178  1.00  0.00           C
ATOM   1241  HD1 ILE A 234      41.526  42.774  43.717  1.00  0.00           H
ATOM   1242  HD2 ILE A 234      41.682  41.829  42.093  1.00  0.00           H
ATOM   1243  HD3 ILE A 234      43.017  41.989  43.283  1.00  0.00           H
ATOM   1244  C   ILE A 234      38.191  39.084  45.610  1.00  0.00           C
ATOM   1245  O   ILE A 234      37.922  39.564  46.710  1.00  0.00           O
ATOM   1246  N   ILE A 235      37.160  38.457  44.994  1.00  0.00           N
ATOM   1247  HN  ILE A 235      37.265  38.163  44.047  1.00  0.00           H
ATOM   1248  CA  ILE A 235      35.906  38.121  45.605  1.00  0.00           C
ATOM   1249  HA  ILE A 235      35.501  38.990  46.102  1.00  0.00           H
ATOM   1250  CB  ILE A 235      34.921  37.411  44.620  1.00  0.00           C
ATOM   1251  HB  ILE A 235      35.431  36.602  44.054  1.00  0.00           H
ATOM   1252  CG2 ILE A 235      33.758  36.695  45.433  1.00  0.00           C
ATOM   1253 1HG2 ILE A 235      33.290  37.462  46.086  1.00  0.00           H
ATOM   1254 2HG2 ILE A 235      34.116  35.811  46.003  1.00  0.00           H
ATOM   1255 3HG2 ILE A 235      33.017  36.400  44.659  1.00  0.00           H
ATOM   1256  CG1 ILE A 235      34.330  38.344  43.595  1.00  0.00           C
ATOM   1257 1HG1 ILE A 235      33.589  37.769  43.000  1.00  0.00           H
ATOM   1258 2HG1 ILE A 235      35.216  38.447  42.932  1.00  0.00           H
ATOM   1259  CD  ILE A 235      33.822  39.674  44.124  1.00  0.00           C
ATOM   1260  HD1 ILE A 235      32.955  39.431  44.775  1.00  0.00           H
ATOM   1261  HD2 ILE A 235      33.520  40.403  43.342  1.00  0.00           H
ATOM   1262  HD3 ILE A 235      34.615  40.232  44.666  1.00  0.00           H
ATOM   1263  C   ILE A 235      36.132  37.212  46.752  1.00  0.00           C
ATOM   1264  O   ILE A 235      35.534  37.444  47.797  1.00  0.00           O
ATOM   1265  N   TYR A 236      36.984  36.121  46.661  1.00  0.00           N
ATOM   1266  HN  TYR A 236      37.395  35.853  45.793  1.00  0.00           H
ATOM   1267  CA  TYR A 236      37.218  35.218  47.760  1.00  0.00           C
ATOM   1268  HA  TYR A 236      36.219  34.859  47.960  1.00  0.00           H
ATOM   1269  CB  TYR A 236      38.140  34.036  47.315  1.00  0.00           C
ATOM   1270  HB1 TYR A 236      38.284  33.355  48.181  1.00  0.00           H
ATOM   1271  HB2 TYR A 236      39.144  34.356  46.963  1.00  0.00           H
ATOM   1272  CG  TYR A 236      37.431  33.094  46.361  1.00  0.00           C
ATOM   1273  CD1 TYR A 236      36.073  33.115  46.073  1.00  0.00           C
ATOM   1274  HD1 TYR A 236      35.420  33.846  46.526  1.00  0.00           H
ATOM   1275  CE1 TYR A 236      35.533  32.248  45.115  1.00  0.00           C
ATOM   1276  HE1 TYR A 236      34.476  32.357  44.922  1.00  0.00           H
ATOM   1277  CZ  TYR A 236      36.342  31.426  44.372  1.00  0.00           C
ATOM   1278  OH  TYR A 236      35.955  30.651  43.308  1.00  0.00           O
ATOM   1279  HH  TYR A 236      36.688  30.067  43.101  1.00  0.00           H
ATOM   1280  CD2 TYR A 236      38.265  32.267  45.590  1.00  0.00           C
ATOM   1281  HD2 TYR A 236      39.327  32.203  45.776  1.00  0.00           H
ATOM   1282  CE2 TYR A 236      37.714  31.396  44.618  1.00  0.00           C
ATOM   1283  HE2 TYR A 236      38.436  30.953  43.948  1.00  0.00           H
ATOM   1284  C   TYR A 236      37.769  35.893  48.936  1.00  0.00           C
ATOM   1285  O   TYR A 236      37.243  35.701  50.050  1.00  0.00           O
ATOM   1286  N   TYR A 237      38.719  36.865  48.775  1.00  0.00           N
ATOM   1287  HN  TYR A 237      39.157  36.931  47.881  1.00  0.00           H
ATOM   1288  CA  TYR A 237      39.272  37.784  49.764  1.00  0.00           C
ATOM   1289  HA  TYR A 237      39.617  37.202  50.606  1.00  0.00           H
ATOM   1290  CB  TYR A 237      40.409  38.492  48.979  1.00  0.00           C
ATOM   1291  HB1 TYR A 237      40.127  38.945  48.005  1.00  0.00           H
ATOM   1292  HB2 TYR A 237      41.198  37.740  48.762  1.00  0.00           H
ATOM   1293  CG  TYR A 237      41.042  39.606  49.776  1.00  0.00           C
ATOM   1294  CD1 TYR A 237      40.959  40.976  49.349  1.00  0.00           C
ATOM   1295  HD1 TYR A 237      40.315  41.359  48.571  1.00  0.00           H
ATOM   1296  CE1 TYR A 237      41.754  41.997  49.931  1.00  0.00           C
ATOM   1297  HE1 TYR A 237      41.707  42.967  49.459  1.00  0.00           H
ATOM   1298  CZ  TYR A 237      42.610  41.689  50.992  1.00  0.00           C
ATOM   1299  OH  TYR A 237      43.316  42.754  51.512  1.00  0.00           O
ATOM   1300  HH  TYR A 237      43.394  43.380  50.788  1.00  0.00           H
ATOM   1301  CD2 TYR A 237      41.846  39.379  50.889  1.00  0.00           C
ATOM   1302  HD2 TYR A 237      42.040  38.346  51.136  1.00  0.00           H
ATOM   1303  CE2 TYR A 237      42.579  40.426  51.498  1.00  0.00           C
ATOM   1304  HE2 TYR A 237      43.297  40.096  52.236  1.00  0.00           H
ATOM   1305  C   TYR A 237      38.213  38.762  50.327  1.00  0.00           C
ATOM   1306  O   TYR A 237      38.107  38.955  51.527  1.00  0.00           O
ATOM   1307  N   SER A 238      37.367  39.380  49.503  1.00  0.00           N
ATOM   1308  HN  SER A 238      37.437  39.149  48.535  1.00  0.00           H
ATOM   1309  CA  SER A 238      36.324  40.319  49.909  1.00  0.00           C
ATOM   1310  HA  SER A 238      36.795  41.102  50.486  1.00  0.00           H
ATOM   1311  CB  SER A 238      35.545  40.916  48.715  1.00  0.00           C
ATOM   1312  HB1 SER A 238      34.783  41.671  49.002  1.00  0.00           H
ATOM   1313  HB2 SER A 238      35.029  40.127  48.127  1.00  0.00           H
ATOM   1314  OG  SER A 238      36.345  41.698  47.865  1.00  0.00           O
ATOM   1315  HG1 SER A 238      36.777  41.091  47.259  1.00  0.00           H
ATOM   1316  C   SER A 238      35.276  39.594  50.758  1.00  0.00           C
ATOM   1317  O   SER A 238      34.774  40.109  51.755  1.00  0.00           O
ATOM   1318  N   VAL A 239      34.904  38.324  50.542  1.00  0.00           N
ATOM   1319  HN  VAL A 239      35.237  37.798  49.763  1.00  0.00           H
ATOM   1320  CA  VAL A 239      33.928  37.610  51.375  1.00  0.00           C
ATOM   1321  HA  VAL A 239      33.057  38.248  51.348  1.00  0.00           H
ATOM   1322  CB  VAL A 239      33.715  36.291  50.702  1.00  0.00           C
ATOM   1323  HB  VAL A 239      34.740  35.977  50.411  1.00  0.00           H
ATOM   1324  CG1 VAL A 239      33.099  35.156  51.612  1.00  0.00           C
ATOM   1325 1HG1 VAL A 239      32.932  34.250  50.992  1.00  0.00           H
ATOM   1326 2HG1 VAL A 239      32.166  35.550  52.069  1.00  0.00           H
ATOM   1327 3HG1 VAL A 239      33.823  34.825  52.388  1.00  0.00           H
ATOM   1328  CG2 VAL A 239      32.834  36.468  49.418  1.00  0.00           C
ATOM   1329 1HG2 VAL A 239      33.160  37.198  48.647  1.00  0.00           H
ATOM   1330 2HG2 VAL A 239      31.851  36.836  49.783  1.00  0.00           H
ATOM   1331 3HG2 VAL A 239      32.669  35.472  48.953  1.00  0.00           H
ATOM   1332  C   VAL A 239      34.427  37.395  52.795  1.00  0.00           C
ATOM   1333  O   VAL A 239      33.667  37.252  53.726  1.00  0.00           O
ATOM   1334  N   CYS A 240      35.752  37.307  53.029  1.00  0.00           N
ATOM   1335  HN  CYS A 240      36.380  37.504  52.280  1.00  0.00           H
ATOM   1336  CA  CYS A 240      36.296  37.184  54.366  1.00  0.00           C
ATOM   1337  HA  CYS A 240      35.873  36.324  54.864  1.00  0.00           H
ATOM   1338  CB  CYS A 240      37.798  37.005  54.262  1.00  0.00           C
ATOM   1339  HB1 CYS A 240      38.209  36.926  55.291  1.00  0.00           H
ATOM   1340  HB2 CYS A 240      38.272  37.926  53.860  1.00  0.00           H
ATOM   1341  SG  CYS A 240      38.427  35.511  53.352  1.00  0.00           S
ATOM   1342  HG1 CYS A 240      38.772  36.054  52.194  1.00  0.00           H
ATOM   1343  C   CYS A 240      36.004  38.398  55.227  1.00  0.00           C
ATOM   1344  O   CYS A 240      35.944  38.290  56.426  1.00  0.00           O
ATOM   1345  N   TYR A 241      35.947  39.610  54.636  1.00  0.00           N
ATOM   1346  HN  TYR A 241      36.031  39.639  53.643  1.00  0.00           H
ATOM   1347  CA  TYR A 241      35.663  40.884  55.347  1.00  0.00           C
ATOM   1348  HA  TYR A 241      36.198  40.773  56.278  1.00  0.00           H
ATOM   1349  CB  TYR A 241      35.991  42.196  54.550  1.00  0.00           C
ATOM   1350  HB1 TYR A 241      35.608  43.148  54.976  1.00  0.00           H
ATOM   1351  HB2 TYR A 241      35.638  42.020  53.511  1.00  0.00           H
ATOM   1352  CG  TYR A 241      37.483  42.231  54.350  1.00  0.00           C
ATOM   1353  CD1 TYR A 241      38.044  41.848  53.108  1.00  0.00           C
ATOM   1354  HD1 TYR A 241      37.367  41.513  52.336  1.00  0.00           H
ATOM   1355  CE1 TYR A 241      39.421  41.957  52.895  1.00  0.00           C
ATOM   1356  HE1 TYR A 241      39.842  41.717  51.930  1.00  0.00           H
ATOM   1357  CZ  TYR A 241      40.235  42.416  53.951  1.00  0.00           C
ATOM   1358  OH  TYR A 241      41.624  42.504  53.723  1.00  0.00           O
ATOM   1359  HH  TYR A 241      41.812  42.024  52.913  1.00  0.00           H
ATOM   1360  CD2 TYR A 241      38.314  42.760  55.334  1.00  0.00           C
ATOM   1361  HD2 TYR A 241      37.892  42.994  56.300  1.00  0.00           H
ATOM   1362  CE2 TYR A 241      39.681  42.825  55.173  1.00  0.00           C
ATOM   1363  HE2 TYR A 241      40.372  43.037  55.975  1.00  0.00           H
ATOM   1364  C   TYR A 241      34.176  40.902  55.602  1.00  0.00           C
ATOM   1365  O   TYR A 241      33.691  41.396  56.639  1.00  0.00           O
ATOM   1366  N   SER A 242      33.420  40.167  54.802  1.00  0.00           N
ATOM   1367  HN  SER A 242      33.813  39.494  54.181  1.00  0.00           H
ATOM   1368  CA  SER A 242      32.042  39.963  55.134  1.00  0.00           C
ATOM   1369  HA  SER A 242      31.579  40.937  55.192  1.00  0.00           H
ATOM   1370  CB  SER A 242      31.431  39.220  53.946  1.00  0.00           C
ATOM   1371  HB1 SER A 242      31.598  38.127  54.046  1.00  0.00           H
ATOM   1372  HB2 SER A 242      31.804  39.573  52.961  1.00  0.00           H
ATOM   1373  OG  SER A 242      30.003  39.428  53.801  1.00  0.00           O
ATOM   1374  HG1 SER A 242      29.917  40.267  53.344  1.00  0.00           H
ATOM   1375  C   SER A 242      31.746  39.104  56.356  1.00  0.00           C
ATOM   1376  O   SER A 242      30.892  39.323  57.241  1.00  0.00           O
ATOM   1377  N   ILE A 243      32.640  38.032  56.552  1.00  0.00           N
ATOM   1378  HN  ILE A 243      33.274  37.687  55.864  1.00  0.00           H
ATOM   1379  CA  ILE A 243      32.623  37.276  57.776  1.00  0.00           C
ATOM   1380  HA  ILE A 243      31.605  36.953  57.938  1.00  0.00           H
ATOM   1381  CB  ILE A 243      33.446  36.034  57.758  1.00  0.00           C
ATOM   1382  HB  ILE A 243      34.501  36.347  57.606  1.00  0.00           H
ATOM   1383  CG2 ILE A 243      33.201  35.267  59.111  1.00  0.00           C
ATOM   1384 1HG2 ILE A 243      32.100  35.121  59.144  1.00  0.00           H
ATOM   1385 2HG2 ILE A 243      33.476  35.918  59.969  1.00  0.00           H
ATOM   1386 3HG2 ILE A 243      33.746  34.301  59.066  1.00  0.00           H
ATOM   1387  CG1 ILE A 243      33.148  35.124  56.499  1.00  0.00           C
ATOM   1388 1HG1 ILE A 243      33.291  35.791  55.622  1.00  0.00           H
ATOM   1389 2HG1 ILE A 243      32.104  34.759  56.596  1.00  0.00           H
ATOM   1390  CD  ILE A 243      34.158  33.981  56.225  1.00  0.00           C
ATOM   1391  HD1 ILE A 243      35.158  34.351  56.537  1.00  0.00           H
ATOM   1392  HD2 ILE A 243      34.156  33.717  55.146  1.00  0.00           H
ATOM   1393  HD3 ILE A 243      33.872  33.080  56.809  1.00  0.00           H
ATOM   1394  C   ILE A 243      32.953  38.120  59.006  1.00  0.00           C
ATOM   1395  O   ILE A 243      32.216  38.149  59.971  1.00  0.00           O
ATOM   1396  N   VAL A 244      34.033  38.996  58.937  1.00  0.00           N
ATOM   1397  HN  VAL A 244      34.573  39.033  58.100  1.00  0.00           H
ATOM   1398  CA  VAL A 244      34.405  39.930  59.920  1.00  0.00           C
ATOM   1399  HA  VAL A 244      34.581  39.438  60.865  1.00  0.00           H
ATOM   1400  CB  VAL A 244      35.637  40.812  59.409  1.00  0.00           C
ATOM   1401  HB  VAL A 244      35.378  41.257  58.424  1.00  0.00           H
ATOM   1402  CG1 VAL A 244      35.943  41.859  60.474  1.00  0.00           C
ATOM   1403 1HG1 VAL A 244      36.296  41.298  61.365  1.00  0.00           H
ATOM   1404 2HG1 VAL A 244      35.050  42.445  60.782  1.00  0.00           H
ATOM   1405 3HG1 VAL A 244      36.679  42.607  60.108  1.00  0.00           H
ATOM   1406  CG2 VAL A 244      36.905  39.963  59.212  1.00  0.00           C
ATOM   1407 1HG2 VAL A 244      36.698  39.173  58.459  1.00  0.00           H
ATOM   1408 2HG2 VAL A 244      37.190  39.416  60.136  1.00  0.00           H
ATOM   1409 3HG2 VAL A 244      37.774  40.590  58.916  1.00  0.00           H
ATOM   1410  C   VAL A 244      33.272  40.860  60.282  1.00  0.00           C
ATOM   1411  O   VAL A 244      32.958  41.026  61.449  1.00  0.00           O
ATOM   1412  N   SER A 245      32.621  41.442  59.248  1.00  0.00           N
ATOM   1413  HN  SER A 245      32.957  41.188  58.344  1.00  0.00           H
ATOM   1414  CA  SER A 245      31.540  42.396  59.356  1.00  0.00           C
ATOM   1415  HA  SER A 245      31.890  43.240  59.933  1.00  0.00           H
ATOM   1416  CB  SER A 245      31.061  42.906  57.973  1.00  0.00           C
ATOM   1417  HB1 SER A 245      30.301  43.711  58.068  1.00  0.00           H
ATOM   1418  HB2 SER A 245      30.638  42.047  57.409  1.00  0.00           H
ATOM   1419  OG  SER A 245      32.099  43.510  57.231  1.00  0.00           O
ATOM   1420  HG1 SER A 245      32.739  42.843  56.972  1.00  0.00           H
ATOM   1421  C   SER A 245      30.296  41.895  59.994  1.00  0.00           C
ATOM   1422  O   SER A 245      29.675  42.502  60.819  1.00  0.00           O
ATOM   1423  N   LEU A 246      29.955  40.671  59.688  1.00  0.00           N
ATOM   1424  HN  LEU A 246      30.357  40.186  58.915  1.00  0.00           H
ATOM   1425  CA  LEU A 246      28.886  39.929  60.368  1.00  0.00           C
ATOM   1426  HA  LEU A 246      27.982  40.493  60.192  1.00  0.00           H
ATOM   1427  CB  LEU A 246      28.635  38.538  59.672  1.00  0.00           C
ATOM   1428  HB1 LEU A 246      29.594  37.992  59.545  1.00  0.00           H
ATOM   1429  HB2 LEU A 246      28.356  38.713  58.611  1.00  0.00           H
ATOM   1430  CG  LEU A 246      27.536  37.700  60.298  1.00  0.00           C
ATOM   1431  HG  LEU A 246      27.619  37.502  61.388  1.00  0.00           H
ATOM   1432  CD1 LEU A 246      26.172  38.349  60.157  1.00  0.00           C
ATOM   1433 1HD1 LEU A 246      26.160  39.419  60.458  1.00  0.00           H
ATOM   1434 2HD1 LEU A 246      25.412  37.802  60.754  1.00  0.00           H
ATOM   1435 3HD1 LEU A 246      25.715  38.395  59.146  1.00  0.00           H
ATOM   1436  CD2 LEU A 246      27.604  36.292  59.582  1.00  0.00           C
ATOM   1437 1HD2 LEU A 246      27.432  36.456  58.497  1.00  0.00           H
ATOM   1438 2HD2 LEU A 246      26.833  35.614  60.007  1.00  0.00           H
ATOM   1439 3HD2 LEU A 246      28.659  35.957  59.678  1.00  0.00           H
ATOM   1440  C   LEU A 246      29.170  39.702  61.849  1.00  0.00           C
ATOM   1441  O   LEU A 246      28.295  39.917  62.703  1.00  0.00           O
ATOM   1442  N   MET A 247      30.365  39.322  62.164  1.00  0.00           N
ATOM   1443  HN  MET A 247      31.065  39.189  61.467  1.00  0.00           H
ATOM   1444  CA  MET A 247      30.839  39.214  63.600  1.00  0.00           C
ATOM   1445  HA  MET A 247      30.043  38.556  63.916  1.00  0.00           H
ATOM   1446  CB  MET A 247      32.210  38.431  63.676  1.00  0.00           C
ATOM   1447  HB1 MET A 247      32.843  38.969  62.939  1.00  0.00           H
ATOM   1448  HB2 MET A 247      32.156  37.428  63.201  1.00  0.00           H
ATOM   1449  CG  MET A 247      32.986  38.458  65.051  1.00  0.00           C
ATOM   1450  HG1 MET A 247      32.572  37.724  65.775  1.00  0.00           H
ATOM   1451  HG2 MET A 247      32.972  39.525  65.358  1.00  0.00           H
ATOM   1452  SD  MET A 247      34.691  37.906  64.823  1.00  0.00           S
ATOM   1453  CE  MET A 247      35.469  39.382  63.998  1.00  0.00           C
ATOM   1454  HE1 MET A 247      35.640  40.194  64.737  1.00  0.00           H
ATOM   1455  HE2 MET A 247      34.779  39.954  63.342  1.00  0.00           H
ATOM   1456  HE3 MET A 247      36.430  39.209  63.467  1.00  0.00           H
ATOM   1457  C   MET A 247      30.791  40.540  64.385  1.00  0.00           C
ATOM   1458  O   MET A 247      30.147  40.643  65.375  1.00  0.00           O
ATOM   1459  N   TYR A 248      31.361  41.606  63.787  1.00  0.00           N
ATOM   1460  HN  TYR A 248      32.031  41.453  63.065  1.00  0.00           H
ATOM   1461  CA  TYR A 248      31.219  42.995  64.319  1.00  0.00           C
ATOM   1462  HA  TYR A 248      31.643  43.036  65.312  1.00  0.00           H
ATOM   1463  CB  TYR A 248      32.071  43.946  63.437  1.00  0.00           C
ATOM   1464  HB1 TYR A 248      31.787  44.997  63.656  1.00  0.00           H
ATOM   1465  HB2 TYR A 248      31.759  43.744  62.390  1.00  0.00           H
ATOM   1466  CG  TYR A 248      33.592  43.691  63.581  1.00  0.00           C
ATOM   1467  CD1 TYR A 248      34.248  43.013  64.597  1.00  0.00           C
ATOM   1468  HD1 TYR A 248      33.684  42.516  65.373  1.00  0.00           H
ATOM   1469  CE1 TYR A 248      35.635  42.831  64.665  1.00  0.00           C
ATOM   1470  HE1 TYR A 248      36.139  42.150  65.334  1.00  0.00           H
ATOM   1471  CZ  TYR A 248      36.393  43.391  63.636  1.00  0.00           C
ATOM   1472  OH  TYR A 248      37.750  43.324  63.506  1.00  0.00           O
ATOM   1473  HH  TYR A 248      38.123  42.737  64.168  1.00  0.00           H
ATOM   1474  CD2 TYR A 248      34.393  44.372  62.667  1.00  0.00           C
ATOM   1475  HD2 TYR A 248      33.945  44.988  61.901  1.00  0.00           H
ATOM   1476  CE2 TYR A 248      35.816  44.271  62.725  1.00  0.00           C
ATOM   1477  HE2 TYR A 248      36.385  44.858  62.020  1.00  0.00           H
ATOM   1478  C   TYR A 248      29.818  43.505  64.468  1.00  0.00           C
ATOM   1479  O   TYR A 248      29.416  43.944  65.569  1.00  0.00           O
ATOM   1480  N   PHE A 249      28.861  43.322  63.438  1.00  0.00           N
ATOM   1481  HN  PHE A 249      29.117  42.944  62.552  1.00  0.00           H
ATOM   1482  CA  PHE A 249      27.444  43.746  63.569  1.00  0.00           C
ATOM   1483  HA  PHE A 249      27.333  44.773  63.885  1.00  0.00           H
ATOM   1484  CB  PHE A 249      26.739  43.654  62.160  1.00  0.00           C
ATOM   1485  HB1 PHE A 249      26.592  42.629  61.758  1.00  0.00           H
ATOM   1486  HB2 PHE A 249      27.233  44.296  61.399  1.00  0.00           H
ATOM   1487  CG  PHE A 249      25.328  44.128  62.111  1.00  0.00           C
ATOM   1488  CD1 PHE A 249      25.175  45.505  62.508  1.00  0.00           C
ATOM   1489  HD1 PHE A 249      26.017  46.086  62.854  1.00  0.00           H
ATOM   1490  CE1 PHE A 249      23.855  45.991  62.617  1.00  0.00           C
ATOM   1491  HE1 PHE A 249      23.749  47.007  62.969  1.00  0.00           H
ATOM   1492  CZ  PHE A 249      22.781  45.164  62.371  1.00  0.00           C
ATOM   1493  HZ  PHE A 249      21.765  45.450  62.602  1.00  0.00           H
ATOM   1494  CD2 PHE A 249      24.229  43.309  61.777  1.00  0.00           C
ATOM   1495  HD2 PHE A 249      24.499  42.380  61.298  1.00  0.00           H
ATOM   1496  CE2 PHE A 249      22.982  43.816  61.977  1.00  0.00           C
ATOM   1497  HE2 PHE A 249      22.163  43.140  61.777  1.00  0.00           H
ATOM   1498  C   PHE A 249      26.722  42.975  64.543  1.00  0.00           C
ATOM   1499  O   PHE A 249      26.096  43.551  65.427  1.00  0.00           O
ATOM   1500  N   ILE A 250      26.863  41.666  64.635  1.00  0.00           N
ATOM   1501  HN  ILE A 250      27.569  41.167  64.138  1.00  0.00           H
ATOM   1502  CA  ILE A 250      26.179  40.907  65.645  1.00  0.00           C
ATOM   1503  HA  ILE A 250      25.234  41.417  65.752  1.00  0.00           H
ATOM   1504  CB  ILE A 250      25.966  39.466  65.208  1.00  0.00           C
ATOM   1505  HB  ILE A 250      27.012  39.147  65.010  1.00  0.00           H
ATOM   1506  CG2 ILE A 250      25.257  38.672  66.256  1.00  0.00           C
ATOM   1507 1HG2 ILE A 250      25.884  38.506  67.157  1.00  0.00           H
ATOM   1508 2HG2 ILE A 250      24.987  37.647  65.923  1.00  0.00           H
ATOM   1509 3HG2 ILE A 250      24.290  39.118  66.574  1.00  0.00           H
ATOM   1510  CG1 ILE A 250      25.243  39.374  63.835  1.00  0.00           C
ATOM   1511 1HG1 ILE A 250      24.987  38.319  63.599  1.00  0.00           H
ATOM   1512 2HG1 ILE A 250      25.812  39.916  63.050  1.00  0.00           H
ATOM   1513  CD  ILE A 250      23.784  39.856  63.802  1.00  0.00           C
ATOM   1514  HD1 ILE A 250      23.595  40.817  64.328  1.00  0.00           H
ATOM   1515  HD2 ILE A 250      23.150  39.065  64.255  1.00  0.00           H
ATOM   1516  HD3 ILE A 250      23.482  39.950  62.737  1.00  0.00           H
ATOM   1517  C   ILE A 250      26.714  40.993  67.041  1.00  0.00           C
ATOM   1518  O   ILE A 250      25.911  40.931  67.986  1.00  0.00           O
ATOM   1519  N   GLY A 251      28.024  41.273  67.218  1.00  0.00           N
ATOM   1520  HN  GLY A 251      28.691  41.085  66.501  1.00  0.00           H
ATOM   1521  CA  GLY A 251      28.577  41.848  68.461  1.00  0.00           C
ATOM   1522  HA1 GLY A 251      29.625  42.099  68.382  1.00  0.00           H
ATOM   1523  HA2 GLY A 251      28.408  41.107  69.228  1.00  0.00           H
ATOM   1524  C   GLY A 251      27.874  43.131  68.952  1.00  0.00           C
ATOM   1525  O   GLY A 251      27.636  43.306  70.132  1.00  0.00           O
ATOM   1526  N   PHE A 252      27.548  44.049  67.962  1.00  0.00           N
ATOM   1527  HN  PHE A 252      27.902  43.807  67.063  1.00  0.00           H
ATOM   1528  CA  PHE A 252      26.750  45.282  68.280  1.00  0.00           C
ATOM   1529  HA  PHE A 252      27.041  45.730  69.219  1.00  0.00           H
ATOM   1530  CB  PHE A 252      27.092  46.321  67.142  1.00  0.00           C
ATOM   1531  HB1 PHE A 252      26.351  47.147  67.088  1.00  0.00           H
ATOM   1532  HB2 PHE A 252      27.035  45.660  66.252  1.00  0.00           H
ATOM   1533  CG  PHE A 252      28.447  46.994  67.329  1.00  0.00           C
ATOM   1534  CD1 PHE A 252      29.397  47.171  66.335  1.00  0.00           C
ATOM   1535  HD1 PHE A 252      29.126  46.681  65.411  1.00  0.00           H
ATOM   1536  CE1 PHE A 252      30.596  47.904  66.511  1.00  0.00           C
ATOM   1537  HE1 PHE A 252      31.302  47.960  65.696  1.00  0.00           H
ATOM   1538  CZ  PHE A 252      30.797  48.472  67.754  1.00  0.00           C
ATOM   1539  HZ  PHE A 252      31.757  48.924  67.958  1.00  0.00           H
ATOM   1540  CD2 PHE A 252      28.633  47.736  68.533  1.00  0.00           C
ATOM   1541  HD2 PHE A 252      27.830  47.808  69.252  1.00  0.00           H
ATOM   1542  CE2 PHE A 252      29.813  48.504  68.709  1.00  0.00           C
ATOM   1543  HE2 PHE A 252      29.926  49.022  69.650  1.00  0.00           H
ATOM   1544  C   PHE A 252      25.228  45.200  68.329  1.00  0.00           C
ATOM   1545  O   PHE A 252      24.635  46.247  68.652  1.00  0.00           O
ATOM   1546  N   LEU A 253      24.658  43.985  68.003  1.00  0.00           N
ATOM   1547  HN  LEU A 253      25.226  43.182  67.842  1.00  0.00           H
ATOM   1548  CA  LEU A 253      23.209  43.895  67.890  1.00  0.00           C
ATOM   1549  HA  LEU A 253      22.762  44.870  68.016  1.00  0.00           H
ATOM   1550  CB  LEU A 253      22.924  43.337  66.552  1.00  0.00           C
ATOM   1551  HB1 LEU A 253      23.471  42.384  66.386  1.00  0.00           H
ATOM   1552  HB2 LEU A 253      23.369  44.019  65.796  1.00  0.00           H
ATOM   1553  CG  LEU A 253      21.418  43.078  66.184  1.00  0.00           C
ATOM   1554  HG  LEU A 253      20.903  42.632  67.061  1.00  0.00           H
ATOM   1555  CD1 LEU A 253      20.633  44.392  65.740  1.00  0.00           C
ATOM   1556 1HD1 LEU A 253      20.627  45.196  66.507  1.00  0.00           H
ATOM   1557 2HD1 LEU A 253      19.574  44.058  65.741  1.00  0.00           H
ATOM   1558 3HD1 LEU A 253      20.977  44.603  64.705  1.00  0.00           H
ATOM   1559  CD2 LEU A 253      21.261  42.196  64.957  1.00  0.00           C
ATOM   1560 1HD2 LEU A 253      21.772  41.217  65.082  1.00  0.00           H
ATOM   1561 2HD2 LEU A 253      21.795  42.550  64.050  1.00  0.00           H
ATOM   1562 3HD2 LEU A 253      20.231  41.958  64.615  1.00  0.00           H
ATOM   1563  C   LEU A 253      22.678  42.930  68.939  1.00  0.00           C
ATOM   1564  O   LEU A 253      21.494  42.992  69.355  1.00  0.00           O
ATOM   1565  N   LEU A 254      23.589  42.059  69.538  1.00  0.00           N
ATOM   1566  HN  LEU A 254      24.554  42.073  69.290  1.00  0.00           H
ATOM   1567  CA  LEU A 254      23.261  41.199  70.560  1.00  0.00           C
ATOM   1568  HA  LEU A 254      22.344  41.521  71.031  1.00  0.00           H
ATOM   1569  CB  LEU A 254      23.112  39.768  70.030  1.00  0.00           C
ATOM   1570  HB1 LEU A 254      23.093  39.056  70.883  1.00  0.00           H
ATOM   1571  HB2 LEU A 254      24.095  39.610  69.537  1.00  0.00           H
ATOM   1572  CG  LEU A 254      21.900  39.478  69.013  1.00  0.00           C
ATOM   1573  HG  LEU A 254      22.164  40.033  68.088  1.00  0.00           H
ATOM   1574  CD1 LEU A 254      21.953  37.981  68.573  1.00  0.00           C
ATOM   1575 1HD1 LEU A 254      21.353  37.740  67.670  1.00  0.00           H
ATOM   1576 2HD1 LEU A 254      21.679  37.309  69.415  1.00  0.00           H
ATOM   1577 3HD1 LEU A 254      23.026  37.832  68.323  1.00  0.00           H
ATOM   1578  CD2 LEU A 254      20.600  39.801  69.652  1.00  0.00           C
ATOM   1579 1HD2 LEU A 254      20.460  40.841  70.017  1.00  0.00           H
ATOM   1580 2HD2 LEU A 254      20.432  39.097  70.494  1.00  0.00           H
ATOM   1581 3HD2 LEU A 254      19.711  39.630  69.007  1.00  0.00           H
ATOM   1582  C   LEU A 254      24.329  41.333  71.669  1.00  0.00           C
ATOM   1583  O   LEU A 254      25.451  41.418  71.336  1.00  0.00           O
ATOM   1584  N   GLY A 255      23.894  41.240  72.919  1.00  0.00           N
ATOM   1585  HN  GLY A 255      22.907  41.144  73.018  1.00  0.00           H
ATOM   1586  CA  GLY A 255      24.815  41.574  74.052  1.00  0.00           C
ATOM   1587  HA1 GLY A 255      25.806  41.264  73.757  1.00  0.00           H
ATOM   1588  HA2 GLY A 255      24.457  41.138  74.973  1.00  0.00           H
ATOM   1589  C   GLY A 255      24.950  43.091  74.258  1.00  0.00           C
ATOM   1590  O   GLY A 255      25.946  43.591  74.756  1.00  0.00           O
ATOM   1591  N   ASP A 256      23.960  43.861  73.783  1.00  0.00           N
ATOM   1592  HN  ASP A 256      23.119  43.439  73.455  1.00  0.00           H
ATOM   1593  CA  ASP A 256      23.969  45.331  73.907  1.00  0.00           C
ATOM   1594  HA  ASP A 256      24.732  45.681  73.227  1.00  0.00           H
ATOM   1595  CB  ASP A 256      22.650  45.762  73.190  1.00  0.00           C
ATOM   1596  HB1 ASP A 256      21.703  45.618  73.754  1.00  0.00           H
ATOM   1597  HB2 ASP A 256      22.566  45.215  72.227  1.00  0.00           H
ATOM   1598  CG  ASP A 256      22.800  47.282  72.841  1.00  0.00           C
ATOM   1599  OD1 ASP A 256      21.717  47.806  72.394  1.00  0.00           O
ATOM   1600  OD2 ASP A 256      23.851  47.977  72.917  1.00  0.00           O
ATOM   1601  C   ASP A 256      24.063  45.846  75.325  1.00  0.00           C
ATOM   1602  O   ASP A 256      23.583  45.243  76.269  1.00  0.00           O
ATOM   1603  N   SER A 257      24.738  46.976  75.576  1.00  0.00           N
ATOM   1604  HN  SER A 257      25.052  47.551  74.824  1.00  0.00           H
ATOM   1605  CA  SER A 257      25.004  47.538  76.891  1.00  0.00           C
ATOM   1606  HA  SER A 257      25.085  46.641  77.487  1.00  0.00           H
ATOM   1607  CB  SER A 257      26.395  48.302  76.680  1.00  0.00           C
ATOM   1608  HB1 SER A 257      26.965  47.656  75.977  1.00  0.00           H
ATOM   1609  HB2 SER A 257      26.957  48.365  77.636  1.00  0.00           H
ATOM   1610  OG  SER A 257      26.257  49.652  76.072  1.00  0.00           O
ATOM   1611  HG1 SER A 257      26.267  49.537  75.119  1.00  0.00           H
ATOM   1612  C   SER A 257      23.849  48.328  77.417  1.00  0.00           C
ATOM   1613  O   SER A 257      22.822  48.437  76.767  1.00  0.00           O
ATOM   1614  N   THR A 258      23.999  48.842  78.628  1.00  0.00           N
ATOM   1615  HN  THR A 258      24.747  48.431  79.143  1.00  0.00           H
ATOM   1616  CA  THR A 258      23.071  49.709  79.264  1.00  0.00           C
ATOM   1617  HA  THR A 258      22.553  50.288  78.513  1.00  0.00           H
ATOM   1618  CB  THR A 258      21.970  48.831  79.882  1.00  0.00           C
ATOM   1619  HB  THR A 258      21.613  48.224  79.023  1.00  0.00           H
ATOM   1620  OG1 THR A 258      20.847  49.695  80.231  1.00  0.00           O
ATOM   1621  HG1 THR A 258      20.056  49.296  79.861  1.00  0.00           H
ATOM   1622  CG2 THR A 258      22.393  47.839  81.024  1.00  0.00           C
ATOM   1623 1HG2 THR A 258      23.300  47.299  80.677  1.00  0.00           H
ATOM   1624 2HG2 THR A 258      21.542  47.159  81.243  1.00  0.00           H
ATOM   1625 3HG2 THR A 258      22.631  48.380  81.965  1.00  0.00           H
ATOM   1626  C   THR A 258      23.623  50.599  80.237  1.00  0.00           C
ATOM   1627  O   THR A 258      24.581  50.345  80.889  1.00  0.00           O
ATOM   1628  N   ALA A 259      22.896  51.724  80.424  1.00  0.00           N
ATOM   1629  HN  ALA A 259      22.237  52.079  79.765  1.00  0.00           H
ATOM   1630  CA  ALA A 259      23.129  52.725  81.431  1.00  0.00           C
ATOM   1631  HA  ALA A 259      24.161  52.915  81.684  1.00  0.00           H
ATOM   1632  CB  ALA A 259      22.478  54.027  80.952  1.00  0.00           C
ATOM   1633  HB1 ALA A 259      22.635  54.899  81.622  1.00  0.00           H
ATOM   1634  HB2 ALA A 259      21.375  53.904  80.898  1.00  0.00           H
ATOM   1635  HB3 ALA A 259      23.036  54.236  80.014  1.00  0.00           H
ATOM   1636  C   ALA A 259      22.473  52.523  82.807  1.00  0.00           C
ATOM   1637  O   ALA A 259      22.744  53.278  83.729  1.00  0.00           O
ATOM   1638  N   CYS A 260      21.637  51.503  82.940  1.00  0.00           N
ATOM   1639  HN  CYS A 260      21.280  50.888  82.242  1.00  0.00           H
ATOM   1640  CA  CYS A 260      20.896  51.228  84.187  1.00  0.00           C
ATOM   1641  HA  CYS A 260      20.263  52.086  84.359  1.00  0.00           H
ATOM   1642  CB  CYS A 260      19.873  50.074  83.897  1.00  0.00           C
ATOM   1643  HB1 CYS A 260      19.371  49.639  84.788  1.00  0.00           H
ATOM   1644  HB2 CYS A 260      20.354  49.146  83.518  1.00  0.00           H
ATOM   1645  SG  CYS A 260      18.492  50.520  82.666  1.00  0.00           S
ATOM   1646  HG1 CYS A 260      19.009  50.056  81.537  1.00  0.00           H
ATOM   1647  C   CYS A 260      21.863  50.922  85.350  1.00  0.00           C
ATOM   1648  O   CYS A 260      22.914  50.376  85.207  1.00  0.00           O
ATOM   1649  N   ASN A 261      21.489  51.271  86.611  1.00  0.00           N
ATOM   1650  HN  ASN A 261      20.591  51.631  86.851  1.00  0.00           H
ATOM   1651  CA  ASN A 261      22.236  50.877  87.815  1.00  0.00           C
ATOM   1652  HA  ASN A 261      23.265  51.207  87.792  1.00  0.00           H
ATOM   1653  CB  ASN A 261      21.758  51.587  89.122  1.00  0.00           C
ATOM   1654  HB1 ASN A 261      22.398  51.331  89.994  1.00  0.00           H
ATOM   1655  HB2 ASN A 261      20.749  51.198  89.378  1.00  0.00           H
ATOM   1656  CG  ASN A 261      21.796  53.086  89.018  1.00  0.00           C
ATOM   1657  OD1 ASN A 261      22.760  53.734  88.505  1.00  0.00           O
ATOM   1658  ND2 ASN A 261      20.720  53.837  89.491  1.00  0.00           N
ATOM   1659 1HD2 ASN A 261      20.736  54.809  89.256  1.00  0.00           H
ATOM   1660 2HD2 ASN A 261      19.942  53.349  89.887  1.00  0.00           H
ATOM   1661  C   ASN A 261      22.247  49.365  87.986  1.00  0.00           C
ATOM   1662  O   ASN A 261      21.274  48.782  88.346  1.00  0.00           O
ATOM   1663  N   LYS A 262      23.416  48.739  87.608  1.00  0.00           N
ATOM   1664  HN  LYS A 262      24.189  49.222  87.202  1.00  0.00           H
ATOM   1665  CA  LYS A 262      23.471  47.306  87.664  1.00  0.00           C
ATOM   1666  HA  LYS A 262      22.459  46.932  87.715  1.00  0.00           H
ATOM   1667  CB  LYS A 262      24.292  46.685  86.492  1.00  0.00           C
ATOM   1668  HB1 LYS A 262      24.198  45.580  86.550  1.00  0.00           H
ATOM   1669  HB2 LYS A 262      25.368  46.946  86.582  1.00  0.00           H
ATOM   1670  CG  LYS A 262      23.992  47.047  85.036  1.00  0.00           C
ATOM   1671  HG1 LYS A 262      24.815  46.599  84.440  1.00  0.00           H
ATOM   1672  HG2 LYS A 262      24.080  48.122  84.769  1.00  0.00           H
ATOM   1673  CD  LYS A 262      22.601  46.534  84.618  1.00  0.00           C
ATOM   1674  HD1 LYS A 262      22.547  46.609  83.511  1.00  0.00           H
ATOM   1675  HD2 LYS A 262      21.917  47.187  85.202  1.00  0.00           H
ATOM   1676  CE  LYS A 262      22.286  45.092  84.924  1.00  0.00           C
ATOM   1677  HE1 LYS A 262      21.307  44.892  84.440  1.00  0.00           H
ATOM   1678  HE2 LYS A 262      22.100  44.781  85.974  1.00  0.00           H
ATOM   1679  NZ  LYS A 262      23.249  44.099  84.399  1.00  0.00           N
ATOM   1680  HZ1 LYS A 262      23.986  43.959  85.120  1.00  0.00           H
ATOM   1681  HZ2 LYS A 262      23.646  44.363  83.475  1.00  0.00           H
ATOM   1682  HZ3 LYS A 262      22.796  43.164  84.345  1.00  0.00           H
ATOM   1683  C   LYS A 262      24.076  46.843  89.007  1.00  0.00           C
ATOM   1684  O   LYS A 262      25.020  47.462  89.547  1.00  0.00           O
ATOM   1685  N   ALA A 263      23.547  45.810  89.579  1.00  0.00           N
ATOM   1686  HN  ALA A 263      22.697  45.375  89.291  1.00  0.00           H
ATOM   1687  CA  ALA A 263      24.165  45.139  90.744  1.00  0.00           C
ATOM   1688  HA  ALA A 263      24.964  45.714  91.188  1.00  0.00           H
ATOM   1689  CB  ALA A 263      23.159  44.965  91.937  1.00  0.00           C
ATOM   1690  HB1 ALA A 263      22.198  44.945  91.380  1.00  0.00           H
ATOM   1691  HB2 ALA A 263      23.146  45.867  92.585  1.00  0.00           H
ATOM   1692  HB3 ALA A 263      23.378  44.047  92.524  1.00  0.00           H
ATOM   1693  C   ALA A 263      24.880  43.838  90.419  1.00  0.00           C
ATOM   1694  O   ALA A 263      25.322  43.143  91.314  1.00  0.00           O
ATOM   1695  N   ASP A 264      24.986  43.366  89.182  1.00  0.00           N
ATOM   1696  HN  ASP A 264      24.559  43.873  88.438  1.00  0.00           H
ATOM   1697  CA  ASP A 264      25.362  42.000  88.879  1.00  0.00           C
ATOM   1698  HA  ASP A 264      25.192  41.468  89.803  1.00  0.00           H
ATOM   1699  CB  ASP A 264      24.588  41.353  87.656  1.00  0.00           C
ATOM   1700  HB1 ASP A 264      23.526  41.527  87.934  1.00  0.00           H
ATOM   1701  HB2 ASP A 264      24.807  40.267  87.581  1.00  0.00           H
ATOM   1702  CG  ASP A 264      24.753  42.025  86.357  1.00  0.00           C
ATOM   1703  OD1 ASP A 264      24.728  43.283  86.280  1.00  0.00           O
ATOM   1704  OD2 ASP A 264      24.766  41.277  85.373  1.00  0.00           O
ATOM   1705  C   ASP A 264      26.862  41.837  88.707  1.00  0.00           C
ATOM   1706  O   ASP A 264      27.589  42.702  88.288  1.00  0.00           O
ATOM   1707  N   GLU A 265      27.344  40.526  89.018  1.00  0.00           N
ATOM   1708  HN  GLU A 265      26.711  39.970  89.551  1.00  0.00           H
ATOM   1709  CA  GLU A 265      28.725  40.047  88.881  1.00  0.00           C
ATOM   1710  HA  GLU A 265      29.378  40.906  88.898  1.00  0.00           H
ATOM   1711  CB  GLU A 265      28.957  39.140  90.085  1.00  0.00           C
ATOM   1712  HB1 GLU A 265      29.996  38.752  90.012  1.00  0.00           H
ATOM   1713  HB2 GLU A 265      28.150  38.384  90.193  1.00  0.00           H
ATOM   1714  CG  GLU A 265      28.860  39.955  91.378  1.00  0.00           C
ATOM   1715  HG1 GLU A 265      27.825  40.323  91.543  1.00  0.00           H
ATOM   1716  HG2 GLU A 265      29.561  40.818  91.377  1.00  0.00           H
ATOM   1717  CD  GLU A 265      29.254  39.089  92.466  1.00  0.00           C
ATOM   1718  OE1 GLU A 265      30.475  38.785  92.591  1.00  0.00           O
ATOM   1719  OE2 GLU A 265      28.371  38.699  93.299  1.00  0.00           O
ATOM   1720  C   GLU A 265      28.937  39.349  87.573  1.00  0.00           C
ATOM   1721  O   GLU A 265      28.403  38.251  87.293  1.00  0.00           O
ATOM   1722  N   LYS A 266      29.731  39.981  86.695  1.00  0.00           N
ATOM   1723  HN  LYS A 266      30.223  40.781  87.029  1.00  0.00           H
ATOM   1724  CA  LYS A 266      30.168  39.464  85.392  1.00  0.00           C
ATOM   1725  HA  LYS A 266      29.251  39.012  85.043  1.00  0.00           H
ATOM   1726  CB  LYS A 266      30.607  40.385  84.232  1.00  0.00           C
ATOM   1727  HB1 LYS A 266      30.839  39.693  83.394  1.00  0.00           H
ATOM   1728  HB2 LYS A 266      31.551  40.906  84.497  1.00  0.00           H
ATOM   1729  CG  LYS A 266      29.473  41.376  83.825  1.00  0.00           C
ATOM   1730  HG1 LYS A 266      29.824  41.893  82.906  1.00  0.00           H
ATOM   1731  HG2 LYS A 266      29.292  42.096  84.652  1.00  0.00           H
ATOM   1732  CD  LYS A 266      28.205  40.629  83.304  1.00  0.00           C
ATOM   1733  HD1 LYS A 266      27.754  40.022  84.118  1.00  0.00           H
ATOM   1734  HD2 LYS A 266      28.600  39.966  82.505  1.00  0.00           H
ATOM   1735  CE  LYS A 266      27.215  41.517  82.615  1.00  0.00           C
ATOM   1736  HE1 LYS A 266      26.493  40.897  82.041  1.00  0.00           H
ATOM   1737  HE2 LYS A 266      27.630  42.237  81.878  1.00  0.00           H
ATOM   1738  NZ  LYS A 266      26.513  42.396  83.623  1.00  0.00           N
ATOM   1739  HZ1 LYS A 266      27.250  43.043  83.969  1.00  0.00           H
ATOM   1740  HZ2 LYS A 266      26.141  41.877  84.445  1.00  0.00           H
ATOM   1741  HZ3 LYS A 266      25.766  42.855  83.064  1.00  0.00           H
ATOM   1742  C   LYS A 266      31.232  38.275  85.492  1.00  0.00           C
ATOM   1743  O   LYS A 266      32.357  38.510  85.912  1.00  0.00           O
ATOM   1744  N   LEU A 267      30.946  37.089  85.025  1.00  0.00           N
ATOM   1745  HN  LEU A 267      30.037  37.022  84.620  1.00  0.00           H
ATOM   1746  CA  LEU A 267      31.681  35.843  85.046  1.00  0.00           C
ATOM   1747  HA  LEU A 267      32.093  35.897  86.043  1.00  0.00           H
ATOM   1748  CB  LEU A 267      30.836  34.576  84.856  1.00  0.00           C
ATOM   1749  HB1 LEU A 267      31.448  33.649  84.873  1.00  0.00           H
ATOM   1750  HB2 LEU A 267      30.269  34.647  83.904  1.00  0.00           H
ATOM   1751  CG  LEU A 267      29.837  34.363  86.080  1.00  0.00           C
ATOM   1752  HG  LEU A 267      29.424  35.290  86.532  1.00  0.00           H
ATOM   1753  CD1 LEU A 267      28.580  33.370  85.762  1.00  0.00           C
ATOM   1754 1HD1 LEU A 267      29.054  32.401  86.028  1.00  0.00           H
ATOM   1755 2HD1 LEU A 267      28.323  33.512  84.691  1.00  0.00           H
ATOM   1756 3HD1 LEU A 267      27.798  33.630  86.507  1.00  0.00           H
ATOM   1757  CD2 LEU A 267      30.648  33.734  87.196  1.00  0.00           C
ATOM   1758 1HD2 LEU A 267      30.960  32.736  86.819  1.00  0.00           H
ATOM   1759 2HD2 LEU A 267      29.946  33.644  88.053  1.00  0.00           H
ATOM   1760 3HD2 LEU A 267      31.529  34.275  87.602  1.00  0.00           H
ATOM   1761  C   LEU A 267      32.853  35.880  84.081  1.00  0.00           C
ATOM   1762  O   LEU A 267      33.002  36.680  83.169  1.00  0.00           O
ATOM   1763  N   GLU A 268      33.788  34.923  84.391  1.00  0.00           N
ATOM   1764  HN  GLU A 268      33.707  34.423  85.250  1.00  0.00           H
ATOM   1765  CA  GLU A 268      34.921  34.784  83.457  1.00  0.00           C
ATOM   1766  HA  GLU A 268      35.223  35.776  83.156  1.00  0.00           H
ATOM   1767  CB  GLU A 268      35.964  33.885  84.102  1.00  0.00           C
ATOM   1768  HB1 GLU A 268      36.825  33.651  83.441  1.00  0.00           H
ATOM   1769  HB2 GLU A 268      35.569  32.898  84.426  1.00  0.00           H
ATOM   1770  CG  GLU A 268      36.638  34.554  85.298  1.00  0.00           C
ATOM   1771  HG1 GLU A 268      35.913  34.762  86.113  1.00  0.00           H
ATOM   1772  HG2 GLU A 268      36.861  35.586  84.954  1.00  0.00           H
ATOM   1773  CD  GLU A 268      37.984  34.045  85.942  1.00  0.00           C
ATOM   1774  OE1 GLU A 268      39.074  34.168  85.371  1.00  0.00           O
ATOM   1775  OE2 GLU A 268      37.854  33.443  87.065  1.00  0.00           O
ATOM   1776  C   GLU A 268      34.513  33.966  82.108  1.00  0.00           C
ATOM   1777  O   GLU A 268      33.700  33.110  82.119  1.00  0.00           O
ATOM   1778  N   LEU A 269      35.185  34.267  80.946  1.00  0.00           N
ATOM   1779  HN  LEU A 269      35.879  34.980  81.007  1.00  0.00           H
ATOM   1780  CA  LEU A 269      35.003  33.656  79.630  1.00  0.00           C
ATOM   1781  HA  LEU A 269      33.970  33.339  79.633  1.00  0.00           H
ATOM   1782  CB  LEU A 269      35.312  34.710  78.506  1.00  0.00           C
ATOM   1783  HB1 LEU A 269      34.712  34.331  77.651  1.00  0.00           H
ATOM   1784  HB2 LEU A 269      36.384  34.754  78.216  1.00  0.00           H
ATOM   1785  CG  LEU A 269      34.869  36.159  78.716  1.00  0.00           C
ATOM   1786  HG  LEU A 269      35.571  36.616  79.446  1.00  0.00           H
ATOM   1787  CD1 LEU A 269      35.064  36.900  77.394  1.00  0.00           C
ATOM   1788 1HD1 LEU A 269      36.145  36.856  77.140  1.00  0.00           H
ATOM   1789 2HD1 LEU A 269      34.734  37.952  77.534  1.00  0.00           H
ATOM   1790 3HD1 LEU A 269      34.440  36.452  76.592  1.00  0.00           H
ATOM   1791  CD2 LEU A 269      33.468  36.287  79.171  1.00  0.00           C
ATOM   1792 1HD2 LEU A 269      32.626  36.071  78.479  1.00  0.00           H
ATOM   1793 2HD2 LEU A 269      33.311  37.352  79.445  1.00  0.00           H
ATOM   1794 3HD2 LEU A 269      33.422  35.702  80.114  1.00  0.00           H
ATOM   1795  C   LEU A 269      35.816  32.308  79.494  1.00  0.00           C
ATOM   1796  O   LEU A 269      36.806  32.060  80.173  1.00  0.00           O
ATOM   1797  N   GLY A 270      35.300  31.433  78.597  1.00  0.00           N
ATOM   1798  HN  GLY A 270      34.522  31.578  77.990  1.00  0.00           H
ATOM   1799  CA  GLY A 270      36.157  30.240  78.264  1.00  0.00           C
ATOM   1800  HA1 GLY A 270      37.032  30.139  78.889  1.00  0.00           H
ATOM   1801  HA2 GLY A 270      36.384  30.378  77.217  1.00  0.00           H
ATOM   1802  C   GLY A 270      35.460  28.913  78.350  1.00  0.00           C
ATOM   1803  O   GLY A 270      36.131  27.870  78.105  1.00  0.00           O
ATOM   1804  N   ASP A 271      34.210  28.854  78.770  1.00  0.00           N
ATOM   1805  HN  ASP A 271      33.832  29.760  78.944  1.00  0.00           H
ATOM   1806  CA  ASP A 271      33.314  27.683  78.797  1.00  0.00           C
ATOM   1807  HA  ASP A 271      33.779  26.923  79.407  1.00  0.00           H
ATOM   1808  CB  ASP A 271      31.948  28.234  79.422  1.00  0.00           C
ATOM   1809  HB1 ASP A 271      31.149  27.470  79.308  1.00  0.00           H
ATOM   1810  HB2 ASP A 271      31.750  29.252  79.022  1.00  0.00           H
ATOM   1811  CG  ASP A 271      32.175  28.367  80.932  1.00  0.00           C
ATOM   1812  OD1 ASP A 271      32.397  29.495  81.397  1.00  0.00           O
ATOM   1813  OD2 ASP A 271      32.180  27.316  81.643  1.00  0.00           O
ATOM   1814  C   ASP A 271      33.038  27.094  77.393  1.00  0.00           C
ATOM   1815  O   ASP A 271      32.647  27.764  76.465  1.00  0.00           O
ATOM   1816  N   THR A 272      33.490  25.782  77.148  1.00  0.00           N
ATOM   1817  HN  THR A 272      33.899  25.335  77.940  1.00  0.00           H
ATOM   1818  CA  THR A 272      33.518  25.286  75.819  1.00  0.00           C
ATOM   1819  HA  THR A 272      32.588  25.608  75.374  1.00  0.00           H
ATOM   1820  CB  THR A 272      34.730  25.820  74.982  1.00  0.00           C
ATOM   1821  HB  THR A 272      34.583  26.920  74.933  1.00  0.00           H
ATOM   1822  OG1 THR A 272      34.725  25.412  73.647  1.00  0.00           O
ATOM   1823  HG1 THR A 272      34.189  26.045  73.164  1.00  0.00           H
ATOM   1824  CG2 THR A 272      36.003  25.454  75.651  1.00  0.00           C
ATOM   1825 1HG2 THR A 272      36.893  25.696  75.032  1.00  0.00           H
ATOM   1826 2HG2 THR A 272      36.258  24.375  75.734  1.00  0.00           H
ATOM   1827 3HG2 THR A 272      36.200  26.036  76.576  1.00  0.00           H
ATOM   1828  C   THR A 272      33.544  23.800  75.755  1.00  0.00           C
ATOM   1829  O   THR A 272      34.064  23.123  76.633  1.00  0.00           O
ATOM   1830  N   VAL A 273      32.947  23.175  74.751  1.00  0.00           N
ATOM   1831  HN  VAL A 273      32.548  23.640  73.965  1.00  0.00           H
ATOM   1832  CA  VAL A 273      32.627  21.799  74.711  1.00  0.00           C
ATOM   1833  HA  VAL A 273      32.130  21.553  75.637  1.00  0.00           H
ATOM   1834  CB  VAL A 273      31.678  21.448  73.602  1.00  0.00           C
ATOM   1835  HB  VAL A 273      31.340  20.390  73.599  1.00  0.00           H
ATOM   1836  CG1 VAL A 273      30.409  22.257  73.910  1.00  0.00           C
ATOM   1837 1HG1 VAL A 273      30.680  23.319  73.729  1.00  0.00           H
ATOM   1838 2HG1 VAL A 273      30.116  22.232  74.982  1.00  0.00           H
ATOM   1839 3HG1 VAL A 273      29.491  21.906  73.393  1.00  0.00           H
ATOM   1840  CG2 VAL A 273      32.225  21.771  72.230  1.00  0.00           C
ATOM   1841 1HG2 VAL A 273      31.632  21.240  71.455  1.00  0.00           H
ATOM   1842 2HG2 VAL A 273      33.293  21.487  72.120  1.00  0.00           H
ATOM   1843 3HG2 VAL A 273      32.081  22.859  72.058  1.00  0.00           H
ATOM   1844  C   VAL A 273      33.879  20.901  74.697  1.00  0.00           C
ATOM   1845  O   VAL A 273      34.968  21.205  74.220  1.00  0.00           O
ATOM   1846  N   VAL A 274      33.859  19.688  75.258  1.00  0.00           N
ATOM   1847  HN  VAL A 274      34.715  19.179  75.298  1.00  0.00           H
ATOM   1848  CA  VAL A 274      32.764  19.045  76.029  1.00  0.00           C
ATOM   1849  HA  VAL A 274      31.904  19.103  75.378  1.00  0.00           H
ATOM   1850  CB  VAL A 274      33.116  17.567  76.168  1.00  0.00           C
ATOM   1851  HB  VAL A 274      34.158  17.483  76.544  1.00  0.00           H
ATOM   1852  CG1 VAL A 274      32.189  16.814  77.133  1.00  0.00           C
ATOM   1853 1HG1 VAL A 274      31.153  16.969  76.764  1.00  0.00           H
ATOM   1854 2HG1 VAL A 274      32.148  17.251  78.153  1.00  0.00           H
ATOM   1855 3HG1 VAL A 274      32.523  15.767  77.295  1.00  0.00           H
ATOM   1856  CG2 VAL A 274      33.076  16.963  74.769  1.00  0.00           C
ATOM   1857 1HG2 VAL A 274      33.902  17.333  74.124  1.00  0.00           H
ATOM   1858 2HG2 VAL A 274      32.111  17.202  74.274  1.00  0.00           H
ATOM   1859 3HG2 VAL A 274      33.078  15.853  74.723  1.00  0.00           H
ATOM   1860  C   VAL A 274      32.530  19.721  77.352  1.00  0.00           C
ATOM   1861  O   VAL A 274      33.400  19.919  78.198  1.00  0.00           O
ATOM   1862  N   LEU A 275      31.273  20.164  77.424  1.00  0.00           N
ATOM   1863  HN  LEU A 275      30.591  19.732  76.840  1.00  0.00           H
ATOM   1864  CA  LEU A 275      30.819  20.947  78.539  1.00  0.00           C
ATOM   1865  HA  LEU A 275      30.807  20.259  79.372  1.00  0.00           H
ATOM   1866  CB  LEU A 275      31.639  22.214  78.949  1.00  0.00           C
ATOM   1867  HB1 LEU A 275      31.873  22.608  77.937  1.00  0.00           H
ATOM   1868  HB2 LEU A 275      32.612  21.825  79.319  1.00  0.00           H
ATOM   1869  CG  LEU A 275      31.036  23.192  79.912  1.00  0.00           C
ATOM   1870  HG  LEU A 275      30.016  23.466  79.565  1.00  0.00           H
ATOM   1871  CD1 LEU A 275      30.957  22.750  81.360  1.00  0.00           C
ATOM   1872 1HD1 LEU A 275      30.415  21.781  81.325  1.00  0.00           H
ATOM   1873 2HD1 LEU A 275      30.483  23.574  81.935  1.00  0.00           H
ATOM   1874 3HD1 LEU A 275      31.969  22.534  81.765  1.00  0.00           H
ATOM   1875  CD2 LEU A 275      31.756  24.542  79.778  1.00  0.00           C
ATOM   1876 1HD2 LEU A 275      31.277  25.248  80.490  1.00  0.00           H
ATOM   1877 2HD2 LEU A 275      31.652  25.060  78.801  1.00  0.00           H
ATOM   1878 3HD2 LEU A 275      32.806  24.383  80.103  1.00  0.00           H
ATOM   1879  C   LEU A 275      29.398  21.366  78.298  1.00  0.00           C
ATOM   1880  O   LEU A 275      29.143  22.161  77.412  1.00  0.00           O
ATOM   1881  N   GLY A 276      28.349  20.820  78.940  1.00  0.00           N
ATOM   1882  HN  GLY A 276      28.415  19.916  79.357  1.00  0.00           H
ATOM   1883  CA  GLY A 276      26.968  21.287  78.869  1.00  0.00           C
ATOM   1884  HA1 GLY A 276      26.391  20.648  79.521  1.00  0.00           H
ATOM   1885  HA2 GLY A 276      26.584  21.102  77.876  1.00  0.00           H
ATOM   1886  C   GLY A 276      26.705  22.738  79.232  1.00  0.00           C
ATOM   1887  O   GLY A 276      27.533  23.365  79.930  1.00  0.00           O
ATOM   1888  N   SER A 277      25.488  23.243  78.855  1.00  0.00           N
ATOM   1889  HN  SER A 277      24.880  22.631  78.357  1.00  0.00           H
ATOM   1890  CA  SER A 277      25.045  24.616  79.061  1.00  0.00           C
ATOM   1891  HA  SER A 277      24.111  24.609  78.518  1.00  0.00           H
ATOM   1892  CB  SER A 277      24.709  24.891  80.580  1.00  0.00           C
ATOM   1893  HB1 SER A 277      25.594  25.114  81.214  1.00  0.00           H
ATOM   1894  HB2 SER A 277      24.149  24.018  80.978  1.00  0.00           H
ATOM   1895  OG  SER A 277      23.853  26.017  80.749  1.00  0.00           O
ATOM   1896  HG1 SER A 277      23.047  25.662  81.133  1.00  0.00           H
ATOM   1897  C   SER A 277      25.835  25.677  78.367  1.00  0.00           C
ATOM   1898  O   SER A 277      26.425  25.482  77.303  1.00  0.00           O
ATOM   1899  N   GLN A 278      25.880  26.938  78.935  1.00  0.00           N
ATOM   1900  HN  GLN A 278      25.223  27.023  79.679  1.00  0.00           H
ATOM   1901  CA  GLN A 278      26.868  27.906  78.693  1.00  0.00           C
ATOM   1902  HA  GLN A 278      26.538  28.681  79.370  1.00  0.00           H
ATOM   1903  CB  GLN A 278      28.310  27.398  79.051  1.00  0.00           C
ATOM   1904  HB1 GLN A 278      29.109  27.895  78.460  1.00  0.00           H
ATOM   1905  HB2 GLN A 278      28.247  26.323  78.777  1.00  0.00           H
ATOM   1906  CG  GLN A 278      28.810  27.320  80.449  1.00  0.00           C
ATOM   1907  HG1 GLN A 278      29.639  26.586  80.540  1.00  0.00           H
ATOM   1908  HG2 GLN A 278      28.010  26.781  80.999  1.00  0.00           H
ATOM   1909  CD  GLN A 278      29.051  28.721  81.010  1.00  0.00           C
ATOM   1910  OE1 GLN A 278      29.167  29.628  80.175  1.00  0.00           O
ATOM   1911  NE2 GLN A 278      29.322  28.736  82.326  1.00  0.00           N
ATOM   1912 1HE2 GLN A 278      29.553  29.634  82.700  1.00  0.00           H
ATOM   1913 2HE2 GLN A 278      29.368  27.897  82.869  1.00  0.00           H
ATOM   1914  C   GLN A 278      26.926  28.658  77.359  1.00  0.00           C
ATOM   1915  O   GLN A 278      26.490  28.220  76.319  1.00  0.00           O
ATOM   1916  N   ASN A 279      27.396  29.920  77.497  1.00  0.00           N
ATOM   1917  HN  ASN A 279      27.664  30.213  78.411  1.00  0.00           H
ATOM   1918  CA  ASN A 279      27.617  30.840  76.455  1.00  0.00           C
ATOM   1919  HA  ASN A 279      26.659  30.957  75.971  1.00  0.00           H
ATOM   1920  CB  ASN A 279      27.777  32.310  77.040  1.00  0.00           C
ATOM   1921  HB1 ASN A 279      28.771  32.278  77.536  1.00  0.00           H
ATOM   1922  HB2 ASN A 279      27.024  32.332  77.856  1.00  0.00           H
ATOM   1923  CG  ASN A 279      27.732  33.383  75.963  1.00  0.00           C
ATOM   1924  OD1 ASN A 279      27.526  33.303  74.748  1.00  0.00           O
ATOM   1925  ND2 ASN A 279      27.932  34.677  76.441  1.00  0.00           N
ATOM   1926 1HD2 ASN A 279      27.620  35.396  75.820  1.00  0.00           H
ATOM   1927 2HD2 ASN A 279      27.899  34.793  77.434  1.00  0.00           H
ATOM   1928  C   ASN A 279      28.542  30.524  75.302  1.00  0.00           C
ATOM   1929  O   ASN A 279      29.757  30.511  75.349  1.00  0.00           O
ATOM   1930  N   LYS A 280      27.963  30.402  74.127  1.00  0.00           N
ATOM   1931  HN  LYS A 280      27.017  30.675  73.971  1.00  0.00           H
ATOM   1932  CA  LYS A 280      28.636  29.976  72.933  1.00  0.00           C
ATOM   1933  HA  LYS A 280      29.328  29.192  73.204  1.00  0.00           H
ATOM   1934  CB  LYS A 280      27.640  29.395  71.936  1.00  0.00           C
ATOM   1935  HB1 LYS A 280      28.128  29.091  70.985  1.00  0.00           H
ATOM   1936  HB2 LYS A 280      26.939  30.215  71.671  1.00  0.00           H
ATOM   1937  CG  LYS A 280      26.722  28.368  72.561  1.00  0.00           C
ATOM   1938  HG1 LYS A 280      26.134  27.851  71.773  1.00  0.00           H
ATOM   1939  HG2 LYS A 280      26.017  28.764  73.324  1.00  0.00           H
ATOM   1940  CD  LYS A 280      27.365  27.202  73.297  1.00  0.00           C
ATOM   1941  HD1 LYS A 280      27.847  27.569  74.228  1.00  0.00           H
ATOM   1942  HD2 LYS A 280      28.252  26.847  72.730  1.00  0.00           H
ATOM   1943  CE  LYS A 280      26.524  26.003  73.774  1.00  0.00           C
ATOM   1944  HE1 LYS A 280      27.227  25.367  74.353  1.00  0.00           H
ATOM   1945  HE2 LYS A 280      26.090  25.347  72.989  1.00  0.00           H
ATOM   1946  NZ  LYS A 280      25.497  26.344  74.752  1.00  0.00           N
ATOM   1947  HZ1 LYS A 280      24.677  26.728  74.242  1.00  0.00           H
ATOM   1948  HZ2 LYS A 280      25.900  27.072  75.376  1.00  0.00           H
ATOM   1949  HZ3 LYS A 280      25.188  25.452  75.188  1.00  0.00           H
ATOM   1950  C   LYS A 280      29.415  31.129  72.330  1.00  0.00           C
ATOM   1951  O   LYS A 280      30.203  30.947  71.410  1.00  0.00           O
ATOM   1952  N   ALA A 281      29.239  32.407  72.762  1.00  0.00           N
ATOM   1953  HN  ALA A 281      28.460  32.677  73.322  1.00  0.00           H
ATOM   1954  CA  ALA A 281      29.933  33.517  72.124  1.00  0.00           C
ATOM   1955  HA  ALA A 281      29.611  33.563  71.094  1.00  0.00           H
ATOM   1956  CB  ALA A 281      29.401  34.814  72.644  1.00  0.00           C
ATOM   1957  HB1 ALA A 281      29.613  34.908  73.730  1.00  0.00           H
ATOM   1958  HB2 ALA A 281      28.297  34.706  72.581  1.00  0.00           H
ATOM   1959  HB3 ALA A 281      29.736  35.675  72.027  1.00  0.00           H
ATOM   1960  C   ALA A 281      31.436  33.506  72.093  1.00  0.00           C
ATOM   1961  O   ALA A 281      32.071  33.722  71.080  1.00  0.00           O
ATOM   1962  N   CYS A 282      32.173  33.090  73.190  1.00  0.00           N
ATOM   1963  HN  CYS A 282      31.612  32.861  73.982  1.00  0.00           H
ATOM   1964  CA  CYS A 282      33.630  33.094  73.281  1.00  0.00           C
ATOM   1965  HA  CYS A 282      33.906  34.114  73.056  1.00  0.00           H
ATOM   1966  CB  CYS A 282      34.232  32.659  74.708  1.00  0.00           C
ATOM   1967  HB1 CYS A 282      34.054  31.578  74.893  1.00  0.00           H
ATOM   1968  HB2 CYS A 282      33.630  33.177  75.485  1.00  0.00           H
ATOM   1969  SG  CYS A 282      35.921  33.058  75.129  1.00  0.00           S
ATOM   1970  C   CYS A 282      34.272  32.199  72.274  1.00  0.00           C
ATOM   1971  O   CYS A 282      35.275  32.523  71.605  1.00  0.00           O
ATOM   1972  N   THR A 283      33.700  30.996  72.103  1.00  0.00           N
ATOM   1973  HN  THR A 283      32.988  30.643  72.705  1.00  0.00           H
ATOM   1974  CA  THR A 283      34.320  29.971  71.270  1.00  0.00           C
ATOM   1975  HA  THR A 283      35.384  30.057  71.435  1.00  0.00           H
ATOM   1976  CB  THR A 283      33.761  28.589  71.439  1.00  0.00           C
ATOM   1977  HB  THR A 283      32.672  28.656  71.233  1.00  0.00           H
ATOM   1978  OG1 THR A 283      33.985  28.105  72.793  1.00  0.00           O
ATOM   1979  HG1 THR A 283      33.500  28.723  73.343  1.00  0.00           H
ATOM   1980  CG2 THR A 283      34.490  27.634  70.458  1.00  0.00           C
ATOM   1981 1HG2 THR A 283      34.355  26.580  70.782  1.00  0.00           H
ATOM   1982 2HG2 THR A 283      35.584  27.754  70.305  1.00  0.00           H
ATOM   1983 3HG2 THR A 283      34.015  27.755  69.461  1.00  0.00           H
ATOM   1984  C   THR A 283      34.327  30.367  69.761  1.00  0.00           C
ATOM   1985  O   THR A 283      35.247  30.408  68.963  1.00  0.00           O
ATOM   1986  N   VAL A 284      33.179  30.890  69.353  1.00  0.00           N
ATOM   1987  HN  VAL A 284      32.547  31.240  70.040  1.00  0.00           H
ATOM   1988  CA  VAL A 284      32.777  31.291  68.016  1.00  0.00           C
ATOM   1989  HA  VAL A 284      33.288  30.625  67.336  1.00  0.00           H
ATOM   1990  CB  VAL A 284      31.350  31.120  67.667  1.00  0.00           C
ATOM   1991  HB  VAL A 284      30.863  31.778  68.417  1.00  0.00           H
ATOM   1992  CG1 VAL A 284      30.925  31.753  66.306  1.00  0.00           C
ATOM   1993 1HG1 VAL A 284      31.116  32.844  66.212  1.00  0.00           H
ATOM   1994 2HG1 VAL A 284      29.910  31.413  66.008  1.00  0.00           H
ATOM   1995 3HG1 VAL A 284      31.568  31.298  65.523  1.00  0.00           H
ATOM   1996  CG2 VAL A 284      30.881  29.662  67.783  1.00  0.00           C
ATOM   1997 1HG2 VAL A 284      30.920  29.415  68.866  1.00  0.00           H
ATOM   1998 2HG2 VAL A 284      31.386  28.949  67.096  1.00  0.00           H
ATOM   1999 3HG2 VAL A 284      29.774  29.662  67.687  1.00  0.00           H
ATOM   2000  C   VAL A 284      33.462  32.555  67.672  1.00  0.00           C
ATOM   2001  O   VAL A 284      34.061  32.723  66.611  1.00  0.00           O
ATOM   2002  N   LEU A 285      33.511  33.549  68.615  1.00  0.00           N
ATOM   2003  HN  LEU A 285      32.802  33.583  69.315  1.00  0.00           H
ATOM   2004  CA  LEU A 285      34.382  34.706  68.485  1.00  0.00           C
ATOM   2005  HA  LEU A 285      33.968  35.331  67.707  1.00  0.00           H
ATOM   2006  CB  LEU A 285      34.306  35.583  69.747  1.00  0.00           C
ATOM   2007  HB1 LEU A 285      34.505  35.005  70.675  1.00  0.00           H
ATOM   2008  HB2 LEU A 285      33.228  35.832  69.853  1.00  0.00           H
ATOM   2009  CG  LEU A 285      35.157  36.888  69.901  1.00  0.00           C
ATOM   2010  HG  LEU A 285      36.216  36.557  69.845  1.00  0.00           H
ATOM   2011  CD1 LEU A 285      34.903  37.788  68.616  1.00  0.00           C
ATOM   2012 1HD1 LEU A 285      34.847  37.211  67.669  1.00  0.00           H
ATOM   2013 2HD1 LEU A 285      35.706  38.554  68.572  1.00  0.00           H
ATOM   2014 3HD1 LEU A 285      33.946  38.346  68.698  1.00  0.00           H
ATOM   2015  CD2 LEU A 285      35.157  37.668  71.237  1.00  0.00           C
ATOM   2016 1HD2 LEU A 285      34.183  38.164  71.433  1.00  0.00           H
ATOM   2017 2HD2 LEU A 285      35.937  38.457  71.304  1.00  0.00           H
ATOM   2018 3HD2 LEU A 285      35.357  36.938  72.050  1.00  0.00           H
ATOM   2019  C   LEU A 285      35.879  34.443  68.230  1.00  0.00           C
ATOM   2020  O   LEU A 285      36.431  34.938  67.274  1.00  0.00           O
ATOM   2021  N   PHE A 286      36.554  33.660  69.101  1.00  0.00           N
ATOM   2022  HN  PHE A 286      36.089  33.217  69.863  1.00  0.00           H
ATOM   2023  CA  PHE A 286      37.955  33.332  69.059  1.00  0.00           C
ATOM   2024  HA  PHE A 286      38.608  34.181  69.197  1.00  0.00           H
ATOM   2025  CB  PHE A 286      38.052  32.462  70.334  1.00  0.00           C
ATOM   2026  HB1 PHE A 286      37.286  31.660  70.398  1.00  0.00           H
ATOM   2027  HB2 PHE A 286      37.798  33.010  71.267  1.00  0.00           H
ATOM   2028  CG  PHE A 286      39.370  31.593  70.562  1.00  0.00           C
ATOM   2029  CD1 PHE A 286      40.157  31.821  71.683  1.00  0.00           C
ATOM   2030  HD1 PHE A 286      40.021  32.785  72.150  1.00  0.00           H
ATOM   2031  CE1 PHE A 286      41.243  30.911  71.953  1.00  0.00           C
ATOM   2032  HE1 PHE A 286      41.856  31.208  72.791  1.00  0.00           H
ATOM   2033  CZ  PHE A 286      41.426  29.766  71.176  1.00  0.00           C
ATOM   2034  HZ  PHE A 286      42.182  29.062  71.492  1.00  0.00           H
ATOM   2035  CD2 PHE A 286      39.560  30.355  69.861  1.00  0.00           C
ATOM   2036  HD2 PHE A 286      38.861  30.076  69.087  1.00  0.00           H
ATOM   2037  CE2 PHE A 286      40.486  29.402  70.226  1.00  0.00           C
ATOM   2038  HE2 PHE A 286      40.603  28.412  69.810  1.00  0.00           H
ATOM   2039  C   PHE A 286      38.384  32.582  67.785  1.00  0.00           C
ATOM   2040  O   PHE A 286      39.325  32.929  67.094  1.00  0.00           O
ATOM   2041  N   MET A 287      37.656  31.577  67.437  1.00  0.00           N
ATOM   2042  HN  MET A 287      36.840  31.302  67.940  1.00  0.00           H
ATOM   2043  CA  MET A 287      37.802  30.791  66.219  1.00  0.00           C
ATOM   2044  HA  MET A 287      38.827  30.451  66.183  1.00  0.00           H
ATOM   2045  CB  MET A 287      36.873  29.522  66.081  1.00  0.00           C
ATOM   2046  HB1 MET A 287      36.992  29.047  65.084  1.00  0.00           H
ATOM   2047  HB2 MET A 287      35.875  30.006  66.013  1.00  0.00           H
ATOM   2048  CG  MET A 287      37.034  28.463  67.211  1.00  0.00           C
ATOM   2049  HG1 MET A 287      36.250  27.688  67.071  1.00  0.00           H
ATOM   2050  HG2 MET A 287      36.856  28.889  68.221  1.00  0.00           H
ATOM   2051  SD  MET A 287      38.623  27.609  67.178  1.00  0.00           S
ATOM   2052  CE  MET A 287      38.329  26.649  68.657  1.00  0.00           C
ATOM   2053  HE1 MET A 287      38.353  27.199  69.622  1.00  0.00           H
ATOM   2054  HE2 MET A 287      39.042  25.802  68.742  1.00  0.00           H
ATOM   2055  HE3 MET A 287      37.358  26.133  68.497  1.00  0.00           H
ATOM   2056  C   MET A 287      37.621  31.613  64.971  1.00  0.00           C
ATOM   2057  O   MET A 287      38.314  31.444  63.994  1.00  0.00           O
ATOM   2058  N   LEU A 288      36.608  32.534  64.931  1.00  0.00           N
ATOM   2059  HN  LEU A 288      36.049  32.736  65.731  1.00  0.00           H
ATOM   2060  CA  LEU A 288      36.614  33.434  63.811  1.00  0.00           C
ATOM   2061  HA  LEU A 288      36.510  32.724  63.003  1.00  0.00           H
ATOM   2062  CB  LEU A 288      35.260  34.296  63.744  1.00  0.00           C
ATOM   2063  HB1 LEU A 288      35.350  35.103  62.985  1.00  0.00           H
ATOM   2064  HB2 LEU A 288      35.118  34.730  64.756  1.00  0.00           H
ATOM   2065  CG  LEU A 288      34.018  33.500  63.300  1.00  0.00           C
ATOM   2066  HG  LEU A 288      33.939  32.601  63.949  1.00  0.00           H
ATOM   2067  CD1 LEU A 288      32.765  34.397  63.626  1.00  0.00           C
ATOM   2068 1HD1 LEU A 288      32.699  35.265  62.935  1.00  0.00           H
ATOM   2069 2HD1 LEU A 288      32.798  34.701  64.695  1.00  0.00           H
ATOM   2070 3HD1 LEU A 288      31.827  33.825  63.464  1.00  0.00           H
ATOM   2071  CD2 LEU A 288      33.923  33.164  61.782  1.00  0.00           C
ATOM   2072 1HD2 LEU A 288      34.752  32.475  61.513  1.00  0.00           H
ATOM   2073 2HD2 LEU A 288      33.902  34.117  61.210  1.00  0.00           H
ATOM   2074 3HD2 LEU A 288      32.950  32.655  61.615  1.00  0.00           H
ATOM   2075  C   LEU A 288      37.734  34.382  63.544  1.00  0.00           C
ATOM   2076  O   LEU A 288      38.126  34.650  62.390  1.00  0.00           O
ATOM   2077  N   LEU A 289      38.269  34.938  64.653  1.00  0.00           N
ATOM   2078  HN  LEU A 289      37.852  34.837  65.553  1.00  0.00           H
ATOM   2079  CA  LEU A 289      39.502  35.790  64.684  1.00  0.00           C
ATOM   2080  HA  LEU A 289      39.282  36.578  63.979  1.00  0.00           H
ATOM   2081  CB  LEU A 289      39.721  36.343  66.090  1.00  0.00           C
ATOM   2082  HB1 LEU A 289      40.711  36.845  66.136  1.00  0.00           H
ATOM   2083  HB2 LEU A 289      39.636  35.623  66.931  1.00  0.00           H
ATOM   2084  CG  LEU A 289      38.762  37.568  66.338  1.00  0.00           C
ATOM   2085  HG  LEU A 289      37.701  37.237  66.368  1.00  0.00           H
ATOM   2086  CD1 LEU A 289      38.946  38.092  67.788  1.00  0.00           C
ATOM   2087 1HD1 LEU A 289      39.970  38.435  68.050  1.00  0.00           H
ATOM   2088 2HD1 LEU A 289      38.691  37.332  68.559  1.00  0.00           H
ATOM   2089 3HD1 LEU A 289      38.201  38.911  67.878  1.00  0.00           H
ATOM   2090  CD2 LEU A 289      38.933  38.709  65.339  1.00  0.00           C
ATOM   2091 1HD2 LEU A 289      40.003  38.991  65.238  1.00  0.00           H
ATOM   2092 2HD2 LEU A 289      38.379  39.617  65.662  1.00  0.00           H
ATOM   2093 3HD2 LEU A 289      38.607  38.372  64.332  1.00  0.00           H
ATOM   2094  C   LEU A 289      40.782  35.023  64.151  1.00  0.00           C
ATOM   2095  O   LEU A 289      41.594  35.591  63.419  1.00  0.00           O
ATOM   2096  N   TYR A 290      40.922  33.729  64.485  1.00  0.00           N
ATOM   2097  HN  TYR A 290      40.292  33.422  65.195  1.00  0.00           H
ATOM   2098  CA  TYR A 290      41.960  32.828  63.954  1.00  0.00           C
ATOM   2099  HA  TYR A 290      42.915  33.314  64.089  1.00  0.00           H
ATOM   2100  CB  TYR A 290      41.902  31.491  64.745  1.00  0.00           C
ATOM   2101  HB1 TYR A 290      41.083  30.765  64.556  1.00  0.00           H
ATOM   2102  HB2 TYR A 290      41.888  31.649  65.845  1.00  0.00           H
ATOM   2103  CG  TYR A 290      43.225  30.861  64.549  1.00  0.00           C
ATOM   2104  CD1 TYR A 290      44.395  31.107  65.340  1.00  0.00           C
ATOM   2105  HD1 TYR A 290      44.299  31.979  65.969  1.00  0.00           H
ATOM   2106  CE1 TYR A 290      45.599  30.380  65.080  1.00  0.00           C
ATOM   2107  HE1 TYR A 290      46.479  30.635  65.652  1.00  0.00           H
ATOM   2108  CZ  TYR A 290      45.609  29.347  64.174  1.00  0.00           C
ATOM   2109  OH  TYR A 290      46.790  28.652  63.955  1.00  0.00           O
ATOM   2110  HH  TYR A 290      47.470  29.220  64.324  1.00  0.00           H
ATOM   2111  CD2 TYR A 290      43.354  29.843  63.566  1.00  0.00           C
ATOM   2112  HD2 TYR A 290      42.459  29.640  62.997  1.00  0.00           H
ATOM   2113  CE2 TYR A 290      44.428  29.027  63.501  1.00  0.00           C
ATOM   2114  HE2 TYR A 290      44.425  28.239  62.763  1.00  0.00           H
ATOM   2115  C   TYR A 290      41.744  32.597  62.407  1.00  0.00           C
ATOM   2116  O   TYR A 290      42.668  32.611  61.601  1.00  0.00           O
ATOM   2117  N   PHE A 291      40.444  32.449  61.930  1.00  0.00           N
ATOM   2118  HN  PHE A 291      39.662  32.586  62.534  1.00  0.00           H
ATOM   2119  CA  PHE A 291      40.186  32.298  60.529  1.00  0.00           C
ATOM   2120  HA  PHE A 291      40.929  31.632  60.116  1.00  0.00           H
ATOM   2121  CB  PHE A 291      38.766  31.725  60.448  1.00  0.00           C
ATOM   2122  HB1 PHE A 291      38.077  32.542  60.750  1.00  0.00           H
ATOM   2123  HB2 PHE A 291      38.717  30.838  61.117  1.00  0.00           H
ATOM   2124  CG  PHE A 291      38.347  31.319  59.027  1.00  0.00           C
ATOM   2125  CD1 PHE A 291      38.121  29.914  58.704  1.00  0.00           C
ATOM   2126  HD1 PHE A 291      38.284  29.114  59.412  1.00  0.00           H
ATOM   2127  CE1 PHE A 291      37.797  29.535  57.416  1.00  0.00           C
ATOM   2128  HE1 PHE A 291      37.850  28.496  57.125  1.00  0.00           H
ATOM   2129  CZ  PHE A 291      37.588  30.449  56.455  1.00  0.00           C
ATOM   2130  HZ  PHE A 291      37.381  30.061  55.468  1.00  0.00           H
ATOM   2131  CD2 PHE A 291      38.149  32.247  57.977  1.00  0.00           C
ATOM   2132  HD2 PHE A 291      38.580  33.237  57.957  1.00  0.00           H
ATOM   2133  CE2 PHE A 291      37.701  31.785  56.716  1.00  0.00           C
ATOM   2134  HE2 PHE A 291      37.476  32.432  55.881  1.00  0.00           H
ATOM   2135  C   PHE A 291      40.499  33.537  59.710  1.00  0.00           C
ATOM   2136  O   PHE A 291      41.254  33.453  58.695  1.00  0.00           O
ATOM   2137  N   PHE A 292      40.031  34.721  60.226  1.00  0.00           N
ATOM   2138  HN  PHE A 292      39.461  34.708  61.044  1.00  0.00           H
ATOM   2139  CA  PHE A 292      40.378  36.046  59.684  1.00  0.00           C
ATOM   2140  HA  PHE A 292      40.010  36.035  58.669  1.00  0.00           H
ATOM   2141  CB  PHE A 292      39.711  37.236  60.455  1.00  0.00           C
ATOM   2142  HB1 PHE A 292      40.032  36.917  61.470  1.00  0.00           H
ATOM   2143  HB2 PHE A 292      38.607  37.163  60.359  1.00  0.00           H
ATOM   2144  CG  PHE A 292      40.158  38.645  60.201  1.00  0.00           C
ATOM   2145  CD1 PHE A 292      40.409  39.150  58.900  1.00  0.00           C
ATOM   2146  HD1 PHE A 292      40.368  38.555  58.000  1.00  0.00           H
ATOM   2147  CE1 PHE A 292      40.774  40.503  58.771  1.00  0.00           C
ATOM   2148  HE1 PHE A 292      41.057  40.927  57.819  1.00  0.00           H
ATOM   2149  CZ  PHE A 292      40.861  41.364  59.866  1.00  0.00           C
ATOM   2150  HZ  PHE A 292      41.138  42.384  59.648  1.00  0.00           H
ATOM   2151  CD2 PHE A 292      40.128  39.504  61.297  1.00  0.00           C
ATOM   2152  HD2 PHE A 292      40.155  39.199  62.332  1.00  0.00           H
ATOM   2153  CE2 PHE A 292      40.556  40.823  61.091  1.00  0.00           C
ATOM   2154  HE2 PHE A 292      40.611  41.479  61.947  1.00  0.00           H
ATOM   2155  C   PHE A 292      41.864  36.305  59.573  1.00  0.00           C
ATOM   2156  O   PHE A 292      42.348  36.510  58.474  1.00  0.00           O
ATOM   2157  N   THR A 293      42.689  35.973  60.607  1.00  0.00           N
ATOM   2158  HN  THR A 293      42.337  35.511  61.417  1.00  0.00           H
ATOM   2159  CA  THR A 293      44.113  36.163  60.653  1.00  0.00           C
ATOM   2160  HA  THR A 293      44.372  37.188  60.429  1.00  0.00           H
ATOM   2161  CB  THR A 293      44.723  35.945  62.047  1.00  0.00           C
ATOM   2162  HB  THR A 293      44.301  34.979  62.398  1.00  0.00           H
ATOM   2163  OG1 THR A 293      44.341  36.986  62.987  1.00  0.00           O
ATOM   2164  HG1 THR A 293      43.436  36.735  63.185  1.00  0.00           H
ATOM   2165  CG2 THR A 293      46.227  35.805  62.029  1.00  0.00           C
ATOM   2166 1HG2 THR A 293      46.779  36.666  61.594  1.00  0.00           H
ATOM   2167 2HG2 THR A 293      46.596  34.913  61.480  1.00  0.00           H
ATOM   2168 3HG2 THR A 293      46.724  35.670  63.013  1.00  0.00           H
ATOM   2169  C   THR A 293      44.789  35.292  59.582  1.00  0.00           C
ATOM   2170  O   THR A 293      45.743  35.720  58.922  1.00  0.00           O
ATOM   2171  N   MET A 294      44.321  34.012  59.473  1.00  0.00           N
ATOM   2172  HN  MET A 294      43.417  33.809  59.841  1.00  0.00           H
ATOM   2173  CA  MET A 294      44.887  33.088  58.495  1.00  0.00           C
ATOM   2174  HA  MET A 294      45.962  33.175  58.538  1.00  0.00           H
ATOM   2175  CB  MET A 294      44.814  31.649  58.935  1.00  0.00           C
ATOM   2176  HB1 MET A 294      45.149  31.037  58.070  1.00  0.00           H
ATOM   2177  HB2 MET A 294      43.749  31.355  59.056  1.00  0.00           H
ATOM   2178  CG  MET A 294      45.624  31.279  60.227  1.00  0.00           C
ATOM   2179  HG1 MET A 294      45.587  30.203  60.500  1.00  0.00           H
ATOM   2180  HG2 MET A 294      45.050  31.786  61.032  1.00  0.00           H
ATOM   2181  SD  MET A 294      47.329  31.867  60.216  1.00  0.00           S
ATOM   2182  CE  MET A 294      47.482  32.021  62.013  1.00  0.00           C
ATOM   2183  HE1 MET A 294      47.418  30.986  62.412  1.00  0.00           H
ATOM   2184  HE2 MET A 294      46.681  32.562  62.561  1.00  0.00           H
ATOM   2185  HE3 MET A 294      48.445  32.350  62.457  1.00  0.00           H
ATOM   2186  C   MET A 294      44.443  33.394  57.041  1.00  0.00           C
ATOM   2187  O   MET A 294      45.237  33.589  56.151  1.00  0.00           O
ATOM   2188  N   ALA A 295      43.159  33.546  56.822  1.00  0.00           N
ATOM   2189  HN  ALA A 295      42.535  33.515  57.599  1.00  0.00           H
ATOM   2190  CA  ALA A 295      42.576  33.670  55.451  1.00  0.00           C
ATOM   2191  HA  ALA A 295      42.927  32.763  54.982  1.00  0.00           H
ATOM   2192  CB  ALA A 295      41.065  33.552  55.495  1.00  0.00           C
ATOM   2193  HB1 ALA A 295      40.908  32.811  56.308  1.00  0.00           H
ATOM   2194  HB2 ALA A 295      40.523  33.239  54.577  1.00  0.00           H
ATOM   2195  HB3 ALA A 295      40.486  34.412  55.894  1.00  0.00           H
ATOM   2196  C   ALA A 295      43.011  34.787  54.574  1.00  0.00           C
ATOM   2197  O   ALA A 295      43.362  34.572  53.436  1.00  0.00           O
ATOM   2198  N   GLY A 296      42.932  36.066  54.959  1.00  0.00           N
ATOM   2199  HN  GLY A 296      42.691  36.145  55.924  1.00  0.00           H
ATOM   2200  CA  GLY A 296      43.383  37.157  54.156  1.00  0.00           C
ATOM   2201  HA1 GLY A 296      43.020  38.117  54.492  1.00  0.00           H
ATOM   2202  HA2 GLY A 296      43.068  36.846  53.171  1.00  0.00           H
ATOM   2203  C   GLY A 296      44.830  37.268  53.978  1.00  0.00           C
ATOM   2204  O   GLY A 296      45.328  37.744  52.948  1.00  0.00           O
ATOM   2205  N   THR A 297      45.634  36.828  54.949  1.00  0.00           N
ATOM   2206  HN  THR A 297      45.423  36.557  55.885  1.00  0.00           H
ATOM   2207  CA  THR A 297      47.083  36.562  54.751  1.00  0.00           C
ATOM   2208  HA  THR A 297      47.447  37.463  54.279  1.00  0.00           H
ATOM   2209  CB  THR A 297      47.775  36.148  56.040  1.00  0.00           C
ATOM   2210  HB  THR A 297      47.518  35.108  56.333  1.00  0.00           H
ATOM   2211  OG1 THR A 297      47.500  36.985  57.092  1.00  0.00           O
ATOM   2212  HG1 THR A 297      47.180  36.409  57.790  1.00  0.00           H
ATOM   2213  CG2 THR A 297      49.312  36.187  55.920  1.00  0.00           C
ATOM   2214 1HG2 THR A 297      49.553  35.488  55.091  1.00  0.00           H
ATOM   2215 2HG2 THR A 297      49.647  35.845  56.922  1.00  0.00           H
ATOM   2216 3HG2 THR A 297      49.660  37.206  55.646  1.00  0.00           H
ATOM   2217  C   THR A 297      47.467  35.567  53.718  1.00  0.00           C
ATOM   2218  O   THR A 297      48.351  35.710  52.876  1.00  0.00           O
ATOM   2219  N   VAL A 298      46.761  34.449  53.739  1.00  0.00           N
ATOM   2220  HN  VAL A 298      46.072  34.336  54.451  1.00  0.00           H
ATOM   2221  CA  VAL A 298      46.898  33.410  52.772  1.00  0.00           C
ATOM   2222  HA  VAL A 298      47.910  33.056  52.644  1.00  0.00           H
ATOM   2223  CB  VAL A 298      46.017  32.338  53.238  1.00  0.00           C
ATOM   2224  HB  VAL A 298      45.051  32.738  53.615  1.00  0.00           H
ATOM   2225  CG1 VAL A 298      45.706  31.219  52.174  1.00  0.00           C
ATOM   2226 1HG1 VAL A 298      46.609  30.868  51.630  1.00  0.00           H
ATOM   2227 2HG1 VAL A 298      45.068  31.698  51.401  1.00  0.00           H
ATOM   2228 3HG1 VAL A 298      45.200  30.383  52.701  1.00  0.00           H
ATOM   2229  CG2 VAL A 298      46.726  31.649  54.455  1.00  0.00           C
ATOM   2230 1HG2 VAL A 298      47.022  32.401  55.218  1.00  0.00           H
ATOM   2231 2HG2 VAL A 298      47.626  31.095  54.113  1.00  0.00           H
ATOM   2232 3HG2 VAL A 298      46.027  30.900  54.885  1.00  0.00           H
ATOM   2233  C   VAL A 298      46.526  33.871  51.351  1.00  0.00           C
ATOM   2234  O   VAL A 298      47.267  33.519  50.418  1.00  0.00           O
ATOM   2235  N   TRP A 299      45.479  34.642  51.243  1.00  0.00           N
ATOM   2236  HN  TRP A 299      44.973  34.979  52.034  1.00  0.00           H
ATOM   2237  CA  TRP A 299      44.889  35.162  49.965  1.00  0.00           C
ATOM   2238  HA  TRP A 299      44.778  34.340  49.275  1.00  0.00           H
ATOM   2239  CB  TRP A 299      43.416  35.588  50.158  1.00  0.00           C
ATOM   2240  HB1 TRP A 299      43.269  36.490  49.526  1.00  0.00           H
ATOM   2241  HB2 TRP A 299      43.246  35.879  51.216  1.00  0.00           H
ATOM   2242  CG  TRP A 299      42.353  34.581  49.927  1.00  0.00           C
ATOM   2243  CD1 TRP A 299      41.277  34.264  50.754  1.00  0.00           C
ATOM   2244  HD1 TRP A 299      40.987  34.936  51.548  1.00  0.00           H
ATOM   2245  NE1 TRP A 299      40.463  33.296  50.194  1.00  0.00           N
ATOM   2246  HE1 TRP A 299      39.828  32.695  50.627  1.00  0.00           H
ATOM   2247  CE2 TRP A 299      41.075  32.840  49.043  1.00  0.00           C
ATOM   2248  CD2 TRP A 299      42.208  33.689  48.748  1.00  0.00           C
ATOM   2249  CE3 TRP A 299      42.884  33.590  47.558  1.00  0.00           C
ATOM   2250  HE3 TRP A 299      43.770  34.167  47.341  1.00  0.00           H
ATOM   2251  CZ3 TRP A 299      42.490  32.543  46.685  1.00  0.00           C
ATOM   2252  HZ3 TRP A 299      42.983  32.344  45.746  1.00  0.00           H
ATOM   2253  CZ2 TRP A 299      40.745  31.871  48.194  1.00  0.00           C
ATOM   2254  HZ2 TRP A 299      39.917  31.206  48.392  1.00  0.00           H
ATOM   2255  CH2 TRP A 299      41.467  31.643  47.011  1.00  0.00           C
ATOM   2256  HH2 TRP A 299      41.332  30.782  46.373  1.00  0.00           H
ATOM   2257  C   TRP A 299      45.802  36.261  49.441  1.00  0.00           C
ATOM   2258  O   TRP A 299      46.008  36.339  48.261  1.00  0.00           O
ATOM   2259  N   TRP A 300      46.437  36.998  50.393  1.00  0.00           N
ATOM   2260  HN  TRP A 300      46.096  36.950  51.328  1.00  0.00           H
ATOM   2261  CA  TRP A 300      47.508  37.925  50.026  1.00  0.00           C
ATOM   2262  HA  TRP A 300      47.153  38.616  49.275  1.00  0.00           H
ATOM   2263  CB  TRP A 300      47.954  38.739  51.280  1.00  0.00           C
ATOM   2264  HB1 TRP A 300      48.268  38.141  52.162  1.00  0.00           H
ATOM   2265  HB2 TRP A 300      46.974  39.173  51.573  1.00  0.00           H
ATOM   2266  CG  TRP A 300      48.969  39.813  51.107  1.00  0.00           C
ATOM   2267  CD1 TRP A 300      48.674  41.056  50.721  1.00  0.00           C
ATOM   2268  HD1 TRP A 300      47.675  41.436  50.561  1.00  0.00           H
ATOM   2269  NE1 TRP A 300      49.800  41.815  50.678  1.00  0.00           N
ATOM   2270  HE1 TRP A 300      49.936  42.740  50.396  1.00  0.00           H
ATOM   2271  CE2 TRP A 300      50.810  41.088  51.163  1.00  0.00           C
ATOM   2272  CD2 TRP A 300      50.367  39.777  51.371  1.00  0.00           C
ATOM   2273  CE3 TRP A 300      51.284  38.724  51.636  1.00  0.00           C
ATOM   2274  HE3 TRP A 300      50.952  37.706  51.774  1.00  0.00           H
ATOM   2275  CZ3 TRP A 300      52.587  39.057  51.835  1.00  0.00           C
ATOM   2276  HZ3 TRP A 300      53.323  38.281  51.986  1.00  0.00           H
ATOM   2277  CZ2 TRP A 300      52.169  41.385  51.206  1.00  0.00           C
ATOM   2278  HZ2 TRP A 300      52.507  42.409  51.134  1.00  0.00           H
ATOM   2279  CH2 TRP A 300      53.037  40.397  51.618  1.00  0.00           C
ATOM   2280  HH2 TRP A 300      54.079  40.627  51.789  1.00  0.00           H
ATOM   2281  C   TRP A 300      48.823  37.236  49.473  1.00  0.00           C
ATOM   2282  O   TRP A 300      49.411  37.708  48.558  1.00  0.00           O
ATOM   2283  N   VAL A 301      49.245  36.087  49.955  1.00  0.00           N
ATOM   2284  HN  VAL A 301      48.766  35.750  50.761  1.00  0.00           H
ATOM   2285  CA  VAL A 301      50.252  35.276  49.415  1.00  0.00           C
ATOM   2286  HA  VAL A 301      51.142  35.873  49.285  1.00  0.00           H
ATOM   2287  CB  VAL A 301      50.664  34.165  50.404  1.00  0.00           C
ATOM   2288  HB  VAL A 301      49.709  33.743  50.784  1.00  0.00           H
ATOM   2289  CG1 VAL A 301      51.356  32.974  49.798  1.00  0.00           C
ATOM   2290 1HG1 VAL A 301      51.450  32.158  50.547  1.00  0.00           H
ATOM   2291 2HG1 VAL A 301      52.380  33.322  49.543  1.00  0.00           H
ATOM   2292 3HG1 VAL A 301      50.819  32.431  48.991  1.00  0.00           H
ATOM   2293  CG2 VAL A 301      51.484  34.790  51.526  1.00  0.00           C
ATOM   2294 1HG2 VAL A 301      50.884  35.486  52.150  1.00  0.00           H
ATOM   2295 2HG2 VAL A 301      52.354  35.270  51.029  1.00  0.00           H
ATOM   2296 3HG2 VAL A 301      51.887  34.052  52.252  1.00  0.00           H
ATOM   2297  C   VAL A 301      49.815  34.694  48.000  1.00  0.00           C
ATOM   2298  O   VAL A 301      50.511  34.690  47.014  1.00  0.00           O
ATOM   2299  N   ILE A 302      48.510  34.215  47.785  1.00  0.00           N
ATOM   2300  HN  ILE A 302      47.860  33.990  48.507  1.00  0.00           H
ATOM   2301  CA  ILE A 302      48.078  33.850  46.399  1.00  0.00           C
ATOM   2302  HA  ILE A 302      48.724  33.117  45.938  1.00  0.00           H
ATOM   2303  CB  ILE A 302      46.592  33.340  46.274  1.00  0.00           C
ATOM   2304  HB  ILE A 302      45.940  34.164  46.634  1.00  0.00           H
ATOM   2305  CG2 ILE A 302      46.005  33.183  44.842  1.00  0.00           C
ATOM   2306 1HG2 ILE A 302      45.718  34.144  44.363  1.00  0.00           H
ATOM   2307 2HG2 ILE A 302      45.093  32.552  44.781  1.00  0.00           H
ATOM   2308 3HG2 ILE A 302      46.847  32.727  44.278  1.00  0.00           H
ATOM   2309  CG1 ILE A 302      46.323  32.119  47.228  1.00  0.00           C
ATOM   2310 1HG1 ILE A 302      45.532  31.477  46.783  1.00  0.00           H
ATOM   2311 2HG1 ILE A 302      46.023  32.507  48.225  1.00  0.00           H
ATOM   2312  CD  ILE A 302      47.506  31.090  47.290  1.00  0.00           C
ATOM   2313  HD1 ILE A 302      48.290  31.498  47.964  1.00  0.00           H
ATOM   2314  HD2 ILE A 302      47.986  30.693  46.370  1.00  0.00           H
ATOM   2315  HD3 ILE A 302      47.159  30.150  47.769  1.00  0.00           H
ATOM   2316  C   ILE A 302      48.161  35.113  45.468  1.00  0.00           C
ATOM   2317  O   ILE A 302      48.536  34.985  44.337  1.00  0.00           O
ATOM   2318  N   LEU A 303      47.898  36.338  45.941  1.00  0.00           N
ATOM   2319  HN  LEU A 303      47.408  36.371  46.809  1.00  0.00           H
ATOM   2320  CA  LEU A 303      48.255  37.616  45.346  1.00  0.00           C
ATOM   2321  HA  LEU A 303      47.863  37.471  44.350  1.00  0.00           H
ATOM   2322  CB  LEU A 303      47.628  38.829  46.024  1.00  0.00           C
ATOM   2323  HB1 LEU A 303      48.062  39.796  45.690  1.00  0.00           H
ATOM   2324  HB2 LEU A 303      47.842  38.659  47.101  1.00  0.00           H
ATOM   2325  CG  LEU A 303      46.084  38.907  45.888  1.00  0.00           C
ATOM   2326  HG  LEU A 303      45.644  37.893  45.992  1.00  0.00           H
ATOM   2327  CD1 LEU A 303      45.451  39.876  46.844  1.00  0.00           C
ATOM   2328 1HD1 LEU A 303      44.646  40.515  46.422  1.00  0.00           H
ATOM   2329 2HD1 LEU A 303      46.347  40.500  47.049  1.00  0.00           H
ATOM   2330 3HD1 LEU A 303      45.194  39.392  47.811  1.00  0.00           H
ATOM   2331  CD2 LEU A 303      45.811  39.354  44.453  1.00  0.00           C
ATOM   2332 1HD2 LEU A 303      46.459  40.193  44.123  1.00  0.00           H
ATOM   2333 2HD2 LEU A 303      44.736  39.594  44.307  1.00  0.00           H
ATOM   2334 3HD2 LEU A 303      46.021  38.484  43.794  1.00  0.00           H
ATOM   2335  C   LEU A 303      49.810  37.822  45.142  1.00  0.00           C
ATOM   2336  O   LEU A 303      50.233  38.221  44.082  1.00  0.00           O
ATOM   2337  N   THR A 304      50.649  37.599  46.159  1.00  0.00           N
ATOM   2338  HN  THR A 304      50.399  37.330  47.086  1.00  0.00           H
ATOM   2339  CA  THR A 304      52.075  37.699  45.931  1.00  0.00           C
ATOM   2340  HA  THR A 304      52.274  38.610  45.386  1.00  0.00           H
ATOM   2341  CB  THR A 304      53.077  37.732  47.091  1.00  0.00           C
ATOM   2342  HB  THR A 304      54.119  37.761  46.706  1.00  0.00           H
ATOM   2343  OG1 THR A 304      52.949  36.588  47.952  1.00  0.00           O
ATOM   2344  HG1 THR A 304      53.359  35.920  47.398  1.00  0.00           H
ATOM   2345  CG2 THR A 304      52.703  38.955  47.900  1.00  0.00           C
ATOM   2346 1HG2 THR A 304      51.671  38.898  48.309  1.00  0.00           H
ATOM   2347 2HG2 THR A 304      52.857  39.911  47.355  1.00  0.00           H
ATOM   2348 3HG2 THR A 304      53.365  38.903  48.790  1.00  0.00           H
ATOM   2349  C   THR A 304      52.662  36.647  44.882  1.00  0.00           C
ATOM   2350  O   THR A 304      53.512  36.972  44.059  1.00  0.00           O
ATOM   2351  N   ILE A 305      52.081  35.393  44.877  1.00  0.00           N
ATOM   2352  HN  ILE A 305      51.406  35.191  45.583  1.00  0.00           H
ATOM   2353  CA  ILE A 305      52.260  34.297  43.911  1.00  0.00           C
ATOM   2354  HA  ILE A 305      53.320  34.124  43.801  1.00  0.00           H
ATOM   2355  CB  ILE A 305      51.486  33.025  44.226  1.00  0.00           C
ATOM   2356  HB  ILE A 305      50.465  33.319  44.552  1.00  0.00           H
ATOM   2357  CG2 ILE A 305      51.342  31.976  43.039  1.00  0.00           C
ATOM   2358 1HG2 ILE A 305      50.593  32.141  42.235  1.00  0.00           H
ATOM   2359 2HG2 ILE A 305      51.070  30.997  43.488  1.00  0.00           H
ATOM   2360 3HG2 ILE A 305      52.291  31.835  42.479  1.00  0.00           H
ATOM   2361  CG1 ILE A 305      52.114  32.300  45.392  1.00  0.00           C
ATOM   2362 1HG1 ILE A 305      52.358  33.012  46.209  1.00  0.00           H
ATOM   2363 2HG1 ILE A 305      53.035  31.785  45.045  1.00  0.00           H
ATOM   2364  CD  ILE A 305      51.339  31.133  46.058  1.00  0.00           C
ATOM   2365  HD1 ILE A 305      51.129  30.214  45.470  1.00  0.00           H
ATOM   2366  HD2 ILE A 305      50.349  31.434  46.464  1.00  0.00           H
ATOM   2367  HD3 ILE A 305      51.896  30.792  46.956  1.00  0.00           H
ATOM   2368  C   ILE A 305      51.884  34.772  42.566  1.00  0.00           C
ATOM   2369  O   ILE A 305      52.646  34.557  41.561  1.00  0.00           O
ATOM   2370  N   THR A 306      50.708  35.508  42.472  1.00  0.00           N
ATOM   2371  HN  THR A 306      50.149  35.592  43.294  1.00  0.00           H
ATOM   2372  CA  THR A 306      50.185  36.042  41.219  1.00  0.00           C
ATOM   2373  HA  THR A 306      50.136  35.218  40.522  1.00  0.00           H
ATOM   2374  CB  THR A 306      48.736  36.570  41.320  1.00  0.00           C
ATOM   2375  HB  THR A 306      48.772  37.245  42.202  1.00  0.00           H
ATOM   2376  OG1 THR A 306      47.949  35.405  41.610  1.00  0.00           O
ATOM   2377  HG1 THR A 306      48.215  35.167  42.501  1.00  0.00           H
ATOM   2378  CG2 THR A 306      48.220  37.237  40.056  1.00  0.00           C
ATOM   2379 1HG2 THR A 306      48.691  38.234  39.916  1.00  0.00           H
ATOM   2380 2HG2 THR A 306      47.113  37.298  40.121  1.00  0.00           H
ATOM   2381 3HG2 THR A 306      48.379  36.533  39.211  1.00  0.00           H
ATOM   2382  C   THR A 306      51.065  37.007  40.608  1.00  0.00           C
ATOM   2383  O   THR A 306      51.211  37.090  39.375  1.00  0.00           O
ATOM   2384  N   TRP A 307      51.676  37.870  41.436  1.00  0.00           N
ATOM   2385  HN  TRP A 307      51.525  37.827  42.421  1.00  0.00           H
ATOM   2386  CA  TRP A 307      52.640  38.816  41.136  1.00  0.00           C
ATOM   2387  HA  TRP A 307      52.234  39.487  40.393  1.00  0.00           H
ATOM   2388  CB  TRP A 307      52.819  39.804  42.289  1.00  0.00           C
ATOM   2389  HB1 TRP A 307      53.242  39.318  43.194  1.00  0.00           H
ATOM   2390  HB2 TRP A 307      51.799  40.132  42.581  1.00  0.00           H
ATOM   2391  CG  TRP A 307      53.545  41.033  42.025  1.00  0.00           C
ATOM   2392  CD1 TRP A 307      53.122  42.116  41.407  1.00  0.00           C
ATOM   2393  HD1 TRP A 307      52.111  42.302  41.077  1.00  0.00           H
ATOM   2394  NE1 TRP A 307      54.166  43.023  41.139  1.00  0.00           N
ATOM   2395  HE1 TRP A 307      54.098  43.962  40.882  1.00  0.00           H
ATOM   2396  CE2 TRP A 307      55.254  42.529  41.715  1.00  0.00           C
ATOM   2397  CD2 TRP A 307      54.955  41.208  42.221  1.00  0.00           C
ATOM   2398  CE3 TRP A 307      55.976  40.344  42.640  1.00  0.00           C
ATOM   2399  HE3 TRP A 307      55.705  39.399  43.086  1.00  0.00           H
ATOM   2400  CZ3 TRP A 307      57.314  40.850  42.680  1.00  0.00           C
ATOM   2401  HZ3 TRP A 307      58.152  40.310  43.097  1.00  0.00           H
ATOM   2402  CZ2 TRP A 307      56.586  43.007  41.713  1.00  0.00           C
ATOM   2403  HZ2 TRP A 307      56.852  44.003  41.392  1.00  0.00           H
ATOM   2404  CH2 TRP A 307      57.580  42.079  42.104  1.00  0.00           C
ATOM   2405  HH2 TRP A 307      58.600  42.383  41.919  1.00  0.00           H
ATOM   2406  C   TRP A 307      53.997  38.252  40.643  1.00  0.00           C
ATOM   2407  O   TRP A 307      54.481  38.703  39.660  1.00  0.00           O
ATOM   2408  N   PHE A 308      54.497  37.285  41.342  1.00  0.00           N
ATOM   2409  HN  PHE A 308      53.968  37.117  42.171  1.00  0.00           H
ATOM   2410  CA  PHE A 308      55.679  36.497  41.022  1.00  0.00           C
ATOM   2411  HA  PHE A 308      56.558  37.113  41.141  1.00  0.00           H
ATOM   2412  CB  PHE A 308      56.029  35.442  42.135  1.00  0.00           C
ATOM   2413  HB1 PHE A 308      55.056  35.099  42.546  1.00  0.00           H
ATOM   2414  HB2 PHE A 308      56.550  35.926  42.988  1.00  0.00           H
ATOM   2415  CG  PHE A 308      56.829  34.244  41.703  1.00  0.00           C
ATOM   2416  CD1 PHE A 308      56.205  32.920  41.618  1.00  0.00           C
ATOM   2417  HD1 PHE A 308      55.168  32.820  41.904  1.00  0.00           H
ATOM   2418  CE1 PHE A 308      57.010  31.891  41.162  1.00  0.00           C
ATOM   2419  HE1 PHE A 308      56.500  30.986  40.867  1.00  0.00           H
ATOM   2420  CZ  PHE A 308      58.350  32.021  41.039  1.00  0.00           C
ATOM   2421  HZ  PHE A 308      58.950  31.244  40.588  1.00  0.00           H
ATOM   2422  CD2 PHE A 308      58.188  34.319  41.525  1.00  0.00           C
ATOM   2423  HD2 PHE A 308      58.724  35.251  41.424  1.00  0.00           H
ATOM   2424  CE2 PHE A 308      58.968  33.240  41.171  1.00  0.00           C
ATOM   2425  HE2 PHE A 308      60.037  33.283  41.023  1.00  0.00           H
ATOM   2426  C   PHE A 308      55.622  35.820  39.667  1.00  0.00           C
ATOM   2427  O   PHE A 308      56.546  35.801  38.836  1.00  0.00           O
ATOM   2428  N   LEU A 309      54.453  35.166  39.408  1.00  0.00           N
ATOM   2429  HN  LEU A 309      53.906  34.887  40.193  1.00  0.00           H
ATOM   2430  CA  LEU A 309      54.133  34.685  38.030  1.00  0.00           C
ATOM   2431  HA  LEU A 309      54.979  34.121  37.665  1.00  0.00           H
ATOM   2432  CB  LEU A 309      53.083  33.649  37.993  1.00  0.00           C
ATOM   2433  HB1 LEU A 309      52.887  33.436  36.920  1.00  0.00           H
ATOM   2434  HB2 LEU A 309      52.209  34.127  38.486  1.00  0.00           H
ATOM   2435  CG  LEU A 309      53.357  32.287  38.734  1.00  0.00           C
ATOM   2436  HG  LEU A 309      53.691  32.449  39.781  1.00  0.00           H
ATOM   2437  CD1 LEU A 309      52.030  31.456  38.685  1.00  0.00           C
ATOM   2438 1HD1 LEU A 309      51.967  30.905  37.723  1.00  0.00           H
ATOM   2439 2HD1 LEU A 309      51.230  32.226  38.713  1.00  0.00           H
ATOM   2440 3HD1 LEU A 309      52.074  30.799  39.580  1.00  0.00           H
ATOM   2441  CD2 LEU A 309      54.512  31.661  37.987  1.00  0.00           C
ATOM   2442 1HD2 LEU A 309      55.456  32.186  38.249  1.00  0.00           H
ATOM   2443 2HD2 LEU A 309      54.386  31.802  36.892  1.00  0.00           H
ATOM   2444 3HD2 LEU A 309      54.681  30.574  38.143  1.00  0.00           H
ATOM   2445  C   LEU A 309      53.897  35.811  36.958  1.00  0.00           C
ATOM   2446  O   LEU A 309      54.283  35.497  35.842  1.00  0.00           O
ATOM   2447  N   ALA A 310      53.387  37.003  37.319  1.00  0.00           N
ATOM   2448  HN  ALA A 310      53.281  37.213  38.288  1.00  0.00           H
ATOM   2449  CA  ALA A 310      53.144  38.114  36.439  1.00  0.00           C
ATOM   2450  HA  ALA A 310      52.800  37.721  35.494  1.00  0.00           H
ATOM   2451  CB  ALA A 310      52.265  39.308  37.097  1.00  0.00           C
ATOM   2452  HB1 ALA A 310      52.240  40.293  36.584  1.00  0.00           H
ATOM   2453  HB2 ALA A 310      52.604  39.574  38.121  1.00  0.00           H
ATOM   2454  HB3 ALA A 310      51.240  38.901  37.224  1.00  0.00           H
ATOM   2455  C   ALA A 310      54.425  38.707  36.047  1.00  0.00           C
ATOM   2456  O   ALA A 310      54.519  39.265  34.932  1.00  0.00           O
ATOM   2457  N   ALA A 311      55.491  38.607  36.862  1.00  0.00           N
ATOM   2458  HN  ALA A 311      55.328  38.375  37.818  1.00  0.00           H
ATOM   2459  CA  ALA A 311      56.868  38.907  36.540  1.00  0.00           C
ATOM   2460  HA  ALA A 311      56.896  39.962  36.310  1.00  0.00           H
ATOM   2461  CB  ALA A 311      57.753  38.773  37.694  1.00  0.00           C
ATOM   2462  HB1 ALA A 311      57.320  39.388  38.511  1.00  0.00           H
ATOM   2463  HB2 ALA A 311      58.750  39.136  37.364  1.00  0.00           H
ATOM   2464  HB3 ALA A 311      57.954  37.751  38.080  1.00  0.00           H
ATOM   2465  C   ALA A 311      57.372  38.130  35.368  1.00  0.00           C
ATOM   2466  O   ALA A 311      58.113  38.714  34.529  1.00  0.00           O
ATOM   2467  N   GLY A 312      57.141  36.776  35.293  1.00  0.00           N
ATOM   2468  HN  GLY A 312      56.508  36.326  35.918  1.00  0.00           H
ATOM   2469  CA  GLY A 312      57.737  35.884  34.295  1.00  0.00           C
ATOM   2470  HA1 GLY A 312      58.151  35.096  34.906  1.00  0.00           H
ATOM   2471  HA2 GLY A 312      58.574  36.339  33.787  1.00  0.00           H
ATOM   2472  C   GLY A 312      56.878  35.278  33.190  1.00  0.00           C
ATOM   2473  O   GLY A 312      57.411  34.960  32.101  1.00  0.00           O
ATOM   2474  N   ARG A 313      55.557  35.150  33.389  1.00  0.00           N
ATOM   2475  HN  ARG A 313      55.158  35.221  34.300  1.00  0.00           H
ATOM   2476  CA  ARG A 313      54.619  34.961  32.280  1.00  0.00           C
ATOM   2477  HA  ARG A 313      55.107  34.312  31.568  1.00  0.00           H
ATOM   2478  CB  ARG A 313      53.254  34.419  32.820  1.00  0.00           C
ATOM   2479  HB1 ARG A 313      52.604  34.271  31.931  1.00  0.00           H
ATOM   2480  HB2 ARG A 313      52.805  35.267  33.379  1.00  0.00           H
ATOM   2481  CG  ARG A 313      53.227  33.179  33.748  1.00  0.00           C
ATOM   2482  HG1 ARG A 313      52.377  33.126  34.462  1.00  0.00           H
ATOM   2483  HG2 ARG A 313      54.096  33.155  34.439  1.00  0.00           H
ATOM   2484  CD  ARG A 313      53.339  31.845  32.948  1.00  0.00           C
ATOM   2485  HD1 ARG A 313      54.225  31.764  32.283  1.00  0.00           H
ATOM   2486  HD2 ARG A 313      52.464  31.761  32.268  1.00  0.00           H
ATOM   2487  NE  ARG A 313      53.419  30.746  33.934  1.00  0.00           N
ATOM   2488  HE  ARG A 313      54.176  30.097  34.014  1.00  0.00           H
ATOM   2489  CZ  ARG A 313      52.512  30.328  34.790  1.00  0.00           C
ATOM   2490  NH1 ARG A 313      51.275  30.756  34.716  1.00  0.00           N
ATOM   2491 1HH1 ARG A 313      50.646  30.295  35.342  1.00  0.00           H
ATOM   2492 2HH1 ARG A 313      50.969  31.283  33.923  1.00  0.00           H
ATOM   2493  NH2 ARG A 313      52.753  29.434  35.755  1.00  0.00           N
ATOM   2494 1HH2 ARG A 313      52.125  28.904  36.325  1.00  0.00           H
ATOM   2495 2HH2 ARG A 313      53.711  29.151  35.712  1.00  0.00           H
ATOM   2496  C   ARG A 313      54.343  36.210  31.476  1.00  0.00           C
ATOM   2497  O   ARG A 313      54.739  37.321  31.793  1.00  0.00           O
ATOM   2498  N   LYS A 314      53.623  35.945  30.333  1.00  0.00           N
ATOM   2499  HN  LYS A 314      53.402  35.046  29.964  1.00  0.00           H
ATOM   2500  CA  LYS A 314      53.041  36.991  29.518  1.00  0.00           C
ATOM   2501  HA  LYS A 314      53.565  37.914  29.712  1.00  0.00           H
ATOM   2502  CB  LYS A 314      53.063  36.606  27.982  1.00  0.00           C
ATOM   2503  HB1 LYS A 314      52.660  37.471  27.414  1.00  0.00           H
ATOM   2504  HB2 LYS A 314      52.384  35.735  27.861  1.00  0.00           H
ATOM   2505  CG  LYS A 314      54.508  36.259  27.504  1.00  0.00           C
ATOM   2506  HG1 LYS A 314      54.507  35.942  26.440  1.00  0.00           H
ATOM   2507  HG2 LYS A 314      54.858  35.343  28.026  1.00  0.00           H
ATOM   2508  CD  LYS A 314      55.541  37.462  27.639  1.00  0.00           C
ATOM   2509  HD1 LYS A 314      56.108  37.353  28.588  1.00  0.00           H
ATOM   2510  HD2 LYS A 314      54.928  38.387  27.685  1.00  0.00           H
ATOM   2511  CE  LYS A 314      56.604  37.573  26.562  1.00  0.00           C
ATOM   2512  HE1 LYS A 314      57.121  38.540  26.743  1.00  0.00           H
ATOM   2513  HE2 LYS A 314      56.123  37.616  25.562  1.00  0.00           H
ATOM   2514  NZ  LYS A 314      57.480  36.383  26.645  1.00  0.00           N
ATOM   2515  HZ1 LYS A 314      57.709  36.208  27.644  1.00  0.00           H
ATOM   2516  HZ2 LYS A 314      58.366  36.439  26.103  1.00  0.00           H
ATOM   2517  HZ3 LYS A 314      57.006  35.501  26.362  1.00  0.00           H
ATOM   2518  C   LYS A 314      51.537  37.329  29.888  1.00  0.00           C
ATOM   2519  O   LYS A 314      50.792  36.640  30.643  1.00  0.00           O
ATOM   2520  N   TRP A 315      51.073  38.539  29.386  1.00  0.00           N
ATOM   2521  HN  TRP A 315      51.743  39.125  28.938  1.00  0.00           H
ATOM   2522  CA  TRP A 315      49.716  39.007  29.581  1.00  0.00           C
ATOM   2523  HA  TRP A 315      49.478  38.654  30.573  1.00  0.00           H
ATOM   2524  CB  TRP A 315      49.664  40.593  29.382  1.00  0.00           C
ATOM   2525  HB1 TRP A 315      50.014  40.836  28.356  1.00  0.00           H
ATOM   2526  HB2 TRP A 315      50.451  40.880  30.112  1.00  0.00           H
ATOM   2527  CG  TRP A 315      48.392  41.290  29.703  1.00  0.00           C
ATOM   2528  CD1 TRP A 315      48.085  42.027  30.811  1.00  0.00           C
ATOM   2529  HD1 TRP A 315      48.754  42.142  31.650  1.00  0.00           H
ATOM   2530  NE1 TRP A 315      46.846  42.662  30.641  1.00  0.00           N
ATOM   2531  HE1 TRP A 315      46.490  43.309  31.279  1.00  0.00           H
ATOM   2532  CE2 TRP A 315      46.492  42.580  29.318  1.00  0.00           C
ATOM   2533  CD2 TRP A 315      47.346  41.652  28.739  1.00  0.00           C
ATOM   2534  CE3 TRP A 315      47.094  41.217  27.427  1.00  0.00           C
ATOM   2535  HE3 TRP A 315      47.654  40.431  26.943  1.00  0.00           H
ATOM   2536  CZ3 TRP A 315      45.930  41.697  26.781  1.00  0.00           C
ATOM   2537  HZ3 TRP A 315      45.585  41.325  25.828  1.00  0.00           H
ATOM   2538  CZ2 TRP A 315      45.390  43.098  28.700  1.00  0.00           C
ATOM   2539  HZ2 TRP A 315      44.619  43.679  29.184  1.00  0.00           H
ATOM   2540  CH2 TRP A 315      45.082  42.658  27.421  1.00  0.00           C
ATOM   2541  HH2 TRP A 315      44.221  42.968  26.848  1.00  0.00           H
ATOM   2542  C   TRP A 315      48.795  38.352  28.613  1.00  0.00           C
ATOM   2543  O   TRP A 315      49.101  38.199  27.469  1.00  0.00           O
ATOM   2544  N   SER A 316      47.561  37.947  29.019  1.00  0.00           N
ATOM   2545  HN  SER A 316      47.278  38.201  29.941  1.00  0.00           H
ATOM   2546  CA  SER A 316      46.558  37.512  28.075  1.00  0.00           C
ATOM   2547  HA  SER A 316      46.716  37.965  27.108  1.00  0.00           H
ATOM   2548  CB  SER A 316      46.394  35.996  28.022  1.00  0.00           C
ATOM   2549  HB1 SER A 316      46.063  35.626  29.016  1.00  0.00           H
ATOM   2550  HB2 SER A 316      47.427  35.607  27.900  1.00  0.00           H
ATOM   2551  OG  SER A 316      45.550  35.590  26.948  1.00  0.00           O
ATOM   2552  HG1 SER A 316      45.932  35.942  26.141  1.00  0.00           H
ATOM   2553  C   SER A 316      45.258  37.998  28.613  1.00  0.00           C
ATOM   2554  O   SER A 316      45.002  37.926  29.805  1.00  0.00           O
ATOM   2555  N   CYS A 317      44.396  38.675  27.832  1.00  0.00           N
ATOM   2556  HN  CYS A 317      44.647  38.806  26.876  1.00  0.00           H
ATOM   2557  CA  CYS A 317      43.054  39.052  28.163  1.00  0.00           C
ATOM   2558  HA  CYS A 317      42.706  39.877  27.559  1.00  0.00           H
ATOM   2559  CB  CYS A 317      41.927  37.939  27.817  1.00  0.00           C
ATOM   2560  HB1 CYS A 317      40.971  38.487  27.957  1.00  0.00           H
ATOM   2561  HB2 CYS A 317      41.946  37.082  28.524  1.00  0.00           H
ATOM   2562  SG  CYS A 317      42.097  37.374  26.080  1.00  0.00           S
ATOM   2563  HG1 CYS A 317      43.413  37.225  26.055  1.00  0.00           H
ATOM   2564  C   CYS A 317      42.766  39.513  29.580  1.00  0.00           C
ATOM   2565  O   CYS A 317      41.994  38.958  30.389  1.00  0.00           O
ATOM   2566  N   GLU A 318      43.346  40.644  29.843  1.00  0.00           N
ATOM   2567  HN  GLU A 318      44.068  40.928  29.216  1.00  0.00           H
ATOM   2568  CA  GLU A 318      43.143  41.492  31.038  1.00  0.00           C
ATOM   2569  HA  GLU A 318      43.699  42.408  30.909  1.00  0.00           H
ATOM   2570  CB  GLU A 318      41.524  41.853  31.238  1.00  0.00           C
ATOM   2571  HB1 GLU A 318      41.476  42.351  32.230  1.00  0.00           H
ATOM   2572  HB2 GLU A 318      40.978  40.892  31.354  1.00  0.00           H
ATOM   2573  CG  GLU A 318      40.911  42.784  30.179  1.00  0.00           C
ATOM   2574  HG1 GLU A 318      40.815  42.232  29.219  1.00  0.00           H
ATOM   2575  HG2 GLU A 318      41.421  43.768  30.099  1.00  0.00           H
ATOM   2576  CD  GLU A 318      39.464  43.168  30.454  1.00  0.00           C
ATOM   2577  OE1 GLU A 318      39.233  44.228  31.044  1.00  0.00           O
ATOM   2578  OE2 GLU A 318      38.581  42.300  30.226  1.00  0.00           O
ATOM   2579  C   GLU A 318      43.784  40.951  32.305  1.00  0.00           C
ATOM   2580  O   GLU A 318      43.413  41.179  33.434  1.00  0.00           O
ATOM   2581  N   ALA A 319      44.765  39.983  32.092  1.00  0.00           N
ATOM   2582  HN  ALA A 319      44.948  39.694  31.156  1.00  0.00           H
ATOM   2583  CA  ALA A 319      45.582  39.410  33.177  1.00  0.00           C
ATOM   2584  HA  ALA A 319      46.105  40.208  33.684  1.00  0.00           H
ATOM   2585  CB  ALA A 319      44.644  38.583  34.110  1.00  0.00           C
ATOM   2586  HB1 ALA A 319      45.149  37.963  34.882  1.00  0.00           H
ATOM   2587  HB2 ALA A 319      43.969  37.975  33.471  1.00  0.00           H
ATOM   2588  HB3 ALA A 319      43.973  39.280  34.656  1.00  0.00           H
ATOM   2589  C   ALA A 319      46.649  38.542  32.515  1.00  0.00           C
ATOM   2590  O   ALA A 319      47.226  38.952  31.460  1.00  0.00           O
ATOM   2591  N   ILE A 320      47.088  37.452  33.157  1.00  0.00           N
ATOM   2592  HN  ILE A 320      46.814  37.268  34.098  1.00  0.00           H
ATOM   2593  CA  ILE A 320      48.244  36.658  32.664  1.00  0.00           C
ATOM   2594  HA  ILE A 320      48.724  37.203  31.864  1.00  0.00           H
ATOM   2595  CB  ILE A 320      49.388  36.635  33.604  1.00  0.00           C
ATOM   2596  HB  ILE A 320      50.255  36.179  33.080  1.00  0.00           H
ATOM   2597  CG2 ILE A 320      49.741  38.154  33.928  1.00  0.00           C
ATOM   2598 1HG2 ILE A 320      50.597  38.114  34.636  1.00  0.00           H
ATOM   2599 2HG2 ILE A 320      48.927  38.658  34.492  1.00  0.00           H
ATOM   2600 3HG2 ILE A 320      49.881  38.746  32.999  1.00  0.00           H
ATOM   2601  CG1 ILE A 320      49.084  35.877  34.955  1.00  0.00           C
ATOM   2602 1HG1 ILE A 320      48.722  34.854  34.716  1.00  0.00           H
ATOM   2603 2HG1 ILE A 320      48.297  36.314  35.607  1.00  0.00           H
ATOM   2604  CD  ILE A 320      50.318  35.682  35.866  1.00  0.00           C
ATOM   2605  HD1 ILE A 320      50.788  36.635  36.191  1.00  0.00           H
ATOM   2606  HD2 ILE A 320      51.103  35.218  35.232  1.00  0.00           H
ATOM   2607  HD3 ILE A 320      50.085  35.107  36.787  1.00  0.00           H
ATOM   2608  C   ILE A 320      47.863  35.352  32.149  1.00  0.00           C
ATOM   2609  O   ILE A 320      46.843  34.827  32.523  1.00  0.00           O
ATOM   2610  N   GLU A 321      48.631  34.719  31.253  1.00  0.00           N
ATOM   2611  HN  GLU A 321      49.463  35.139  30.899  1.00  0.00           H
ATOM   2612  CA  GLU A 321      48.457  33.331  30.911  1.00  0.00           C
ATOM   2613  HA  GLU A 321      47.453  33.308  30.513  1.00  0.00           H
ATOM   2614  CB  GLU A 321      49.462  32.917  29.823  1.00  0.00           C
ATOM   2615  HB1 GLU A 321      49.405  31.808  29.778  1.00  0.00           H
ATOM   2616  HB2 GLU A 321      50.491  33.245  30.083  1.00  0.00           H
ATOM   2617  CG  GLU A 321      49.170  33.255  28.360  1.00  0.00           C
ATOM   2618  HG1 GLU A 321      49.112  34.364  28.340  1.00  0.00           H
ATOM   2619  HG2 GLU A 321      48.170  32.830  28.127  1.00  0.00           H
ATOM   2620  CD  GLU A 321      50.200  32.939  27.244  1.00  0.00           C
ATOM   2621  OE1 GLU A 321      51.282  32.455  27.619  1.00  0.00           O
ATOM   2622  OE2 GLU A 321      49.886  33.298  26.111  1.00  0.00           O
ATOM   2623  C   GLU A 321      48.587  32.418  32.105  1.00  0.00           C
ATOM   2624  O   GLU A 321      49.545  32.634  32.853  1.00  0.00           O
ATOM   2625  N   GLN A 322      47.545  31.533  32.291  1.00  0.00           N
ATOM   2626  HN  GLN A 322      46.761  31.563  31.676  1.00  0.00           H
ATOM   2627  CA  GLN A 322      47.481  30.643  33.471  1.00  0.00           C
ATOM   2628  HA  GLN A 322      48.426  30.192  33.738  1.00  0.00           H
ATOM   2629  CB  GLN A 322      47.137  31.505  34.723  1.00  0.00           C
ATOM   2630  HB1 GLN A 322      46.256  32.064  34.341  1.00  0.00           H
ATOM   2631  HB2 GLN A 322      47.972  32.202  34.950  1.00  0.00           H
ATOM   2632  CG  GLN A 322      46.804  30.730  36.031  1.00  0.00           C
ATOM   2633  HG1 GLN A 322      45.789  30.299  35.905  1.00  0.00           H
ATOM   2634  HG2 GLN A 322      46.702  31.498  36.828  1.00  0.00           H
ATOM   2635  CD  GLN A 322      47.915  29.794  36.500  1.00  0.00           C
ATOM   2636  OE1 GLN A 322      49.107  29.937  36.356  1.00  0.00           O
ATOM   2637  NE2 GLN A 322      47.400  28.673  37.105  1.00  0.00           N
ATOM   2638 1HE2 GLN A 322      46.403  28.599  37.089  1.00  0.00           H
ATOM   2639 2HE2 GLN A 322      48.013  28.013  37.538  1.00  0.00           H
ATOM   2640  C   GLN A 322      46.469  29.565  33.327  1.00  0.00           C
ATOM   2641  O   GLN A 322      45.341  29.743  32.980  1.00  0.00           O
ATOM   2642  N   LYS A 323      46.771  28.263  33.659  1.00  0.00           N
ATOM   2643  HN  LYS A 323      47.619  28.196  34.179  1.00  0.00           H
ATOM   2644  CA  LYS A 323      45.886  27.103  33.622  1.00  0.00           C
ATOM   2645  HA  LYS A 323      44.981  27.479  34.077  1.00  0.00           H
ATOM   2646  CB  LYS A 323      45.698  26.308  32.248  1.00  0.00           C
ATOM   2647  HB1 LYS A 323      45.238  27.027  31.538  1.00  0.00           H
ATOM   2648  HB2 LYS A 323      45.075  25.392  32.324  1.00  0.00           H
ATOM   2649  CG  LYS A 323      46.998  25.882  31.549  1.00  0.00           C
ATOM   2650  HG1 LYS A 323      47.370  24.946  32.018  1.00  0.00           H
ATOM   2651  HG2 LYS A 323      47.731  26.684  31.784  1.00  0.00           H
ATOM   2652  CD  LYS A 323      46.737  25.556  30.033  1.00  0.00           C
ATOM   2653  HD1 LYS A 323      46.070  26.352  29.638  1.00  0.00           H
ATOM   2654  HD2 LYS A 323      46.180  24.599  30.117  1.00  0.00           H
ATOM   2655  CE  LYS A 323      47.976  25.451  29.116  1.00  0.00           C
ATOM   2656  HE1 LYS A 323      48.765  24.785  29.525  1.00  0.00           H
ATOM   2657  HE2 LYS A 323      48.455  26.448  29.021  1.00  0.00           H
ATOM   2658  NZ  LYS A 323      47.651  25.125  27.747  1.00  0.00           N
ATOM   2659  HZ1 LYS A 323      47.089  25.832  27.231  1.00  0.00           H
ATOM   2660  HZ2 LYS A 323      47.142  24.222  27.669  1.00  0.00           H
ATOM   2661  HZ3 LYS A 323      48.573  25.032  27.275  1.00  0.00           H
ATOM   2662  C   LYS A 323      46.388  25.967  34.529  1.00  0.00           C
ATOM   2663  O   LYS A 323      45.601  25.274  35.185  1.00  0.00           O
ATOM   2664  N   ALA A 324      47.674  25.763  34.599  1.00  0.00           N
ATOM   2665  HN  ALA A 324      48.344  26.357  34.160  1.00  0.00           H
ATOM   2666  CA  ALA A 324      48.340  24.657  35.201  1.00  0.00           C
ATOM   2667  HA  ALA A 324      47.731  23.773  35.316  1.00  0.00           H
ATOM   2668  CB  ALA A 324      49.511  24.349  34.287  1.00  0.00           C
ATOM   2669  HB1 ALA A 324      50.232  25.194  34.271  1.00  0.00           H
ATOM   2670  HB2 ALA A 324      49.043  23.994  33.344  1.00  0.00           H
ATOM   2671  HB3 ALA A 324      50.039  23.482  34.739  1.00  0.00           H
ATOM   2672  C   ALA A 324      48.762  25.007  36.581  1.00  0.00           C
ATOM   2673  O   ALA A 324      49.309  26.080  36.781  1.00  0.00           O
ATOM   2674  N   VAL A 325      48.346  24.109  37.540  1.00  0.00           N
ATOM   2675  HN  VAL A 325      48.000  23.191  37.358  1.00  0.00           H
ATOM   2676  CA  VAL A 325      48.460  24.314  38.950  1.00  0.00           C
ATOM   2677  HA  VAL A 325      47.979  23.445  39.375  1.00  0.00           H
ATOM   2678  CB  VAL A 325      49.845  24.358  39.504  1.00  0.00           C
ATOM   2679  HB  VAL A 325      50.409  25.085  38.881  1.00  0.00           H
ATOM   2680  CG1 VAL A 325      49.772  24.935  40.927  1.00  0.00           C
ATOM   2681 1HG1 VAL A 325      49.007  24.399  41.529  1.00  0.00           H
ATOM   2682 2HG1 VAL A 325      49.475  26.006  40.955  1.00  0.00           H
ATOM   2683 3HG1 VAL A 325      50.804  24.725  41.280  1.00  0.00           H
ATOM   2684  CG2 VAL A 325      50.524  22.957  39.391  1.00  0.00           C
ATOM   2685 1HG2 VAL A 325      50.083  22.261  40.137  1.00  0.00           H
ATOM   2686 2HG2 VAL A 325      51.626  22.912  39.524  1.00  0.00           H
ATOM   2687 3HG2 VAL A 325      50.234  22.368  38.495  1.00  0.00           H
ATOM   2688  C   VAL A 325      47.520  25.461  39.486  1.00  0.00           C
ATOM   2689  O   VAL A 325      47.659  26.632  39.224  1.00  0.00           O
ATOM   2690  N   TRP A 326      46.583  25.039  40.401  1.00  0.00           N
ATOM   2691  HN  TRP A 326      46.267  24.105  40.550  1.00  0.00           H
ATOM   2692  CA  TRP A 326      45.782  26.060  41.165  1.00  0.00           C
ATOM   2693  HA  TRP A 326      46.189  27.049  41.014  1.00  0.00           H
ATOM   2694  CB  TRP A 326      44.259  26.007  40.736  1.00  0.00           C
ATOM   2695  HB1 TRP A 326      43.626  26.613  41.419  1.00  0.00           H
ATOM   2696  HB2 TRP A 326      43.914  24.964  40.902  1.00  0.00           H
ATOM   2697  CG  TRP A 326      44.002  26.380  39.357  1.00  0.00           C
ATOM   2698  CD1 TRP A 326      43.855  25.606  38.236  1.00  0.00           C
ATOM   2699  HD1 TRP A 326      43.806  24.531  38.145  1.00  0.00           H
ATOM   2700  NE1 TRP A 326      43.563  26.414  37.174  1.00  0.00           N
ATOM   2701  HE1 TRP A 326      43.789  26.134  36.266  1.00  0.00           H
ATOM   2702  CE2 TRP A 326      43.634  27.733  37.533  1.00  0.00           C
ATOM   2703  CD2 TRP A 326      43.897  27.769  38.896  1.00  0.00           C
ATOM   2704  CE3 TRP A 326      43.967  29.015  39.512  1.00  0.00           C
ATOM   2705  HE3 TRP A 326      44.103  28.995  40.583  1.00  0.00           H
ATOM   2706  CZ3 TRP A 326      43.686  30.216  38.775  1.00  0.00           C
ATOM   2707  HZ3 TRP A 326      43.704  31.196  39.229  1.00  0.00           H
ATOM   2708  CZ2 TRP A 326      43.290  28.851  36.774  1.00  0.00           C
ATOM   2709  HZ2 TRP A 326      43.027  28.713  35.735  1.00  0.00           H
ATOM   2710  CH2 TRP A 326      43.332  30.093  37.412  1.00  0.00           C
ATOM   2711  HH2 TRP A 326      43.088  30.987  36.858  1.00  0.00           H
ATOM   2712  C   TRP A 326      45.956  25.992  42.657  1.00  0.00           C
ATOM   2713  O   TRP A 326      45.845  24.900  43.238  1.00  0.00           O
ATOM   2714  N   PHE A 327      46.104  27.146  43.280  1.00  0.00           N
ATOM   2715  HN  PHE A 327      46.314  27.903  42.666  1.00  0.00           H
ATOM   2716  CA  PHE A 327      46.313  27.145  44.726  1.00  0.00           C
ATOM   2717  HA  PHE A 327      46.555  26.166  45.112  1.00  0.00           H
ATOM   2718  CB  PHE A 327      47.431  28.139  45.131  1.00  0.00           C
ATOM   2719  HB1 PHE A 327      47.536  28.237  46.232  1.00  0.00           H
ATOM   2720  HB2 PHE A 327      47.224  29.171  44.774  1.00  0.00           H
ATOM   2721  CG  PHE A 327      48.708  27.577  44.628  1.00  0.00           C
ATOM   2722  CD1 PHE A 327      49.342  28.361  43.622  1.00  0.00           C
ATOM   2723  HD1 PHE A 327      48.882  29.252  43.220  1.00  0.00           H
ATOM   2724  CE1 PHE A 327      50.582  27.898  43.062  1.00  0.00           C
ATOM   2725  HE1 PHE A 327      51.036  28.445  42.249  1.00  0.00           H
ATOM   2726  CZ  PHE A 327      51.260  26.758  43.587  1.00  0.00           C
ATOM   2727  HZ  PHE A 327      52.277  26.479  43.352  1.00  0.00           H
ATOM   2728  CD2 PHE A 327      49.353  26.411  45.113  1.00  0.00           C
ATOM   2729  HD2 PHE A 327      48.923  25.807  45.898  1.00  0.00           H
ATOM   2730  CE2 PHE A 327      50.643  26.019  44.621  1.00  0.00           C
ATOM   2731  HE2 PHE A 327      51.130  25.139  45.013  1.00  0.00           H
ATOM   2732  C   PHE A 327      45.078  27.576  45.477  1.00  0.00           C
ATOM   2733  O   PHE A 327      45.102  27.840  46.660  1.00  0.00           O
ATOM   2734  N   HSD A 328      43.911  27.664  44.741  1.00  0.00           N
ATOM   2735  HN  HSD A 328      43.706  27.217  43.874  1.00  0.00           H
ATOM   2736  CA  HSD A 328      42.750  28.286  45.341  1.00  0.00           C
ATOM   2737  HA  HSD A 328      43.050  29.067  46.024  1.00  0.00           H
ATOM   2738  CB  HSD A 328      41.883  28.869  44.204  1.00  0.00           C
ATOM   2739  HB1 HSD A 328      40.998  29.369  44.651  1.00  0.00           H
ATOM   2740  HB2 HSD A 328      41.553  27.973  43.635  1.00  0.00           H
ATOM   2741  ND1 HSD A 328      42.161  30.466  42.274  1.00  0.00           N
ATOM   2742  HD1 HSD A 328      41.208  30.471  41.971  1.00  0.00           H
ATOM   2743  CG  HSD A 328      42.630  29.842  43.383  1.00  0.00           C
ATOM   2744  CE1 HSD A 328      43.049  31.419  41.927  1.00  0.00           C
ATOM   2745  HE1 HSD A 328      42.929  32.066  41.059  1.00  0.00           H
ATOM   2746  NE2 HSD A 328      44.155  31.382  42.732  1.00  0.00           N
ATOM   2747  CD2 HSD A 328      43.880  30.422  43.645  1.00  0.00           C
ATOM   2748  HD2 HSD A 328      44.471  30.349  44.550  1.00  0.00           H
ATOM   2749  C   HSD A 328      41.890  27.475  46.341  1.00  0.00           C
ATOM   2750  O   HSD A 328      41.430  28.028  47.344  1.00  0.00           O
ATOM   2751  N   ALA A 329      41.873  26.183  46.197  1.00  0.00           N
ATOM   2752  HN  ALA A 329      42.266  25.801  45.364  1.00  0.00           H
ATOM   2753  CA  ALA A 329      41.339  25.288  47.215  1.00  0.00           C
ATOM   2754  HA  ALA A 329      40.331  25.610  47.428  1.00  0.00           H
ATOM   2755  CB  ALA A 329      41.167  23.890  46.625  1.00  0.00           C
ATOM   2756  HB1 ALA A 329      40.528  23.443  47.416  1.00  0.00           H
ATOM   2757  HB2 ALA A 329      42.113  23.312  46.543  1.00  0.00           H
ATOM   2758  HB3 ALA A 329      40.510  23.906  45.730  1.00  0.00           H
ATOM   2759  C   ALA A 329      42.189  25.186  48.445  1.00  0.00           C
ATOM   2760  O   ALA A 329      41.566  25.170  49.545  1.00  0.00           O
ATOM   2761  N   VAL A 330      43.522  25.182  48.353  1.00  0.00           N
ATOM   2762  HN  VAL A 330      43.907  24.985  47.454  1.00  0.00           H
ATOM   2763  CA  VAL A 330      44.465  25.398  49.443  1.00  0.00           C
ATOM   2764  HA  VAL A 330      44.246  24.570  50.101  1.00  0.00           H
ATOM   2765  CB  VAL A 330      45.867  25.183  48.910  1.00  0.00           C
ATOM   2766  HB  VAL A 330      46.009  25.572  47.879  1.00  0.00           H
ATOM   2767  CG1 VAL A 330      46.988  25.714  49.758  1.00  0.00           C
ATOM   2768 1HG1 VAL A 330      47.938  25.292  49.364  1.00  0.00           H
ATOM   2769 2HG1 VAL A 330      46.993  25.486  50.845  1.00  0.00           H
ATOM   2770 3HG1 VAL A 330      47.095  26.804  49.574  1.00  0.00           H
ATOM   2771  CG2 VAL A 330      46.004  23.667  48.703  1.00  0.00           C
ATOM   2772 1HG2 VAL A 330      46.035  23.111  49.664  1.00  0.00           H
ATOM   2773 2HG2 VAL A 330      46.950  23.316  48.238  1.00  0.00           H
ATOM   2774 3HG2 VAL A 330      45.143  23.249  48.139  1.00  0.00           H
ATOM   2775  C   VAL A 330      44.284  26.703  50.069  1.00  0.00           C
ATOM   2776  O   VAL A 330      44.200  26.677  51.320  1.00  0.00           O
ATOM   2777  N   ALA A 331      44.187  27.816  49.399  1.00  0.00           N
ATOM   2778  HN  ALA A 331      44.328  27.901  48.415  1.00  0.00           H
ATOM   2779  CA  ALA A 331      43.817  29.120  50.087  1.00  0.00           C
ATOM   2780  HA  ALA A 331      44.645  29.307  50.754  1.00  0.00           H
ATOM   2781  CB  ALA A 331      43.641  30.302  49.107  1.00  0.00           C
ATOM   2782  HB1 ALA A 331      44.604  30.536  48.604  1.00  0.00           H
ATOM   2783  HB2 ALA A 331      43.190  31.207  49.567  1.00  0.00           H
ATOM   2784  HB3 ALA A 331      42.881  29.993  48.357  1.00  0.00           H
ATOM   2785  C   ALA A 331      42.500  29.018  50.892  1.00  0.00           C
ATOM   2786  O   ALA A 331      42.440  29.635  51.938  1.00  0.00           O
ATOM   2787  N   TRP A 332      41.472  28.476  50.303  1.00  0.00           N
ATOM   2788  HN  TRP A 332      41.617  28.143  49.375  1.00  0.00           H
ATOM   2789  CA  TRP A 332      40.266  28.329  51.011  1.00  0.00           C
ATOM   2790  HA  TRP A 332      40.135  29.293  51.481  1.00  0.00           H
ATOM   2791  CB  TRP A 332      39.019  27.991  50.031  1.00  0.00           C
ATOM   2792  HB1 TRP A 332      38.309  27.294  50.524  1.00  0.00           H
ATOM   2793  HB2 TRP A 332      39.490  27.440  49.189  1.00  0.00           H
ATOM   2794  CG  TRP A 332      38.242  29.232  49.515  1.00  0.00           C
ATOM   2795  CD1 TRP A 332      37.944  29.585  48.201  1.00  0.00           C
ATOM   2796  HD1 TRP A 332      38.443  29.160  47.343  1.00  0.00           H
ATOM   2797  NE1 TRP A 332      37.082  30.715  48.213  1.00  0.00           N
ATOM   2798  HE1 TRP A 332      36.846  31.185  47.391  1.00  0.00           H
ATOM   2799  CE2 TRP A 332      36.793  31.044  49.423  1.00  0.00           C
ATOM   2800  CD2 TRP A 332      37.431  30.091  50.318  1.00  0.00           C
ATOM   2801  CE3 TRP A 332      37.405  30.368  51.666  1.00  0.00           C
ATOM   2802  HE3 TRP A 332      37.920  29.696  52.336  1.00  0.00           H
ATOM   2803  CZ3 TRP A 332      36.558  31.393  52.158  1.00  0.00           C
ATOM   2804  HZ3 TRP A 332      36.429  31.605  53.210  1.00  0.00           H
ATOM   2805  CZ2 TRP A 332      35.964  31.996  49.874  1.00  0.00           C
ATOM   2806  HZ2 TRP A 332      35.336  32.629  49.265  1.00  0.00           H
ATOM   2807  CH2 TRP A 332      35.830  32.206  51.262  1.00  0.00           C
ATOM   2808  HH2 TRP A 332      35.124  32.879  51.724  1.00  0.00           H
ATOM   2809  C   TRP A 332      40.193  27.345  52.200  1.00  0.00           C
ATOM   2810  O   TRP A 332      39.479  27.589  53.194  1.00  0.00           O
ATOM   2811  N   GLY A 333      40.952  26.192  52.061  1.00  0.00           N
ATOM   2812  HN  GLY A 333      41.430  26.027  51.203  1.00  0.00           H
ATOM   2813  CA  GLY A 333      41.097  25.102  53.069  1.00  0.00           C
ATOM   2814  HA1 GLY A 333      41.586  24.312  52.518  1.00  0.00           H
ATOM   2815  HA2 GLY A 333      40.138  24.832  53.485  1.00  0.00           H
ATOM   2816  C   GLY A 333      42.011  25.350  54.156  1.00  0.00           C
ATOM   2817  O   GLY A 333      41.786  24.999  55.326  1.00  0.00           O
ATOM   2818  N   THR A 334      43.125  26.029  53.771  1.00  0.00           N
ATOM   2819  HN  THR A 334      43.210  26.251  52.803  1.00  0.00           H
ATOM   2820  CA  THR A 334      44.234  26.383  54.759  1.00  0.00           C
ATOM   2821  HA  THR A 334      44.743  25.490  55.089  1.00  0.00           H
ATOM   2822  CB  THR A 334      45.304  27.355  54.125  1.00  0.00           C
ATOM   2823  HB  THR A 334      44.908  28.220  53.551  1.00  0.00           H
ATOM   2824  OG1 THR A 334      46.140  26.689  53.167  1.00  0.00           O
ATOM   2825  HG1 THR A 334      45.614  26.567  52.373  1.00  0.00           H
ATOM   2826  CG2 THR A 334      46.362  27.797  55.251  1.00  0.00           C
ATOM   2827 1HG2 THR A 334      46.773  26.943  55.830  1.00  0.00           H
ATOM   2828 2HG2 THR A 334      45.907  28.463  56.014  1.00  0.00           H
ATOM   2829 3HG2 THR A 334      47.202  28.248  54.681  1.00  0.00           H
ATOM   2830  C   THR A 334      43.732  27.157  56.021  1.00  0.00           C
ATOM   2831  O   THR A 334      44.083  26.642  57.092  1.00  0.00           O
ATOM   2832  N   PRO A 335      42.932  28.279  56.062  1.00  0.00           N
ATOM   2833  CD  PRO A 335      42.336  28.927  54.909  1.00  0.00           C
ATOM   2834  HD1 PRO A 335      41.947  28.221  54.144  1.00  0.00           H
ATOM   2835  HD2 PRO A 335      43.181  29.486  54.452  1.00  0.00           H
ATOM   2836  CA  PRO A 335      42.387  28.815  57.322  1.00  0.00           C
ATOM   2837  HA  PRO A 335      43.215  28.895  58.010  1.00  0.00           H
ATOM   2838  CB  PRO A 335      41.790  30.112  56.830  1.00  0.00           C
ATOM   2839  HB1 PRO A 335      42.523  30.944  56.896  1.00  0.00           H
ATOM   2840  HB2 PRO A 335      41.006  30.554  57.481  1.00  0.00           H
ATOM   2841  CG  PRO A 335      41.291  29.869  55.423  1.00  0.00           C
ATOM   2842  HG1 PRO A 335      40.316  29.346  55.526  1.00  0.00           H
ATOM   2843  HG2 PRO A 335      41.190  30.801  54.826  1.00  0.00           H
ATOM   2844  C   PRO A 335      41.461  27.830  57.981  1.00  0.00           C
ATOM   2845  O   PRO A 335      41.496  27.886  59.220  1.00  0.00           O
ATOM   2846  N   GLY A 336      40.540  27.023  57.303  1.00  0.00           N
ATOM   2847  HN  GLY A 336      40.637  26.950  56.314  1.00  0.00           H
ATOM   2848  CA  GLY A 336      39.707  26.060  57.960  1.00  0.00           C
ATOM   2849  HA1 GLY A 336      39.034  25.547  57.289  1.00  0.00           H
ATOM   2850  HA2 GLY A 336      39.234  26.654  58.728  1.00  0.00           H
ATOM   2851  C   GLY A 336      40.467  24.903  58.660  1.00  0.00           C
ATOM   2852  O   GLY A 336      40.183  24.609  59.817  1.00  0.00           O
ATOM   2853  N   PHE A 337      41.435  24.266  57.972  1.00  0.00           N
ATOM   2854  HN  PHE A 337      41.716  24.662  57.101  1.00  0.00           H
ATOM   2855  CA  PHE A 337      42.321  23.229  58.563  1.00  0.00           C
ATOM   2856  HA  PHE A 337      41.768  22.367  58.905  1.00  0.00           H
ATOM   2857  CB  PHE A 337      43.287  22.674  57.485  1.00  0.00           C
ATOM   2858  HB1 PHE A 337      43.873  23.443  56.938  1.00  0.00           H
ATOM   2859  HB2 PHE A 337      42.739  22.038  56.757  1.00  0.00           H
ATOM   2860  CG  PHE A 337      44.436  21.765  57.932  1.00  0.00           C
ATOM   2861  CD1 PHE A 337      44.111  20.517  58.510  1.00  0.00           C
ATOM   2862  HD1 PHE A 337      43.076  20.213  58.446  1.00  0.00           H
ATOM   2863  CE1 PHE A 337      45.105  19.628  58.879  1.00  0.00           C
ATOM   2864  HE1 PHE A 337      44.741  18.695  59.282  1.00  0.00           H
ATOM   2865  CZ  PHE A 337      46.460  20.002  58.806  1.00  0.00           C
ATOM   2866  HZ  PHE A 337      47.270  19.342  59.079  1.00  0.00           H
ATOM   2867  CD2 PHE A 337      45.798  22.147  57.828  1.00  0.00           C
ATOM   2868  HD2 PHE A 337      45.904  23.155  57.456  1.00  0.00           H
ATOM   2869  CE2 PHE A 337      46.812  21.286  58.314  1.00  0.00           C
ATOM   2870  HE2 PHE A 337      47.835  21.587  58.146  1.00  0.00           H
ATOM   2871  C   PHE A 337      43.139  23.800  59.716  1.00  0.00           C
ATOM   2872  O   PHE A 337      43.119  23.289  60.797  1.00  0.00           O
ATOM   2873  N   LEU A 338      43.813  24.918  59.668  1.00  0.00           N
ATOM   2874  HN  LEU A 338      43.733  25.359  58.778  1.00  0.00           H
ATOM   2875  CA  LEU A 338      44.562  25.572  60.746  1.00  0.00           C
ATOM   2876  HA  LEU A 338      45.284  24.841  61.077  1.00  0.00           H
ATOM   2877  CB  LEU A 338      45.175  26.995  60.347  1.00  0.00           C
ATOM   2878  HB1 LEU A 338      45.547  27.654  61.161  1.00  0.00           H
ATOM   2879  HB2 LEU A 338      44.379  27.551  59.806  1.00  0.00           H
ATOM   2880  CG  LEU A 338      46.354  26.775  59.330  1.00  0.00           C
ATOM   2881  HG  LEU A 338      46.014  26.100  58.516  1.00  0.00           H
ATOM   2882  CD1 LEU A 338      46.935  28.055  58.789  1.00  0.00           C
ATOM   2883 1HD1 LEU A 338      47.854  27.771  58.234  1.00  0.00           H
ATOM   2884 2HD1 LEU A 338      47.182  28.783  59.590  1.00  0.00           H
ATOM   2885 3HD1 LEU A 338      46.272  28.553  58.049  1.00  0.00           H
ATOM   2886  CD2 LEU A 338      47.596  26.133  59.975  1.00  0.00           C
ATOM   2887 1HD2 LEU A 338      47.403  25.263  60.638  1.00  0.00           H
ATOM   2888 2HD2 LEU A 338      48.251  26.861  60.499  1.00  0.00           H
ATOM   2889 3HD2 LEU A 338      48.346  25.736  59.258  1.00  0.00           H
ATOM   2890  C   LEU A 338      43.653  25.824  62.033  1.00  0.00           C
ATOM   2891  O   LEU A 338      44.047  25.665  63.192  1.00  0.00           O
ATOM   2892  N   THR A 339      42.351  26.143  61.768  1.00  0.00           N
ATOM   2893  HN  THR A 339      42.040  26.033  60.828  1.00  0.00           H
ATOM   2894  CA  THR A 339      41.356  26.322  62.780  1.00  0.00           C
ATOM   2895  HA  THR A 339      41.915  27.025  63.379  1.00  0.00           H
ATOM   2896  CB  THR A 339      40.143  27.128  62.291  1.00  0.00           C
ATOM   2897  HB  THR A 339      39.706  26.635  61.397  1.00  0.00           H
ATOM   2898  OG1 THR A 339      40.439  28.460  61.903  1.00  0.00           O
ATOM   2899  HG1 THR A 339      40.916  28.348  61.078  1.00  0.00           H
ATOM   2900  CG2 THR A 339      39.109  27.222  63.416  1.00  0.00           C
ATOM   2901 1HG2 THR A 339      39.483  27.566  64.404  1.00  0.00           H
ATOM   2902 2HG2 THR A 339      38.672  26.215  63.586  1.00  0.00           H
ATOM   2903 3HG2 THR A 339      38.291  27.915  63.125  1.00  0.00           H
ATOM   2904  C   THR A 339      40.955  25.062  63.567  1.00  0.00           C
ATOM   2905  O   THR A 339      40.682  25.107  64.751  1.00  0.00           O
ATOM   2906  N   VAL A 340      40.819  23.951  62.773  1.00  0.00           N
ATOM   2907  HN  VAL A 340      40.895  24.116  61.793  1.00  0.00           H
ATOM   2908  CA  VAL A 340      40.367  22.682  63.317  1.00  0.00           C
ATOM   2909  HA  VAL A 340      39.632  22.881  64.082  1.00  0.00           H
ATOM   2910  CB  VAL A 340      39.980  21.704  62.124  1.00  0.00           C
ATOM   2911  HB  VAL A 340      40.813  21.711  61.389  1.00  0.00           H
ATOM   2912  CG1 VAL A 340      39.631  20.347  62.661  1.00  0.00           C
ATOM   2913 1HG1 VAL A 340      38.708  20.468  63.268  1.00  0.00           H
ATOM   2914 2HG1 VAL A 340      40.524  19.951  63.190  1.00  0.00           H
ATOM   2915 3HG1 VAL A 340      39.359  19.660  61.832  1.00  0.00           H
ATOM   2916  CG2 VAL A 340      38.740  22.210  61.522  1.00  0.00           C
ATOM   2917 1HG2 VAL A 340      38.588  21.736  60.529  1.00  0.00           H
ATOM   2918 2HG2 VAL A 340      38.819  23.313  61.419  1.00  0.00           H
ATOM   2919 3HG2 VAL A 340      37.896  22.028  62.221  1.00  0.00           H
ATOM   2920  C   VAL A 340      41.501  22.076  64.120  1.00  0.00           C
ATOM   2921  O   VAL A 340      41.268  21.427  65.147  1.00  0.00           O
ATOM   2922  N   MET A 341      42.743  22.282  63.711  1.00  0.00           N
ATOM   2923  HN  MET A 341      42.913  22.635  62.795  1.00  0.00           H
ATOM   2924  CA  MET A 341      43.846  21.978  64.528  1.00  0.00           C
ATOM   2925  HA  MET A 341      43.803  20.912  64.696  1.00  0.00           H
ATOM   2926  CB  MET A 341      45.210  22.142  63.772  1.00  0.00           C
ATOM   2927  HB1 MET A 341      46.070  22.001  64.460  1.00  0.00           H
ATOM   2928  HB2 MET A 341      45.132  23.198  63.439  1.00  0.00           H
ATOM   2929  CG  MET A 341      45.415  21.231  62.552  1.00  0.00           C
ATOM   2930  HG1 MET A 341      46.363  21.635  62.136  1.00  0.00           H
ATOM   2931  HG2 MET A 341      44.589  21.524  61.869  1.00  0.00           H
ATOM   2932  SD  MET A 341      45.629  19.436  62.861  1.00  0.00           S
ATOM   2933  CE  MET A 341      47.400  19.390  63.145  1.00  0.00           C
ATOM   2934  HE1 MET A 341      47.827  20.277  62.631  1.00  0.00           H
ATOM   2935  HE2 MET A 341      47.902  18.482  62.746  1.00  0.00           H
ATOM   2936  HE3 MET A 341      47.646  19.474  64.225  1.00  0.00           H
ATOM   2937  C   MET A 341      43.878  22.743  65.837  1.00  0.00           C
ATOM   2938  O   MET A 341      44.323  22.153  66.816  1.00  0.00           O
ATOM   2939  N   LEU A 342      43.436  23.992  65.783  1.00  0.00           N
ATOM   2940  HN  LEU A 342      43.124  24.282  64.882  1.00  0.00           H
ATOM   2941  CA  LEU A 342      43.309  24.834  66.931  1.00  0.00           C
ATOM   2942  HA  LEU A 342      44.312  24.791  67.328  1.00  0.00           H
ATOM   2943  CB  LEU A 342      42.975  26.304  66.680  1.00  0.00           C
ATOM   2944  HB1 LEU A 342      42.333  26.362  65.775  1.00  0.00           H
ATOM   2945  HB2 LEU A 342      43.914  26.724  66.260  1.00  0.00           H
ATOM   2946  CG  LEU A 342      42.689  27.271  67.822  1.00  0.00           C
ATOM   2947  HG  LEU A 342      41.877  26.810  68.424  1.00  0.00           H
ATOM   2948  CD1 LEU A 342      43.844  27.701  68.781  1.00  0.00           C
ATOM   2949 1HD1 LEU A 342      43.486  28.512  69.450  1.00  0.00           H
ATOM   2950 2HD1 LEU A 342      44.759  28.108  68.300  1.00  0.00           H
ATOM   2951 3HD1 LEU A 342      44.222  26.810  69.327  1.00  0.00           H
ATOM   2952  CD2 LEU A 342      42.140  28.535  67.125  1.00  0.00           C
ATOM   2953 1HD2 LEU A 342      42.799  28.893  66.306  1.00  0.00           H
ATOM   2954 2HD2 LEU A 342      42.091  29.337  67.892  1.00  0.00           H
ATOM   2955 3HD2 LEU A 342      41.144  28.451  66.639  1.00  0.00           H
ATOM   2956  C   LEU A 342      42.295  24.237  67.952  1.00  0.00           C
ATOM   2957  O   LEU A 342      42.474  24.270  69.197  1.00  0.00           O
ATOM   2958  N   LEU A 343      41.131  23.664  67.485  1.00  0.00           N
ATOM   2959  HN  LEU A 343      40.801  23.708  66.545  1.00  0.00           H
ATOM   2960  CA  LEU A 343      40.133  23.029  68.237  1.00  0.00           C
ATOM   2961  HA  LEU A 343      39.880  23.771  68.980  1.00  0.00           H
ATOM   2962  CB  LEU A 343      38.894  22.945  67.336  1.00  0.00           C
ATOM   2963  HB1 LEU A 343      39.247  22.317  66.491  1.00  0.00           H
ATOM   2964  HB2 LEU A 343      38.598  23.985  67.079  1.00  0.00           H
ATOM   2965  CG  LEU A 343      37.604  22.214  67.872  1.00  0.00           C
ATOM   2966  HG  LEU A 343      38.054  21.402  68.483  1.00  0.00           H
ATOM   2967  CD1 LEU A 343      36.677  23.030  68.751  1.00  0.00           C
ATOM   2968 1HD1 LEU A 343      37.035  23.300  69.767  1.00  0.00           H
ATOM   2969 2HD1 LEU A 343      35.668  22.574  68.850  1.00  0.00           H
ATOM   2970 3HD1 LEU A 343      36.435  24.005  68.278  1.00  0.00           H
ATOM   2971  CD2 LEU A 343      36.825  21.601  66.732  1.00  0.00           C
ATOM   2972 1HD2 LEU A 343      37.465  20.816  66.275  1.00  0.00           H
ATOM   2973 2HD2 LEU A 343      36.448  22.327  65.980  1.00  0.00           H
ATOM   2974 3HD2 LEU A 343      35.879  21.103  67.032  1.00  0.00           H
ATOM   2975  C   LEU A 343      40.559  21.753  68.985  1.00  0.00           C
ATOM   2976  O   LEU A 343      40.294  21.536  70.149  1.00  0.00           O
ATOM   2977  N   ALA A 344      41.192  20.862  68.236  1.00  0.00           N
ATOM   2978  HN  ALA A 344      41.421  21.056  67.285  1.00  0.00           H
ATOM   2979  CA  ALA A 344      41.914  19.716  68.827  1.00  0.00           C
ATOM   2980  HA  ALA A 344      41.193  19.115  69.361  1.00  0.00           H
ATOM   2981  CB  ALA A 344      42.341  18.914  67.638  1.00  0.00           C
ATOM   2982  HB1 ALA A 344      43.151  19.455  67.105  1.00  0.00           H
ATOM   2983  HB2 ALA A 344      41.494  18.665  66.963  1.00  0.00           H
ATOM   2984  HB3 ALA A 344      42.815  17.982  68.014  1.00  0.00           H
ATOM   2985  C   ALA A 344      43.032  20.018  69.806  1.00  0.00           C
ATOM   2986  O   ALA A 344      43.336  19.219  70.757  1.00  0.00           O
ATOM   2987  N   MET A 345      43.837  21.097  69.609  1.00  0.00           N
ATOM   2988  HN  MET A 345      43.842  21.482  68.690  1.00  0.00           H
ATOM   2989  CA  MET A 345      44.872  21.506  70.592  1.00  0.00           C
ATOM   2990  HA  MET A 345      45.172  20.611  71.117  1.00  0.00           H
ATOM   2991  CB  MET A 345      46.048  22.210  69.863  1.00  0.00           C
ATOM   2992  HB1 MET A 345      46.800  22.492  70.631  1.00  0.00           H
ATOM   2993  HB2 MET A 345      45.577  23.097  69.388  1.00  0.00           H
ATOM   2994  CG  MET A 345      46.812  21.370  68.859  1.00  0.00           C
ATOM   2995  HG1 MET A 345      47.571  21.970  68.313  1.00  0.00           H
ATOM   2996  HG2 MET A 345      46.049  20.976  68.153  1.00  0.00           H
ATOM   2997  SD  MET A 345      47.672  20.053  69.683  1.00  0.00           S
ATOM   2998  CE  MET A 345      47.532  18.779  68.322  1.00  0.00           C
ATOM   2999  HE1 MET A 345      47.904  17.815  68.732  1.00  0.00           H
ATOM   3000  HE2 MET A 345      48.138  19.000  67.417  1.00  0.00           H
ATOM   3001  HE3 MET A 345      46.561  18.464  67.885  1.00  0.00           H
ATOM   3002  C   MET A 345      44.430  22.371  71.782  1.00  0.00           C
ATOM   3003  O   MET A 345      45.251  22.860  72.592  1.00  0.00           O
ATOM   3004  N   ASN A 346      43.112  22.695  71.849  1.00  0.00           N
ATOM   3005  HN  ASN A 346      42.611  22.306  71.080  1.00  0.00           H
ATOM   3006  CA  ASN A 346      42.314  23.510  72.814  1.00  0.00           C
ATOM   3007  HA  ASN A 346      41.634  24.074  72.193  1.00  0.00           H
ATOM   3008  CB  ASN A 346      41.231  22.657  73.563  1.00  0.00           C
ATOM   3009  HB1 ASN A 346      41.797  21.971  74.230  1.00  0.00           H
ATOM   3010  HB2 ASN A 346      40.718  22.099  72.752  1.00  0.00           H
ATOM   3011  CG  ASN A 346      40.094  23.394  74.289  1.00  0.00           C
ATOM   3012  OD1 ASN A 346      40.031  24.641  74.615  1.00  0.00           O
ATOM   3013  ND2 ASN A 346      39.088  22.644  74.626  1.00  0.00           N
ATOM   3014 1HD2 ASN A 346      38.182  22.982  74.880  1.00  0.00           H
ATOM   3015 2HD2 ASN A 346      39.089  21.659  74.453  1.00  0.00           H
ATOM   3016  C   ASN A 346      42.877  24.553  73.730  1.00  0.00           C
ATOM   3017  O   ASN A 346      43.348  24.208  74.805  1.00  0.00           O
ATOM   3018  N   LYS A 347      42.900  25.818  73.220  1.00  0.00           N
ATOM   3019  HN  LYS A 347      42.331  26.095  72.450  1.00  0.00           H
ATOM   3020  CA  LYS A 347      43.429  27.009  73.919  1.00  0.00           C
ATOM   3021  HA  LYS A 347      43.962  26.668  74.794  1.00  0.00           H
ATOM   3022  CB  LYS A 347      44.403  27.697  72.946  1.00  0.00           C
ATOM   3023  HB1 LYS A 347      44.808  28.608  73.436  1.00  0.00           H
ATOM   3024  HB2 LYS A 347      43.825  27.965  72.036  1.00  0.00           H
ATOM   3025  CG  LYS A 347      45.605  26.797  72.494  1.00  0.00           C
ATOM   3026  HG1 LYS A 347      46.279  27.512  71.976  1.00  0.00           H
ATOM   3027  HG2 LYS A 347      45.220  26.045  71.773  1.00  0.00           H
ATOM   3028  CD  LYS A 347      46.486  26.215  73.628  1.00  0.00           C
ATOM   3029  HD1 LYS A 347      45.872  25.559  74.282  1.00  0.00           H
ATOM   3030  HD2 LYS A 347      46.911  27.042  74.237  1.00  0.00           H
ATOM   3031  CE  LYS A 347      47.735  25.373  73.101  1.00  0.00           C
ATOM   3032  HE1 LYS A 347      48.306  25.946  72.339  1.00  0.00           H
ATOM   3033  HE2 LYS A 347      47.444  24.504  72.474  1.00  0.00           H
ATOM   3034  NZ  LYS A 347      48.653  24.958  74.143  1.00  0.00           N
ATOM   3035  HZ1 LYS A 347      48.227  24.289  74.816  1.00  0.00           H
ATOM   3036  HZ2 LYS A 347      48.950  25.812  74.655  1.00  0.00           H
ATOM   3037  HZ3 LYS A 347      49.525  24.486  73.829  1.00  0.00           H
ATOM   3038  C   LYS A 347      42.324  28.075  74.213  1.00  0.00           C
ATOM   3039  O   LYS A 347      42.677  29.191  74.521  1.00  0.00           O
ATOM   3040  N   VAL A 348      41.065  27.703  74.169  1.00  0.00           N
ATOM   3041  HN  VAL A 348      40.765  26.798  73.876  1.00  0.00           H
ATOM   3042  CA  VAL A 348      39.875  28.669  74.297  1.00  0.00           C
ATOM   3043  HA  VAL A 348      39.957  29.348  73.462  1.00  0.00           H
ATOM   3044  CB  VAL A 348      38.520  27.992  74.161  1.00  0.00           C
ATOM   3045  HB  VAL A 348      38.554  27.095  74.817  1.00  0.00           H
ATOM   3046  CG1 VAL A 348      37.328  28.960  74.450  1.00  0.00           C
ATOM   3047 1HG1 VAL A 348      37.363  29.103  75.551  1.00  0.00           H
ATOM   3048 2HG1 VAL A 348      36.432  28.370  74.162  1.00  0.00           H
ATOM   3049 3HG1 VAL A 348      37.255  29.941  73.933  1.00  0.00           H
ATOM   3050  CG2 VAL A 348      38.237  27.400  72.759  1.00  0.00           C
ATOM   3051 1HG2 VAL A 348      37.383  26.691  72.793  1.00  0.00           H
ATOM   3052 2HG2 VAL A 348      39.038  26.684  72.476  1.00  0.00           H
ATOM   3053 3HG2 VAL A 348      37.988  28.104  71.937  1.00  0.00           H
ATOM   3054  C   VAL A 348      39.829  29.518  75.619  1.00  0.00           C
ATOM   3055  O   VAL A 348      39.654  29.011  76.749  1.00  0.00           O
ATOM   3056  N   GLU A 349      40.135  30.826  75.430  1.00  0.00           N
ATOM   3057  HN  GLU A 349      40.182  31.181  74.499  1.00  0.00           H
ATOM   3058  CA  GLU A 349      40.359  31.696  76.567  1.00  0.00           C
ATOM   3059  HA  GLU A 349      39.580  31.435  77.268  1.00  0.00           H
ATOM   3060  CB  GLU A 349      41.764  31.565  77.185  1.00  0.00           C
ATOM   3061  HB1 GLU A 349      42.484  31.686  76.349  1.00  0.00           H
ATOM   3062  HB2 GLU A 349      41.920  30.482  77.379  1.00  0.00           H
ATOM   3063  CG  GLU A 349      42.129  32.448  78.382  1.00  0.00           C
ATOM   3064  HG1 GLU A 349      41.290  32.319  79.099  1.00  0.00           H
ATOM   3065  HG2 GLU A 349      42.340  33.517  78.167  1.00  0.00           H
ATOM   3066  CD  GLU A 349      43.441  32.098  79.100  1.00  0.00           C
ATOM   3067  OE1 GLU A 349      43.523  31.020  79.621  1.00  0.00           O
ATOM   3068  OE2 GLU A 349      44.407  32.888  79.147  1.00  0.00           O
ATOM   3069  C   GLU A 349      40.134  33.102  76.256  1.00  0.00           C
ATOM   3070  O   GLU A 349      40.105  33.489  75.126  1.00  0.00           O
ATOM   3071  N   GLY A 350      39.898  34.004  77.233  1.00  0.00           N
ATOM   3072  HN  GLY A 350      40.031  33.656  78.158  1.00  0.00           H
ATOM   3073  CA  GLY A 350      39.452  35.458  76.988  1.00  0.00           C
ATOM   3074  HA1 GLY A 350      38.385  35.624  76.983  1.00  0.00           H
ATOM   3075  HA2 GLY A 350      39.931  35.776  76.074  1.00  0.00           H
ATOM   3076  C   GLY A 350      39.901  36.364  78.090  1.00  0.00           C
ATOM   3077  O   GLY A 350      40.621  35.900  79.009  1.00  0.00           O
ATOM   3078  N   ASP A 351      39.520  37.627  78.013  1.00  0.00           N
ATOM   3079  HN  ASP A 351      38.926  37.917  77.267  1.00  0.00           H
ATOM   3080  CA  ASP A 351      39.872  38.690  78.886  1.00  0.00           C
ATOM   3081  HA  ASP A 351      40.457  38.422  79.754  1.00  0.00           H
ATOM   3082  CB  ASP A 351      40.738  39.627  78.009  1.00  0.00           C
ATOM   3083  HB1 ASP A 351      40.107  40.000  77.174  1.00  0.00           H
ATOM   3084  HB2 ASP A 351      41.525  38.934  77.641  1.00  0.00           H
ATOM   3085  CG  ASP A 351      41.391  40.767  78.706  1.00  0.00           C
ATOM   3086  OD1 ASP A 351      41.721  40.613  79.912  1.00  0.00           O
ATOM   3087  OD2 ASP A 351      41.416  41.842  78.083  1.00  0.00           O
ATOM   3088  C   ASP A 351      38.653  39.494  79.384  1.00  0.00           C
ATOM   3089  O   ASP A 351      37.766  39.987  78.717  1.00  0.00           O
ATOM   3090  N   ASN A 352      38.547  39.648  80.722  1.00  0.00           N
ATOM   3091  HN  ASN A 352      39.214  39.277  81.364  1.00  0.00           H
ATOM   3092  CA  ASN A 352      37.656  40.520  81.485  1.00  0.00           C
ATOM   3093  HA  ASN A 352      36.607  40.354  81.288  1.00  0.00           H
ATOM   3094  CB  ASN A 352      38.045  40.355  82.991  1.00  0.00           C
ATOM   3095  HB1 ASN A 352      37.705  41.250  83.555  1.00  0.00           H
ATOM   3096  HB2 ASN A 352      39.143  40.452  83.129  1.00  0.00           H
ATOM   3097  CG  ASN A 352      37.609  39.072  83.663  1.00  0.00           C
ATOM   3098  OD1 ASN A 352      38.337  38.610  84.515  1.00  0.00           O
ATOM   3099  ND2 ASN A 352      36.430  38.511  83.218  1.00  0.00           N
ATOM   3100 1HD2 ASN A 352      36.039  38.800  82.344  1.00  0.00           H
ATOM   3101 2HD2 ASN A 352      36.028  37.723  83.683  1.00  0.00           H
ATOM   3102  C   ASN A 352      37.928  41.975  81.090  1.00  0.00           C
ATOM   3103  O   ASN A 352      36.918  42.721  80.966  1.00  0.00           O
ATOM   3104  N   ILE A 353      39.271  42.338  80.936  1.00  0.00           N
ATOM   3105  HN  ILE A 353      40.026  41.695  81.032  1.00  0.00           H
ATOM   3106  CA  ILE A 353      39.666  43.748  80.791  1.00  0.00           C
ATOM   3107  HA  ILE A 353      39.147  44.141  81.653  1.00  0.00           H
ATOM   3108  CB  ILE A 353      41.208  43.971  80.923  1.00  0.00           C
ATOM   3109  HB  ILE A 353      41.669  43.520  80.019  1.00  0.00           H
ATOM   3110  CG2 ILE A 353      41.595  45.471  80.865  1.00  0.00           C
ATOM   3111 1HG2 ILE A 353      42.686  45.551  81.061  1.00  0.00           H
ATOM   3112 2HG2 ILE A 353      40.994  46.073  81.580  1.00  0.00           H
ATOM   3113 3HG2 ILE A 353      41.384  45.944  79.882  1.00  0.00           H
ATOM   3114  CG1 ILE A 353      41.820  43.390  82.229  1.00  0.00           C
ATOM   3115 1HG1 ILE A 353      42.850  43.767  82.407  1.00  0.00           H
ATOM   3116 2HG1 ILE A 353      41.900  42.288  82.112  1.00  0.00           H
ATOM   3117  CD  ILE A 353      41.082  43.837  83.540  1.00  0.00           C
ATOM   3118  HD1 ILE A 353      41.255  44.934  83.582  1.00  0.00           H
ATOM   3119  HD2 ILE A 353      41.507  43.330  84.432  1.00  0.00           H
ATOM   3120  HD3 ILE A 353      39.986  43.670  83.472  1.00  0.00           H
ATOM   3121  C   ILE A 353      39.229  44.411  79.501  1.00  0.00           C
ATOM   3122  O   ILE A 353      38.624  45.512  79.395  1.00  0.00           O
ATOM   3123  N   SER A 354      39.457  43.717  78.311  1.00  0.00           N
ATOM   3124  HN  SER A 354      40.150  43.010  78.190  1.00  0.00           H
ATOM   3125  CA  SER A 354      39.108  44.255  76.986  1.00  0.00           C
ATOM   3126  HA  SER A 354      38.925  45.318  77.044  1.00  0.00           H
ATOM   3127  CB  SER A 354      40.320  44.027  75.971  1.00  0.00           C
ATOM   3128  HB1 SER A 354      41.203  44.501  76.448  1.00  0.00           H
ATOM   3129  HB2 SER A 354      39.960  44.523  75.044  1.00  0.00           H
ATOM   3130  OG  SER A 354      40.601  42.654  75.669  1.00  0.00           O
ATOM   3131  HG1 SER A 354      41.010  42.360  76.486  1.00  0.00           H
ATOM   3132  C   SER A 354      37.804  43.634  76.414  1.00  0.00           C
ATOM   3133  O   SER A 354      37.216  44.222  75.445  1.00  0.00           O
ATOM   3134  N   GLY A 355      37.323  42.553  77.036  1.00  0.00           N
ATOM   3135  HN  GLY A 355      37.664  42.182  77.895  1.00  0.00           H
ATOM   3136  CA  GLY A 355      36.101  41.915  76.665  1.00  0.00           C
ATOM   3137  HA1 GLY A 355      35.385  42.717  76.562  1.00  0.00           H
ATOM   3138  HA2 GLY A 355      35.859  41.275  77.501  1.00  0.00           H
ATOM   3139  C   GLY A 355      36.123  41.021  75.440  1.00  0.00           C
ATOM   3140  O   GLY A 355      35.099  40.993  74.768  1.00  0.00           O
ATOM   3141  N   VAL A 356      37.238  40.402  75.155  1.00  0.00           N
ATOM   3142  HN  VAL A 356      37.977  40.475  75.820  1.00  0.00           H
ATOM   3143  CA  VAL A 356      37.508  39.717  73.882  1.00  0.00           C
ATOM   3144  HA  VAL A 356      36.590  39.654  73.316  1.00  0.00           H
ATOM   3145  CB  VAL A 356      38.508  40.465  72.948  1.00  0.00           C
ATOM   3146  HB  VAL A 356      38.342  41.519  73.257  1.00  0.00           H
ATOM   3147  CG1 VAL A 356      40.013  40.162  73.307  1.00  0.00           C
ATOM   3148 1HG1 VAL A 356      40.266  40.344  74.373  1.00  0.00           H
ATOM   3149 2HG1 VAL A 356      40.677  40.741  72.630  1.00  0.00           H
ATOM   3150 3HG1 VAL A 356      40.155  39.100  73.013  1.00  0.00           H
ATOM   3151  CG2 VAL A 356      38.019  40.182  71.460  1.00  0.00           C
ATOM   3152 1HG2 VAL A 356      38.386  39.185  71.133  1.00  0.00           H
ATOM   3153 2HG2 VAL A 356      38.519  40.870  70.745  1.00  0.00           H
ATOM   3154 3HG2 VAL A 356      36.969  40.513  71.312  1.00  0.00           H
ATOM   3155  C   VAL A 356      37.926  38.298  74.192  1.00  0.00           C
ATOM   3156  O   VAL A 356      38.434  38.074  75.334  1.00  0.00           O
ATOM   3157  N   CYS A 357      37.802  37.342  73.290  1.00  0.00           N
ATOM   3158  HN  CYS A 357      37.363  37.612  72.437  1.00  0.00           H
ATOM   3159  CA  CYS A 357      38.418  36.010  73.308  1.00  0.00           C
ATOM   3160  HA  CYS A 357      38.962  35.895  74.233  1.00  0.00           H
ATOM   3161  CB  CYS A 357      37.365  34.879  73.149  1.00  0.00           C
ATOM   3162  HB1 CYS A 357      37.906  33.910  73.095  1.00  0.00           H
ATOM   3163  HB2 CYS A 357      36.912  35.118  72.163  1.00  0.00           H
ATOM   3164  SG  CYS A 357      36.196  34.921  74.578  1.00  0.00           S
ATOM   3165  C   CYS A 357      39.366  35.904  72.081  1.00  0.00           C
ATOM   3166  O   CYS A 357      38.937  36.332  70.973  1.00  0.00           O
ATOM   3167  N   PHE A 358      40.566  35.408  72.312  1.00  0.00           N
ATOM   3168  HN  PHE A 358      40.735  35.081  73.238  1.00  0.00           H
ATOM   3169  CA  PHE A 358      41.556  35.189  71.277  1.00  0.00           C
ATOM   3170  HA  PHE A 358      41.083  34.640  70.476  1.00  0.00           H
ATOM   3171  CB  PHE A 358      42.268  36.460  70.653  1.00  0.00           C
ATOM   3172  HB1 PHE A 358      43.062  36.758  71.371  1.00  0.00           H
ATOM   3173  HB2 PHE A 358      41.477  37.234  70.552  1.00  0.00           H
ATOM   3174  CG  PHE A 358      42.961  36.180  69.312  1.00  0.00           C
ATOM   3175  CD1 PHE A 358      42.457  35.290  68.379  1.00  0.00           C
ATOM   3176  HD1 PHE A 358      41.532  34.787  68.620  1.00  0.00           H
ATOM   3177  CE1 PHE A 358      43.077  35.097  67.137  1.00  0.00           C
ATOM   3178  HE1 PHE A 358      42.550  34.488  66.417  1.00  0.00           H
ATOM   3179  CZ  PHE A 358      44.314  35.690  66.880  1.00  0.00           C
ATOM   3180  HZ  PHE A 358      44.747  35.578  65.897  1.00  0.00           H
ATOM   3181  CD2 PHE A 358      44.223  36.748  69.053  1.00  0.00           C
ATOM   3182  HD2 PHE A 358      44.640  37.442  69.768  1.00  0.00           H
ATOM   3183  CE2 PHE A 358      44.927  36.458  67.916  1.00  0.00           C
ATOM   3184  HE2 PHE A 358      45.850  36.985  67.722  1.00  0.00           H
ATOM   3185  C   PHE A 358      42.623  34.244  71.903  1.00  0.00           C
ATOM   3186  O   PHE A 358      42.709  34.174  73.122  1.00  0.00           O
ATOM   3187  N   VAL A 359      43.517  33.710  71.065  1.00  0.00           N
ATOM   3188  HN  VAL A 359      43.500  33.994  70.110  1.00  0.00           H
ATOM   3189  CA  VAL A 359      44.666  32.862  71.368  1.00  0.00           C
ATOM   3190  HA  VAL A 359      44.394  32.153  72.136  1.00  0.00           H
ATOM   3191  CB  VAL A 359      45.190  32.114  70.135  1.00  0.00           C
ATOM   3192  HB  VAL A 359      45.604  32.843  69.406  1.00  0.00           H
ATOM   3193  CG1 VAL A 359      46.274  31.078  70.399  1.00  0.00           C
ATOM   3194 1HG1 VAL A 359      47.294  31.509  70.492  1.00  0.00           H
ATOM   3195 2HG1 VAL A 359      46.318  30.395  69.524  1.00  0.00           H
ATOM   3196 3HG1 VAL A 359      46.083  30.476  71.313  1.00  0.00           H
ATOM   3197  CG2 VAL A 359      44.021  31.397  69.387  1.00  0.00           C
ATOM   3198 1HG2 VAL A 359      43.690  30.529  69.997  1.00  0.00           H
ATOM   3199 2HG2 VAL A 359      44.456  30.936  68.475  1.00  0.00           H
ATOM   3200 3HG2 VAL A 359      43.212  32.060  69.014  1.00  0.00           H
ATOM   3201  C   VAL A 359      45.836  33.767  71.864  1.00  0.00           C
ATOM   3202  O   VAL A 359      46.445  34.455  71.006  1.00  0.00           O
ATOM   3203  N   GLY A 360      46.187  33.786  73.177  1.00  0.00           N
ATOM   3204  HN  GLY A 360      45.692  33.277  73.877  1.00  0.00           H
ATOM   3205  CA  GLY A 360      47.452  34.381  73.561  1.00  0.00           C
ATOM   3206  HA1 GLY A 360      48.129  34.546  72.737  1.00  0.00           H
ATOM   3207  HA2 GLY A 360      47.916  33.737  74.293  1.00  0.00           H
ATOM   3208  C   GLY A 360      47.272  35.717  74.295  1.00  0.00           C
ATOM   3209  O   GLY A 360      48.271  36.429  74.335  1.00  0.00           O
ATOM   3210  N   LEU A 361      46.063  36.084  74.841  1.00  0.00           N
ATOM   3211  HN  LEU A 361      45.213  35.566  74.792  1.00  0.00           H
ATOM   3212  CA  LEU A 361      45.854  37.391  75.460  1.00  0.00           C
ATOM   3213  HA  LEU A 361      45.924  38.117  74.664  1.00  0.00           H
ATOM   3214  CB  LEU A 361      44.374  37.352  76.066  1.00  0.00           C
ATOM   3215  HB1 LEU A 361      44.228  38.241  76.716  1.00  0.00           H
ATOM   3216  HB2 LEU A 361      44.232  36.393  76.608  1.00  0.00           H
ATOM   3217  CG  LEU A 361      43.445  37.500  74.860  1.00  0.00           C
ATOM   3218  HG  LEU A 361      43.782  36.786  74.078  1.00  0.00           H
ATOM   3219  CD1 LEU A 361      41.947  37.181  75.302  1.00  0.00           C
ATOM   3220 1HD1 LEU A 361      41.243  37.521  74.513  1.00  0.00           H
ATOM   3221 2HD1 LEU A 361      41.690  37.748  76.222  1.00  0.00           H
ATOM   3222 3HD1 LEU A 361      41.796  36.131  75.632  1.00  0.00           H
ATOM   3223  CD2 LEU A 361      43.435  39.047  74.291  1.00  0.00           C
ATOM   3224 1HD2 LEU A 361      43.211  39.706  75.156  1.00  0.00           H
ATOM   3225 2HD2 LEU A 361      42.613  39.024  73.543  1.00  0.00           H
ATOM   3226 3HD2 LEU A 361      44.425  39.353  73.893  1.00  0.00           H
ATOM   3227  C   LEU A 361      46.834  37.695  76.578  1.00  0.00           C
ATOM   3228  O   LEU A 361      47.173  38.849  76.787  1.00  0.00           O
ATOM   3229  N   TYR A 362      47.216  36.632  77.361  1.00  0.00           N
ATOM   3230  HN  TYR A 362      46.625  35.830  77.321  1.00  0.00           H
ATOM   3231  CA  TYR A 362      48.256  36.803  78.452  1.00  0.00           C
ATOM   3232  HA  TYR A 362      48.790  37.698  78.169  1.00  0.00           H
ATOM   3233  CB  TYR A 362      47.596  36.642  79.897  1.00  0.00           C
ATOM   3234  HB1 TYR A 362      48.477  36.577  80.572  1.00  0.00           H
ATOM   3235  HB2 TYR A 362      46.965  35.729  79.950  1.00  0.00           H
ATOM   3236  CG  TYR A 362      46.735  37.803  80.191  1.00  0.00           C
ATOM   3237  CD1 TYR A 362      47.300  38.968  80.606  1.00  0.00           C
ATOM   3238  HD1 TYR A 362      48.357  39.024  80.819  1.00  0.00           H
ATOM   3239  CE1 TYR A 362      46.539  40.087  81.040  1.00  0.00           C
ATOM   3240  HE1 TYR A 362      47.012  41.057  81.069  1.00  0.00           H
ATOM   3241  CZ  TYR A 362      45.142  40.019  80.925  1.00  0.00           C
ATOM   3242  OH  TYR A 362      44.299  41.108  81.277  1.00  0.00           O
ATOM   3243  HH  TYR A 362      43.416  40.898  80.964  1.00  0.00           H
ATOM   3244  CD2 TYR A 362      45.383  37.704  80.075  1.00  0.00           C
ATOM   3245  HD2 TYR A 362      44.918  36.789  79.740  1.00  0.00           H
ATOM   3246  CE2 TYR A 362      44.569  38.834  80.402  1.00  0.00           C
ATOM   3247  HE2 TYR A 362      43.495  38.730  80.457  1.00  0.00           H
ATOM   3248  C   TYR A 362      49.314  35.759  78.322  1.00  0.00           C
ATOM   3249  O   TYR A 362      50.511  36.010  78.554  1.00  0.00           O
ATOM   3250  N   ASP A 363      49.000  34.624  77.744  1.00  0.00           N
ATOM   3251  HN  ASP A 363      48.068  34.371  77.493  1.00  0.00           H
ATOM   3252  CA  ASP A 363      49.889  33.441  77.557  1.00  0.00           C
ATOM   3253  HA  ASP A 363      50.605  33.453  78.365  1.00  0.00           H
ATOM   3254  CB  ASP A 363      49.005  32.108  77.601  1.00  0.00           C
ATOM   3255  HB1 ASP A 363      48.252  32.249  76.797  1.00  0.00           H
ATOM   3256  HB2 ASP A 363      48.518  31.981  78.591  1.00  0.00           H
ATOM   3257  CG  ASP A 363      49.742  30.793  77.358  1.00  0.00           C
ATOM   3258  OD1 ASP A 363      51.013  30.747  77.383  1.00  0.00           O
ATOM   3259  OD2 ASP A 363      49.046  29.756  77.117  1.00  0.00           O
ATOM   3260  C   ASP A 363      50.711  33.565  76.265  1.00  0.00           C
ATOM   3261  O   ASP A 363      50.343  33.677  75.079  1.00  0.00           O
ATOM   3262  N   LEU A 364      52.040  33.829  76.504  1.00  0.00           N
ATOM   3263  HN  LEU A 364      52.314  33.886  77.461  1.00  0.00           H
ATOM   3264  CA  LEU A 364      53.065  33.832  75.523  1.00  0.00           C
ATOM   3265  HA  LEU A 364      52.938  34.625  74.800  1.00  0.00           H
ATOM   3266  CB  LEU A 364      54.477  33.878  76.146  1.00  0.00           C
ATOM   3267  HB1 LEU A 364      55.250  33.718  75.364  1.00  0.00           H
ATOM   3268  HB2 LEU A 364      54.548  33.025  76.854  1.00  0.00           H
ATOM   3269  CG  LEU A 364      54.963  35.168  76.862  1.00  0.00           C
ATOM   3270  HG  LEU A 364      55.950  34.935  77.316  1.00  0.00           H
ATOM   3271  CD1 LEU A 364      55.220  36.304  75.855  1.00  0.00           C
ATOM   3272 1HD1 LEU A 364      55.754  37.209  76.216  1.00  0.00           H
ATOM   3273 2HD1 LEU A 364      54.253  36.649  75.432  1.00  0.00           H
ATOM   3274 3HD1 LEU A 364      55.862  35.823  75.087  1.00  0.00           H
ATOM   3275  CD2 LEU A 364      54.117  35.778  77.993  1.00  0.00           C
ATOM   3276 1HD2 LEU A 364      53.689  34.946  78.592  1.00  0.00           H
ATOM   3277 2HD2 LEU A 364      53.192  36.248  77.596  1.00  0.00           H
ATOM   3278 3HD2 LEU A 364      54.635  36.572  78.572  1.00  0.00           H
ATOM   3279  C   LEU A 364      53.127  32.608  74.691  1.00  0.00           C
ATOM   3280  O   LEU A 364      53.281  32.714  73.476  1.00  0.00           O
ATOM   3281  N   ASP A 365      52.899  31.382  75.255  1.00  0.00           N
ATOM   3282  HN  ASP A 365      52.365  31.340  76.096  1.00  0.00           H
ATOM   3283  CA  ASP A 365      53.060  30.168  74.625  1.00  0.00           C
ATOM   3284  HA  ASP A 365      54.084  30.065  74.297  1.00  0.00           H
ATOM   3285  CB  ASP A 365      52.886  29.053  75.625  1.00  0.00           C
ATOM   3286  HB1 ASP A 365      53.271  28.177  75.061  1.00  0.00           H
ATOM   3287  HB2 ASP A 365      51.821  28.914  75.909  1.00  0.00           H
ATOM   3288  CG  ASP A 365      53.839  28.941  76.851  1.00  0.00           C
ATOM   3289  OD1 ASP A 365      53.640  27.943  77.586  1.00  0.00           O
ATOM   3290  OD2 ASP A 365      54.701  29.852  77.049  1.00  0.00           O
ATOM   3291  C   ASP A 365      52.104  29.982  73.467  1.00  0.00           C
ATOM   3292  O   ASP A 365      52.508  29.542  72.376  1.00  0.00           O
ATOM   3293  N   ALA A 366      50.826  30.325  73.715  1.00  0.00           N
ATOM   3294  HN  ALA A 366      50.639  30.721  74.611  1.00  0.00           H
ATOM   3295  CA  ALA A 366      49.728  30.264  72.772  1.00  0.00           C
ATOM   3296  HA  ALA A 366      49.775  29.273  72.344  1.00  0.00           H
ATOM   3297  CB  ALA A 366      48.399  30.470  73.541  1.00  0.00           C
ATOM   3298  HB1 ALA A 366      47.514  30.518  72.871  1.00  0.00           H
ATOM   3299  HB2 ALA A 366      48.493  31.432  74.089  1.00  0.00           H
ATOM   3300  HB3 ALA A 366      48.268  29.636  74.263  1.00  0.00           H
ATOM   3301  C   ALA A 366      49.888  31.230  71.615  1.00  0.00           C
ATOM   3302  O   ALA A 366      49.673  30.974  70.489  1.00  0.00           O
ATOM   3303  N   SER A 367      50.329  32.441  71.948  1.00  0.00           N
ATOM   3304  HN  SER A 367      50.496  32.717  72.891  1.00  0.00           H
ATOM   3305  CA  SER A 367      50.670  33.470  70.981  1.00  0.00           C
ATOM   3306  HA  SER A 367      49.866  33.613  70.274  1.00  0.00           H
ATOM   3307  CB  SER A 367      50.987  34.823  71.668  1.00  0.00           C
ATOM   3308  HB1 SER A 367      51.506  34.862  72.649  1.00  0.00           H
ATOM   3309  HB2 SER A 367      49.964  35.206  71.871  1.00  0.00           H
ATOM   3310  OG  SER A 367      51.608  35.790  70.764  1.00  0.00           O
ATOM   3311  HG1 SER A 367      52.558  35.817  70.894  1.00  0.00           H
ATOM   3312  C   SER A 367      51.804  33.051  70.066  1.00  0.00           C
ATOM   3313  O   SER A 367      51.703  33.188  68.812  1.00  0.00           O
ATOM   3314  N   ARG A 368      52.916  32.448  70.586  1.00  0.00           N
ATOM   3315  HN  ARG A 368      53.069  32.357  71.567  1.00  0.00           H
ATOM   3316  CA  ARG A 368      54.098  32.053  69.781  1.00  0.00           C
ATOM   3317  HA  ARG A 368      54.409  32.933  69.238  1.00  0.00           H
ATOM   3318  CB  ARG A 368      55.297  31.602  70.648  1.00  0.00           C
ATOM   3319  HB1 ARG A 368      56.078  31.130  70.015  1.00  0.00           H
ATOM   3320  HB2 ARG A 368      54.889  30.843  71.349  1.00  0.00           H
ATOM   3321  CG  ARG A 368      55.957  32.733  71.471  1.00  0.00           C
ATOM   3322  HG1 ARG A 368      55.220  33.439  71.910  1.00  0.00           H
ATOM   3323  HG2 ARG A 368      56.674  33.292  70.832  1.00  0.00           H
ATOM   3324  CD  ARG A 368      56.709  32.200  72.710  1.00  0.00           C
ATOM   3325  HD1 ARG A 368      57.556  31.503  72.533  1.00  0.00           H
ATOM   3326  HD2 ARG A 368      55.895  31.897  73.402  1.00  0.00           H
ATOM   3327  NE  ARG A 368      57.343  33.516  73.223  1.00  0.00           N
ATOM   3328  HE  ARG A 368      57.203  34.373  72.726  1.00  0.00           H
ATOM   3329  CZ  ARG A 368      58.156  33.523  74.268  1.00  0.00           C
ATOM   3330  NH1 ARG A 368      58.407  32.432  74.949  1.00  0.00           N
ATOM   3331 1HH1 ARG A 368      57.765  31.707  74.700  1.00  0.00           H
ATOM   3332 2HH1 ARG A 368      59.098  32.365  75.669  1.00  0.00           H
ATOM   3333  NH2 ARG A 368      58.601  34.664  74.685  1.00  0.00           N
ATOM   3334 1HH2 ARG A 368      58.525  35.422  74.037  1.00  0.00           H
ATOM   3335 2HH2 ARG A 368      59.405  34.640  75.280  1.00  0.00           H
ATOM   3336  C   ARG A 368      53.715  31.043  68.690  1.00  0.00           C
ATOM   3337  O   ARG A 368      53.931  31.190  67.455  1.00  0.00           O
ATOM   3338  N   TYR A 369      53.132  29.923  69.107  1.00  0.00           N
ATOM   3339  HN  TYR A 369      52.838  29.796  70.051  1.00  0.00           H
ATOM   3340  CA  TYR A 369      53.223  28.680  68.347  1.00  0.00           C
ATOM   3341  HA  TYR A 369      54.008  28.726  67.606  1.00  0.00           H
ATOM   3342  CB  TYR A 369      53.341  27.495  69.374  1.00  0.00           C
ATOM   3343  HB1 TYR A 369      53.261  26.594  68.729  1.00  0.00           H
ATOM   3344  HB2 TYR A 369      52.486  27.498  70.083  1.00  0.00           H
ATOM   3345  CG  TYR A 369      54.558  27.507  70.290  1.00  0.00           C
ATOM   3346  CD1 TYR A 369      54.523  27.490  71.709  1.00  0.00           C
ATOM   3347  HD1 TYR A 369      53.641  27.189  72.254  1.00  0.00           H
ATOM   3348  CE1 TYR A 369      55.723  27.621  72.542  1.00  0.00           C
ATOM   3349  HE1 TYR A 369      55.594  27.591  73.614  1.00  0.00           H
ATOM   3350  CZ  TYR A 369      56.945  28.045  71.897  1.00  0.00           C
ATOM   3351  OH  TYR A 369      58.149  28.241  72.569  1.00  0.00           O
ATOM   3352  HH  TYR A 369      57.928  28.178  73.501  1.00  0.00           H
ATOM   3353  CD2 TYR A 369      55.779  27.895  69.734  1.00  0.00           C
ATOM   3354  HD2 TYR A 369      55.830  28.168  68.690  1.00  0.00           H
ATOM   3355  CE2 TYR A 369      56.960  28.204  70.534  1.00  0.00           C
ATOM   3356  HE2 TYR A 369      57.927  28.506  70.162  1.00  0.00           H
ATOM   3357  C   TYR A 369      51.918  28.578  67.541  1.00  0.00           C
ATOM   3358  O   TYR A 369      51.937  28.054  66.417  1.00  0.00           O
ATOM   3359  N   PHE A 370      50.755  29.139  67.956  1.00  0.00           N
ATOM   3360  HN  PHE A 370      50.835  29.787  68.710  1.00  0.00           H
ATOM   3361  CA  PHE A 370      49.535  28.996  67.216  1.00  0.00           C
ATOM   3362  HA  PHE A 370      49.534  28.130  66.570  1.00  0.00           H
ATOM   3363  CB  PHE A 370      48.376  28.816  68.187  1.00  0.00           C
ATOM   3364  HB1 PHE A 370      47.380  28.928  67.708  1.00  0.00           H
ATOM   3365  HB2 PHE A 370      48.509  29.479  69.068  1.00  0.00           H
ATOM   3366  CG  PHE A 370      48.431  27.462  68.733  1.00  0.00           C
ATOM   3367  CD1 PHE A 370      47.701  26.393  68.094  1.00  0.00           C
ATOM   3368  HD1 PHE A 370      47.092  26.599  67.226  1.00  0.00           H
ATOM   3369  CE1 PHE A 370      47.926  25.060  68.620  1.00  0.00           C
ATOM   3370  HE1 PHE A 370      47.296  24.231  68.334  1.00  0.00           H
ATOM   3371  CZ  PHE A 370      48.879  24.791  69.600  1.00  0.00           C
ATOM   3372  HZ  PHE A 370      49.034  23.762  69.891  1.00  0.00           H
ATOM   3373  CD2 PHE A 370      49.333  27.148  69.855  1.00  0.00           C
ATOM   3374  HD2 PHE A 370      50.032  27.861  70.266  1.00  0.00           H
ATOM   3375  CE2 PHE A 370      49.586  25.791  70.159  1.00  0.00           C
ATOM   3376  HE2 PHE A 370      50.274  25.563  70.960  1.00  0.00           H
ATOM   3377  C   PHE A 370      49.284  30.128  66.295  1.00  0.00           C
ATOM   3378  O   PHE A 370      48.681  29.978  65.233  1.00  0.00           O
ATOM   3379  N   VAL A 371      49.731  31.362  66.601  1.00  0.00           N
ATOM   3380  HN  VAL A 371      50.217  31.537  67.453  1.00  0.00           H
ATOM   3381  CA  VAL A 371      49.292  32.511  65.875  1.00  0.00           C
ATOM   3382  HA  VAL A 371      48.659  32.217  65.050  1.00  0.00           H
ATOM   3383  CB  VAL A 371      48.741  33.637  66.769  1.00  0.00           C
ATOM   3384  HB  VAL A 371      49.408  33.931  67.607  1.00  0.00           H
ATOM   3385  CG1 VAL A 371      48.346  34.896  66.027  1.00  0.00           C
ATOM   3386 1HG1 VAL A 371      47.836  34.747  65.051  1.00  0.00           H
ATOM   3387 2HG1 VAL A 371      49.238  35.517  65.797  1.00  0.00           H
ATOM   3388 3HG1 VAL A 371      47.690  35.519  66.671  1.00  0.00           H
ATOM   3389  CG2 VAL A 371      47.498  33.164  67.456  1.00  0.00           C
ATOM   3390 1HG2 VAL A 371      47.056  33.898  68.164  1.00  0.00           H
ATOM   3391 2HG2 VAL A 371      47.791  32.210  67.944  1.00  0.00           H
ATOM   3392 3HG2 VAL A 371      46.610  32.937  66.829  1.00  0.00           H
ATOM   3393  C   VAL A 371      50.466  33.032  65.150  1.00  0.00           C
ATOM   3394  O   VAL A 371      50.402  33.107  63.916  1.00  0.00           O
ATOM   3395  N   LEU A 372      51.619  33.362  65.836  1.00  0.00           N
ATOM   3396  HN  LEU A 372      51.680  33.165  66.812  1.00  0.00           H
ATOM   3397  CA  LEU A 372      52.732  33.990  65.122  1.00  0.00           C
ATOM   3398  HA  LEU A 372      52.322  34.813  64.556  1.00  0.00           H
ATOM   3399  CB  LEU A 372      53.714  34.576  66.127  1.00  0.00           C
ATOM   3400  HB1 LEU A 372      54.710  34.825  65.702  1.00  0.00           H
ATOM   3401  HB2 LEU A 372      53.890  33.865  66.962  1.00  0.00           H
ATOM   3402  CG  LEU A 372      53.297  35.912  66.731  1.00  0.00           C
ATOM   3403  HG  LEU A 372      52.260  35.785  67.111  1.00  0.00           H
ATOM   3404  CD1 LEU A 372      54.131  36.383  67.916  1.00  0.00           C
ATOM   3405 1HD1 LEU A 372      55.183  36.548  67.602  1.00  0.00           H
ATOM   3406 2HD1 LEU A 372      54.000  35.770  68.833  1.00  0.00           H
ATOM   3407 3HD1 LEU A 372      53.741  37.397  68.152  1.00  0.00           H
ATOM   3408  CD2 LEU A 372      53.284  37.109  65.744  1.00  0.00           C
ATOM   3409 1HD2 LEU A 372      52.795  38.010  66.174  1.00  0.00           H
ATOM   3410 2HD2 LEU A 372      52.660  36.920  64.844  1.00  0.00           H
ATOM   3411 3HD2 LEU A 372      54.305  37.390  65.408  1.00  0.00           H
ATOM   3412  C   LEU A 372      53.462  33.128  64.165  1.00  0.00           C
ATOM   3413  O   LEU A 372      53.660  33.469  62.988  1.00  0.00           O
ATOM   3414  N   LEU A 373      53.744  31.839  64.530  1.00  0.00           N
ATOM   3415  HN  LEU A 373      53.577  31.529  65.463  1.00  0.00           H
ATOM   3416  CA  LEU A 373      54.536  30.913  63.709  1.00  0.00           C
ATOM   3417  HA  LEU A 373      55.445  31.475  63.551  1.00  0.00           H
ATOM   3418  CB  LEU A 373      54.863  29.647  64.442  1.00  0.00           C
ATOM   3419  HB1 LEU A 373      53.946  29.083  64.717  1.00  0.00           H
ATOM   3420  HB2 LEU A 373      55.537  30.024  65.241  1.00  0.00           H
ATOM   3421  CG  LEU A 373      55.806  28.621  63.679  1.00  0.00           C
ATOM   3422  HG  LEU A 373      55.336  28.176  62.776  1.00  0.00           H
ATOM   3423  CD1 LEU A 373      57.248  29.158  63.371  1.00  0.00           C
ATOM   3424 1HD1 LEU A 373      57.847  29.004  64.294  1.00  0.00           H
ATOM   3425 2HD1 LEU A 373      57.131  30.253  63.223  1.00  0.00           H
ATOM   3426 3HD1 LEU A 373      57.587  28.601  62.472  1.00  0.00           H
ATOM   3427  CD2 LEU A 373      55.901  27.345  64.594  1.00  0.00           C
ATOM   3428 1HD2 LEU A 373      56.457  27.650  65.506  1.00  0.00           H
ATOM   3429 2HD2 LEU A 373      56.523  26.648  63.993  1.00  0.00           H
ATOM   3430 3HD2 LEU A 373      54.913  26.925  64.879  1.00  0.00           H
ATOM   3431  C   LEU A 373      54.010  30.581  62.297  1.00  0.00           C
ATOM   3432  O   LEU A 373      54.856  30.671  61.401  1.00  0.00           O
ATOM   3433  N   PRO A 374      52.702  30.315  62.034  1.00  0.00           N
ATOM   3434  CD  PRO A 374      51.734  29.778  62.946  1.00  0.00           C
ATOM   3435  HD1 PRO A 374      51.858  30.462  63.813  1.00  0.00           H
ATOM   3436  HD2 PRO A 374      51.971  28.767  63.341  1.00  0.00           H
ATOM   3437  CA  PRO A 374      52.172  30.193  60.604  1.00  0.00           C
ATOM   3438  HA  PRO A 374      52.868  29.586  60.044  1.00  0.00           H
ATOM   3439  CB  PRO A 374      50.830  29.548  60.817  1.00  0.00           C
ATOM   3440  HB1 PRO A 374      50.959  28.452  60.693  1.00  0.00           H
ATOM   3441  HB2 PRO A 374      50.021  29.870  60.127  1.00  0.00           H
ATOM   3442  CG  PRO A 374      50.400  29.832  62.199  1.00  0.00           C
ATOM   3443  HG1 PRO A 374      49.939  30.814  62.436  1.00  0.00           H
ATOM   3444  HG2 PRO A 374      49.648  29.045  62.420  1.00  0.00           H
ATOM   3445  C   PRO A 374      52.024  31.571  59.892  1.00  0.00           C
ATOM   3446  O   PRO A 374      52.102  31.723  58.654  1.00  0.00           O
ATOM   3447  N   LEU A 375      51.735  32.606  60.679  1.00  0.00           N
ATOM   3448  HN  LEU A 375      51.633  32.420  61.653  1.00  0.00           H
ATOM   3449  CA  LEU A 375      51.472  33.915  60.145  1.00  0.00           C
ATOM   3450  HA  LEU A 375      50.798  33.727  59.322  1.00  0.00           H
ATOM   3451  CB  LEU A 375      50.870  34.775  61.296  1.00  0.00           C
ATOM   3452  HB1 LEU A 375      51.446  34.609  62.232  1.00  0.00           H
ATOM   3453  HB2 LEU A 375      49.869  34.358  61.536  1.00  0.00           H
ATOM   3454  CG  LEU A 375      50.719  36.322  61.070  1.00  0.00           C
ATOM   3455  HG  LEU A 375      51.695  36.853  61.047  1.00  0.00           H
ATOM   3456  CD1 LEU A 375      50.043  36.659  59.651  1.00  0.00           C
ATOM   3457 1HD1 LEU A 375      49.024  36.223  59.728  1.00  0.00           H
ATOM   3458 2HD1 LEU A 375      50.596  36.152  58.832  1.00  0.00           H
ATOM   3459 3HD1 LEU A 375      49.938  37.761  59.552  1.00  0.00           H
ATOM   3460  CD2 LEU A 375      50.005  36.859  62.256  1.00  0.00           C
ATOM   3461 1HD2 LEU A 375      49.260  36.077  62.515  1.00  0.00           H
ATOM   3462 2HD2 LEU A 375      49.501  37.822  62.030  1.00  0.00           H
ATOM   3463 3HD2 LEU A 375      50.859  36.927  62.964  1.00  0.00           H
ATOM   3464  C   LEU A 375      52.738  34.552  59.525  1.00  0.00           C
ATOM   3465  O   LEU A 375      52.761  35.017  58.413  1.00  0.00           O
ATOM   3466  N   CYS A 376      53.918  34.559  60.268  1.00  0.00           N
ATOM   3467  HN  CYS A 376      53.904  34.104  61.155  1.00  0.00           H
ATOM   3468  CA  CYS A 376      55.211  35.063  59.916  1.00  0.00           C
ATOM   3469  HA  CYS A 376      55.177  36.001  59.383  1.00  0.00           H
ATOM   3470  CB  CYS A 376      56.133  35.160  61.103  1.00  0.00           C
ATOM   3471  HB1 CYS A 376      57.113  35.550  60.754  1.00  0.00           H
ATOM   3472  HB2 CYS A 376      56.293  34.170  61.579  1.00  0.00           H
ATOM   3473  SG  CYS A 376      55.514  36.266  62.423  1.00  0.00           S
ATOM   3474  HG1 CYS A 376      54.380  35.584  62.359  1.00  0.00           H
ATOM   3475  C   CYS A 376      55.805  34.100  58.815  1.00  0.00           C
ATOM   3476  O   CYS A 376      56.573  34.496  57.939  1.00  0.00           O
ATOM   3477  N   LEU A 377      55.482  32.739  58.806  1.00  0.00           N
ATOM   3478  HN  LEU A 377      55.033  32.181  59.500  1.00  0.00           H
ATOM   3479  CA  LEU A 377      55.785  31.882  57.658  1.00  0.00           C
ATOM   3480  HA  LEU A 377      56.858  31.865  57.534  1.00  0.00           H
ATOM   3481  CB  LEU A 377      55.209  30.456  57.854  1.00  0.00           C
ATOM   3482  HB1 LEU A 377      54.142  30.378  58.154  1.00  0.00           H
ATOM   3483  HB2 LEU A 377      55.503  30.086  58.860  1.00  0.00           H
ATOM   3484  CG  LEU A 377      55.525  29.234  56.943  1.00  0.00           C
ATOM   3485  HG  LEU A 377      55.242  28.322  57.511  1.00  0.00           H
ATOM   3486  CD1 LEU A 377      54.716  29.205  55.628  1.00  0.00           C
ATOM   3487 1HD1 LEU A 377      53.613  29.205  55.765  1.00  0.00           H
ATOM   3488 2HD1 LEU A 377      55.079  28.323  55.058  1.00  0.00           H
ATOM   3489 3HD1 LEU A 377      54.784  30.112  54.990  1.00  0.00           H
ATOM   3490  CD2 LEU A 377      57.010  29.101  56.764  1.00  0.00           C
ATOM   3491 1HD2 LEU A 377      57.565  29.021  57.723  1.00  0.00           H
ATOM   3492 2HD2 LEU A 377      57.455  29.995  56.275  1.00  0.00           H
ATOM   3493 3HD2 LEU A 377      57.267  28.297  56.042  1.00  0.00           H
ATOM   3494  C   LEU A 377      55.304  32.492  56.326  1.00  0.00           C
ATOM   3495  O   LEU A 377      56.053  32.476  55.364  1.00  0.00           O
ATOM   3496  N   CYS A 378      54.030  33.003  56.288  1.00  0.00           N
ATOM   3497  HN  CYS A 378      53.498  32.896  57.124  1.00  0.00           H
ATOM   3498  CA  CYS A 378      53.318  33.435  55.112  1.00  0.00           C
ATOM   3499  HA  CYS A 378      53.374  32.649  54.373  1.00  0.00           H
ATOM   3500  CB  CYS A 378      51.842  33.734  55.373  1.00  0.00           C
ATOM   3501  HB1 CYS A 378      51.448  34.051  54.383  1.00  0.00           H
ATOM   3502  HB2 CYS A 378      51.555  34.505  56.120  1.00  0.00           H
ATOM   3503  SG  CYS A 378      50.842  32.265  55.640  1.00  0.00           S
ATOM   3504  HG1 CYS A 378      50.953  32.238  56.960  1.00  0.00           H
ATOM   3505  C   CYS A 378      53.990  34.656  54.604  1.00  0.00           C
ATOM   3506  O   CYS A 378      54.220  34.828  53.459  1.00  0.00           O
ATOM   3507  N   VAL A 379      54.467  35.518  55.535  1.00  0.00           N
ATOM   3508  HN  VAL A 379      54.418  35.270  56.499  1.00  0.00           H
ATOM   3509  CA  VAL A 379      55.398  36.578  55.149  1.00  0.00           C
ATOM   3510  HA  VAL A 379      54.969  37.194  54.372  1.00  0.00           H
ATOM   3511  CB  VAL A 379      55.676  37.543  56.290  1.00  0.00           C
ATOM   3512  HB  VAL A 379      56.238  37.098  57.138  1.00  0.00           H
ATOM   3513  CG1 VAL A 379      56.548  38.779  55.815  1.00  0.00           C
ATOM   3514 1HG1 VAL A 379      57.569  38.378  55.641  1.00  0.00           H
ATOM   3515 2HG1 VAL A 379      56.540  39.564  56.602  1.00  0.00           H
ATOM   3516 3HG1 VAL A 379      56.037  39.265  54.956  1.00  0.00           H
ATOM   3517  CG2 VAL A 379      54.362  38.032  56.933  1.00  0.00           C
ATOM   3518 1HG2 VAL A 379      53.678  38.493  56.188  1.00  0.00           H
ATOM   3519 2HG2 VAL A 379      54.623  38.779  57.713  1.00  0.00           H
ATOM   3520 3HG2 VAL A 379      53.957  37.245  57.604  1.00  0.00           H
ATOM   3521  C   VAL A 379      56.741  36.050  54.568  1.00  0.00           C
ATOM   3522  O   VAL A 379      57.271  36.582  53.604  1.00  0.00           O
ATOM   3523  N   PHE A 380      57.350  35.038  55.203  1.00  0.00           N
ATOM   3524  HN  PHE A 380      56.963  34.707  56.061  1.00  0.00           H
ATOM   3525  CA  PHE A 380      58.525  34.412  54.592  1.00  0.00           C
ATOM   3526  HA  PHE A 380      59.284  35.161  54.415  1.00  0.00           H
ATOM   3527  CB  PHE A 380      59.183  33.347  55.577  1.00  0.00           C
ATOM   3528  HB1 PHE A 380      58.379  32.710  56.005  1.00  0.00           H
ATOM   3529  HB2 PHE A 380      59.530  33.846  56.507  1.00  0.00           H
ATOM   3530  CG  PHE A 380      60.314  32.504  54.929  1.00  0.00           C
ATOM   3531  CD1 PHE A 380      61.435  33.157  54.669  1.00  0.00           C
ATOM   3532  HD1 PHE A 380      61.511  34.140  55.112  1.00  0.00           H
ATOM   3533  CE1 PHE A 380      62.603  32.505  54.140  1.00  0.00           C
ATOM   3534  HE1 PHE A 380      63.490  33.075  53.906  1.00  0.00           H
ATOM   3535  CZ  PHE A 380      62.502  31.191  53.836  1.00  0.00           C
ATOM   3536  HZ  PHE A 380      63.289  30.661  53.321  1.00  0.00           H
ATOM   3537  CD2 PHE A 380      60.191  31.102  54.665  1.00  0.00           C
ATOM   3538  HD2 PHE A 380      59.276  30.576  54.896  1.00  0.00           H
ATOM   3539  CE2 PHE A 380      61.306  30.435  54.201  1.00  0.00           C
ATOM   3540  HE2 PHE A 380      61.162  29.397  53.940  1.00  0.00           H
ATOM   3541  C   PHE A 380      58.287  33.807  53.190  1.00  0.00           C
ATOM   3542  O   PHE A 380      58.912  34.201  52.230  1.00  0.00           O
ATOM   3543  N   VAL A 381      57.188  33.062  53.015  1.00  0.00           N
ATOM   3544  HN  VAL A 381      56.697  32.834  53.852  1.00  0.00           H
ATOM   3545  CA  VAL A 381      56.721  32.582  51.745  1.00  0.00           C
ATOM   3546  HA  VAL A 381      57.541  32.044  51.293  1.00  0.00           H
ATOM   3547  CB  VAL A 381      55.442  31.829  52.037  1.00  0.00           C
ATOM   3548  HB  VAL A 381      54.798  32.387  52.750  1.00  0.00           H
ATOM   3549  CG1 VAL A 381      54.553  31.604  50.782  1.00  0.00           C
ATOM   3550 1HG1 VAL A 381      53.796  30.837  51.054  1.00  0.00           H
ATOM   3551 2HG1 VAL A 381      55.143  31.113  49.978  1.00  0.00           H
ATOM   3552 3HG1 VAL A 381      53.962  32.484  50.448  1.00  0.00           H
ATOM   3553  CG2 VAL A 381      55.850  30.479  52.731  1.00  0.00           C
ATOM   3554 1HG2 VAL A 381      54.868  29.980  52.876  1.00  0.00           H
ATOM   3555 2HG2 VAL A 381      56.449  30.571  53.662  1.00  0.00           H
ATOM   3556 3HG2 VAL A 381      56.405  29.885  51.973  1.00  0.00           H
ATOM   3557  C   VAL A 381      56.529  33.659  50.673  1.00  0.00           C
ATOM   3558  O   VAL A 381      57.036  33.572  49.579  1.00  0.00           O
ATOM   3559  N   GLY A 382      55.777  34.762  51.055  1.00  0.00           N
ATOM   3560  HN  GLY A 382      55.432  34.752  51.991  1.00  0.00           H
ATOM   3561  CA  GLY A 382      55.496  35.979  50.284  1.00  0.00           C
ATOM   3562  HA1 GLY A 382      54.858  36.655  50.834  1.00  0.00           H
ATOM   3563  HA2 GLY A 382      55.121  35.605  49.343  1.00  0.00           H
ATOM   3564  C   GLY A 382      56.707  36.725  49.970  1.00  0.00           C
ATOM   3565  O   GLY A 382      56.858  37.132  48.855  1.00  0.00           O
ATOM   3566  N   LEU A 383      57.585  37.077  50.905  1.00  0.00           N
ATOM   3567  HN  LEU A 383      57.354  37.038  51.874  1.00  0.00           H
ATOM   3568  CA  LEU A 383      58.882  37.683  50.684  1.00  0.00           C
ATOM   3569  HA  LEU A 383      58.695  38.508  50.013  1.00  0.00           H
ATOM   3570  CB  LEU A 383      59.694  38.069  51.968  1.00  0.00           C
ATOM   3571  HB1 LEU A 383      60.651  38.558  51.686  1.00  0.00           H
ATOM   3572  HB2 LEU A 383      59.885  37.217  52.655  1.00  0.00           H
ATOM   3573  CG  LEU A 383      59.013  39.169  52.786  1.00  0.00           C
ATOM   3574  HG  LEU A 383      57.932  38.957  52.930  1.00  0.00           H
ATOM   3575  CD1 LEU A 383      59.658  39.278  54.227  1.00  0.00           C
ATOM   3576 1HD1 LEU A 383      59.143  40.026  54.866  1.00  0.00           H
ATOM   3577 2HD1 LEU A 383      60.746  39.461  54.093  1.00  0.00           H
ATOM   3578 3HD1 LEU A 383      59.570  38.270  54.684  1.00  0.00           H
ATOM   3579  CD2 LEU A 383      59.171  40.524  52.124  1.00  0.00           C
ATOM   3580 1HD2 LEU A 383      58.611  40.645  51.172  1.00  0.00           H
ATOM   3581 2HD2 LEU A 383      60.271  40.667  52.062  1.00  0.00           H
ATOM   3582 3HD2 LEU A 383      58.830  41.349  52.785  1.00  0.00           H
ATOM   3583  C   LEU A 383      59.811  36.895  49.846  1.00  0.00           C
ATOM   3584  O   LEU A 383      60.565  37.467  49.029  1.00  0.00           O
ATOM   3585  N   SER A 384      59.875  35.577  50.055  1.00  0.00           N
ATOM   3586  HN  SER A 384      59.275  35.194  50.754  1.00  0.00           H
ATOM   3587  CA  SER A 384      60.673  34.720  49.133  1.00  0.00           C
ATOM   3588  HA  SER A 384      61.677  35.119  49.159  1.00  0.00           H
ATOM   3589  CB  SER A 384      60.622  33.206  49.505  1.00  0.00           C
ATOM   3590  HB1 SER A 384      61.192  32.543  48.819  1.00  0.00           H
ATOM   3591  HB2 SER A 384      59.588  32.805  49.579  1.00  0.00           H
ATOM   3592  OG  SER A 384      61.153  32.808  50.751  1.00  0.00           O
ATOM   3593  HG1 SER A 384      60.796  33.406  51.411  1.00  0.00           H
ATOM   3594  C   SER A 384      60.140  34.759  47.742  1.00  0.00           C
ATOM   3595  O   SER A 384      60.918  34.833  46.771  1.00  0.00           O
ATOM   3596  N   LEU A 385      58.829  34.727  47.471  1.00  0.00           N
ATOM   3597  HN  LEU A 385      58.193  34.612  48.229  1.00  0.00           H
ATOM   3598  CA  LEU A 385      58.199  34.972  46.184  1.00  0.00           C
ATOM   3599  HA  LEU A 385      58.605  34.261  45.481  1.00  0.00           H
ATOM   3600  CB  LEU A 385      56.695  34.660  46.222  1.00  0.00           C
ATOM   3601  HB1 LEU A 385      56.238  35.028  45.278  1.00  0.00           H
ATOM   3602  HB2 LEU A 385      56.259  35.159  47.113  1.00  0.00           H
ATOM   3603  CG  LEU A 385      56.361  33.182  46.371  1.00  0.00           C
ATOM   3604  HG  LEU A 385      57.113  32.698  47.030  1.00  0.00           H
ATOM   3605  CD1 LEU A 385      54.975  33.033  46.870  1.00  0.00           C
ATOM   3606 1HD1 LEU A 385      54.232  33.659  46.331  1.00  0.00           H
ATOM   3607 2HD1 LEU A 385      54.879  33.314  47.941  1.00  0.00           H
ATOM   3608 3HD1 LEU A 385      54.654  31.973  46.783  1.00  0.00           H
ATOM   3609  CD2 LEU A 385      56.421  32.342  45.005  1.00  0.00           C
ATOM   3610 1HD2 LEU A 385      57.414  32.502  44.534  1.00  0.00           H
ATOM   3611 2HD2 LEU A 385      55.580  32.695  44.369  1.00  0.00           H
ATOM   3612 3HD2 LEU A 385      56.219  31.269  45.209  1.00  0.00           H
ATOM   3613  C   LEU A 385      58.402  36.333  45.603  1.00  0.00           C
ATOM   3614  O   LEU A 385      58.473  36.530  44.370  1.00  0.00           O
ATOM   3615  N   LEU A 386      58.540  37.376  46.422  1.00  0.00           N
ATOM   3616  HN  LEU A 386      58.474  37.248  47.409  1.00  0.00           H
ATOM   3617  CA  LEU A 386      58.955  38.695  45.888  1.00  0.00           C
ATOM   3618  HA  LEU A 386      58.406  38.836  44.969  1.00  0.00           H
ATOM   3619  CB  LEU A 386      58.590  39.842  46.982  1.00  0.00           C
ATOM   3620  HB1 LEU A 386      59.114  40.805  46.801  1.00  0.00           H
ATOM   3621  HB2 LEU A 386      58.917  39.394  47.944  1.00  0.00           H
ATOM   3622  CG  LEU A 386      57.101  40.051  47.287  1.00  0.00           C
ATOM   3623  HG  LEU A 386      56.542  39.092  47.229  1.00  0.00           H
ATOM   3624  CD1 LEU A 386      56.714  40.648  48.601  1.00  0.00           C
ATOM   3625 1HD1 LEU A 386      55.604  40.670  48.656  1.00  0.00           H
ATOM   3626 2HD1 LEU A 386      57.118  41.673  48.743  1.00  0.00           H
ATOM   3627 3HD1 LEU A 386      56.911  39.934  49.429  1.00  0.00           H
ATOM   3628  CD2 LEU A 386      56.655  40.930  46.148  1.00  0.00           C
ATOM   3629 1HD2 LEU A 386      55.625  41.331  46.259  1.00  0.00           H
ATOM   3630 2HD2 LEU A 386      56.703  40.458  45.144  1.00  0.00           H
ATOM   3631 3HD2 LEU A 386      57.308  41.826  46.078  1.00  0.00           H
ATOM   3632  C   LEU A 386      60.411  38.685  45.459  1.00  0.00           C
ATOM   3633  O   LEU A 386      60.793  39.265  44.435  1.00  0.00           O
ATOM   3634  N   LEU A 387      61.348  38.005  46.188  1.00  0.00           N
ATOM   3635  HN  LEU A 387      61.151  37.787  47.140  1.00  0.00           H
ATOM   3636  CA  LEU A 387      62.744  37.821  45.729  1.00  0.00           C
ATOM   3637  HA  LEU A 387      63.167  38.751  45.379  1.00  0.00           H
ATOM   3638  CB  LEU A 387      63.671  37.055  46.795  1.00  0.00           C
ATOM   3639  HB1 LEU A 387      63.027  36.218  47.139  1.00  0.00           H
ATOM   3640  HB2 LEU A 387      63.723  37.619  47.750  1.00  0.00           H
ATOM   3641  CG  LEU A 387      65.108  36.597  46.364  1.00  0.00           C
ATOM   3642  HG  LEU A 387      65.043  35.723  45.681  1.00  0.00           H
ATOM   3643  CD1 LEU A 387      65.935  37.664  45.655  1.00  0.00           C
ATOM   3644 1HD1 LEU A 387      66.116  38.529  46.329  1.00  0.00           H
ATOM   3645 2HD1 LEU A 387      65.293  38.107  44.864  1.00  0.00           H
ATOM   3646 3HD1 LEU A 387      66.883  37.250  45.251  1.00  0.00           H
ATOM   3647  CD2 LEU A 387      65.999  36.191  47.610  1.00  0.00           C
ATOM   3648 1HD2 LEU A 387      65.915  36.976  48.392  1.00  0.00           H
ATOM   3649 2HD2 LEU A 387      67.059  36.269  47.289  1.00  0.00           H
ATOM   3650 3HD2 LEU A 387      65.799  35.207  48.087  1.00  0.00           H
ATOM   3651  C   LEU A 387      62.868  37.095  44.419  1.00  0.00           C
ATOM   3652  O   LEU A 387      63.531  37.475  43.485  1.00  0.00           O
ATOM   3653  N   ALA A 388      62.108  35.974  44.401  1.00  0.00           N
ATOM   3654  HN  ALA A 388      61.545  35.656  45.160  1.00  0.00           H
ATOM   3655  CA  ALA A 388      61.942  35.161  43.221  1.00  0.00           C
ATOM   3656  HA  ALA A 388      62.950  34.844  42.998  1.00  0.00           H
ATOM   3657  CB  ALA A 388      61.067  33.987  43.618  1.00  0.00           C
ATOM   3658  HB1 ALA A 388      59.987  34.244  43.622  1.00  0.00           H
ATOM   3659  HB2 ALA A 388      61.441  33.516  44.552  1.00  0.00           H
ATOM   3660  HB3 ALA A 388      61.174  33.198  42.843  1.00  0.00           H
ATOM   3661  C   ALA A 388      61.312  35.898  42.061  1.00  0.00           C
ATOM   3662  O   ALA A 388      61.589  35.578  40.925  1.00  0.00           O
ATOM   3663  N   GLY A 389      60.433  36.882  42.181  1.00  0.00           N
ATOM   3664  HN  GLY A 389      60.111  36.929  43.124  1.00  0.00           H
ATOM   3665  CA  GLY A 389      59.796  37.718  41.196  1.00  0.00           C
ATOM   3666  HA1 GLY A 389      59.055  38.390  41.604  1.00  0.00           H
ATOM   3667  HA2 GLY A 389      59.459  37.094  40.381  1.00  0.00           H
ATOM   3668  C   GLY A 389      60.717  38.685  40.534  1.00  0.00           C
ATOM   3669  O   GLY A 389      60.639  38.905  39.350  1.00  0.00           O
ATOM   3670  N   ILE A 390      61.570  39.365  41.294  1.00  0.00           N
ATOM   3671  HN  ILE A 390      61.573  39.259  42.285  1.00  0.00           H
ATOM   3672  CA  ILE A 390      62.631  40.202  40.707  1.00  0.00           C
ATOM   3673  HA  ILE A 390      62.240  40.657  39.809  1.00  0.00           H
ATOM   3674  CB  ILE A 390      63.096  41.297  41.594  1.00  0.00           C
ATOM   3675  HB  ILE A 390      62.172  41.886  41.780  1.00  0.00           H
ATOM   3676  CG2 ILE A 390      63.742  40.661  42.847  1.00  0.00           C
ATOM   3677 1HG2 ILE A 390      64.356  39.743  42.724  1.00  0.00           H
ATOM   3678 2HG2 ILE A 390      62.916  40.281  43.485  1.00  0.00           H
ATOM   3679 3HG2 ILE A 390      64.373  41.435  43.336  1.00  0.00           H
ATOM   3680  CG1 ILE A 390      64.093  42.349  41.060  1.00  0.00           C
ATOM   3681 1HG1 ILE A 390      65.038  41.776  40.939  1.00  0.00           H
ATOM   3682 2HG1 ILE A 390      64.019  43.206  41.762  1.00  0.00           H
ATOM   3683  CD  ILE A 390      63.680  42.941  39.692  1.00  0.00           C
ATOM   3684  HD1 ILE A 390      62.700  43.456  39.782  1.00  0.00           H
ATOM   3685  HD2 ILE A 390      63.649  42.215  38.851  1.00  0.00           H
ATOM   3686  HD3 ILE A 390      64.402  43.718  39.361  1.00  0.00           H
ATOM   3687  C   ILE A 390      63.762  39.343  40.166  1.00  0.00           C
ATOM   3688  O   ILE A 390      64.434  39.816  39.213  1.00  0.00           O
ATOM   3689  N   ILE A 391      64.056  38.065  40.613  1.00  0.00           N
ATOM   3690  HN  ILE A 391      63.524  37.743  41.392  1.00  0.00           H
ATOM   3691  CA  ILE A 391      64.955  37.159  39.911  1.00  0.00           C
ATOM   3692  HA  ILE A 391      65.823  37.723  39.604  1.00  0.00           H
ATOM   3693  CB  ILE A 391      65.387  35.967  40.716  1.00  0.00           C
ATOM   3694  HB  ILE A 391      64.453  35.506  41.102  1.00  0.00           H
ATOM   3695  CG2 ILE A 391      66.188  35.020  39.840  1.00  0.00           C
ATOM   3696 1HG2 ILE A 391      65.575  34.721  38.963  1.00  0.00           H
ATOM   3697 2HG2 ILE A 391      66.414  34.048  40.328  1.00  0.00           H
ATOM   3698 3HG2 ILE A 391      67.108  35.473  39.412  1.00  0.00           H
ATOM   3699  CG1 ILE A 391      66.201  36.411  41.984  1.00  0.00           C
ATOM   3700 1HG1 ILE A 391      66.270  35.478  42.582  1.00  0.00           H
ATOM   3701 2HG1 ILE A 391      65.620  37.160  42.564  1.00  0.00           H
ATOM   3702  CD  ILE A 391      67.638  36.957  41.795  1.00  0.00           C
ATOM   3703  HD1 ILE A 391      67.968  37.420  42.749  1.00  0.00           H
ATOM   3704  HD2 ILE A 391      67.693  37.679  40.951  1.00  0.00           H
ATOM   3705  HD3 ILE A 391      68.382  36.193  41.484  1.00  0.00           H
ATOM   3706  C   ILE A 391      64.299  36.743  38.542  1.00  0.00           C
ATOM   3707  O   ILE A 391      64.898  36.707  37.433  1.00  0.00           O
ATOM   3708  N   SER A 392      62.989  36.344  38.580  1.00  0.00           N
ATOM   3709  HN  SER A 392      62.546  36.225  39.466  1.00  0.00           H
ATOM   3710  CA  SER A 392      62.192  36.066  37.358  1.00  0.00           C
ATOM   3711  HA  SER A 392      62.714  35.296  36.810  1.00  0.00           H
ATOM   3712  CB  SER A 392      60.778  35.736  37.680  1.00  0.00           C
ATOM   3713  HB1 SER A 392      60.171  36.612  37.990  1.00  0.00           H
ATOM   3714  HB2 SER A 392      60.802  35.119  38.604  1.00  0.00           H
ATOM   3715  OG  SER A 392      60.187  34.972  36.659  1.00  0.00           O
ATOM   3716  HG1 SER A 392      60.774  34.247  36.432  1.00  0.00           H
ATOM   3717  C   SER A 392      62.185  37.320  36.403  1.00  0.00           C
ATOM   3718  O   SER A 392      62.549  37.241  35.197  1.00  0.00           O
ATOM   3719  N   LEU A 393      61.825  38.556  36.897  1.00  0.00           N
ATOM   3720  HN  LEU A 393      61.489  38.669  37.829  1.00  0.00           H
ATOM   3721  CA  LEU A 393      61.857  39.766  36.146  1.00  0.00           C
ATOM   3722  HA  LEU A 393      61.236  39.592  35.279  1.00  0.00           H
ATOM   3723  CB  LEU A 393      61.324  40.958  37.022  1.00  0.00           C
ATOM   3724  HB1 LEU A 393      62.042  41.105  37.858  1.00  0.00           H
ATOM   3725  HB2 LEU A 393      60.316  40.670  37.388  1.00  0.00           H
ATOM   3726  CG  LEU A 393      61.058  42.287  36.254  1.00  0.00           C
ATOM   3727  HG  LEU A 393      61.952  42.641  35.699  1.00  0.00           H
ATOM   3728  CD1 LEU A 393      59.958  41.997  35.136  1.00  0.00           C
ATOM   3729 1HD1 LEU A 393      59.856  42.940  34.557  1.00  0.00           H
ATOM   3730 2HD1 LEU A 393      58.996  41.746  35.632  1.00  0.00           H
ATOM   3731 3HD1 LEU A 393      60.248  41.172  34.451  1.00  0.00           H
ATOM   3732  CD2 LEU A 393      60.556  43.357  37.173  1.00  0.00           C
ATOM   3733 1HD2 LEU A 393      60.192  44.140  36.474  1.00  0.00           H
ATOM   3734 2HD2 LEU A 393      61.390  43.758  37.788  1.00  0.00           H
ATOM   3735 3HD2 LEU A 393      59.747  43.002  37.846  1.00  0.00           H
ATOM   3736  C   LEU A 393      63.243  40.147  35.581  1.00  0.00           C
ATOM   3737  O   LEU A 393      63.332  40.660  34.425  1.00  0.00           O
ATOM   3738  N   ASN A 394      64.380  39.855  36.267  1.00  0.00           N
ATOM   3739  HN  ASN A 394      64.389  39.368  37.137  1.00  0.00           H
ATOM   3740  CA  ASN A 394      65.742  40.186  35.851  1.00  0.00           C
ATOM   3741  HA  ASN A 394      65.874  41.192  35.482  1.00  0.00           H
ATOM   3742  CB  ASN A 394      66.631  39.987  37.081  1.00  0.00           C
ATOM   3743  HB1 ASN A 394      66.413  38.998  37.539  1.00  0.00           H
ATOM   3744  HB2 ASN A 394      66.343  40.755  37.830  1.00  0.00           H
ATOM   3745  CG  ASN A 394      68.117  39.997  36.764  1.00  0.00           C
ATOM   3746  OD1 ASN A 394      68.747  38.955  36.808  1.00  0.00           O
ATOM   3747  ND2 ASN A 394      68.684  41.144  36.479  1.00  0.00           N
ATOM   3748 1HD2 ASN A 394      68.152  41.987  36.398  1.00  0.00           H
ATOM   3749 2HD2 ASN A 394      69.666  41.074  36.306  1.00  0.00           H
ATOM   3750  C   ASN A 394      66.127  39.344  34.609  1.00  0.00           C
ATOM   3751  O   ASN A 394      66.638  39.868  33.614  1.00  0.00           O
ATOM   3752  N   HSD A 395      65.851  37.993  34.626  1.00  0.00           N
ATOM   3753  HN  HSD A 395      65.529  37.603  35.486  1.00  0.00           H
ATOM   3754  CA  HSD A 395      65.897  37.125  33.485  1.00  0.00           C
ATOM   3755  HA  HSD A 395      66.894  37.219  33.080  1.00  0.00           H
ATOM   3756  CB  HSD A 395      65.746  35.682  33.905  1.00  0.00           C
ATOM   3757  HB1 HSD A 395      66.041  34.967  33.108  1.00  0.00           H
ATOM   3758  HB2 HSD A 395      64.774  35.366  34.342  1.00  0.00           H
ATOM   3759  ND1 HSD A 395      68.097  35.287  34.600  1.00  0.00           N
ATOM   3760  HD1 HSD A 395      68.472  35.431  33.684  1.00  0.00           H
ATOM   3761  CG  HSD A 395      66.758  35.300  34.967  1.00  0.00           C
ATOM   3762  CE1 HSD A 395      68.783  34.719  35.573  1.00  0.00           C
ATOM   3763  HE1 HSD A 395      69.836  34.440  35.539  1.00  0.00           H
ATOM   3764  NE2 HSD A 395      67.986  34.309  36.591  1.00  0.00           N
ATOM   3765  CD2 HSD A 395      66.716  34.704  36.237  1.00  0.00           C
ATOM   3766  HD2 HSD A 395      65.919  34.460  36.928  1.00  0.00           H
ATOM   3767  C   HSD A 395      65.020  37.502  32.313  1.00  0.00           C
ATOM   3768  O   HSD A 395      65.404  37.420  31.111  1.00  0.00           O
ATOM   3769  N   VAL A 396      63.788  38.026  32.603  1.00  0.00           N
ATOM   3770  HN  VAL A 396      63.323  38.006  33.485  1.00  0.00           H
ATOM   3771  CA  VAL A 396      62.974  38.600  31.495  1.00  0.00           C
ATOM   3772  HA  VAL A 396      62.690  37.789  30.842  1.00  0.00           H
ATOM   3773  CB  VAL A 396      61.588  39.050  31.984  1.00  0.00           C
ATOM   3774  HB  VAL A 396      61.689  39.582  32.954  1.00  0.00           H
ATOM   3775  CG1 VAL A 396      60.832  40.020  30.970  1.00  0.00           C
ATOM   3776 1HG1 VAL A 396      60.939  39.690  29.914  1.00  0.00           H
ATOM   3777 2HG1 VAL A 396      61.198  41.062  31.089  1.00  0.00           H
ATOM   3778 3HG1 VAL A 396      59.755  39.897  31.213  1.00  0.00           H
ATOM   3779  CG2 VAL A 396      60.782  37.783  32.160  1.00  0.00           C
ATOM   3780 1HG2 VAL A 396      61.347  37.163  32.888  1.00  0.00           H
ATOM   3781 2HG2 VAL A 396      60.693  37.212  31.211  1.00  0.00           H
ATOM   3782 3HG2 VAL A 396      59.765  37.905  32.590  1.00  0.00           H
ATOM   3783  C   VAL A 396      63.598  39.750  30.690  1.00  0.00           C
ATOM   3784  O   VAL A 396      63.556  39.770  29.480  1.00  0.00           O
ATOM   3785  N   ARG A 397      64.217  40.722  31.427  1.00  0.00           N
ATOM   3786  HN  ARG A 397      64.063  40.604  32.405  1.00  0.00           H
ATOM   3787  CA  ARG A 397      64.895  41.946  30.873  1.00  0.00           C
ATOM   3788  HA  ARG A 397      64.222  42.328  30.120  1.00  0.00           H
ATOM   3789  CB  ARG A 397      65.205  42.974  32.040  1.00  0.00           C
ATOM   3790  HB1 ARG A 397      66.135  43.562  31.885  1.00  0.00           H
ATOM   3791  HB2 ARG A 397      65.330  42.452  33.013  1.00  0.00           H
ATOM   3792  CG  ARG A 397      64.147  44.033  32.187  1.00  0.00           C
ATOM   3793  HG1 ARG A 397      64.029  44.586  31.231  1.00  0.00           H
ATOM   3794  HG2 ARG A 397      64.568  44.720  32.952  1.00  0.00           H
ATOM   3795  CD  ARG A 397      62.838  43.496  32.650  1.00  0.00           C
ATOM   3796  HD1 ARG A 397      62.749  42.889  33.577  1.00  0.00           H
ATOM   3797  HD2 ARG A 397      62.404  42.825  31.879  1.00  0.00           H
ATOM   3798  NE  ARG A 397      61.877  44.628  32.668  1.00  0.00           N
ATOM   3799  HE  ARG A 397      61.375  44.888  31.844  1.00  0.00           H
ATOM   3800  CZ  ARG A 397      61.839  45.555  33.664  1.00  0.00           C
ATOM   3801  NH1 ARG A 397      62.563  45.404  34.693  1.00  0.00           N
ATOM   3802 1HH1 ARG A 397      62.606  46.265  35.200  1.00  0.00           H
ATOM   3803 2HH1 ARG A 397      63.303  44.764  34.900  1.00  0.00           H
ATOM   3804  NH2 ARG A 397      60.981  46.546  33.578  1.00  0.00           N
ATOM   3805 1HH2 ARG A 397      60.220  46.281  32.986  1.00  0.00           H
ATOM   3806 2HH2 ARG A 397      60.673  47.005  34.412  1.00  0.00           H
ATOM   3807  C   ARG A 397      66.139  41.671  30.164  1.00  0.00           C
ATOM   3808  O   ARG A 397      66.460  42.365  29.168  1.00  0.00           O
ATOM   3809  N   GLN A 398      66.870  40.580  30.541  1.00  0.00           N
ATOM   3810  HN  GLN A 398      66.664  40.129  31.407  1.00  0.00           H
ATOM   3811  CA  GLN A 398      67.961  40.095  29.688  1.00  0.00           C
ATOM   3812  HA  GLN A 398      68.576  40.942  29.425  1.00  0.00           H
ATOM   3813  CB  GLN A 398      68.799  39.115  30.432  1.00  0.00           C
ATOM   3814  HB1 GLN A 398      69.644  38.721  29.827  1.00  0.00           H
ATOM   3815  HB2 GLN A 398      68.227  38.177  30.595  1.00  0.00           H
ATOM   3816  CG  GLN A 398      69.431  39.546  31.773  1.00  0.00           C
ATOM   3817  HG1 GLN A 398      70.413  39.037  31.875  1.00  0.00           H
ATOM   3818  HG2 GLN A 398      68.773  39.023  32.500  1.00  0.00           H
ATOM   3819  CD  GLN A 398      69.655  41.040  32.106  1.00  0.00           C
ATOM   3820  OE1 GLN A 398      70.594  41.657  31.611  1.00  0.00           O
ATOM   3821  NE2 GLN A 398      68.873  41.623  33.050  1.00  0.00           N
ATOM   3822 1HE2 GLN A 398      69.221  42.532  33.278  1.00  0.00           H
ATOM   3823 2HE2 GLN A 398      68.153  41.012  33.379  1.00  0.00           H
ATOM   3824  C   GLN A 398      67.496  39.375  28.395  1.00  0.00           C
ATOM   3825  O   GLN A 398      68.190  39.476  27.374  1.00  0.00           O
ATOM   3826  N   VAL A 399      66.284  38.761  28.430  1.00  0.00           N
ATOM   3827  HN  VAL A 399      65.656  38.824  29.202  1.00  0.00           H
ATOM   3828  CA  VAL A 399      65.807  37.887  27.351  1.00  0.00           C
ATOM   3829  HA  VAL A 399      66.695  37.617  26.798  1.00  0.00           H
ATOM   3830  CB  VAL A 399      64.951  36.682  27.813  1.00  0.00           C
ATOM   3831  HB  VAL A 399      64.241  37.014  28.600  1.00  0.00           H
ATOM   3832  CG1 VAL A 399      64.199  35.979  26.759  1.00  0.00           C
ATOM   3833 1HG1 VAL A 399      64.013  34.989  27.229  1.00  0.00           H
ATOM   3834 2HG1 VAL A 399      64.771  35.823  25.820  1.00  0.00           H
ATOM   3835 3HG1 VAL A 399      63.193  36.415  26.583  1.00  0.00           H
ATOM   3836  CG2 VAL A 399      65.946  35.659  28.512  1.00  0.00           C
ATOM   3837 1HG2 VAL A 399      65.452  34.702  28.783  1.00  0.00           H
ATOM   3838 2HG2 VAL A 399      66.373  36.120  29.428  1.00  0.00           H
ATOM   3839 3HG2 VAL A 399      66.720  35.334  27.785  1.00  0.00           H
ATOM   3840  C   VAL A 399      64.982  38.671  26.375  1.00  0.00           C
ATOM   3841  O   VAL A 399      65.153  38.619  25.149  1.00  0.00           O
ATOM   3842  N   ILE A 400      64.058  39.493  26.895  1.00  0.00           N
ATOM   3843  HN  ILE A 400      63.826  39.312  27.847  1.00  0.00           H
ATOM   3844  CA  ILE A 400      63.296  40.537  26.130  1.00  0.00           C
ATOM   3845  HA  ILE A 400      63.266  40.064  25.159  1.00  0.00           H
ATOM   3846  CB  ILE A 400      61.810  40.663  26.606  1.00  0.00           C
ATOM   3847  HB  ILE A 400      61.958  40.917  27.678  1.00  0.00           H
ATOM   3848  CG2 ILE A 400      61.137  41.913  25.914  1.00  0.00           C
ATOM   3849 1HG2 ILE A 400      61.637  42.831  26.290  1.00  0.00           H
ATOM   3850 2HG2 ILE A 400      60.110  41.976  26.335  1.00  0.00           H
ATOM   3851 3HG2 ILE A 400      61.111  41.897  24.804  1.00  0.00           H
ATOM   3852  CG1 ILE A 400      61.028  39.340  26.347  1.00  0.00           C
ATOM   3853 1HG1 ILE A 400      60.027  39.516  26.796  1.00  0.00           H
ATOM   3854 2HG1 ILE A 400      61.527  38.530  26.921  1.00  0.00           H
ATOM   3855  CD  ILE A 400      60.967  38.951  24.845  1.00  0.00           C
ATOM   3856  HD1 ILE A 400      60.276  39.547  24.210  1.00  0.00           H
ATOM   3857  HD2 ILE A 400      60.655  37.886  24.893  1.00  0.00           H
ATOM   3858  HD3 ILE A 400      61.962  38.901  24.354  1.00  0.00           H
ATOM   3859  C   ILE A 400      64.033  41.849  26.043  1.00  0.00           C
ATOM   3860  O   ILE A 400      64.288  42.543  27.033  1.00  0.00           O
ATOM   3861  N   GLN A 401      64.371  42.232  24.821  1.00  0.00           N
ATOM   3862  HN  GLN A 401      64.102  41.770  23.980  1.00  0.00           H
ATOM   3863  CA  GLN A 401      65.143  43.412  24.582  1.00  0.00           C
ATOM   3864  HA  GLN A 401      65.982  43.537  25.251  1.00  0.00           H
ATOM   3865  CB  GLN A 401      65.873  43.136  23.244  1.00  0.00           C
ATOM   3866  HB1 GLN A 401      66.432  44.070  23.025  1.00  0.00           H
ATOM   3867  HB2 GLN A 401      65.156  42.956  22.415  1.00  0.00           H
ATOM   3868  CG  GLN A 401      66.814  41.858  23.158  1.00  0.00           C
ATOM   3869  HG1 GLN A 401      67.470  41.964  22.268  1.00  0.00           H
ATOM   3870  HG2 GLN A 401      66.178  40.978  22.923  1.00  0.00           H
ATOM   3871  CD  GLN A 401      67.772  41.556  24.357  1.00  0.00           C
ATOM   3872  OE1 GLN A 401      68.568  42.355  24.848  1.00  0.00           O
ATOM   3873  NE2 GLN A 401      67.659  40.283  24.813  1.00  0.00           N
ATOM   3874 1HE2 GLN A 401      68.059  40.147  25.719  1.00  0.00           H
ATOM   3875 2HE2 GLN A 401      66.809  39.854  24.507  1.00  0.00           H
ATOM   3876  C   GLN A 401      64.386  44.711  24.532  1.00  0.00           C
ATOM   3877  O   GLN A 401      64.916  45.806  24.738  1.00  0.00           O
ATOM   3878  N   HSD A 402      63.069  44.680  24.205  1.00  0.00           N
ATOM   3879  HN  HSD A 402      62.533  43.841  24.166  1.00  0.00           H
ATOM   3880  CA  HSD A 402      62.252  45.917  24.085  1.00  0.00           C
ATOM   3881  HA  HSD A 402      62.468  46.603  24.891  1.00  0.00           H
ATOM   3882  CB  HSD A 402      62.322  46.608  22.689  1.00  0.00           C
ATOM   3883  HB1 HSD A 402      63.328  47.075  22.742  1.00  0.00           H
ATOM   3884  HB2 HSD A 402      61.556  47.409  22.613  1.00  0.00           H
ATOM   3885  ND1 HSD A 402      61.155  45.620  20.525  1.00  0.00           N
ATOM   3886  HD1 HSD A 402      60.211  45.944  20.597  1.00  0.00           H
ATOM   3887  CG  HSD A 402      62.169  45.730  21.472  1.00  0.00           C
ATOM   3888  CE1 HSD A 402      61.605  44.800  19.466  1.00  0.00           C
ATOM   3889  HE1 HSD A 402      61.030  44.623  18.557  1.00  0.00           H
ATOM   3890  NE2 HSD A 402      62.832  44.337  19.719  1.00  0.00           N
ATOM   3891  CD2 HSD A 402      63.173  44.893  20.925  1.00  0.00           C
ATOM   3892  HD2 HSD A 402      64.195  44.660  21.200  1.00  0.00           H
ATOM   3893  C   HSD A 402      60.805  45.611  24.465  1.00  0.00           C
ATOM   3894  O   HSD A 402      60.288  44.564  24.112  1.00  0.00           O
ATOM   3895  N   ASP A 403      60.162  46.402  25.288  1.00  0.00           N
ATOM   3896  HN  ASP A 403      60.605  47.217  25.651  1.00  0.00           H
ATOM   3897  CA  ASP A 403      58.921  46.020  25.880  1.00  0.00           C
ATOM   3898  HA  ASP A 403      58.984  44.965  26.102  1.00  0.00           H
ATOM   3899  CB  ASP A 403      58.645  46.798  27.166  1.00  0.00           C
ATOM   3900  HB1 ASP A 403      57.663  46.555  27.626  1.00  0.00           H
ATOM   3901  HB2 ASP A 403      58.616  47.893  26.980  1.00  0.00           H
ATOM   3902  CG  ASP A 403      59.660  46.471  28.246  1.00  0.00           C
ATOM   3903  OD1 ASP A 403      59.824  47.345  29.106  1.00  0.00           O
ATOM   3904  OD2 ASP A 403      60.245  45.341  28.221  1.00  0.00           O
ATOM   3905  C   ASP A 403      57.688  46.121  24.950  1.00  0.00           C
ATOM   3906  O   ASP A 403      57.222  47.233  24.566  1.00  0.00           O
ATOM   3907  N   GLY A 404      57.117  45.020  24.472  1.00  0.00           N
ATOM   3908  HN  GLY A 404      57.639  44.183  24.619  1.00  0.00           H
ATOM   3909  CA  GLY A 404      55.842  44.935  23.766  1.00  0.00           C
ATOM   3910  HA1 GLY A 404      55.543  43.899  23.705  1.00  0.00           H
ATOM   3911  HA2 GLY A 404      56.077  45.312  22.782  1.00  0.00           H
ATOM   3912  C   GLY A 404      54.689  45.760  24.383  1.00  0.00           C
ATOM   3913  O   GLY A 404      54.803  46.108  25.545  1.00  0.00           O
ATOM   3914  N   ARG A 405      53.568  46.004  23.615  1.00  0.00           N
ATOM   3915  HN  ARG A 405      53.616  45.521  22.744  1.00  0.00           H
ATOM   3916  CA  ARG A 405      52.260  46.405  24.054  1.00  0.00           C
ATOM   3917  HA  ARG A 405      52.426  47.427  24.360  1.00  0.00           H
ATOM   3918  CB  ARG A 405      51.374  46.371  22.847  1.00  0.00           C
ATOM   3919  HB1 ARG A 405      50.296  46.295  23.108  1.00  0.00           H
ATOM   3920  HB2 ARG A 405      51.653  45.390  22.408  1.00  0.00           H
ATOM   3921  CG  ARG A 405      51.619  47.512  21.855  1.00  0.00           C
ATOM   3922  HG1 ARG A 405      51.071  47.149  20.959  1.00  0.00           H
ATOM   3923  HG2 ARG A 405      52.675  47.501  21.509  1.00  0.00           H
ATOM   3924  CD  ARG A 405      51.072  48.921  22.104  1.00  0.00           C
ATOM   3925  HD1 ARG A 405      49.975  48.892  22.276  1.00  0.00           H
ATOM   3926  HD2 ARG A 405      51.174  49.575  21.212  1.00  0.00           H
ATOM   3927  NE  ARG A 405      51.870  49.561  23.172  1.00  0.00           N
ATOM   3928  HE  ARG A 405      52.863  49.627  23.069  1.00  0.00           H
ATOM   3929  CZ  ARG A 405      51.328  50.138  24.231  1.00  0.00           C
ATOM   3930  NH1 ARG A 405      52.166  50.663  25.106  1.00  0.00           N
ATOM   3931 1HH1 ARG A 405      53.081  50.731  24.708  1.00  0.00           H
ATOM   3932 2HH1 ARG A 405      51.816  51.269  25.821  1.00  0.00           H
ATOM   3933  NH2 ARG A 405      50.064  50.188  24.468  1.00  0.00           N
ATOM   3934 1HH2 ARG A 405      49.457  49.734  23.814  1.00  0.00           H
ATOM   3935 2HH2 ARG A 405      49.757  50.186  25.420  1.00  0.00           H
ATOM   3936  C   ARG A 405      51.716  45.509  25.170  1.00  0.00           C
ATOM   3937  O   ARG A 405      51.126  46.030  26.117  1.00  0.00           O
ATOM   3938  N   ASN A 406      51.826  44.148  25.080  1.00  0.00           N
ATOM   3939  HN  ASN A 406      51.927  43.738  24.176  1.00  0.00           H
ATOM   3940  CA  ASN A 406      51.379  43.313  26.179  1.00  0.00           C
ATOM   3941  HA  ASN A 406      50.435  43.674  26.560  1.00  0.00           H
ATOM   3942  CB  ASN A 406      51.201  41.888  25.570  1.00  0.00           C
ATOM   3943  HB1 ASN A 406      51.184  41.115  26.368  1.00  0.00           H
ATOM   3944  HB2 ASN A 406      52.011  41.548  24.891  1.00  0.00           H
ATOM   3945  CG  ASN A 406      49.879  41.688  24.832  1.00  0.00           C
ATOM   3946  OD1 ASN A 406      49.037  42.574  24.870  1.00  0.00           O
ATOM   3947  ND2 ASN A 406      49.734  40.570  24.098  1.00  0.00           N
ATOM   3948 1HD2 ASN A 406      48.936  40.275  23.572  1.00  0.00           H
ATOM   3949 2HD2 ASN A 406      50.438  39.859  24.105  1.00  0.00           H
ATOM   3950  C   ASN A 406      52.405  43.242  27.335  1.00  0.00           C
ATOM   3951  O   ASN A 406      52.088  42.824  28.437  1.00  0.00           O
ATOM   3952  N   GLN A 407      53.652  43.719  27.129  1.00  0.00           N
ATOM   3953  HN  GLN A 407      53.869  44.115  26.240  1.00  0.00           H
ATOM   3954  CA  GLN A 407      54.562  43.967  28.299  1.00  0.00           C
ATOM   3955  HA  GLN A 407      54.452  43.258  29.106  1.00  0.00           H
ATOM   3956  CB  GLN A 407      56.076  43.941  28.041  1.00  0.00           C
ATOM   3957  HB1 GLN A 407      56.699  43.848  28.956  1.00  0.00           H
ATOM   3958  HB2 GLN A 407      56.429  44.958  27.766  1.00  0.00           H
ATOM   3959  CG  GLN A 407      56.659  42.792  27.135  1.00  0.00           C
ATOM   3960  HG1 GLN A 407      57.770  42.826  27.145  1.00  0.00           H
ATOM   3961  HG2 GLN A 407      56.280  42.919  26.099  1.00  0.00           H
ATOM   3962  CD  GLN A 407      56.169  41.450  27.572  1.00  0.00           C
ATOM   3963  OE1 GLN A 407      55.368  40.845  26.869  1.00  0.00           O
ATOM   3964  NE2 GLN A 407      56.727  40.995  28.731  1.00  0.00           N
ATOM   3965 1HE2 GLN A 407      56.546  40.051  29.009  1.00  0.00           H
ATOM   3966 2HE2 GLN A 407      57.492  41.498  29.132  1.00  0.00           H
ATOM   3967  C   GLN A 407      54.262  45.286  29.016  1.00  0.00           C
ATOM   3968  O   GLN A 407      54.171  45.296  30.209  1.00  0.00           O
ATOM   3969  N   GLU A 408      53.975  46.352  28.267  1.00  0.00           N
ATOM   3970  HN  GLU A 408      54.060  46.346  27.273  1.00  0.00           H
ATOM   3971  CA  GLU A 408      53.476  47.670  28.791  1.00  0.00           C
ATOM   3972  HA  GLU A 408      54.161  48.068  29.525  1.00  0.00           H
ATOM   3973  CB  GLU A 408      53.366  48.722  27.728  1.00  0.00           C
ATOM   3974  HB1 GLU A 408      52.899  49.572  28.270  1.00  0.00           H
ATOM   3975  HB2 GLU A 408      52.705  48.448  26.878  1.00  0.00           H
ATOM   3976  CG  GLU A 408      54.728  49.235  27.195  1.00  0.00           C
ATOM   3977  HG1 GLU A 408      54.476  50.013  26.443  1.00  0.00           H
ATOM   3978  HG2 GLU A 408      55.276  48.352  26.801  1.00  0.00           H
ATOM   3979  CD  GLU A 408      55.530  49.922  28.312  1.00  0.00           C
ATOM   3980  OE1 GLU A 408      54.922  50.518  29.240  1.00  0.00           O
ATOM   3981  OE2 GLU A 408      56.795  49.847  28.248  1.00  0.00           O
ATOM   3982  C   GLU A 408      52.105  47.495  29.563  1.00  0.00           C
ATOM   3983  O   GLU A 408      52.010  47.943  30.754  1.00  0.00           O
ATOM   3984  N   LYS A 409      51.079  46.790  29.015  1.00  0.00           N
ATOM   3985  HN  LYS A 409      51.139  46.545  28.050  1.00  0.00           H
ATOM   3986  CA  LYS A 409      49.938  46.250  29.776  1.00  0.00           C
ATOM   3987  HA  LYS A 409      49.418  47.121  30.148  1.00  0.00           H
ATOM   3988  CB  LYS A 409      48.850  45.601  28.903  1.00  0.00           C
ATOM   3989  HB1 LYS A 409      47.943  45.367  29.500  1.00  0.00           H
ATOM   3990  HB2 LYS A 409      49.310  44.745  28.365  1.00  0.00           H
ATOM   3991  CG  LYS A 409      48.294  46.616  27.827  1.00  0.00           C
ATOM   3992  HG1 LYS A 409      49.106  47.192  27.335  1.00  0.00           H
ATOM   3993  HG2 LYS A 409      47.406  47.130  28.253  1.00  0.00           H
ATOM   3994  CD  LYS A 409      47.554  45.885  26.653  1.00  0.00           C
ATOM   3995  HD1 LYS A 409      46.707  45.240  26.970  1.00  0.00           H
ATOM   3996  HD2 LYS A 409      48.337  45.219  26.233  1.00  0.00           H
ATOM   3997  CE  LYS A 409      47.113  46.917  25.606  1.00  0.00           C
ATOM   3998  HE1 LYS A 409      47.857  47.618  25.172  1.00  0.00           H
ATOM   3999  HE2 LYS A 409      46.438  47.621  26.138  1.00  0.00           H
ATOM   4000  NZ  LYS A 409      46.453  46.291  24.423  1.00  0.00           N
ATOM   4001  HZ1 LYS A 409      45.585  45.867  24.809  1.00  0.00           H
ATOM   4002  HZ2 LYS A 409      46.977  45.518  23.963  1.00  0.00           H
ATOM   4003  HZ3 LYS A 409      46.182  47.001  23.713  1.00  0.00           H
ATOM   4004  C   LYS A 409      50.228  45.426  31.040  1.00  0.00           C
ATOM   4005  O   LYS A 409      49.608  45.543  32.116  1.00  0.00           O
ATOM   4006  N   LEU A 410      51.115  44.414  30.871  1.00  0.00           N
ATOM   4007  HN  LEU A 410      51.531  44.156  30.003  1.00  0.00           H
ATOM   4008  CA  LEU A 410      51.560  43.609  31.967  1.00  0.00           C
ATOM   4009  HA  LEU A 410      50.663  43.147  32.351  1.00  0.00           H
ATOM   4010  CB  LEU A 410      52.584  42.519  31.434  1.00  0.00           C
ATOM   4011  HB1 LEU A 410      53.460  43.017  30.966  1.00  0.00           H
ATOM   4012  HB2 LEU A 410      52.040  41.920  30.674  1.00  0.00           H
ATOM   4013  CG  LEU A 410      53.232  41.610  32.485  1.00  0.00           C
ATOM   4014  HG  LEU A 410      53.665  42.188  33.329  1.00  0.00           H
ATOM   4015  CD1 LEU A 410      52.220  40.749  33.246  1.00  0.00           C
ATOM   4016 1HD1 LEU A 410      51.987  39.838  32.655  1.00  0.00           H
ATOM   4017 2HD1 LEU A 410      51.407  41.453  33.524  1.00  0.00           H
ATOM   4018 3HD1 LEU A 410      52.678  40.272  34.139  1.00  0.00           H
ATOM   4019  CD2 LEU A 410      54.298  40.818  31.845  1.00  0.00           C
ATOM   4020 1HD2 LEU A 410      55.125  41.391  31.373  1.00  0.00           H
ATOM   4021 2HD2 LEU A 410      53.793  40.186  31.084  1.00  0.00           H
ATOM   4022 3HD2 LEU A 410      54.818  40.117  32.533  1.00  0.00           H
ATOM   4023  C   LEU A 410      52.184  44.398  33.135  1.00  0.00           C
ATOM   4024  O   LEU A 410      51.948  44.219  34.323  1.00  0.00           O
ATOM   4025  N   LYS A 411      53.131  45.383  32.814  1.00  0.00           N
ATOM   4026  HN  LYS A 411      53.449  45.581  31.890  1.00  0.00           H
ATOM   4027  CA  LYS A 411      53.639  46.321  33.787  1.00  0.00           C
ATOM   4028  HA  LYS A 411      54.200  45.766  34.524  1.00  0.00           H
ATOM   4029  CB  LYS A 411      54.709  47.196  33.168  1.00  0.00           C
ATOM   4030  HB1 LYS A 411      54.694  48.173  33.697  1.00  0.00           H
ATOM   4031  HB2 LYS A 411      54.434  47.497  32.135  1.00  0.00           H
ATOM   4032  CG  LYS A 411      56.164  46.715  33.092  1.00  0.00           C
ATOM   4033  HG1 LYS A 411      56.239  45.751  32.546  1.00  0.00           H
ATOM   4034  HG2 LYS A 411      56.471  46.453  34.127  1.00  0.00           H
ATOM   4035  CD  LYS A 411      57.098  47.672  32.345  1.00  0.00           C
ATOM   4036  HD1 LYS A 411      58.123  47.277  32.515  1.00  0.00           H
ATOM   4037  HD2 LYS A 411      57.026  48.674  32.820  1.00  0.00           H
ATOM   4038  CE  LYS A 411      56.771  47.887  30.887  1.00  0.00           C
ATOM   4039  HE1 LYS A 411      55.854  48.515  30.887  1.00  0.00           H
ATOM   4040  HE2 LYS A 411      56.617  46.918  30.366  1.00  0.00           H
ATOM   4041  NZ  LYS A 411      57.904  48.655  30.262  1.00  0.00           N
ATOM   4042  HZ1 LYS A 411      58.328  49.344  30.916  1.00  0.00           H
ATOM   4043  HZ2 LYS A 411      57.612  49.054  29.347  1.00  0.00           H
ATOM   4044  HZ3 LYS A 411      58.718  48.076  29.973  1.00  0.00           H
ATOM   4045  C   LYS A 411      52.628  47.094  34.698  1.00  0.00           C
ATOM   4046  O   LYS A 411      52.790  47.130  35.931  1.00  0.00           O
ATOM   4047  N   LYS A 412      51.561  47.577  34.028  1.00  0.00           N
ATOM   4048  HN  LYS A 412      51.646  47.689  33.041  1.00  0.00           H
ATOM   4049  CA  LYS A 412      50.469  48.194  34.633  1.00  0.00           C
ATOM   4050  HA  LYS A 412      50.900  48.976  35.240  1.00  0.00           H
ATOM   4051  CB  LYS A 412      49.551  48.838  33.591  1.00  0.00           C
ATOM   4052  HB1 LYS A 412      48.545  49.079  33.997  1.00  0.00           H
ATOM   4053  HB2 LYS A 412      49.343  48.207  32.701  1.00  0.00           H
ATOM   4054  CG  LYS A 412      50.034  50.237  33.188  1.00  0.00           C
ATOM   4055  HG1 LYS A 412      51.089  50.149  32.852  1.00  0.00           H
ATOM   4056  HG2 LYS A 412      50.115  50.943  34.042  1.00  0.00           H
ATOM   4057  CD  LYS A 412      49.416  50.740  31.812  1.00  0.00           C
ATOM   4058  HD1 LYS A 412      48.308  50.698  31.891  1.00  0.00           H
ATOM   4059  HD2 LYS A 412      49.837  50.013  31.084  1.00  0.00           H
ATOM   4060  CE  LYS A 412      49.969  52.086  31.288  1.00  0.00           C
ATOM   4061  HE1 LYS A 412      49.531  52.195  30.273  1.00  0.00           H
ATOM   4062  HE2 LYS A 412      51.078  52.130  31.352  1.00  0.00           H
ATOM   4063  NZ  LYS A 412      49.378  53.232  32.142  1.00  0.00           N
ATOM   4064  HZ1 LYS A 412      49.941  53.474  32.982  1.00  0.00           H
ATOM   4065  HZ2 LYS A 412      48.461  52.855  32.458  1.00  0.00           H
ATOM   4066  HZ3 LYS A 412      49.220  54.136  31.653  1.00  0.00           H
ATOM   4067  C   LYS A 412      49.716  47.274  35.556  1.00  0.00           C
ATOM   4068  O   LYS A 412      49.426  47.575  36.705  1.00  0.00           O
ATOM   4069  N   PHE A 413      49.507  46.020  35.083  1.00  0.00           N
ATOM   4070  HN  PHE A 413      49.788  45.746  34.166  1.00  0.00           H
ATOM   4071  CA  PHE A 413      49.059  44.871  35.871  1.00  0.00           C
ATOM   4072  HA  PHE A 413      48.121  45.167  36.317  1.00  0.00           H
ATOM   4073  CB  PHE A 413      48.709  43.704  34.845  1.00  0.00           C
ATOM   4074  HB1 PHE A 413      49.657  43.313  34.416  1.00  0.00           H
ATOM   4075  HB2 PHE A 413      48.147  44.237  34.048  1.00  0.00           H
ATOM   4076  CG  PHE A 413      48.070  42.536  35.516  1.00  0.00           C
ATOM   4077  CD1 PHE A 413      48.893  41.487  35.933  1.00  0.00           C
ATOM   4078  HD1 PHE A 413      49.958  41.664  35.960  1.00  0.00           H
ATOM   4079  CE1 PHE A 413      48.333  40.348  36.506  1.00  0.00           C
ATOM   4080  HE1 PHE A 413      48.891  39.574  37.012  1.00  0.00           H
ATOM   4081  CZ  PHE A 413      46.995  40.323  36.646  1.00  0.00           C
ATOM   4082  HZ  PHE A 413      46.526  39.490  37.149  1.00  0.00           H
ATOM   4083  CD2 PHE A 413      46.709  42.467  35.509  1.00  0.00           C
ATOM   4084  HD2 PHE A 413      46.176  43.360  35.217  1.00  0.00           H
ATOM   4085  CE2 PHE A 413      46.147  41.342  36.113  1.00  0.00           C
ATOM   4086  HE2 PHE A 413      45.077  41.208  36.053  1.00  0.00           H
ATOM   4087  C   PHE A 413      49.902  44.427  37.060  1.00  0.00           C
ATOM   4088  O   PHE A 413      49.319  44.201  38.145  1.00  0.00           O
ATOM   4089  N   MET A 414      51.211  44.356  36.918  1.00  0.00           N
ATOM   4090  HN  MET A 414      51.664  44.540  36.049  1.00  0.00           H
ATOM   4091  CA  MET A 414      52.125  44.205  38.088  1.00  0.00           C
ATOM   4092  HA  MET A 414      51.950  43.238  38.537  1.00  0.00           H
ATOM   4093  CB  MET A 414      53.583  44.144  37.600  1.00  0.00           C
ATOM   4094  HB1 MET A 414      54.298  44.198  38.448  1.00  0.00           H
ATOM   4095  HB2 MET A 414      53.916  44.953  36.915  1.00  0.00           H
ATOM   4096  CG  MET A 414      54.035  42.875  36.870  1.00  0.00           C
ATOM   4097  HG1 MET A 414      53.368  42.711  35.996  1.00  0.00           H
ATOM   4098  HG2 MET A 414      53.808  41.992  37.505  1.00  0.00           H
ATOM   4099  SD  MET A 414      55.841  42.736  36.333  1.00  0.00           S
ATOM   4100  CE  MET A 414      56.527  42.045  37.892  1.00  0.00           C
ATOM   4101  HE1 MET A 414      57.530  41.687  37.574  1.00  0.00           H
ATOM   4102  HE2 MET A 414      56.022  41.087  38.137  1.00  0.00           H
ATOM   4103  HE3 MET A 414      56.588  42.717  38.775  1.00  0.00           H
ATOM   4104  C   MET A 414      51.994  45.336  39.064  1.00  0.00           C
ATOM   4105  O   MET A 414      52.015  45.146  40.318  1.00  0.00           O
ATOM   4106  N   ILE A 415      51.869  46.648  38.617  1.00  0.00           N
ATOM   4107  HN  ILE A 415      51.890  46.985  37.679  1.00  0.00           H
ATOM   4108  CA  ILE A 415      51.525  47.672  39.601  1.00  0.00           C
ATOM   4109  HA  ILE A 415      52.267  47.694  40.386  1.00  0.00           H
ATOM   4110  CB  ILE A 415      51.637  49.080  38.959  1.00  0.00           C
ATOM   4111  HB  ILE A 415      50.836  49.151  38.192  1.00  0.00           H
ATOM   4112  CG2 ILE A 415      51.388  50.156  40.075  1.00  0.00           C
ATOM   4113 1HG2 ILE A 415      51.555  51.194  39.715  1.00  0.00           H
ATOM   4114 2HG2 ILE A 415      52.099  49.942  40.901  1.00  0.00           H
ATOM   4115 3HG2 ILE A 415      50.381  50.033  40.527  1.00  0.00           H
ATOM   4116  CG1 ILE A 415      52.982  49.398  38.304  1.00  0.00           C
ATOM   4117 1HG1 ILE A 415      53.409  48.475  37.856  1.00  0.00           H
ATOM   4118 2HG1 ILE A 415      53.666  49.625  39.149  1.00  0.00           H
ATOM   4119  CD  ILE A 415      52.943  50.537  37.337  1.00  0.00           C
ATOM   4120  HD1 ILE A 415      52.573  50.380  36.301  1.00  0.00           H
ATOM   4121  HD2 ILE A 415      53.969  50.965  37.326  1.00  0.00           H
ATOM   4122  HD3 ILE A 415      52.284  51.334  37.744  1.00  0.00           H
ATOM   4123  C   ILE A 415      50.138  47.411  40.237  1.00  0.00           C
ATOM   4124  O   ILE A 415      49.957  47.429  41.465  1.00  0.00           O
ATOM   4125  N   ARG A 416      49.070  47.092  39.410  1.00  0.00           N
ATOM   4126  HN  ARG A 416      49.171  47.151  38.420  1.00  0.00           H
ATOM   4127  CA  ARG A 416      47.738  46.869  39.920  1.00  0.00           C
ATOM   4128  HA  ARG A 416      47.417  47.784  40.397  1.00  0.00           H
ATOM   4129  CB  ARG A 416      46.608  46.713  38.823  1.00  0.00           C
ATOM   4130  HB1 ARG A 416      45.756  46.173  39.290  1.00  0.00           H
ATOM   4131  HB2 ARG A 416      46.863  46.059  37.962  1.00  0.00           H
ATOM   4132  CG  ARG A 416      46.251  48.004  38.171  1.00  0.00           C
ATOM   4133  HG1 ARG A 416      47.197  48.572  38.043  1.00  0.00           H
ATOM   4134  HG2 ARG A 416      45.582  48.601  38.827  1.00  0.00           H
ATOM   4135  CD  ARG A 416      45.634  47.795  36.886  1.00  0.00           C
ATOM   4136  HD1 ARG A 416      44.758  47.120  36.783  1.00  0.00           H
ATOM   4137  HD2 ARG A 416      46.414  47.526  36.142  1.00  0.00           H
ATOM   4138  NE  ARG A 416      45.074  49.066  36.437  1.00  0.00           N
ATOM   4139  HE  ARG A 416      45.577  49.638  35.788  1.00  0.00           H
ATOM   4140  CZ  ARG A 416      43.836  49.553  36.667  1.00  0.00           C
ATOM   4141  NH1 ARG A 416      43.003  48.940  37.432  1.00  0.00           N
ATOM   4142 1HH1 ARG A 416      42.959  47.979  37.706  1.00  0.00           H
ATOM   4143 2HH1 ARG A 416      42.214  49.450  37.776  1.00  0.00           H
ATOM   4144  NH2 ARG A 416      43.441  50.605  35.975  1.00  0.00           N
ATOM   4145 1HH2 ARG A 416      44.120  51.031  35.378  1.00  0.00           H
ATOM   4146 2HH2 ARG A 416      42.465  50.820  36.008  1.00  0.00           H
ATOM   4147  C   ARG A 416      47.494  45.783  40.994  1.00  0.00           C
ATOM   4148  O   ARG A 416      46.959  46.003  42.031  1.00  0.00           O
ATOM   4149  N   ILE A 417      48.131  44.582  40.852  1.00  0.00           N
ATOM   4150  HN  ILE A 417      48.629  44.368  40.016  1.00  0.00           H
ATOM   4151  CA  ILE A 417      48.168  43.558  41.885  1.00  0.00           C
ATOM   4152  HA  ILE A 417      47.236  43.373  42.399  1.00  0.00           H
ATOM   4153  CB  ILE A 417      48.597  42.195  41.225  1.00  0.00           C
ATOM   4154  HB  ILE A 417      49.587  42.370  40.753  1.00  0.00           H
ATOM   4155  CG2 ILE A 417      48.932  41.023  42.115  1.00  0.00           C
ATOM   4156 1HG2 ILE A 417      49.560  41.353  42.970  1.00  0.00           H
ATOM   4157 2HG2 ILE A 417      49.551  40.344  41.491  1.00  0.00           H
ATOM   4158 3HG2 ILE A 417      48.070  40.434  42.495  1.00  0.00           H
ATOM   4159  CG1 ILE A 417      47.563  41.735  40.126  1.00  0.00           C
ATOM   4160 1HG1 ILE A 417      47.763  40.704  39.763  1.00  0.00           H
ATOM   4161 2HG1 ILE A 417      47.857  42.391  39.279  1.00  0.00           H
ATOM   4162  CD  ILE A 417      46.091  41.949  40.368  1.00  0.00           C
ATOM   4163  HD1 ILE A 417      45.813  41.084  41.006  1.00  0.00           H
ATOM   4164  HD2 ILE A 417      45.460  41.787  39.468  1.00  0.00           H
ATOM   4165  HD3 ILE A 417      45.824  42.881  40.911  1.00  0.00           H
ATOM   4166  C   ILE A 417      48.991  43.968  43.059  1.00  0.00           C
ATOM   4167  O   ILE A 417      48.814  43.629  44.178  1.00  0.00           O
ATOM   4168  N   GLY A 418      50.003  44.774  42.647  1.00  0.00           N
ATOM   4169  HN  GLY A 418      49.998  45.077  41.697  1.00  0.00           H
ATOM   4170  CA  GLY A 418      51.005  45.372  43.506  1.00  0.00           C
ATOM   4171  HA1 GLY A 418      51.791  45.712  42.848  1.00  0.00           H
ATOM   4172  HA2 GLY A 418      51.412  44.638  44.186  1.00  0.00           H
ATOM   4173  C   GLY A 418      50.529  46.348  44.553  1.00  0.00           C
ATOM   4174  O   GLY A 418      50.793  46.207  45.733  1.00  0.00           O
ATOM   4175  N   VAL A 419      49.761  47.369  44.115  1.00  0.00           N
ATOM   4176  HN  VAL A 419      49.465  47.564  43.183  1.00  0.00           H
ATOM   4177  CA  VAL A 419      49.177  48.349  44.977  1.00  0.00           C
ATOM   4178  HA  VAL A 419      49.956  48.457  45.717  1.00  0.00           H
ATOM   4179  CB  VAL A 419      48.934  49.691  44.242  1.00  0.00           C
ATOM   4180  HB  VAL A 419      48.565  50.415  45.000  1.00  0.00           H
ATOM   4181  CG1 VAL A 419      50.264  50.175  43.781  1.00  0.00           C
ATOM   4182 1HG1 VAL A 419      50.745  49.617  42.949  1.00  0.00           H
ATOM   4183 2HG1 VAL A 419      50.959  50.185  44.648  1.00  0.00           H
ATOM   4184 3HG1 VAL A 419      50.222  51.239  43.467  1.00  0.00           H
ATOM   4185  CG2 VAL A 419      47.919  49.642  43.135  1.00  0.00           C
ATOM   4186 1HG2 VAL A 419      47.724  50.683  42.801  1.00  0.00           H
ATOM   4187 2HG2 VAL A 419      46.920  49.294  43.475  1.00  0.00           H
ATOM   4188 3HG2 VAL A 419      48.220  49.054  42.241  1.00  0.00           H
ATOM   4189  C   VAL A 419      47.964  47.863  45.727  1.00  0.00           C
ATOM   4190  O   VAL A 419      47.720  48.393  46.807  1.00  0.00           O
ATOM   4191  N   PHE A 420      47.210  46.930  45.145  1.00  0.00           N
ATOM   4192  HN  PHE A 420      47.394  46.628  44.213  1.00  0.00           H
ATOM   4193  CA  PHE A 420      46.208  46.215  45.929  1.00  0.00           C
ATOM   4194  HA  PHE A 420      45.475  46.879  46.363  1.00  0.00           H
ATOM   4195  CB  PHE A 420      45.400  45.313  44.920  1.00  0.00           C
ATOM   4196  HB1 PHE A 420      46.008  44.474  44.520  1.00  0.00           H
ATOM   4197  HB2 PHE A 420      45.073  45.869  44.015  1.00  0.00           H
ATOM   4198  CG  PHE A 420      44.130  44.772  45.522  1.00  0.00           C
ATOM   4199  CD1 PHE A 420      44.052  43.476  46.102  1.00  0.00           C
ATOM   4200  HD1 PHE A 420      44.991  42.946  46.169  1.00  0.00           H
ATOM   4201  CE1 PHE A 420      42.821  43.032  46.680  1.00  0.00           C
ATOM   4202  HE1 PHE A 420      42.774  42.080  47.189  1.00  0.00           H
ATOM   4203  CZ  PHE A 420      41.658  43.812  46.517  1.00  0.00           C
ATOM   4204  HZ  PHE A 420      40.705  43.336  46.696  1.00  0.00           H
ATOM   4205  CD2 PHE A 420      42.981  45.601  45.570  1.00  0.00           C
ATOM   4206  HD2 PHE A 420      43.099  46.574  45.115  1.00  0.00           H
ATOM   4207  CE2 PHE A 420      41.779  45.185  46.094  1.00  0.00           C
ATOM   4208  HE2 PHE A 420      40.954  45.869  45.966  1.00  0.00           H
ATOM   4209  C   PHE A 420      46.712  45.335  47.089  1.00  0.00           C
ATOM   4210  O   PHE A 420      46.157  45.328  48.216  1.00  0.00           O
ATOM   4211  N   SER A 421      47.831  44.625  46.794  1.00  0.00           N
ATOM   4212  HN  SER A 421      48.279  44.720  45.908  1.00  0.00           H
ATOM   4213  CA  SER A 421      48.578  43.899  47.819  1.00  0.00           C
ATOM   4214  HA  SER A 421      47.939  43.127  48.222  1.00  0.00           H
ATOM   4215  CB  SER A 421      49.804  43.136  47.220  1.00  0.00           C
ATOM   4216  HB1 SER A 421      50.450  42.668  47.994  1.00  0.00           H
ATOM   4217  HB2 SER A 421      50.425  43.788  46.570  1.00  0.00           H
ATOM   4218  OG  SER A 421      49.252  42.105  46.372  1.00  0.00           O
ATOM   4219  HG1 SER A 421      48.790  42.506  45.632  1.00  0.00           H
ATOM   4220  C   SER A 421      49.121  44.838  48.965  1.00  0.00           C
ATOM   4221  O   SER A 421      49.150  44.473  50.170  1.00  0.00           O
ATOM   4222  N   GLY A 422      49.375  46.101  48.623  1.00  0.00           N
ATOM   4223  HN  GLY A 422      49.599  46.323  47.677  1.00  0.00           H
ATOM   4224  CA  GLY A 422      49.682  47.091  49.673  1.00  0.00           C
ATOM   4225  HA1 GLY A 422      49.885  47.977  49.090  1.00  0.00           H
ATOM   4226  HA2 GLY A 422      50.448  46.731  50.344  1.00  0.00           H
ATOM   4227  C   GLY A 422      48.548  47.494  50.608  1.00  0.00           C
ATOM   4228  O   GLY A 422      48.726  47.837  51.761  1.00  0.00           O
ATOM   4229  N   LEU A 423      47.275  47.401  50.097  1.00  0.00           N
ATOM   4230  HN  LEU A 423      47.154  47.177  49.133  1.00  0.00           H
ATOM   4231  CA  LEU A 423      46.070  47.764  50.806  1.00  0.00           C
ATOM   4232  HA  LEU A 423      46.274  48.722  51.262  1.00  0.00           H
ATOM   4233  CB  LEU A 423      44.797  48.037  49.974  1.00  0.00           C
ATOM   4234  HB1 LEU A 423      43.927  48.358  50.585  1.00  0.00           H
ATOM   4235  HB2 LEU A 423      44.422  47.093  49.524  1.00  0.00           H
ATOM   4236  CG  LEU A 423      44.846  49.236  48.945  1.00  0.00           C
ATOM   4237  HG  LEU A 423      45.785  49.000  48.400  1.00  0.00           H
ATOM   4238  CD1 LEU A 423      43.706  49.245  48.043  1.00  0.00           C
ATOM   4239 1HD1 LEU A 423      43.503  48.298  47.499  1.00  0.00           H
ATOM   4240 2HD1 LEU A 423      43.860  50.008  47.252  1.00  0.00           H
ATOM   4241 3HD1 LEU A 423      42.735  49.428  48.550  1.00  0.00           H
ATOM   4242  CD2 LEU A 423      44.886  50.560  49.671  1.00  0.00           C
ATOM   4243 1HD2 LEU A 423      45.776  50.593  50.335  1.00  0.00           H
ATOM   4244 2HD2 LEU A 423      43.959  50.645  50.279  1.00  0.00           H
ATOM   4245 3HD2 LEU A 423      45.062  51.343  48.904  1.00  0.00           H
ATOM   4246  C   LEU A 423      45.744  46.892  51.964  1.00  0.00           C
ATOM   4247  O   LEU A 423      45.207  47.408  52.913  1.00  0.00           O
ATOM   4248  N   TYR A 424      46.258  45.681  51.982  1.00  0.00           N
ATOM   4249  HN  TYR A 424      46.829  45.549  51.176  1.00  0.00           H
ATOM   4250  CA  TYR A 424      46.252  44.857  53.146  1.00  0.00           C
ATOM   4251  HA  TYR A 424      45.246  44.807  53.536  1.00  0.00           H
ATOM   4252  CB  TYR A 424      46.645  43.357  52.736  1.00  0.00           C
ATOM   4253  HB1 TYR A 424      47.469  43.562  52.018  1.00  0.00           H
ATOM   4254  HB2 TYR A 424      45.887  42.938  52.040  1.00  0.00           H
ATOM   4255  CG  TYR A 424      47.147  42.387  53.787  1.00  0.00           C
ATOM   4256  CD1 TYR A 424      46.236  41.493  54.342  1.00  0.00           C
ATOM   4257  HD1 TYR A 424      45.248  41.497  53.906  1.00  0.00           H
ATOM   4258  CE1 TYR A 424      46.602  40.539  55.257  1.00  0.00           C
ATOM   4259  HE1 TYR A 424      45.858  39.850  55.629  1.00  0.00           H
ATOM   4260  CZ  TYR A 424      47.876  40.520  55.806  1.00  0.00           C
ATOM   4261  OH  TYR A 424      48.320  39.610  56.810  1.00  0.00           O
ATOM   4262  HH  TYR A 424      47.759  38.844  56.955  1.00  0.00           H
ATOM   4263  CD2 TYR A 424      48.439  42.374  54.324  1.00  0.00           C
ATOM   4264  HD2 TYR A 424      49.242  42.851  53.782  1.00  0.00           H
ATOM   4265  CE2 TYR A 424      48.821  41.397  55.311  1.00  0.00           C
ATOM   4266  HE2 TYR A 424      49.821  41.336  55.714  1.00  0.00           H
ATOM   4267  C   TYR A 424      47.176  45.327  54.306  1.00  0.00           C
ATOM   4268  O   TYR A 424      46.843  44.949  55.462  1.00  0.00           O
ATOM   4269  N   LEU A 425      48.198  46.230  54.063  1.00  0.00           N
ATOM   4270  HN  LEU A 425      48.468  46.509  53.145  1.00  0.00           H
ATOM   4271  CA  LEU A 425      49.139  46.649  55.052  1.00  0.00           C
ATOM   4272  HA  LEU A 425      49.197  45.949  55.872  1.00  0.00           H
ATOM   4273  CB  LEU A 425      50.542  47.010  54.444  1.00  0.00           C
ATOM   4274  HB1 LEU A 425      51.199  47.313  55.287  1.00  0.00           H
ATOM   4275  HB2 LEU A 425      50.434  47.934  53.836  1.00  0.00           H
ATOM   4276  CG  LEU A 425      51.113  45.894  53.582  1.00  0.00           C
ATOM   4277  HG  LEU A 425      50.442  45.520  52.780  1.00  0.00           H
ATOM   4278  CD1 LEU A 425      52.454  46.331  52.932  1.00  0.00           C
ATOM   4279 1HD1 LEU A 425      53.098  46.951  53.592  1.00  0.00           H
ATOM   4280 2HD1 LEU A 425      52.265  46.972  52.045  1.00  0.00           H
ATOM   4281 3HD1 LEU A 425      52.995  45.402  52.653  1.00  0.00           H
ATOM   4282  CD2 LEU A 425      51.173  44.622  54.490  1.00  0.00           C
ATOM   4283 1HD2 LEU A 425      51.468  43.727  53.901  1.00  0.00           H
ATOM   4284 2HD2 LEU A 425      50.167  44.374  54.891  1.00  0.00           H
ATOM   4285 3HD2 LEU A 425      51.969  44.775  55.250  1.00  0.00           H
ATOM   4286  C   LEU A 425      48.551  47.795  55.795  1.00  0.00           C
ATOM   4287  O   LEU A 425      49.061  48.050  56.882  1.00  0.00           O
ATOM   4288  N   VAL A 426      47.528  48.419  55.287  1.00  0.00           N
ATOM   4289  HN  VAL A 426      47.103  48.109  54.440  1.00  0.00           H
ATOM   4290  CA  VAL A 426      46.918  49.635  55.878  1.00  0.00           C
ATOM   4291  HA  VAL A 426      47.731  50.329  56.035  1.00  0.00           H
ATOM   4292  CB  VAL A 426      45.961  50.280  54.827  1.00  0.00           C
ATOM   4293  HB  VAL A 426      45.355  49.448  54.409  1.00  0.00           H
ATOM   4294  CG1 VAL A 426      45.114  51.441  55.441  1.00  0.00           C
ATOM   4295 1HG1 VAL A 426      44.580  52.009  54.650  1.00  0.00           H
ATOM   4296 2HG1 VAL A 426      45.671  52.236  55.981  1.00  0.00           H
ATOM   4297 3HG1 VAL A 426      44.314  50.953  56.038  1.00  0.00           H
ATOM   4298  CG2 VAL A 426      46.730  50.782  53.551  1.00  0.00           C
ATOM   4299 1HG2 VAL A 426      47.435  51.571  53.888  1.00  0.00           H
ATOM   4300 2HG2 VAL A 426      46.045  51.231  52.799  1.00  0.00           H
ATOM   4301 3HG2 VAL A 426      47.460  50.069  53.113  1.00  0.00           H
ATOM   4302  C   VAL A 426      46.432  49.554  57.338  1.00  0.00           C
ATOM   4303  O   VAL A 426      46.706  50.357  58.226  1.00  0.00           O
ATOM   4304  N   PRO A 427      45.767  48.370  57.733  1.00  0.00           N
ATOM   4305  CD  PRO A 427      44.996  47.550  56.810  1.00  0.00           C
ATOM   4306  HD1 PRO A 427      45.534  46.586  56.690  1.00  0.00           H
ATOM   4307  HD2 PRO A 427      44.869  47.915  55.768  1.00  0.00           H
ATOM   4308  CA  PRO A 427      45.381  48.021  59.090  1.00  0.00           C
ATOM   4309  HA  PRO A 427      45.115  48.957  59.560  1.00  0.00           H
ATOM   4310  CB  PRO A 427      44.147  47.014  58.985  1.00  0.00           C
ATOM   4311  HB1 PRO A 427      43.312  47.392  59.613  1.00  0.00           H
ATOM   4312  HB2 PRO A 427      44.460  45.986  59.269  1.00  0.00           H
ATOM   4313  CG  PRO A 427      43.711  47.297  57.562  1.00  0.00           C
ATOM   4314  HG1 PRO A 427      43.132  46.420  57.202  1.00  0.00           H
ATOM   4315  HG2 PRO A 427      43.131  48.243  57.499  1.00  0.00           H
ATOM   4316  C   PRO A 427      46.585  47.478  59.773  1.00  0.00           C
ATOM   4317  O   PRO A 427      46.744  47.644  60.939  1.00  0.00           O
ATOM   4318  N   LEU A 428      47.460  46.705  59.076  1.00  0.00           N
ATOM   4319  HN  LEU A 428      47.254  46.472  58.129  1.00  0.00           H
ATOM   4320  CA  LEU A 428      48.653  46.180  59.743  1.00  0.00           C
ATOM   4321  HA  LEU A 428      48.273  45.587  60.561  1.00  0.00           H
ATOM   4322  CB  LEU A 428      49.487  45.332  58.725  1.00  0.00           C
ATOM   4323  HB1 LEU A 428      49.912  45.947  57.903  1.00  0.00           H
ATOM   4324  HB2 LEU A 428      48.785  44.622  58.237  1.00  0.00           H
ATOM   4325  CG  LEU A 428      50.711  44.571  59.347  1.00  0.00           C
ATOM   4326  HG  LEU A 428      51.498  45.329  59.547  1.00  0.00           H
ATOM   4327  CD1 LEU A 428      50.456  43.957  60.738  1.00  0.00           C
ATOM   4328 1HD1 LEU A 428      51.142  43.092  60.863  1.00  0.00           H
ATOM   4329 2HD1 LEU A 428      49.411  43.588  60.816  1.00  0.00           H
ATOM   4330 3HD1 LEU A 428      50.721  44.755  61.464  1.00  0.00           H
ATOM   4331  CD2 LEU A 428      51.201  43.562  58.327  1.00  0.00           C
ATOM   4332 1HD2 LEU A 428      50.444  42.782  58.098  1.00  0.00           H
ATOM   4333 2HD2 LEU A 428      52.092  43.005  58.689  1.00  0.00           H
ATOM   4334 3HD2 LEU A 428      51.527  44.102  57.412  1.00  0.00           H
ATOM   4335  C   LEU A 428      49.663  47.209  60.334  1.00  0.00           C
ATOM   4336  O   LEU A 428      50.082  47.113  61.450  1.00  0.00           O
ATOM   4337  N   VAL A 429      49.983  48.244  59.464  1.00  0.00           N
ATOM   4338  HN  VAL A 429      49.648  48.152  58.530  1.00  0.00           H
ATOM   4339  CA  VAL A 429      50.825  49.300  59.993  1.00  0.00           C
ATOM   4340  HA  VAL A 429      51.585  48.741  60.519  1.00  0.00           H
ATOM   4341  CB  VAL A 429      51.509  50.220  58.861  1.00  0.00           C
ATOM   4342  HB  VAL A 429      51.867  49.490  58.104  1.00  0.00           H
ATOM   4343  CG1 VAL A 429      50.457  51.200  58.244  1.00  0.00           C
ATOM   4344 1HG1 VAL A 429      50.881  51.717  57.357  1.00  0.00           H
ATOM   4345 2HG1 VAL A 429      50.156  51.993  58.962  1.00  0.00           H
ATOM   4346 3HG1 VAL A 429      49.591  50.573  57.944  1.00  0.00           H
ATOM   4347  CG2 VAL A 429      52.677  50.975  59.396  1.00  0.00           C
ATOM   4348 1HG2 VAL A 429      52.302  51.624  60.216  1.00  0.00           H
ATOM   4349 2HG2 VAL A 429      53.184  51.617  58.644  1.00  0.00           H
ATOM   4350 3HG2 VAL A 429      53.498  50.410  59.887  1.00  0.00           H
ATOM   4351  C   VAL A 429      49.985  50.201  60.956  1.00  0.00           C
ATOM   4352  O   VAL A 429      50.452  50.779  61.980  1.00  0.00           O
ATOM   4353  N   THR A 430      48.637  50.340  60.954  1.00  0.00           N
ATOM   4354  HN  THR A 430      48.128  49.947  60.192  1.00  0.00           H
ATOM   4355  CA  THR A 430      47.870  50.860  62.035  1.00  0.00           C
ATOM   4356  HA  THR A 430      48.241  51.856  62.224  1.00  0.00           H
ATOM   4357  CB  THR A 430      46.371  50.922  61.597  1.00  0.00           C
ATOM   4358  HB  THR A 430      45.952  49.910  61.410  1.00  0.00           H
ATOM   4359  OG1 THR A 430      46.203  51.765  60.431  1.00  0.00           O
ATOM   4360  HG1 THR A 430      46.554  51.240  59.709  1.00  0.00           H
ATOM   4361  CG2 THR A 430      45.509  51.720  62.625  1.00  0.00           C
ATOM   4362 1HG2 THR A 430      44.425  51.531  62.471  1.00  0.00           H
ATOM   4363 2HG2 THR A 430      45.695  52.815  62.621  1.00  0.00           H
ATOM   4364 3HG2 THR A 430      45.723  51.374  63.659  1.00  0.00           H
ATOM   4365  C   THR A 430      47.884  50.150  63.294  1.00  0.00           C
ATOM   4366  O   THR A 430      48.056  50.715  64.380  1.00  0.00           O
ATOM   4367  N   LEU A 431      47.640  48.841  63.196  1.00  0.00           N
ATOM   4368  HN  LEU A 431      47.403  48.305  62.389  1.00  0.00           H
ATOM   4369  CA  LEU A 431      47.909  47.958  64.322  1.00  0.00           C
ATOM   4370  HA  LEU A 431      47.262  48.325  65.105  1.00  0.00           H
ATOM   4371  CB  LEU A 431      47.715  46.462  64.017  1.00  0.00           C
ATOM   4372  HB1 LEU A 431      48.253  46.186  63.085  1.00  0.00           H
ATOM   4373  HB2 LEU A 431      46.659  46.224  63.766  1.00  0.00           H
ATOM   4374  CG  LEU A 431      48.150  45.542  65.020  1.00  0.00           C
ATOM   4375  HG  LEU A 431      49.181  45.626  65.425  1.00  0.00           H
ATOM   4376  CD1 LEU A 431      47.129  45.621  66.149  1.00  0.00           C
ATOM   4377 1HD1 LEU A 431      47.441  44.827  66.861  1.00  0.00           H
ATOM   4378 2HD1 LEU A 431      46.133  45.398  65.710  1.00  0.00           H
ATOM   4379 3HD1 LEU A 431      47.072  46.548  66.759  1.00  0.00           H
ATOM   4380  CD2 LEU A 431      48.171  44.256  64.231  1.00  0.00           C
ATOM   4381 1HD2 LEU A 431      48.905  44.280  63.398  1.00  0.00           H
ATOM   4382 2HD2 LEU A 431      47.179  43.951  63.833  1.00  0.00           H
ATOM   4383 3HD2 LEU A 431      48.457  43.423  64.909  1.00  0.00           H
ATOM   4384  C   LEU A 431      49.323  48.226  64.930  1.00  0.00           C
ATOM   4385  O   LEU A 431      49.469  48.503  66.099  1.00  0.00           O
ATOM   4386  N   LEU A 432      50.389  48.137  64.126  1.00  0.00           N
ATOM   4387  HN  LEU A 432      50.247  47.757  63.216  1.00  0.00           H
ATOM   4388  CA  LEU A 432      51.757  48.186  64.620  1.00  0.00           C
ATOM   4389  HA  LEU A 432      51.808  47.417  65.378  1.00  0.00           H
ATOM   4390  CB  LEU A 432      52.629  48.062  63.390  1.00  0.00           C
ATOM   4391  HB1 LEU A 432      52.058  48.641  62.633  1.00  0.00           H
ATOM   4392  HB2 LEU A 432      52.636  47.038  62.958  1.00  0.00           H
ATOM   4393  CG  LEU A 432      54.135  48.435  63.557  1.00  0.00           C
ATOM   4394  HG  LEU A 432      54.178  49.484  63.921  1.00  0.00           H
ATOM   4395  CD1 LEU A 432      54.798  47.437  64.476  1.00  0.00           C
ATOM   4396 1HD1 LEU A 432      55.906  47.487  64.530  1.00  0.00           H
ATOM   4397 2HD1 LEU A 432      54.483  46.403  64.219  1.00  0.00           H
ATOM   4398 3HD1 LEU A 432      54.429  47.707  65.488  1.00  0.00           H
ATOM   4399  CD2 LEU A 432      54.743  48.481  62.153  1.00  0.00           C
ATOM   4400 1HD2 LEU A 432      54.595  47.508  61.639  1.00  0.00           H
ATOM   4401 2HD2 LEU A 432      55.825  48.730  62.203  1.00  0.00           H
ATOM   4402 3HD2 LEU A 432      54.254  49.269  61.541  1.00  0.00           H
ATOM   4403  C   LEU A 432      51.989  49.465  65.409  1.00  0.00           C
ATOM   4404  O   LEU A 432      52.433  49.400  66.530  1.00  0.00           O
ATOM   4405  N   GLY A 433      51.517  50.689  64.896  1.00  0.00           N
ATOM   4406  HN  GLY A 433      51.187  50.708  63.956  1.00  0.00           H
ATOM   4407  CA  GLY A 433      51.425  51.879  65.694  1.00  0.00           C
ATOM   4408  HA1 GLY A 433      50.929  52.638  65.109  1.00  0.00           H
ATOM   4409  HA2 GLY A 433      52.423  52.127  66.024  1.00  0.00           H
ATOM   4410  C   GLY A 433      50.701  51.939  66.954  1.00  0.00           C
ATOM   4411  O   GLY A 433      51.125  52.543  67.919  1.00  0.00           O
ATOM   4412  N   CYS A 434      49.587  51.313  66.983  1.00  0.00           N
ATOM   4413  HN  CYS A 434      49.205  50.960  66.132  1.00  0.00           H
ATOM   4414  CA  CYS A 434      48.687  51.355  68.164  1.00  0.00           C
ATOM   4415  HA  CYS A 434      48.421  52.338  68.523  1.00  0.00           H
ATOM   4416  CB  CYS A 434      47.315  50.760  67.796  1.00  0.00           C
ATOM   4417  HB1 CYS A 434      46.637  50.781  68.676  1.00  0.00           H
ATOM   4418  HB2 CYS A 434      47.417  49.704  67.468  1.00  0.00           H
ATOM   4419  SG  CYS A 434      46.315  51.795  66.622  1.00  0.00           S
ATOM   4420  HG1 CYS A 434      46.952  51.199  65.624  1.00  0.00           H
ATOM   4421  C   CYS A 434      49.396  50.546  69.268  1.00  0.00           C
ATOM   4422  O   CYS A 434      49.401  50.885  70.480  1.00  0.00           O
ATOM   4423  N   TYR A 435      50.016  49.367  68.890  1.00  0.00           N
ATOM   4424  HN  TYR A 435      50.037  49.344  67.894  1.00  0.00           H
ATOM   4425  CA  TYR A 435      50.754  48.421  69.603  1.00  0.00           C
ATOM   4426  HA  TYR A 435      50.226  48.200  70.519  1.00  0.00           H
ATOM   4427  CB  TYR A 435      50.822  47.056  68.919  1.00  0.00           C
ATOM   4428  HB1 TYR A 435      50.934  47.288  67.838  1.00  0.00           H
ATOM   4429  HB2 TYR A 435      49.878  46.488  69.063  1.00  0.00           H
ATOM   4430  CG  TYR A 435      51.959  46.241  69.388  1.00  0.00           C
ATOM   4431  CD1 TYR A 435      53.156  46.166  68.625  1.00  0.00           C
ATOM   4432  HD1 TYR A 435      53.307  46.737  67.721  1.00  0.00           H
ATOM   4433  CE1 TYR A 435      54.177  45.233  69.057  1.00  0.00           C
ATOM   4434  HE1 TYR A 435      55.066  45.162  68.449  1.00  0.00           H
ATOM   4435  CZ  TYR A 435      54.062  44.455  70.181  1.00  0.00           C
ATOM   4436  OH  TYR A 435      55.125  43.622  70.556  1.00  0.00           O
ATOM   4437  HH  TYR A 435      55.013  43.518  71.504  1.00  0.00           H
ATOM   4438  CD2 TYR A 435      51.946  45.577  70.639  1.00  0.00           C
ATOM   4439  HD2 TYR A 435      51.088  45.711  71.281  1.00  0.00           H
ATOM   4440  CE2 TYR A 435      52.974  44.710  71.011  1.00  0.00           C
ATOM   4441  HE2 TYR A 435      52.973  44.198  71.962  1.00  0.00           H
ATOM   4442  C   TYR A 435      52.026  49.017  70.194  1.00  0.00           C
ATOM   4443  O   TYR A 435      52.406  48.943  71.344  1.00  0.00           O
ATOM   4444  N   VAL A 436      52.804  49.789  69.345  1.00  0.00           N
ATOM   4445  HN  VAL A 436      52.627  49.784  68.364  1.00  0.00           H
ATOM   4446  CA  VAL A 436      54.021  50.472  69.695  1.00  0.00           C
ATOM   4447  HA  VAL A 436      54.583  49.832  70.359  1.00  0.00           H
ATOM   4448  CB  VAL A 436      54.676  50.963  68.435  1.00  0.00           C
ATOM   4449  HB  VAL A 436      53.862  51.443  67.851  1.00  0.00           H
ATOM   4450  CG1 VAL A 436      55.908  51.881  68.895  1.00  0.00           C
ATOM   4451 1HG1 VAL A 436      56.402  51.462  69.797  1.00  0.00           H
ATOM   4452 2HG1 VAL A 436      55.570  52.920  69.096  1.00  0.00           H
ATOM   4453 3HG1 VAL A 436      56.630  51.781  68.056  1.00  0.00           H
ATOM   4454  CG2 VAL A 436      55.318  49.809  67.718  1.00  0.00           C
ATOM   4455 1HG2 VAL A 436      55.639  49.935  66.662  1.00  0.00           H
ATOM   4456 2HG2 VAL A 436      54.714  48.879  67.778  1.00  0.00           H
ATOM   4457 3HG2 VAL A 436      56.207  49.463  68.286  1.00  0.00           H
ATOM   4458  C   VAL A 436      53.800  51.616  70.674  1.00  0.00           C
ATOM   4459  O   VAL A 436      54.472  51.729  71.665  1.00  0.00           O
ATOM   4460  N   TYR A 437      52.766  52.448  70.463  1.00  0.00           N
ATOM   4461  HN  TYR A 437      52.270  52.305  69.610  1.00  0.00           H
ATOM   4462  CA  TYR A 437      52.207  53.411  71.355  1.00  0.00           C
ATOM   4463  HA  TYR A 437      52.999  54.118  71.552  1.00  0.00           H
ATOM   4464  CB  TYR A 437      51.049  54.184  70.528  1.00  0.00           C
ATOM   4465  HB1 TYR A 437      50.304  53.387  70.318  1.00  0.00           H
ATOM   4466  HB2 TYR A 437      51.238  54.719  69.573  1.00  0.00           H
ATOM   4467  CG  TYR A 437      50.345  55.306  71.307  1.00  0.00           C
ATOM   4468  CD1 TYR A 437      51.030  56.395  71.772  1.00  0.00           C
ATOM   4469  HD1 TYR A 437      52.101  56.478  71.661  1.00  0.00           H
ATOM   4470  CE1 TYR A 437      50.319  57.365  72.451  1.00  0.00           C
ATOM   4471  HE1 TYR A 437      50.875  58.172  72.906  1.00  0.00           H
ATOM   4472  CZ  TYR A 437      48.898  57.247  72.660  1.00  0.00           C
ATOM   4473  OH  TYR A 437      48.207  58.139  73.471  1.00  0.00           O
ATOM   4474  HH  TYR A 437      48.865  58.695  73.894  1.00  0.00           H
ATOM   4475  CD2 TYR A 437      48.972  55.113  71.580  1.00  0.00           C
ATOM   4476  HD2 TYR A 437      48.434  54.227  71.277  1.00  0.00           H
ATOM   4477  CE2 TYR A 437      48.206  56.105  72.253  1.00  0.00           C
ATOM   4478  HE2 TYR A 437      47.178  55.940  72.539  1.00  0.00           H
ATOM   4479  C   TYR A 437      51.659  52.932  72.727  1.00  0.00           C
ATOM   4480  O   TYR A 437      51.871  53.615  73.699  1.00  0.00           O
ATOM   4481  N   GLU A 438      50.890  51.808  72.762  1.00  0.00           N
ATOM   4482  HN  GLU A 438      50.679  51.418  71.868  1.00  0.00           H
ATOM   4483  CA  GLU A 438      50.412  51.101  73.924  1.00  0.00           C
ATOM   4484  HA  GLU A 438      49.807  51.842  74.427  1.00  0.00           H
ATOM   4485  CB  GLU A 438      49.491  49.910  73.684  1.00  0.00           C
ATOM   4486  HB1 GLU A 438      49.346  49.372  74.645  1.00  0.00           H
ATOM   4487  HB2 GLU A 438      49.796  49.050  73.050  1.00  0.00           H
ATOM   4488  CG  GLU A 438      47.971  50.157  73.256  1.00  0.00           C
ATOM   4489  HG1 GLU A 438      48.061  50.790  72.347  1.00  0.00           H
ATOM   4490  HG2 GLU A 438      47.435  50.712  74.055  1.00  0.00           H
ATOM   4491  CD  GLU A 438      47.269  48.859  72.868  1.00  0.00           C
ATOM   4492  OE1 GLU A 438      47.816  47.782  73.282  1.00  0.00           O
ATOM   4493  OE2 GLU A 438      46.200  48.898  72.213  1.00  0.00           O
ATOM   4494  C   GLU A 438      51.547  50.805  74.908  1.00  0.00           C
ATOM   4495  O   GLU A 438      51.482  51.230  76.043  1.00  0.00           O
ATOM   4496  N   GLN A 439      52.663  50.241  74.361  1.00  0.00           N
ATOM   4497  HN  GLN A 439      52.624  50.124  73.372  1.00  0.00           H
ATOM   4498  CA  GLN A 439      53.993  49.999  74.882  1.00  0.00           C
ATOM   4499  HA  GLN A 439      53.797  49.376  75.743  1.00  0.00           H
ATOM   4500  CB  GLN A 439      54.972  49.244  73.924  1.00  0.00           C
ATOM   4501  HB1 GLN A 439      56.044  49.509  74.040  1.00  0.00           H
ATOM   4502  HB2 GLN A 439      54.696  49.645  72.926  1.00  0.00           H
ATOM   4503  CG  GLN A 439      54.929  47.730  73.829  1.00  0.00           C
ATOM   4504  HG1 GLN A 439      55.688  47.288  74.510  1.00  0.00           H
ATOM   4505  HG2 GLN A 439      55.048  47.468  72.756  1.00  0.00           H
ATOM   4506  CD  GLN A 439      53.637  47.082  74.329  1.00  0.00           C
ATOM   4507  OE1 GLN A 439      53.643  46.318  75.281  1.00  0.00           O
ATOM   4508  NE2 GLN A 439      52.505  47.337  73.627  1.00  0.00           N
ATOM   4509 1HE2 GLN A 439      52.628  47.650  72.686  1.00  0.00           H
ATOM   4510 2HE2 GLN A 439      51.611  47.134  74.026  1.00  0.00           H
ATOM   4511  C   GLN A 439      54.669  51.185  75.581  1.00  0.00           C
ATOM   4512  O   GLN A 439      55.049  51.170  76.748  1.00  0.00           O
ATOM   4513  N   VAL A 440      54.820  52.364  74.999  1.00  0.00           N
ATOM   4514  HN  VAL A 440      54.352  52.451  74.123  1.00  0.00           H
ATOM   4515  CA  VAL A 440      55.211  53.698  75.506  1.00  0.00           C
ATOM   4516  HA  VAL A 440      56.215  53.655  75.901  1.00  0.00           H
ATOM   4517  CB  VAL A 440      55.192  54.683  74.265  1.00  0.00           C
ATOM   4518  HB  VAL A 440      54.263  54.549  73.671  1.00  0.00           H
ATOM   4519  CG1 VAL A 440      55.163  56.193  74.626  1.00  0.00           C
ATOM   4520 1HG1 VAL A 440      54.262  56.530  75.181  1.00  0.00           H
ATOM   4521 2HG1 VAL A 440      55.166  56.741  73.659  1.00  0.00           H
ATOM   4522 3HG1 VAL A 440      56.074  56.537  75.161  1.00  0.00           H
ATOM   4523  CG2 VAL A 440      56.317  54.294  73.256  1.00  0.00           C
ATOM   4524 1HG2 VAL A 440      56.280  53.269  72.827  1.00  0.00           H
ATOM   4525 2HG2 VAL A 440      57.212  54.337  73.913  1.00  0.00           H
ATOM   4526 3HG2 VAL A 440      56.561  55.103  72.535  1.00  0.00           H
ATOM   4527  C   VAL A 440      54.221  54.220  76.582  1.00  0.00           C
ATOM   4528  O   VAL A 440      54.681  54.748  77.613  1.00  0.00           O
ATOM   4529  N   ASN A 441      52.877  54.168  76.433  1.00  0.00           N
ATOM   4530  HN  ASN A 441      52.534  53.792  75.576  1.00  0.00           H
ATOM   4531  CA  ASN A 441      52.017  54.934  77.354  1.00  0.00           C
ATOM   4532  HA  ASN A 441      52.501  55.767  77.843  1.00  0.00           H
ATOM   4533  CB  ASN A 441      50.914  55.445  76.345  1.00  0.00           C
ATOM   4534  HB1 ASN A 441      50.224  54.618  76.074  1.00  0.00           H
ATOM   4535  HB2 ASN A 441      51.447  55.699  75.404  1.00  0.00           H
ATOM   4536  CG  ASN A 441      50.196  56.637  77.044  1.00  0.00           C
ATOM   4537  OD1 ASN A 441      50.612  57.763  76.863  1.00  0.00           O
ATOM   4538  ND2 ASN A 441      49.243  56.351  77.964  1.00  0.00           N
ATOM   4539 1HD2 ASN A 441      49.091  55.396  78.217  1.00  0.00           H
ATOM   4540 2HD2 ASN A 441      48.886  57.063  78.569  1.00  0.00           H
ATOM   4541  C   ASN A 441      51.491  53.995  78.470  1.00  0.00           C
ATOM   4542  O   ASN A 441      50.994  54.457  79.445  1.00  0.00           O
ATOM   4543  N   ARG A 442      51.686  52.663  78.355  1.00  0.00           N
ATOM   4544  HN  ARG A 442      51.992  52.518  77.418  1.00  0.00           H
ATOM   4545  CA  ARG A 442      51.354  51.630  79.243  1.00  0.00           C
ATOM   4546  HA  ARG A 442      50.310  51.752  79.490  1.00  0.00           H
ATOM   4547  CB  ARG A 442      51.674  50.179  78.794  1.00  0.00           C
ATOM   4548  HB1 ARG A 442      52.418  50.208  77.970  1.00  0.00           H
ATOM   4549  HB2 ARG A 442      50.745  49.840  78.286  1.00  0.00           H
ATOM   4550  CG  ARG A 442      52.088  49.136  79.867  1.00  0.00           C
ATOM   4551  HG1 ARG A 442      51.227  49.109  80.569  1.00  0.00           H
ATOM   4552  HG2 ARG A 442      52.999  49.423  80.435  1.00  0.00           H
ATOM   4553  CD  ARG A 442      52.233  47.658  79.414  1.00  0.00           C
ATOM   4554  HD1 ARG A 442      53.080  47.496  78.714  1.00  0.00           H
ATOM   4555  HD2 ARG A 442      51.218  47.488  78.994  1.00  0.00           H
ATOM   4556  NE  ARG A 442      52.439  46.867  80.619  1.00  0.00           N
ATOM   4557  HE  ARG A 442      53.005  47.261  81.343  1.00  0.00           H
ATOM   4558  CZ  ARG A 442      52.262  45.546  80.676  1.00  0.00           C
ATOM   4559  NH1 ARG A 442      51.868  44.848  79.672  1.00  0.00           N
ATOM   4560 1HH1 ARG A 442      51.721  45.233  78.761  1.00  0.00           H
ATOM   4561 2HH1 ARG A 442      51.964  43.854  79.628  1.00  0.00           H
ATOM   4562  NH2 ARG A 442      52.714  44.902  81.760  1.00  0.00           N
ATOM   4563 1HH2 ARG A 442      52.698  45.340  82.659  1.00  0.00           H
ATOM   4564 2HH2 ARG A 442      52.591  43.910  81.808  1.00  0.00           H
ATOM   4565  C   ARG A 442      51.978  51.799  80.581  1.00  0.00           C
ATOM   4566  O   ARG A 442      51.349  51.555  81.564  1.00  0.00           O
ATOM   4567  N   ILE A 443      53.258  52.303  80.569  1.00  0.00           N
ATOM   4568  HN  ILE A 443      53.685  52.450  79.680  1.00  0.00           H
ATOM   4569  CA  ILE A 443      53.993  52.549  81.765  1.00  0.00           C
ATOM   4570  HA  ILE A 443      54.081  51.582  82.237  1.00  0.00           H
ATOM   4571  CB  ILE A 443      55.364  53.047  81.433  1.00  0.00           C
ATOM   4572  HB  ILE A 443      55.248  54.038  80.945  1.00  0.00           H
ATOM   4573  CG2 ILE A 443      56.271  53.228  82.699  1.00  0.00           C
ATOM   4574 1HG2 ILE A 443      56.567  52.211  83.034  1.00  0.00           H
ATOM   4575 2HG2 ILE A 443      55.713  53.608  83.582  1.00  0.00           H
ATOM   4576 3HG2 ILE A 443      57.158  53.883  82.563  1.00  0.00           H
ATOM   4577  CG1 ILE A 443      56.098  52.034  80.524  1.00  0.00           C
ATOM   4578 1HG1 ILE A 443      57.127  52.432  80.395  1.00  0.00           H
ATOM   4579 2HG1 ILE A 443      55.592  52.034  79.535  1.00  0.00           H
ATOM   4580  CD  ILE A 443      56.138  50.548  80.915  1.00  0.00           C
ATOM   4581  HD1 ILE A 443      56.363  50.542  82.003  1.00  0.00           H
ATOM   4582  HD2 ILE A 443      56.944  50.130  80.274  1.00  0.00           H
ATOM   4583  HD3 ILE A 443      55.133  50.099  80.769  1.00  0.00           H
ATOM   4584  C   ILE A 443      53.232  53.444  82.703  1.00  0.00           C
ATOM   4585  O   ILE A 443      53.009  53.165  83.863  1.00  0.00           O
ATOM   4586  N   THR A 444      52.662  54.586  82.198  1.00  0.00           N
ATOM   4587  HN  THR A 444      52.831  54.737  81.227  1.00  0.00           H
ATOM   4588  CA  THR A 444      51.801  55.485  82.942  1.00  0.00           C
ATOM   4589  HA  THR A 444      52.337  55.883  83.790  1.00  0.00           H
ATOM   4590  CB  THR A 444      51.386  56.778  82.105  1.00  0.00           C
ATOM   4591  HB  THR A 444      50.765  56.514  81.222  1.00  0.00           H
ATOM   4592  OG1 THR A 444      52.528  57.500  81.639  1.00  0.00           O
ATOM   4593  HG1 THR A 444      53.024  56.925  81.052  1.00  0.00           H
ATOM   4594  CG2 THR A 444      50.564  57.726  82.993  1.00  0.00           C
ATOM   4595 1HG2 THR A 444      49.543  57.334  83.191  1.00  0.00           H
ATOM   4596 2HG2 THR A 444      50.497  58.648  82.376  1.00  0.00           H
ATOM   4597 3HG2 THR A 444      51.113  57.859  83.949  1.00  0.00           H
ATOM   4598  C   THR A 444      50.606  54.725  83.544  1.00  0.00           C
ATOM   4599  O   THR A 444      50.074  54.972  84.644  1.00  0.00           O
ATOM   4600  N   TRP A 445      50.042  53.760  82.776  1.00  0.00           N
ATOM   4601  HN  TRP A 445      50.409  53.634  81.857  1.00  0.00           H
ATOM   4602  CA  TRP A 445      48.967  52.908  83.236  1.00  0.00           C
ATOM   4603  HA  TRP A 445      48.194  53.528  83.666  1.00  0.00           H
ATOM   4604  CB  TRP A 445      48.338  52.132  82.001  1.00  0.00           C
ATOM   4605  HB1 TRP A 445      47.391  51.653  82.328  1.00  0.00           H
ATOM   4606  HB2 TRP A 445      48.970  51.298  81.628  1.00  0.00           H
ATOM   4607  CG  TRP A 445      47.971  52.952  80.823  1.00  0.00           C
ATOM   4608  CD1 TRP A 445      47.640  54.264  80.945  1.00  0.00           C
ATOM   4609  HD1 TRP A 445      47.533  54.875  81.829  1.00  0.00           H
ATOM   4610  NE1 TRP A 445      47.189  54.780  79.696  1.00  0.00           N
ATOM   4611  HE1 TRP A 445      46.700  55.580  79.426  1.00  0.00           H
ATOM   4612  CE2 TRP A 445      47.438  53.728  78.831  1.00  0.00           C
ATOM   4613  CD2 TRP A 445      47.736  52.568  79.503  1.00  0.00           C
ATOM   4614  CE3 TRP A 445      47.856  51.371  78.798  1.00  0.00           C
ATOM   4615  HE3 TRP A 445      48.015  50.455  79.348  1.00  0.00           H
ATOM   4616  CZ3 TRP A 445      47.830  51.393  77.403  1.00  0.00           C
ATOM   4617  HZ3 TRP A 445      48.071  50.522  76.812  1.00  0.00           H
ATOM   4618  CZ2 TRP A 445      47.501  53.750  77.380  1.00  0.00           C
ATOM   4619  HZ2 TRP A 445      47.380  54.711  76.902  1.00  0.00           H
ATOM   4620  CH2 TRP A 445      47.765  52.535  76.700  1.00  0.00           C
ATOM   4621  HH2 TRP A 445      47.839  52.652  75.629  1.00  0.00           H
ATOM   4622  C   TRP A 445      49.355  52.008  84.383  1.00  0.00           C
ATOM   4623  O   TRP A 445      48.684  51.977  85.409  1.00  0.00           O
ATOM   4624  N   GLU A 446      50.497  51.313  84.297  1.00  0.00           N
ATOM   4625  HN  GLU A 446      50.923  51.179  83.406  1.00  0.00           H
ATOM   4626  CA  GLU A 446      51.035  50.517  85.360  1.00  0.00           C
ATOM   4627  HA  GLU A 446      50.285  49.782  85.613  1.00  0.00           H
ATOM   4628  CB  GLU A 446      52.252  49.692  84.750  1.00  0.00           C
ATOM   4629  HB1 GLU A 446      52.853  49.276  85.587  1.00  0.00           H
ATOM   4630  HB2 GLU A 446      52.795  50.428  84.119  1.00  0.00           H
ATOM   4631  CG  GLU A 446      51.838  48.521  83.815  1.00  0.00           C
ATOM   4632  HG1 GLU A 446      51.678  48.804  82.752  1.00  0.00           H
ATOM   4633  HG2 GLU A 446      51.016  47.894  84.221  1.00  0.00           H
ATOM   4634  CD  GLU A 446      53.004  47.453  83.703  1.00  0.00           C
ATOM   4635  OE1 GLU A 446      53.975  47.702  82.911  1.00  0.00           O
ATOM   4636  OE2 GLU A 446      52.873  46.309  84.253  1.00  0.00           O
ATOM   4637  C   GLU A 446      51.367  51.271  86.619  1.00  0.00           C
ATOM   4638  O   GLU A 446      50.974  50.854  87.693  1.00  0.00           O
ATOM   4639  N   ILE A 447      51.989  52.396  86.421  1.00  0.00           N
ATOM   4640  HN  ILE A 447      52.418  52.585  85.541  1.00  0.00           H
ATOM   4641  CA  ILE A 447      52.255  53.466  87.470  1.00  0.00           C
ATOM   4642  HA  ILE A 447      52.939  53.099  88.221  1.00  0.00           H
ATOM   4643  CB  ILE A 447      53.030  54.640  86.807  1.00  0.00           C
ATOM   4644  HB  ILE A 447      52.482  54.802  85.855  1.00  0.00           H
ATOM   4645  CG2 ILE A 447      53.117  55.833  87.775  1.00  0.00           C
ATOM   4646 1HG2 ILE A 447      53.670  56.731  87.426  1.00  0.00           H
ATOM   4647 2HG2 ILE A 447      53.621  55.515  88.713  1.00  0.00           H
ATOM   4648 3HG2 ILE A 447      52.129  56.210  88.116  1.00  0.00           H
ATOM   4649  CG1 ILE A 447      54.588  54.348  86.423  1.00  0.00           C
ATOM   4650 1HG1 ILE A 447      54.592  53.366  85.904  1.00  0.00           H
ATOM   4651 2HG1 ILE A 447      55.144  54.157  87.366  1.00  0.00           H
ATOM   4652  CD  ILE A 447      55.246  55.443  85.579  1.00  0.00           C
ATOM   4653  HD1 ILE A 447      55.704  56.220  86.227  1.00  0.00           H
ATOM   4654  HD2 ILE A 447      54.428  55.948  85.023  1.00  0.00           H
ATOM   4655  HD3 ILE A 447      55.956  55.067  84.811  1.00  0.00           H
ATOM   4656  C   ILE A 447      51.017  53.879  88.188  1.00  0.00           C
ATOM   4657  O   ILE A 447      50.987  53.946  89.435  1.00  0.00           O
ATOM   4658  N   THR A 448      49.981  54.270  87.498  1.00  0.00           N
ATOM   4659  HN  THR A 448      49.988  54.222  86.502  1.00  0.00           H
ATOM   4660  CA  THR A 448      48.748  54.811  88.051  1.00  0.00           C
ATOM   4661  HA  THR A 448      49.103  55.552  88.752  1.00  0.00           H
ATOM   4662  CB  THR A 448      47.951  55.467  86.873  1.00  0.00           C
ATOM   4663  HB  THR A 448      47.576  54.718  86.143  1.00  0.00           H
ATOM   4664  OG1 THR A 448      48.555  56.472  86.209  1.00  0.00           O
ATOM   4665  HG1 THR A 448      48.960  56.020  85.465  1.00  0.00           H
ATOM   4666  CG2 THR A 448      46.622  55.948  87.407  1.00  0.00           C
ATOM   4667 1HG2 THR A 448      46.125  56.403  86.523  1.00  0.00           H
ATOM   4668 2HG2 THR A 448      46.726  56.670  88.244  1.00  0.00           H
ATOM   4669 3HG2 THR A 448      46.002  55.079  87.716  1.00  0.00           H
ATOM   4670  C   THR A 448      47.870  53.884  88.896  1.00  0.00           C
ATOM   4671  O   THR A 448      47.435  54.135  90.030  1.00  0.00           O
ATOM   4672  N   TRP A 449      47.968  52.627  88.377  1.00  0.00           N
ATOM   4673  HN  TRP A 449      48.668  52.558  87.670  1.00  0.00           H
ATOM   4674  CA  TRP A 449      47.508  51.423  89.000  1.00  0.00           C
ATOM   4675  HA  TRP A 449      46.458  51.643  89.121  1.00  0.00           H
ATOM   4676  CB  TRP A 449      47.605  50.342  87.840  1.00  0.00           C
ATOM   4677  HB1 TRP A 449      48.629  50.400  87.414  1.00  0.00           H
ATOM   4678  HB2 TRP A 449      46.917  50.592  87.004  1.00  0.00           H
ATOM   4679  CG  TRP A 449      47.518  48.897  88.217  1.00  0.00           C
ATOM   4680  CD1 TRP A 449      48.455  47.856  88.245  1.00  0.00           C
ATOM   4681  HD1 TRP A 449      49.511  48.034  88.106  1.00  0.00           H
ATOM   4682  NE1 TRP A 449      47.889  46.682  88.630  1.00  0.00           N
ATOM   4683  HE1 TRP A 449      48.089  45.728  88.597  1.00  0.00           H
ATOM   4684  CE2 TRP A 449      46.556  46.860  88.840  1.00  0.00           C
ATOM   4685  CD2 TRP A 449      46.264  48.266  88.559  1.00  0.00           C
ATOM   4686  CE3 TRP A 449      44.967  48.655  88.638  1.00  0.00           C
ATOM   4687  HE3 TRP A 449      44.654  49.617  88.262  1.00  0.00           H
ATOM   4688  CZ3 TRP A 449      43.953  47.801  89.062  1.00  0.00           C
ATOM   4689  HZ3 TRP A 449      42.954  48.198  88.964  1.00  0.00           H
ATOM   4690  CZ2 TRP A 449      45.641  46.021  89.500  1.00  0.00           C
ATOM   4691  HZ2 TRP A 449      46.032  45.041  89.727  1.00  0.00           H
ATOM   4692  CH2 TRP A 449      44.331  46.540  89.567  1.00  0.00           C
ATOM   4693  HH2 TRP A 449      43.525  46.025  90.068  1.00  0.00           H
ATOM   4694  C   TRP A 449      48.284  51.118  90.333  1.00  0.00           C
ATOM   4695  O   TRP A 449      47.688  50.838  91.341  1.00  0.00           O
ATOM   4696  N   VAL A 450      49.614  51.257  90.288  1.00  0.00           N
ATOM   4697  HN  VAL A 450      50.015  51.291  89.376  1.00  0.00           H
ATOM   4698  CA  VAL A 450      50.451  51.255  91.464  1.00  0.00           C
ATOM   4699  HA  VAL A 450      50.221  50.371  92.041  1.00  0.00           H
ATOM   4700  CB  VAL A 450      51.858  51.057  90.943  1.00  0.00           C
ATOM   4701  HB  VAL A 450      52.202  51.846  90.241  1.00  0.00           H
ATOM   4702  CG1 VAL A 450      52.906  51.201  92.013  1.00  0.00           C
ATOM   4703 1HG1 VAL A 450      52.725  50.473  92.833  1.00  0.00           H
ATOM   4704 2HG1 VAL A 450      52.904  52.171  92.555  1.00  0.00           H
ATOM   4705 3HG1 VAL A 450      53.951  50.995  91.696  1.00  0.00           H
ATOM   4706  CG2 VAL A 450      52.033  49.671  90.332  1.00  0.00           C
ATOM   4707 1HG2 VAL A 450      53.088  49.385  90.135  1.00  0.00           H
ATOM   4708 2HG2 VAL A 450      51.500  49.596  89.360  1.00  0.00           H
ATOM   4709 3HG2 VAL A 450      51.592  48.897  90.996  1.00  0.00           H
ATOM   4710  C   VAL A 450      50.171  52.389  92.418  1.00  0.00           C
ATOM   4711  O   VAL A 450      50.091  52.277  93.644  1.00  0.00           O
ATOM   4712  N   SER A 451      49.972  53.577  91.851  1.00  0.00           N
ATOM   4713  HN  SER A 451      50.165  53.778  90.893  1.00  0.00           H
ATOM   4714  CA  SER A 451      49.606  54.744  92.651  1.00  0.00           C
ATOM   4715  HA  SER A 451      50.369  54.914  93.397  1.00  0.00           H
ATOM   4716  CB  SER A 451      49.793  56.107  91.912  1.00  0.00           C
ATOM   4717  HB1 SER A 451      49.336  56.089  90.900  1.00  0.00           H
ATOM   4718  HB2 SER A 451      50.831  56.229  91.535  1.00  0.00           H
ATOM   4719  OG  SER A 451      49.399  57.307  92.665  1.00  0.00           O
ATOM   4720  HG1 SER A 451      48.442  57.371  92.625  1.00  0.00           H
ATOM   4721  C   SER A 451      48.355  54.620  93.461  1.00  0.00           C
ATOM   4722  O   SER A 451      48.310  54.912  94.619  1.00  0.00           O
ATOM   4723  N   ASP A 452      47.277  53.963  92.869  1.00  0.00           N
ATOM   4724  HN  ASP A 452      47.297  53.901  91.874  1.00  0.00           H
ATOM   4725  CA  ASP A 452      45.972  53.720  93.499  1.00  0.00           C
ATOM   4726  HA  ASP A 452      45.574  54.656  93.862  1.00  0.00           H
ATOM   4727  CB  ASP A 452      45.016  53.172  92.396  1.00  0.00           C
ATOM   4728  HB1 ASP A 452      44.100  52.726  92.839  1.00  0.00           H
ATOM   4729  HB2 ASP A 452      45.601  52.390  91.866  1.00  0.00           H
ATOM   4730  CG  ASP A 452      44.617  54.247  91.414  1.00  0.00           C
ATOM   4731  OD1 ASP A 452      44.657  55.465  91.801  1.00  0.00           O
ATOM   4732  OD2 ASP A 452      44.103  53.919  90.302  1.00  0.00           O
ATOM   4733  C   ASP A 452      46.205  52.720  94.668  1.00  0.00           C
ATOM   4734  O   ASP A 452      45.551  52.694  95.719  1.00  0.00           O
ATOM   4735  N   HSD A 453      47.072  51.689  94.392  1.00  0.00           N
ATOM   4736  HN  HSD A 453      47.490  51.661  93.487  1.00  0.00           H
ATOM   4737  CA  HSD A 453      47.430  50.675  95.328  1.00  0.00           C
ATOM   4738  HA  HSD A 453      46.591  50.158  95.770  1.00  0.00           H
ATOM   4739  CB  HSD A 453      48.205  49.547  94.562  1.00  0.00           C
ATOM   4740  HB1 HSD A 453      48.784  48.835  95.189  1.00  0.00           H
ATOM   4741  HB2 HSD A 453      49.024  49.845  93.872  1.00  0.00           H
ATOM   4742  ND1 HSD A 453      46.431  48.646  92.966  1.00  0.00           N
ATOM   4743  HD1 HSD A 453      46.457  49.387  92.295  1.00  0.00           H
ATOM   4744  CG  HSD A 453      47.302  48.504  94.004  1.00  0.00           C
ATOM   4745  CE1 HSD A 453      45.785  47.409  92.832  1.00  0.00           C
ATOM   4746  HE1 HSD A 453      44.971  47.291  92.116  1.00  0.00           H
ATOM   4747  NE2 HSD A 453      46.186  46.607  93.778  1.00  0.00           N
ATOM   4748  CD2 HSD A 453      47.137  47.280  94.506  1.00  0.00           C
ATOM   4749  HD2 HSD A 453      47.682  46.895  95.359  1.00  0.00           H
ATOM   4750  C   HSD A 453      48.261  51.105  96.471  1.00  0.00           C
ATOM   4751  O   HSD A 453      48.089  50.642  97.594  1.00  0.00           O
ATOM   4752  N   CYS A 454      49.179  52.104  96.306  1.00  0.00           N
ATOM   4753  HN  CYS A 454      49.437  52.465  95.413  1.00  0.00           H
ATOM   4754  CA  CYS A 454      49.928  52.740  97.333  1.00  0.00           C
ATOM   4755  HA  CYS A 454      50.477  51.969  97.854  1.00  0.00           H
ATOM   4756  CB  CYS A 454      51.045  53.609  96.761  1.00  0.00           C
ATOM   4757  HB1 CYS A 454      50.543  54.345  96.097  1.00  0.00           H
ATOM   4758  HB2 CYS A 454      51.674  52.998  96.079  1.00  0.00           H
ATOM   4759  SG  CYS A 454      51.965  54.524  98.031  1.00  0.00           S
ATOM   4760  HG1 CYS A 454      52.955  53.644  98.055  1.00  0.00           H
ATOM   4761  C   CYS A 454      48.992  53.403  98.386  1.00  0.00           C
ATOM   4762  O   CYS A 454      49.202  53.382  99.565  1.00  0.00           O
ATOM   4763  N   ARG A 455      47.931  54.020  97.883  1.00  0.00           N
ATOM   4764  HN  ARG A 455      47.889  54.160  96.897  1.00  0.00           H
ATOM   4765  CA  ARG A 455      47.034  54.681  98.737  1.00  0.00           C
ATOM   4766  HA  ARG A 455      47.515  55.248  99.519  1.00  0.00           H
ATOM   4767  CB  ARG A 455      46.236  55.819  97.948  1.00  0.00           C
ATOM   4768  HB1 ARG A 455      45.588  56.100  98.806  1.00  0.00           H
ATOM   4769  HB2 ARG A 455      45.730  55.435  97.037  1.00  0.00           H
ATOM   4770  CG  ARG A 455      46.981  57.146  97.614  1.00  0.00           C
ATOM   4771  HG1 ARG A 455      46.185  57.903  97.446  1.00  0.00           H
ATOM   4772  HG2 ARG A 455      47.641  56.904  96.754  1.00  0.00           H
ATOM   4773  CD  ARG A 455      47.890  57.733  98.629  1.00  0.00           C
ATOM   4774  HD1 ARG A 455      48.476  58.622  98.311  1.00  0.00           H
ATOM   4775  HD2 ARG A 455      48.628  56.916  98.782  1.00  0.00           H
ATOM   4776  NE  ARG A 455      47.193  57.971  99.936  1.00  0.00           N
ATOM   4777  HE  ARG A 455      46.340  58.483  99.836  1.00  0.00           H
ATOM   4778  CZ  ARG A 455      47.723  57.820 101.148  1.00  0.00           C
ATOM   4779  NH1 ARG A 455      48.978  57.608 101.455  1.00  0.00           N
ATOM   4780 1HH1 ARG A 455      49.197  57.519 102.427  1.00  0.00           H
ATOM   4781 2HH1 ARG A 455      49.720  57.774 100.806  1.00  0.00           H
ATOM   4782  NH2 ARG A 455      46.901  57.906 102.182  1.00  0.00           N
ATOM   4783 1HH2 ARG A 455      45.915  57.850 102.021  1.00  0.00           H
ATOM   4784 2HH2 ARG A 455      47.178  57.802 103.137  1.00  0.00           H
ATOM   4785  C   ARG A 455      46.163  53.716  99.454  1.00  0.00           C
ATOM   4786  O   ARG A 455      45.520  54.046 100.457  1.00  0.00           O
ATOM   4787  N   GLN A 456      46.082  52.421  99.040  1.00  0.00           N
ATOM   4788  HN  GLN A 456      46.478  52.172  98.159  1.00  0.00           H
ATOM   4789  CA  GLN A 456      45.492  51.371  99.850  1.00  0.00           C
ATOM   4790  HA  GLN A 456      44.908  51.783 100.660  1.00  0.00           H
ATOM   4791  CB  GLN A 456      44.808  50.412  98.863  1.00  0.00           C
ATOM   4792  HB1 GLN A 456      44.348  49.519  99.337  1.00  0.00           H
ATOM   4793  HB2 GLN A 456      45.571  49.968  98.188  1.00  0.00           H
ATOM   4794  CG  GLN A 456      43.640  50.927  98.061  1.00  0.00           C
ATOM   4795  HG1 GLN A 456      43.075  49.990  97.869  1.00  0.00           H
ATOM   4796  HG2 GLN A 456      44.013  51.366  97.110  1.00  0.00           H
ATOM   4797  CD  GLN A 456      42.741  51.975  98.752  1.00  0.00           C
ATOM   4798  OE1 GLN A 456      41.966  51.740  99.698  1.00  0.00           O
ATOM   4799  NE2 GLN A 456      42.802  53.237  98.278  1.00  0.00           N
ATOM   4800 1HE2 GLN A 456      43.379  53.325  97.465  1.00  0.00           H
ATOM   4801 2HE2 GLN A 456      42.471  53.960  98.884  1.00  0.00           H
ATOM   4802  C   GLN A 456      46.572  50.517 100.466  1.00  0.00           C
ATOM   4803  O   GLN A 456      46.332  49.440 101.003  1.00  0.00           O
ATOM   4804  N   TYR A 457      47.808  51.062 100.495  1.00  0.00           N
ATOM   4805  HN  TYR A 457      47.947  51.907  99.984  1.00  0.00           H
ATOM   4806  CA  TYR A 457      48.882  50.532 101.321  1.00  0.00           C
ATOM   4807  HA  TYR A 457      49.719  51.202 101.447  1.00  0.00           H
ATOM   4808  CB  TYR A 457      48.480  50.248 102.840  1.00  0.00           C
ATOM   4809  HB1 TYR A 457      49.441  49.982 103.329  1.00  0.00           H
ATOM   4810  HB2 TYR A 457      47.823  49.362 102.974  1.00  0.00           H
ATOM   4811  CG  TYR A 457      47.819  51.455 103.452  1.00  0.00           C
ATOM   4812  CD1 TYR A 457      48.430  52.780 103.601  1.00  0.00           C
ATOM   4813  HD1 TYR A 457      49.451  52.817 103.253  1.00  0.00           H
ATOM   4814  CE1 TYR A 457      47.643  53.847 104.036  1.00  0.00           C
ATOM   4815  HE1 TYR A 457      47.952  54.879 104.113  1.00  0.00           H
ATOM   4816  CZ  TYR A 457      46.308  53.601 104.479  1.00  0.00           C
ATOM   4817  OH  TYR A 457      45.537  54.601 104.937  1.00  0.00           O
ATOM   4818  HH  TYR A 457      44.665  54.295 105.198  1.00  0.00           H
ATOM   4819  CD2 TYR A 457      46.510  51.241 103.931  1.00  0.00           C
ATOM   4820  HD2 TYR A 457      46.116  50.277 103.644  1.00  0.00           H
ATOM   4821  CE2 TYR A 457      45.830  52.269 104.531  1.00  0.00           C
ATOM   4822  HE2 TYR A 457      44.792  52.159 104.807  1.00  0.00           H
ATOM   4823  C   TYR A 457      49.755  49.370 100.726  1.00  0.00           C
ATOM   4824  O   TYR A 457      50.576  48.792 101.413  1.00  0.00           O
ATOM   4825  N   HSD A 458      49.486  49.085  99.415  1.00  0.00           N
ATOM   4826  HN  HSD A 458      48.953  49.735  98.879  1.00  0.00           H
ATOM   4827  CA  HSD A 458      49.967  47.927  98.641  1.00  0.00           C
ATOM   4828  HA  HSD A 458      49.708  48.334  97.675  1.00  0.00           H
ATOM   4829  CB  HSD A 458      51.520  47.793  98.665  1.00  0.00           C
ATOM   4830  HB1 HSD A 458      51.777  47.047  97.883  1.00  0.00           H
ATOM   4831  HB2 HSD A 458      51.827  47.369  99.646  1.00  0.00           H
ATOM   4832  ND1 HSD A 458      52.665  49.492  97.087  1.00  0.00           N
ATOM   4833  HD1 HSD A 458      52.291  49.109  96.242  1.00  0.00           H
ATOM   4834  CG  HSD A 458      52.286  49.119  98.337  1.00  0.00           C
ATOM   4835  CE1 HSD A 458      53.446  50.550  97.179  1.00  0.00           C
ATOM   4836  HE1 HSD A 458      53.820  51.260  96.441  1.00  0.00           H
ATOM   4837  NE2 HSD A 458      53.707  50.870  98.400  1.00  0.00           N
ATOM   4838  CD2 HSD A 458      52.905  49.995  99.165  1.00  0.00           C
ATOM   4839  HD2 HSD A 458      53.037  49.867 100.233  1.00  0.00           H
ATOM   4840  C   HSD A 458      49.163  46.696  98.852  1.00  0.00           C
ATOM   4841  O   HSD A 458      49.531  45.645  98.357  1.00  0.00           O
ATOM   4842  N   ILE A 459      48.083  46.760  99.629  1.00  0.00           N
ATOM   4843  HN  ILE A 459      47.895  47.587 100.153  1.00  0.00           H
ATOM   4844  CA  ILE A 459      46.930  45.885  99.667  1.00  0.00           C
ATOM   4845  HA  ILE A 459      47.276  44.870  99.796  1.00  0.00           H
ATOM   4846  CB  ILE A 459      45.979  46.149 100.905  1.00  0.00           C
ATOM   4847  HB  ILE A 459      45.518  47.128 100.654  1.00  0.00           H
ATOM   4848  CG2 ILE A 459      44.951  45.023 101.083  1.00  0.00           C
ATOM   4849 1HG2 ILE A 459      44.317  44.938 100.175  1.00  0.00           H
ATOM   4850 2HG2 ILE A 459      44.289  45.164 101.964  1.00  0.00           H
ATOM   4851 3HG2 ILE A 459      45.501  44.060 101.147  1.00  0.00           H
ATOM   4852  CG1 ILE A 459      46.736  46.337 102.230  1.00  0.00           C
ATOM   4853 1HG1 ILE A 459      45.906  46.402 102.966  1.00  0.00           H
ATOM   4854 2HG1 ILE A 459      47.226  47.331 102.302  1.00  0.00           H
ATOM   4855  CD  ILE A 459      47.796  45.303 102.638  1.00  0.00           C
ATOM   4856  HD1 ILE A 459      47.510  44.639 103.482  1.00  0.00           H
ATOM   4857  HD2 ILE A 459      48.702  45.863 102.956  1.00  0.00           H
ATOM   4858  HD3 ILE A 459      48.088  44.676 101.769  1.00  0.00           H
ATOM   4859  C   ILE A 459      46.094  45.923  98.365  1.00  0.00           C
ATOM   4860  O   ILE A 459      45.688  46.996  97.955  1.00  0.00           O
ATOM   4861  N   PRO A 460      45.738  44.845  97.706  1.00  0.00           N
ATOM   4862  CD  PRO A 460      46.525  43.566  97.843  1.00  0.00           C
ATOM   4863  HD1 PRO A 460      46.263  43.081  98.808  1.00  0.00           H
ATOM   4864  HD2 PRO A 460      47.592  43.662  97.548  1.00  0.00           H
ATOM   4865  CA  PRO A 460      44.949  44.836  96.503  1.00  0.00           C
ATOM   4866  HA  PRO A 460      45.606  45.126  95.696  1.00  0.00           H
ATOM   4867  CB  PRO A 460      44.793  43.332  96.210  1.00  0.00           C
ATOM   4868  HB1 PRO A 460      44.715  43.140  95.119  1.00  0.00           H
ATOM   4869  HB2 PRO A 460      43.853  42.990  96.693  1.00  0.00           H
ATOM   4870  CG  PRO A 460      46.064  42.679  96.660  1.00  0.00           C
ATOM   4871  HG1 PRO A 460      45.946  41.628  96.999  1.00  0.00           H
ATOM   4872  HG2 PRO A 460      46.787  42.695  95.817  1.00  0.00           H
ATOM   4873  C   PRO A 460      43.645  45.661  96.195  1.00  0.00           C
ATOM   4874  O   PRO A 460      42.709  45.514  96.965  1.00  0.00           O
ATOM   4875  N   CYS A 461      43.707  46.621  95.351  1.00  0.00           N
ATOM   4876  HN  CYS A 461      44.624  46.701  94.968  1.00  0.00           H
ATOM   4877  CA  CYS A 461      42.613  47.550  95.081  1.00  0.00           C
ATOM   4878  HA  CYS A 461      42.001  47.551  95.971  1.00  0.00           H
ATOM   4879  CB  CYS A 461      43.204  49.012  94.965  1.00  0.00           C
ATOM   4880  HB1 CYS A 461      44.011  49.011  94.202  1.00  0.00           H
ATOM   4881  HB2 CYS A 461      43.597  49.169  95.992  1.00  0.00           H
ATOM   4882  SG  CYS A 461      41.954  50.354  94.693  1.00  0.00           S
ATOM   4883  HG1 CYS A 461      41.049  49.789  95.480  1.00  0.00           H
ATOM   4884  C   CYS A 461      41.799  47.158  93.811  1.00  0.00           C
ATOM   4885  O   CYS A 461      42.357  46.947  92.729  1.00  0.00           O
ATOM   4886  N   PRO A 462      40.410  47.030  93.831  1.00  0.00           N
ATOM   4887  CD  PRO A 462      39.595  46.972  95.045  1.00  0.00           C
ATOM   4888  HD1 PRO A 462      39.518  48.015  95.421  1.00  0.00           H
ATOM   4889  HD2 PRO A 462      40.073  46.346  95.829  1.00  0.00           H
ATOM   4890  CA  PRO A 462      39.557  46.667  92.656  1.00  0.00           C
ATOM   4891  HA  PRO A 462      39.874  45.667  92.400  1.00  0.00           H
ATOM   4892  CB  PRO A 462      38.094  46.840  93.145  1.00  0.00           C
ATOM   4893  HB1 PRO A 462      37.394  46.216  92.549  1.00  0.00           H
ATOM   4894  HB2 PRO A 462      37.900  47.930  93.049  1.00  0.00           H
ATOM   4895  CG  PRO A 462      38.214  46.508  94.598  1.00  0.00           C
ATOM   4896  HG1 PRO A 462      37.416  46.995  95.198  1.00  0.00           H
ATOM   4897  HG2 PRO A 462      38.296  45.419  94.805  1.00  0.00           H
ATOM   4898  C   PRO A 462      39.871  47.476  91.409  1.00  0.00           C
ATOM   4899  O   PRO A 462      40.143  48.672  91.483  1.00  0.00           O
ATOM   4900  N   TYR A 463      39.794  46.872  90.199  1.00  0.00           N
ATOM   4901  HN  TYR A 463      39.304  46.010  90.309  1.00  0.00           H
ATOM   4902  CA  TYR A 463      39.936  47.591  88.967  1.00  0.00           C
ATOM   4903  HA  TYR A 463      40.770  48.261  89.115  1.00  0.00           H
ATOM   4904  CB  TYR A 463      40.290  46.689  87.723  1.00  0.00           C
ATOM   4905  HB1 TYR A 463      39.400  46.029  87.646  1.00  0.00           H
ATOM   4906  HB2 TYR A 463      41.214  46.107  87.926  1.00  0.00           H
ATOM   4907  CG  TYR A 463      40.397  47.547  86.412  1.00  0.00           C
ATOM   4908  CD1 TYR A 463      39.512  47.409  85.288  1.00  0.00           C
ATOM   4909  HD1 TYR A 463      38.587  46.860  85.383  1.00  0.00           H
ATOM   4910  CE1 TYR A 463      39.665  48.145  84.076  1.00  0.00           C
ATOM   4911  HE1 TYR A 463      38.921  48.122  83.294  1.00  0.00           H
ATOM   4912  CZ  TYR A 463      40.801  48.973  83.963  1.00  0.00           C
ATOM   4913  OH  TYR A 463      40.943  49.808  82.907  1.00  0.00           O
ATOM   4914  HH  TYR A 463      41.893  49.936  82.866  1.00  0.00           H
ATOM   4915  CD2 TYR A 463      41.536  48.372  86.286  1.00  0.00           C
ATOM   4916  HD2 TYR A 463      42.308  48.593  87.008  1.00  0.00           H
ATOM   4917  CE2 TYR A 463      41.718  49.127  85.088  1.00  0.00           C
ATOM   4918  HE2 TYR A 463      42.511  49.859  85.041  1.00  0.00           H
ATOM   4919  C   TYR A 463      38.700  48.480  88.671  1.00  0.00           C
ATOM   4920  O   TYR A 463      37.515  48.040  88.737  1.00  0.00           O
ATOM   4921  N   GLN A 464      39.026  49.692  88.229  1.00  0.00           N
ATOM   4922  HN  GLN A 464      39.957  50.049  88.258  1.00  0.00           H
ATOM   4923  CA  GLN A 464      37.994  50.624  87.727  1.00  0.00           C
ATOM   4924  HA  GLN A 464      37.135  50.071  87.376  1.00  0.00           H
ATOM   4925  CB  GLN A 464      37.531  51.610  88.830  1.00  0.00           C
ATOM   4926  HB1 GLN A 464      36.720  52.276  88.467  1.00  0.00           H
ATOM   4927  HB2 GLN A 464      38.421  52.257  88.985  1.00  0.00           H
ATOM   4928  CG  GLN A 464      37.141  51.013  90.257  1.00  0.00           C
ATOM   4929  HG1 GLN A 464      38.102  50.650  90.680  1.00  0.00           H
ATOM   4930  HG2 GLN A 464      36.426  50.163  90.254  1.00  0.00           H
ATOM   4931  CD  GLN A 464      36.559  52.132  91.157  1.00  0.00           C
ATOM   4932  OE1 GLN A 464      35.405  52.052  91.492  1.00  0.00           O
ATOM   4933  NE2 GLN A 464      37.376  53.163  91.437  1.00  0.00           N
ATOM   4934 1HE2 GLN A 464      38.327  53.133  91.131  1.00  0.00           H
ATOM   4935 2HE2 GLN A 464      36.962  53.931  91.925  1.00  0.00           H
ATOM   4936  C   GLN A 464      38.634  51.405  86.494  1.00  0.00           C
ATOM   4937  O   GLN A 464      39.620  52.091  86.612  1.00  0.00           O
ATOM   4938  N   ALA A 465      37.883  51.310  85.344  1.00  0.00           N
ATOM   4939  HN  ALA A 465      37.196  50.587  85.326  1.00  0.00           H
ATOM   4940  CA  ALA A 465      38.027  52.129  84.132  1.00  0.00           C
ATOM   4941  HA  ALA A 465      39.057  51.978  83.846  1.00  0.00           H
ATOM   4942  CB  ALA A 465      37.192  51.610  82.921  1.00  0.00           C
ATOM   4943  HB1 ALA A 465      36.130  51.893  83.087  1.00  0.00           H
ATOM   4944  HB2 ALA A 465      37.334  50.515  82.795  1.00  0.00           H
ATOM   4945  HB3 ALA A 465      37.574  52.196  82.058  1.00  0.00           H
ATOM   4946  C   ALA A 465      37.937  53.662  84.347  1.00  0.00           C
ATOM   4947  O   ALA A 465      36.971  54.126  84.992  1.00  0.00           O
ATOM   4948  N   LYS A 466      38.952  54.411  83.878  1.00  0.00           N
ATOM   4949  HN  LYS A 466      39.739  53.999  83.425  1.00  0.00           H
ATOM   4950  CA  LYS A 466      38.979  55.883  83.912  1.00  0.00           C
ATOM   4951  HA  LYS A 466      38.065  56.353  83.578  1.00  0.00           H
ATOM   4952  CB  LYS A 466      39.430  56.225  85.346  1.00  0.00           C
ATOM   4953  HB1 LYS A 466      38.634  56.019  86.092  1.00  0.00           H
ATOM   4954  HB2 LYS A 466      39.532  57.323  85.209  1.00  0.00           H
ATOM   4955  CG  LYS A 466      40.749  55.602  85.798  1.00  0.00           C
ATOM   4956  HG1 LYS A 466      41.624  55.740  85.126  1.00  0.00           H
ATOM   4957  HG2 LYS A 466      40.717  54.505  85.969  1.00  0.00           H
ATOM   4958  CD  LYS A 466      41.347  56.155  87.158  1.00  0.00           C
ATOM   4959  HD1 LYS A 466      40.491  55.924  87.828  1.00  0.00           H
ATOM   4960  HD2 LYS A 466      41.566  57.240  87.068  1.00  0.00           H
ATOM   4961  CE  LYS A 466      42.562  55.386  87.548  1.00  0.00           C
ATOM   4962  HE1 LYS A 466      43.460  55.295  86.901  1.00  0.00           H
ATOM   4963  HE2 LYS A 466      42.268  54.324  87.692  1.00  0.00           H
ATOM   4964  NZ  LYS A 466      42.985  55.897  88.822  1.00  0.00           N
ATOM   4965  HZ1 LYS A 466      42.215  56.272  89.412  1.00  0.00           H
ATOM   4966  HZ2 LYS A 466      43.517  56.760  88.592  1.00  0.00           H
ATOM   4967  HZ3 LYS A 466      43.519  55.165  89.332  1.00  0.00           H
ATOM   4968  C   LYS A 466      40.089  56.168  82.957  1.00  0.00           C
ATOM   4969  O   LYS A 466      40.763  55.219  82.474  1.00  0.00           O
ATOM   4970  N   ALA A 467      40.333  57.493  82.591  1.00  0.00           N
ATOM   4971  HN  ALA A 467      39.610  58.148  82.795  1.00  0.00           H
ATOM   4972  CA  ALA A 467      41.559  57.984  81.996  1.00  0.00           C
ATOM   4973  HA  ALA A 467      41.673  57.495  81.040  1.00  0.00           H
ATOM   4974  CB  ALA A 467      41.461  59.456  81.702  1.00  0.00           C
ATOM   4975  HB1 ALA A 467      41.402  59.973  82.684  1.00  0.00           H
ATOM   4976  HB2 ALA A 467      40.556  59.725  81.117  1.00  0.00           H
ATOM   4977  HB3 ALA A 467      42.330  59.883  81.155  1.00  0.00           H
ATOM   4978  C   ALA A 467      42.793  57.693  82.875  1.00  0.00           C
ATOM   4979  O   ALA A 467      42.863  57.852  84.079  1.00  0.00           O
ATOM   4980  N   LYS A 468      43.883  57.347  82.156  1.00  0.00           N
ATOM   4981  HN  LYS A 468      43.714  57.195  81.185  1.00  0.00           H
ATOM   4982  CA  LYS A 468      45.202  57.039  82.633  1.00  0.00           C
ATOM   4983  HA  LYS A 468      45.845  57.103  81.767  1.00  0.00           H
ATOM   4984  CB  LYS A 468      45.904  58.010  83.676  1.00  0.00           C
ATOM   4985  HB1 LYS A 468      46.866  57.563  84.007  1.00  0.00           H
ATOM   4986  HB2 LYS A 468      45.180  58.109  84.514  1.00  0.00           H
ATOM   4987  CG  LYS A 468      46.325  59.332  83.014  1.00  0.00           C
ATOM   4988  HG1 LYS A 468      45.443  59.871  82.608  1.00  0.00           H
ATOM   4989  HG2 LYS A 468      46.943  59.163  82.106  1.00  0.00           H
ATOM   4990  CD  LYS A 468      46.886  60.383  84.004  1.00  0.00           C
ATOM   4991  HD1 LYS A 468      47.640  59.965  84.704  1.00  0.00           H
ATOM   4992  HD2 LYS A 468      46.016  60.650  84.641  1.00  0.00           H
ATOM   4993  CE  LYS A 468      47.464  61.636  83.386  1.00  0.00           C
ATOM   4994  HE1 LYS A 468      47.512  62.341  84.243  1.00  0.00           H
ATOM   4995  HE2 LYS A 468      46.848  62.173  82.634  1.00  0.00           H
ATOM   4996  NZ  LYS A 468      48.749  61.595  82.790  1.00  0.00           N
ATOM   4997  HZ1 LYS A 468      49.077  62.564  82.600  1.00  0.00           H
ATOM   4998  HZ2 LYS A 468      48.674  61.031  81.920  1.00  0.00           H
ATOM   4999  HZ3 LYS A 468      49.458  61.112  83.379  1.00  0.00           H
ATOM   5000  C   LYS A 468      45.314  55.592  83.047  1.00  0.00           C
ATOM   5001  O   LYS A 468      46.091  55.236  83.878  1.00  0.00           O
ATOM   5002  N   ALA A 469      44.377  54.734  82.486  1.00  0.00           N
ATOM   5003  HN  ALA A 469      43.766  55.041  81.760  1.00  0.00           H
ATOM   5004  CA  ALA A 469      44.173  53.352  82.982  1.00  0.00           C
ATOM   5005  HA  ALA A 469      45.111  52.982  83.369  1.00  0.00           H
ATOM   5006  CB  ALA A 469      43.057  53.267  84.054  1.00  0.00           C
ATOM   5007  HB1 ALA A 469      42.827  52.294  84.539  1.00  0.00           H
ATOM   5008  HB2 ALA A 469      42.152  53.733  83.609  1.00  0.00           H
ATOM   5009  HB3 ALA A 469      43.509  53.865  84.874  1.00  0.00           H
ATOM   5010  C   ALA A 469      43.830  52.379  81.808  1.00  0.00           C
ATOM   5011  O   ALA A 469      43.429  51.214  81.969  1.00  0.00           O
ATOM   5012  N   ARG A 470      44.016  52.775  80.619  1.00  0.00           N
ATOM   5013  HN  ARG A 470      44.308  53.706  80.418  1.00  0.00           H
ATOM   5014  CA  ARG A 470      43.551  52.063  79.428  1.00  0.00           C
ATOM   5015  HA  ARG A 470      43.886  51.044  79.553  1.00  0.00           H
ATOM   5016  CB  ARG A 470      41.979  52.123  79.420  1.00  0.00           C
ATOM   5017  HB1 ARG A 470      41.668  51.588  80.343  1.00  0.00           H
ATOM   5018  HB2 ARG A 470      41.604  51.453  78.617  1.00  0.00           H
ATOM   5019  CG  ARG A 470      41.364  53.536  79.315  1.00  0.00           C
ATOM   5020  HG1 ARG A 470      41.946  54.257  78.702  1.00  0.00           H
ATOM   5021  HG2 ARG A 470      41.226  53.928  80.346  1.00  0.00           H
ATOM   5022  CD  ARG A 470      39.934  53.564  78.703  1.00  0.00           C
ATOM   5023  HD1 ARG A 470      39.218  53.226  79.482  1.00  0.00           H
ATOM   5024  HD2 ARG A 470      39.859  52.864  77.843  1.00  0.00           H
ATOM   5025  NE  ARG A 470      39.491  54.974  78.375  1.00  0.00           N
ATOM   5026  HE  ARG A 470      40.112  55.737  78.195  1.00  0.00           H
ATOM   5027  CZ  ARG A 470      38.256  55.242  78.065  1.00  0.00           C
ATOM   5028  NH1 ARG A 470      37.288  54.385  78.254  1.00  0.00           N
ATOM   5029 1HH1 ARG A 470      37.550  53.527  78.697  1.00  0.00           H
ATOM   5030 2HH1 ARG A 470      36.378  54.752  78.060  1.00  0.00           H
ATOM   5031  NH2 ARG A 470      37.948  56.406  77.459  1.00  0.00           N
ATOM   5032 1HH2 ARG A 470      38.719  57.020  77.290  1.00  0.00           H
ATOM   5033 2HH2 ARG A 470      36.970  56.577  77.344  1.00  0.00           H
ATOM   5034  C   ARG A 470      44.164  52.781  78.196  1.00  0.00           C
ATOM   5035  O   ARG A 470      44.416  54.003  78.239  1.00  0.00           O
ATOM   5036  N   PRO A 471      44.332  52.248  77.004  1.00  0.00           N
ATOM   5037  CD  PRO A 471      44.310  50.814  76.820  1.00  0.00           C
ATOM   5038  HD1 PRO A 471      43.482  50.297  77.351  1.00  0.00           H
ATOM   5039  HD2 PRO A 471      45.297  50.318  76.940  1.00  0.00           H
ATOM   5040  CA  PRO A 471      44.301  52.983  75.758  1.00  0.00           C
ATOM   5041  HA  PRO A 471      45.036  53.774  75.729  1.00  0.00           H
ATOM   5042  CB  PRO A 471      44.528  51.873  74.659  1.00  0.00           C
ATOM   5043  HB1 PRO A 471      45.598  51.729  74.397  1.00  0.00           H
ATOM   5044  HB2 PRO A 471      44.077  52.171  73.688  1.00  0.00           H
ATOM   5045  CG  PRO A 471      43.933  50.609  75.317  1.00  0.00           C
ATOM   5046  HG1 PRO A 471      42.834  50.462  75.250  1.00  0.00           H
ATOM   5047  HG2 PRO A 471      44.538  49.755  74.945  1.00  0.00           H
ATOM   5048  C   PRO A 471      42.921  53.690  75.405  1.00  0.00           C
ATOM   5049  O   PRO A 471      41.839  53.064  75.546  1.00  0.00           O
ATOM   5050  N   GLU A 472      42.890  54.988  75.062  1.00  0.00           N
ATOM   5051  HN  GLU A 472      43.775  55.414  74.892  1.00  0.00           H
ATOM   5052  CA  GLU A 472      41.669  55.731  74.648  1.00  0.00           C
ATOM   5053  HA  GLU A 472      40.952  55.551  75.436  1.00  0.00           H
ATOM   5054  CB  GLU A 472      41.965  57.282  74.643  1.00  0.00           C
ATOM   5055  HB1 GLU A 472      41.193  57.809  74.044  1.00  0.00           H
ATOM   5056  HB2 GLU A 472      42.948  57.539  74.194  1.00  0.00           H
ATOM   5057  CG  GLU A 472      42.136  57.927  76.033  1.00  0.00           C
ATOM   5058  HG1 GLU A 472      42.246  59.026  75.910  1.00  0.00           H
ATOM   5059  HG2 GLU A 472      42.953  57.507  76.659  1.00  0.00           H
ATOM   5060  CD  GLU A 472      40.924  57.801  76.958  1.00  0.00           C
ATOM   5061  OE1 GLU A 472      39.813  58.169  76.554  1.00  0.00           O
ATOM   5062  OE2 GLU A 472      41.120  57.357  78.125  1.00  0.00           O
[truncated: 56,964 more chars]
