# Supplementary material for: Structural insight into small molecule action on Frizzleds
Source: Nat Commun. 2020 Jan 21;11:414. doi: 10.1038/s41467-019-14149-3 (PMC6972889; doi:10.1038/s41467-019-14149-3)
Supplement: Supplementary file 14 — Supplementary Data 13 [file 41467_2019_14149_MOESM14_ESM.txt]

HELIX    1   1 SER A  192  ASP A  223  1                                  32
HELIX    2   2 ARG A  232  LEU A  253  1                                  22
HELIX    3   3 ALA A  281  GLY A  312  1                                  32
HELIX    4   4 LYS A  323  MET A  345  1                                  23
HELIX    5   5 ASP A  365  GLN A  398  1                                  34
HELIX    6   6 GLN A  407  VAL A  440  1                                  34
HELIX    7   7 ARG A  442  CYS A  454  1                                  13
HELIX    8   8 LEU A  473  VAL A  494  1                                  22
HELIX    9   9 THR A  499  LYS A  508  1                                  10
ATOM      1  N   ASP A 156     -31.389  81.986 -17.776  1.00  0.00           N
ATOM      2  CA  ASP A 156     -32.198  82.428 -16.583  1.00  0.00           C
ATOM      3  C   ASP A 156     -31.426  83.053 -15.533  1.00  0.00           C
ATOM      4  O   ASP A 156     -30.544  82.378 -14.985  1.00  0.00           O
ATOM      5  CB  ASP A 156     -33.005  81.150 -16.110  1.00  0.00           C
ATOM      6  CG  ASP A 156     -34.116  80.873 -17.140  1.00  0.00           C
ATOM      7  OD1 ASP A 156     -34.890  79.916 -16.804  1.00  0.00           O
ATOM      8  OD2 ASP A 156     -34.179  81.387 -18.336  1.00  0.00           O
ATOM      9  HA  ASP A 156     -32.925  83.152 -16.920  1.00  0.00           H
ATOM     10  HB1 ASP A 156     -33.430  81.435 -15.124  1.00  0.00           H
ATOM     11  HB2 ASP A 156     -32.354  80.261 -15.970  1.00  0.00           H
ATOM     12  HT1 ASP A 156     -30.720  82.710 -18.108  1.00  0.00           H
ATOM     13  HT2 ASP A 156     -32.024  81.745 -18.564  1.00  0.00           H
ATOM     14  HT3 ASP A 156     -30.882  81.124 -17.490  1.00  0.00           H
ATOM     15  N   ILE A 157     -31.770  84.280 -15.154  1.00  0.00           N
ATOM     16  CA  ILE A 157     -31.037  84.949 -14.113  1.00  0.00           C
ATOM     17  C   ILE A 157     -31.595  84.522 -12.756  1.00  0.00           C
ATOM     18  O   ILE A 157     -32.415  85.204 -12.115  1.00  0.00           O
ATOM     19  CB  ILE A 157     -31.025  86.521 -14.182  1.00  0.00           C
ATOM     20  CG1 ILE A 157     -30.711  87.133 -15.546  1.00  0.00           C
ATOM     21  CG2 ILE A 157     -29.989  87.035 -13.077  1.00  0.00           C
ATOM     22  CD  ILE A 157     -29.294  86.898 -16.085  1.00  0.00           C
ATOM     23  HN  ILE A 157     -32.487  84.809 -15.602  1.00  0.00           H
ATOM     24  HA  ILE A 157     -29.989  84.703 -14.207  1.00  0.00           H
ATOM     25  HB  ILE A 157     -32.007  86.897 -13.824  1.00  0.00           H
ATOM     26 1HG1 ILE A 157     -30.875  88.231 -15.501  1.00  0.00           H
ATOM     27 2HG1 ILE A 157     -31.427  86.729 -16.293  1.00  0.00           H
ATOM     28 1HG2 ILE A 157     -28.908  86.964 -13.323  1.00  0.00           H
ATOM     29 2HG2 ILE A 157     -30.055  86.546 -12.082  1.00  0.00           H
ATOM     30 3HG2 ILE A 157     -30.232  88.113 -12.950  1.00  0.00           H
ATOM     31  HD1 ILE A 157     -29.204  85.810 -16.289  1.00  0.00           H
ATOM     32  HD2 ILE A 157     -28.518  87.348 -15.430  1.00  0.00           H
ATOM     33  HD3 ILE A 157     -29.189  87.425 -17.058  1.00  0.00           H
ATOM     34  N   GLY A 158     -31.200  83.342 -12.169  1.00  0.00           N
ATOM     35  CA  GLY A 158     -31.442  83.075 -10.712  1.00  0.00           C
ATOM     36  C   GLY A 158     -31.059  84.094  -9.691  1.00  0.00           C
ATOM     37  O   GLY A 158     -30.299  84.992  -9.988  1.00  0.00           O
ATOM     38  HN  GLY A 158     -30.613  82.682 -12.633  1.00  0.00           H
ATOM     39  HA1 GLY A 158     -30.926  82.216 -10.308  1.00  0.00           H
ATOM     40  HA2 GLY A 158     -32.502  82.906 -10.592  1.00  0.00           H
ATOM     41  N   PHE A 159     -31.514  83.977  -8.450  1.00  0.00           N
ATOM     42  CA  PHE A 159     -30.956  84.727  -7.341  1.00  0.00           C
ATOM     43  C   PHE A 159     -29.466  84.672  -7.103  1.00  0.00           C
ATOM     44  O   PHE A 159     -28.773  83.705  -7.394  1.00  0.00           O
ATOM     45  CB  PHE A 159     -31.702  84.504  -6.033  1.00  0.00           C
ATOM     46  CG  PHE A 159     -33.177  84.679  -5.999  1.00  0.00           C
ATOM     47  CD1 PHE A 159     -33.863  85.520  -6.843  1.00  0.00           C
ATOM     48  CD2 PHE A 159     -33.999  84.012  -5.055  1.00  0.00           C
ATOM     49  CE1 PHE A 159     -35.292  85.648  -6.858  1.00  0.00           C
ATOM     50  CE2 PHE A 159     -35.401  84.027  -5.039  1.00  0.00           C
ATOM     51  CZ  PHE A 159     -36.066  84.861  -5.930  1.00  0.00           C
ATOM     52  HN  PHE A 159     -32.000  83.153  -8.168  1.00  0.00           H
ATOM     53  HA  PHE A 159     -31.266  85.744  -7.532  1.00  0.00           H
ATOM     54  HB1 PHE A 159     -31.352  85.263  -5.300  1.00  0.00           H
ATOM     55  HB2 PHE A 159     -31.530  83.483  -5.630  1.00  0.00           H
ATOM     56  HD1 PHE A 159     -33.351  86.098  -7.599  1.00  0.00           H
ATOM     57  HD2 PHE A 159     -33.415  83.454  -4.338  1.00  0.00           H
ATOM     58  HE1 PHE A 159     -35.831  86.239  -7.584  1.00  0.00           H
ATOM     59  HE2 PHE A 159     -35.941  83.400  -4.346  1.00  0.00           H
ATOM     60  HZ  PHE A 159     -37.144  84.883  -6.004  1.00  0.00           H
ATOM     61  N   TRP A 160     -28.840  85.680  -6.491  1.00  0.00           N
ATOM     62  CA  TRP A 160     -27.517  85.764  -5.937  1.00  0.00           C
ATOM     63  C   TRP A 160     -27.012  84.476  -5.357  1.00  0.00           C
ATOM     64  O   TRP A 160     -27.722  83.874  -4.549  1.00  0.00           O
ATOM     65  CB  TRP A 160     -27.314  87.060  -5.063  1.00  0.00           C
ATOM     66  CG  TRP A 160     -26.032  87.137  -4.239  1.00  0.00           C
ATOM     67  CD1 TRP A 160     -24.846  87.684  -4.649  1.00  0.00           C
ATOM     68  CD2 TRP A 160     -25.737  86.524  -2.992  1.00  0.00           C
ATOM     69  CE2 TRP A 160     -24.436  86.828  -2.584  1.00  0.00           C
ATOM     70  CE3 TRP A 160     -26.484  85.714  -2.137  1.00  0.00           C
ATOM     71  NE1 TRP A 160     -23.919  87.513  -3.578  1.00  0.00           N
ATOM     72  CZ2 TRP A 160     -23.929  86.488  -1.315  1.00  0.00           C
ATOM     73  CZ3 TRP A 160     -25.992  85.363  -0.863  1.00  0.00           C
ATOM     74  CH2 TRP A 160     -24.826  85.798  -0.437  1.00  0.00           C
ATOM     75  HN  TRP A 160     -29.363  86.524  -6.397  1.00  0.00           H
ATOM     76  HA  TRP A 160     -26.832  85.981  -6.744  1.00  0.00           H
ATOM     77  HB1 TRP A 160     -28.228  87.188  -4.443  1.00  0.00           H
ATOM     78  HB2 TRP A 160     -27.402  87.874  -5.815  1.00  0.00           H
ATOM     79  HD1 TRP A 160     -24.608  88.067  -5.629  1.00  0.00           H
ATOM     80  HE1 TRP A 160     -23.017  87.886  -3.583  1.00  0.00           H
ATOM     81  HE3 TRP A 160     -27.490  85.457  -2.430  1.00  0.00           H
ATOM     82  HZ2 TRP A 160     -22.897  86.642  -1.033  1.00  0.00           H
ATOM     83  HZ3 TRP A 160     -26.615  84.907  -0.108  1.00  0.00           H
ATOM     84  HH2 TRP A 160     -24.476  85.580   0.561  1.00  0.00           H
ATOM     85  N   CYS A 161     -25.783  83.987  -5.678  1.00  0.00           N
ATOM     86  CA  CYS A 161     -25.153  82.830  -5.069  1.00  0.00           C
ATOM     87  C   CYS A 161     -23.611  83.160  -4.651  1.00  0.00           C
ATOM     88  O   CYS A 161     -23.009  83.868  -5.473  1.00  0.00           O
ATOM     89  CB  CYS A 161     -25.204  81.598  -6.000  1.00  0.00           C
ATOM     90  SG  CYS A 161     -26.759  80.625  -6.011  1.00  0.00           S
ATOM     91  HN  CYS A 161     -25.315  84.495  -6.398  1.00  0.00           H
ATOM     92  HA  CYS A 161     -25.801  82.695  -4.214  1.00  0.00           H
ATOM     93  HB1 CYS A 161     -24.403  80.912  -5.651  1.00  0.00           H
ATOM     94  HB2 CYS A 161     -24.899  81.859  -7.036  1.00  0.00           H
ATOM     95  N   PRO A 162     -23.111  82.766  -3.482  1.00  0.00           N
ATOM     96  CA  PRO A 162     -21.774  83.091  -2.984  1.00  0.00           C
ATOM     97  C   PRO A 162     -20.640  82.586  -3.967  1.00  0.00           C
ATOM     98  O   PRO A 162     -20.944  81.971  -5.001  1.00  0.00           O
ATOM     99  CB  PRO A 162     -21.650  82.124  -1.879  1.00  0.00           C
ATOM    100  CG  PRO A 162     -23.023  81.905  -1.200  1.00  0.00           C
ATOM    101  CD  PRO A 162     -23.961  82.209  -2.457  1.00  0.00           C
ATOM    102  HA  PRO A 162     -21.599  84.148  -2.851  1.00  0.00           H
ATOM    103  HB1 PRO A 162     -20.941  82.349  -1.055  1.00  0.00           H
ATOM    104  HB2 PRO A 162     -21.443  81.082  -2.205  1.00  0.00           H
ATOM    105  HG1 PRO A 162     -23.107  80.856  -0.845  1.00  0.00           H
ATOM    106  HG2 PRO A 162     -23.064  82.648  -0.374  1.00  0.00           H
ATOM    107  HD1 PRO A 162     -24.354  81.195  -2.684  1.00  0.00           H
ATOM    108  HD2 PRO A 162     -24.745  82.897  -2.072  1.00  0.00           H
ATOM    109  N   ARG A 163     -19.404  82.948  -3.763  1.00  0.00           N
ATOM    110  CA  ARG A 163     -18.253  82.639  -4.649  1.00  0.00           C
ATOM    111  C   ARG A 163     -18.166  81.430  -5.633  1.00  0.00           C
ATOM    112  O   ARG A 163     -18.399  81.502  -6.869  1.00  0.00           O
ATOM    113  CB  ARG A 163     -16.922  82.519  -3.904  1.00  0.00           C
ATOM    114  CG  ARG A 163     -16.419  83.888  -3.573  1.00  0.00           C
ATOM    115  CD  ARG A 163     -15.222  83.746  -2.625  1.00  0.00           C
ATOM    116  NE  ARG A 163     -14.033  83.354  -3.406  1.00  0.00           N
ATOM    117  CZ  ARG A 163     -12.965  84.177  -3.534  1.00  0.00           C
ATOM    118  NH1 ARG A 163     -12.568  85.068  -2.645  1.00  0.00           N
ATOM    119  NH2 ARG A 163     -12.139  84.047  -4.603  1.00  0.00           N
ATOM    120  HN  ARG A 163     -19.150  83.435  -2.931  1.00  0.00           H
ATOM    121  HA  ARG A 163     -18.138  83.491  -5.302  1.00  0.00           H
ATOM    122  HB1 ARG A 163     -16.104  82.011  -4.458  1.00  0.00           H
ATOM    123  HB2 ARG A 163     -17.136  81.968  -2.962  1.00  0.00           H
ATOM    124  HG1 ARG A 163     -17.128  84.543  -3.022  1.00  0.00           H
ATOM    125  HG2 ARG A 163     -16.138  84.497  -4.460  1.00  0.00           H
ATOM    126  HD1 ARG A 163     -15.454  82.944  -1.892  1.00  0.00           H
ATOM    127  HD2 ARG A 163     -15.125  84.702  -2.067  1.00  0.00           H
ATOM    128  HE  ARG A 163     -14.290  82.757  -4.166  1.00  0.00           H
ATOM    129 1HH1 ARG A 163     -12.928  85.028  -1.712  1.00  0.00           H
ATOM    130 2HH1 ARG A 163     -11.598  85.300  -2.717  1.00  0.00           H
ATOM    131 1HH2 ARG A 163     -12.612  83.599  -5.362  1.00  0.00           H
ATOM    132 2HH2 ARG A 163     -11.368  84.664  -4.760  1.00  0.00           H
HETATM  133  N   HSD A 164     -17.958  80.262  -5.011  1.00  0.00           N
HETATM  134  CA  HSD A 164     -17.845  78.980  -5.747  1.00  0.00           C
HETATM  135  C   HSD A 164     -19.156  78.244  -5.843  1.00  0.00           C
HETATM  136  O   HSD A 164     -19.273  77.050  -6.033  1.00  0.00           O
HETATM  137  CB  HSD A 164     -16.831  78.032  -5.039  1.00  0.00           C
HETATM  138  CG  HSD A 164     -15.625  78.842  -4.680  1.00  0.00           C
HETATM  139  CD2 HSD A 164     -15.249  79.387  -3.536  1.00  0.00           C
HETATM  140  ND1 HSD A 164     -14.545  79.010  -5.570  1.00  0.00           N
HETATM  141  CE1 HSD A 164     -13.567  79.609  -4.929  1.00  0.00           C
HETATM  142  NE2 HSD A 164     -13.901  79.838  -3.670  1.00  0.00           N
HETATM  143  HN  HSD A 164     -17.927  80.235  -4.015  1.00  0.00           H
HETATM  144  HA  HSD A 164     -17.427  79.072  -6.739  1.00  0.00           H
HETATM  145  HB1 HSD A 164     -16.606  77.115  -5.622  1.00  0.00           H
HETATM  146  HB2 HSD A 164     -17.153  77.747  -4.015  1.00  0.00           H
HETATM  147  HD1 HSD A 164     -14.445  78.689  -6.510  1.00  0.00           H
HETATM  148  HD2 HSD A 164     -15.796  79.258  -2.611  1.00  0.00           H
HETATM  149  HE1 HSD A 164     -12.624  79.838  -5.428  1.00  0.00           H
ATOM    150  N   LEU A 165     -20.276  78.981  -5.670  1.00  0.00           N
ATOM    151  CA  LEU A 165     -21.609  78.342  -5.704  1.00  0.00           C
ATOM    152  C   LEU A 165     -22.445  79.054  -6.768  1.00  0.00           C
ATOM    153  O   LEU A 165     -22.363  80.295  -7.030  1.00  0.00           O
ATOM    154  CB  LEU A 165     -22.347  78.395  -4.410  1.00  0.00           C
ATOM    155  CG  LEU A 165     -21.653  77.864  -3.194  1.00  0.00           C
ATOM    156  CD1 LEU A 165     -22.582  77.882  -1.918  1.00  0.00           C
ATOM    157  CD2 LEU A 165     -21.169  76.412  -3.429  1.00  0.00           C
ATOM    158  HN  LEU A 165     -20.229  79.954  -5.460  1.00  0.00           H
ATOM    159  HA  LEU A 165     -21.605  77.358  -6.151  1.00  0.00           H
ATOM    160  HB1 LEU A 165     -23.229  77.740  -4.573  1.00  0.00           H
ATOM    161  HB2 LEU A 165     -22.717  79.421  -4.201  1.00  0.00           H
ATOM    162  HG  LEU A 165     -20.778  78.521  -3.002  1.00  0.00           H
ATOM    163 1HD1 LEU A 165     -22.580  78.868  -1.406  1.00  0.00           H
ATOM    164 2HD1 LEU A 165     -22.171  77.192  -1.149  1.00  0.00           H
ATOM    165 3HD1 LEU A 165     -23.624  77.604  -2.186  1.00  0.00           H
ATOM    166 1HD2 LEU A 165     -20.507  76.207  -4.297  1.00  0.00           H
ATOM    167 2HD2 LEU A 165     -22.077  75.778  -3.516  1.00  0.00           H
ATOM    168 3HD2 LEU A 165     -20.640  76.017  -2.535  1.00  0.00           H
ATOM    169  N   LYS A 166     -23.196  78.228  -7.583  1.00  0.00           N
ATOM    170  CA  LYS A 166     -23.949  78.664  -8.764  1.00  0.00           C
ATOM    171  C   LYS A 166     -25.336  78.225  -8.580  1.00  0.00           C
ATOM    172  O   LYS A 166     -25.585  77.123  -8.074  1.00  0.00           O
ATOM    173  CB  LYS A 166     -23.302  78.051 -10.056  1.00  0.00           C
ATOM    174  CG  LYS A 166     -23.360  76.608 -10.240  1.00  0.00           C
ATOM    175  CD  LYS A 166     -22.597  76.154 -11.429  1.00  0.00           C
ATOM    176  CE  LYS A 166     -20.999  76.276 -11.279  1.00  0.00           C
ATOM    177  NZ  LYS A 166     -20.332  75.704 -12.475  1.00  0.00           N
ATOM    178  HN  LYS A 166     -23.223  77.274  -7.293  1.00  0.00           H
ATOM    179  HA  LYS A 166     -24.033  79.741  -8.748  1.00  0.00           H
ATOM    180  HB1 LYS A 166     -22.248  78.402 -10.033  1.00  0.00           H
ATOM    181  HB2 LYS A 166     -23.817  78.435 -10.962  1.00  0.00           H
ATOM    182  HG1 LYS A 166     -24.432  76.398 -10.438  1.00  0.00           H
ATOM    183  HG2 LYS A 166     -23.165  75.956  -9.361  1.00  0.00           H
ATOM    184  HD1 LYS A 166     -22.841  76.716 -12.357  1.00  0.00           H
ATOM    185  HD2 LYS A 166     -22.842  75.082 -11.591  1.00  0.00           H
ATOM    186  HE1 LYS A 166     -20.739  75.633 -10.411  1.00  0.00           H
ATOM    187  HE2 LYS A 166     -20.641  77.310 -11.091  1.00  0.00           H
ATOM    188  HZ1 LYS A 166     -20.537  76.289 -13.311  1.00  0.00           H
ATOM    189  HZ2 LYS A 166     -20.644  74.712 -12.445  1.00  0.00           H
ATOM    190  HZ3 LYS A 166     -19.295  75.642 -12.413  1.00  0.00           H
ATOM    191  N   THR A 167     -26.302  78.992  -8.958  1.00  0.00           N
ATOM    192  CA  THR A 167     -27.715  78.784  -8.942  1.00  0.00           C
ATOM    193  C   THR A 167     -28.327  77.585  -9.748  1.00  0.00           C
ATOM    194  O   THR A 167     -27.805  77.096 -10.775  1.00  0.00           O
ATOM    195  CB  THR A 167     -28.349  80.042  -9.531  1.00  0.00           C
ATOM    196  CG2 THR A 167     -28.224  80.158 -11.069  1.00  0.00           C
ATOM    197  OG1 THR A 167     -29.695  80.147  -9.200  1.00  0.00           O
ATOM    198  HN  THR A 167     -26.166  79.839  -9.466  1.00  0.00           H
ATOM    199  HA  THR A 167     -28.026  78.592  -7.927  1.00  0.00           H
ATOM    200  HB  THR A 167     -27.855  80.933  -9.084  1.00  0.00           H
ATOM    201  HG1 THR A 167     -29.791  80.198  -8.246  1.00  0.00           H
ATOM    202 1HG2 THR A 167     -28.812  81.011 -11.470  1.00  0.00           H
ATOM    203 2HG2 THR A 167     -28.801  79.321 -11.519  1.00  0.00           H
ATOM    204 3HG2 THR A 167     -27.175  80.171 -11.435  1.00  0.00           H
ATOM    205  N   SER A 168     -29.345  76.930  -9.140  1.00  0.00           N
ATOM    206  CA  SER A 168     -29.900  75.637  -9.516  1.00  0.00           C
ATOM    207  C   SER A 168     -31.445  75.667  -9.608  1.00  0.00           C
ATOM    208  O   SER A 168     -32.029  76.377  -8.756  1.00  0.00           O
ATOM    209  CB  SER A 168     -29.609  74.523  -8.500  1.00  0.00           C
ATOM    210  OG  SER A 168     -28.223  74.401  -8.202  1.00  0.00           O
ATOM    211  HN  SER A 168     -29.623  77.254  -8.238  1.00  0.00           H
ATOM    212  HA  SER A 168     -29.570  75.255 -10.471  1.00  0.00           H
ATOM    213  HB1 SER A 168     -29.964  73.570  -8.945  1.00  0.00           H
ATOM    214  HB2 SER A 168     -30.261  74.696  -7.618  1.00  0.00           H
ATOM    215  HG1 SER A 168     -28.002  75.207  -7.728  1.00  0.00           H
ATOM    216  N   GLY A 169     -32.131  75.003 -10.571  1.00  0.00           N
ATOM    217  CA  GLY A 169     -33.536  74.724 -10.468  1.00  0.00           C
ATOM    218  C   GLY A 169     -33.790  73.464  -9.703  1.00  0.00           C
ATOM    219  O   GLY A 169     -32.919  73.140  -8.864  1.00  0.00           O
ATOM    220  HN  GLY A 169     -31.648  74.578 -11.332  1.00  0.00           H
ATOM    221  HA1 GLY A 169     -33.890  74.672 -11.486  1.00  0.00           H
ATOM    222  HA2 GLY A 169     -34.079  75.394  -9.818  1.00  0.00           H
ATOM    223  N   GLY A 170     -34.941  72.887  -9.925  1.00  0.00           N
ATOM    224  CA  GLY A 170     -35.428  71.717  -9.277  1.00  0.00           C
ATOM    225  C   GLY A 170     -35.457  71.770  -7.754  1.00  0.00           C
ATOM    226  O   GLY A 170     -35.235  72.740  -7.060  1.00  0.00           O
ATOM    227  HN  GLY A 170     -35.595  73.384 -10.488  1.00  0.00           H
ATOM    228  HA1 GLY A 170     -34.877  70.832  -9.560  1.00  0.00           H
ATOM    229  HA2 GLY A 170     -36.477  71.602  -9.505  1.00  0.00           H
ATOM    230  N   GLN A 171     -35.981  70.672  -7.246  1.00  0.00           N
ATOM    231  CA  GLN A 171     -36.225  70.479  -5.825  1.00  0.00           C
ATOM    232  C   GLN A 171     -35.161  69.592  -5.147  1.00  0.00           C
ATOM    233  O   GLN A 171     -35.469  69.096  -4.104  1.00  0.00           O
ATOM    234  CB  GLN A 171     -37.619  69.805  -5.618  1.00  0.00           C
ATOM    235  CG  GLN A 171     -38.845  70.458  -6.359  1.00  0.00           C
ATOM    236  CD  GLN A 171     -39.001  71.955  -6.049  1.00  0.00           C
ATOM    237  NE2 GLN A 171     -39.520  72.258  -4.833  1.00  0.00           N
ATOM    238  OE1 GLN A 171     -38.707  72.849  -6.831  1.00  0.00           O
ATOM    239  HN  GLN A 171     -36.311  69.949  -7.847  1.00  0.00           H
ATOM    240  HA  GLN A 171     -36.256  71.414  -5.285  1.00  0.00           H
ATOM    241  HB1 GLN A 171     -37.747  69.733  -4.516  1.00  0.00           H
ATOM    242  HB2 GLN A 171     -37.482  68.771  -5.998  1.00  0.00           H
ATOM    243  HG1 GLN A 171     -39.814  69.915  -6.308  1.00  0.00           H
ATOM    244  HG2 GLN A 171     -38.679  70.423  -7.457  1.00  0.00           H
ATOM    245 1HE2 GLN A 171     -39.646  73.224  -4.609  1.00  0.00           H
ATOM    246 2HE2 GLN A 171     -39.827  71.515  -4.240  1.00  0.00           H
ATOM    247  N   GLY A 172     -33.933  69.494  -5.665  1.00  0.00           N
ATOM    248  CA  GLY A 172     -32.939  68.549  -5.095  1.00  0.00           C
ATOM    249  C   GLY A 172     -32.432  69.017  -3.791  1.00  0.00           C
ATOM    250  O   GLY A 172     -32.479  68.374  -2.729  1.00  0.00           O
ATOM    251  HN  GLY A 172     -33.715  69.877  -6.560  1.00  0.00           H
ATOM    252  HA1 GLY A 172     -32.129  68.332  -5.775  1.00  0.00           H
ATOM    253  HA2 GLY A 172     -33.373  67.591  -4.850  1.00  0.00           H
ATOM    254  N   TYR A 173     -32.053  70.330  -3.815  1.00  0.00           N
ATOM    255  CA  TYR A 173     -31.546  71.153  -2.721  1.00  0.00           C
ATOM    256  C   TYR A 173     -32.421  71.284  -1.527  1.00  0.00           C
ATOM    257  O   TYR A 173     -33.558  71.754  -1.633  1.00  0.00           O
ATOM    258  CB  TYR A 173     -31.059  72.482  -3.325  1.00  0.00           C
ATOM    259  CG  TYR A 173     -30.235  73.359  -2.438  1.00  0.00           C
ATOM    260  CD1 TYR A 173     -28.934  73.016  -2.099  1.00  0.00           C
ATOM    261  CD2 TYR A 173     -30.877  74.481  -1.810  1.00  0.00           C
ATOM    262  CE1 TYR A 173     -28.169  73.967  -1.362  1.00  0.00           C
ATOM    263  CE2 TYR A 173     -30.092  75.343  -0.990  1.00  0.00           C
ATOM    264  CZ  TYR A 173     -28.734  75.108  -0.888  1.00  0.00           C
ATOM    265  OH  TYR A 173     -27.910  76.078  -0.224  1.00  0.00           O
ATOM    266  HN  TYR A 173     -32.190  70.798  -4.684  1.00  0.00           H
ATOM    267  HA  TYR A 173     -30.667  70.623  -2.384  1.00  0.00           H
ATOM    268  HB1 TYR A 173     -31.906  73.109  -3.674  1.00  0.00           H
ATOM    269  HB2 TYR A 173     -30.396  72.238  -4.182  1.00  0.00           H
ATOM    270  HD1 TYR A 173     -28.402  72.230  -2.615  1.00  0.00           H
ATOM    271  HD2 TYR A 173     -31.916  74.640  -2.061  1.00  0.00           H
ATOM    272  HE1 TYR A 173     -27.123  73.725  -1.239  1.00  0.00           H
ATOM    273  HE2 TYR A 173     -30.485  76.290  -0.652  1.00  0.00           H
ATOM    274  HH  TYR A 173     -28.297  76.956  -0.267  1.00  0.00           H
ATOM    275  N   LYS A 174     -31.977  70.943  -0.332  1.00  0.00           N
ATOM    276  CA  LYS A 174     -32.752  70.809   0.864  1.00  0.00           C
ATOM    277  C   LYS A 174     -32.055  71.274   2.100  1.00  0.00           C
ATOM    278  O   LYS A 174     -32.556  71.332   3.232  1.00  0.00           O
ATOM    279  CB  LYS A 174     -33.408  69.369   0.950  1.00  0.00           C
ATOM    280  CG  LYS A 174     -32.394  68.273   0.789  1.00  0.00           C
ATOM    281  CD  LYS A 174     -32.743  66.793   1.056  1.00  0.00           C
ATOM    282  CE  LYS A 174     -34.031  66.384   0.433  1.00  0.00           C
ATOM    283  NZ  LYS A 174     -33.780  66.297  -0.988  1.00  0.00           N
ATOM    284  HN  LYS A 174     -30.992  70.808  -0.243  1.00  0.00           H
ATOM    285  HA  LYS A 174     -33.547  71.538   0.792  1.00  0.00           H
ATOM    286  HB1 LYS A 174     -34.146  69.256   0.127  1.00  0.00           H
ATOM    287  HB2 LYS A 174     -34.023  69.222   1.864  1.00  0.00           H
ATOM    288  HG1 LYS A 174     -31.593  68.506   1.522  1.00  0.00           H
ATOM    289  HG2 LYS A 174     -31.876  68.440  -0.180  1.00  0.00           H
ATOM    290  HD1 LYS A 174     -32.753  66.733   2.166  1.00  0.00           H
ATOM    291  HD2 LYS A 174     -31.870  66.178   0.748  1.00  0.00           H
ATOM    292  HE1 LYS A 174     -34.792  67.111   0.790  1.00  0.00           H
ATOM    293  HE2 LYS A 174     -34.335  65.387   0.818  1.00  0.00           H
ATOM    294  HZ1 LYS A 174     -33.448  65.330  -1.179  1.00  0.00           H
ATOM    295  HZ2 LYS A 174     -33.139  66.902  -1.540  1.00  0.00           H
ATOM    296  HZ3 LYS A 174     -34.683  66.436  -1.483  1.00  0.00           H
ATOM    297  N   PHE A 175     -30.787  71.789   1.829  1.00  0.00           N
ATOM    298  CA  PHE A 175     -29.939  72.425   2.787  1.00  0.00           C
ATOM    299  C   PHE A 175     -30.316  73.886   3.128  1.00  0.00           C
ATOM    300  O   PHE A 175     -30.986  74.563   2.343  1.00  0.00           O
ATOM    301  CB  PHE A 175     -28.438  72.368   2.294  1.00  0.00           C
ATOM    302  CG  PHE A 175     -27.410  72.753   3.339  1.00  0.00           C
ATOM    303  CD1 PHE A 175     -26.370  73.721   3.140  1.00  0.00           C
ATOM    304  CD2 PHE A 175     -27.425  72.035   4.570  1.00  0.00           C
ATOM    305  CE1 PHE A 175     -25.492  74.023   4.169  1.00  0.00           C
ATOM    306  CE2 PHE A 175     -26.531  72.381   5.587  1.00  0.00           C
ATOM    307  CZ  PHE A 175     -25.541  73.271   5.342  1.00  0.00           C
ATOM    308  HN  PHE A 175     -30.408  71.820   0.908  1.00  0.00           H
ATOM    309  HA  PHE A 175     -29.983  71.855   3.704  1.00  0.00           H
ATOM    310  HB1 PHE A 175     -28.263  72.857   1.312  1.00  0.00           H
ATOM    311  HB2 PHE A 175     -28.199  71.310   2.055  1.00  0.00           H
ATOM    312  HD1 PHE A 175     -26.232  74.228   2.197  1.00  0.00           H
ATOM    313  HD2 PHE A 175     -28.282  71.384   4.664  1.00  0.00           H
ATOM    314  HE1 PHE A 175     -24.697  74.676   3.840  1.00  0.00           H
ATOM    315  HE2 PHE A 175     -26.522  71.856   6.529  1.00  0.00           H
ATOM    316  HZ  PHE A 175     -24.864  73.383   6.175  1.00  0.00           H
ATOM    317  N   LEU A 176     -29.906  74.387   4.285  1.00  0.00           N
ATOM    318  CA  LEU A 176     -30.329  75.657   4.897  1.00  0.00           C
ATOM    319  C   LEU A 176     -29.405  76.816   4.665  1.00  0.00           C
ATOM    320  O   LEU A 176     -29.579  77.854   5.294  1.00  0.00           O
ATOM    321  CB  LEU A 176     -30.322  75.380   6.390  1.00  0.00           C
ATOM    322  CG  LEU A 176     -31.184  74.133   6.791  1.00  0.00           C
ATOM    323  CD1 LEU A 176     -31.211  74.170   8.330  1.00  0.00           C
ATOM    324  CD2 LEU A 176     -32.600  74.033   6.224  1.00  0.00           C
ATOM    325  HN  LEU A 176     -29.319  73.817   4.853  1.00  0.00           H
ATOM    326  HA  LEU A 176     -31.292  75.866   4.454  1.00  0.00           H
ATOM    327  HB1 LEU A 176     -30.715  76.205   7.021  1.00  0.00           H
ATOM    328  HB2 LEU A 176     -29.282  75.188   6.730  1.00  0.00           H
ATOM    329  HG  LEU A 176     -30.646  73.192   6.547  1.00  0.00           H
ATOM    330 1HD1 LEU A 176     -31.356  73.126   8.682  1.00  0.00           H
ATOM    331 2HD1 LEU A 176     -31.923  74.932   8.714  1.00  0.00           H
ATOM    332 3HD1 LEU A 176     -30.237  74.524   8.728  1.00  0.00           H
ATOM    333 1HD2 LEU A 176     -33.249  73.385   6.852  1.00  0.00           H
ATOM    334 2HD2 LEU A 176     -32.548  73.616   5.195  1.00  0.00           H
ATOM    335 3HD2 LEU A 176     -33.091  75.029   6.247  1.00  0.00           H
ATOM    336  N   GLY A 177     -28.522  76.673   3.675  1.00  0.00           N
ATOM    337  CA  GLY A 177     -27.736  77.702   3.155  1.00  0.00           C
ATOM    338  C   GLY A 177     -28.408  78.709   2.260  1.00  0.00           C
ATOM    339  O   GLY A 177     -29.619  78.892   2.285  1.00  0.00           O
ATOM    340  HN  GLY A 177     -28.657  75.796   3.222  1.00  0.00           H
ATOM    341  HA1 GLY A 177     -26.948  77.230   2.589  1.00  0.00           H
ATOM    342  HA2 GLY A 177     -27.270  78.253   3.958  1.00  0.00           H
ATOM    343  N   ILE A 178     -27.700  79.467   1.472  1.00  0.00           N
ATOM    344  CA  ILE A 178     -28.262  80.323   0.479  1.00  0.00           C
ATOM    345  C   ILE A 178     -29.135  79.611  -0.585  1.00  0.00           C
ATOM    346  O   ILE A 178     -28.865  78.460  -0.997  1.00  0.00           O
ATOM    347  CB  ILE A 178     -27.156  81.209  -0.196  1.00  0.00           C
ATOM    348  CG1 ILE A 178     -26.277  81.919   0.923  1.00  0.00           C
ATOM    349  CG2 ILE A 178     -27.775  82.249  -1.190  1.00  0.00           C
ATOM    350  CD  ILE A 178     -27.074  82.767   1.988  1.00  0.00           C
ATOM    351  HN  ILE A 178     -26.716  79.327   1.397  1.00  0.00           H
ATOM    352  HA  ILE A 178     -28.852  81.054   1.014  1.00  0.00           H
ATOM    353  HB  ILE A 178     -26.501  80.583  -0.840  1.00  0.00           H
ATOM    354 1HG1 ILE A 178     -25.576  82.613   0.412  1.00  0.00           H
ATOM    355 2HG1 ILE A 178     -25.629  81.277   1.557  1.00  0.00           H
ATOM    356 1HG2 ILE A 178     -28.369  81.695  -1.949  1.00  0.00           H
ATOM    357 2HG2 ILE A 178     -26.952  82.796  -1.697  1.00  0.00           H
ATOM    358 3HG2 ILE A 178     -28.467  82.885  -0.597  1.00  0.00           H
ATOM    359  HD1 ILE A 178     -26.480  83.445   2.638  1.00  0.00           H
ATOM    360  HD2 ILE A 178     -27.647  81.992   2.539  1.00  0.00           H
ATOM    361  HD3 ILE A 178     -27.874  83.402   1.551  1.00  0.00           H
ATOM    362  N   ASP A 179     -30.260  80.187  -0.880  1.00  0.00           N
ATOM    363  CA  ASP A 179     -31.293  79.639  -1.721  1.00  0.00           C
ATOM    364  C   ASP A 179     -30.797  79.126  -3.080  1.00  0.00           C
ATOM    365  O   ASP A 179     -30.127  79.762  -3.878  1.00  0.00           O
ATOM    366  CB  ASP A 179     -32.586  80.502  -1.841  1.00  0.00           C
ATOM    367  CG  ASP A 179     -33.222  80.879  -0.498  1.00  0.00           C
ATOM    368  OD1 ASP A 179     -34.272  81.556  -0.510  1.00  0.00           O
ATOM    369  OD2 ASP A 179     -32.793  80.330   0.554  1.00  0.00           O
ATOM    370  HN  ASP A 179     -30.491  81.135  -0.676  1.00  0.00           H
ATOM    371  HA  ASP A 179     -31.558  78.727  -1.209  1.00  0.00           H
ATOM    372  HB1 ASP A 179     -33.307  79.934  -2.468  1.00  0.00           H
ATOM    373  HB2 ASP A 179     -32.456  81.444  -2.414  1.00  0.00           H
ATOM    374  N   GLN A 180     -31.261  77.926  -3.367  1.00  0.00           N
ATOM    375  CA  GLN A 180     -30.866  77.256  -4.533  1.00  0.00           C
ATOM    376  C   GLN A 180     -29.399  77.244  -5.091  1.00  0.00           C
ATOM    377  O   GLN A 180     -29.149  77.318  -6.321  1.00  0.00           O
ATOM    378  CB  GLN A 180     -31.937  77.629  -5.636  1.00  0.00           C
ATOM    379  CG  GLN A 180     -33.408  77.346  -5.247  1.00  0.00           C
ATOM    380  CD  GLN A 180     -33.718  75.866  -5.027  1.00  0.00           C
ATOM    381  NE2 GLN A 180     -33.366  75.043  -6.042  1.00  0.00           N
ATOM    382  OE1 GLN A 180     -34.296  75.408  -4.032  1.00  0.00           O
ATOM    383  HN  GLN A 180     -31.930  77.458  -2.794  1.00  0.00           H
ATOM    384  HA  GLN A 180     -31.049  76.208  -4.351  1.00  0.00           H
ATOM    385  HB1 GLN A 180     -31.619  77.055  -6.533  1.00  0.00           H
ATOM    386  HB2 GLN A 180     -31.705  78.682  -5.902  1.00  0.00           H
ATOM    387  HG1 GLN A 180     -34.047  77.739  -6.067  1.00  0.00           H
ATOM    388  HG2 GLN A 180     -33.706  77.847  -4.302  1.00  0.00           H
ATOM    389 1HE2 GLN A 180     -33.658  74.086  -6.040  1.00  0.00           H
ATOM    390 2HE2 GLN A 180     -32.729  75.369  -6.740  1.00  0.00           H
ATOM    391  N   CYS A 181     -28.330  77.169  -4.241  1.00  0.00           N
ATOM    392  CA  CYS A 181     -26.950  77.375  -4.723  1.00  0.00           C
ATOM    393  C   CYS A 181     -26.088  76.094  -4.515  1.00  0.00           C
ATOM    394  O   CYS A 181     -26.178  75.424  -3.468  1.00  0.00           O
ATOM    395  CB  CYS A 181     -26.220  78.406  -3.926  1.00  0.00           C
ATOM    396  SG  CYS A 181     -26.992  80.079  -4.109  1.00  0.00           S
ATOM    397  HN  CYS A 181     -28.469  77.001  -3.267  1.00  0.00           H
ATOM    398  HA  CYS A 181     -26.914  77.623  -5.774  1.00  0.00           H
ATOM    399  HB1 CYS A 181     -25.180  78.508  -4.304  1.00  0.00           H
ATOM    400  HB2 CYS A 181     -26.293  78.184  -2.840  1.00  0.00           H
ATOM    401  N   ALA A 182     -25.325  75.676  -5.540  1.00  0.00           N
ATOM    402  CA  ALA A 182     -24.820  74.303  -5.542  1.00  0.00           C
ATOM    403  C   ALA A 182     -23.303  74.198  -5.978  1.00  0.00           C
ATOM    404  O   ALA A 182     -22.932  74.944  -6.889  1.00  0.00           O
ATOM    405  CB  ALA A 182     -25.693  73.386  -6.382  1.00  0.00           C
ATOM    406  HN  ALA A 182     -25.249  76.100  -6.439  1.00  0.00           H
ATOM    407  HA  ALA A 182     -24.722  73.950  -4.526  1.00  0.00           H
ATOM    408  HB1 ALA A 182     -25.360  72.333  -6.257  1.00  0.00           H
ATOM    409  HB2 ALA A 182     -25.479  73.663  -7.436  1.00  0.00           H
ATOM    410  HB3 ALA A 182     -26.784  73.376  -6.167  1.00  0.00           H
ATOM    411  N   PRO A 183     -22.442  73.383  -5.361  1.00  0.00           N
ATOM    412  CA  PRO A 183     -20.968  73.568  -5.741  1.00  0.00           C
ATOM    413  C   PRO A 183     -20.662  72.731  -6.973  1.00  0.00           C
ATOM    414  O   PRO A 183     -21.601  71.976  -7.333  1.00  0.00           O
ATOM    415  CB  PRO A 183     -20.344  72.983  -4.463  1.00  0.00           C
ATOM    416  CG  PRO A 183     -21.277  71.866  -3.996  1.00  0.00           C
ATOM    417  CD  PRO A 183     -22.685  72.502  -4.308  1.00  0.00           C
ATOM    418  HA  PRO A 183     -20.747  74.612  -5.907  1.00  0.00           H
ATOM    419  HB1 PRO A 183     -20.287  73.803  -3.716  1.00  0.00           H
ATOM    420  HB2 PRO A 183     -19.366  72.491  -4.648  1.00  0.00           H
ATOM    421  HG1 PRO A 183     -21.221  70.906  -4.552  1.00  0.00           H
ATOM    422  HG2 PRO A 183     -21.191  71.684  -2.903  1.00  0.00           H
ATOM    423  HD1 PRO A 183     -23.393  71.727  -4.673  1.00  0.00           H
ATOM    424  HD2 PRO A 183     -23.161  72.970  -3.420  1.00  0.00           H
ATOM    425  N   PRO A 184     -19.495  72.742  -7.629  1.00  0.00           N
ATOM    426  CA  PRO A 184     -19.023  71.618  -8.390  1.00  0.00           C
ATOM    427  C   PRO A 184     -19.171  70.267  -7.730  1.00  0.00           C
ATOM    428  O   PRO A 184     -18.886  70.224  -6.559  1.00  0.00           O
ATOM    429  CB  PRO A 184     -17.470  72.029  -8.670  1.00  0.00           C
ATOM    430  CG  PRO A 184     -17.737  73.540  -8.796  1.00  0.00           C
ATOM    431  CD  PRO A 184     -18.662  73.923  -7.655  1.00  0.00           C
ATOM    432  HA  PRO A 184     -19.683  71.557  -9.242  1.00  0.00           H
ATOM    433  HB1 PRO A 184     -17.071  71.352  -9.455  1.00  0.00           H
ATOM    434  HB2 PRO A 184     -16.920  71.792  -7.734  1.00  0.00           H
ATOM    435  HG1 PRO A 184     -16.818  74.146  -8.944  1.00  0.00           H
ATOM    436  HG2 PRO A 184     -18.366  73.653  -9.704  1.00  0.00           H
ATOM    437  HD1 PRO A 184     -18.221  74.245  -6.688  1.00  0.00           H
ATOM    438  HD2 PRO A 184     -19.223  74.784  -8.076  1.00  0.00           H
ATOM    439  N   CYS A 185     -19.481  69.209  -8.486  1.00  0.00           N
ATOM    440  CA  CYS A 185     -19.387  67.804  -8.037  1.00  0.00           C
ATOM    441  C   CYS A 185     -18.080  67.272  -7.409  1.00  0.00           C
ATOM    442  O   CYS A 185     -18.144  66.801  -6.284  1.00  0.00           O
ATOM    443  CB  CYS A 185     -20.042  66.903  -9.135  1.00  0.00           C
ATOM    444  SG  CYS A 185     -20.265  65.158  -8.632  1.00  0.00           S
ATOM    445  HN  CYS A 185     -19.494  69.412  -9.462  1.00  0.00           H
ATOM    446  HA  CYS A 185     -20.069  67.825  -7.200  1.00  0.00           H
ATOM    447  HB1 CYS A 185     -19.361  66.953 -10.011  1.00  0.00           H
ATOM    448  HB2 CYS A 185     -20.890  67.509  -9.521  1.00  0.00           H
ATOM    449  N   PRO A 186     -16.850  67.395  -7.973  1.00  0.00           N
ATOM    450  CA  PRO A 186     -15.605  67.276  -7.250  1.00  0.00           C
ATOM    451  C   PRO A 186     -15.384  67.783  -5.906  1.00  0.00           C
ATOM    452  O   PRO A 186     -15.758  68.917  -5.640  1.00  0.00           O
ATOM    453  CB  PRO A 186     -14.518  67.687  -8.281  1.00  0.00           C
ATOM    454  CG  PRO A 186     -15.266  67.614  -9.648  1.00  0.00           C
ATOM    455  CD  PRO A 186     -16.675  67.966  -9.280  1.00  0.00           C
ATOM    456  HA  PRO A 186     -15.470  66.210  -7.128  1.00  0.00           H
ATOM    457  HB1 PRO A 186     -13.590  67.083  -8.191  1.00  0.00           H
ATOM    458  HB2 PRO A 186     -14.044  68.684  -8.162  1.00  0.00           H
ATOM    459  HG1 PRO A 186     -14.826  68.306 -10.398  1.00  0.00           H
ATOM    460  HG2 PRO A 186     -15.193  66.554  -9.975  1.00  0.00           H
ATOM    461  HD1 PRO A 186     -16.682  69.070  -9.152  1.00  0.00           H
ATOM    462  HD2 PRO A 186     -17.251  67.572 -10.144  1.00  0.00           H
ATOM    463  N   ASN A 187     -14.700  67.023  -5.043  1.00  0.00           N
ATOM    464  CA  ASN A 187     -14.406  67.537  -3.710  1.00  0.00           C
ATOM    465  C   ASN A 187     -13.249  68.642  -3.666  1.00  0.00           C
ATOM    466  O   ASN A 187     -12.162  68.469  -4.254  1.00  0.00           O
ATOM    467  CB  ASN A 187     -14.016  66.356  -2.801  1.00  0.00           C
ATOM    468  CG  ASN A 187     -13.913  66.823  -1.335  1.00  0.00           C
ATOM    469  ND2 ASN A 187     -14.917  66.594  -0.502  1.00  0.00           N
ATOM    470  OD1 ASN A 187     -12.839  67.218  -0.950  1.00  0.00           O
ATOM    471  HN  ASN A 187     -14.301  66.164  -5.355  1.00  0.00           H
ATOM    472  HA  ASN A 187     -15.307  68.029  -3.374  1.00  0.00           H
ATOM    473  HB1 ASN A 187     -13.064  65.974  -3.229  1.00  0.00           H
ATOM    474  HB2 ASN A 187     -14.707  65.488  -2.863  1.00  0.00           H
ATOM    475 1HD2 ASN A 187     -15.067  66.924   0.429  1.00  0.00           H
ATOM    476 2HD2 ASN A 187     -15.768  66.385  -0.986  1.00  0.00           H
ATOM    477  N   MET A 188     -13.484  69.856  -3.181  1.00  0.00           N
ATOM    478  CA  MET A 188     -12.579  70.980  -3.278  1.00  0.00           C
ATOM    479  C   MET A 188     -11.377  70.913  -2.354  1.00  0.00           C
ATOM    480  O   MET A 188     -10.426  71.742  -2.397  1.00  0.00           O
ATOM    481  CB  MET A 188     -13.337  72.306  -3.135  1.00  0.00           C
ATOM    482  CG  MET A 188     -14.110  72.659  -4.421  1.00  0.00           C
ATOM    483  SD  MET A 188     -15.287  74.044  -4.244  1.00  0.00           S
ATOM    484  CE  MET A 188     -15.103  74.379  -6.080  1.00  0.00           C
ATOM    485  HN  MET A 188     -14.398  69.969  -2.798  1.00  0.00           H
ATOM    486  HA  MET A 188     -12.134  71.032  -4.260  1.00  0.00           H
ATOM    487  HB1 MET A 188     -12.688  73.167  -2.870  1.00  0.00           H
ATOM    488  HB2 MET A 188     -14.010  72.126  -2.269  1.00  0.00           H
ATOM    489  HG1 MET A 188     -14.707  71.774  -4.730  1.00  0.00           H
ATOM    490  HG2 MET A 188     -13.399  72.859  -5.252  1.00  0.00           H
ATOM    491  HE1 MET A 188     -15.212  73.461  -6.695  1.00  0.00           H
ATOM    492  HE2 MET A 188     -14.122  74.874  -6.242  1.00  0.00           H
ATOM    493  HE3 MET A 188     -15.876  75.107  -6.408  1.00  0.00           H
ATOM    494  N   TYR A 189     -11.331  69.914  -1.420  1.00  0.00           N
ATOM    495  CA  TYR A 189     -10.282  69.796  -0.453  1.00  0.00           C
ATOM    496  C   TYR A 189      -9.388  68.614  -0.825  1.00  0.00           C
ATOM    497  O   TYR A 189      -8.454  68.229  -0.121  1.00  0.00           O
ATOM    498  CB  TYR A 189     -10.936  69.528   0.951  1.00  0.00           C
ATOM    499  CG  TYR A 189     -11.576  70.732   1.673  1.00  0.00           C
ATOM    500  CD1 TYR A 189     -12.411  70.478   2.795  1.00  0.00           C
ATOM    501  CD2 TYR A 189     -11.664  72.072   1.104  1.00  0.00           C
ATOM    502  CE1 TYR A 189     -13.149  71.488   3.429  1.00  0.00           C
ATOM    503  CE2 TYR A 189     -12.457  73.061   1.725  1.00  0.00           C
ATOM    504  CZ  TYR A 189     -13.182  72.745   2.896  1.00  0.00           C
ATOM    505  OH  TYR A 189     -13.932  73.636   3.670  1.00  0.00           O
ATOM    506  HN  TYR A 189     -12.029  69.206  -1.359  1.00  0.00           H
ATOM    507  HA  TYR A 189      -9.676  70.689  -0.434  1.00  0.00           H
ATOM    508  HB1 TYR A 189     -10.246  69.063   1.688  1.00  0.00           H
ATOM    509  HB2 TYR A 189     -11.669  68.712   0.773  1.00  0.00           H
ATOM    510  HD1 TYR A 189     -12.288  69.486   3.204  1.00  0.00           H
ATOM    511  HD2 TYR A 189     -11.164  72.404   0.206  1.00  0.00           H
ATOM    512  HE1 TYR A 189     -13.728  71.240   4.306  1.00  0.00           H
ATOM    513  HE2 TYR A 189     -12.566  74.096   1.437  1.00  0.00           H
ATOM    514  HH  TYR A 189     -13.509  74.455   3.938  1.00  0.00           H
ATOM    515  N   PHE A 190      -9.684  68.008  -1.954  1.00  0.00           N
ATOM    516  CA  PHE A 190      -8.888  67.005  -2.652  1.00  0.00           C
ATOM    517  C   PHE A 190      -8.255  67.722  -3.796  1.00  0.00           C
ATOM    518  O   PHE A 190      -8.859  68.487  -4.563  1.00  0.00           O
ATOM    519  CB  PHE A 190      -9.677  65.809  -3.165  1.00  0.00           C
ATOM    520  CG  PHE A 190      -9.868  64.701  -2.163  1.00  0.00           C
ATOM    521  CD1 PHE A 190     -10.500  64.786  -0.912  1.00  0.00           C
ATOM    522  CD2 PHE A 190      -9.344  63.416  -2.543  1.00  0.00           C
ATOM    523  CE1 PHE A 190     -10.682  63.713  -0.108  1.00  0.00           C
ATOM    524  CE2 PHE A 190      -9.463  62.360  -1.695  1.00  0.00           C
ATOM    525  CZ  PHE A 190     -10.114  62.493  -0.479  1.00  0.00           C
ATOM    526  HN  PHE A 190     -10.396  68.442  -2.500  1.00  0.00           H
ATOM    527  HA  PHE A 190      -8.018  66.760  -2.061  1.00  0.00           H
ATOM    528  HB1 PHE A 190      -9.192  65.286  -4.017  1.00  0.00           H
ATOM    529  HB2 PHE A 190     -10.683  66.137  -3.500  1.00  0.00           H
ATOM    530  HD1 PHE A 190     -10.860  65.762  -0.619  1.00  0.00           H
ATOM    531  HD2 PHE A 190      -8.915  63.326  -3.531  1.00  0.00           H
ATOM    532  HE1 PHE A 190     -11.069  63.693   0.900  1.00  0.00           H
ATOM    533  HE2 PHE A 190      -9.003  61.414  -1.942  1.00  0.00           H
ATOM    534  HZ  PHE A 190     -10.177  61.713   0.266  1.00  0.00           H
ATOM    535  N   LYS A 191      -6.922  67.434  -4.054  1.00  0.00           N
ATOM    536  CA  LYS A 191      -6.218  67.655  -5.338  1.00  0.00           C
ATOM    537  C   LYS A 191      -6.705  66.690  -6.347  1.00  0.00           C
ATOM    538  O   LYS A 191      -6.789  65.469  -6.024  1.00  0.00           O
ATOM    539  CB  LYS A 191      -4.640  67.624  -5.298  1.00  0.00           C
ATOM    540  CG  LYS A 191      -3.926  68.416  -4.232  1.00  0.00           C
ATOM    541  CD  LYS A 191      -4.588  69.717  -3.914  1.00  0.00           C
ATOM    542  CE  LYS A 191      -3.900  70.712  -2.937  1.00  0.00           C
ATOM    543  NZ  LYS A 191      -3.551  70.005  -1.692  1.00  0.00           N
ATOM    544  HN  LYS A 191      -6.503  66.776  -3.433  1.00  0.00           H
ATOM    545  HA  LYS A 191      -6.525  68.602  -5.755  1.00  0.00           H
ATOM    546  HB1 LYS A 191      -4.258  67.947  -6.290  1.00  0.00           H
ATOM    547  HB2 LYS A 191      -4.283  66.575  -5.230  1.00  0.00           H
ATOM    548  HG1 LYS A 191      -2.862  68.524  -4.534  1.00  0.00           H
ATOM    549  HG2 LYS A 191      -3.857  67.809  -3.303  1.00  0.00           H
ATOM    550  HD1 LYS A 191      -5.610  69.576  -3.501  1.00  0.00           H
ATOM    551  HD2 LYS A 191      -4.820  70.141  -4.914  1.00  0.00           H
ATOM    552  HE1 LYS A 191      -4.369  71.715  -2.849  1.00  0.00           H
ATOM    553  HE2 LYS A 191      -2.948  70.962  -3.454  1.00  0.00           H
ATOM    554  HZ1 LYS A 191      -4.424  69.550  -1.357  1.00  0.00           H
ATOM    555  HZ2 LYS A 191      -3.140  70.551  -0.906  1.00  0.00           H
ATOM    556  HZ3 LYS A 191      -2.908  69.203  -1.851  1.00  0.00           H
ATOM    557  N   SER A 192      -7.042  67.171  -7.609  1.00  0.00           N
ATOM    558  CA  SER A 192      -7.083  66.259  -8.794  1.00  0.00           C
ATOM    559  C   SER A 192      -6.194  65.055  -8.830  1.00  0.00           C
ATOM    560  O   SER A 192      -6.584  63.941  -9.117  1.00  0.00           O
ATOM    561  CB  SER A 192      -6.987  67.082 -10.132  1.00  0.00           C
ATOM    562  OG  SER A 192      -7.167  66.207 -11.234  1.00  0.00           O
ATOM    563  HN  SER A 192      -7.099  68.156  -7.749  1.00  0.00           H
ATOM    564  HA  SER A 192      -8.081  65.845  -8.745  1.00  0.00           H
ATOM    565  HB1 SER A 192      -5.968  67.525 -10.135  1.00  0.00           H
ATOM    566  HB2 SER A 192      -7.710  67.914 -10.272  1.00  0.00           H
ATOM    567  HG1 SER A 192      -6.389  65.646 -11.285  1.00  0.00           H
ATOM    568  N   ASP A 193      -4.936  65.269  -8.493  1.00  0.00           N
ATOM    569  CA  ASP A 193      -3.979  64.219  -8.405  1.00  0.00           C
ATOM    570  C   ASP A 193      -4.249  63.197  -7.308  1.00  0.00           C
ATOM    571  O   ASP A 193      -4.018  62.002  -7.522  1.00  0.00           O
ATOM    572  CB  ASP A 193      -2.623  64.878  -8.231  1.00  0.00           C
ATOM    573  CG  ASP A 193      -2.140  65.616  -9.492  1.00  0.00           C
ATOM    574  OD1 ASP A 193      -2.452  65.261 -10.639  1.00  0.00           O
ATOM    575  OD2 ASP A 193      -1.330  66.552  -9.285  1.00  0.00           O
ATOM    576  HN  ASP A 193      -4.630  66.172  -8.202  1.00  0.00           H
ATOM    577  HA  ASP A 193      -4.051  63.560  -9.257  1.00  0.00           H
ATOM    578  HB1 ASP A 193      -1.937  64.020  -8.058  1.00  0.00           H
ATOM    579  HB2 ASP A 193      -2.660  65.578  -7.371  1.00  0.00           H
ATOM    580  N   GLU A 194      -4.840  63.562  -6.103  1.00  0.00           N
ATOM    581  CA  GLU A 194      -5.293  62.663  -5.053  1.00  0.00           C
ATOM    582  C   GLU A 194      -6.427  61.822  -5.625  1.00  0.00           C
ATOM    583  O   GLU A 194      -6.390  60.637  -5.590  1.00  0.00           O
ATOM    584  CB  GLU A 194      -5.665  63.371  -3.696  1.00  0.00           C
ATOM    585  CG  GLU A 194      -4.534  64.253  -3.180  1.00  0.00           C
ATOM    586  CD  GLU A 194      -4.843  64.956  -1.874  1.00  0.00           C
ATOM    587  OE1 GLU A 194      -4.450  64.473  -0.779  1.00  0.00           O
ATOM    588  OE2 GLU A 194      -5.541  65.968  -1.912  1.00  0.00           O
ATOM    589  HN  GLU A 194      -5.148  64.493  -5.925  1.00  0.00           H
ATOM    590  HA  GLU A 194      -4.471  61.995  -4.840  1.00  0.00           H
ATOM    591  HB1 GLU A 194      -5.961  62.549  -3.010  1.00  0.00           H
ATOM    592  HB2 GLU A 194      -6.557  63.992  -3.925  1.00  0.00           H
ATOM    593  HG1 GLU A 194      -4.270  65.067  -3.887  1.00  0.00           H
ATOM    594  HG2 GLU A 194      -3.669  63.556  -3.122  1.00  0.00           H
ATOM    595  N   LEU A 195      -7.404  62.402  -6.253  1.00  0.00           N
ATOM    596  CA  LEU A 195      -8.565  61.720  -6.918  1.00  0.00           C
ATOM    597  C   LEU A 195      -8.086  60.873  -8.050  1.00  0.00           C
ATOM    598  O   LEU A 195      -8.526  59.742  -8.213  1.00  0.00           O
ATOM    599  CB  LEU A 195      -9.549  62.777  -7.520  1.00  0.00           C
ATOM    600  CG  LEU A 195     -10.281  63.558  -6.377  1.00  0.00           C
ATOM    601  CD1 LEU A 195     -10.516  65.043  -6.846  1.00  0.00           C
ATOM    602  CD2 LEU A 195     -11.595  62.850  -5.996  1.00  0.00           C
ATOM    603  HN  LEU A 195      -7.433  63.399  -6.247  1.00  0.00           H
ATOM    604  HA  LEU A 195      -9.136  61.048  -6.296  1.00  0.00           H
ATOM    605  HB1 LEU A 195     -10.407  62.396  -8.113  1.00  0.00           H
ATOM    606  HB2 LEU A 195      -8.975  63.470  -8.173  1.00  0.00           H
ATOM    607  HG  LEU A 195      -9.665  63.599  -5.454  1.00  0.00           H
ATOM    608 1HD1 LEU A 195     -11.412  65.451  -6.334  1.00  0.00           H
ATOM    609 2HD1 LEU A 195     -10.638  65.157  -7.944  1.00  0.00           H
ATOM    610 3HD1 LEU A 195      -9.605  65.659  -6.684  1.00  0.00           H
ATOM    611 1HD2 LEU A 195     -12.212  63.500  -5.341  1.00  0.00           H
ATOM    612 2HD2 LEU A 195     -11.488  61.850  -5.523  1.00  0.00           H
ATOM    613 3HD2 LEU A 195     -12.166  62.863  -6.950  1.00  0.00           H
ATOM    614  N   GLU A 196      -7.088  61.347  -8.915  1.00  0.00           N
ATOM    615  CA  GLU A 196      -6.531  60.499  -9.940  1.00  0.00           C
ATOM    616  C   GLU A 196      -5.635  59.340  -9.508  1.00  0.00           C
ATOM    617  O   GLU A 196      -5.669  58.251 -10.110  1.00  0.00           O
ATOM    618  CB  GLU A 196      -5.842  61.361 -11.006  1.00  0.00           C
ATOM    619  CG  GLU A 196      -5.011  60.599 -12.017  1.00  0.00           C
ATOM    620  CD  GLU A 196      -4.570  61.459 -13.143  1.00  0.00           C
ATOM    621  OE1 GLU A 196      -4.021  62.527 -13.012  1.00  0.00           O
ATOM    622  OE2 GLU A 196      -4.965  61.022 -14.289  1.00  0.00           O
ATOM    623  HN  GLU A 196      -6.739  62.274  -8.805  1.00  0.00           H
ATOM    624  HA  GLU A 196      -7.423  60.138 -10.430  1.00  0.00           H
ATOM    625  HB1 GLU A 196      -5.146  62.016 -10.438  1.00  0.00           H
ATOM    626  HB2 GLU A 196      -6.602  62.014 -11.485  1.00  0.00           H
ATOM    627  HG1 GLU A 196      -5.529  59.693 -12.396  1.00  0.00           H
ATOM    628  HG2 GLU A 196      -4.045  60.255 -11.590  1.00  0.00           H
ATOM    629  N   PHE A 197      -4.906  59.502  -8.380  1.00  0.00           N
ATOM    630  CA  PHE A 197      -4.239  58.421  -7.629  1.00  0.00           C
ATOM    631  C   PHE A 197      -5.164  57.330  -7.043  1.00  0.00           C
ATOM    632  O   PHE A 197      -4.860  56.153  -7.172  1.00  0.00           O
ATOM    633  CB  PHE A 197      -3.374  59.026  -6.497  1.00  0.00           C
ATOM    634  CG  PHE A 197      -2.906  58.158  -5.417  1.00  0.00           C
ATOM    635  CD1 PHE A 197      -1.994  57.089  -5.613  1.00  0.00           C
ATOM    636  CD2 PHE A 197      -3.254  58.340  -4.026  1.00  0.00           C
ATOM    637  CE1 PHE A 197      -1.621  56.147  -4.623  1.00  0.00           C
ATOM    638  CE2 PHE A 197      -2.747  57.563  -2.985  1.00  0.00           C
ATOM    639  CZ  PHE A 197      -1.965  56.369  -3.272  1.00  0.00           C
ATOM    640  HN  PHE A 197      -4.861  60.401  -7.953  1.00  0.00           H
ATOM    641  HA  PHE A 197      -3.642  57.907  -8.367  1.00  0.00           H
ATOM    642  HB1 PHE A 197      -4.006  59.818  -6.041  1.00  0.00           H
ATOM    643  HB2 PHE A 197      -2.507  59.622  -6.854  1.00  0.00           H
ATOM    644  HD1 PHE A 197      -1.697  56.922  -6.637  1.00  0.00           H
ATOM    645  HD2 PHE A 197      -3.921  59.162  -3.815  1.00  0.00           H
ATOM    646  HE1 PHE A 197      -1.127  55.235  -4.928  1.00  0.00           H
ATOM    647  HE2 PHE A 197      -3.050  57.805  -1.977  1.00  0.00           H
ATOM    648  HZ  PHE A 197      -1.592  55.804  -2.431  1.00  0.00           H
ATOM    649  N   ALA A 198      -6.327  57.763  -6.520  1.00  0.00           N
ATOM    650  CA  ALA A 198      -7.452  56.854  -6.269  1.00  0.00           C
ATOM    651  C   ALA A 198      -7.917  56.069  -7.556  1.00  0.00           C
ATOM    652  O   ALA A 198      -8.097  54.811  -7.539  1.00  0.00           O
ATOM    653  CB  ALA A 198      -8.614  57.478  -5.465  1.00  0.00           C
ATOM    654  HN  ALA A 198      -6.568  58.716  -6.682  1.00  0.00           H
ATOM    655  HA  ALA A 198      -7.034  56.063  -5.662  1.00  0.00           H
ATOM    656  HB1 ALA A 198      -8.332  58.029  -4.543  1.00  0.00           H
ATOM    657  HB2 ALA A 198      -9.355  56.672  -5.271  1.00  0.00           H
ATOM    658  HB3 ALA A 198      -9.108  58.206  -6.144  1.00  0.00           H
ATOM    659  N   LYS A 199      -8.083  56.806  -8.660  1.00  0.00           N
ATOM    660  CA  LYS A 199      -8.521  56.213  -9.934  1.00  0.00           C
ATOM    661  C   LYS A 199      -7.558  55.239 -10.542  1.00  0.00           C
ATOM    662  O   LYS A 199      -7.825  54.106 -10.939  1.00  0.00           O
ATOM    663  CB  LYS A 199      -8.889  57.279 -11.081  1.00  0.00           C
ATOM    664  CG  LYS A 199     -10.102  58.161 -10.692  1.00  0.00           C
ATOM    665  CD  LYS A 199     -10.145  59.462 -11.494  1.00  0.00           C
ATOM    666  CE  LYS A 199     -11.219  60.298 -10.823  1.00  0.00           C
ATOM    667  NZ  LYS A 199     -11.384  61.646 -11.456  1.00  0.00           N
ATOM    668  HN  LYS A 199      -7.995  57.799  -8.637  1.00  0.00           H
ATOM    669  HA  LYS A 199      -9.382  55.598  -9.719  1.00  0.00           H
ATOM    670  HB1 LYS A 199      -8.992  56.818 -12.086  1.00  0.00           H
ATOM    671  HB2 LYS A 199      -8.001  57.945 -11.138  1.00  0.00           H
ATOM    672  HG1 LYS A 199      -9.777  58.457  -9.671  1.00  0.00           H
ATOM    673  HG2 LYS A 199     -11.002  57.514 -10.765  1.00  0.00           H
ATOM    674  HD1 LYS A 199     -10.396  59.238 -12.553  1.00  0.00           H
ATOM    675  HD2 LYS A 199      -9.148  59.951 -11.514  1.00  0.00           H
ATOM    676  HE1 LYS A 199     -10.807  60.531  -9.817  1.00  0.00           H
ATOM    677  HE2 LYS A 199     -12.212  59.808 -10.724  1.00  0.00           H
ATOM    678  HZ1 LYS A 199     -10.437  62.036 -11.638  1.00  0.00           H
ATOM    679  HZ2 LYS A 199     -11.953  62.312 -10.895  1.00  0.00           H
ATOM    680  HZ3 LYS A 199     -11.967  61.546 -12.311  1.00  0.00           H
ATOM    681  N   SER A 200      -6.265  55.613 -10.530  1.00  0.00           N
ATOM    682  CA  SER A 200      -5.149  54.746 -10.984  1.00  0.00           C
ATOM    683  C   SER A 200      -5.079  53.374 -10.364  1.00  0.00           C
ATOM    684  O   SER A 200      -4.787  52.349 -11.018  1.00  0.00           O
ATOM    685  CB  SER A 200      -3.810  55.474 -10.772  1.00  0.00           C
ATOM    686  OG  SER A 200      -3.720  56.766 -11.313  1.00  0.00           O
ATOM    687  HN  SER A 200      -6.038  56.559 -10.318  1.00  0.00           H
ATOM    688  HA  SER A 200      -5.324  54.570 -12.035  1.00  0.00           H
ATOM    689  HB1 SER A 200      -2.940  54.938 -11.208  1.00  0.00           H
ATOM    690  HB2 SER A 200      -3.665  55.588  -9.676  1.00  0.00           H
ATOM    691  HG1 SER A 200      -4.457  57.317 -11.042  1.00  0.00           H
ATOM    692  N   PHE A 201      -5.256  53.266  -9.035  1.00  0.00           N
ATOM    693  CA  PHE A 201      -5.345  52.053  -8.277  1.00  0.00           C
ATOM    694  C   PHE A 201      -6.603  51.269  -8.638  1.00  0.00           C
ATOM    695  O   PHE A 201      -6.447  50.098  -8.973  1.00  0.00           O
ATOM    696  CB  PHE A 201      -5.407  52.585  -6.878  1.00  0.00           C
ATOM    697  CG  PHE A 201      -5.266  51.475  -5.906  1.00  0.00           C
ATOM    698  CD1 PHE A 201      -6.396  50.805  -5.422  1.00  0.00           C
ATOM    699  CD2 PHE A 201      -4.029  51.206  -5.354  1.00  0.00           C
ATOM    700  CE1 PHE A 201      -6.247  49.749  -4.530  1.00  0.00           C
ATOM    701  CE2 PHE A 201      -3.827  50.187  -4.438  1.00  0.00           C
ATOM    702  CZ  PHE A 201      -4.951  49.481  -3.965  1.00  0.00           C
ATOM    703  HN  PHE A 201      -5.386  54.071  -8.461  1.00  0.00           H
ATOM    704  HA  PHE A 201      -4.419  51.500  -8.338  1.00  0.00           H
ATOM    705  HB1 PHE A 201      -6.346  53.128  -6.637  1.00  0.00           H
ATOM    706  HB2 PHE A 201      -4.578  53.320  -6.799  1.00  0.00           H
ATOM    707  HD1 PHE A 201      -7.428  50.936  -5.710  1.00  0.00           H
ATOM    708  HD2 PHE A 201      -3.226  51.790  -5.781  1.00  0.00           H
ATOM    709  HE1 PHE A 201      -7.108  49.140  -4.297  1.00  0.00           H
ATOM    710  HE2 PHE A 201      -2.842  50.058  -4.015  1.00  0.00           H
ATOM    711  HZ  PHE A 201      -4.963  48.643  -3.284  1.00  0.00           H
ATOM    712  N   ILE A 202      -7.835  51.857  -8.653  1.00  0.00           N
ATOM    713  CA  ILE A 202      -8.988  51.092  -9.042  1.00  0.00           C
ATOM    714  C   ILE A 202      -8.858  50.616 -10.457  1.00  0.00           C
ATOM    715  O   ILE A 202      -9.420  49.578 -10.798  1.00  0.00           O
ATOM    716  CB  ILE A 202     -10.319  51.648  -8.669  1.00  0.00           C
ATOM    717  CG1 ILE A 202     -11.530  50.655  -8.753  1.00  0.00           C
ATOM    718  CG2 ILE A 202     -10.543  52.912  -9.490  1.00  0.00           C
ATOM    719  CD  ILE A 202     -11.231  49.320  -8.173  1.00  0.00           C
ATOM    720  HN  ILE A 202      -7.949  52.824  -8.442  1.00  0.00           H
ATOM    721  HA  ILE A 202      -8.851  50.164  -8.506  1.00  0.00           H
ATOM    722  HB  ILE A 202     -10.227  51.942  -7.602  1.00  0.00           H
ATOM    723 1HG1 ILE A 202     -11.799  50.529  -9.824  1.00  0.00           H
ATOM    724 2HG1 ILE A 202     -12.365  51.042  -8.130  1.00  0.00           H
ATOM    725 1HG2 ILE A 202     -11.531  53.324  -9.189  1.00  0.00           H
ATOM    726 2HG2 ILE A 202     -10.501  52.759 -10.590  1.00  0.00           H
ATOM    727 3HG2 ILE A 202      -9.807  53.629  -9.069  1.00  0.00           H
ATOM    728  HD1 ILE A 202     -12.141  48.704  -8.006  1.00  0.00           H
ATOM    729  HD2 ILE A 202     -10.627  49.351  -7.241  1.00  0.00           H
ATOM    730  HD3 ILE A 202     -10.661  48.796  -8.969  1.00  0.00           H
ATOM    731  N   GLY A 203      -8.141  51.379 -11.345  1.00  0.00           N
ATOM    732  CA  GLY A 203      -7.768  50.986 -12.782  1.00  0.00           C
ATOM    733  C   GLY A 203      -6.770  49.856 -12.873  1.00  0.00           C
ATOM    734  O   GLY A 203      -6.848  48.994 -13.782  1.00  0.00           O
ATOM    735  HN  GLY A 203      -7.809  52.299 -11.154  1.00  0.00           H
ATOM    736  HA1 GLY A 203      -7.155  51.785 -13.173  1.00  0.00           H
ATOM    737  HA2 GLY A 203      -8.638  50.669 -13.339  1.00  0.00           H
ATOM    738  N   THR A 204      -5.723  49.891 -12.028  1.00  0.00           N
ATOM    739  CA  THR A 204      -4.657  48.828 -11.943  1.00  0.00           C
ATOM    740  C   THR A 204      -5.198  47.499 -11.447  1.00  0.00           C
ATOM    741  O   THR A 204      -4.994  46.442 -12.003  1.00  0.00           O
ATOM    742  CB  THR A 204      -3.571  49.467 -11.169  1.00  0.00           C
ATOM    743  CG2 THR A 204      -2.492  48.397 -10.810  1.00  0.00           C
ATOM    744  OG1 THR A 204      -2.888  50.401 -11.895  1.00  0.00           O
ATOM    745  HN  THR A 204      -5.645  50.751 -11.530  1.00  0.00           H
ATOM    746  HA  THR A 204      -4.311  48.597 -12.940  1.00  0.00           H
ATOM    747  HB  THR A 204      -3.881  49.971 -10.229  1.00  0.00           H
ATOM    748  HG1 THR A 204      -3.578  51.044 -12.070  1.00  0.00           H
ATOM    749 1HG2 THR A 204      -2.303  47.790 -11.722  1.00  0.00           H
ATOM    750 2HG2 THR A 204      -2.947  47.651 -10.123  1.00  0.00           H
ATOM    751 3HG2 THR A 204      -1.556  48.910 -10.501  1.00  0.00           H
ATOM    752  N   VAL A 205      -5.992  47.621 -10.400  1.00  0.00           N
ATOM    753  CA  VAL A 205      -6.716  46.522  -9.866  1.00  0.00           C
ATOM    754  C   VAL A 205      -7.745  45.944 -10.740  1.00  0.00           C
ATOM    755  O   VAL A 205      -7.931  44.755 -10.873  1.00  0.00           O
ATOM    756  CB  VAL A 205      -7.323  46.916  -8.488  1.00  0.00           C
ATOM    757  CG1 VAL A 205      -8.232  45.830  -7.804  1.00  0.00           C
ATOM    758  CG2 VAL A 205      -6.153  47.220  -7.473  1.00  0.00           C
ATOM    759  HN  VAL A 205      -6.146  48.441  -9.853  1.00  0.00           H
ATOM    760  HA  VAL A 205      -6.111  45.651  -9.662  1.00  0.00           H
ATOM    761  HB  VAL A 205      -8.085  47.695  -8.705  1.00  0.00           H
ATOM    762 1HG1 VAL A 205      -9.279  45.895  -8.172  1.00  0.00           H
ATOM    763 2HG1 VAL A 205      -8.306  46.049  -6.717  1.00  0.00           H
ATOM    764 3HG1 VAL A 205      -7.838  44.799  -7.927  1.00  0.00           H
ATOM    765 1HG2 VAL A 205      -6.519  47.777  -6.584  1.00  0.00           H
ATOM    766 2HG2 VAL A 205      -5.344  47.874  -7.864  1.00  0.00           H
ATOM    767 3HG2 VAL A 205      -5.748  46.222  -7.203  1.00  0.00           H
ATOM    768  N   SER A 206      -8.506  46.753 -11.494  1.00  0.00           N
ATOM    769  CA  SER A 206      -9.474  46.324 -12.408  1.00  0.00           C
ATOM    770  C   SER A 206      -9.029  45.603 -13.639  1.00  0.00           C
ATOM    771  O   SER A 206      -9.719  44.699 -14.134  1.00  0.00           O
ATOM    772  CB  SER A 206     -10.483  47.564 -12.792  1.00  0.00           C
ATOM    773  OG  SER A 206     -11.306  47.888 -11.703  1.00  0.00           O
ATOM    774  HN  SER A 206      -8.387  47.735 -11.367  1.00  0.00           H
ATOM    775  HA  SER A 206      -9.973  45.509 -11.906  1.00  0.00           H
ATOM    776  HB1 SER A 206     -11.197  47.332 -13.611  1.00  0.00           H
ATOM    777  HB2 SER A 206      -9.897  48.494 -12.953  1.00  0.00           H
ATOM    778  HG1 SER A 206     -10.825  48.584 -11.249  1.00  0.00           H
ATOM    779  N   ILE A 207      -7.797  45.958 -14.194  1.00  0.00           N
ATOM    780  CA  ILE A 207      -7.327  45.176 -15.346  1.00  0.00           C
ATOM    781  C   ILE A 207      -6.810  43.781 -14.947  1.00  0.00           C
ATOM    782  O   ILE A 207      -6.801  42.892 -15.791  1.00  0.00           O
ATOM    783  CB  ILE A 207      -6.335  45.941 -16.248  1.00  0.00           C
ATOM    784  CG1 ILE A 207      -5.729  45.101 -17.426  1.00  0.00           C
ATOM    785  CG2 ILE A 207      -5.117  46.351 -15.395  1.00  0.00           C
ATOM    786  CD  ILE A 207      -6.679  44.755 -18.560  1.00  0.00           C
ATOM    787  HN  ILE A 207      -7.219  46.735 -13.952  1.00  0.00           H
ATOM    788  HA  ILE A 207      -8.184  44.981 -15.975  1.00  0.00           H
ATOM    789  HB  ILE A 207      -6.759  46.893 -16.633  1.00  0.00           H
ATOM    790 1HG1 ILE A 207      -5.248  44.156 -17.092  1.00  0.00           H
ATOM    791 2HG1 ILE A 207      -4.969  45.741 -17.924  1.00  0.00           H
ATOM    792 1HG2 ILE A 207      -5.467  46.996 -14.561  1.00  0.00           H
ATOM    793 2HG2 ILE A 207      -4.249  46.809 -15.916  1.00  0.00           H
ATOM    794 3HG2 ILE A 207      -4.699  45.422 -14.954  1.00  0.00           H
ATOM    795  HD1 ILE A 207      -7.546  44.208 -18.132  1.00  0.00           H
ATOM    796  HD2 ILE A 207      -6.270  44.068 -19.332  1.00  0.00           H
ATOM    797  HD3 ILE A 207      -7.050  45.645 -19.111  1.00  0.00           H
ATOM    798  N   PHE A 208      -6.430  43.588 -13.665  1.00  0.00           N
ATOM    799  CA  PHE A 208      -6.296  42.246 -13.114  1.00  0.00           C
ATOM    800  C   PHE A 208      -7.604  41.466 -12.943  1.00  0.00           C
ATOM    801  O   PHE A 208      -7.725  40.301 -13.240  1.00  0.00           O
ATOM    802  CB  PHE A 208      -5.537  42.430 -11.736  1.00  0.00           C
ATOM    803  CG  PHE A 208      -5.562  41.231 -10.833  1.00  0.00           C
ATOM    804  CD1 PHE A 208      -4.834  40.072 -11.241  1.00  0.00           C
ATOM    805  CD2 PHE A 208      -6.340  41.174  -9.673  1.00  0.00           C
ATOM    806  CE1 PHE A 208      -4.966  38.914 -10.506  1.00  0.00           C
ATOM    807  CE2 PHE A 208      -6.379  40.010  -8.940  1.00  0.00           C
ATOM    808  CZ  PHE A 208      -5.685  38.908  -9.386  1.00  0.00           C
ATOM    809  HN  PHE A 208      -6.269  44.352 -13.045  1.00  0.00           H
ATOM    810  HA  PHE A 208      -5.597  41.707 -13.736  1.00  0.00           H
ATOM    811  HB1 PHE A 208      -6.003  43.273 -11.182  1.00  0.00           H
ATOM    812  HB2 PHE A 208      -4.460  42.700 -11.756  1.00  0.00           H
ATOM    813  HD1 PHE A 208      -4.383  40.143 -12.220  1.00  0.00           H
ATOM    814  HD2 PHE A 208      -6.854  42.077  -9.376  1.00  0.00           H
ATOM    815  HE1 PHE A 208      -4.554  38.006 -10.919  1.00  0.00           H
ATOM    816  HE2 PHE A 208      -6.847  39.977  -7.967  1.00  0.00           H
ATOM    817  HZ  PHE A 208      -5.812  37.945  -8.913  1.00  0.00           H
ATOM    818  N   CYS A 209      -8.680  42.027 -12.450  1.00  0.00           N
ATOM    819  CA  CYS A 209      -9.934  41.346 -12.292  1.00  0.00           C
ATOM    820  C   CYS A 209     -10.626  41.003 -13.631  1.00  0.00           C
ATOM    821  O   CYS A 209     -11.222  39.935 -13.760  1.00  0.00           O
ATOM    822  CB  CYS A 209     -10.884  42.141 -11.409  1.00  0.00           C
ATOM    823  SG  CYS A 209     -10.095  42.389  -9.787  1.00  0.00           S
ATOM    824  HN  CYS A 209      -8.596  42.969 -12.136  1.00  0.00           H
ATOM    825  HA  CYS A 209      -9.839  40.412 -11.759  1.00  0.00           H
ATOM    826  HB1 CYS A 209     -11.853  41.630 -11.219  1.00  0.00           H
ATOM    827  HB2 CYS A 209     -11.259  43.095 -11.838  1.00  0.00           H
ATOM    828  HG1 CYS A 209      -9.693  43.580 -10.206  1.00  0.00           H
ATOM    829  N   LEU A 210     -10.583  41.822 -14.672  1.00  0.00           N
ATOM    830  CA  LEU A 210     -10.956  41.503 -16.047  1.00  0.00           C
ATOM    831  C   LEU A 210     -10.183  40.229 -16.549  1.00  0.00           C
ATOM    832  O   LEU A 210     -10.802  39.242 -16.994  1.00  0.00           O
ATOM    833  CB  LEU A 210     -10.870  42.617 -17.085  1.00  0.00           C
ATOM    834  CG  LEU A 210     -11.720  43.824 -16.803  1.00  0.00           C
ATOM    835  CD1 LEU A 210     -11.177  44.990 -17.681  1.00  0.00           C
ATOM    836  CD2 LEU A 210     -13.177  43.596 -17.137  1.00  0.00           C
ATOM    837  HN  LEU A 210     -10.403  42.792 -14.532  1.00  0.00           H
ATOM    838  HA  LEU A 210     -11.981  41.172 -15.961  1.00  0.00           H
ATOM    839  HB1 LEU A 210     -11.202  42.176 -18.049  1.00  0.00           H
ATOM    840  HB2 LEU A 210      -9.816  42.964 -17.052  1.00  0.00           H
ATOM    841  HG  LEU A 210     -11.608  44.067 -15.725  1.00  0.00           H
ATOM    842 1HD1 LEU A 210     -11.201  44.738 -18.763  1.00  0.00           H
ATOM    843 2HD1 LEU A 210     -10.145  45.330 -17.447  1.00  0.00           H
ATOM    844 3HD1 LEU A 210     -11.821  45.876 -17.491  1.00  0.00           H
ATOM    845 1HD2 LEU A 210     -13.767  43.167 -16.300  1.00  0.00           H
ATOM    846 2HD2 LEU A 210     -13.469  43.161 -18.117  1.00  0.00           H
ATOM    847 3HD2 LEU A 210     -13.600  44.622 -17.136  1.00  0.00           H
ATOM    848  N   CYS A 211      -8.843  40.130 -16.401  1.00  0.00           N
ATOM    849  CA  CYS A 211      -8.094  38.889 -16.492  1.00  0.00           C
ATOM    850  C   CYS A 211      -8.606  37.699 -15.620  1.00  0.00           C
ATOM    851  O   CYS A 211      -8.823  36.551 -16.079  1.00  0.00           O
ATOM    852  CB  CYS A 211      -6.573  39.153 -16.360  1.00  0.00           C
ATOM    853  SG  CYS A 211      -6.023  40.268 -17.658  1.00  0.00           S
ATOM    854  HN  CYS A 211      -8.338  40.975 -16.250  1.00  0.00           H
ATOM    855  HA  CYS A 211      -8.243  38.708 -17.547  1.00  0.00           H
ATOM    856  HB1 CYS A 211      -6.042  38.178 -16.406  1.00  0.00           H
ATOM    857  HB2 CYS A 211      -6.534  39.639 -15.363  1.00  0.00           H
ATOM    858  HG1 CYS A 211      -6.603  41.351 -17.162  1.00  0.00           H
ATOM    859  N   ALA A 212      -8.792  37.893 -14.315  1.00  0.00           N
ATOM    860  CA  ALA A 212      -9.277  36.915 -13.336  1.00  0.00           C
ATOM    861  C   ALA A 212     -10.677  36.329 -13.665  1.00  0.00           C
ATOM    862  O   ALA A 212     -10.815  35.090 -13.658  1.00  0.00           O
ATOM    863  CB  ALA A 212      -9.237  37.440 -11.871  1.00  0.00           C
ATOM    864  HN  ALA A 212      -8.877  38.801 -13.912  1.00  0.00           H
ATOM    865  HA  ALA A 212      -8.630  36.051 -13.296  1.00  0.00           H
ATOM    866  HB1 ALA A 212      -9.920  38.314 -11.800  1.00  0.00           H
ATOM    867  HB2 ALA A 212      -8.195  37.778 -11.685  1.00  0.00           H
ATOM    868  HB3 ALA A 212      -9.489  36.712 -11.072  1.00  0.00           H
ATOM    869  N   THR A 213     -11.621  37.130 -13.926  1.00  0.00           N
ATOM    870  CA  THR A 213     -12.970  36.786 -14.409  1.00  0.00           C
ATOM    871  C   THR A 213     -12.975  36.237 -15.774  1.00  0.00           C
ATOM    872  O   THR A 213     -13.774  35.332 -16.017  1.00  0.00           O
ATOM    873  CB  THR A 213     -14.051  37.840 -14.275  1.00  0.00           C
ATOM    874  CG2 THR A 213     -14.284  38.333 -12.844  1.00  0.00           C
ATOM    875  OG1 THR A 213     -13.648  39.017 -14.977  1.00  0.00           O
ATOM    876  HN  THR A 213     -11.408  38.103 -13.873  1.00  0.00           H
ATOM    877  HA  THR A 213     -13.254  36.046 -13.676  1.00  0.00           H
ATOM    878  HB  THR A 213     -14.981  37.537 -14.802  1.00  0.00           H
ATOM    879  HG1 THR A 213     -12.862  39.350 -14.539  1.00  0.00           H
ATOM    880 1HG2 THR A 213     -15.143  39.038 -12.859  1.00  0.00           H
ATOM    881 2HG2 THR A 213     -13.341  38.748 -12.428  1.00  0.00           H
ATOM    882 3HG2 THR A 213     -14.698  37.487 -12.254  1.00  0.00           H
ATOM    883  N   LEU A 214     -12.085  36.649 -16.663  1.00  0.00           N
ATOM    884  CA  LEU A 214     -11.834  35.916 -17.949  1.00  0.00           C
ATOM    885  C   LEU A 214     -11.314  34.502 -17.750  1.00  0.00           C
ATOM    886  O   LEU A 214     -11.727  33.667 -18.557  1.00  0.00           O
ATOM    887  CB  LEU A 214     -10.842  36.721 -18.883  1.00  0.00           C
ATOM    888  CG  LEU A 214     -11.387  37.827 -19.766  1.00  0.00           C
ATOM    889  CD1 LEU A 214     -10.353  38.503 -20.688  1.00  0.00           C
ATOM    890  CD2 LEU A 214     -12.501  37.337 -20.688  1.00  0.00           C
ATOM    891  HN  LEU A 214     -11.519  37.468 -16.696  1.00  0.00           H
ATOM    892  HA  LEU A 214     -12.800  35.776 -18.408  1.00  0.00           H
ATOM    893  HB1 LEU A 214     -10.485  36.007 -19.654  1.00  0.00           H
ATOM    894  HB2 LEU A 214      -9.953  37.070 -18.316  1.00  0.00           H
ATOM    895  HG  LEU A 214     -11.763  38.563 -19.024  1.00  0.00           H
ATOM    896 1HD1 LEU A 214     -10.144  37.776 -21.502  1.00  0.00           H
ATOM    897 2HD1 LEU A 214      -9.448  38.932 -20.208  1.00  0.00           H
ATOM    898 3HD1 LEU A 214     -10.969  39.315 -21.132  1.00  0.00           H
ATOM    899 1HD2 LEU A 214     -12.056  36.512 -21.284  1.00  0.00           H
ATOM    900 2HD2 LEU A 214     -12.649  38.115 -21.468  1.00  0.00           H
ATOM    901 3HD2 LEU A 214     -13.438  37.013 -20.188  1.00  0.00           H
ATOM    902  N   PHE A 215     -10.459  34.193 -16.800  1.00  0.00           N
ATOM    903  CA  PHE A 215     -10.134  32.805 -16.508  1.00  0.00           C
ATOM    904  C   PHE A 215     -11.254  31.859 -16.044  1.00  0.00           C
ATOM    905  O   PHE A 215     -11.245  30.734 -16.484  1.00  0.00           O
ATOM    906  CB  PHE A 215      -9.011  32.861 -15.375  1.00  0.00           C
ATOM    907  CG  PHE A 215      -8.353  31.506 -15.106  1.00  0.00           C
ATOM    908  CD1 PHE A 215      -7.257  31.004 -15.873  1.00  0.00           C
ATOM    909  CD2 PHE A 215      -8.941  30.509 -14.146  1.00  0.00           C
ATOM    910  CE1 PHE A 215      -6.889  29.616 -15.738  1.00  0.00           C
ATOM    911  CE2 PHE A 215      -8.456  29.256 -14.008  1.00  0.00           C
ATOM    912  CZ  PHE A 215      -7.463  28.819 -14.798  1.00  0.00           C
ATOM    913  HN  PHE A 215      -9.984  34.929 -16.323  1.00  0.00           H
ATOM    914  HA  PHE A 215      -9.689  32.495 -17.441  1.00  0.00           H
ATOM    915  HB1 PHE A 215      -9.516  33.213 -14.450  1.00  0.00           H
ATOM    916  HB2 PHE A 215      -8.155  33.543 -15.572  1.00  0.00           H
ATOM    917  HD1 PHE A 215      -6.896  31.673 -16.639  1.00  0.00           H
ATOM    918  HD2 PHE A 215      -9.832  30.717 -13.572  1.00  0.00           H
ATOM    919  HE1 PHE A 215      -6.101  29.300 -16.406  1.00  0.00           H
ATOM    920  HE2 PHE A 215      -9.001  28.668 -13.284  1.00  0.00           H
ATOM    921  HZ  PHE A 215      -7.228  27.766 -14.760  1.00  0.00           H
ATOM    922  N   THR A 216     -12.229  32.360 -15.219  1.00  0.00           N
ATOM    923  CA  THR A 216     -13.439  31.613 -14.857  1.00  0.00           C
ATOM    924  C   THR A 216     -14.368  31.248 -16.025  1.00  0.00           C
ATOM    925  O   THR A 216     -15.032  30.181 -16.003  1.00  0.00           O
ATOM    926  CB  THR A 216     -14.302  32.359 -13.806  1.00  0.00           C
ATOM    927  CG2 THR A 216     -13.413  32.775 -12.631  1.00  0.00           C
ATOM    928  OG1 THR A 216     -14.990  33.480 -14.253  1.00  0.00           O
ATOM    929  HN  THR A 216     -12.148  33.266 -14.811  1.00  0.00           H
ATOM    930  HA  THR A 216     -13.184  30.603 -14.573  1.00  0.00           H
ATOM    931  HB  THR A 216     -15.082  31.662 -13.430  1.00  0.00           H
ATOM    932  HG1 THR A 216     -14.555  33.868 -15.017  1.00  0.00           H
ATOM    933 1HG2 THR A 216     -13.996  33.455 -11.973  1.00  0.00           H
ATOM    934 2HG2 THR A 216     -12.569  33.395 -13.003  1.00  0.00           H
ATOM    935 3HG2 THR A 216     -12.910  31.900 -12.167  1.00  0.00           H
ATOM    936  N   PHE A 217     -14.451  32.105 -17.155  1.00  0.00           N
ATOM    937  CA  PHE A 217     -15.260  31.897 -18.331  1.00  0.00           C
ATOM    938  C   PHE A 217     -14.668  30.748 -19.164  1.00  0.00           C
ATOM    939  O   PHE A 217     -15.476  29.984 -19.693  1.00  0.00           O
ATOM    940  CB  PHE A 217     -15.446  33.226 -19.130  1.00  0.00           C
ATOM    941  CG  PHE A 217     -15.961  34.423 -18.448  1.00  0.00           C
ATOM    942  CD1 PHE A 217     -15.721  35.665 -19.019  1.00  0.00           C
ATOM    943  CD2 PHE A 217     -16.628  34.404 -17.243  1.00  0.00           C
ATOM    944  CE1 PHE A 217     -16.017  36.853 -18.299  1.00  0.00           C
ATOM    945  CE2 PHE A 217     -16.899  35.611 -16.529  1.00  0.00           C
ATOM    946  CZ  PHE A 217     -16.542  36.802 -17.067  1.00  0.00           C
ATOM    947  HN  PHE A 217     -13.872  32.908 -17.277  1.00  0.00           H
ATOM    948  HA  PHE A 217     -16.142  31.376 -17.988  1.00  0.00           H
ATOM    949  HB1 PHE A 217     -16.138  32.999 -19.969  1.00  0.00           H
ATOM    950  HB2 PHE A 217     -14.465  33.549 -19.539  1.00  0.00           H
ATOM    951  HD1 PHE A 217     -15.185  35.715 -19.955  1.00  0.00           H
ATOM    952  HD2 PHE A 217     -16.882  33.502 -16.705  1.00  0.00           H
ATOM    953  HE1 PHE A 217     -15.903  37.804 -18.798  1.00  0.00           H
ATOM    954  HE2 PHE A 217     -17.208  35.636 -15.493  1.00  0.00           H
ATOM    955  HZ  PHE A 217     -16.774  37.762 -16.630  1.00  0.00           H
ATOM    956  N   LEU A 218     -13.292  30.567 -19.139  1.00  0.00           N
ATOM    957  CA  LEU A 218     -12.593  29.527 -19.815  1.00  0.00           C
ATOM    958  C   LEU A 218     -12.833  28.211 -19.063  1.00  0.00           C
ATOM    959  O   LEU A 218     -13.127  27.124 -19.614  1.00  0.00           O
ATOM    960  CB  LEU A 218     -11.073  29.814 -19.744  1.00  0.00           C
ATOM    961  CG  LEU A 218     -10.271  29.329 -20.990  1.00  0.00           C
ATOM    962  CD1 LEU A 218     -10.573  30.063 -22.269  1.00  0.00           C
ATOM    963  CD2 LEU A 218      -8.765  29.307 -20.769  1.00  0.00           C
ATOM    964  HN  LEU A 218     -12.686  31.171 -18.628  1.00  0.00           H
ATOM    965  HA  LEU A 218     -13.042  29.464 -20.795  1.00  0.00           H
ATOM    966  HB1 LEU A 218     -10.527  29.429 -18.856  1.00  0.00           H
ATOM    967  HB2 LEU A 218     -10.938  30.904 -19.568  1.00  0.00           H
ATOM    968  HG  LEU A 218     -10.531  28.285 -21.266  1.00  0.00           H
ATOM    969 1HD1 LEU A 218     -10.397  31.159 -22.240  1.00  0.00           H
ATOM    970 2HD1 LEU A 218     -11.608  29.772 -22.551  1.00  0.00           H
ATOM    971 3HD1 LEU A 218      -9.870  29.810 -23.092  1.00  0.00           H
ATOM    972 1HD2 LEU A 218      -8.524  28.862 -19.780  1.00  0.00           H
ATOM    973 2HD2 LEU A 218      -8.306  30.311 -20.648  1.00  0.00           H
ATOM    974 3HD2 LEU A 218      -8.249  28.887 -21.659  1.00  0.00           H
ATOM    975  N   THR A 219     -12.734  28.203 -17.762  1.00  0.00           N
ATOM    976  CA  THR A 219     -12.999  27.018 -16.962  1.00  0.00           C
ATOM    977  C   THR A 219     -14.414  26.526 -16.907  1.00  0.00           C
ATOM    978  O   THR A 219     -14.684  25.344 -16.695  1.00  0.00           O
ATOM    979  CB  THR A 219     -12.511  27.134 -15.526  1.00  0.00           C
ATOM    980  CG2 THR A 219     -11.067  27.516 -15.590  1.00  0.00           C
ATOM    981  OG1 THR A 219     -13.224  28.097 -14.727  1.00  0.00           O
ATOM    982  HN  THR A 219     -12.392  29.010 -17.286  1.00  0.00           H
ATOM    983  HA  THR A 219     -12.437  26.215 -17.416  1.00  0.00           H
ATOM    984  HB  THR A 219     -12.578  26.151 -15.013  1.00  0.00           H
ATOM    985  HG1 THR A 219     -14.130  27.812 -14.589  1.00  0.00           H
ATOM    986 1HG2 THR A 219     -10.680  27.380 -14.557  1.00  0.00           H
ATOM    987 2HG2 THR A 219     -10.925  28.575 -15.894  1.00  0.00           H
ATOM    988 3HG2 THR A 219     -10.470  26.881 -16.279  1.00  0.00           H
ATOM    989  N   PHE A 220     -15.365  27.471 -17.128  1.00  0.00           N
ATOM    990  CA  PHE A 220     -16.739  27.059 -17.355  1.00  0.00           C
ATOM    991  C   PHE A 220     -16.985  26.366 -18.632  1.00  0.00           C
ATOM    992  O   PHE A 220     -17.478  25.231 -18.675  1.00  0.00           O
ATOM    993  CB  PHE A 220     -17.723  28.197 -17.031  1.00  0.00           C
ATOM    994  CG  PHE A 220     -19.185  27.911 -17.009  1.00  0.00           C
ATOM    995  CD1 PHE A 220     -20.105  28.964 -17.363  1.00  0.00           C
ATOM    996  CD2 PHE A 220     -19.803  26.678 -16.751  1.00  0.00           C
ATOM    997  CE1 PHE A 220     -21.492  28.720 -17.577  1.00  0.00           C
ATOM    998  CE2 PHE A 220     -21.190  26.429 -16.898  1.00  0.00           C
ATOM    999  CZ  PHE A 220     -22.015  27.431 -17.398  1.00  0.00           C
ATOM   1000  HN  PHE A 220     -15.240  28.453 -17.011  1.00  0.00           H
ATOM   1001  HA  PHE A 220     -16.917  26.278 -16.631  1.00  0.00           H
ATOM   1002  HB1 PHE A 220     -17.601  28.944 -17.845  1.00  0.00           H
ATOM   1003  HB2 PHE A 220     -17.445  28.639 -16.050  1.00  0.00           H
ATOM   1004  HD1 PHE A 220     -19.691  29.934 -17.596  1.00  0.00           H
ATOM   1005  HD2 PHE A 220     -19.135  25.901 -16.409  1.00  0.00           H
ATOM   1006  HE1 PHE A 220     -22.060  29.562 -17.945  1.00  0.00           H
ATOM   1007  HE2 PHE A 220     -21.672  25.467 -16.800  1.00  0.00           H
ATOM   1008  HZ  PHE A 220     -23.010  27.191 -17.742  1.00  0.00           H
ATOM   1009  N   LEU A 221     -16.484  26.998 -19.726  1.00  0.00           N
ATOM   1010  CA  LEU A 221     -16.476  26.557 -21.111  1.00  0.00           C
ATOM   1011  C   LEU A 221     -15.881  25.163 -21.281  1.00  0.00           C
ATOM   1012  O   LEU A 221     -16.446  24.288 -21.954  1.00  0.00           O
ATOM   1013  CB  LEU A 221     -15.795  27.690 -21.944  1.00  0.00           C
ATOM   1014  CG  LEU A 221     -15.658  27.469 -23.456  1.00  0.00           C
ATOM   1015  CD1 LEU A 221     -16.947  27.629 -24.229  1.00  0.00           C
ATOM   1016  CD2 LEU A 221     -14.569  28.238 -24.062  1.00  0.00           C
ATOM   1017  HN  LEU A 221     -16.207  27.953 -19.647  1.00  0.00           H
ATOM   1018  HA  LEU A 221     -17.517  26.535 -21.393  1.00  0.00           H
ATOM   1019  HB1 LEU A 221     -14.749  27.826 -21.595  1.00  0.00           H
ATOM   1020  HB2 LEU A 221     -16.305  28.674 -21.858  1.00  0.00           H
ATOM   1021  HG  LEU A 221     -15.392  26.390 -23.483  1.00  0.00           H
ATOM   1022 1HD1 LEU A 221     -17.736  26.892 -23.969  1.00  0.00           H
ATOM   1023 2HD1 LEU A 221     -16.683  27.347 -25.271  1.00  0.00           H
ATOM   1024 3HD1 LEU A 221     -17.441  28.621 -24.137  1.00  0.00           H
ATOM   1025 1HD2 LEU A 221     -14.342  28.084 -25.138  1.00  0.00           H
ATOM   1026 2HD2 LEU A 221     -13.650  28.004 -23.483  1.00  0.00           H
ATOM   1027 3HD2 LEU A 221     -14.787  29.326 -24.099  1.00  0.00           H
ATOM   1028  N   ILE A 222     -14.749  24.937 -20.583  1.00  0.00           N
ATOM   1029  CA  ILE A 222     -14.062  23.611 -20.355  1.00  0.00           C
ATOM   1030  C   ILE A 222     -14.898  22.533 -19.730  1.00  0.00           C
ATOM   1031  O   ILE A 222     -14.853  21.346 -20.058  1.00  0.00           O
ATOM   1032  CB  ILE A 222     -12.734  23.823 -19.545  1.00  0.00           C
ATOM   1033  CG1 ILE A 222     -11.626  24.303 -20.563  1.00  0.00           C
ATOM   1034  CG2 ILE A 222     -12.271  22.527 -18.796  1.00  0.00           C
ATOM   1035  CD  ILE A 222     -10.360  24.615 -19.765  1.00  0.00           C
ATOM   1036  HN  ILE A 222     -14.401  25.722 -20.077  1.00  0.00           H
ATOM   1037  HA  ILE A 222     -13.727  23.168 -21.282  1.00  0.00           H
ATOM   1038  HB  ILE A 222     -12.949  24.563 -18.745  1.00  0.00           H
ATOM   1039 1HG1 ILE A 222     -11.988  25.201 -21.107  1.00  0.00           H
ATOM   1040 2HG1 ILE A 222     -11.412  23.526 -21.328  1.00  0.00           H
ATOM   1041 1HG2 ILE A 222     -12.968  22.277 -17.967  1.00  0.00           H
ATOM   1042 2HG2 ILE A 222     -11.264  22.722 -18.368  1.00  0.00           H
ATOM   1043 3HG2 ILE A 222     -12.202  21.606 -19.414  1.00  0.00           H
ATOM   1044  HD1 ILE A 222     -10.464  25.471 -19.065  1.00  0.00           H
ATOM   1045  HD2 ILE A 222      -9.497  24.952 -20.378  1.00  0.00           H
ATOM   1046  HD3 ILE A 222      -9.989  23.741 -19.186  1.00  0.00           H
ATOM   1047  N   ASP A 223     -15.827  22.988 -18.849  1.00  0.00           N
ATOM   1048  CA  ASP A 223     -16.633  22.053 -18.099  1.00  0.00           C
ATOM   1049  C   ASP A 223     -18.056  21.840 -18.566  1.00  0.00           C
ATOM   1050  O   ASP A 223     -18.826  21.095 -17.877  1.00  0.00           O
ATOM   1051  CB  ASP A 223     -16.874  22.562 -16.612  1.00  0.00           C
ATOM   1052  CG  ASP A 223     -15.813  22.249 -15.620  1.00  0.00           C
ATOM   1053  OD1 ASP A 223     -14.971  21.346 -15.857  1.00  0.00           O
ATOM   1054  OD2 ASP A 223     -15.855  22.833 -14.535  1.00  0.00           O
ATOM   1055  HN  ASP A 223     -16.058  23.935 -18.641  1.00  0.00           H
ATOM   1056  HA  ASP A 223     -16.209  21.060 -18.060  1.00  0.00           H
ATOM   1057  HB1 ASP A 223     -17.794  22.100 -16.194  1.00  0.00           H
ATOM   1058  HB2 ASP A 223     -16.898  23.666 -16.732  1.00  0.00           H
ATOM   1059  N   VAL A 224     -18.494  22.460 -19.719  1.00  0.00           N
ATOM   1060  CA  VAL A 224     -19.935  22.602 -20.171  1.00  0.00           C
ATOM   1061  C   VAL A 224     -20.672  21.305 -20.199  1.00  0.00           C
ATOM   1062  O   VAL A 224     -21.866  21.212 -19.815  1.00  0.00           O
ATOM   1063  CB  VAL A 224     -19.995  23.357 -21.479  1.00  0.00           C
ATOM   1064  CG1 VAL A 224     -21.312  23.375 -22.282  1.00  0.00           C
ATOM   1065  CG2 VAL A 224     -19.643  24.818 -21.292  1.00  0.00           C
ATOM   1066  HN  VAL A 224     -17.886  22.969 -20.323  1.00  0.00           H
ATOM   1067  HA  VAL A 224     -20.349  23.308 -19.466  1.00  0.00           H
ATOM   1068  HB  VAL A 224     -19.235  22.899 -22.148  1.00  0.00           H
ATOM   1069 1HG1 VAL A 224     -21.429  22.353 -22.704  1.00  0.00           H
ATOM   1070 2HG1 VAL A 224     -21.394  24.119 -23.102  1.00  0.00           H
ATOM   1071 3HG1 VAL A 224     -22.175  23.523 -21.598  1.00  0.00           H
ATOM   1072 1HG2 VAL A 224     -18.655  25.008 -20.819  1.00  0.00           H
ATOM   1073 2HG2 VAL A 224     -20.450  25.417 -20.820  1.00  0.00           H
ATOM   1074 3HG2 VAL A 224     -19.460  25.287 -22.283  1.00  0.00           H
ATOM   1075  N   ARG A 225     -19.927  20.233 -20.615  1.00  0.00           N
ATOM   1076  CA  ARG A 225     -20.537  18.990 -20.942  1.00  0.00           C
ATOM   1077  C   ARG A 225     -20.376  17.964 -19.801  1.00  0.00           C
ATOM   1078  O   ARG A 225     -21.010  16.915 -19.851  1.00  0.00           O
ATOM   1079  CB  ARG A 225     -19.897  18.345 -22.213  1.00  0.00           C
ATOM   1080  CG  ARG A 225     -20.123  19.284 -23.508  1.00  0.00           C
ATOM   1081  CD  ARG A 225     -21.615  19.444 -23.881  1.00  0.00           C
ATOM   1082  NE  ARG A 225     -21.660  20.249 -25.164  1.00  0.00           N
ATOM   1083  CZ  ARG A 225     -22.578  21.170 -25.564  1.00  0.00           C
ATOM   1084  NH1 ARG A 225     -23.650  21.408 -24.868  1.00  0.00           N
ATOM   1085  NH2 ARG A 225     -22.361  21.613 -26.740  1.00  0.00           N
ATOM   1086  HN  ARG A 225     -18.983  20.402 -20.890  1.00  0.00           H
ATOM   1087  HA  ARG A 225     -21.601  19.101 -21.082  1.00  0.00           H
ATOM   1088  HB1 ARG A 225     -20.314  17.369 -22.545  1.00  0.00           H
ATOM   1089  HB2 ARG A 225     -18.806  18.248 -22.028  1.00  0.00           H
ATOM   1090  HG1 ARG A 225     -19.592  18.818 -24.366  1.00  0.00           H
ATOM   1091  HG2 ARG A 225     -19.710  20.304 -23.357  1.00  0.00           H
ATOM   1092  HD1 ARG A 225     -22.197  19.828 -23.016  1.00  0.00           H
ATOM   1093  HD2 ARG A 225     -22.085  18.486 -24.192  1.00  0.00           H
ATOM   1094  HE  ARG A 225     -20.872  20.162 -25.774  1.00  0.00           H
ATOM   1095 1HH1 ARG A 225     -23.758  20.921 -24.000  1.00  0.00           H
ATOM   1096 2HH1 ARG A 225     -24.440  21.710 -25.402  1.00  0.00           H
ATOM   1097 1HH2 ARG A 225     -21.576  21.271 -27.257  1.00  0.00           H
ATOM   1098 2HH2 ARG A 225     -23.030  22.259 -27.108  1.00  0.00           H
ATOM   1099  N   ARG A 226     -19.632  18.343 -18.709  1.00  0.00           N
ATOM   1100  CA  ARG A 226     -19.322  17.495 -17.589  1.00  0.00           C
ATOM   1101  C   ARG A 226     -20.288  17.561 -16.514  1.00  0.00           C
ATOM   1102  O   ARG A 226     -21.233  18.295 -16.624  1.00  0.00           O
ATOM   1103  CB  ARG A 226     -17.923  17.882 -16.928  1.00  0.00           C
ATOM   1104  CG  ARG A 226     -16.716  17.621 -17.867  1.00  0.00           C
ATOM   1105  CD  ARG A 226     -16.281  16.164 -18.270  1.00  0.00           C
ATOM   1106  NE  ARG A 226     -17.019  15.605 -19.405  1.00  0.00           N
ATOM   1107  CZ  ARG A 226     -16.810  15.878 -20.672  1.00  0.00           C
ATOM   1108  NH1 ARG A 226     -15.754  16.486 -21.182  1.00  0.00           N
ATOM   1109  NH2 ARG A 226     -17.710  15.509 -21.561  1.00  0.00           N
ATOM   1110  HN  ARG A 226     -19.068  19.163 -18.763  1.00  0.00           H
ATOM   1111  HA  ARG A 226     -19.281  16.445 -17.841  1.00  0.00           H
ATOM   1112  HB1 ARG A 226     -17.632  17.329 -16.009  1.00  0.00           H
ATOM   1113  HB2 ARG A 226     -18.038  18.959 -16.678  1.00  0.00           H
ATOM   1114  HG1 ARG A 226     -15.809  17.972 -17.329  1.00  0.00           H
ATOM   1115  HG2 ARG A 226     -16.711  18.226 -18.798  1.00  0.00           H
ATOM   1116  HD1 ARG A 226     -16.433  15.544 -17.360  1.00  0.00           H
ATOM   1117  HD2 ARG A 226     -15.206  16.100 -18.543  1.00  0.00           H
ATOM   1118  HE  ARG A 226     -17.773  14.966 -19.249  1.00  0.00           H
ATOM   1119 1HH1 ARG A 226     -15.127  16.901 -20.523  1.00  0.00           H
ATOM   1120 2HH1 ARG A 226     -15.869  16.736 -22.144  1.00  0.00           H
ATOM   1121 1HH2 ARG A 226     -18.474  14.918 -21.301  1.00  0.00           H
ATOM   1122 2HH2 ARG A 226     -17.641  15.857 -22.496  1.00  0.00           H
ATOM   1123  N   PHE A 227     -20.196  16.804 -15.332  1.00  0.00           N
ATOM   1124  CA  PHE A 227     -21.009  16.819 -14.148  1.00  0.00           C
ATOM   1125  C   PHE A 227     -20.008  17.186 -13.016  1.00  0.00           C
ATOM   1126  O   PHE A 227     -19.028  16.470 -12.719  1.00  0.00           O
ATOM   1127  CB  PHE A 227     -21.532  15.437 -13.759  1.00  0.00           C
ATOM   1128  CG  PHE A 227     -22.733  15.729 -12.837  1.00  0.00           C
ATOM   1129  CD1 PHE A 227     -23.912  16.172 -13.453  1.00  0.00           C
ATOM   1130  CD2 PHE A 227     -22.770  15.436 -11.437  1.00  0.00           C
ATOM   1131  CE1 PHE A 227     -25.114  16.258 -12.726  1.00  0.00           C
ATOM   1132  CE2 PHE A 227     -23.966  15.604 -10.698  1.00  0.00           C
ATOM   1133  CZ  PHE A 227     -25.178  16.044 -11.295  1.00  0.00           C
ATOM   1134  HN  PHE A 227     -19.453  16.139 -15.335  1.00  0.00           H
ATOM   1135  HA  PHE A 227     -21.798  17.556 -14.187  1.00  0.00           H
ATOM   1136  HB1 PHE A 227     -20.770  14.690 -13.450  1.00  0.00           H
ATOM   1137  HB2 PHE A 227     -22.049  15.080 -14.675  1.00  0.00           H
ATOM   1138  HD1 PHE A 227     -23.965  16.245 -14.529  1.00  0.00           H
ATOM   1139  HD2 PHE A 227     -21.808  15.105 -11.074  1.00  0.00           H
ATOM   1140  HE1 PHE A 227     -26.056  16.631 -13.103  1.00  0.00           H
ATOM   1141  HE2 PHE A 227     -23.971  15.377  -9.642  1.00  0.00           H
ATOM   1142  HZ  PHE A 227     -26.048  16.369 -10.744  1.00  0.00           H
ATOM   1143  N   ARG A 228     -20.236  18.369 -12.304  1.00  0.00           N
ATOM   1144  CA  ARG A 228     -19.183  18.970 -11.462  1.00  0.00           C
ATOM   1145  C   ARG A 228     -20.054  19.438 -10.263  1.00  0.00           C
ATOM   1146  O   ARG A 228     -21.157  19.892 -10.401  1.00  0.00           O
ATOM   1147  CB  ARG A 228     -18.330  20.166 -12.018  1.00  0.00           C
ATOM   1148  CG  ARG A 228     -17.480  19.935 -13.315  1.00  0.00           C
ATOM   1149  CD  ARG A 228     -16.477  18.743 -13.211  1.00  0.00           C
ATOM   1150  NE  ARG A 228     -15.578  18.902 -14.393  1.00  0.00           N
ATOM   1151  CZ  ARG A 228     -14.504  18.150 -14.575  1.00  0.00           C
ATOM   1152  NH1 ARG A 228     -14.251  17.043 -13.904  1.00  0.00           N
ATOM   1153  NH2 ARG A 228     -13.716  18.354 -15.613  1.00  0.00           N
ATOM   1154  HN  ARG A 228     -21.098  18.851 -12.443  1.00  0.00           H
ATOM   1155  HA  ARG A 228     -18.585  18.182 -11.030  1.00  0.00           H
ATOM   1156  HB1 ARG A 228     -17.645  20.407 -11.178  1.00  0.00           H
ATOM   1157  HB2 ARG A 228     -18.955  21.068 -12.192  1.00  0.00           H
ATOM   1158  HG1 ARG A 228     -16.958  20.887 -13.548  1.00  0.00           H
ATOM   1159  HG2 ARG A 228     -18.098  19.652 -14.195  1.00  0.00           H
ATOM   1160  HD1 ARG A 228     -17.050  17.791 -13.209  1.00  0.00           H
ATOM   1161  HD2 ARG A 228     -15.859  18.807 -12.290  1.00  0.00           H
ATOM   1162  HE  ARG A 228     -15.529  19.817 -14.794  1.00  0.00           H
ATOM   1163 1HH1 ARG A 228     -15.036  16.551 -13.527  1.00  0.00           H
ATOM   1164 2HH1 ARG A 228     -13.576  16.447 -14.336  1.00  0.00           H
ATOM   1165 1HH2 ARG A 228     -13.953  19.069 -16.271  1.00  0.00           H
ATOM   1166 2HH2 ARG A 228     -13.072  17.624 -15.842  1.00  0.00           H
ATOM   1167  N   TYR A 229     -19.468  19.441  -9.009  1.00  0.00           N
ATOM   1168  CA  TYR A 229     -19.953  20.047  -7.790  1.00  0.00           C
ATOM   1169  C   TYR A 229     -20.578  21.478  -7.919  1.00  0.00           C
ATOM   1170  O   TYR A 229     -20.235  22.231  -8.819  1.00  0.00           O
ATOM   1171  CB  TYR A 229     -18.804  20.010  -6.789  1.00  0.00           C
ATOM   1172  CG  TYR A 229     -18.550  18.611  -6.258  1.00  0.00           C
ATOM   1173  CD1 TYR A 229     -17.320  17.919  -6.553  1.00  0.00           C
ATOM   1174  CD2 TYR A 229     -19.398  18.047  -5.340  1.00  0.00           C
ATOM   1175  CE1 TYR A 229     -16.986  16.717  -5.877  1.00  0.00           C
ATOM   1176  CE2 TYR A 229     -19.029  16.849  -4.715  1.00  0.00           C
ATOM   1177  CZ  TYR A 229     -17.888  16.137  -5.009  1.00  0.00           C
ATOM   1178  OH  TYR A 229     -17.433  14.966  -4.272  1.00  0.00           O
ATOM   1179  HN  TYR A 229     -18.579  19.015  -8.862  1.00  0.00           H
ATOM   1180  HA  TYR A 229     -20.735  19.367  -7.485  1.00  0.00           H
ATOM   1181  HB1 TYR A 229     -18.984  20.658  -5.905  1.00  0.00           H
ATOM   1182  HB2 TYR A 229     -17.881  20.391  -7.278  1.00  0.00           H
ATOM   1183  HD1 TYR A 229     -16.596  18.340  -7.235  1.00  0.00           H
ATOM   1184  HD2 TYR A 229     -20.325  18.536  -5.077  1.00  0.00           H
ATOM   1185  HE1 TYR A 229     -16.070  16.209  -6.140  1.00  0.00           H
ATOM   1186  HE2 TYR A 229     -19.713  16.403  -4.008  1.00  0.00           H
ATOM   1187  HH  TYR A 229     -18.159  14.778  -3.671  1.00  0.00           H
ATOM   1188  N   PRO A 230     -21.503  21.865  -7.065  1.00  0.00           N
ATOM   1189  CA  PRO A 230     -22.054  23.219  -7.053  1.00  0.00           C
ATOM   1190  C   PRO A 230     -21.180  24.471  -7.238  1.00  0.00           C
ATOM   1191  O   PRO A 230     -20.362  24.823  -6.405  1.00  0.00           O
ATOM   1192  CB  PRO A 230     -22.697  23.324  -5.655  1.00  0.00           C
ATOM   1193  CG  PRO A 230     -23.209  21.877  -5.366  1.00  0.00           C
ATOM   1194  CD  PRO A 230     -22.169  21.031  -5.990  1.00  0.00           C
ATOM   1195  HA  PRO A 230     -22.879  23.266  -7.749  1.00  0.00           H
ATOM   1196  HB1 PRO A 230     -23.482  24.108  -5.598  1.00  0.00           H
ATOM   1197  HB2 PRO A 230     -21.976  23.711  -4.903  1.00  0.00           H
ATOM   1198  HG1 PRO A 230     -23.345  21.875  -4.263  1.00  0.00           H
ATOM   1199  HG2 PRO A 230     -24.188  21.707  -5.865  1.00  0.00           H
ATOM   1200  HD1 PRO A 230     -21.390  20.789  -5.234  1.00  0.00           H
ATOM   1201  HD2 PRO A 230     -22.541  20.076  -6.417  1.00  0.00           H
ATOM   1202  N   GLU A 231     -21.402  25.213  -8.328  1.00  0.00           N
ATOM   1203  CA  GLU A 231     -20.491  26.242  -8.657  1.00  0.00           C
ATOM   1204  C   GLU A 231     -20.972  27.358  -9.557  1.00  0.00           C
ATOM   1205  O   GLU A 231     -20.450  28.458  -9.512  1.00  0.00           O
ATOM   1206  CB  GLU A 231     -19.254  25.502  -9.341  1.00  0.00           C
ATOM   1207  CG  GLU A 231     -18.528  26.184 -10.522  1.00  0.00           C
ATOM   1208  CD  GLU A 231     -17.544  25.228 -11.144  1.00  0.00           C
ATOM   1209  OE1 GLU A 231     -17.957  24.157 -11.675  1.00  0.00           O
ATOM   1210  OE2 GLU A 231     -16.318  25.516 -11.027  1.00  0.00           O
ATOM   1211  HN  GLU A 231     -22.174  25.073  -8.943  1.00  0.00           H
ATOM   1212  HA  GLU A 231     -20.157  26.889  -7.860  1.00  0.00           H
ATOM   1213  HB1 GLU A 231     -19.659  24.529  -9.692  1.00  0.00           H
ATOM   1214  HB2 GLU A 231     -18.399  25.344  -8.649  1.00  0.00           H
ATOM   1215  HG1 GLU A 231     -18.016  27.081 -10.110  1.00  0.00           H
ATOM   1216  HG2 GLU A 231     -19.269  26.495 -11.289  1.00  0.00           H
ATOM   1217  N   ARG A 232     -22.119  27.192 -10.298  1.00  0.00           N
ATOM   1218  CA  ARG A 232     -22.662  28.057 -11.282  1.00  0.00           C
ATOM   1219  C   ARG A 232     -23.166  29.456 -10.811  1.00  0.00           C
ATOM   1220  O   ARG A 232     -22.835  30.369 -11.539  1.00  0.00           O
ATOM   1221  CB  ARG A 232     -23.716  27.457 -12.209  1.00  0.00           C
ATOM   1222  CG  ARG A 232     -23.052  26.299 -13.056  1.00  0.00           C
ATOM   1223  CD  ARG A 232     -24.070  25.696 -14.022  1.00  0.00           C
ATOM   1224  NE  ARG A 232     -23.430  24.593 -14.782  1.00  0.00           N
ATOM   1225  CZ  ARG A 232     -23.993  23.718 -15.625  1.00  0.00           C
ATOM   1226  NH1 ARG A 232     -25.316  23.731 -15.851  1.00  0.00           N
ATOM   1227  NH2 ARG A 232     -23.198  22.896 -16.268  1.00  0.00           N
ATOM   1228  HN  ARG A 232     -22.675  26.367 -10.242  1.00  0.00           H
ATOM   1229  HA  ARG A 232     -21.805  28.399 -11.845  1.00  0.00           H
ATOM   1230  HB1 ARG A 232     -24.144  28.139 -12.975  1.00  0.00           H
ATOM   1231  HB2 ARG A 232     -24.538  27.079 -11.564  1.00  0.00           H
ATOM   1232  HG1 ARG A 232     -22.664  25.570 -12.313  1.00  0.00           H
ATOM   1233  HG2 ARG A 232     -22.157  26.780 -13.507  1.00  0.00           H
ATOM   1234  HD1 ARG A 232     -24.507  26.359 -14.799  1.00  0.00           H
ATOM   1235  HD2 ARG A 232     -24.912  25.297 -13.417  1.00  0.00           H
ATOM   1236  HE  ARG A 232     -22.454  24.466 -14.610  1.00  0.00           H
ATOM   1237 1HH1 ARG A 232     -25.797  24.553 -15.546  1.00  0.00           H
ATOM   1238 2HH1 ARG A 232     -25.592  23.145 -16.612  1.00  0.00           H
ATOM   1239 1HH2 ARG A 232     -22.257  22.878 -15.934  1.00  0.00           H
ATOM   1240 2HH2 ARG A 232     -23.634  22.289 -16.933  1.00  0.00           H
ATOM   1241  N   PRO A 233     -23.832  29.569  -9.605  1.00  0.00           N
ATOM   1242  CA  PRO A 233     -23.858  30.777  -8.810  1.00  0.00           C
ATOM   1243  C   PRO A 233     -22.672  31.655  -8.866  1.00  0.00           C
ATOM   1244  O   PRO A 233     -22.797  32.784  -9.228  1.00  0.00           O
ATOM   1245  CB  PRO A 233     -24.220  30.327  -7.409  1.00  0.00           C
ATOM   1246  CG  PRO A 233     -25.255  29.190  -7.825  1.00  0.00           C
ATOM   1247  CD  PRO A 233     -24.552  28.448  -8.969  1.00  0.00           C
ATOM   1248  HA  PRO A 233     -24.545  31.533  -9.159  1.00  0.00           H
ATOM   1249  HB1 PRO A 233     -24.567  31.151  -6.749  1.00  0.00           H
ATOM   1250  HB2 PRO A 233     -23.339  29.835  -6.946  1.00  0.00           H
ATOM   1251  HG1 PRO A 233     -25.479  28.548  -6.948  1.00  0.00           H
ATOM   1252  HG2 PRO A 233     -26.195  29.672  -8.168  1.00  0.00           H
ATOM   1253  HD1 PRO A 233     -23.824  27.731  -8.533  1.00  0.00           H
ATOM   1254  HD2 PRO A 233     -25.277  27.996  -9.679  1.00  0.00           H
ATOM   1255  N   ILE A 234     -21.494  31.135  -8.473  1.00  0.00           N
ATOM   1256  CA  ILE A 234     -20.254  31.971  -8.481  1.00  0.00           C
ATOM   1257  C   ILE A 234     -19.889  32.280  -9.933  1.00  0.00           C
ATOM   1258  O   ILE A 234     -19.508  33.391 -10.270  1.00  0.00           O
ATOM   1259  CB  ILE A 234     -19.113  31.465  -7.601  1.00  0.00           C
ATOM   1260  CG1 ILE A 234     -19.692  31.150  -6.162  1.00  0.00           C
ATOM   1261  CG2 ILE A 234     -17.984  32.528  -7.644  1.00  0.00           C
ATOM   1262  CD  ILE A 234     -20.190  32.354  -5.302  1.00  0.00           C
ATOM   1263  HN  ILE A 234     -21.388  30.188  -8.180  1.00  0.00           H
ATOM   1264  HA  ILE A 234     -20.567  32.914  -8.059  1.00  0.00           H
ATOM   1265  HB  ILE A 234     -18.681  30.480  -7.879  1.00  0.00           H
ATOM   1266 1HG1 ILE A 234     -18.873  30.698  -5.562  1.00  0.00           H
ATOM   1267 2HG1 ILE A 234     -20.476  30.377  -6.310  1.00  0.00           H
ATOM   1268 1HG2 ILE A 234     -17.281  32.310  -6.811  1.00  0.00           H
ATOM   1269 2HG2 ILE A 234     -18.412  33.551  -7.572  1.00  0.00           H
ATOM   1270 3HG2 ILE A 234     -17.421  32.439  -8.597  1.00  0.00           H
ATOM   1271  HD1 ILE A 234     -19.316  33.028  -5.171  1.00  0.00           H
ATOM   1272  HD2 ILE A 234     -20.553  32.042  -4.300  1.00  0.00           H
ATOM   1273  HD3 ILE A 234     -20.964  32.956  -5.824  1.00  0.00           H
ATOM   1274  N   ILE A 235     -20.148  31.384 -10.864  1.00  0.00           N
ATOM   1275  CA  ILE A 235     -19.918  31.743 -12.332  1.00  0.00           C
ATOM   1276  C   ILE A 235     -20.763  32.974 -12.758  1.00  0.00           C
ATOM   1277  O   ILE A 235     -20.341  33.898 -13.445  1.00  0.00           O
ATOM   1278  CB  ILE A 235     -19.911  30.563 -13.357  1.00  0.00           C
ATOM   1279  CG1 ILE A 235     -19.077  29.307 -12.856  1.00  0.00           C
ATOM   1280  CG2 ILE A 235     -19.383  31.079 -14.712  1.00  0.00           C
ATOM   1281  CD  ILE A 235     -17.576  29.621 -12.656  1.00  0.00           C
ATOM   1282  HN  ILE A 235     -20.348  30.425 -10.679  1.00  0.00           H
ATOM   1283  HA  ILE A 235     -18.891  32.071 -12.377  1.00  0.00           H
ATOM   1284  HB  ILE A 235     -20.975  30.303 -13.543  1.00  0.00           H
ATOM   1285 1HG1 ILE A 235     -19.052  28.623 -13.732  1.00  0.00           H
ATOM   1286 2HG1 ILE A 235     -19.553  28.832 -11.971  1.00  0.00           H
ATOM   1287 1HG2 ILE A 235     -20.104  31.693 -15.290  1.00  0.00           H
ATOM   1288 2HG2 ILE A 235     -18.879  30.292 -15.312  1.00  0.00           H
ATOM   1289 3HG2 ILE A 235     -18.540  31.774 -14.512  1.00  0.00           H
ATOM   1290  HD1 ILE A 235     -17.422  30.253 -11.756  1.00  0.00           H
ATOM   1291  HD2 ILE A 235     -17.075  29.955 -13.589  1.00  0.00           H
ATOM   1292  HD3 ILE A 235     -17.157  28.628 -12.388  1.00  0.00           H
ATOM   1293  N   TYR A 236     -22.059  33.108 -12.389  1.00  0.00           N
ATOM   1294  CA  TYR A 236     -22.947  34.242 -12.681  1.00  0.00           C
ATOM   1295  C   TYR A 236     -22.479  35.555 -12.028  1.00  0.00           C
ATOM   1296  O   TYR A 236     -22.630  36.643 -12.616  1.00  0.00           O
ATOM   1297  CB  TYR A 236     -24.333  33.853 -12.044  1.00  0.00           C
ATOM   1298  CG  TYR A 236     -24.993  32.733 -12.810  1.00  0.00           C
ATOM   1299  CD1 TYR A 236     -25.498  31.626 -12.172  1.00  0.00           C
ATOM   1300  CD2 TYR A 236     -25.048  32.851 -14.214  1.00  0.00           C
ATOM   1301  CE1 TYR A 236     -26.151  30.598 -12.894  1.00  0.00           C
ATOM   1302  CE2 TYR A 236     -25.720  31.841 -14.931  1.00  0.00           C
ATOM   1303  CZ  TYR A 236     -26.208  30.681 -14.312  1.00  0.00           C
ATOM   1304  OH  TYR A 236     -27.107  29.901 -14.993  1.00  0.00           O
ATOM   1305  HN  TYR A 236     -22.520  32.295 -12.041  1.00  0.00           H
ATOM   1306  HA  TYR A 236     -23.039  34.452 -13.736  1.00  0.00           H
ATOM   1307  HB1 TYR A 236     -25.046  34.705 -12.100  1.00  0.00           H
ATOM   1308  HB2 TYR A 236     -24.314  33.500 -10.991  1.00  0.00           H
ATOM   1309  HD1 TYR A 236     -25.532  31.582 -11.094  1.00  0.00           H
ATOM   1310  HD2 TYR A 236     -24.839  33.761 -14.757  1.00  0.00           H
ATOM   1311  HE1 TYR A 236     -26.902  30.084 -12.313  1.00  0.00           H
ATOM   1312  HE2 TYR A 236     -25.941  32.040 -15.969  1.00  0.00           H
ATOM   1313  HH  TYR A 236     -27.106  28.981 -14.719  1.00  0.00           H
ATOM   1314  N   TYR A 237     -21.875  35.379 -10.824  1.00  0.00           N
ATOM   1315  CA  TYR A 237     -21.408  36.490 -10.007  1.00  0.00           C
ATOM   1316  C   TYR A 237     -20.002  37.011 -10.448  1.00  0.00           C
ATOM   1317  O   TYR A 237     -19.632  38.217 -10.411  1.00  0.00           O
ATOM   1318  CB  TYR A 237     -21.294  35.983  -8.505  1.00  0.00           C
ATOM   1319  CG  TYR A 237     -20.786  36.998  -7.543  1.00  0.00           C
ATOM   1320  CD1 TYR A 237     -19.662  36.723  -6.694  1.00  0.00           C
ATOM   1321  CD2 TYR A 237     -21.396  38.255  -7.301  1.00  0.00           C
ATOM   1322  CE1 TYR A 237     -19.019  37.699  -5.988  1.00  0.00           C
ATOM   1323  CE2 TYR A 237     -20.801  39.256  -6.462  1.00  0.00           C
ATOM   1324  CZ  TYR A 237     -19.605  39.010  -5.835  1.00  0.00           C
ATOM   1325  OH  TYR A 237     -18.803  40.020  -5.272  1.00  0.00           O
ATOM   1326  HN  TYR A 237     -21.968  34.539 -10.297  1.00  0.00           H
ATOM   1327  HA  TYR A 237     -22.156  37.267 -10.065  1.00  0.00           H
ATOM   1328  HB1 TYR A 237     -20.593  35.122  -8.491  1.00  0.00           H
ATOM   1329  HB2 TYR A 237     -22.264  35.582  -8.142  1.00  0.00           H
ATOM   1330  HD1 TYR A 237     -19.253  35.724  -6.668  1.00  0.00           H
ATOM   1331  HD2 TYR A 237     -22.301  38.441  -7.859  1.00  0.00           H
ATOM   1332  HE1 TYR A 237     -18.021  37.614  -5.584  1.00  0.00           H
ATOM   1333  HE2 TYR A 237     -21.439  40.109  -6.286  1.00  0.00           H
ATOM   1334  HH  TYR A 237     -19.317  40.829  -5.222  1.00  0.00           H
ATOM   1335  N   SER A 238     -19.237  36.112 -11.079  1.00  0.00           N
ATOM   1336  CA  SER A 238     -17.975  36.455 -11.766  1.00  0.00           C
ATOM   1337  C   SER A 238     -18.168  37.434 -12.995  1.00  0.00           C
ATOM   1338  O   SER A 238     -17.494  38.464 -13.067  1.00  0.00           O
ATOM   1339  CB  SER A 238     -17.194  35.219 -12.199  1.00  0.00           C
ATOM   1340  OG  SER A 238     -15.866  35.459 -12.674  1.00  0.00           O
ATOM   1341  HN  SER A 238     -19.501  35.151 -11.102  1.00  0.00           H
ATOM   1342  HA  SER A 238     -17.296  37.042 -11.166  1.00  0.00           H
ATOM   1343  HB1 SER A 238     -17.872  34.715 -12.919  1.00  0.00           H
ATOM   1344  HB2 SER A 238     -17.197  34.620 -11.262  1.00  0.00           H
ATOM   1345  HG1 SER A 238     -15.566  34.706 -13.188  1.00  0.00           H
ATOM   1346  N   VAL A 239     -19.180  37.289 -13.851  1.00  0.00           N
ATOM   1347  CA  VAL A 239     -19.500  38.304 -14.908  1.00  0.00           C
ATOM   1348  C   VAL A 239     -19.851  39.689 -14.293  1.00  0.00           C
ATOM   1349  O   VAL A 239     -19.398  40.717 -14.708  1.00  0.00           O
ATOM   1350  CB  VAL A 239     -20.629  37.922 -15.787  1.00  0.00           C
ATOM   1351  CG1 VAL A 239     -20.470  38.858 -17.044  1.00  0.00           C
ATOM   1352  CG2 VAL A 239     -20.789  36.398 -16.220  1.00  0.00           C
ATOM   1353  HN  VAL A 239     -19.857  36.575 -13.690  1.00  0.00           H
ATOM   1354  HA  VAL A 239     -18.685  38.529 -15.580  1.00  0.00           H
ATOM   1355  HB  VAL A 239     -21.616  38.135 -15.325  1.00  0.00           H
ATOM   1356 1HG1 VAL A 239     -19.390  38.824 -17.303  1.00  0.00           H
ATOM   1357 2HG1 VAL A 239     -20.739  39.917 -16.843  1.00  0.00           H
ATOM   1358 3HG1 VAL A 239     -21.123  38.503 -17.870  1.00  0.00           H
ATOM   1359 1HG2 VAL A 239     -19.871  36.135 -16.788  1.00  0.00           H
ATOM   1360 2HG2 VAL A 239     -21.757  36.305 -16.757  1.00  0.00           H
ATOM   1361 3HG2 VAL A 239     -20.831  35.749 -15.319  1.00  0.00           H
ATOM   1362  N   CYS A 240     -20.651  39.687 -13.246  1.00  0.00           N
ATOM   1363  CA  CYS A 240     -21.032  40.924 -12.509  1.00  0.00           C
ATOM   1364  C   CYS A 240     -19.785  41.695 -12.005  1.00  0.00           C
ATOM   1365  O   CYS A 240     -19.673  42.905 -12.036  1.00  0.00           O
ATOM   1366  CB  CYS A 240     -22.024  40.669 -11.286  1.00  0.00           C
ATOM   1367  SG  CYS A 240     -23.527  39.868 -11.881  1.00  0.00           S
ATOM   1368  HN  CYS A 240     -21.015  38.875 -12.798  1.00  0.00           H
ATOM   1369  HA  CYS A 240     -21.578  41.644 -13.100  1.00  0.00           H
ATOM   1370  HB1 CYS A 240     -22.349  41.677 -10.950  1.00  0.00           H
ATOM   1371  HB2 CYS A 240     -21.493  40.158 -10.454  1.00  0.00           H
ATOM   1372  HG1 CYS A 240     -23.045  38.636 -11.819  1.00  0.00           H
ATOM   1373  N   TYR A 241     -18.750  40.946 -11.440  1.00  0.00           N
ATOM   1374  CA  TYR A 241     -17.484  41.488 -10.945  1.00  0.00           C
ATOM   1375  C   TYR A 241     -16.594  42.108 -12.112  1.00  0.00           C
ATOM   1376  O   TYR A 241     -16.024  43.148 -12.019  1.00  0.00           O
ATOM   1377  CB  TYR A 241     -16.719  40.280 -10.249  1.00  0.00           C
ATOM   1378  CG  TYR A 241     -15.715  40.788  -9.286  1.00  0.00           C
ATOM   1379  CD1 TYR A 241     -15.976  40.735  -7.881  1.00  0.00           C
ATOM   1380  CD2 TYR A 241     -14.567  41.478  -9.669  1.00  0.00           C
ATOM   1381  CE1 TYR A 241     -15.133  41.357  -6.962  1.00  0.00           C
ATOM   1382  CE2 TYR A 241     -13.709  42.062  -8.793  1.00  0.00           C
ATOM   1383  CZ  TYR A 241     -14.034  42.080  -7.435  1.00  0.00           C
ATOM   1384  OH  TYR A 241     -13.175  42.659  -6.513  1.00  0.00           O
ATOM   1385  HN  TYR A 241     -18.813  39.971 -11.243  1.00  0.00           H
ATOM   1386  HA  TYR A 241     -17.583  42.261 -10.197  1.00  0.00           H
ATOM   1387  HB1 TYR A 241     -16.323  39.505 -10.938  1.00  0.00           H
ATOM   1388  HB2 TYR A 241     -17.540  39.719  -9.753  1.00  0.00           H
ATOM   1389  HD1 TYR A 241     -16.799  40.143  -7.512  1.00  0.00           H
ATOM   1390  HD2 TYR A 241     -14.334  41.561 -10.721  1.00  0.00           H
ATOM   1391  HE1 TYR A 241     -15.459  41.339  -5.933  1.00  0.00           H
ATOM   1392  HE2 TYR A 241     -12.816  42.582  -9.107  1.00  0.00           H
ATOM   1393  HH  TYR A 241     -13.519  42.561  -5.622  1.00  0.00           H
ATOM   1394  N   SER A 242     -16.651  41.446 -13.277  1.00  0.00           N
ATOM   1395  CA  SER A 242     -16.064  41.996 -14.529  1.00  0.00           C
ATOM   1396  C   SER A 242     -16.814  43.275 -14.954  1.00  0.00           C
ATOM   1397  O   SER A 242     -16.217  44.342 -15.063  1.00  0.00           O
ATOM   1398  CB  SER A 242     -16.245  40.816 -15.639  1.00  0.00           C
ATOM   1399  OG  SER A 242     -15.082  40.796 -16.438  1.00  0.00           O
ATOM   1400  HN  SER A 242     -17.078  40.549 -13.366  1.00  0.00           H
ATOM   1401  HA  SER A 242     -15.007  42.113 -14.344  1.00  0.00           H
ATOM   1402  HB1 SER A 242     -17.092  41.074 -16.308  1.00  0.00           H
ATOM   1403  HB2 SER A 242     -16.430  39.784 -15.271  1.00  0.00           H
ATOM   1404  HG1 SER A 242     -14.486  40.148 -16.056  1.00  0.00           H
ATOM   1405  N   ILE A 243     -18.165  43.313 -14.998  1.00  0.00           N
ATOM   1406  CA  ILE A 243     -18.958  44.496 -15.388  1.00  0.00           C
ATOM   1407  C   ILE A 243     -18.605  45.745 -14.468  1.00  0.00           C
ATOM   1408  O   ILE A 243     -18.379  46.898 -14.923  1.00  0.00           O
ATOM   1409  CB  ILE A 243     -20.474  44.139 -15.467  1.00  0.00           C
ATOM   1410  CG1 ILE A 243     -20.714  43.077 -16.558  1.00  0.00           C
ATOM   1411  CG2 ILE A 243     -21.384  45.366 -15.539  1.00  0.00           C
ATOM   1412  CD  ILE A 243     -20.729  43.663 -18.081  1.00  0.00           C
ATOM   1413  HN  ILE A 243     -18.673  42.503 -14.718  1.00  0.00           H
ATOM   1414  HA  ILE A 243     -18.604  44.741 -16.379  1.00  0.00           H
ATOM   1415  HB  ILE A 243     -20.726  43.553 -14.557  1.00  0.00           H
ATOM   1416 1HG1 ILE A 243     -21.743  42.671 -16.449  1.00  0.00           H
ATOM   1417 2HG1 ILE A 243     -20.145  42.126 -16.479  1.00  0.00           H
ATOM   1418 1HG2 ILE A 243     -21.420  45.804 -14.519  1.00  0.00           H
ATOM   1419 2HG2 ILE A 243     -22.417  45.154 -15.889  1.00  0.00           H
ATOM   1420 3HG2 ILE A 243     -21.106  46.174 -16.249  1.00  0.00           H
ATOM   1421  HD1 ILE A 243     -21.556  43.160 -18.628  1.00  0.00           H
ATOM   1422  HD2 ILE A 243     -19.792  43.433 -18.630  1.00  0.00           H
ATOM   1423  HD3 ILE A 243     -20.905  44.759 -18.127  1.00  0.00           H
ATOM   1424  N   VAL A 244     -18.518  45.587 -13.113  1.00  0.00           N
ATOM   1425  CA  VAL A 244     -18.023  46.631 -12.152  1.00  0.00           C
ATOM   1426  C   VAL A 244     -16.583  47.099 -12.457  1.00  0.00           C
ATOM   1427  O   VAL A 244     -16.269  48.267 -12.484  1.00  0.00           O
ATOM   1428  CB  VAL A 244     -18.106  46.082 -10.684  1.00  0.00           C
ATOM   1429  CG1 VAL A 244     -17.188  46.862  -9.656  1.00  0.00           C
ATOM   1430  CG2 VAL A 244     -19.565  46.336 -10.198  1.00  0.00           C
ATOM   1431  HN  VAL A 244     -18.698  44.688 -12.723  1.00  0.00           H
ATOM   1432  HA  VAL A 244     -18.620  47.531 -12.136  1.00  0.00           H
ATOM   1433  HB  VAL A 244     -17.774  45.030 -10.549  1.00  0.00           H
ATOM   1434 1HG1 VAL A 244     -17.313  47.963  -9.745  1.00  0.00           H
ATOM   1435 2HG1 VAL A 244     -16.122  46.630  -9.863  1.00  0.00           H
ATOM   1436 3HG1 VAL A 244     -17.284  46.566  -8.589  1.00  0.00           H
ATOM   1437 1HG2 VAL A 244     -19.808  47.399 -10.408  1.00  0.00           H
ATOM   1438 2HG2 VAL A 244     -19.720  46.103  -9.123  1.00  0.00           H
ATOM   1439 3HG2 VAL A 244     -20.278  45.822 -10.879  1.00  0.00           H
ATOM   1440  N   SER A 245     -15.722  46.102 -12.672  1.00  0.00           N
ATOM   1441  CA  SER A 245     -14.305  46.243 -13.059  1.00  0.00           C
ATOM   1442  C   SER A 245     -14.127  46.918 -14.407  1.00  0.00           C
ATOM   1443  O   SER A 245     -13.366  47.843 -14.487  1.00  0.00           O
ATOM   1444  CB  SER A 245     -13.513  44.857 -12.976  1.00  0.00           C
ATOM   1445  OG  SER A 245     -13.606  44.238 -11.679  1.00  0.00           O
ATOM   1446  HN  SER A 245     -15.967  45.186 -12.362  1.00  0.00           H
ATOM   1447  HA  SER A 245     -13.803  46.885 -12.351  1.00  0.00           H
ATOM   1448  HB1 SER A 245     -12.470  44.872 -13.360  1.00  0.00           H
ATOM   1449  HB2 SER A 245     -14.053  44.213 -13.702  1.00  0.00           H
ATOM   1450  HG1 SER A 245     -14.419  43.731 -11.729  1.00  0.00           H
ATOM   1451  N   LEU A 246     -14.847  46.499 -15.497  1.00  0.00           N
ATOM   1452  CA  LEU A 246     -14.891  47.213 -16.792  1.00  0.00           C
ATOM   1453  C   LEU A 246     -15.466  48.645 -16.612  1.00  0.00           C
ATOM   1454  O   LEU A 246     -14.982  49.552 -17.315  1.00  0.00           O
ATOM   1455  CB  LEU A 246     -15.789  46.455 -17.824  1.00  0.00           C
ATOM   1456  CG  LEU A 246     -16.062  47.029 -19.305  1.00  0.00           C
ATOM   1457  CD1 LEU A 246     -14.792  47.068 -20.158  1.00  0.00           C
ATOM   1458  CD2 LEU A 246     -17.125  46.032 -19.921  1.00  0.00           C
ATOM   1459  HN  LEU A 246     -15.511  45.773 -15.335  1.00  0.00           H
ATOM   1460  HA  LEU A 246     -13.850  47.115 -17.062  1.00  0.00           H
ATOM   1461  HB1 LEU A 246     -16.814  46.367 -17.405  1.00  0.00           H
ATOM   1462  HB2 LEU A 246     -15.466  45.396 -17.916  1.00  0.00           H
ATOM   1463  HG  LEU A 246     -16.489  48.054 -19.333  1.00  0.00           H
ATOM   1464 1HD1 LEU A 246     -14.402  46.072 -20.456  1.00  0.00           H
ATOM   1465 2HD1 LEU A 246     -14.057  47.675 -19.586  1.00  0.00           H
ATOM   1466 3HD1 LEU A 246     -14.970  47.614 -21.108  1.00  0.00           H
ATOM   1467 1HD2 LEU A 246     -17.316  46.280 -20.987  1.00  0.00           H
ATOM   1468 2HD2 LEU A 246     -17.999  46.132 -19.243  1.00  0.00           H
ATOM   1469 3HD2 LEU A 246     -16.751  44.991 -19.813  1.00  0.00           H
ATOM   1470  N   MET A 247     -16.432  48.821 -15.802  1.00  0.00           N
ATOM   1471  CA  MET A 247     -17.095  50.087 -15.499  1.00  0.00           C
ATOM   1472  C   MET A 247     -16.032  51.057 -15.047  1.00  0.00           C
ATOM   1473  O   MET A 247     -15.858  52.130 -15.540  1.00  0.00           O
ATOM   1474  CB  MET A 247     -18.331  49.925 -14.594  1.00  0.00           C
ATOM   1475  CG  MET A 247     -19.120  51.213 -14.311  1.00  0.00           C
ATOM   1476  SD  MET A 247     -20.638  50.983 -13.477  1.00  0.00           S
ATOM   1477  CE  MET A 247     -19.949  50.486 -11.876  1.00  0.00           C
ATOM   1478  HN  MET A 247     -16.737  48.028 -15.280  1.00  0.00           H
ATOM   1479  HA  MET A 247     -17.458  50.483 -16.437  1.00  0.00           H
ATOM   1480  HB1 MET A 247     -17.991  49.489 -13.630  1.00  0.00           H
ATOM   1481  HB2 MET A 247     -19.024  49.212 -15.091  1.00  0.00           H
ATOM   1482  HG1 MET A 247     -19.328  51.702 -15.288  1.00  0.00           H
ATOM   1483  HG2 MET A 247     -18.527  51.844 -13.617  1.00  0.00           H
ATOM   1484  HE1 MET A 247     -19.236  51.228 -11.457  1.00  0.00           H
ATOM   1485  HE2 MET A 247     -19.461  49.493 -11.969  1.00  0.00           H
ATOM   1486  HE3 MET A 247     -20.776  50.332 -11.150  1.00  0.00           H
ATOM   1487  N   TYR A 248     -15.228  50.664 -14.057  1.00  0.00           N
ATOM   1488  CA  TYR A 248     -14.033  51.352 -13.628  1.00  0.00           C
ATOM   1489  C   TYR A 248     -12.912  51.505 -14.679  1.00  0.00           C
ATOM   1490  O   TYR A 248     -12.296  52.532 -14.841  1.00  0.00           O
ATOM   1491  CB  TYR A 248     -13.410  50.750 -12.249  1.00  0.00           C
ATOM   1492  CG  TYR A 248     -14.185  51.100 -11.082  1.00  0.00           C
ATOM   1493  CD1 TYR A 248     -14.738  50.083 -10.238  1.00  0.00           C
ATOM   1494  CD2 TYR A 248     -14.348  52.387 -10.633  1.00  0.00           C
ATOM   1495  CE1 TYR A 248     -15.439  50.319  -9.073  1.00  0.00           C
ATOM   1496  CE2 TYR A 248     -15.069  52.691  -9.481  1.00  0.00           C
ATOM   1497  CZ  TYR A 248     -15.600  51.590  -8.673  1.00  0.00           C
ATOM   1498  OH  TYR A 248     -16.267  51.972  -7.446  1.00  0.00           O
ATOM   1499  HN  TYR A 248     -15.411  49.844 -13.519  1.00  0.00           H
ATOM   1500  HA  TYR A 248     -14.352  52.381 -13.547  1.00  0.00           H
ATOM   1501  HB1 TYR A 248     -12.361  51.087 -12.111  1.00  0.00           H
ATOM   1502  HB2 TYR A 248     -13.318  49.643 -12.267  1.00  0.00           H
ATOM   1503  HD1 TYR A 248     -14.638  49.054 -10.550  1.00  0.00           H
ATOM   1504  HD2 TYR A 248     -14.052  53.178 -11.307  1.00  0.00           H
ATOM   1505  HE1 TYR A 248     -15.678  49.489  -8.425  1.00  0.00           H
ATOM   1506  HE2 TYR A 248     -15.131  53.706  -9.116  1.00  0.00           H
ATOM   1507  HH  TYR A 248     -16.465  51.198  -6.913  1.00  0.00           H
ATOM   1508  N   PHE A 249     -12.592  50.401 -15.405  1.00  0.00           N
ATOM   1509  CA  PHE A 249     -11.578  50.348 -16.424  1.00  0.00           C
ATOM   1510  C   PHE A 249     -11.788  51.294 -17.592  1.00  0.00           C
ATOM   1511  O   PHE A 249     -10.838  51.981 -18.000  1.00  0.00           O
ATOM   1512  CB  PHE A 249     -11.199  48.837 -16.638  1.00  0.00           C
ATOM   1513  CG  PHE A 249     -10.115  48.701 -17.680  1.00  0.00           C
ATOM   1514  CD1 PHE A 249      -8.789  49.082 -17.362  1.00  0.00           C
ATOM   1515  CD2 PHE A 249     -10.349  48.403 -19.062  1.00  0.00           C
ATOM   1516  CE1 PHE A 249      -7.787  48.953 -18.260  1.00  0.00           C
ATOM   1517  CE2 PHE A 249      -9.325  48.377 -20.038  1.00  0.00           C
ATOM   1518  CZ  PHE A 249      -8.001  48.593 -19.557  1.00  0.00           C
ATOM   1519  HN  PHE A 249     -13.137  49.589 -15.206  1.00  0.00           H
ATOM   1520  HA  PHE A 249     -10.735  50.786 -15.909  1.00  0.00           H
ATOM   1521  HB1 PHE A 249     -12.117  48.410 -17.097  1.00  0.00           H
ATOM   1522  HB2 PHE A 249     -10.797  48.262 -15.777  1.00  0.00           H
ATOM   1523  HD1 PHE A 249      -8.476  49.176 -16.333  1.00  0.00           H
ATOM   1524  HD2 PHE A 249     -11.332  48.190 -19.455  1.00  0.00           H
ATOM   1525  HE1 PHE A 249      -6.767  49.011 -17.909  1.00  0.00           H
ATOM   1526  HE2 PHE A 249      -9.617  48.247 -21.070  1.00  0.00           H
ATOM   1527  HZ  PHE A 249      -7.187  48.630 -20.264  1.00  0.00           H
ATOM   1528  N   ILE A 250     -13.022  51.382 -18.210  1.00  0.00           N
ATOM   1529  CA  ILE A 250     -13.223  52.287 -19.306  1.00  0.00           C
ATOM   1530  C   ILE A 250     -13.278  53.695 -18.759  1.00  0.00           C
ATOM   1531  O   ILE A 250     -12.950  54.663 -19.484  1.00  0.00           O
ATOM   1532  CB  ILE A 250     -14.457  51.876 -20.000  1.00  0.00           C
ATOM   1533  CG1 ILE A 250     -14.644  52.579 -21.376  1.00  0.00           C
ATOM   1534  CG2 ILE A 250     -15.755  52.014 -19.134  1.00  0.00           C
ATOM   1535  CD  ILE A 250     -13.591  52.196 -22.427  1.00  0.00           C
ATOM   1536  HN  ILE A 250     -13.856  50.895 -17.964  1.00  0.00           H
ATOM   1537  HA  ILE A 250     -12.294  52.233 -19.854  1.00  0.00           H
ATOM   1538  HB  ILE A 250     -14.257  50.816 -20.268  1.00  0.00           H
ATOM   1539 1HG1 ILE A 250     -14.694  53.686 -21.296  1.00  0.00           H
ATOM   1540 2HG1 ILE A 250     -15.625  52.176 -21.709  1.00  0.00           H
ATOM   1541 1HG2 ILE A 250     -16.469  51.395 -19.719  1.00  0.00           H
ATOM   1542 2HG2 ILE A 250     -16.155  53.049 -19.185  1.00  0.00           H
ATOM   1543 3HG2 ILE A 250     -15.839  51.700 -18.071  1.00  0.00           H
ATOM   1544  HD1 ILE A 250     -13.932  52.368 -23.471  1.00  0.00           H
ATOM   1545  HD2 ILE A 250     -13.219  51.159 -22.279  1.00  0.00           H
ATOM   1546  HD3 ILE A 250     -12.700  52.845 -22.290  1.00  0.00           H
ATOM   1547  N   GLY A 251     -13.602  53.918 -17.446  1.00  0.00           N
ATOM   1548  CA  GLY A 251     -13.556  55.228 -16.763  1.00  0.00           C
ATOM   1549  C   GLY A 251     -12.158  55.842 -16.850  1.00  0.00           C
ATOM   1550  O   GLY A 251     -11.925  57.023 -17.160  1.00  0.00           O
ATOM   1551  HN  GLY A 251     -13.751  53.144 -16.835  1.00  0.00           H
ATOM   1552  HA1 GLY A 251     -13.699  54.968 -15.725  1.00  0.00           H
ATOM   1553  HA2 GLY A 251     -14.289  55.925 -17.144  1.00  0.00           H
ATOM   1554  N   PHE A 252     -11.152  55.037 -16.496  1.00  0.00           N
ATOM   1555  CA  PHE A 252      -9.738  55.181 -16.696  1.00  0.00           C
ATOM   1556  C   PHE A 252      -9.239  55.268 -18.137  1.00  0.00           C
ATOM   1557  O   PHE A 252      -8.299  56.020 -18.439  1.00  0.00           O
ATOM   1558  CB  PHE A 252      -8.928  54.057 -15.908  1.00  0.00           C
ATOM   1559  CG  PHE A 252      -7.506  53.892 -16.116  1.00  0.00           C
ATOM   1560  CD1 PHE A 252      -6.552  54.526 -15.398  1.00  0.00           C
ATOM   1561  CD2 PHE A 252      -7.121  52.852 -17.038  1.00  0.00           C
ATOM   1562  CE1 PHE A 252      -5.143  54.201 -15.545  1.00  0.00           C
ATOM   1563  CE2 PHE A 252      -5.830  52.499 -17.076  1.00  0.00           C
ATOM   1564  CZ  PHE A 252      -4.777  53.138 -16.357  1.00  0.00           C
ATOM   1565  HN  PHE A 252     -11.353  54.181 -16.027  1.00  0.00           H
ATOM   1566  HA  PHE A 252      -9.628  56.148 -16.228  1.00  0.00           H
ATOM   1567  HB1 PHE A 252      -9.444  53.089 -16.081  1.00  0.00           H
ATOM   1568  HB2 PHE A 252      -8.995  54.212 -14.810  1.00  0.00           H
ATOM   1569  HD1 PHE A 252      -6.936  55.147 -14.602  1.00  0.00           H
ATOM   1570  HD2 PHE A 252      -7.881  52.210 -17.458  1.00  0.00           H
ATOM   1571  HE1 PHE A 252      -4.441  54.719 -14.908  1.00  0.00           H
ATOM   1572  HE2 PHE A 252      -5.483  51.731 -17.751  1.00  0.00           H
ATOM   1573  HZ  PHE A 252      -3.761  52.789 -16.467  1.00  0.00           H
ATOM   1574  N   LEU A 253      -9.734  54.342 -18.983  1.00  0.00           N
ATOM   1575  CA  LEU A 253      -9.359  54.341 -20.425  1.00  0.00           C
ATOM   1576  C   LEU A 253      -9.862  55.549 -21.190  1.00  0.00           C
ATOM   1577  O   LEU A 253      -9.068  56.030 -21.936  1.00  0.00           O
ATOM   1578  CB  LEU A 253      -9.874  53.086 -21.070  1.00  0.00           C
ATOM   1579  CG  LEU A 253      -9.314  52.643 -22.400  1.00  0.00           C
ATOM   1580  CD1 LEU A 253      -7.827  52.582 -22.461  1.00  0.00           C
ATOM   1581  CD2 LEU A 253      -9.988  51.277 -22.687  1.00  0.00           C
ATOM   1582  HN  LEU A 253     -10.448  53.682 -18.764  1.00  0.00           H
ATOM   1583  HA  LEU A 253      -8.292  54.174 -20.451  1.00  0.00           H
ATOM   1584  HB1 LEU A 253     -10.983  53.137 -21.121  1.00  0.00           H
ATOM   1585  HB2 LEU A 253      -9.751  52.316 -20.279  1.00  0.00           H
ATOM   1586  HG  LEU A 253      -9.562  53.448 -23.125  1.00  0.00           H
ATOM   1587 1HD1 LEU A 253      -7.425  53.617 -22.516  1.00  0.00           H
ATOM   1588 2HD1 LEU A 253      -7.501  52.060 -23.385  1.00  0.00           H
ATOM   1589 3HD1 LEU A 253      -7.377  52.004 -21.624  1.00  0.00           H
ATOM   1590 1HD2 LEU A 253      -9.647  50.891 -23.672  1.00  0.00           H
ATOM   1591 2HD2 LEU A 253     -11.095  51.367 -22.659  1.00  0.00           H
ATOM   1592 3HD2 LEU A 253      -9.641  50.513 -21.959  1.00  0.00           H
ATOM   1593  N   LEU A 254     -11.116  55.958 -21.041  1.00  0.00           N
ATOM   1594  CA  LEU A 254     -11.593  57.142 -21.701  1.00  0.00           C
ATOM   1595  C   LEU A 254     -11.655  58.399 -20.782  1.00  0.00           C
ATOM   1596  O   LEU A 254     -12.070  59.485 -21.201  1.00  0.00           O
ATOM   1597  CB  LEU A 254     -12.988  56.877 -22.382  1.00  0.00           C
ATOM   1598  CG  LEU A 254     -12.915  55.829 -23.483  1.00  0.00           C
ATOM   1599  CD1 LEU A 254     -14.276  55.593 -24.070  1.00  0.00           C
ATOM   1600  CD2 LEU A 254     -12.002  56.203 -24.610  1.00  0.00           C
ATOM   1601  HN  LEU A 254     -11.728  55.509 -20.394  1.00  0.00           H
ATOM   1602  HA  LEU A 254     -10.989  57.474 -22.533  1.00  0.00           H
ATOM   1603  HB1 LEU A 254     -13.454  57.814 -22.756  1.00  0.00           H
ATOM   1604  HB2 LEU A 254     -13.644  56.507 -21.566  1.00  0.00           H
ATOM   1605  HG  LEU A 254     -12.583  54.861 -23.049  1.00  0.00           H
ATOM   1606 1HD1 LEU A 254     -15.096  55.507 -23.325  1.00  0.00           H
ATOM   1607 2HD1 LEU A 254     -14.552  56.502 -24.645  1.00  0.00           H
ATOM   1608 3HD1 LEU A 254     -14.248  54.752 -24.796  1.00  0.00           H
ATOM   1609 1HD2 LEU A 254     -12.052  55.335 -25.302  1.00  0.00           H
ATOM   1610 2HD2 LEU A 254     -10.923  56.315 -24.372  1.00  0.00           H
ATOM   1611 3HD2 LEU A 254     -12.458  57.037 -25.184  1.00  0.00           H
ATOM   1612  N   GLY A 255     -11.173  58.311 -19.578  1.00  0.00           N
ATOM   1613  CA  GLY A 255     -11.033  59.364 -18.579  1.00  0.00           C
ATOM   1614  C   GLY A 255     -12.421  59.778 -18.006  1.00  0.00           C
ATOM   1615  O   GLY A 255     -13.499  59.281 -18.440  1.00  0.00           O
ATOM   1616  HN  GLY A 255     -10.885  57.383 -19.355  1.00  0.00           H
ATOM   1617  HA1 GLY A 255     -10.534  60.252 -18.938  1.00  0.00           H
ATOM   1618  HA2 GLY A 255     -10.429  58.949 -17.785  1.00  0.00           H
ATOM   1619  N   ASP A 256     -12.449  60.772 -17.061  1.00  0.00           N
ATOM   1620  CA  ASP A 256     -13.590  61.272 -16.361  1.00  0.00           C
ATOM   1621  C   ASP A 256     -14.824  61.478 -17.202  1.00  0.00           C
ATOM   1622  O   ASP A 256     -14.795  62.065 -18.306  1.00  0.00           O
ATOM   1623  CB  ASP A 256     -13.289  62.533 -15.502  1.00  0.00           C
ATOM   1624  CG  ASP A 256     -12.537  62.179 -14.286  1.00  0.00           C
ATOM   1625  OD1 ASP A 256     -12.400  61.039 -13.907  1.00  0.00           O
ATOM   1626  OD2 ASP A 256     -12.151  63.102 -13.551  1.00  0.00           O
ATOM   1627  HN  ASP A 256     -11.657  61.313 -16.789  1.00  0.00           H
ATOM   1628  HA  ASP A 256     -13.854  60.435 -15.733  1.00  0.00           H
ATOM   1629  HB1 ASP A 256     -14.151  63.081 -15.065  1.00  0.00           H
ATOM   1630  HB2 ASP A 256     -12.809  63.256 -16.196  1.00  0.00           H
ATOM   1631  N   SER A 257     -16.021  61.170 -16.638  1.00  0.00           N
ATOM   1632  CA  SER A 257     -17.335  61.356 -17.174  1.00  0.00           C
ATOM   1633  C   SER A 257     -17.985  62.619 -16.719  1.00  0.00           C
ATOM   1634  O   SER A 257     -17.763  63.072 -15.577  1.00  0.00           O
ATOM   1635  CB  SER A 257     -18.278  60.222 -16.732  1.00  0.00           C
ATOM   1636  OG  SER A 257     -19.580  60.294 -17.368  1.00  0.00           O
ATOM   1637  HN  SER A 257     -15.838  60.798 -15.732  1.00  0.00           H
ATOM   1638  HA  SER A 257     -17.307  61.323 -18.253  1.00  0.00           H
ATOM   1639  HB1 SER A 257     -18.379  60.199 -15.625  1.00  0.00           H
ATOM   1640  HB2 SER A 257     -17.896  59.190 -16.887  1.00  0.00           H
ATOM   1641  HG1 SER A 257     -19.448  60.075 -18.293  1.00  0.00           H
ATOM   1642  N   THR A 258     -18.789  63.279 -17.580  1.00  0.00           N
ATOM   1643  CA  THR A 258     -19.390  64.549 -17.268  1.00  0.00           C
ATOM   1644  C   THR A 258     -20.838  64.326 -16.790  1.00  0.00           C
ATOM   1645  O   THR A 258     -21.634  65.198 -16.544  1.00  0.00           O
ATOM   1646  CB  THR A 258     -19.285  65.410 -18.481  1.00  0.00           C
ATOM   1647  CG2 THR A 258     -17.843  65.747 -18.945  1.00  0.00           C
ATOM   1648  OG1 THR A 258     -20.030  64.860 -19.552  1.00  0.00           O
ATOM   1649  HN  THR A 258     -18.876  62.915 -18.505  1.00  0.00           H
ATOM   1650  HA  THR A 258     -18.883  65.070 -16.469  1.00  0.00           H
ATOM   1651  HB  THR A 258     -19.916  66.291 -18.238  1.00  0.00           H
ATOM   1652  HG1 THR A 258     -19.732  63.948 -19.566  1.00  0.00           H
ATOM   1653 1HG2 THR A 258     -17.326  66.169 -18.057  1.00  0.00           H
ATOM   1654 2HG2 THR A 258     -17.960  66.346 -19.873  1.00  0.00           H
ATOM   1655 3HG2 THR A 258     -17.320  64.831 -19.295  1.00  0.00           H
ATOM   1656  N   ALA A 259     -21.249  63.060 -16.596  1.00  0.00           N
ATOM   1657  CA  ALA A 259     -22.558  62.701 -16.115  1.00  0.00           C
ATOM   1658  C   ALA A 259     -22.898  63.293 -14.725  1.00  0.00           C
ATOM   1659  O   ALA A 259     -24.020  63.790 -14.602  1.00  0.00           O
ATOM   1660  CB  ALA A 259     -22.503  61.169 -15.858  1.00  0.00           C
ATOM   1661  HN  ALA A 259     -20.698  62.246 -16.765  1.00  0.00           H
ATOM   1662  HA  ALA A 259     -23.334  62.873 -16.847  1.00  0.00           H
ATOM   1663  HB1 ALA A 259     -22.146  60.695 -16.798  1.00  0.00           H
ATOM   1664  HB2 ALA A 259     -23.539  60.806 -15.690  1.00  0.00           H
ATOM   1665  HB3 ALA A 259     -21.780  60.824 -15.088  1.00  0.00           H
ATOM   1666  N   CYS A 260     -22.097  63.397 -13.711  1.00  0.00           N
ATOM   1667  CA  CYS A 260     -22.374  64.131 -12.488  1.00  0.00           C
ATOM   1668  C   CYS A 260     -22.549  65.611 -12.608  1.00  0.00           C
ATOM   1669  O   CYS A 260     -23.540  66.202 -12.110  1.00  0.00           O
ATOM   1670  CB  CYS A 260     -21.373  64.008 -11.310  1.00  0.00           C
ATOM   1671  SG  CYS A 260     -21.852  64.512  -9.599  1.00  0.00           S
ATOM   1672  HN  CYS A 260     -21.201  62.962 -13.754  1.00  0.00           H
ATOM   1673  HA  CYS A 260     -23.319  63.789 -12.093  1.00  0.00           H
ATOM   1674  HB1 CYS A 260     -20.370  64.388 -11.598  1.00  0.00           H
ATOM   1675  HB2 CYS A 260     -21.122  62.927 -11.246  1.00  0.00           H
ATOM   1676  N   ASN A 261     -21.650  66.160 -13.448  1.00  0.00           N
ATOM   1677  CA  ASN A 261     -21.507  67.637 -13.727  1.00  0.00           C
ATOM   1678  C   ASN A 261     -22.747  68.230 -14.350  1.00  0.00           C
ATOM   1679  O   ASN A 261     -23.246  69.283 -13.995  1.00  0.00           O
ATOM   1680  CB  ASN A 261     -20.352  67.844 -14.720  1.00  0.00           C
ATOM   1681  CG  ASN A 261     -19.001  67.663 -14.051  1.00  0.00           C
ATOM   1682  ND2 ASN A 261     -17.963  67.800 -14.903  1.00  0.00           N
ATOM   1683  OD1 ASN A 261     -18.861  67.559 -12.829  1.00  0.00           O
ATOM   1684  HN  ASN A 261     -20.822  65.611 -13.529  1.00  0.00           H
ATOM   1685  HA  ASN A 261     -21.362  68.119 -12.772  1.00  0.00           H
ATOM   1686  HB1 ASN A 261     -20.265  68.827 -15.228  1.00  0.00           H
ATOM   1687  HB2 ASN A 261     -20.513  67.007 -15.433  1.00  0.00           H
ATOM   1688 1HD2 ASN A 261     -17.113  67.294 -14.755  1.00  0.00           H
ATOM   1689 2HD2 ASN A 261     -18.070  68.268 -15.780  1.00  0.00           H
ATOM   1690  N   LYS A 262     -23.344  67.442 -15.231  1.00  0.00           N
ATOM   1691  CA  LYS A 262     -24.188  67.919 -16.337  1.00  0.00           C
ATOM   1692  C   LYS A 262     -23.748  69.134 -17.164  1.00  0.00           C
ATOM   1693  O   LYS A 262     -22.583  69.397 -17.076  1.00  0.00           O
ATOM   1694  CB  LYS A 262     -25.702  67.927 -15.956  1.00  0.00           C
ATOM   1695  CG  LYS A 262     -26.332  66.561 -15.560  1.00  0.00           C
ATOM   1696  CD  LYS A 262     -27.858  66.630 -15.282  1.00  0.00           C
ATOM   1697  CE  LYS A 262     -28.295  67.695 -14.273  1.00  0.00           C
ATOM   1698  NZ  LYS A 262     -27.768  67.436 -12.902  1.00  0.00           N
ATOM   1699  HN  LYS A 262     -23.043  66.493 -15.255  1.00  0.00           H
ATOM   1700  HA  LYS A 262     -24.095  67.102 -17.037  1.00  0.00           H
ATOM   1701  HB1 LYS A 262     -26.328  68.125 -16.852  1.00  0.00           H
ATOM   1702  HB2 LYS A 262     -25.919  68.707 -15.194  1.00  0.00           H
ATOM   1703  HG1 LYS A 262     -25.883  66.214 -14.603  1.00  0.00           H
ATOM   1704  HG2 LYS A 262     -26.028  65.737 -16.241  1.00  0.00           H
ATOM   1705  HD1 LYS A 262     -28.263  65.648 -14.961  1.00  0.00           H
ATOM   1706  HD2 LYS A 262     -28.389  66.838 -16.236  1.00  0.00           H
ATOM   1707  HE1 LYS A 262     -29.388  67.497 -14.324  1.00  0.00           H
ATOM   1708  HE2 LYS A 262     -28.095  68.739 -14.596  1.00  0.00           H
ATOM   1709  HZ1 LYS A 262     -27.891  66.442 -12.627  1.00  0.00           H
ATOM   1710  HZ2 LYS A 262     -28.311  67.908 -12.152  1.00  0.00           H
ATOM   1711  HZ3 LYS A 262     -26.827  67.830 -12.701  1.00  0.00           H
ATOM   1712  N   ALA A 263     -24.582  69.840 -17.880  1.00  0.00           N
ATOM   1713  CA  ALA A 263     -24.221  71.027 -18.672  1.00  0.00           C
ATOM   1714  C   ALA A 263     -23.595  72.157 -17.848  1.00  0.00           C
ATOM   1715  O   ALA A 263     -22.652  72.748 -18.306  1.00  0.00           O
ATOM   1716  CB  ALA A 263     -25.488  71.519 -19.467  1.00  0.00           C
ATOM   1717  HN  ALA A 263     -25.559  69.659 -17.795  1.00  0.00           H
ATOM   1718  HA  ALA A 263     -23.504  70.772 -19.438  1.00  0.00           H
ATOM   1719  HB1 ALA A 263     -25.686  70.924 -20.384  1.00  0.00           H
ATOM   1720  HB2 ALA A 263     -25.102  72.435 -19.964  1.00  0.00           H
ATOM   1721  HB3 ALA A 263     -26.338  71.725 -18.782  1.00  0.00           H
ATOM   1722  N   ASP A 264     -24.144  72.466 -16.631  1.00  0.00           N
ATOM   1723  CA  ASP A 264     -23.788  73.647 -15.873  1.00  0.00           C
ATOM   1724  C   ASP A 264     -22.756  73.378 -14.798  1.00  0.00           C
ATOM   1725  O   ASP A 264     -22.436  74.260 -13.971  1.00  0.00           O
ATOM   1726  CB  ASP A 264     -24.983  74.357 -15.134  1.00  0.00           C
ATOM   1727  CG  ASP A 264     -26.070  74.569 -16.196  1.00  0.00           C
ATOM   1728  OD1 ASP A 264     -25.913  75.391 -17.170  1.00  0.00           O
ATOM   1729  OD2 ASP A 264     -27.021  73.779 -16.088  1.00  0.00           O
ATOM   1730  HN  ASP A 264     -24.814  71.834 -16.248  1.00  0.00           H
ATOM   1731  HA  ASP A 264     -23.338  74.317 -16.590  1.00  0.00           H
ATOM   1732  HB1 ASP A 264     -24.620  75.326 -14.729  1.00  0.00           H
ATOM   1733  HB2 ASP A 264     -25.402  73.650 -14.387  1.00  0.00           H
ATOM   1734  N   GLU A 265     -22.163  72.123 -14.844  1.00  0.00           N
ATOM   1735  CA  GLU A 265     -21.105  71.781 -13.877  1.00  0.00           C
ATOM   1736  C   GLU A 265     -21.287  72.079 -12.359  1.00  0.00           C
ATOM   1737  O   GLU A 265     -20.655  72.999 -11.833  1.00  0.00           O
ATOM   1738  CB  GLU A 265     -19.730  72.427 -14.322  1.00  0.00           C
ATOM   1739  CG  GLU A 265     -19.101  71.813 -15.626  1.00  0.00           C
ATOM   1740  CD  GLU A 265     -17.697  72.425 -15.966  1.00  0.00           C
ATOM   1741  OE1 GLU A 265     -17.462  72.909 -17.091  1.00  0.00           O
ATOM   1742  OE2 GLU A 265     -16.756  72.352 -15.092  1.00  0.00           O
ATOM   1743  HN  GLU A 265     -22.280  71.546 -15.649  1.00  0.00           H
ATOM   1744  HA  GLU A 265     -20.987  70.709 -13.919  1.00  0.00           H
ATOM   1745  HB1 GLU A 265     -19.025  72.410 -13.464  1.00  0.00           H
ATOM   1746  HB2 GLU A 265     -19.977  73.489 -14.538  1.00  0.00           H
ATOM   1747  HG1 GLU A 265     -19.728  71.956 -16.532  1.00  0.00           H
ATOM   1748  HG2 GLU A 265     -19.019  70.715 -15.478  1.00  0.00           H
ATOM   1749  N   LYS A 266     -22.167  71.280 -11.697  1.00  0.00           N
ATOM   1750  CA  LYS A 266     -22.456  71.322 -10.251  1.00  0.00           C
ATOM   1751  C   LYS A 266     -22.923  69.975  -9.872  1.00  0.00           C
ATOM   1752  O   LYS A 266     -23.024  69.048 -10.633  1.00  0.00           O
ATOM   1753  CB  LYS A 266     -23.518  72.314  -9.806  1.00  0.00           C
ATOM   1754  CG  LYS A 266     -24.785  72.227 -10.647  1.00  0.00           C
ATOM   1755  CD  LYS A 266     -25.844  73.284 -10.544  1.00  0.00           C
ATOM   1756  CE  LYS A 266     -26.803  73.462 -11.711  1.00  0.00           C
ATOM   1757  NZ  LYS A 266     -27.329  72.145 -12.131  1.00  0.00           N
ATOM   1758  HN  LYS A 266     -22.463  70.455 -12.172  1.00  0.00           H
ATOM   1759  HA  LYS A 266     -21.479  71.444  -9.805  1.00  0.00           H
ATOM   1760  HB1 LYS A 266     -23.082  73.309 -10.042  1.00  0.00           H
ATOM   1761  HB2 LYS A 266     -23.728  72.353  -8.716  1.00  0.00           H
ATOM   1762  HG1 LYS A 266     -25.290  71.238 -10.613  1.00  0.00           H
ATOM   1763  HG2 LYS A 266     -24.420  72.320 -11.692  1.00  0.00           H
ATOM   1764  HD1 LYS A 266     -25.412  74.291 -10.356  1.00  0.00           H
ATOM   1765  HD2 LYS A 266     -26.441  73.157  -9.617  1.00  0.00           H
ATOM   1766  HE1 LYS A 266     -26.419  74.022 -12.589  1.00  0.00           H
ATOM   1767  HE2 LYS A 266     -27.691  74.031 -11.358  1.00  0.00           H
ATOM   1768  HZ1 LYS A 266     -27.680  71.641 -11.292  1.00  0.00           H
ATOM   1769  HZ2 LYS A 266     -26.513  71.610 -12.490  1.00  0.00           H
ATOM   1770  HZ3 LYS A 266     -28.020  72.243 -12.901  1.00  0.00           H
ATOM   1771  N   LEU A 267     -23.067  69.805  -8.591  1.00  0.00           N
ATOM   1772  CA  LEU A 267     -23.321  68.484  -7.924  1.00  0.00           C
ATOM   1773  C   LEU A 267     -24.680  67.903  -8.130  1.00  0.00           C
ATOM   1774  O   LEU A 267     -25.688  68.521  -7.767  1.00  0.00           O
ATOM   1775  CB  LEU A 267     -22.889  68.689  -6.451  1.00  0.00           C
ATOM   1776  CG  LEU A 267     -23.132  67.569  -5.429  1.00  0.00           C
ATOM   1777  CD1 LEU A 267     -22.691  66.205  -5.995  1.00  0.00           C
ATOM   1778  CD2 LEU A 267     -22.518  67.991  -4.101  1.00  0.00           C
ATOM   1779  HN  LEU A 267     -22.894  70.531  -7.930  1.00  0.00           H
ATOM   1780  HA  LEU A 267     -22.625  67.738  -8.276  1.00  0.00           H
ATOM   1781  HB1 LEU A 267     -23.380  69.618  -6.090  1.00  0.00           H
ATOM   1782  HB2 LEU A 267     -21.797  68.845  -6.577  1.00  0.00           H
ATOM   1783  HG  LEU A 267     -24.210  67.556  -5.161  1.00  0.00           H
ATOM   1784 1HD1 LEU A 267     -21.581  66.239  -5.992  1.00  0.00           H
ATOM   1785 2HD1 LEU A 267     -23.154  66.005  -6.986  1.00  0.00           H
ATOM   1786 3HD1 LEU A 267     -23.051  65.393  -5.327  1.00  0.00           H
ATOM   1787 1HD2 LEU A 267     -23.007  68.893  -3.674  1.00  0.00           H
ATOM   1788 2HD2 LEU A 267     -21.460  68.318  -4.194  1.00  0.00           H
ATOM   1789 3HD2 LEU A 267     -22.583  67.160  -3.367  1.00  0.00           H
ATOM   1790  N   GLU A 268     -24.734  66.700  -8.774  1.00  0.00           N
ATOM   1791  CA  GLU A 268     -26.048  66.042  -9.017  1.00  0.00           C
ATOM   1792  C   GLU A 268     -26.674  65.543  -7.755  1.00  0.00           C
ATOM   1793  O   GLU A 268     -25.926  65.099  -6.847  1.00  0.00           O
ATOM   1794  CB  GLU A 268     -25.728  64.798  -9.826  1.00  0.00           C
ATOM   1795  CG  GLU A 268     -26.980  63.911 -10.196  1.00  0.00           C
ATOM   1796  CD  GLU A 268     -28.082  64.649 -10.977  1.00  0.00           C
ATOM   1797  OE1 GLU A 268     -29.119  65.076 -10.368  1.00  0.00           O
ATOM   1798  OE2 GLU A 268     -27.880  64.893 -12.200  1.00  0.00           O
ATOM   1799  HN  GLU A 268     -23.922  66.280  -9.169  1.00  0.00           H
ATOM   1800  HA  GLU A 268     -26.683  66.714  -9.574  1.00  0.00           H
ATOM   1801  HB1 GLU A 268     -25.004  64.221  -9.211  1.00  0.00           H
ATOM   1802  HB2 GLU A 268     -25.147  65.102 -10.723  1.00  0.00           H
ATOM   1803  HG1 GLU A 268     -27.455  63.505  -9.276  1.00  0.00           H
ATOM   1804  HG2 GLU A 268     -26.719  63.070 -10.873  1.00  0.00           H
ATOM   1805  N   LEU A 269     -28.003  65.630  -7.620  1.00  0.00           N
ATOM   1806  CA  LEU A 269     -28.782  65.442  -6.435  1.00  0.00           C
ATOM   1807  C   LEU A 269     -30.222  65.847  -6.787  1.00  0.00           C
ATOM   1808  O   LEU A 269     -30.992  66.357  -5.983  1.00  0.00           O
ATOM   1809  CB  LEU A 269     -28.177  66.149  -5.156  1.00  0.00           C
ATOM   1810  CG  LEU A 269     -27.863  67.700  -5.182  1.00  0.00           C
ATOM   1811  CD1 LEU A 269     -29.013  68.721  -5.105  1.00  0.00           C
ATOM   1812  CD2 LEU A 269     -26.853  67.934  -4.032  1.00  0.00           C
ATOM   1813  HN  LEU A 269     -28.473  65.946  -8.440  1.00  0.00           H
ATOM   1814  HA  LEU A 269     -28.750  64.366  -6.340  1.00  0.00           H
ATOM   1815  HB1 LEU A 269     -27.319  65.525  -4.826  1.00  0.00           H
ATOM   1816  HB2 LEU A 269     -28.941  66.151  -4.348  1.00  0.00           H
ATOM   1817  HG  LEU A 269     -27.133  67.935  -5.985  1.00  0.00           H
ATOM   1818 1HD1 LEU A 269     -29.685  68.507  -4.246  1.00  0.00           H
ATOM   1819 2HD1 LEU A 269     -29.641  68.917  -6.000  1.00  0.00           H
ATOM   1820 3HD1 LEU A 269     -28.657  69.716  -4.763  1.00  0.00           H
ATOM   1821 1HD2 LEU A 269     -27.314  67.695  -3.050  1.00  0.00           H
ATOM   1822 2HD2 LEU A 269     -26.431  68.961  -3.996  1.00  0.00           H
ATOM   1823 3HD2 LEU A 269     -25.993  67.232  -4.086  1.00  0.00           H
ATOM   1824  N   GLY A 270     -30.662  65.699  -8.067  1.00  0.00           N
ATOM   1825  CA  GLY A 270     -32.009  65.946  -8.445  1.00  0.00           C
ATOM   1826  C   GLY A 270     -32.444  67.328  -8.773  1.00  0.00           C
ATOM   1827  O   GLY A 270     -33.581  67.772  -8.517  1.00  0.00           O
ATOM   1828  HN  GLY A 270     -30.043  65.411  -8.794  1.00  0.00           H
ATOM   1829  HA1 GLY A 270     -32.622  65.505  -7.673  1.00  0.00           H
ATOM   1830  HA2 GLY A 270     -32.224  65.299  -9.283  1.00  0.00           H
ATOM   1831  N   ASP A 271     -31.570  68.065  -9.435  1.00  0.00           N
ATOM   1832  CA  ASP A 271     -31.740  69.484  -9.755  1.00  0.00           C
ATOM   1833  C   ASP A 271     -32.540  69.721 -10.983  1.00  0.00           C
ATOM   1834  O   ASP A 271     -32.619  70.835 -11.493  1.00  0.00           O
ATOM   1835  CB  ASP A 271     -30.324  70.112  -9.735  1.00  0.00           C
ATOM   1836  CG  ASP A 271     -29.311  69.555 -10.778  1.00  0.00           C
ATOM   1837  OD1 ASP A 271     -29.677  68.598 -11.517  1.00  0.00           O
ATOM   1838  OD2 ASP A 271     -28.183  70.088 -10.894  1.00  0.00           O
ATOM   1839  HN  ASP A 271     -30.651  67.770  -9.687  1.00  0.00           H
ATOM   1840  HA  ASP A 271     -32.364  70.003  -9.041  1.00  0.00           H
ATOM   1841  HB1 ASP A 271     -29.913  70.134  -8.703  1.00  0.00           H
ATOM   1842  HB2 ASP A 271     -30.453  71.164 -10.068  1.00  0.00           H
ATOM   1843  N   THR A 272     -33.204  68.623 -11.477  1.00  0.00           N
ATOM   1844  CA  THR A 272     -34.103  68.584 -12.643  1.00  0.00           C
ATOM   1845  C   THR A 272     -35.574  68.827 -12.267  1.00  0.00           C
ATOM   1846  O   THR A 272     -36.098  68.194 -11.332  1.00  0.00           O
ATOM   1847  CB  THR A 272     -34.023  67.254 -13.448  1.00  0.00           C
ATOM   1848  CG2 THR A 272     -34.973  67.258 -14.717  1.00  0.00           C
ATOM   1849  OG1 THR A 272     -32.657  67.048 -13.873  1.00  0.00           O
ATOM   1850  HN  THR A 272     -33.052  67.800 -10.934  1.00  0.00           H
ATOM   1851  HA  THR A 272     -33.790  69.295 -13.394  1.00  0.00           H
ATOM   1852  HB  THR A 272     -34.205  66.360 -12.815  1.00  0.00           H
ATOM   1853  HG1 THR A 272     -32.193  66.817 -13.065  1.00  0.00           H
ATOM   1854 1HG2 THR A 272     -34.929  66.387 -15.406  1.00  0.00           H
ATOM   1855 2HG2 THR A 272     -34.742  68.138 -15.355  1.00  0.00           H
ATOM   1856 3HG2 THR A 272     -36.037  67.298 -14.400  1.00  0.00           H
ATOM   1857  N   VAL A 273     -36.277  69.780 -12.960  1.00  0.00           N
ATOM   1858  CA  VAL A 273     -37.671  70.047 -12.762  1.00  0.00           C
ATOM   1859  C   VAL A 273     -38.683  68.947 -12.485  1.00  0.00           C
ATOM   1860  O   VAL A 273     -38.462  67.826 -12.969  1.00  0.00           O
ATOM   1861  CB  VAL A 273     -38.082  70.962 -14.039  1.00  0.00           C
ATOM   1862  CG1 VAL A 273     -38.333  70.058 -15.310  1.00  0.00           C
ATOM   1863  CG2 VAL A 273     -39.262  71.971 -13.839  1.00  0.00           C
ATOM   1864  HN  VAL A 273     -35.819  70.168 -13.755  1.00  0.00           H
ATOM   1865  HA  VAL A 273     -37.745  70.730 -11.928  1.00  0.00           H
ATOM   1866  HB  VAL A 273     -37.220  71.633 -14.244  1.00  0.00           H
ATOM   1867 1HG1 VAL A 273     -38.563  70.575 -16.266  1.00  0.00           H
ATOM   1868 2HG1 VAL A 273     -39.120  69.288 -15.164  1.00  0.00           H
ATOM   1869 3HG1 VAL A 273     -37.493  69.353 -15.488  1.00  0.00           H
ATOM   1870 1HG2 VAL A 273     -39.169  72.572 -12.910  1.00  0.00           H
ATOM   1871 2HG2 VAL A 273     -40.211  71.393 -13.821  1.00  0.00           H
ATOM   1872 3HG2 VAL A 273     -39.284  72.572 -14.773  1.00  0.00           H
ATOM   1873  N   VAL A 274     -39.755  69.298 -11.779  1.00  0.00           N
ATOM   1874  CA  VAL A 274     -40.868  68.407 -11.349  1.00  0.00           C
ATOM   1875  C   VAL A 274     -41.572  67.968 -12.653  1.00  0.00           C
ATOM   1876  O   VAL A 274     -42.103  68.760 -13.372  1.00  0.00           O
ATOM   1877  CB  VAL A 274     -41.815  69.080 -10.352  1.00  0.00           C
ATOM   1878  CG1 VAL A 274     -43.205  68.295 -10.216  1.00  0.00           C
ATOM   1879  CG2 VAL A 274     -41.109  69.051  -8.938  1.00  0.00           C
ATOM   1880  HN  VAL A 274     -39.786  70.207 -11.370  1.00  0.00           H
ATOM   1881  HA  VAL A 274     -40.307  67.602 -10.897  1.00  0.00           H
ATOM   1882  HB  VAL A 274     -42.047  70.155 -10.510  1.00  0.00           H
ATOM   1883 1HG1 VAL A 274     -43.745  68.781  -9.376  1.00  0.00           H
ATOM   1884 2HG1 VAL A 274     -43.046  67.241  -9.901  1.00  0.00           H
ATOM   1885 3HG1 VAL A 274     -43.788  68.296 -11.163  1.00  0.00           H
ATOM   1886 1HG2 VAL A 274     -40.936  68.000  -8.619  1.00  0.00           H
ATOM   1887 2HG2 VAL A 274     -41.802  69.455  -8.169  1.00  0.00           H
ATOM   1888 3HG2 VAL A 274     -40.102  69.517  -8.929  1.00  0.00           H
ATOM   1889  N   LEU A 275     -41.449  66.642 -12.924  1.00  0.00           N
ATOM   1890  CA  LEU A 275     -41.819  65.858 -14.092  1.00  0.00           C
ATOM   1891  C   LEU A 275     -40.822  65.811 -15.248  1.00  0.00           C
ATOM   1892  O   LEU A 275     -40.951  65.040 -16.220  1.00  0.00           O
ATOM   1893  CB  LEU A 275     -43.218  66.218 -14.633  1.00  0.00           C
ATOM   1894  CG  LEU A 275     -44.371  66.197 -13.605  1.00  0.00           C
ATOM   1895  CD1 LEU A 275     -45.651  66.731 -14.272  1.00  0.00           C
ATOM   1896  CD2 LEU A 275     -44.527  64.792 -13.109  1.00  0.00           C
ATOM   1897  HN  LEU A 275     -41.168  66.102 -12.136  1.00  0.00           H
ATOM   1898  HA  LEU A 275     -41.951  64.855 -13.717  1.00  0.00           H
ATOM   1899  HB1 LEU A 275     -43.600  65.643 -15.503  1.00  0.00           H
ATOM   1900  HB2 LEU A 275     -43.209  67.233 -15.083  1.00  0.00           H
ATOM   1901  HG  LEU A 275     -44.086  66.855 -12.756  1.00  0.00           H
ATOM   1902 1HD1 LEU A 275     -45.560  67.786 -14.608  1.00  0.00           H
ATOM   1903 2HD1 LEU A 275     -46.542  66.679 -13.611  1.00  0.00           H
ATOM   1904 3HD1 LEU A 275     -45.785  66.261 -15.270  1.00  0.00           H
ATOM   1905 1HD2 LEU A 275     -43.523  64.564 -12.694  1.00  0.00           H
ATOM   1906 2HD2 LEU A 275     -44.806  64.111 -13.942  1.00  0.00           H
ATOM   1907 3HD2 LEU A 275     -45.213  64.685 -12.242  1.00  0.00           H
ATOM   1908  N   GLY A 276     -39.654  66.537 -15.209  1.00  0.00           N
ATOM   1909  CA  GLY A 276     -38.742  66.622 -16.262  1.00  0.00           C
ATOM   1910  C   GLY A 276     -38.012  65.299 -16.417  1.00  0.00           C
ATOM   1911  O   GLY A 276     -38.171  64.307 -15.651  1.00  0.00           O
ATOM   1912  HN  GLY A 276     -39.319  67.055 -14.426  1.00  0.00           H
ATOM   1913  HA1 GLY A 276     -38.012  67.286 -15.824  1.00  0.00           H
ATOM   1914  HA2 GLY A 276     -39.313  66.894 -17.138  1.00  0.00           H
ATOM   1915  N   SER A 277     -37.238  65.130 -17.463  1.00  0.00           N
ATOM   1916  CA  SER A 277     -36.711  63.841 -17.756  1.00  0.00           C
ATOM   1917  C   SER A 277     -35.174  63.975 -17.686  1.00  0.00           C
ATOM   1918  O   SER A 277     -34.621  64.739 -18.500  1.00  0.00           O
ATOM   1919  CB  SER A 277     -37.051  63.347 -19.190  1.00  0.00           C
ATOM   1920  OG  SER A 277     -38.439  63.447 -19.401  1.00  0.00           O
ATOM   1921  HN  SER A 277     -37.257  65.751 -18.242  1.00  0.00           H
ATOM   1922  HA  SER A 277     -37.065  63.059 -17.103  1.00  0.00           H
ATOM   1923  HB1 SER A 277     -36.686  62.305 -19.312  1.00  0.00           H
ATOM   1924  HB2 SER A 277     -36.603  64.092 -19.881  1.00  0.00           H
ATOM   1925  HG1 SER A 277     -38.521  64.224 -19.958  1.00  0.00           H
ATOM   1926  N   GLN A 278     -34.603  63.326 -16.672  1.00  0.00           N
ATOM   1927  CA  GLN A 278     -33.182  63.208 -16.357  1.00  0.00           C
ATOM   1928  C   GLN A 278     -32.297  62.560 -17.414  1.00  0.00           C
ATOM   1929  O   GLN A 278     -32.573  61.569 -18.062  1.00  0.00           O
ATOM   1930  CB  GLN A 278     -32.962  62.305 -15.141  1.00  0.00           C
ATOM   1931  CG  GLN A 278     -33.921  62.794 -13.993  1.00  0.00           C
ATOM   1932  CD  GLN A 278     -33.786  62.251 -12.555  1.00  0.00           C
ATOM   1933  NE2 GLN A 278     -34.389  61.056 -12.325  1.00  0.00           N
ATOM   1934  OE1 GLN A 278     -33.123  62.807 -11.704  1.00  0.00           O
ATOM   1935  HN  GLN A 278     -35.162  62.787 -16.046  1.00  0.00           H
ATOM   1936  HA  GLN A 278     -32.780  64.184 -16.129  1.00  0.00           H
ATOM   1937  HB1 GLN A 278     -31.897  62.375 -14.836  1.00  0.00           H
ATOM   1938  HB2 GLN A 278     -33.284  61.278 -15.419  1.00  0.00           H
ATOM   1939  HG1 GLN A 278     -34.984  62.735 -14.312  1.00  0.00           H
ATOM   1940  HG2 GLN A 278     -33.689  63.877 -13.902  1.00  0.00           H
ATOM   1941 1HE2 GLN A 278     -34.178  60.589 -11.465  1.00  0.00           H
ATOM   1942 2HE2 GLN A 278     -35.067  60.683 -12.958  1.00  0.00           H
ATOM   1943  N   ASN A 279     -31.113  63.190 -17.548  1.00  0.00           N
ATOM   1944  CA  ASN A 279     -29.952  62.644 -18.152  1.00  0.00           C
ATOM   1945  C   ASN A 279     -29.498  61.457 -17.379  1.00  0.00           C
ATOM   1946  O   ASN A 279     -29.486  61.399 -16.153  1.00  0.00           O
ATOM   1947  CB  ASN A 279     -28.787  63.686 -18.367  1.00  0.00           C
ATOM   1948  CG  ASN A 279     -28.944  64.400 -19.671  1.00  0.00           C
ATOM   1949  ND2 ASN A 279     -27.905  64.650 -20.505  1.00  0.00           N
ATOM   1950  OD1 ASN A 279     -30.010  64.886 -19.969  1.00  0.00           O
ATOM   1951  HN  ASN A 279     -30.874  64.128 -17.312  1.00  0.00           H
ATOM   1952  HA  ASN A 279     -30.219  62.281 -19.132  1.00  0.00           H
ATOM   1953  HB1 ASN A 279     -27.772  63.232 -18.356  1.00  0.00           H
ATOM   1954  HB2 ASN A 279     -28.769  64.475 -17.585  1.00  0.00           H
ATOM   1955 1HD2 ASN A 279     -28.190  65.075 -21.365  1.00  0.00           H
ATOM   1956 2HD2 ASN A 279     -27.057  64.129 -20.401  1.00  0.00           H
ATOM   1957  N   LYS A 280     -29.257  60.271 -18.001  1.00  0.00           N
ATOM   1958  CA  LYS A 280     -29.480  59.014 -17.262  1.00  0.00           C
ATOM   1959  C   LYS A 280     -28.129  58.437 -16.778  1.00  0.00           C
ATOM   1960  O   LYS A 280     -28.086  57.454 -16.012  1.00  0.00           O
ATOM   1961  CB  LYS A 280     -30.155  57.997 -18.169  1.00  0.00           C
ATOM   1962  CG  LYS A 280     -31.616  58.168 -18.622  1.00  0.00           C
ATOM   1963  CD  LYS A 280     -32.035  57.222 -19.708  1.00  0.00           C
ATOM   1964  CE  LYS A 280     -33.504  57.413 -20.062  1.00  0.00           C
ATOM   1965  NZ  LYS A 280     -33.860  58.456 -20.993  1.00  0.00           N
ATOM   1966  HN  LYS A 280     -29.364  60.154 -18.985  1.00  0.00           H
ATOM   1967  HA  LYS A 280     -30.173  59.211 -16.456  1.00  0.00           H
ATOM   1968  HB1 LYS A 280     -30.212  57.052 -17.586  1.00  0.00           H
ATOM   1969  HB2 LYS A 280     -29.571  57.857 -19.104  1.00  0.00           H
ATOM   1970  HG1 LYS A 280     -31.613  59.170 -19.102  1.00  0.00           H
ATOM   1971  HG2 LYS A 280     -32.212  58.278 -17.690  1.00  0.00           H
ATOM   1972  HD1 LYS A 280     -31.966  56.178 -19.337  1.00  0.00           H
ATOM   1973  HD2 LYS A 280     -31.280  57.441 -20.493  1.00  0.00           H
ATOM   1974  HE1 LYS A 280     -33.951  57.803 -19.123  1.00  0.00           H
ATOM   1975  HE2 LYS A 280     -33.948  56.463 -20.430  1.00  0.00           H
ATOM   1976  HZ1 LYS A 280     -33.967  59.351 -20.473  1.00  0.00           H
ATOM   1977  HZ2 LYS A 280     -34.760  58.225 -21.461  1.00  0.00           H
ATOM   1978  HZ3 LYS A 280     -33.060  58.568 -21.647  1.00  0.00           H
ATOM   1979  N   ALA A 281     -27.007  58.891 -17.251  1.00  0.00           N
ATOM   1980  CA  ALA A 281     -25.724  58.253 -17.094  1.00  0.00           C
ATOM   1981  C   ALA A 281     -25.205  58.085 -15.672  1.00  0.00           C
ATOM   1982  O   ALA A 281     -24.749  57.043 -15.187  1.00  0.00           O
ATOM   1983  CB  ALA A 281     -24.666  59.063 -17.825  1.00  0.00           C
ATOM   1984  HN  ALA A 281     -26.995  59.822 -17.609  1.00  0.00           H
ATOM   1985  HA  ALA A 281     -25.785  57.233 -17.441  1.00  0.00           H
ATOM   1986  HB1 ALA A 281     -24.536  60.073 -17.379  1.00  0.00           H
ATOM   1987  HB2 ALA A 281     -25.002  59.288 -18.860  1.00  0.00           H
ATOM   1988  HB3 ALA A 281     -23.721  58.479 -17.835  1.00  0.00           H
ATOM   1989  N   CYS A 282     -25.459  59.082 -14.770  1.00  0.00           N
ATOM   1990  CA  CYS A 282     -25.358  58.993 -13.287  1.00  0.00           C
ATOM   1991  C   CYS A 282     -26.185  57.870 -12.698  1.00  0.00           C
ATOM   1992  O   CYS A 282     -25.726  56.974 -11.903  1.00  0.00           O
ATOM   1993  CB  CYS A 282     -25.534  60.342 -12.583  1.00  0.00           C
ATOM   1994  SG  CYS A 282     -25.411  60.475 -10.779  1.00  0.00           S
ATOM   1995  HN  CYS A 282     -25.866  59.910 -15.148  1.00  0.00           H
ATOM   1996  HA  CYS A 282     -24.371  58.599 -13.097  1.00  0.00           H
ATOM   1997  HB1 CYS A 282     -26.505  60.816 -12.845  1.00  0.00           H
ATOM   1998  HB2 CYS A 282     -24.718  60.910 -13.080  1.00  0.00           H
ATOM   1999  N   THR A 283     -27.463  57.829 -13.153  1.00  0.00           N
ATOM   2000  CA  THR A 283     -28.366  56.729 -12.907  1.00  0.00           C
ATOM   2001  C   THR A 283     -27.992  55.358 -13.431  1.00  0.00           C
ATOM   2002  O   THR A 283     -28.028  54.319 -12.760  1.00  0.00           O
ATOM   2003  CB  THR A 283     -29.856  57.050 -13.306  1.00  0.00           C
ATOM   2004  CG2 THR A 283     -30.765  55.771 -13.135  1.00  0.00           C
ATOM   2005  OG1 THR A 283     -30.394  58.120 -12.595  1.00  0.00           O
ATOM   2006  HN  THR A 283     -27.825  58.664 -13.563  1.00  0.00           H
ATOM   2007  HA  THR A 283     -28.560  56.586 -11.854  1.00  0.00           H
ATOM   2008  HB  THR A 283     -29.893  57.295 -14.389  1.00  0.00           H
ATOM   2009  HG1 THR A 283     -29.941  58.881 -12.967  1.00  0.00           H
ATOM   2010 1HG2 THR A 283     -30.612  55.357 -12.116  1.00  0.00           H
ATOM   2011 2HG2 THR A 283     -30.547  54.926 -13.824  1.00  0.00           H
ATOM   2012 3HG2 THR A 283     -31.800  56.047 -13.430  1.00  0.00           H
ATOM   2013  N   VAL A 284     -27.485  55.204 -14.671  1.00  0.00           N
ATOM   2014  CA  VAL A 284     -26.898  53.935 -15.109  1.00  0.00           C
ATOM   2015  C   VAL A 284     -25.768  53.405 -14.310  1.00  0.00           C
ATOM   2016  O   VAL A 284     -25.605  52.164 -14.194  1.00  0.00           O
ATOM   2017  CB  VAL A 284     -26.634  53.911 -16.594  1.00  0.00           C
ATOM   2018  CG1 VAL A 284     -26.101  52.602 -17.154  1.00  0.00           C
ATOM   2019  CG2 VAL A 284     -27.885  54.199 -17.340  1.00  0.00           C
ATOM   2020  HN  VAL A 284     -27.240  56.014 -15.200  1.00  0.00           H
ATOM   2021  HA  VAL A 284     -27.575  53.132 -14.856  1.00  0.00           H
ATOM   2022  HB  VAL A 284     -25.910  54.713 -16.854  1.00  0.00           H
ATOM   2023 1HG1 VAL A 284     -26.575  51.733 -16.649  1.00  0.00           H
ATOM   2024 2HG1 VAL A 284     -25.005  52.585 -16.973  1.00  0.00           H
ATOM   2025 3HG1 VAL A 284     -26.220  52.626 -18.259  1.00  0.00           H
ATOM   2026 1HG2 VAL A 284     -28.608  53.355 -17.325  1.00  0.00           H
ATOM   2027 2HG2 VAL A 284     -27.747  54.501 -18.400  1.00  0.00           H
ATOM   2028 3HG2 VAL A 284     -28.392  55.081 -16.895  1.00  0.00           H
ATOM   2029  N   LEU A 285     -24.902  54.307 -13.840  1.00  0.00           N
ATOM   2030  CA  LEU A 285     -23.786  53.982 -12.992  1.00  0.00           C
ATOM   2031  C   LEU A 285     -24.162  53.485 -11.658  1.00  0.00           C
ATOM   2032  O   LEU A 285     -23.735  52.422 -11.270  1.00  0.00           O
ATOM   2033  CB  LEU A 285     -22.813  55.151 -12.745  1.00  0.00           C
ATOM   2034  CG  LEU A 285     -22.009  55.756 -13.921  1.00  0.00           C
ATOM   2035  CD1 LEU A 285     -21.671  57.228 -13.742  1.00  0.00           C
ATOM   2036  CD2 LEU A 285     -20.726  54.950 -14.302  1.00  0.00           C
ATOM   2037  HN  LEU A 285     -25.159  55.214 -14.163  1.00  0.00           H
ATOM   2038  HA  LEU A 285     -23.349  53.127 -13.486  1.00  0.00           H
ATOM   2039  HB1 LEU A 285     -22.064  54.914 -11.959  1.00  0.00           H
ATOM   2040  HB2 LEU A 285     -23.344  56.048 -12.360  1.00  0.00           H
ATOM   2041  HG  LEU A 285     -22.645  55.715 -14.831  1.00  0.00           H
ATOM   2042 1HD1 LEU A 285     -21.064  57.441 -12.836  1.00  0.00           H
ATOM   2043 2HD1 LEU A 285     -22.569  57.873 -13.849  1.00  0.00           H
ATOM   2044 3HD1 LEU A 285     -21.136  57.560 -14.657  1.00  0.00           H
ATOM   2045 1HD2 LEU A 285     -19.987  54.890 -13.476  1.00  0.00           H
ATOM   2046 2HD2 LEU A 285     -20.270  55.494 -15.157  1.00  0.00           H
ATOM   2047 3HD2 LEU A 285     -21.005  53.912 -14.583  1.00  0.00           H
ATOM   2048  N   PHE A 286     -25.123  54.111 -11.041  1.00  0.00           N
ATOM   2049  CA  PHE A 286     -25.682  53.811  -9.758  1.00  0.00           C
ATOM   2050  C   PHE A 286     -26.453  52.520  -9.736  1.00  0.00           C
ATOM   2051  O   PHE A 286     -26.150  51.612  -8.938  1.00  0.00           O
ATOM   2052  CB  PHE A 286     -26.551  55.012  -9.338  1.00  0.00           C
ATOM   2053  CG  PHE A 286     -27.386  54.777  -8.150  1.00  0.00           C
ATOM   2054  CD1 PHE A 286     -26.976  53.860  -7.120  1.00  0.00           C
ATOM   2055  CD2 PHE A 286     -28.661  55.345  -8.007  1.00  0.00           C
ATOM   2056  CE1 PHE A 286     -27.816  53.479  -6.087  1.00  0.00           C
ATOM   2057  CE2 PHE A 286     -29.553  54.964  -7.011  1.00  0.00           C
ATOM   2058  CZ  PHE A 286     -29.136  53.967  -6.092  1.00  0.00           C
ATOM   2059  HN  PHE A 286     -25.606  54.829 -11.537  1.00  0.00           H
ATOM   2060  HA  PHE A 286     -24.893  53.637  -9.043  1.00  0.00           H
ATOM   2061  HB1 PHE A 286     -27.098  55.321 -10.254  1.00  0.00           H
ATOM   2062  HB2 PHE A 286     -25.878  55.875  -9.150  1.00  0.00           H
ATOM   2063  HD1 PHE A 286     -26.028  53.343  -7.146  1.00  0.00           H
ATOM   2064  HD2 PHE A 286     -29.001  56.065  -8.737  1.00  0.00           H
ATOM   2065  HE1 PHE A 286     -27.595  52.681  -5.395  1.00  0.00           H
ATOM   2066  HE2 PHE A 286     -30.540  55.397  -6.937  1.00  0.00           H
ATOM   2067  HZ  PHE A 286     -29.856  53.585  -5.386  1.00  0.00           H
ATOM   2068  N   MET A 287     -27.343  52.316 -10.766  1.00  0.00           N
ATOM   2069  CA  MET A 287     -27.978  51.014 -10.978  1.00  0.00           C
ATOM   2070  C   MET A 287     -27.062  49.848 -11.210  1.00  0.00           C
ATOM   2071  O   MET A 287     -27.246  48.807 -10.583  1.00  0.00           O
ATOM   2072  CB  MET A 287     -29.098  51.164 -12.103  1.00  0.00           C
ATOM   2073  CG  MET A 287     -30.205  52.084 -11.728  1.00  0.00           C
ATOM   2074  SD  MET A 287     -31.195  51.677 -10.345  1.00  0.00           S
ATOM   2075  CE  MET A 287     -31.988  53.325 -10.132  1.00  0.00           C
ATOM   2076  HN  MET A 287     -27.524  52.977 -11.490  1.00  0.00           H
ATOM   2077  HA  MET A 287     -28.445  50.790 -10.030  1.00  0.00           H
ATOM   2078  HB1 MET A 287     -29.383  50.115 -12.332  1.00  0.00           H
ATOM   2079  HB2 MET A 287     -28.570  51.535 -13.007  1.00  0.00           H
ATOM   2080  HG1 MET A 287     -30.823  52.266 -12.633  1.00  0.00           H
ATOM   2081  HG2 MET A 287     -29.707  53.026 -11.416  1.00  0.00           H
ATOM   2082  HE1 MET A 287     -32.554  53.627 -11.039  1.00  0.00           H
ATOM   2083  HE2 MET A 287     -31.200  54.082  -9.930  1.00  0.00           H
ATOM   2084  HE3 MET A 287     -32.707  53.303  -9.285  1.00  0.00           H
ATOM   2085  N   LEU A 288     -25.999  49.976 -12.071  1.00  0.00           N
ATOM   2086  CA  LEU A 288     -25.147  48.814 -12.319  1.00  0.00           C
ATOM   2087  C   LEU A 288     -24.317  48.390 -11.153  1.00  0.00           C
ATOM   2088  O   LEU A 288     -24.078  47.252 -10.801  1.00  0.00           O
ATOM   2089  CB  LEU A 288     -24.102  49.018 -13.509  1.00  0.00           C
ATOM   2090  CG  LEU A 288     -24.817  49.136 -14.875  1.00  0.00           C
ATOM   2091  CD1 LEU A 288     -23.811  49.772 -15.827  1.00  0.00           C
ATOM   2092  CD2 LEU A 288     -25.390  47.802 -15.308  1.00  0.00           C
ATOM   2093  HN  LEU A 288     -25.784  50.751 -12.661  1.00  0.00           H
ATOM   2094  HA  LEU A 288     -25.772  47.969 -12.565  1.00  0.00           H
ATOM   2095  HB1 LEU A 288     -23.428  48.136 -13.534  1.00  0.00           H
ATOM   2096  HB2 LEU A 288     -23.647  50.015 -13.326  1.00  0.00           H
ATOM   2097  HG  LEU A 288     -25.680  49.831 -14.784  1.00  0.00           H
ATOM   2098 1HD1 LEU A 288     -23.482  50.755 -15.429  1.00  0.00           H
ATOM   2099 2HD1 LEU A 288     -24.460  50.109 -16.663  1.00  0.00           H
ATOM   2100 3HD1 LEU A 288     -22.954  49.099 -16.047  1.00  0.00           H
ATOM   2101 1HD2 LEU A 288     -26.193  47.573 -14.573  1.00  0.00           H
ATOM   2102 2HD2 LEU A 288     -24.618  47.024 -15.484  1.00  0.00           H
ATOM   2103 3HD2 LEU A 288     -25.888  47.857 -16.299  1.00  0.00           H
ATOM   2104  N   LEU A 289     -23.880  49.342 -10.373  1.00  0.00           N
ATOM   2105  CA  LEU A 289     -23.222  49.241  -9.057  1.00  0.00           C
ATOM   2106  C   LEU A 289     -24.164  48.647  -7.958  1.00  0.00           C
ATOM   2107  O   LEU A 289     -23.751  47.734  -7.271  1.00  0.00           O
ATOM   2108  CB  LEU A 289     -22.685  50.646  -8.452  1.00  0.00           C
ATOM   2109  CG  LEU A 289     -21.843  50.552  -7.138  1.00  0.00           C
ATOM   2110  CD1 LEU A 289     -20.664  49.550  -7.287  1.00  0.00           C
ATOM   2111  CD2 LEU A 289     -21.284  51.872  -6.694  1.00  0.00           C
ATOM   2112  HN  LEU A 289     -23.788  50.271 -10.722  1.00  0.00           H
ATOM   2113  HA  LEU A 289     -22.412  48.544  -9.206  1.00  0.00           H
ATOM   2114  HB1 LEU A 289     -23.611  51.213  -8.213  1.00  0.00           H
ATOM   2115  HB2 LEU A 289     -22.100  51.170  -9.237  1.00  0.00           H
ATOM   2116  HG  LEU A 289     -22.566  50.201  -6.372  1.00  0.00           H
ATOM   2117 1HD1 LEU A 289     -20.062  49.332  -6.379  1.00  0.00           H
ATOM   2118 2HD1 LEU A 289     -20.093  49.960  -8.146  1.00  0.00           H
ATOM   2119 3HD1 LEU A 289     -21.110  48.595  -7.639  1.00  0.00           H
ATOM   2120 1HD2 LEU A 289     -22.113  52.612  -6.733  1.00  0.00           H
ATOM   2121 2HD2 LEU A 289     -20.502  52.244  -7.391  1.00  0.00           H
ATOM   2122 3HD2 LEU A 289     -20.862  51.849  -5.667  1.00  0.00           H
ATOM   2123  N   TYR A 290     -25.397  49.098  -7.817  1.00  0.00           N
ATOM   2124  CA  TYR A 290     -26.494  48.599  -6.947  1.00  0.00           C
ATOM   2125  C   TYR A 290     -26.642  47.032  -6.995  1.00  0.00           C
ATOM   2126  O   TYR A 290     -26.753  46.336  -5.975  1.00  0.00           O
ATOM   2127  CB  TYR A 290     -27.826  49.325  -6.941  1.00  0.00           C
ATOM   2128  CG  TYR A 290     -28.841  48.785  -5.962  1.00  0.00           C
ATOM   2129  CD1 TYR A 290     -30.130  48.260  -6.400  1.00  0.00           C
ATOM   2130  CD2 TYR A 290     -28.683  48.884  -4.499  1.00  0.00           C
ATOM   2131  CE1 TYR A 290     -31.124  47.856  -5.538  1.00  0.00           C
ATOM   2132  CE2 TYR A 290     -29.733  48.486  -3.634  1.00  0.00           C
ATOM   2133  CZ  TYR A 290     -30.836  47.855  -4.187  1.00  0.00           C
ATOM   2134  OH  TYR A 290     -31.927  47.497  -3.427  1.00  0.00           O
ATOM   2135  HN  TYR A 290     -25.632  49.902  -8.358  1.00  0.00           H
ATOM   2136  HA  TYR A 290     -26.111  48.807  -5.959  1.00  0.00           H
ATOM   2137  HB1 TYR A 290     -28.149  49.249  -8.001  1.00  0.00           H
ATOM   2138  HB2 TYR A 290     -27.617  50.397  -6.739  1.00  0.00           H
ATOM   2139  HD1 TYR A 290     -30.207  48.301  -7.476  1.00  0.00           H
ATOM   2140  HD2 TYR A 290     -27.749  49.298  -4.149  1.00  0.00           H
ATOM   2141  HE1 TYR A 290     -31.974  47.295  -5.897  1.00  0.00           H
ATOM   2142  HE2 TYR A 290     -29.707  48.681  -2.572  1.00  0.00           H
ATOM   2143  HH  TYR A 290     -31.563  47.575  -2.542  1.00  0.00           H
ATOM   2144  N   PHE A 291     -26.825  46.484  -8.242  1.00  0.00           N
ATOM   2145  CA  PHE A 291     -27.124  45.056  -8.531  1.00  0.00           C
ATOM   2146  C   PHE A 291     -25.974  44.221  -8.088  1.00  0.00           C
ATOM   2147  O   PHE A 291     -26.217  43.233  -7.427  1.00  0.00           O
ATOM   2148  CB  PHE A 291     -27.506  44.923  -9.973  1.00  0.00           C
ATOM   2149  CG  PHE A 291     -27.994  43.518 -10.337  1.00  0.00           C
ATOM   2150  CD1 PHE A 291     -27.131  42.462 -10.582  1.00  0.00           C
ATOM   2151  CD2 PHE A 291     -29.417  43.232 -10.438  1.00  0.00           C
ATOM   2152  CE1 PHE A 291     -27.609  41.207 -10.700  1.00  0.00           C
ATOM   2153  CE2 PHE A 291     -29.891  41.889 -10.427  1.00  0.00           C
ATOM   2154  CZ  PHE A 291     -28.961  40.907 -10.558  1.00  0.00           C
ATOM   2155  HN  PHE A 291     -26.788  47.151  -8.981  1.00  0.00           H
ATOM   2156  HA  PHE A 291     -28.016  44.737  -8.012  1.00  0.00           H
ATOM   2157  HB1 PHE A 291     -26.786  45.362 -10.696  1.00  0.00           H
ATOM   2158  HB2 PHE A 291     -28.412  45.522 -10.201  1.00  0.00           H
ATOM   2159  HD1 PHE A 291     -26.060  42.586 -10.519  1.00  0.00           H
ATOM   2160  HD2 PHE A 291     -30.156  44.011 -10.327  1.00  0.00           H
ATOM   2161  HE1 PHE A 291     -26.910  40.396 -10.837  1.00  0.00           H
ATOM   2162  HE2 PHE A 291     -30.930  41.640 -10.264  1.00  0.00           H
ATOM   2163  HZ  PHE A 291     -29.224  39.864 -10.654  1.00  0.00           H
ATOM   2164  N   PHE A 292     -24.712  44.666  -8.307  1.00  0.00           N
ATOM   2165  CA  PHE A 292     -23.488  43.970  -7.872  1.00  0.00           C
ATOM   2166  C   PHE A 292     -23.432  43.873  -6.370  1.00  0.00           C
ATOM   2167  O   PHE A 292     -22.916  42.905  -5.793  1.00  0.00           O
ATOM   2168  CB  PHE A 292     -22.193  44.549  -8.573  1.00  0.00           C
ATOM   2169  CG  PHE A 292     -20.891  44.150  -7.809  1.00  0.00           C
ATOM   2170  CD1 PHE A 292     -20.165  42.937  -8.017  1.00  0.00           C
ATOM   2171  CD2 PHE A 292     -20.463  45.094  -6.845  1.00  0.00           C
ATOM   2172  CE1 PHE A 292     -18.985  42.786  -7.256  1.00  0.00           C
ATOM   2173  CE2 PHE A 292     -19.282  44.886  -6.060  1.00  0.00           C
ATOM   2174  CZ  PHE A 292     -18.586  43.712  -6.309  1.00  0.00           C
ATOM   2175  HN  PHE A 292     -24.625  45.543  -8.772  1.00  0.00           H
ATOM   2176  HA  PHE A 292     -23.555  42.973  -8.282  1.00  0.00           H
ATOM   2177  HB1 PHE A 292     -22.293  45.656  -8.622  1.00  0.00           H
ATOM   2178  HB2 PHE A 292     -22.104  44.279  -9.647  1.00  0.00           H
ATOM   2179  HD1 PHE A 292     -20.439  42.121  -8.669  1.00  0.00           H
ATOM   2180  HD2 PHE A 292     -21.047  45.954  -6.552  1.00  0.00           H
ATOM   2181  HE1 PHE A 292     -18.431  41.863  -7.350  1.00  0.00           H
ATOM   2182  HE2 PHE A 292     -18.899  45.598  -5.343  1.00  0.00           H
ATOM   2183  HZ  PHE A 292     -17.709  43.548  -5.699  1.00  0.00           H
ATOM   2184  N   THR A 293     -23.802  44.940  -5.736  1.00  0.00           N
ATOM   2185  CA  THR A 293     -23.738  45.084  -4.256  1.00  0.00           C
ATOM   2186  C   THR A 293     -24.597  44.049  -3.617  1.00  0.00           C
ATOM   2187  O   THR A 293     -24.170  43.366  -2.704  1.00  0.00           O
ATOM   2188  CB  THR A 293     -24.189  46.566  -3.801  1.00  0.00           C
ATOM   2189  CG2 THR A 293     -24.058  46.742  -2.241  1.00  0.00           C
ATOM   2190  OG1 THR A 293     -23.339  47.528  -4.405  1.00  0.00           O
ATOM   2191  HN  THR A 293     -24.183  45.737  -6.199  1.00  0.00           H
ATOM   2192  HA  THR A 293     -22.707  44.874  -4.015  1.00  0.00           H
ATOM   2193  HB  THR A 293     -25.249  46.791  -4.043  1.00  0.00           H
ATOM   2194  HG1 THR A 293     -23.493  47.532  -5.352  1.00  0.00           H
ATOM   2195 1HG2 THR A 293     -24.670  47.657  -2.082  1.00  0.00           H
ATOM   2196 2HG2 THR A 293     -23.008  46.794  -1.884  1.00  0.00           H
ATOM   2197 3HG2 THR A 293     -24.554  45.871  -1.763  1.00  0.00           H
ATOM   2198  N   MET A 294     -25.836  43.910  -4.113  1.00  0.00           N
ATOM   2199  CA  MET A 294     -26.689  42.822  -3.742  1.00  0.00           C
ATOM   2200  C   MET A 294     -26.252  41.452  -4.223  1.00  0.00           C
ATOM   2201  O   MET A 294     -26.296  40.488  -3.492  1.00  0.00           O
ATOM   2202  CB  MET A 294     -28.143  43.169  -4.198  1.00  0.00           C
ATOM   2203  CG  MET A 294     -28.794  44.268  -3.296  1.00  0.00           C
ATOM   2204  SD  MET A 294     -29.080  43.476  -1.628  1.00  0.00           S
ATOM   2205  CE  MET A 294     -30.582  42.387  -2.061  1.00  0.00           C
ATOM   2206  HN  MET A 294     -26.163  44.540  -4.813  1.00  0.00           H
ATOM   2207  HA  MET A 294     -26.529  42.595  -2.699  1.00  0.00           H
ATOM   2208  HB1 MET A 294     -28.741  42.234  -4.182  1.00  0.00           H
ATOM   2209  HB2 MET A 294     -28.068  43.588  -5.225  1.00  0.00           H
ATOM   2210  HG1 MET A 294     -29.748  44.646  -3.720  1.00  0.00           H
ATOM   2211  HG2 MET A 294     -28.151  45.172  -3.255  1.00  0.00           H
ATOM   2212  HE1 MET A 294     -31.163  42.150  -1.145  1.00  0.00           H
ATOM   2213  HE2 MET A 294     -30.358  41.370  -2.447  1.00  0.00           H
ATOM   2214  HE3 MET A 294     -31.196  42.982  -2.770  1.00  0.00           H
ATOM   2215  N   ALA A 295     -25.847  41.265  -5.448  1.00  0.00           N
ATOM   2216  CA  ALA A 295     -25.779  40.020  -6.174  1.00  0.00           C
ATOM   2217  C   ALA A 295     -25.009  38.879  -5.499  1.00  0.00           C
ATOM   2218  O   ALA A 295     -25.482  37.751  -5.425  1.00  0.00           O
ATOM   2219  CB  ALA A 295     -25.231  40.196  -7.622  1.00  0.00           C
ATOM   2220  HN  ALA A 295     -25.868  42.080  -6.020  1.00  0.00           H
ATOM   2221  HA  ALA A 295     -26.802  39.711  -6.327  1.00  0.00           H
ATOM   2222  HB1 ALA A 295     -25.822  40.863  -8.285  1.00  0.00           H
ATOM   2223  HB2 ALA A 295     -24.879  39.238  -8.060  1.00  0.00           H
ATOM   2224  HB3 ALA A 295     -24.273  40.732  -7.450  1.00  0.00           H
ATOM   2225  N   GLY A 296     -23.777  39.197  -5.023  1.00  0.00           N
ATOM   2226  CA  GLY A 296     -22.905  38.170  -4.330  1.00  0.00           C
ATOM   2227  C   GLY A 296     -23.542  37.577  -3.129  1.00  0.00           C
ATOM   2228  O   GLY A 296     -23.446  36.401  -2.819  1.00  0.00           O
ATOM   2229  HN  GLY A 296     -23.510  40.155  -4.963  1.00  0.00           H
ATOM   2230  HA1 GLY A 296     -21.971  38.556  -3.950  1.00  0.00           H
ATOM   2231  HA2 GLY A 296     -22.976  37.356  -5.035  1.00  0.00           H
ATOM   2232  N   THR A 297     -24.310  38.328  -2.349  1.00  0.00           N
ATOM   2233  CA  THR A 297     -25.058  37.910  -1.089  1.00  0.00           C
ATOM   2234  C   THR A 297     -26.190  36.961  -1.410  1.00  0.00           C
ATOM   2235  O   THR A 297     -26.384  35.948  -0.746  1.00  0.00           O
ATOM   2236  CB  THR A 297     -25.542  39.081  -0.327  1.00  0.00           C
ATOM   2237  CG2 THR A 297     -26.503  38.802   0.870  1.00  0.00           C
ATOM   2238  OG1 THR A 297     -24.406  39.757   0.187  1.00  0.00           O
ATOM   2239  HN  THR A 297     -24.379  39.284  -2.623  1.00  0.00           H
ATOM   2240  HA  THR A 297     -24.416  37.285  -0.484  1.00  0.00           H
ATOM   2241  HB  THR A 297     -26.089  39.781  -0.993  1.00  0.00           H
ATOM   2242  HG1 THR A 297     -23.956  39.081   0.699  1.00  0.00           H
ATOM   2243 1HG2 THR A 297     -27.394  38.307   0.428  1.00  0.00           H
ATOM   2244 2HG2 THR A 297     -26.751  39.674   1.514  1.00  0.00           H
ATOM   2245 3HG2 THR A 297     -26.064  38.063   1.573  1.00  0.00           H
ATOM   2246  N   VAL A 298     -26.885  37.249  -2.552  1.00  0.00           N
ATOM   2247  CA  VAL A 298     -28.001  36.447  -3.023  1.00  0.00           C
ATOM   2248  C   VAL A 298     -27.385  35.112  -3.654  1.00  0.00           C
ATOM   2249  O   VAL A 298     -27.841  34.042  -3.344  1.00  0.00           O
ATOM   2250  CB  VAL A 298     -28.929  37.123  -4.008  1.00  0.00           C
ATOM   2251  CG1 VAL A 298     -30.023  36.169  -4.488  1.00  0.00           C
ATOM   2252  CG2 VAL A 298     -29.629  38.298  -3.201  1.00  0.00           C
ATOM   2253  HN  VAL A 298     -26.732  38.110  -3.029  1.00  0.00           H
ATOM   2254  HA  VAL A 298     -28.671  36.160  -2.226  1.00  0.00           H
ATOM   2255  HB  VAL A 298     -28.410  37.517  -4.908  1.00  0.00           H
ATOM   2256 1HG1 VAL A 298     -29.575  35.459  -5.216  1.00  0.00           H
ATOM   2257 2HG1 VAL A 298     -30.787  36.749  -5.048  1.00  0.00           H
ATOM   2258 3HG1 VAL A 298     -30.503  35.591  -3.670  1.00  0.00           H
ATOM   2259 1HG2 VAL A 298     -30.212  38.943  -3.893  1.00  0.00           H
ATOM   2260 2HG2 VAL A 298     -28.982  39.008  -2.644  1.00  0.00           H
ATOM   2261 3HG2 VAL A 298     -30.268  37.750  -2.475  1.00  0.00           H
ATOM   2262  N   TRP A 299     -26.281  35.160  -4.360  1.00  0.00           N
ATOM   2263  CA  TRP A 299     -25.667  33.873  -4.873  1.00  0.00           C
ATOM   2264  C   TRP A 299     -24.900  32.980  -3.853  1.00  0.00           C
ATOM   2265  O   TRP A 299     -24.881  31.745  -3.943  1.00  0.00           O
ATOM   2266  CB  TRP A 299     -24.771  34.201  -6.079  1.00  0.00           C
ATOM   2267  CG  TRP A 299     -25.385  34.617  -7.369  1.00  0.00           C
ATOM   2268  CD1 TRP A 299     -25.314  35.843  -7.973  1.00  0.00           C
ATOM   2269  CD2 TRP A 299     -26.320  33.804  -8.169  1.00  0.00           C
ATOM   2270  CE2 TRP A 299     -26.664  34.640  -9.257  1.00  0.00           C
ATOM   2271  CE3 TRP A 299     -26.816  32.504  -8.044  1.00  0.00           C
ATOM   2272  NE1 TRP A 299     -26.084  35.863  -9.123  1.00  0.00           N
ATOM   2273  CZ2 TRP A 299     -27.547  34.230 -10.271  1.00  0.00           C
ATOM   2274  CZ3 TRP A 299     -27.736  32.149  -9.028  1.00  0.00           C
ATOM   2275  CH2 TRP A 299     -27.984  32.900 -10.164  1.00  0.00           C
ATOM   2276  HN  TRP A 299     -25.890  36.046  -4.596  1.00  0.00           H
ATOM   2277  HA  TRP A 299     -26.460  33.336  -5.373  1.00  0.00           H
ATOM   2278  HB1 TRP A 299     -24.248  33.250  -6.314  1.00  0.00           H
ATOM   2279  HB2 TRP A 299     -23.988  34.958  -5.858  1.00  0.00           H
ATOM   2280  HD1 TRP A 299     -24.739  36.710  -7.684  1.00  0.00           H
ATOM   2281  HE1 TRP A 299     -26.404  36.630  -9.635  1.00  0.00           H
ATOM   2282  HE3 TRP A 299     -26.634  31.768  -7.275  1.00  0.00           H
ATOM   2283  HZ2 TRP A 299     -27.883  34.931 -11.020  1.00  0.00           H
ATOM   2284  HZ3 TRP A 299     -28.069  31.136  -8.860  1.00  0.00           H
ATOM   2285  HH2 TRP A 299     -28.612  32.420 -10.901  1.00  0.00           H
ATOM   2286  N   TRP A 300     -24.444  33.572  -2.763  1.00  0.00           N
ATOM   2287  CA  TRP A 300     -24.157  32.918  -1.472  1.00  0.00           C
ATOM   2288  C   TRP A 300     -25.321  32.265  -0.771  1.00  0.00           C
ATOM   2289  O   TRP A 300     -25.268  31.234  -0.182  1.00  0.00           O
ATOM   2290  CB  TRP A 300     -23.356  33.988  -0.625  1.00  0.00           C
ATOM   2291  CG  TRP A 300     -23.077  33.759   0.868  1.00  0.00           C
ATOM   2292  CD1 TRP A 300     -22.022  33.048   1.341  1.00  0.00           C
ATOM   2293  CD2 TRP A 300     -23.826  34.212   2.039  1.00  0.00           C
ATOM   2294  CE2 TRP A 300     -23.183  33.558   3.116  1.00  0.00           C
ATOM   2295  CE3 TRP A 300     -24.930  35.014   2.241  1.00  0.00           C
ATOM   2296  NE1 TRP A 300     -22.121  32.855   2.687  1.00  0.00           N
ATOM   2297  CZ2 TRP A 300     -23.769  33.668   4.367  1.00  0.00           C
ATOM   2298  CZ3 TRP A 300     -25.456  35.130   3.556  1.00  0.00           C
ATOM   2299  CH2 TRP A 300     -24.894  34.498   4.584  1.00  0.00           C
ATOM   2300  HN  TRP A 300     -24.382  34.567  -2.752  1.00  0.00           H
ATOM   2301  HA  TRP A 300     -23.409  32.150  -1.592  1.00  0.00           H
ATOM   2302  HB1 TRP A 300     -24.025  34.872  -0.561  1.00  0.00           H
ATOM   2303  HB2 TRP A 300     -22.432  34.278  -1.169  1.00  0.00           H
ATOM   2304  HD1 TRP A 300     -21.306  32.565   0.694  1.00  0.00           H
ATOM   2305  HE1 TRP A 300     -21.789  32.078   3.176  1.00  0.00           H
ATOM   2306  HE3 TRP A 300     -25.317  35.656   1.464  1.00  0.00           H
ATOM   2307  HZ2 TRP A 300     -23.452  32.926   5.086  1.00  0.00           H
ATOM   2308  HZ3 TRP A 300     -26.328  35.752   3.695  1.00  0.00           H
ATOM   2309  HH2 TRP A 300     -25.393  34.513   5.542  1.00  0.00           H
ATOM   2310  N   VAL A 301     -26.447  32.966  -0.773  1.00  0.00           N
ATOM   2311  CA  VAL A 301     -27.745  32.424  -0.426  1.00  0.00           C
ATOM   2312  C   VAL A 301     -28.202  31.249  -1.225  1.00  0.00           C
ATOM   2313  O   VAL A 301     -28.571  30.203  -0.674  1.00  0.00           O
ATOM   2314  CB  VAL A 301     -28.770  33.551  -0.440  1.00  0.00           C
ATOM   2315  CG1 VAL A 301     -30.239  32.994  -0.285  1.00  0.00           C
ATOM   2316  CG2 VAL A 301     -28.656  34.438   0.753  1.00  0.00           C
ATOM   2317  HN  VAL A 301     -26.609  33.934  -0.952  1.00  0.00           H
ATOM   2318  HA  VAL A 301     -27.692  32.090   0.600  1.00  0.00           H
ATOM   2319  HB  VAL A 301     -28.708  34.229  -1.318  1.00  0.00           H
ATOM   2320 1HG1 VAL A 301     -30.934  33.832  -0.061  1.00  0.00           H
ATOM   2321 2HG1 VAL A 301     -30.267  32.267   0.553  1.00  0.00           H
ATOM   2322 3HG1 VAL A 301     -30.511  32.684  -1.317  1.00  0.00           H
ATOM   2323 1HG2 VAL A 301     -29.364  35.288   0.661  1.00  0.00           H
ATOM   2324 2HG2 VAL A 301     -27.604  34.763   0.903  1.00  0.00           H
ATOM   2325 3HG2 VAL A 301     -28.902  33.831   1.651  1.00  0.00           H
ATOM   2326  N   ILE A 302     -28.023  31.272  -2.548  1.00  0.00           N
ATOM   2327  CA  ILE A 302     -28.240  30.076  -3.397  1.00  0.00           C
ATOM   2328  C   ILE A 302     -27.365  28.929  -2.988  1.00  0.00           C
ATOM   2329  O   ILE A 302     -27.835  27.850  -2.706  1.00  0.00           O
ATOM   2330  CB  ILE A 302     -28.143  30.270  -4.927  1.00  0.00           C
ATOM   2331  CG1 ILE A 302     -29.027  31.491  -5.433  1.00  0.00           C
ATOM   2332  CG2 ILE A 302     -28.428  28.943  -5.623  1.00  0.00           C
ATOM   2333  CD  ILE A 302     -30.524  31.597  -4.871  1.00  0.00           C
ATOM   2334  HN  ILE A 302     -27.671  32.125  -2.926  1.00  0.00           H
ATOM   2335  HA  ILE A 302     -29.200  29.683  -3.093  1.00  0.00           H
ATOM   2336  HB  ILE A 302     -27.096  30.581  -5.132  1.00  0.00           H
ATOM   2337 1HG1 ILE A 302     -29.034  31.423  -6.541  1.00  0.00           H
ATOM   2338 2HG1 ILE A 302     -28.443  32.407  -5.202  1.00  0.00           H
ATOM   2339 1HG2 ILE A 302     -27.869  28.026  -5.343  1.00  0.00           H
ATOM   2340 2HG2 ILE A 302     -28.279  29.047  -6.719  1.00  0.00           H
ATOM   2341 3HG2 ILE A 302     -29.507  28.789  -5.409  1.00  0.00           H
ATOM   2342  HD1 ILE A 302     -30.794  32.665  -5.013  1.00  0.00           H
ATOM   2343  HD2 ILE A 302     -30.613  31.487  -3.769  1.00  0.00           H
ATOM   2344  HD3 ILE A 302     -31.264  30.920  -5.349  1.00  0.00           H
ATOM   2345  N   LEU A 303     -26.072  29.212  -2.872  1.00  0.00           N
ATOM   2346  CA  LEU A 303     -25.208  28.164  -2.268  1.00  0.00           C
ATOM   2347  C   LEU A 303     -25.587  27.656  -0.846  1.00  0.00           C
ATOM   2348  O   LEU A 303     -25.734  26.424  -0.703  1.00  0.00           O
ATOM   2349  CB  LEU A 303     -23.693  28.515  -2.342  1.00  0.00           C
ATOM   2350  CG  LEU A 303     -23.122  28.546  -3.736  1.00  0.00           C
ATOM   2351  CD1 LEU A 303     -21.573  28.794  -3.589  1.00  0.00           C
ATOM   2352  CD2 LEU A 303     -23.277  27.181  -4.419  1.00  0.00           C
ATOM   2353  HN  LEU A 303     -25.673  29.969  -3.383  1.00  0.00           H
ATOM   2354  HA  LEU A 303     -25.309  27.310  -2.922  1.00  0.00           H
ATOM   2355  HB1 LEU A 303     -23.057  27.754  -1.842  1.00  0.00           H
ATOM   2356  HB2 LEU A 303     -23.552  29.468  -1.788  1.00  0.00           H
ATOM   2357  HG  LEU A 303     -23.489  29.307  -4.456  1.00  0.00           H
ATOM   2358 1HD1 LEU A 303     -21.485  29.824  -3.181  1.00  0.00           H
ATOM   2359 2HD1 LEU A 303     -20.984  28.758  -4.530  1.00  0.00           H
ATOM   2360 3HD1 LEU A 303     -21.106  28.086  -2.871  1.00  0.00           H
ATOM   2361 1HD2 LEU A 303     -23.172  26.368  -3.669  1.00  0.00           H
ATOM   2362 2HD2 LEU A 303     -22.596  27.091  -5.293  1.00  0.00           H
ATOM   2363 3HD2 LEU A 303     -24.236  27.235  -4.975  1.00  0.00           H
ATOM   2364  N   THR A 304     -25.941  28.502   0.146  1.00  0.00           N
ATOM   2365  CA  THR A 304     -26.408  28.005   1.418  1.00  0.00           C
ATOM   2366  C   THR A 304     -27.546  27.072   1.460  1.00  0.00           C
ATOM   2367  O   THR A 304     -27.366  26.037   2.099  1.00  0.00           O
ATOM   2368  CB  THR A 304     -26.604  29.073   2.561  1.00  0.00           C
ATOM   2369  CG2 THR A 304     -25.284  29.471   3.290  1.00  0.00           C
ATOM   2370  OG1 THR A 304     -27.061  30.329   2.083  1.00  0.00           O
ATOM   2371  HN  THR A 304     -25.886  29.496   0.094  1.00  0.00           H
ATOM   2372  HA  THR A 304     -25.580  27.370   1.698  1.00  0.00           H
ATOM   2373  HB  THR A 304     -27.382  28.777   3.297  1.00  0.00           H
ATOM   2374  HG1 THR A 304     -26.445  30.619   1.406  1.00  0.00           H
ATOM   2375 1HG2 THR A 304     -25.321  30.413   3.878  1.00  0.00           H
ATOM   2376 2HG2 THR A 304     -24.466  29.654   2.562  1.00  0.00           H
ATOM   2377 3HG2 THR A 304     -24.904  28.695   3.990  1.00  0.00           H
ATOM   2378  N   ILE A 305     -28.692  27.293   0.823  1.00  0.00           N
ATOM   2379  CA  ILE A 305     -29.820  26.262   0.663  1.00  0.00           C
ATOM   2380  C   ILE A 305     -29.354  24.998  -0.154  1.00  0.00           C
ATOM   2381  O   ILE A 305     -29.667  23.870   0.299  1.00  0.00           O
ATOM   2382  CB  ILE A 305     -31.144  26.808  -0.018  1.00  0.00           C
ATOM   2383  CG1 ILE A 305     -32.040  25.684  -0.492  1.00  0.00           C
ATOM   2384  CG2 ILE A 305     -30.849  27.751  -1.165  1.00  0.00           C
ATOM   2385  CD  ILE A 305     -33.520  26.141  -0.614  1.00  0.00           C
ATOM   2386  HN  ILE A 305     -28.680  28.174   0.356  1.00  0.00           H
ATOM   2387  HA  ILE A 305     -30.216  25.944   1.617  1.00  0.00           H
ATOM   2388  HB  ILE A 305     -31.719  27.387   0.738  1.00  0.00           H
ATOM   2389 1HG1 ILE A 305     -31.987  24.796   0.175  1.00  0.00           H
ATOM   2390 2HG1 ILE A 305     -31.670  25.080  -1.349  1.00  0.00           H
ATOM   2391 1HG2 ILE A 305     -30.550  28.750  -0.779  1.00  0.00           H
ATOM   2392 2HG2 ILE A 305     -31.684  28.027  -1.844  1.00  0.00           H
ATOM   2393 3HG2 ILE A 305     -29.952  27.379  -1.704  1.00  0.00           H
ATOM   2394  HD1 ILE A 305     -34.237  25.298  -0.513  1.00  0.00           H
ATOM   2395  HD2 ILE A 305     -33.684  26.623  -1.602  1.00  0.00           H
ATOM   2396  HD3 ILE A 305     -33.753  26.856   0.203  1.00  0.00           H
ATOM   2397  N   THR A 306     -28.568  25.218  -1.166  1.00  0.00           N
ATOM   2398  CA  THR A 306     -27.970  24.097  -1.871  1.00  0.00           C
ATOM   2399  C   THR A 306     -27.090  23.177  -0.974  1.00  0.00           C
ATOM   2400  O   THR A 306     -27.281  21.972  -1.041  1.00  0.00           O
ATOM   2401  CB  THR A 306     -27.084  24.566  -3.081  1.00  0.00           C
ATOM   2402  CG2 THR A 306     -26.665  23.418  -4.049  1.00  0.00           C
ATOM   2403  OG1 THR A 306     -27.932  25.469  -3.801  1.00  0.00           O
ATOM   2404  HN  THR A 306     -28.327  26.165  -1.361  1.00  0.00           H
ATOM   2405  HA  THR A 306     -28.812  23.536  -2.248  1.00  0.00           H
ATOM   2406  HB  THR A 306     -26.246  25.137  -2.627  1.00  0.00           H
ATOM   2407  HG1 THR A 306     -27.854  26.378  -3.502  1.00  0.00           H
ATOM   2408 1HG2 THR A 306     -26.245  22.554  -3.492  1.00  0.00           H
ATOM   2409 2HG2 THR A 306     -25.988  23.773  -4.857  1.00  0.00           H
ATOM   2410 3HG2 THR A 306     -27.538  22.868  -4.462  1.00  0.00           H
ATOM   2411  N   TRP A 307     -26.163  23.694  -0.159  1.00  0.00           N
ATOM   2412  CA  TRP A 307     -25.434  22.906   0.785  1.00  0.00           C
ATOM   2413  C   TRP A 307     -26.234  22.174   1.831  1.00  0.00           C
ATOM   2414  O   TRP A 307     -25.840  21.094   2.193  1.00  0.00           O
ATOM   2415  CB  TRP A 307     -24.399  23.691   1.553  1.00  0.00           C
ATOM   2416  CG  TRP A 307     -23.278  24.222   0.782  1.00  0.00           C
ATOM   2417  CD1 TRP A 307     -22.453  23.673  -0.182  1.00  0.00           C
ATOM   2418  CD2 TRP A 307     -22.798  25.599   0.956  1.00  0.00           C
ATOM   2419  CE2 TRP A 307     -21.776  25.790  -0.061  1.00  0.00           C
ATOM   2420  CE3 TRP A 307     -23.113  26.647   1.867  1.00  0.00           C
ATOM   2421  NE1 TRP A 307     -21.663  24.648  -0.741  1.00  0.00           N
ATOM   2422  CZ2 TRP A 307     -21.045  26.969  -0.076  1.00  0.00           C
ATOM   2423  CZ3 TRP A 307     -22.416  27.833   1.724  1.00  0.00           C
ATOM   2424  CH2 TRP A 307     -21.313  27.897   0.887  1.00  0.00           C
ATOM   2425  HN  TRP A 307     -25.974  24.672  -0.117  1.00  0.00           H
ATOM   2426  HA  TRP A 307     -24.907  22.159   0.211  1.00  0.00           H
ATOM   2427  HB1 TRP A 307     -23.899  23.019   2.281  1.00  0.00           H
ATOM   2428  HB2 TRP A 307     -24.877  24.491   2.157  1.00  0.00           H
ATOM   2429  HD1 TRP A 307     -22.433  22.629  -0.456  1.00  0.00           H
ATOM   2430  HE1 TRP A 307     -20.785  24.472  -1.129  1.00  0.00           H
ATOM   2431  HE3 TRP A 307     -23.845  26.548   2.655  1.00  0.00           H
ATOM   2432  HZ2 TRP A 307     -20.275  27.129  -0.816  1.00  0.00           H
ATOM   2433  HZ3 TRP A 307     -22.673  28.596   2.443  1.00  0.00           H
ATOM   2434  HH2 TRP A 307     -20.751  28.819   0.871  1.00  0.00           H
ATOM   2435  N   PHE A 308     -27.285  22.830   2.323  1.00  0.00           N
ATOM   2436  CA  PHE A 308     -28.215  22.253   3.214  1.00  0.00           C
ATOM   2437  C   PHE A 308     -28.890  21.019   2.662  1.00  0.00           C
ATOM   2438  O   PHE A 308     -28.990  19.956   3.316  1.00  0.00           O
ATOM   2439  CB  PHE A 308     -29.045  23.401   3.932  1.00  0.00           C
ATOM   2440  CG  PHE A 308     -30.495  23.023   4.426  1.00  0.00           C
ATOM   2441  CD1 PHE A 308     -30.804  22.175   5.558  1.00  0.00           C
ATOM   2442  CD2 PHE A 308     -31.565  23.451   3.711  1.00  0.00           C
ATOM   2443  CE1 PHE A 308     -32.073  21.712   5.821  1.00  0.00           C
ATOM   2444  CE2 PHE A 308     -32.864  23.041   4.094  1.00  0.00           C
ATOM   2445  CZ  PHE A 308     -33.151  22.179   5.125  1.00  0.00           C
ATOM   2446  HN  PHE A 308     -27.393  23.710   1.866  1.00  0.00           H
ATOM   2447  HA  PHE A 308     -27.695  21.714   3.991  1.00  0.00           H
ATOM   2448  HB1 PHE A 308     -29.196  24.176   3.150  1.00  0.00           H
ATOM   2449  HB2 PHE A 308     -28.487  23.904   4.750  1.00  0.00           H
ATOM   2450  HD1 PHE A 308     -30.026  21.719   6.153  1.00  0.00           H
ATOM   2451  HD2 PHE A 308     -31.461  24.141   2.885  1.00  0.00           H
ATOM   2452  HE1 PHE A 308     -32.194  21.077   6.687  1.00  0.00           H
ATOM   2453  HE2 PHE A 308     -33.749  23.392   3.583  1.00  0.00           H
ATOM   2454  HZ  PHE A 308     -34.149  22.042   5.516  1.00  0.00           H
ATOM   2455  N   LEU A 309     -29.384  21.063   1.409  1.00  0.00           N
ATOM   2456  CA  LEU A 309     -30.096  19.939   0.806  1.00  0.00           C
ATOM   2457  C   LEU A 309     -29.266  18.887   0.185  1.00  0.00           C
ATOM   2458  O   LEU A 309     -29.568  17.684   0.276  1.00  0.00           O
ATOM   2459  CB  LEU A 309     -31.046  20.427  -0.261  1.00  0.00           C
ATOM   2460  CG  LEU A 309     -32.062  21.492   0.219  1.00  0.00           C
ATOM   2461  CD1 LEU A 309     -32.915  22.072  -0.940  1.00  0.00           C
ATOM   2462  CD2 LEU A 309     -33.013  20.951   1.286  1.00  0.00           C
ATOM   2463  HN  LEU A 309     -29.467  21.980   1.025  1.00  0.00           H
ATOM   2464  HA  LEU A 309     -30.700  19.451   1.558  1.00  0.00           H
ATOM   2465  HB1 LEU A 309     -31.549  19.515  -0.649  1.00  0.00           H
ATOM   2466  HB2 LEU A 309     -30.427  20.837  -1.088  1.00  0.00           H
ATOM   2467  HG  LEU A 309     -31.556  22.400   0.611  1.00  0.00           H
ATOM   2468 1HD1 LEU A 309     -33.484  22.948  -0.562  1.00  0.00           H
ATOM   2469 2HD1 LEU A 309     -33.666  21.313  -1.246  1.00  0.00           H
ATOM   2470 3HD1 LEU A 309     -32.250  22.504  -1.718  1.00  0.00           H
ATOM   2471 1HD2 LEU A 309     -33.746  21.767   1.463  1.00  0.00           H
ATOM   2472 2HD2 LEU A 309     -32.423  20.872   2.224  1.00  0.00           H
ATOM   2473 3HD2 LEU A 309     -33.554  20.022   1.007  1.00  0.00           H
ATOM   2474  N   ALA A 310     -27.983  19.228  -0.133  1.00  0.00           N
ATOM   2475  CA  ALA A 310     -26.887  18.294  -0.399  1.00  0.00           C
ATOM   2476  C   ALA A 310     -26.725  17.428   0.900  1.00  0.00           C
ATOM   2477  O   ALA A 310     -26.555  16.218   0.906  1.00  0.00           O
ATOM   2478  CB  ALA A 310     -25.553  19.044  -0.686  1.00  0.00           C
ATOM   2479  HN  ALA A 310     -27.710  20.187  -0.106  1.00  0.00           H
ATOM   2480  HA  ALA A 310     -27.151  17.619  -1.200  1.00  0.00           H
ATOM   2481  HB1 ALA A 310     -25.737  19.804  -1.475  1.00  0.00           H
ATOM   2482  HB2 ALA A 310     -24.803  18.312  -1.056  1.00  0.00           H
ATOM   2483  HB3 ALA A 310     -25.244  19.649   0.194  1.00  0.00           H
ATOM   2484  N   ALA A 311     -26.799  18.026   2.104  1.00  0.00           N
ATOM   2485  CA  ALA A 311     -26.540  17.407   3.432  1.00  0.00           C
ATOM   2486  C   ALA A 311     -27.739  16.650   3.971  1.00  0.00           C
ATOM   2487  O   ALA A 311     -27.710  16.011   5.083  1.00  0.00           O
ATOM   2488  CB  ALA A 311     -25.905  18.400   4.447  1.00  0.00           C
ATOM   2489  HN  ALA A 311     -26.993  19.002   2.159  1.00  0.00           H
ATOM   2490  HA  ALA A 311     -25.822  16.638   3.186  1.00  0.00           H
ATOM   2491  HB1 ALA A 311     -25.030  18.964   4.058  1.00  0.00           H
ATOM   2492  HB2 ALA A 311     -25.609  17.833   5.354  1.00  0.00           H
ATOM   2493  HB3 ALA A 311     -26.665  19.172   4.690  1.00  0.00           H
ATOM   2494  N   GLY A 312     -28.869  16.501   3.189  1.00  0.00           N
ATOM   2495  CA  GLY A 312     -29.955  15.510   3.335  1.00  0.00           C
ATOM   2496  C   GLY A 312     -29.520  14.181   2.855  1.00  0.00           C
ATOM   2497  O   GLY A 312     -29.931  13.095   3.336  1.00  0.00           O
ATOM   2498  HN  GLY A 312     -28.835  16.986   2.319  1.00  0.00           H
ATOM   2499  HA1 GLY A 312     -30.681  15.944   2.663  1.00  0.00           H
ATOM   2500  HA2 GLY A 312     -30.234  15.373   4.368  1.00  0.00           H
ATOM   2501  N   ARG A 313     -28.624  14.219   1.815  1.00  0.00           N
ATOM   2502  CA  ARG A 313     -28.002  13.005   1.249  1.00  0.00           C
ATOM   2503  C   ARG A 313     -26.892  12.434   2.133  1.00  0.00           C
ATOM   2504  O   ARG A 313     -26.230  13.249   2.855  1.00  0.00           O
ATOM   2505  CB  ARG A 313     -27.407  13.204  -0.180  1.00  0.00           C
ATOM   2506  CG  ARG A 313     -28.356  13.573  -1.347  1.00  0.00           C
ATOM   2507  CD  ARG A 313     -28.804  15.032  -1.594  1.00  0.00           C
ATOM   2508  NE  ARG A 313     -29.601  14.908  -2.835  1.00  0.00           N
ATOM   2509  CZ  ARG A 313     -30.829  15.355  -3.018  1.00  0.00           C
ATOM   2510  NH1 ARG A 313     -31.665  15.684  -2.101  1.00  0.00           N
ATOM   2511  NH2 ARG A 313     -31.274  15.500  -4.253  1.00  0.00           N
ATOM   2512  HN  ARG A 313     -28.097  15.066   1.795  1.00  0.00           H
ATOM   2513  HA  ARG A 313     -28.814  12.300   1.141  1.00  0.00           H
ATOM   2514  HB1 ARG A 313     -26.782  12.316  -0.411  1.00  0.00           H
ATOM   2515  HB2 ARG A 313     -26.671  14.032  -0.095  1.00  0.00           H
ATOM   2516  HG1 ARG A 313     -29.180  12.831  -1.427  1.00  0.00           H
ATOM   2517  HG2 ARG A 313     -27.733  13.384  -2.248  1.00  0.00           H
ATOM   2518  HD1 ARG A 313     -27.982  15.708  -1.910  1.00  0.00           H
ATOM   2519  HD2 ARG A 313     -29.372  15.405  -0.715  1.00  0.00           H
ATOM   2520  HE  ARG A 313     -29.197  14.536  -3.670  1.00  0.00           H
ATOM   2521 1HH1 ARG A 313     -32.547  16.141  -2.224  1.00  0.00           H
ATOM   2522 2HH1 ARG A 313     -31.505  15.456  -1.141  1.00  0.00           H
ATOM   2523 1HH2 ARG A 313     -30.602  15.223  -4.941  1.00  0.00           H
ATOM   2524 2HH2 ARG A 313     -32.257  15.509  -4.437  1.00  0.00           H
ATOM   2525  N   LYS A 314     -26.579  11.104   2.094  1.00  0.00           N
ATOM   2526  CA  LYS A 314     -25.333  10.503   2.567  1.00  0.00           C
ATOM   2527  C   LYS A 314     -24.092  10.940   1.860  1.00  0.00           C
ATOM   2528  O   LYS A 314     -23.157  11.274   2.559  1.00  0.00           O
ATOM   2529  CB  LYS A 314     -25.418   8.918   2.484  1.00  0.00           C
ATOM   2530  CG  LYS A 314     -26.309   8.241   3.517  1.00  0.00           C
ATOM   2531  CD  LYS A 314     -26.396   6.772   3.327  1.00  0.00           C
ATOM   2532  CE  LYS A 314     -27.310   6.025   4.329  1.00  0.00           C
ATOM   2533  NZ  LYS A 314     -26.808   6.034   5.728  1.00  0.00           N
ATOM   2534  HN  LYS A 314     -27.216  10.473   1.657  1.00  0.00           H
ATOM   2535  HA  LYS A 314     -25.124  10.798   3.584  1.00  0.00           H
ATOM   2536  HB1 LYS A 314     -24.409   8.493   2.673  1.00  0.00           H
ATOM   2537  HB2 LYS A 314     -25.696   8.600   1.455  1.00  0.00           H
ATOM   2538  HG1 LYS A 314     -27.327   8.685   3.496  1.00  0.00           H
ATOM   2539  HG2 LYS A 314     -25.949   8.524   4.529  1.00  0.00           H
ATOM   2540  HD1 LYS A 314     -25.371   6.348   3.392  1.00  0.00           H
ATOM   2541  HD2 LYS A 314     -26.730   6.641   2.275  1.00  0.00           H
ATOM   2542  HE1 LYS A 314     -27.445   4.984   3.966  1.00  0.00           H
ATOM   2543  HE2 LYS A 314     -28.355   6.394   4.251  1.00  0.00           H
ATOM   2544  HZ1 LYS A 314     -26.570   6.988   6.068  1.00  0.00           H
ATOM   2545  HZ2 LYS A 314     -25.899   5.530   5.778  1.00  0.00           H
ATOM   2546  HZ3 LYS A 314     -27.447   5.517   6.365  1.00  0.00           H
ATOM   2547  N   TRP A 315     -24.168  10.962   0.482  1.00  0.00           N
ATOM   2548  CA  TRP A 315     -23.146  11.525  -0.385  1.00  0.00           C
ATOM   2549  C   TRP A 315     -23.938  12.155  -1.505  1.00  0.00           C
ATOM   2550  O   TRP A 315     -24.990  11.682  -1.895  1.00  0.00           O
ATOM   2551  CB  TRP A 315     -22.185  10.395  -0.858  1.00  0.00           C
ATOM   2552  CG  TRP A 315     -20.989  10.914  -1.596  1.00  0.00           C
ATOM   2553  CD1 TRP A 315     -19.800  11.171  -1.065  1.00  0.00           C
ATOM   2554  CD2 TRP A 315     -20.928  11.167  -3.045  1.00  0.00           C
ATOM   2555  CE2 TRP A 315     -19.545  11.579  -3.218  1.00  0.00           C
ATOM   2556  CE3 TRP A 315     -21.841  11.120  -4.083  1.00  0.00           C
ATOM   2557  NE1 TRP A 315     -18.891  11.536  -2.047  1.00  0.00           N
ATOM   2558  CZ2 TRP A 315     -19.203  12.016  -4.462  1.00  0.00           C
ATOM   2559  CZ3 TRP A 315     -21.354  11.524  -5.315  1.00  0.00           C
ATOM   2560  CH2 TRP A 315     -20.065  12.014  -5.549  1.00  0.00           C
ATOM   2561  HN  TRP A 315     -24.995  10.580   0.077  1.00  0.00           H
ATOM   2562  HA  TRP A 315     -22.774  12.379   0.162  1.00  0.00           H
ATOM   2563  HB1 TRP A 315     -22.680   9.609  -1.466  1.00  0.00           H
ATOM   2564  HB2 TRP A 315     -21.870   9.983   0.124  1.00  0.00           H
ATOM   2565  HD1 TRP A 315     -19.648  11.152   0.004  1.00  0.00           H
ATOM   2566  HE1 TRP A 315     -17.955  11.810  -2.009  1.00  0.00           H
ATOM   2567  HE3 TRP A 315     -22.875  10.841  -3.938  1.00  0.00           H
ATOM   2568  HZ2 TRP A 315     -18.169  12.316  -4.552  1.00  0.00           H
ATOM   2569  HZ3 TRP A 315     -22.001  11.618  -6.175  1.00  0.00           H
ATOM   2570  HH2 TRP A 315     -19.740  12.322  -6.533  1.00  0.00           H
ATOM   2571  N   SER A 316     -23.436  13.254  -2.116  1.00  0.00           N
ATOM   2572  CA  SER A 316     -24.040  13.937  -3.236  1.00  0.00           C
ATOM   2573  C   SER A 316     -22.941  14.631  -3.992  1.00  0.00           C
ATOM   2574  O   SER A 316     -22.019  15.155  -3.379  1.00  0.00           O
ATOM   2575  CB  SER A 316     -24.890  15.055  -2.716  1.00  0.00           C
ATOM   2576  OG  SER A 316     -25.837  15.593  -3.713  1.00  0.00           O
ATOM   2577  HN  SER A 316     -22.615  13.671  -1.734  1.00  0.00           H
ATOM   2578  HA  SER A 316     -24.579  13.271  -3.893  1.00  0.00           H
ATOM   2579  HB1 SER A 316     -24.326  15.909  -2.284  1.00  0.00           H
ATOM   2580  HB2 SER A 316     -25.490  14.763  -1.828  1.00  0.00           H
ATOM   2581  HG1 SER A 316     -26.269  14.864  -4.166  1.00  0.00           H
ATOM   2582  N   CYS A 317     -23.172  14.824  -5.338  1.00  0.00           N
ATOM   2583  CA  CYS A 317     -22.352  15.790  -6.136  1.00  0.00           C
ATOM   2584  C   CYS A 317     -23.279  16.790  -6.706  1.00  0.00           C
ATOM   2585  O   CYS A 317     -22.943  17.668  -7.541  1.00  0.00           O
ATOM   2586  CB  CYS A 317     -21.526  14.952  -7.242  1.00  0.00           C
ATOM   2587  SG  CYS A 317     -20.448  15.931  -8.284  1.00  0.00           S
ATOM   2588  HN  CYS A 317     -23.980  14.432  -5.770  1.00  0.00           H
ATOM   2589  HA  CYS A 317     -21.681  16.265  -5.435  1.00  0.00           H
ATOM   2590  HB1 CYS A 317     -22.100  14.162  -7.771  1.00  0.00           H
ATOM   2591  HB2 CYS A 317     -20.914  14.521  -6.420  1.00  0.00           H
ATOM   2592  HG1 CYS A 317     -21.472  16.527  -8.878  1.00  0.00           H
ATOM   2593  N   GLU A 318     -24.606  16.681  -6.331  1.00  0.00           N
ATOM   2594  CA  GLU A 318     -25.719  17.471  -6.856  1.00  0.00           C
ATOM   2595  C   GLU A 318     -25.832  18.906  -6.453  1.00  0.00           C
ATOM   2596  O   GLU A 318     -25.385  19.315  -5.387  1.00  0.00           O
ATOM   2597  CB  GLU A 318     -27.047  16.813  -6.395  1.00  0.00           C
ATOM   2598  CG  GLU A 318     -27.343  15.372  -6.937  1.00  0.00           C
ATOM   2599  CD  GLU A 318     -27.952  14.479  -5.834  1.00  0.00           C
ATOM   2600  OE1 GLU A 318     -29.200  14.417  -5.835  1.00  0.00           O
ATOM   2601  OE2 GLU A 318     -27.236  13.686  -5.165  1.00  0.00           O
ATOM   2602  HN  GLU A 318     -24.833  16.087  -5.563  1.00  0.00           H
ATOM   2603  HA  GLU A 318     -25.798  17.485  -7.933  1.00  0.00           H
ATOM   2604  HB1 GLU A 318     -27.903  17.439  -6.726  1.00  0.00           H
ATOM   2605  HB2 GLU A 318     -27.104  16.840  -5.286  1.00  0.00           H
ATOM   2606  HG1 GLU A 318     -26.423  14.894  -7.337  1.00  0.00           H
ATOM   2607  HG2 GLU A 318     -27.952  15.481  -7.859  1.00  0.00           H
ATOM   2608  N   ALA A 319     -26.526  19.620  -7.310  1.00  0.00           N
ATOM   2609  CA  ALA A 319     -26.957  21.017  -7.065  1.00  0.00           C
ATOM   2610  C   ALA A 319     -28.477  21.086  -6.798  1.00  0.00           C
ATOM   2611  O   ALA A 319     -29.028  22.145  -6.542  1.00  0.00           O
ATOM   2612  CB  ALA A 319     -26.538  21.866  -8.258  1.00  0.00           C
ATOM   2613  HN  ALA A 319     -26.886  19.301  -8.185  1.00  0.00           H
ATOM   2614  HA  ALA A 319     -26.352  21.430  -6.271  1.00  0.00           H
ATOM   2615  HB1 ALA A 319     -26.569  22.957  -8.053  1.00  0.00           H
ATOM   2616  HB2 ALA A 319     -27.185  21.691  -9.144  1.00  0.00           H
ATOM   2617  HB3 ALA A 319     -25.511  21.570  -8.561  1.00  0.00           H
ATOM   2618  N   ILE A 320     -29.140  19.884  -6.781  1.00  0.00           N
ATOM   2619  CA  ILE A 320     -30.565  19.619  -6.600  1.00  0.00           C
ATOM   2620  C   ILE A 320     -31.223  19.686  -7.978  1.00  0.00           C
ATOM   2621  O   ILE A 320     -31.316  20.738  -8.603  1.00  0.00           O
ATOM   2622  CB  ILE A 320     -31.331  20.400  -5.508  1.00  0.00           C
ATOM   2623  CG1 ILE A 320     -30.640  20.410  -4.145  1.00  0.00           C
ATOM   2624  CG2 ILE A 320     -32.759  19.807  -5.308  1.00  0.00           C
ATOM   2625  CD  ILE A 320     -30.149  19.101  -3.545  1.00  0.00           C
ATOM   2626  HN  ILE A 320     -28.719  18.982  -6.832  1.00  0.00           H
ATOM   2627  HA  ILE A 320     -30.612  18.553  -6.433  1.00  0.00           H
ATOM   2628  HB  ILE A 320     -31.382  21.467  -5.812  1.00  0.00           H
ATOM   2629 1HG1 ILE A 320     -31.315  20.962  -3.457  1.00  0.00           H
ATOM   2630 2HG1 ILE A 320     -29.706  20.994  -4.284  1.00  0.00           H
ATOM   2631 1HG2 ILE A 320     -32.646  18.736  -5.034  1.00  0.00           H
ATOM   2632 2HG2 ILE A 320     -33.368  19.805  -6.237  1.00  0.00           H
ATOM   2633 3HG2 ILE A 320     -33.365  20.375  -4.570  1.00  0.00           H
ATOM   2634  HD1 ILE A 320     -29.375  18.558  -4.129  1.00  0.00           H
ATOM   2635  HD2 ILE A 320     -31.057  18.461  -3.491  1.00  0.00           H
ATOM   2636  HD3 ILE A 320     -29.632  19.308  -2.584  1.00  0.00           H
ATOM   2637  N   GLU A 321     -31.754  18.569  -8.614  1.00  0.00           N
ATOM   2638  CA  GLU A 321     -32.578  18.558  -9.809  1.00  0.00           C
ATOM   2639  C   GLU A 321     -33.866  19.399  -9.764  1.00  0.00           C
ATOM   2640  O   GLU A 321     -34.686  19.250  -8.835  1.00  0.00           O
ATOM   2641  CB  GLU A 321     -32.802  17.085 -10.331  1.00  0.00           C
ATOM   2642  CG  GLU A 321     -31.481  16.306 -10.583  1.00  0.00           C
ATOM   2643  CD  GLU A 321     -31.699  14.872 -11.054  1.00  0.00           C
ATOM   2644  OE1 GLU A 321     -30.713  14.338 -11.613  1.00  0.00           O
ATOM   2645  OE2 GLU A 321     -32.798  14.267 -10.906  1.00  0.00           O
ATOM   2646  HN  GLU A 321     -31.653  17.733  -8.079  1.00  0.00           H
ATOM   2647  HA  GLU A 321     -32.009  19.071 -10.570  1.00  0.00           H
ATOM   2648  HB1 GLU A 321     -33.342  17.117 -11.301  1.00  0.00           H
ATOM   2649  HB2 GLU A 321     -33.430  16.502  -9.625  1.00  0.00           H
ATOM   2650  HG1 GLU A 321     -30.781  16.295  -9.722  1.00  0.00           H
ATOM   2651  HG2 GLU A 321     -30.940  16.926 -11.328  1.00  0.00           H
ATOM   2652  N   GLN A 322     -34.089  20.189 -10.848  1.00  0.00           N
ATOM   2653  CA  GLN A 322     -35.293  20.875 -11.193  1.00  0.00           C
ATOM   2654  C   GLN A 322     -35.559  22.109 -10.346  1.00  0.00           C
ATOM   2655  O   GLN A 322     -35.640  23.257 -10.869  1.00  0.00           O
ATOM   2656  CB  GLN A 322     -36.510  19.903 -11.205  1.00  0.00           C
ATOM   2657  CG  GLN A 322     -36.390  18.669 -12.185  1.00  0.00           C
ATOM   2658  CD  GLN A 322     -36.069  19.115 -13.532  1.00  0.00           C
ATOM   2659  NE2 GLN A 322     -37.113  19.613 -14.242  1.00  0.00           N
ATOM   2660  OE1 GLN A 322     -34.952  18.959 -14.060  1.00  0.00           O
ATOM   2661  HN  GLN A 322     -33.371  20.295 -11.533  1.00  0.00           H
ATOM   2662  HA  GLN A 322     -35.201  21.174 -12.227  1.00  0.00           H
ATOM   2663  HB1 GLN A 322     -37.336  20.521 -11.616  1.00  0.00           H
ATOM   2664  HB2 GLN A 322     -36.794  19.463 -10.225  1.00  0.00           H
ATOM   2665  HG1 GLN A 322     -37.340  18.095 -12.143  1.00  0.00           H
ATOM   2666  HG2 GLN A 322     -35.577  18.002 -11.828  1.00  0.00           H
ATOM   2667 1HE2 GLN A 322     -36.901  20.102 -15.089  1.00  0.00           H
ATOM   2668 2HE2 GLN A 322     -38.012  19.727 -13.819  1.00  0.00           H
ATOM   2669  N   LYS A 323     -35.407  21.968  -8.958  1.00  0.00           N
ATOM   2670  CA  LYS A 323     -35.379  22.990  -7.917  1.00  0.00           C
ATOM   2671  C   LYS A 323     -34.227  24.000  -8.079  1.00  0.00           C
ATOM   2672  O   LYS A 323     -34.329  25.173  -7.746  1.00  0.00           O
ATOM   2673  CB  LYS A 323     -35.340  22.384  -6.471  1.00  0.00           C
ATOM   2674  CG  LYS A 323     -36.730  21.858  -5.978  1.00  0.00           C
ATOM   2675  CD  LYS A 323     -37.602  21.032  -6.968  1.00  0.00           C
ATOM   2676  CE  LYS A 323     -38.745  20.302  -6.295  1.00  0.00           C
ATOM   2677  NZ  LYS A 323     -39.549  19.576  -7.254  1.00  0.00           N
ATOM   2678  HN  LYS A 323     -35.133  21.073  -8.613  1.00  0.00           H
ATOM   2679  HA  LYS A 323     -36.333  23.498  -7.907  1.00  0.00           H
ATOM   2680  HB1 LYS A 323     -35.033  23.126  -5.704  1.00  0.00           H
ATOM   2681  HB2 LYS A 323     -34.639  21.530  -6.355  1.00  0.00           H
ATOM   2682  HG1 LYS A 323     -37.210  22.816  -5.686  1.00  0.00           H
ATOM   2683  HG2 LYS A 323     -36.597  21.366  -4.990  1.00  0.00           H
ATOM   2684  HD1 LYS A 323     -36.959  20.224  -7.378  1.00  0.00           H
ATOM   2685  HD2 LYS A 323     -37.986  21.700  -7.769  1.00  0.00           H
ATOM   2686  HE1 LYS A 323     -39.460  21.006  -5.818  1.00  0.00           H
ATOM   2687  HE2 LYS A 323     -38.313  19.632  -5.521  1.00  0.00           H
ATOM   2688  HZ1 LYS A 323     -40.544  19.479  -6.965  1.00  0.00           H
ATOM   2689  HZ2 LYS A 323     -39.094  18.662  -7.447  1.00  0.00           H
ATOM   2690  HZ3 LYS A 323     -39.625  20.132  -8.129  1.00  0.00           H
ATOM   2691  N   ALA A 324     -33.067  23.567  -8.529  1.00  0.00           N
ATOM   2692  CA  ALA A 324     -31.913  24.596  -8.658  1.00  0.00           C
ATOM   2693  C   ALA A 324     -32.165  25.743  -9.595  1.00  0.00           C
ATOM   2694  O   ALA A 324     -31.948  26.905  -9.359  1.00  0.00           O
ATOM   2695  CB  ALA A 324     -30.655  23.806  -9.109  1.00  0.00           C
ATOM   2696  HN  ALA A 324     -32.895  22.647  -8.874  1.00  0.00           H
ATOM   2697  HA  ALA A 324     -31.707  24.953  -7.660  1.00  0.00           H
ATOM   2698  HB1 ALA A 324     -30.571  22.861  -8.529  1.00  0.00           H
ATOM   2699  HB2 ALA A 324     -29.784  24.474  -8.947  1.00  0.00           H
ATOM   2700  HB3 ALA A 324     -30.747  23.492 -10.171  1.00  0.00           H
ATOM   2701  N   VAL A 325     -32.792  25.502 -10.748  1.00  0.00           N
ATOM   2702  CA  VAL A 325     -33.361  26.443 -11.632  1.00  0.00           C
ATOM   2703  C   VAL A 325     -34.453  27.303 -11.076  1.00  0.00           C
ATOM   2704  O   VAL A 325     -34.461  28.516 -11.379  1.00  0.00           O
ATOM   2705  CB  VAL A 325     -33.949  25.708 -12.876  1.00  0.00           C
ATOM   2706  CG1 VAL A 325     -34.502  26.640 -13.947  1.00  0.00           C
ATOM   2707  CG2 VAL A 325     -32.868  24.822 -13.469  1.00  0.00           C
ATOM   2708  HN  VAL A 325     -32.898  24.558 -11.051  1.00  0.00           H
ATOM   2709  HA  VAL A 325     -32.654  27.147 -12.046  1.00  0.00           H
ATOM   2710  HB  VAL A 325     -34.776  25.077 -12.487  1.00  0.00           H
ATOM   2711 1HG1 VAL A 325     -34.983  25.924 -14.647  1.00  0.00           H
ATOM   2712 2HG1 VAL A 325     -33.589  27.129 -14.349  1.00  0.00           H
ATOM   2713 3HG1 VAL A 325     -35.275  27.356 -13.597  1.00  0.00           H
ATOM   2714 1HG2 VAL A 325     -32.644  24.006 -12.749  1.00  0.00           H
ATOM   2715 2HG2 VAL A 325     -31.949  25.358 -13.790  1.00  0.00           H
ATOM   2716 3HG2 VAL A 325     -33.287  24.419 -14.414  1.00  0.00           H
ATOM   2717  N   TRP A 326     -35.312  26.835 -10.121  1.00  0.00           N
ATOM   2718  CA  TRP A 326     -36.145  27.747  -9.340  1.00  0.00           C
ATOM   2719  C   TRP A 326     -35.267  28.664  -8.553  1.00  0.00           C
ATOM   2720  O   TRP A 326     -35.518  29.866  -8.468  1.00  0.00           O
ATOM   2721  CB  TRP A 326     -37.141  27.033  -8.310  1.00  0.00           C
ATOM   2722  CG  TRP A 326     -38.205  26.173  -8.974  1.00  0.00           C
ATOM   2723  CD1 TRP A 326     -38.168  24.964  -9.647  1.00  0.00           C
ATOM   2724  CD2 TRP A 326     -39.492  26.734  -9.279  1.00  0.00           C
ATOM   2725  CE2 TRP A 326     -40.121  25.782 -10.121  1.00  0.00           C
ATOM   2726  CE3 TRP A 326     -40.171  27.891  -9.016  1.00  0.00           C
ATOM   2727  NE1 TRP A 326     -39.342  24.797 -10.382  1.00  0.00           N
ATOM   2728  CZ2 TRP A 326     -41.479  25.950 -10.527  1.00  0.00           C
ATOM   2729  CZ3 TRP A 326     -41.449  28.128  -9.495  1.00  0.00           C
ATOM   2730  CH2 TRP A 326     -42.106  27.123 -10.199  1.00  0.00           C
ATOM   2731  HN  TRP A 326     -35.224  25.917  -9.741  1.00  0.00           H
ATOM   2732  HA  TRP A 326     -36.778  28.333  -9.990  1.00  0.00           H
ATOM   2733  HB1 TRP A 326     -37.644  27.832  -7.724  1.00  0.00           H
ATOM   2734  HB2 TRP A 326     -36.522  26.471  -7.577  1.00  0.00           H
ATOM   2735  HD1 TRP A 326     -37.352  24.257  -9.683  1.00  0.00           H
ATOM   2736  HE1 TRP A 326     -39.424  24.202 -11.151  1.00  0.00           H
ATOM   2737  HE3 TRP A 326     -39.663  28.656  -8.446  1.00  0.00           H
ATOM   2738  HZ2 TRP A 326     -42.073  25.253 -11.099  1.00  0.00           H
ATOM   2739  HZ3 TRP A 326     -41.987  28.997  -9.148  1.00  0.00           H
ATOM   2740  HH2 TRP A 326     -43.045  27.362 -10.676  1.00  0.00           H
ATOM   2741  N   PHE A 327     -34.270  28.055  -7.878  1.00  0.00           N
ATOM   2742  CA  PHE A 327     -33.297  28.857  -7.100  1.00  0.00           C
ATOM   2743  C   PHE A 327     -32.517  29.926  -7.787  1.00  0.00           C
ATOM   2744  O   PHE A 327     -32.349  31.101  -7.399  1.00  0.00           O
ATOM   2745  CB  PHE A 327     -32.210  27.970  -6.363  1.00  0.00           C
ATOM   2746  CG  PHE A 327     -32.802  26.866  -5.489  1.00  0.00           C
ATOM   2747  CD1 PHE A 327     -34.072  26.807  -4.871  1.00  0.00           C
ATOM   2748  CD2 PHE A 327     -31.989  25.790  -5.146  1.00  0.00           C
ATOM   2749  CE1 PHE A 327     -34.511  25.696  -4.129  1.00  0.00           C
ATOM   2750  CE2 PHE A 327     -32.337  24.725  -4.359  1.00  0.00           C
ATOM   2751  CZ  PHE A 327     -33.630  24.672  -3.822  1.00  0.00           C
ATOM   2752  HN  PHE A 327     -34.029  27.098  -8.021  1.00  0.00           H
ATOM   2753  HA  PHE A 327     -33.922  29.384  -6.394  1.00  0.00           H
ATOM   2754  HB1 PHE A 327     -31.659  28.639  -5.669  1.00  0.00           H
ATOM   2755  HB2 PHE A 327     -31.535  27.500  -7.110  1.00  0.00           H
ATOM   2756  HD1 PHE A 327     -34.791  27.584  -5.088  1.00  0.00           H
ATOM   2757  HD2 PHE A 327     -30.962  25.817  -5.479  1.00  0.00           H
ATOM   2758  HE1 PHE A 327     -35.498  25.708  -3.690  1.00  0.00           H
ATOM   2759  HE2 PHE A 327     -31.649  23.895  -4.287  1.00  0.00           H
ATOM   2760  HZ  PHE A 327     -33.949  23.824  -3.233  1.00  0.00           H
HETATM 2761  N   HSD A 328     -32.019  29.630  -9.000  1.00  0.00           N
HETATM 2762  CA  HSD A 328     -31.487  30.578  -9.982  1.00  0.00           C
HETATM 2763  C   HSD A 328     -32.561  31.563 -10.336  1.00  0.00           C
HETATM 2764  O   HSD A 328     -32.223  32.671 -10.577  1.00  0.00           O
HETATM 2765  CB  HSD A 328     -31.016  29.772 -11.235  1.00  0.00           C
HETATM 2766  CG  HSD A 328     -29.742  28.956 -10.873  1.00  0.00           C
HETATM 2767  CD2 HSD A 328     -29.161  28.568  -9.710  1.00  0.00           C
HETATM 2768  ND1 HSD A 328     -28.892  28.459 -11.837  1.00  0.00           N
HETATM 2769  CE1 HSD A 328     -27.876  27.829 -11.204  1.00  0.00           C
HETATM 2770  NE2 HSD A 328     -27.945  27.960  -9.916  1.00  0.00           N
HETATM 2771  HN  HSD A 328     -32.066  28.662  -9.235  1.00  0.00           H
HETATM 2772  HA  HSD A 328     -30.692  31.144  -9.520  1.00  0.00           H
HETATM 2773  HB1 HSD A 328     -30.635  30.465 -12.014  1.00  0.00           H
HETATM 2774  HB2 HSD A 328     -31.843  29.191 -11.697  1.00  0.00           H
HETATM 2775  HD1 HSD A 328     -28.957  28.537 -12.832  1.00  0.00           H
HETATM 2776  HD2 HSD A 328     -29.527  28.699  -8.699  1.00  0.00           H
HETATM 2777  HE1 HSD A 328     -27.123  27.296 -11.784  1.00  0.00           H
ATOM   2778  N   ALA A 329     -33.860  31.202 -10.506  1.00  0.00           N
ATOM   2779  CA  ALA A 329     -34.962  32.106 -10.761  1.00  0.00           C
ATOM   2780  C   ALA A 329     -35.187  33.178  -9.643  1.00  0.00           C
ATOM   2781  O   ALA A 329     -35.252  34.404  -9.836  1.00  0.00           O
ATOM   2782  CB  ALA A 329     -36.231  31.352 -11.212  1.00  0.00           C
ATOM   2783  HN  ALA A 329     -34.114  30.245 -10.389  1.00  0.00           H
ATOM   2784  HA  ALA A 329     -34.713  32.675 -11.646  1.00  0.00           H
ATOM   2785  HB1 ALA A 329     -36.735  30.693 -10.474  1.00  0.00           H
ATOM   2786  HB2 ALA A 329     -35.929  30.698 -12.058  1.00  0.00           H
ATOM   2787  HB3 ALA A 329     -36.981  32.106 -11.534  1.00  0.00           H
ATOM   2788  N   VAL A 330     -35.091  32.773  -8.372  1.00  0.00           N
ATOM   2789  CA  VAL A 330     -35.083  33.640  -7.166  1.00  0.00           C
ATOM   2790  C   VAL A 330     -33.862  34.586  -7.178  1.00  0.00           C
ATOM   2791  O   VAL A 330     -33.936  35.791  -6.944  1.00  0.00           O
ATOM   2792  CB  VAL A 330     -35.007  32.777  -5.890  1.00  0.00           C
ATOM   2793  CG1 VAL A 330     -34.694  33.431  -4.553  1.00  0.00           C
ATOM   2794  CG2 VAL A 330     -36.313  31.877  -5.853  1.00  0.00           C
ATOM   2795  HN  VAL A 330     -34.957  31.792  -8.254  1.00  0.00           H
ATOM   2796  HA  VAL A 330     -36.003  34.206  -7.130  1.00  0.00           H
ATOM   2797  HB  VAL A 330     -34.184  32.075  -6.140  1.00  0.00           H
ATOM   2798 1HG1 VAL A 330     -33.731  33.985  -4.567  1.00  0.00           H
ATOM   2799 2HG1 VAL A 330     -34.469  32.564  -3.895  1.00  0.00           H
ATOM   2800 3HG1 VAL A 330     -35.503  34.063  -4.129  1.00  0.00           H
ATOM   2801 1HG2 VAL A 330     -36.200  31.042  -5.128  1.00  0.00           H
ATOM   2802 2HG2 VAL A 330     -36.468  31.310  -6.796  1.00  0.00           H
ATOM   2803 3HG2 VAL A 330     -37.174  32.550  -5.658  1.00  0.00           H
ATOM   2804  N   ALA A 331     -32.729  34.078  -7.571  1.00  0.00           N
ATOM   2805  CA  ALA A 331     -31.477  34.822  -7.547  1.00  0.00           C
ATOM   2806  C   ALA A 331     -31.510  36.061  -8.462  1.00  0.00           C
ATOM   2807  O   ALA A 331     -31.049  37.148  -8.059  1.00  0.00           O
ATOM   2808  CB  ALA A 331     -30.423  33.784  -7.994  1.00  0.00           C
ATOM   2809  HN  ALA A 331     -32.739  33.131  -7.881  1.00  0.00           H
ATOM   2810  HA  ALA A 331     -31.240  35.056  -6.520  1.00  0.00           H
ATOM   2811  HB1 ALA A 331     -30.599  33.493  -9.051  1.00  0.00           H
ATOM   2812  HB2 ALA A 331     -30.455  32.875  -7.357  1.00  0.00           H
ATOM   2813  HB3 ALA A 331     -29.356  34.091  -7.941  1.00  0.00           H
ATOM   2814  N   TRP A 332     -31.994  35.885  -9.692  1.00  0.00           N
ATOM   2815  CA  TRP A 332     -31.984  37.030 -10.602  1.00  0.00           C
ATOM   2816  C   TRP A 332     -33.179  37.909 -10.335  1.00  0.00           C
ATOM   2817  O   TRP A 332     -33.297  39.044 -10.744  1.00  0.00           O
ATOM   2818  CB  TRP A 332     -32.095  36.562 -12.107  1.00  0.00           C
ATOM   2819  CG  TRP A 332     -30.942  35.800 -12.651  1.00  0.00           C
ATOM   2820  CD1 TRP A 332     -30.785  34.481 -12.850  1.00  0.00           C
ATOM   2821  CD2 TRP A 332     -29.674  36.416 -12.967  1.00  0.00           C
ATOM   2822  CE2 TRP A 332     -28.855  35.330 -13.452  1.00  0.00           C
ATOM   2823  CE3 TRP A 332     -29.197  37.779 -12.970  1.00  0.00           C
ATOM   2824  NE1 TRP A 332     -29.490  34.224 -13.293  1.00  0.00           N
ATOM   2825  CZ2 TRP A 332     -27.579  35.606 -13.875  1.00  0.00           C
ATOM   2826  CZ3 TRP A 332     -27.868  38.032 -13.391  1.00  0.00           C
ATOM   2827  CH2 TRP A 332     -27.043  36.939 -13.736  1.00  0.00           C
ATOM   2828  HN  TRP A 332     -32.453  35.059 -10.009  1.00  0.00           H
ATOM   2829  HA  TRP A 332     -31.097  37.627 -10.444  1.00  0.00           H
ATOM   2830  HB1 TRP A 332     -32.216  37.497 -12.694  1.00  0.00           H
ATOM   2831  HB2 TRP A 332     -33.029  36.018 -12.362  1.00  0.00           H
ATOM   2832  HD1 TRP A 332     -31.574  33.748 -12.768  1.00  0.00           H
ATOM   2833  HE1 TRP A 332     -29.078  33.352 -13.449  1.00  0.00           H
ATOM   2834  HE3 TRP A 332     -29.771  38.629 -12.634  1.00  0.00           H
ATOM   2835  HZ2 TRP A 332     -26.858  34.880 -14.219  1.00  0.00           H
ATOM   2836  HZ3 TRP A 332     -27.491  39.042 -13.323  1.00  0.00           H
ATOM   2837  HH2 TRP A 332     -26.026  37.006 -14.093  1.00  0.00           H
ATOM   2838  N   GLY A 333     -34.285  37.314  -9.762  1.00  0.00           N
ATOM   2839  CA  GLY A 333     -35.559  37.974  -9.509  1.00  0.00           C
ATOM   2840  C   GLY A 333     -35.523  38.897  -8.269  1.00  0.00           C
ATOM   2841  O   GLY A 333     -36.023  39.986  -8.409  1.00  0.00           O
ATOM   2842  HN  GLY A 333     -34.244  36.329  -9.617  1.00  0.00           H
ATOM   2843  HA1 GLY A 333     -36.296  37.256  -9.177  1.00  0.00           H
ATOM   2844  HA2 GLY A 333     -35.833  38.646 -10.309  1.00  0.00           H
ATOM   2845  N   THR A 334     -34.984  38.374  -7.096  1.00  0.00           N
ATOM   2846  CA  THR A 334     -34.851  39.215  -5.827  1.00  0.00           C
ATOM   2847  C   THR A 334     -34.183  40.562  -5.874  1.00  0.00           C
ATOM   2848  O   THR A 334     -34.784  41.423  -5.327  1.00  0.00           O
ATOM   2849  CB  THR A 334     -34.385  38.347  -4.619  1.00  0.00           C
ATOM   2850  CG2 THR A 334     -35.474  37.319  -4.148  1.00  0.00           C
ATOM   2851  OG1 THR A 334     -33.236  37.587  -4.982  1.00  0.00           O
ATOM   2852  HN  THR A 334     -34.688  37.432  -6.951  1.00  0.00           H
ATOM   2853  HA  THR A 334     -35.902  39.375  -5.637  1.00  0.00           H
ATOM   2854  HB  THR A 334     -34.193  38.986  -3.732  1.00  0.00           H
ATOM   2855  HG1 THR A 334     -33.505  36.907  -5.604  1.00  0.00           H
ATOM   2856 1HG2 THR A 334     -36.190  37.772  -3.429  1.00  0.00           H
ATOM   2857 2HG2 THR A 334     -35.002  36.520  -3.538  1.00  0.00           H
ATOM   2858 3HG2 THR A 334     -35.813  36.713  -5.015  1.00  0.00           H
ATOM   2859  N   PRO A 335     -33.064  40.910  -6.501  1.00  0.00           N
ATOM   2860  CA  PRO A 335     -32.555  42.250  -6.350  1.00  0.00           C
ATOM   2861  C   PRO A 335     -32.992  43.016  -7.570  1.00  0.00           C
ATOM   2862  O   PRO A 335     -32.991  44.218  -7.609  1.00  0.00           O
ATOM   2863  CB  PRO A 335     -31.075  42.113  -6.280  1.00  0.00           C
ATOM   2864  CG  PRO A 335     -30.738  40.826  -6.981  1.00  0.00           C
ATOM   2865  CD  PRO A 335     -31.967  39.984  -6.783  1.00  0.00           C
ATOM   2866  HA  PRO A 335     -32.917  42.801  -5.495  1.00  0.00           H
ATOM   2867  HB1 PRO A 335     -30.643  42.112  -5.257  1.00  0.00           H
ATOM   2868  HB2 PRO A 335     -30.559  43.020  -6.660  1.00  0.00           H
ATOM   2869  HG1 PRO A 335     -30.644  41.026  -8.069  1.00  0.00           H
ATOM   2870  HG2 PRO A 335     -29.818  40.416  -6.514  1.00  0.00           H
ATOM   2871  HD1 PRO A 335     -32.302  39.404  -7.670  1.00  0.00           H
ATOM   2872  HD2 PRO A 335     -31.820  39.269  -5.946  1.00  0.00           H
ATOM   2873  N   GLY A 336     -33.519  42.333  -8.604  1.00  0.00           N
ATOM   2874  CA  GLY A 336     -34.045  42.941  -9.788  1.00  0.00           C
ATOM   2875  C   GLY A 336     -35.456  43.367  -9.503  1.00  0.00           C
ATOM   2876  O   GLY A 336     -35.864  44.491  -9.875  1.00  0.00           O
ATOM   2877  HN  GLY A 336     -33.252  41.373  -8.651  1.00  0.00           H
ATOM   2878  HA1 GLY A 336     -34.093  42.153 -10.524  1.00  0.00           H
ATOM   2879  HA2 GLY A 336     -33.396  43.770 -10.032  1.00  0.00           H
ATOM   2880  N   PHE A 337     -36.260  42.576  -8.671  1.00  0.00           N
ATOM   2881  CA  PHE A 337     -37.509  43.057  -8.085  1.00  0.00           C
ATOM   2882  C   PHE A 337     -37.383  44.377  -7.318  1.00  0.00           C
ATOM   2883  O   PHE A 337     -38.068  45.313  -7.564  1.00  0.00           O
ATOM   2884  CB  PHE A 337     -38.105  41.852  -7.225  1.00  0.00           C
ATOM   2885  CG  PHE A 337     -39.220  42.212  -6.240  1.00  0.00           C
ATOM   2886  CD1 PHE A 337     -40.277  43.091  -6.612  1.00  0.00           C
ATOM   2887  CD2 PHE A 337     -39.216  41.671  -4.904  1.00  0.00           C
ATOM   2888  CE1 PHE A 337     -41.183  43.502  -5.616  1.00  0.00           C
ATOM   2889  CE2 PHE A 337     -40.159  42.048  -3.970  1.00  0.00           C
ATOM   2890  CZ  PHE A 337     -41.208  42.950  -4.361  1.00  0.00           C
ATOM   2891  HN  PHE A 337     -36.022  41.613  -8.562  1.00  0.00           H
ATOM   2892  HA  PHE A 337     -38.225  43.191  -8.884  1.00  0.00           H
ATOM   2893  HB1 PHE A 337     -37.333  41.381  -6.580  1.00  0.00           H
ATOM   2894  HB2 PHE A 337     -38.554  41.052  -7.851  1.00  0.00           H
ATOM   2895  HD1 PHE A 337     -40.327  43.540  -7.593  1.00  0.00           H
ATOM   2896  HD2 PHE A 337     -38.512  40.887  -4.667  1.00  0.00           H
ATOM   2897  HE1 PHE A 337     -41.978  44.150  -5.954  1.00  0.00           H
ATOM   2898  HE2 PHE A 337     -40.099  41.583  -2.996  1.00  0.00           H
ATOM   2899  HZ  PHE A 337     -41.900  43.258  -3.590  1.00  0.00           H
ATOM   2900  N   LEU A 338     -36.303  44.569  -6.507  1.00  0.00           N
ATOM   2901  CA  LEU A 338     -36.025  45.830  -5.753  1.00  0.00           C
ATOM   2902  C   LEU A 338     -35.754  47.077  -6.571  1.00  0.00           C
ATOM   2903  O   LEU A 338     -36.310  48.190  -6.393  1.00  0.00           O
ATOM   2904  CB  LEU A 338     -34.934  45.756  -4.622  1.00  0.00           C
ATOM   2905  CG  LEU A 338     -35.045  44.631  -3.600  1.00  0.00           C
ATOM   2906  CD1 LEU A 338     -33.863  44.693  -2.617  1.00  0.00           C
ATOM   2907  CD2 LEU A 338     -36.316  44.738  -2.725  1.00  0.00           C
ATOM   2908  HN  LEU A 338     -35.622  43.842  -6.459  1.00  0.00           H
ATOM   2909  HA  LEU A 338     -36.950  46.020  -5.229  1.00  0.00           H
ATOM   2910  HB1 LEU A 338     -34.906  46.757  -4.141  1.00  0.00           H
ATOM   2911  HB2 LEU A 338     -33.989  45.673  -5.201  1.00  0.00           H
ATOM   2912  HG  LEU A 338     -35.152  43.651  -4.112  1.00  0.00           H
ATOM   2913 1HD1 LEU A 338     -33.971  43.925  -1.822  1.00  0.00           H
ATOM   2914 2HD1 LEU A 338     -33.846  45.668  -2.084  1.00  0.00           H
ATOM   2915 3HD1 LEU A 338     -32.870  44.617  -3.110  1.00  0.00           H
ATOM   2916 1HD2 LEU A 338     -36.320  44.013  -1.884  1.00  0.00           H
ATOM   2917 2HD2 LEU A 338     -37.239  44.659  -3.340  1.00  0.00           H
ATOM   2918 3HD2 LEU A 338     -36.392  45.777  -2.337  1.00  0.00           H
ATOM   2919  N   THR A 339     -34.807  46.879  -7.643  1.00  0.00           N
ATOM   2920  CA  THR A 339     -34.368  47.770  -8.631  1.00  0.00           C
ATOM   2921  C   THR A 339     -35.520  48.446  -9.352  1.00  0.00           C
ATOM   2922  O   THR A 339     -35.446  49.643  -9.594  1.00  0.00           O
ATOM   2923  CB  THR A 339     -33.474  47.019  -9.642  1.00  0.00           C
ATOM   2924  CG2 THR A 339     -32.974  47.985 -10.759  1.00  0.00           C
ATOM   2925  OG1 THR A 339     -32.363  46.543  -8.991  1.00  0.00           O
ATOM   2926  HN  THR A 339     -34.365  45.989  -7.726  1.00  0.00           H
ATOM   2927  HA  THR A 339     -33.860  48.569  -8.110  1.00  0.00           H
ATOM   2928  HB  THR A 339     -33.999  46.132 -10.058  1.00  0.00           H
ATOM   2929  HG1 THR A 339     -32.572  45.806  -8.412  1.00  0.00           H
ATOM   2930 1HG2 THR A 339     -32.615  48.962 -10.367  1.00  0.00           H
ATOM   2931 2HG2 THR A 339     -33.842  48.367 -11.337  1.00  0.00           H
ATOM   2932 3HG2 THR A 339     -32.205  47.575 -11.447  1.00  0.00           H
ATOM   2933  N   VAL A 340     -36.570  47.757  -9.778  1.00  0.00           N
ATOM   2934  CA  VAL A 340     -37.681  48.431 -10.496  1.00  0.00           C
ATOM   2935  C   VAL A 340     -38.456  49.405  -9.601  1.00  0.00           C
ATOM   2936  O   VAL A 340     -39.002  50.441 -10.012  1.00  0.00           O
ATOM   2937  CB  VAL A 340     -38.685  47.396 -11.092  1.00  0.00           C
ATOM   2938  CG1 VAL A 340     -39.903  48.034 -11.700  1.00  0.00           C
ATOM   2939  CG2 VAL A 340     -37.885  46.549 -12.106  1.00  0.00           C
ATOM   2940  HN  VAL A 340     -36.497  46.765  -9.708  1.00  0.00           H
ATOM   2941  HA  VAL A 340     -37.275  49.054 -11.280  1.00  0.00           H
ATOM   2942  HB  VAL A 340     -39.098  46.668 -10.361  1.00  0.00           H
ATOM   2943 1HG1 VAL A 340     -40.453  47.355 -12.386  1.00  0.00           H
ATOM   2944 2HG1 VAL A 340     -39.466  48.898 -12.243  1.00  0.00           H
ATOM   2945 3HG1 VAL A 340     -40.615  48.288 -10.885  1.00  0.00           H
ATOM   2946 1HG2 VAL A 340     -37.533  47.218 -12.920  1.00  0.00           H
ATOM   2947 2HG2 VAL A 340     -38.518  45.755 -12.557  1.00  0.00           H
ATOM   2948 3HG2 VAL A 340     -37.073  46.093 -11.499  1.00  0.00           H
ATOM   2949  N   MET A 341     -38.610  49.091  -8.302  1.00  0.00           N
ATOM   2950  CA  MET A 341     -39.238  49.916  -7.302  1.00  0.00           C
ATOM   2951  C   MET A 341     -38.293  51.083  -6.875  1.00  0.00           C
ATOM   2952  O   MET A 341     -38.655  52.190  -6.535  1.00  0.00           O
ATOM   2953  CB  MET A 341     -39.584  49.083  -5.967  1.00  0.00           C
ATOM   2954  CG  MET A 341     -40.422  47.856  -6.340  1.00  0.00           C
ATOM   2955  SD  MET A 341     -41.319  47.254  -4.837  1.00  0.00           S
ATOM   2956  CE  MET A 341     -40.132  47.528  -3.483  1.00  0.00           C
ATOM   2957  HN  MET A 341     -38.226  48.287  -7.854  1.00  0.00           H
ATOM   2958  HA  MET A 341     -40.097  50.410  -7.730  1.00  0.00           H
ATOM   2959  HB1 MET A 341     -40.075  49.797  -5.271  1.00  0.00           H
ATOM   2960  HB2 MET A 341     -38.601  48.780  -5.550  1.00  0.00           H
ATOM   2961  HG1 MET A 341     -39.784  47.090  -6.830  1.00  0.00           H
ATOM   2962  HG2 MET A 341     -41.202  48.272  -7.012  1.00  0.00           H
ATOM   2963  HE1 MET A 341     -40.367  47.125  -2.475  1.00  0.00           H
ATOM   2964  HE2 MET A 341     -39.960  48.611  -3.303  1.00  0.00           H
ATOM   2965  HE3 MET A 341     -39.150  47.075  -3.738  1.00  0.00           H
ATOM   2966  N   LEU A 342     -36.954  50.784  -6.832  1.00  0.00           N
ATOM   2967  CA  LEU A 342     -35.893  51.749  -6.551  1.00  0.00           C
ATOM   2968  C   LEU A 342     -35.675  52.821  -7.695  1.00  0.00           C
ATOM   2969  O   LEU A 342     -35.471  53.957  -7.458  1.00  0.00           O
ATOM   2970  CB  LEU A 342     -34.573  51.065  -6.169  1.00  0.00           C
ATOM   2971  CG  LEU A 342     -33.476  52.020  -5.699  1.00  0.00           C
ATOM   2972  CD1 LEU A 342     -33.939  52.830  -4.474  1.00  0.00           C
ATOM   2973  CD2 LEU A 342     -32.286  51.190  -5.288  1.00  0.00           C
ATOM   2974  HN  LEU A 342     -36.710  49.819  -6.874  1.00  0.00           H
ATOM   2975  HA  LEU A 342     -36.176  52.280  -5.654  1.00  0.00           H
ATOM   2976  HB1 LEU A 342     -34.201  50.364  -6.945  1.00  0.00           H
ATOM   2977  HB2 LEU A 342     -34.910  50.371  -5.370  1.00  0.00           H
ATOM   2978  HG  LEU A 342     -33.198  52.730  -6.506  1.00  0.00           H
ATOM   2979 1HD1 LEU A 342     -33.109  53.401  -4.007  1.00  0.00           H
ATOM   2980 2HD1 LEU A 342     -34.393  52.137  -3.733  1.00  0.00           H
ATOM   2981 3HD1 LEU A 342     -34.757  53.489  -4.837  1.00  0.00           H
ATOM   2982 1HD2 LEU A 342     -31.378  51.753  -4.984  1.00  0.00           H
ATOM   2983 2HD2 LEU A 342     -31.993  50.460  -6.073  1.00  0.00           H
ATOM   2984 3HD2 LEU A 342     -32.644  50.548  -4.454  1.00  0.00           H
ATOM   2985  N   LEU A 343     -35.768  52.343  -8.972  1.00  0.00           N
ATOM   2986  CA  LEU A 343     -35.722  53.115 -10.159  1.00  0.00           C
ATOM   2987  C   LEU A 343     -36.853  54.126 -10.231  1.00  0.00           C
ATOM   2988  O   LEU A 343     -36.742  55.324 -10.605  1.00  0.00           O
ATOM   2989  CB  LEU A 343     -35.616  52.176 -11.382  1.00  0.00           C
ATOM   2990  CG  LEU A 343     -35.945  52.643 -12.823  1.00  0.00           C
ATOM   2991  CD1 LEU A 343     -35.113  53.833 -13.357  1.00  0.00           C
ATOM   2992  CD2 LEU A 343     -35.926  51.440 -13.817  1.00  0.00           C
ATOM   2993  HN  LEU A 343     -35.817  51.372  -9.190  1.00  0.00           H
ATOM   2994  HA  LEU A 343     -34.795  53.667 -10.107  1.00  0.00           H
ATOM   2995  HB1 LEU A 343     -36.321  51.342 -11.178  1.00  0.00           H
ATOM   2996  HB2 LEU A 343     -34.599  51.729 -11.394  1.00  0.00           H
ATOM   2997  HG  LEU A 343     -36.976  53.055 -12.834  1.00  0.00           H
ATOM   2998 1HD1 LEU A 343     -35.509  54.328 -14.270  1.00  0.00           H
ATOM   2999 2HD1 LEU A 343     -34.020  53.632 -13.369  1.00  0.00           H
ATOM   3000 3HD1 LEU A 343     -35.197  54.601 -12.559  1.00  0.00           H
ATOM   3001 1HD2 LEU A 343     -36.802  50.802 -13.575  1.00  0.00           H
ATOM   3002 2HD2 LEU A 343     -35.014  50.813 -13.718  1.00  0.00           H
ATOM   3003 3HD2 LEU A 343     -36.123  51.760 -14.863  1.00  0.00           H
ATOM   3004  N   ALA A 344     -38.109  53.611  -9.873  1.00  0.00           N
ATOM   3005  CA  ALA A 344     -39.235  54.445  -9.967  1.00  0.00           C
ATOM   3006  C   ALA A 344     -39.358  55.407  -8.780  1.00  0.00           C
ATOM   3007  O   ALA A 344     -39.970  56.461  -8.858  1.00  0.00           O
ATOM   3008  CB  ALA A 344     -40.535  53.543 -10.142  1.00  0.00           C
ATOM   3009  HN  ALA A 344     -38.378  52.695  -9.589  1.00  0.00           H
ATOM   3010  HA  ALA A 344     -39.130  55.128 -10.796  1.00  0.00           H
ATOM   3011  HB1 ALA A 344     -41.381  54.256 -10.234  1.00  0.00           H
ATOM   3012  HB2 ALA A 344     -40.698  52.864  -9.277  1.00  0.00           H
ATOM   3013  HB3 ALA A 344     -40.348  52.972 -11.076  1.00  0.00           H
ATOM   3014  N   MET A 345     -38.742  55.064  -7.649  1.00  0.00           N
ATOM   3015  CA  MET A 345     -38.571  56.022  -6.559  1.00  0.00           C
ATOM   3016  C   MET A 345     -37.867  57.318  -6.733  1.00  0.00           C
ATOM   3017  O   MET A 345     -38.346  58.320  -6.208  1.00  0.00           O
ATOM   3018  CB  MET A 345     -38.183  55.298  -5.204  1.00  0.00           C
ATOM   3019  CG  MET A 345     -39.582  54.583  -4.746  1.00  0.00           C
ATOM   3020  SD  MET A 345     -39.311  53.372  -3.456  1.00  0.00           S
ATOM   3021  CE  MET A 345     -41.017  53.518  -2.791  1.00  0.00           C
ATOM   3022  HN  MET A 345     -38.260  54.192  -7.623  1.00  0.00           H
ATOM   3023  HA  MET A 345     -39.582  56.345  -6.363  1.00  0.00           H
ATOM   3024  HB1 MET A 345     -37.829  56.015  -4.431  1.00  0.00           H
ATOM   3025  HB2 MET A 345     -37.376  54.556  -5.386  1.00  0.00           H
ATOM   3026  HG1 MET A 345     -40.072  54.174  -5.655  1.00  0.00           H
ATOM   3027  HG2 MET A 345     -40.237  55.409  -4.397  1.00  0.00           H
ATOM   3028  HE1 MET A 345     -41.337  52.896  -1.927  1.00  0.00           H
ATOM   3029  HE2 MET A 345     -41.834  53.487  -3.544  1.00  0.00           H
ATOM   3030  HE3 MET A 345     -40.987  54.532  -2.340  1.00  0.00           H
ATOM   3031  N   ASN A 346     -36.817  57.311  -7.520  1.00  0.00           N
ATOM   3032  CA  ASN A 346     -35.942  58.455  -7.890  1.00  0.00           C
ATOM   3033  C   ASN A 346     -35.228  59.012  -6.640  1.00  0.00           C
ATOM   3034  O   ASN A 346     -35.557  60.113  -6.183  1.00  0.00           O
ATOM   3035  CB  ASN A 346     -36.645  59.510  -8.724  1.00  0.00           C
ATOM   3036  CG  ASN A 346     -35.763  60.585  -9.269  1.00  0.00           C
ATOM   3037  ND2 ASN A 346     -36.295  61.826  -9.363  1.00  0.00           N
ATOM   3038  OD1 ASN A 346     -34.572  60.427  -9.527  1.00  0.00           O
ATOM   3039  HN  ASN A 346     -36.507  56.408  -7.807  1.00  0.00           H
ATOM   3040  HA  ASN A 346     -35.201  57.954  -8.496  1.00  0.00           H
ATOM   3041  HB1 ASN A 346     -37.605  59.884  -8.308  1.00  0.00           H
ATOM   3042  HB2 ASN A 346     -37.062  58.926  -9.572  1.00  0.00           H
ATOM   3043 1HD2 ASN A 346     -35.832  62.537  -9.892  1.00  0.00           H
ATOM   3044 2HD2 ASN A 346     -37.266  62.013  -9.215  1.00  0.00           H
ATOM   3045  N   LYS A 347     -34.187  58.299  -6.055  1.00  0.00           N
ATOM   3046  CA  LYS A 347     -33.527  58.600  -4.754  1.00  0.00           C
ATOM   3047  C   LYS A 347     -32.034  58.946  -5.031  1.00  0.00           C
ATOM   3048  O   LYS A 347     -31.298  59.181  -4.097  1.00  0.00           O
ATOM   3049  CB  LYS A 347     -33.672  57.443  -3.737  1.00  0.00           C
ATOM   3050  CG  LYS A 347     -35.089  57.402  -3.236  1.00  0.00           C
ATOM   3051  CD  LYS A 347     -35.587  58.660  -2.421  1.00  0.00           C
ATOM   3052  CE  LYS A 347     -34.677  59.252  -1.299  1.00  0.00           C
ATOM   3053  NZ  LYS A 347     -35.374  60.357  -0.742  1.00  0.00           N
ATOM   3054  HN  LYS A 347     -33.997  57.416  -6.477  1.00  0.00           H
ATOM   3055  HA  LYS A 347     -33.952  59.488  -4.310  1.00  0.00           H
ATOM   3056  HB1 LYS A 347     -32.876  57.514  -2.964  1.00  0.00           H
ATOM   3057  HB2 LYS A 347     -33.380  56.507  -4.259  1.00  0.00           H
ATOM   3058  HG1 LYS A 347     -35.203  56.576  -2.501  1.00  0.00           H
ATOM   3059  HG2 LYS A 347     -35.744  57.183  -4.106  1.00  0.00           H
ATOM   3060  HD1 LYS A 347     -36.556  58.388  -1.951  1.00  0.00           H
ATOM   3061  HD2 LYS A 347     -35.726  59.501  -3.133  1.00  0.00           H
ATOM   3062  HE1 LYS A 347     -33.705  59.615  -1.696  1.00  0.00           H
ATOM   3063  HE2 LYS A 347     -34.461  58.463  -0.548  1.00  0.00           H
ATOM   3064  HZ1 LYS A 347     -35.738  60.989  -1.484  1.00  0.00           H
ATOM   3065  HZ2 LYS A 347     -34.803  61.017  -0.176  1.00  0.00           H
ATOM   3066  HZ3 LYS A 347     -36.147  59.917  -0.203  1.00  0.00           H
ATOM   3067  N   VAL A 348     -31.618  58.954  -6.290  1.00  0.00           N
ATOM   3068  CA  VAL A 348     -30.240  59.148  -6.765  1.00  0.00           C
ATOM   3069  C   VAL A 348     -29.493  60.409  -6.285  1.00  0.00           C
ATOM   3070  O   VAL A 348     -29.978  61.515  -6.313  1.00  0.00           O
ATOM   3071  CB  VAL A 348     -30.185  59.140  -8.310  1.00  0.00           C
ATOM   3072  CG1 VAL A 348     -31.108  60.163  -8.981  1.00  0.00           C
ATOM   3073  CG2 VAL A 348     -28.790  59.214  -8.860  1.00  0.00           C
ATOM   3074  HN  VAL A 348     -32.318  58.904  -6.997  1.00  0.00           H
ATOM   3075  HA  VAL A 348     -29.619  58.371  -6.345  1.00  0.00           H
ATOM   3076  HB  VAL A 348     -30.672  58.183  -8.598  1.00  0.00           H
ATOM   3077 1HG1 VAL A 348     -31.021  61.192  -8.572  1.00  0.00           H
ATOM   3078 2HG1 VAL A 348     -32.163  59.919  -8.731  1.00  0.00           H
ATOM   3079 3HG1 VAL A 348     -31.169  60.180 -10.089  1.00  0.00           H
ATOM   3080 1HG2 VAL A 348     -28.023  58.651  -8.287  1.00  0.00           H
ATOM   3081 2HG2 VAL A 348     -28.384  60.248  -8.890  1.00  0.00           H
ATOM   3082 3HG2 VAL A 348     -28.853  58.915  -9.929  1.00  0.00           H
ATOM   3083  N   GLU A 349     -28.238  60.236  -5.873  1.00  0.00           N
ATOM   3084  CA  GLU A 349     -27.249  61.226  -5.469  1.00  0.00           C
ATOM   3085  C   GLU A 349     -26.003  60.993  -6.276  1.00  0.00           C
ATOM   3086  O   GLU A 349     -25.718  59.855  -6.545  1.00  0.00           O
ATOM   3087  CB  GLU A 349     -26.983  61.274  -3.868  1.00  0.00           C
ATOM   3088  CG  GLU A 349     -28.189  61.800  -3.064  1.00  0.00           C
ATOM   3089  CD  GLU A 349     -28.037  61.642  -1.623  1.00  0.00           C
ATOM   3090  OE1 GLU A 349     -28.276  62.611  -0.812  1.00  0.00           O
ATOM   3091  OE2 GLU A 349     -27.772  60.469  -1.220  1.00  0.00           O
ATOM   3092  HN  GLU A 349     -27.889  59.309  -5.987  1.00  0.00           H
ATOM   3093  HA  GLU A 349     -27.583  62.209  -5.765  1.00  0.00           H
ATOM   3094  HB1 GLU A 349     -26.147  61.987  -3.705  1.00  0.00           H
ATOM   3095  HB2 GLU A 349     -26.662  60.250  -3.577  1.00  0.00           H
ATOM   3096  HG1 GLU A 349     -29.078  61.204  -3.362  1.00  0.00           H
ATOM   3097  HG2 GLU A 349     -28.252  62.878  -3.323  1.00  0.00           H
ATOM   3098  N   GLY A 350     -25.088  62.003  -6.461  1.00  0.00           N
ATOM   3099  CA  GLY A 350     -23.710  61.949  -7.030  1.00  0.00           C
ATOM   3100  C   GLY A 350     -22.806  61.325  -5.938  1.00  0.00           C
ATOM   3101  O   GLY A 350     -23.186  60.973  -4.832  1.00  0.00           O
ATOM   3102  HN  GLY A 350     -25.255  62.934  -6.145  1.00  0.00           H
ATOM   3103  HA1 GLY A 350     -23.367  62.945  -7.268  1.00  0.00           H
ATOM   3104  HA2 GLY A 350     -23.764  61.348  -7.927  1.00  0.00           H
ATOM   3105  N   ASP A 351     -21.532  61.203  -6.273  1.00  0.00           N
ATOM   3106  CA  ASP A 351     -20.487  60.985  -5.203  1.00  0.00           C
ATOM   3107  C   ASP A 351     -19.595  62.163  -5.414  1.00  0.00           C
ATOM   3108  O   ASP A 351     -19.411  62.636  -6.484  1.00  0.00           O
ATOM   3109  CB  ASP A 351     -19.721  59.612  -5.491  1.00  0.00           C
ATOM   3110  CG  ASP A 351     -18.866  59.152  -4.326  1.00  0.00           C
ATOM   3111  OD1 ASP A 351     -18.793  57.914  -4.230  1.00  0.00           O
ATOM   3112  OD2 ASP A 351     -18.265  59.947  -3.528  1.00  0.00           O
ATOM   3113  HN  ASP A 351     -21.172  61.171  -7.203  1.00  0.00           H
ATOM   3114  HA  ASP A 351     -20.863  61.076  -4.195  1.00  0.00           H
ATOM   3115  HB1 ASP A 351     -19.032  59.743  -6.353  1.00  0.00           H
ATOM   3116  HB2 ASP A 351     -20.465  58.821  -5.733  1.00  0.00           H
ATOM   3117  N   ASN A 352     -19.005  62.591  -4.303  1.00  0.00           N
ATOM   3118  CA  ASN A 352     -18.138  63.731  -4.147  1.00  0.00           C
ATOM   3119  C   ASN A 352     -16.705  63.370  -4.395  1.00  0.00           C
ATOM   3120  O   ASN A 352     -15.904  64.212  -4.752  1.00  0.00           O
ATOM   3121  CB  ASN A 352     -18.491  64.473  -2.800  1.00  0.00           C
ATOM   3122  CG  ASN A 352     -17.903  65.892  -2.604  1.00  0.00           C
ATOM   3123  ND2 ASN A 352     -17.708  66.738  -3.622  1.00  0.00           N
ATOM   3124  OD1 ASN A 352     -17.540  66.202  -1.472  1.00  0.00           O
ATOM   3125  HN  ASN A 352     -19.205  62.039  -3.497  1.00  0.00           H
ATOM   3126  HA  ASN A 352     -18.496  64.405  -4.912  1.00  0.00           H
ATOM   3127  HB1 ASN A 352     -18.185  63.782  -1.986  1.00  0.00           H
ATOM   3128  HB2 ASN A 352     -19.587  64.650  -2.773  1.00  0.00           H
ATOM   3129 1HD2 ASN A 352     -17.518  67.670  -3.318  1.00  0.00           H
ATOM   3130 2HD2 ASN A 352     -17.889  66.446  -4.560  1.00  0.00           H
ATOM   3131  N   ILE A 353     -16.400  62.062  -4.298  1.00  0.00           N
ATOM   3132  CA  ILE A 353     -15.017  61.623  -4.394  1.00  0.00           C
ATOM   3133  C   ILE A 353     -14.841  60.701  -5.581  1.00  0.00           C
ATOM   3134  O   ILE A 353     -13.769  60.246  -5.902  1.00  0.00           O
ATOM   3135  CB  ILE A 353     -14.721  60.904  -3.098  1.00  0.00           C
ATOM   3136  CG1 ILE A 353     -15.250  61.509  -1.817  1.00  0.00           C
ATOM   3137  CG2 ILE A 353     -13.160  60.647  -2.993  1.00  0.00           C
ATOM   3138  CD  ILE A 353     -14.644  62.796  -1.348  1.00  0.00           C
ATOM   3139  HN  ILE A 353     -17.010  61.357  -3.944  1.00  0.00           H
ATOM   3140  HA  ILE A 353     -14.436  62.493  -4.663  1.00  0.00           H
ATOM   3141  HB  ILE A 353     -15.239  59.921  -3.093  1.00  0.00           H
ATOM   3142 1HG1 ILE A 353     -15.143  60.701  -1.063  1.00  0.00           H
ATOM   3143 2HG1 ILE A 353     -16.348  61.640  -1.921  1.00  0.00           H
ATOM   3144 1HG2 ILE A 353     -12.979  60.031  -2.085  1.00  0.00           H
ATOM   3145 2HG2 ILE A 353     -12.612  61.608  -2.891  1.00  0.00           H
ATOM   3146 3HG2 ILE A 353     -12.767  60.092  -3.871  1.00  0.00           H
ATOM   3147  HD1 ILE A 353     -15.264  63.231  -0.535  1.00  0.00           H
ATOM   3148  HD2 ILE A 353     -14.546  63.562  -2.147  1.00  0.00           H
ATOM   3149  HD3 ILE A 353     -13.575  62.710  -1.061  1.00  0.00           H
ATOM   3150  N   SER A 354     -15.874  60.478  -6.365  1.00  0.00           N
ATOM   3151  CA  SER A 354     -15.833  59.352  -7.315  1.00  0.00           C
ATOM   3152  C   SER A 354     -16.733  59.772  -8.459  1.00  0.00           C
ATOM   3153  O   SER A 354     -17.626  60.628  -8.340  1.00  0.00           O
ATOM   3154  CB  SER A 354     -16.217  58.079  -6.610  1.00  0.00           C
ATOM   3155  OG  SER A 354     -16.356  56.880  -7.501  1.00  0.00           O
ATOM   3156  HN  SER A 354     -16.755  60.847  -6.079  1.00  0.00           H
ATOM   3157  HA  SER A 354     -14.867  59.240  -7.783  1.00  0.00           H
ATOM   3158  HB1 SER A 354     -17.253  58.291  -6.269  1.00  0.00           H
ATOM   3159  HB2 SER A 354     -15.563  57.851  -5.740  1.00  0.00           H
ATOM   3160  HG1 SER A 354     -16.860  56.322  -6.904  1.00  0.00           H
ATOM   3161  N   GLY A 355     -16.510  59.160  -9.637  1.00  0.00           N
ATOM   3162  CA  GLY A 355     -17.373  59.498 -10.792  1.00  0.00           C
ATOM   3163  C   GLY A 355     -18.668  58.766 -10.682  1.00  0.00           C
ATOM   3164  O   GLY A 355     -19.742  59.280 -11.077  1.00  0.00           O
ATOM   3165  HN  GLY A 355     -15.757  58.521  -9.777  1.00  0.00           H
ATOM   3166  HA1 GLY A 355     -16.892  59.081 -11.665  1.00  0.00           H
ATOM   3167  HA2 GLY A 355     -17.543  60.559 -10.692  1.00  0.00           H
ATOM   3168  N   VAL A 356     -18.587  57.552 -10.094  1.00  0.00           N
ATOM   3169  CA  VAL A 356     -19.610  56.602  -9.916  1.00  0.00           C
ATOM   3170  C   VAL A 356     -20.608  57.022  -8.834  1.00  0.00           C
ATOM   3171  O   VAL A 356     -20.356  56.921  -7.647  1.00  0.00           O
ATOM   3172  CB  VAL A 356     -19.182  55.125  -9.591  1.00  0.00           C
ATOM   3173  CG1 VAL A 356     -20.413  54.182  -9.454  1.00  0.00           C
ATOM   3174  CG2 VAL A 356     -18.236  54.593 -10.651  1.00  0.00           C
ATOM   3175  HN  VAL A 356     -17.819  57.481  -9.463  1.00  0.00           H
ATOM   3176  HA  VAL A 356     -20.205  56.631 -10.817  1.00  0.00           H
ATOM   3177  HB  VAL A 356     -18.682  55.128  -8.600  1.00  0.00           H
ATOM   3178 1HG1 VAL A 356     -20.889  54.034 -10.448  1.00  0.00           H
ATOM   3179 2HG1 VAL A 356     -21.197  54.606  -8.790  1.00  0.00           H
ATOM   3180 3HG1 VAL A 356     -20.030  53.178  -9.172  1.00  0.00           H
ATOM   3181 1HG2 VAL A 356     -17.832  53.586 -10.411  1.00  0.00           H
ATOM   3182 2HG2 VAL A 356     -17.419  55.327 -10.815  1.00  0.00           H
ATOM   3183 3HG2 VAL A 356     -18.781  54.611 -11.620  1.00  0.00           H
ATOM   3184  N   CYS A 357     -21.847  57.494  -9.252  1.00  0.00           N
ATOM   3185  CA  CYS A 357     -22.911  57.863  -8.368  1.00  0.00           C
ATOM   3186  C   CYS A 357     -23.411  56.837  -7.353  1.00  0.00           C
ATOM   3187  O   CYS A 357     -23.595  55.630  -7.671  1.00  0.00           O
ATOM   3188  CB  CYS A 357     -24.046  58.243  -9.264  1.00  0.00           C
ATOM   3189  SG  CYS A 357     -23.577  59.643 -10.395  1.00  0.00           S
ATOM   3190  HN  CYS A 357     -22.059  57.639 -10.215  1.00  0.00           H
ATOM   3191  HA  CYS A 357     -22.539  58.704  -7.801  1.00  0.00           H
ATOM   3192  HB1 CYS A 357     -24.890  58.634  -8.655  1.00  0.00           H
ATOM   3193  HB2 CYS A 357     -24.442  57.365  -9.817  1.00  0.00           H
ATOM   3194  N   PHE A 358     -23.703  57.244  -6.080  1.00  0.00           N
ATOM   3195  CA  PHE A 358     -24.210  56.370  -5.143  1.00  0.00           C
ATOM   3196  C   PHE A 358     -24.893  57.179  -3.971  1.00  0.00           C
ATOM   3197  O   PHE A 358     -24.572  58.290  -3.650  1.00  0.00           O
ATOM   3198  CB  PHE A 358     -23.060  55.710  -4.397  1.00  0.00           C
ATOM   3199  CG  PHE A 358     -23.561  54.407  -3.792  1.00  0.00           C
ATOM   3200  CD1 PHE A 358     -23.526  54.246  -2.405  1.00  0.00           C
ATOM   3201  CD2 PHE A 358     -24.098  53.344  -4.524  1.00  0.00           C
ATOM   3202  CE1 PHE A 358     -23.996  53.105  -1.779  1.00  0.00           C
ATOM   3203  CE2 PHE A 358     -24.559  52.123  -3.958  1.00  0.00           C
ATOM   3204  CZ  PHE A 358     -24.533  52.013  -2.549  1.00  0.00           C
ATOM   3205  HN  PHE A 358     -23.610  58.167  -5.715  1.00  0.00           H
ATOM   3206  HA  PHE A 358     -25.019  55.801  -5.575  1.00  0.00           H
ATOM   3207  HB1 PHE A 358     -22.606  56.373  -3.630  1.00  0.00           H
ATOM   3208  HB2 PHE A 358     -22.214  55.484  -5.081  1.00  0.00           H
ATOM   3209  HD1 PHE A 358     -23.150  54.985  -1.714  1.00  0.00           H
ATOM   3210  HD2 PHE A 358     -24.279  53.464  -5.581  1.00  0.00           H
ATOM   3211  HE1 PHE A 358     -24.013  53.074  -0.699  1.00  0.00           H
ATOM   3212  HE2 PHE A 358     -24.935  51.403  -4.669  1.00  0.00           H
ATOM   3213  HZ  PHE A 358     -24.985  51.185  -2.022  1.00  0.00           H
ATOM   3214  N   VAL A 359     -25.929  56.589  -3.331  1.00  0.00           N
ATOM   3215  CA  VAL A 359     -26.664  57.199  -2.354  1.00  0.00           C
ATOM   3216  C   VAL A 359     -25.992  57.425  -1.007  1.00  0.00           C
ATOM   3217  O   VAL A 359     -25.222  56.586  -0.599  1.00  0.00           O
ATOM   3218  CB  VAL A 359     -28.041  56.528  -2.043  1.00  0.00           C
ATOM   3219  CG1 VAL A 359     -28.849  56.455  -3.350  1.00  0.00           C
ATOM   3220  CG2 VAL A 359     -27.776  55.124  -1.563  1.00  0.00           C
ATOM   3221  HN  VAL A 359     -26.202  55.643  -3.493  1.00  0.00           H
ATOM   3222  HA  VAL A 359     -26.861  58.182  -2.758  1.00  0.00           H
ATOM   3223  HB  VAL A 359     -28.604  57.053  -1.242  1.00  0.00           H
ATOM   3224 1HG1 VAL A 359     -29.032  57.492  -3.702  1.00  0.00           H
ATOM   3225 2HG1 VAL A 359     -29.887  56.112  -3.148  1.00  0.00           H
ATOM   3226 3HG1 VAL A 359     -28.369  55.891  -4.178  1.00  0.00           H
ATOM   3227 1HG2 VAL A 359     -27.248  55.145  -0.586  1.00  0.00           H
ATOM   3228 2HG2 VAL A 359     -27.110  54.554  -2.246  1.00  0.00           H
ATOM   3229 3HG2 VAL A 359     -28.662  54.537  -1.244  1.00  0.00           H
ATOM   3230  N   GLY A 360     -26.306  58.483  -0.240  1.00  0.00           N
ATOM   3231  CA  GLY A 360     -25.679  58.734   1.030  1.00  0.00           C
ATOM   3232  C   GLY A 360     -25.144  60.102   1.223  1.00  0.00           C
ATOM   3233  O   GLY A 360     -24.468  60.424   2.180  1.00  0.00           O
ATOM   3234  HN  GLY A 360     -27.007  59.105  -0.583  1.00  0.00           H
ATOM   3235  HA1 GLY A 360     -24.885  58.010   1.140  1.00  0.00           H
ATOM   3236  HA2 GLY A 360     -26.500  58.628   1.723  1.00  0.00           H
ATOM   3237  N   LEU A 361     -25.349  60.991   0.274  1.00  0.00           N
ATOM   3238  CA  LEU A 361     -24.668  62.240   0.184  1.00  0.00           C
ATOM   3239  C   LEU A 361     -25.216  63.271   1.135  1.00  0.00           C
ATOM   3240  O   LEU A 361     -24.458  63.778   1.973  1.00  0.00           O
ATOM   3241  CB  LEU A 361     -24.791  62.855  -1.355  1.00  0.00           C
ATOM   3242  CG  LEU A 361     -24.232  64.290  -1.569  1.00  0.00           C
ATOM   3243  CD1 LEU A 361     -22.665  64.212  -1.608  1.00  0.00           C
ATOM   3244  CD2 LEU A 361     -24.799  64.837  -2.872  1.00  0.00           C
ATOM   3245  HN  LEU A 361     -26.090  60.817  -0.370  1.00  0.00           H
ATOM   3246  HA  LEU A 361     -23.624  62.130   0.440  1.00  0.00           H
ATOM   3247  HB1 LEU A 361     -25.872  63.000  -1.569  1.00  0.00           H
ATOM   3248  HB2 LEU A 361     -24.410  62.102  -2.077  1.00  0.00           H
ATOM   3249  HG  LEU A 361     -24.623  64.956  -0.770  1.00  0.00           H
ATOM   3250 1HD1 LEU A 361     -22.099  65.167  -1.663  1.00  0.00           H
ATOM   3251 2HD1 LEU A 361     -22.342  63.696  -2.536  1.00  0.00           H
ATOM   3252 3HD1 LEU A 361     -22.351  63.783  -0.632  1.00  0.00           H
ATOM   3253 1HD2 LEU A 361     -24.753  65.946  -2.919  1.00  0.00           H
ATOM   3254 2HD2 LEU A 361     -25.858  64.577  -3.083  1.00  0.00           H
ATOM   3255 3HD2 LEU A 361     -24.249  64.472  -3.766  1.00  0.00           H
ATOM   3256  N   TYR A 362     -26.546  63.549   1.139  1.00  0.00           N
ATOM   3257  CA  TYR A 362     -27.276  64.324   2.121  1.00  0.00           C
ATOM   3258  C   TYR A 362     -28.539  63.573   2.552  1.00  0.00           C
ATOM   3259  O   TYR A 362     -29.150  63.815   3.597  1.00  0.00           O
ATOM   3260  CB  TYR A 362     -27.490  65.763   1.649  1.00  0.00           C
ATOM   3261  CG  TYR A 362     -27.811  66.664   2.784  1.00  0.00           C
ATOM   3262  CD1 TYR A 362     -26.793  67.144   3.683  1.00  0.00           C
ATOM   3263  CD2 TYR A 362     -29.125  67.099   2.887  1.00  0.00           C
ATOM   3264  CE1 TYR A 362     -27.199  67.965   4.728  1.00  0.00           C
ATOM   3265  CE2 TYR A 362     -29.492  67.914   3.904  1.00  0.00           C
ATOM   3266  CZ  TYR A 362     -28.508  68.394   4.802  1.00  0.00           C
ATOM   3267  OH  TYR A 362     -28.829  69.290   5.930  1.00  0.00           O
ATOM   3268  HN  TYR A 362     -27.050  63.082   0.415  1.00  0.00           H
ATOM   3269  HA  TYR A 362     -26.728  64.324   3.053  1.00  0.00           H
ATOM   3270  HB1 TYR A 362     -28.266  65.805   0.855  1.00  0.00           H
ATOM   3271  HB2 TYR A 362     -26.534  66.217   1.313  1.00  0.00           H
ATOM   3272  HD1 TYR A 362     -25.784  66.780   3.560  1.00  0.00           H
ATOM   3273  HD2 TYR A 362     -29.915  66.955   2.166  1.00  0.00           H
ATOM   3274  HE1 TYR A 362     -26.453  68.104   5.497  1.00  0.00           H
ATOM   3275  HE2 TYR A 362     -30.521  68.242   3.935  1.00  0.00           H
ATOM   3276  HH  TYR A 362     -28.186  69.126   6.623  1.00  0.00           H
ATOM   3277  N   ASP A 363     -29.025  62.621   1.739  1.00  0.00           N
ATOM   3278  CA  ASP A 363     -30.072  61.662   2.093  1.00  0.00           C
ATOM   3279  C   ASP A 363     -29.601  60.260   2.409  1.00  0.00           C
ATOM   3280  O   ASP A 363     -28.766  59.674   1.754  1.00  0.00           O
ATOM   3281  CB  ASP A 363     -31.158  61.942   0.970  1.00  0.00           C
ATOM   3282  CG  ASP A 363     -32.475  61.253   1.032  1.00  0.00           C
ATOM   3283  OD1 ASP A 363     -32.713  60.351   1.874  1.00  0.00           O
ATOM   3284  OD2 ASP A 363     -33.345  61.521   0.173  1.00  0.00           O
ATOM   3285  HN  ASP A 363     -28.694  62.446   0.815  1.00  0.00           H
ATOM   3286  HA  ASP A 363     -30.517  61.998   3.018  1.00  0.00           H
ATOM   3287  HB1 ASP A 363     -30.665  61.797  -0.015  1.00  0.00           H
ATOM   3288  HB2 ASP A 363     -31.161  63.045   1.116  1.00  0.00           H
ATOM   3289  N   LEU A 364     -30.099  59.638   3.522  1.00  0.00           N
ATOM   3290  CA  LEU A 364     -29.587  58.342   4.029  1.00  0.00           C
ATOM   3291  C   LEU A 364     -30.546  57.219   3.912  1.00  0.00           C
ATOM   3292  O   LEU A 364     -30.126  56.080   4.012  1.00  0.00           O
ATOM   3293  CB  LEU A 364     -29.377  58.462   5.597  1.00  0.00           C
ATOM   3294  CG  LEU A 364     -28.302  59.420   6.133  1.00  0.00           C
ATOM   3295  CD1 LEU A 364     -28.144  59.433   7.705  1.00  0.00           C
ATOM   3296  CD2 LEU A 364     -26.910  59.493   5.489  1.00  0.00           C
ATOM   3297  HN  LEU A 364     -30.824  60.105   4.021  1.00  0.00           H
ATOM   3298  HA  LEU A 364     -28.672  58.025   3.552  1.00  0.00           H
ATOM   3299  HB1 LEU A 364     -29.041  57.468   5.962  1.00  0.00           H
ATOM   3300  HB2 LEU A 364     -30.379  58.726   5.998  1.00  0.00           H
ATOM   3301  HG  LEU A 364     -28.728  60.422   5.909  1.00  0.00           H
ATOM   3302 1HD1 LEU A 364     -27.457  60.248   8.019  1.00  0.00           H
ATOM   3303 2HD1 LEU A 364     -27.699  58.478   8.057  1.00  0.00           H
ATOM   3304 3HD1 LEU A 364     -29.095  59.687   8.219  1.00  0.00           H
ATOM   3305 1HD2 LEU A 364     -26.361  58.530   5.555  1.00  0.00           H
ATOM   3306 2HD2 LEU A 364     -26.325  60.357   5.870  1.00  0.00           H
ATOM   3307 3HD2 LEU A 364     -27.038  59.723   4.409  1.00  0.00           H
ATOM   3308  N   ASP A 365     -31.816  57.487   3.526  1.00  0.00           N
ATOM   3309  CA  ASP A 365     -32.908  56.432   3.556  1.00  0.00           C
ATOM   3310  C   ASP A 365     -32.563  55.228   2.560  1.00  0.00           C
ATOM   3311  O   ASP A 365     -32.759  54.061   2.944  1.00  0.00           O
ATOM   3312  CB  ASP A 365     -34.147  57.107   2.952  1.00  0.00           C
ATOM   3313  CG  ASP A 365     -34.743  58.218   3.807  1.00  0.00           C
ATOM   3314  OD1 ASP A 365     -35.718  58.866   3.318  1.00  0.00           O
ATOM   3315  OD2 ASP A 365     -34.238  58.535   4.911  1.00  0.00           O
ATOM   3316  HN  ASP A 365     -32.148  58.413   3.362  1.00  0.00           H
ATOM   3317  HA  ASP A 365     -33.084  55.984   4.524  1.00  0.00           H
ATOM   3318  HB1 ASP A 365     -34.999  56.439   2.699  1.00  0.00           H
ATOM   3319  HB2 ASP A 365     -34.009  57.630   1.981  1.00  0.00           H
ATOM   3320  N   ALA A 366     -32.075  55.488   1.359  1.00  0.00           N
ATOM   3321  CA  ALA A 366     -31.823  54.398   0.368  1.00  0.00           C
ATOM   3322  C   ALA A 366     -30.674  53.612   0.760  1.00  0.00           C
ATOM   3323  O   ALA A 366     -30.687  52.443   0.450  1.00  0.00           O
ATOM   3324  CB  ALA A 366     -31.577  55.113  -0.879  1.00  0.00           C
ATOM   3325  HN  ALA A 366     -31.861  56.424   1.092  1.00  0.00           H
ATOM   3326  HA  ALA A 366     -32.581  53.630   0.308  1.00  0.00           H
ATOM   3327  HB1 ALA A 366     -31.439  54.355  -1.680  1.00  0.00           H
ATOM   3328  HB2 ALA A 366     -30.615  55.660  -0.771  1.00  0.00           H
ATOM   3329  HB3 ALA A 366     -32.392  55.773  -1.245  1.00  0.00           H
ATOM   3330  N   SER A 367     -29.707  54.207   1.521  1.00  0.00           N
ATOM   3331  CA  SER A 367     -28.587  53.458   2.071  1.00  0.00           C
ATOM   3332  C   SER A 367     -29.124  52.427   3.011  1.00  0.00           C
ATOM   3333  O   SER A 367     -28.891  51.172   2.958  1.00  0.00           O
ATOM   3334  CB  SER A 367     -27.453  54.122   2.867  1.00  0.00           C
ATOM   3335  OG  SER A 367     -26.638  54.936   2.025  1.00  0.00           O
ATOM   3336  HN  SER A 367     -29.763  55.197   1.631  1.00  0.00           H
ATOM   3337  HA  SER A 367     -28.143  53.019   1.189  1.00  0.00           H
ATOM   3338  HB1 SER A 367     -26.657  53.498   3.328  1.00  0.00           H
ATOM   3339  HB2 SER A 367     -27.890  54.719   3.696  1.00  0.00           H
ATOM   3340  HG1 SER A 367     -27.187  55.683   1.773  1.00  0.00           H
ATOM   3341  N   ARG A 368     -29.896  52.881   4.053  1.00  0.00           N
ATOM   3342  CA  ARG A 368     -30.605  52.255   5.120  1.00  0.00           C
ATOM   3343  C   ARG A 368     -31.584  51.165   4.679  1.00  0.00           C
ATOM   3344  O   ARG A 368     -31.326  50.017   5.018  1.00  0.00           O
ATOM   3345  CB  ARG A 368     -31.273  53.322   6.099  1.00  0.00           C
ATOM   3346  CG  ARG A 368     -30.209  54.190   6.854  1.00  0.00           C
ATOM   3347  CD  ARG A 368     -30.759  55.371   7.634  1.00  0.00           C
ATOM   3348  NE  ARG A 368     -29.795  55.789   8.725  1.00  0.00           N
ATOM   3349  CZ  ARG A 368     -30.136  56.688   9.650  1.00  0.00           C
ATOM   3350  NH1 ARG A 368     -31.346  57.313   9.611  1.00  0.00           N
ATOM   3351  NH2 ARG A 368     -29.380  56.962  10.598  1.00  0.00           N
ATOM   3352  HN  ARG A 368     -30.017  53.870   4.021  1.00  0.00           H
ATOM   3353  HA  ARG A 368     -29.801  51.733   5.616  1.00  0.00           H
ATOM   3354  HB1 ARG A 368     -31.791  52.755   6.902  1.00  0.00           H
ATOM   3355  HB2 ARG A 368     -31.987  53.940   5.516  1.00  0.00           H
ATOM   3356  HG1 ARG A 368     -29.403  54.701   6.285  1.00  0.00           H
ATOM   3357  HG2 ARG A 368     -29.651  53.513   7.536  1.00  0.00           H
ATOM   3358  HD1 ARG A 368     -31.645  54.995   8.188  1.00  0.00           H
ATOM   3359  HD2 ARG A 368     -31.142  56.231   7.045  1.00  0.00           H
ATOM   3360  HE  ARG A 368     -29.006  55.185   8.831  1.00  0.00           H
ATOM   3361 1HH1 ARG A 368     -31.897  57.258   8.778  1.00  0.00           H
ATOM   3362 2HH1 ARG A 368     -31.668  57.694  10.477  1.00  0.00           H
ATOM   3363 1HH2 ARG A 368     -28.597  56.340  10.608  1.00  0.00           H
ATOM   3364 2HH2 ARG A 368     -29.641  57.566  11.352  1.00  0.00           H
ATOM   3365  N   TYR A 369     -32.568  51.482   3.813  1.00  0.00           N
ATOM   3366  CA  TYR A 369     -33.701  50.570   3.707  1.00  0.00           C
ATOM   3367  C   TYR A 369     -33.551  49.932   2.336  1.00  0.00           C
ATOM   3368  O   TYR A 369     -34.255  48.975   2.079  1.00  0.00           O
ATOM   3369  CB  TYR A 369     -34.966  51.397   3.556  1.00  0.00           C
ATOM   3370  CG  TYR A 369     -35.176  52.425   4.646  1.00  0.00           C
ATOM   3371  CD1 TYR A 369     -35.678  53.749   4.367  1.00  0.00           C
ATOM   3372  CD2 TYR A 369     -34.612  52.210   5.932  1.00  0.00           C
ATOM   3373  CE1 TYR A 369     -35.861  54.726   5.407  1.00  0.00           C
ATOM   3374  CE2 TYR A 369     -34.692  53.217   6.911  1.00  0.00           C
ATOM   3375  CZ  TYR A 369     -35.264  54.464   6.645  1.00  0.00           C
ATOM   3376  OH  TYR A 369     -35.188  55.516   7.584  1.00  0.00           O
ATOM   3377  HN  TYR A 369     -32.659  52.402   3.437  1.00  0.00           H
ATOM   3378  HA  TYR A 369     -33.631  49.812   4.472  1.00  0.00           H
ATOM   3379  HB1 TYR A 369     -35.898  50.866   3.265  1.00  0.00           H
ATOM   3380  HB2 TYR A 369     -34.739  52.091   2.718  1.00  0.00           H
ATOM   3381  HD1 TYR A 369     -36.079  54.008   3.397  1.00  0.00           H
ATOM   3382  HD2 TYR A 369     -34.203  51.222   6.076  1.00  0.00           H
ATOM   3383  HE1 TYR A 369     -36.157  55.743   5.198  1.00  0.00           H
ATOM   3384  HE2 TYR A 369     -34.282  53.032   7.893  1.00  0.00           H
ATOM   3385  HH  TYR A 369     -34.958  55.213   8.466  1.00  0.00           H
ATOM   3386  N   PHE A 370     -32.664  50.310   1.369  1.00  0.00           N
ATOM   3387  CA  PHE A 370     -32.564  49.524   0.143  1.00  0.00           C
ATOM   3388  C   PHE A 370     -31.188  48.916  -0.038  1.00  0.00           C
ATOM   3389  O   PHE A 370     -31.062  47.957  -0.752  1.00  0.00           O
ATOM   3390  CB  PHE A 370     -32.827  50.442  -1.106  1.00  0.00           C
ATOM   3391  CG  PHE A 370     -34.248  50.507  -1.541  1.00  0.00           C
ATOM   3392  CD1 PHE A 370     -34.941  49.479  -2.296  1.00  0.00           C
ATOM   3393  CD2 PHE A 370     -34.982  51.599  -1.164  1.00  0.00           C
ATOM   3394  CE1 PHE A 370     -36.255  49.646  -2.716  1.00  0.00           C
ATOM   3395  CE2 PHE A 370     -36.302  51.774  -1.617  1.00  0.00           C
ATOM   3396  CZ  PHE A 370     -36.974  50.837  -2.395  1.00  0.00           C
ATOM   3397  HN  PHE A 370     -32.109  51.106   1.598  1.00  0.00           H
ATOM   3398  HA  PHE A 370     -33.287  48.725   0.080  1.00  0.00           H
ATOM   3399  HB1 PHE A 370     -32.237  50.162  -2.005  1.00  0.00           H
ATOM   3400  HB2 PHE A 370     -32.521  51.479  -0.847  1.00  0.00           H
ATOM   3401  HD1 PHE A 370     -34.404  48.600  -2.620  1.00  0.00           H
ATOM   3402  HD2 PHE A 370     -34.501  52.365  -0.575  1.00  0.00           H
ATOM   3403  HE1 PHE A 370     -36.755  48.991  -3.413  1.00  0.00           H
ATOM   3404  HE2 PHE A 370     -36.839  52.685  -1.397  1.00  0.00           H
ATOM   3405  HZ  PHE A 370     -37.988  50.988  -2.737  1.00  0.00           H
ATOM   3406  N   VAL A 371     -30.079  49.368   0.651  1.00  0.00           N
ATOM   3407  CA  VAL A 371     -28.836  48.607   0.738  1.00  0.00           C
ATOM   3408  C   VAL A 371     -28.796  47.742   1.978  1.00  0.00           C
ATOM   3409  O   VAL A 371     -28.785  46.567   1.893  1.00  0.00           O
ATOM   3410  CB  VAL A 371     -27.542  49.381   0.471  1.00  0.00           C
ATOM   3411  CG1 VAL A 371     -26.417  48.501   0.008  1.00  0.00           C
ATOM   3412  CG2 VAL A 371     -27.802  50.454  -0.589  1.00  0.00           C
ATOM   3413  HN  VAL A 371     -30.081  50.219   1.170  1.00  0.00           H
ATOM   3414  HA  VAL A 371     -28.871  47.866  -0.047  1.00  0.00           H
ATOM   3415  HB  VAL A 371     -27.322  49.899   1.429  1.00  0.00           H
ATOM   3416 1HG1 VAL A 371     -26.830  47.882  -0.817  1.00  0.00           H
ATOM   3417 2HG1 VAL A 371     -26.074  47.810   0.807  1.00  0.00           H
ATOM   3418 3HG1 VAL A 371     -25.493  49.054  -0.270  1.00  0.00           H
ATOM   3419 1HG2 VAL A 371     -27.897  50.066  -1.626  1.00  0.00           H
ATOM   3420 2HG2 VAL A 371     -26.928  51.140  -0.562  1.00  0.00           H
ATOM   3421 3HG2 VAL A 371     -28.671  51.116  -0.384  1.00  0.00           H
ATOM   3422  N   LEU A 372     -28.708  48.389   3.165  1.00  0.00           N
ATOM   3423  CA  LEU A 372     -28.443  47.756   4.508  1.00  0.00           C
ATOM   3424  C   LEU A 372     -29.477  46.710   4.960  1.00  0.00           C
ATOM   3425  O   LEU A 372     -29.070  45.630   5.391  1.00  0.00           O
ATOM   3426  CB  LEU A 372     -28.213  48.854   5.590  1.00  0.00           C
ATOM   3427  CG  LEU A 372     -27.051  49.884   5.292  1.00  0.00           C
ATOM   3428  CD1 LEU A 372     -26.633  50.611   6.585  1.00  0.00           C
ATOM   3429  CD2 LEU A 372     -25.809  49.380   4.494  1.00  0.00           C
ATOM   3430  HN  LEU A 372     -28.642  49.384   3.150  1.00  0.00           H
ATOM   3431  HA  LEU A 372     -27.513  47.219   4.397  1.00  0.00           H
ATOM   3432  HB1 LEU A 372     -27.921  48.335   6.527  1.00  0.00           H
ATOM   3433  HB2 LEU A 372     -29.145  49.421   5.800  1.00  0.00           H
ATOM   3434  HG  LEU A 372     -27.468  50.692   4.655  1.00  0.00           H
ATOM   3435 1HD1 LEU A 372     -27.500  51.212   6.934  1.00  0.00           H
ATOM   3436 2HD1 LEU A 372     -25.908  51.408   6.313  1.00  0.00           H
ATOM   3437 3HD1 LEU A 372     -26.295  49.931   7.395  1.00  0.00           H
ATOM   3438 1HD2 LEU A 372     -25.228  48.569   4.982  1.00  0.00           H
ATOM   3439 2HD2 LEU A 372     -25.054  50.179   4.328  1.00  0.00           H
ATOM   3440 3HD2 LEU A 372     -26.133  49.106   3.467  1.00  0.00           H
ATOM   3441  N   LEU A 373     -30.737  47.117   4.922  1.00  0.00           N
ATOM   3442  CA  LEU A 373     -31.891  46.326   5.225  1.00  0.00           C
ATOM   3443  C   LEU A 373     -32.163  45.089   4.354  1.00  0.00           C
ATOM   3444  O   LEU A 373     -32.450  44.057   4.921  1.00  0.00           O
ATOM   3445  CB  LEU A 373     -33.102  47.256   5.564  1.00  0.00           C
ATOM   3446  CG  LEU A 373     -34.447  46.528   5.886  1.00  0.00           C
ATOM   3447  CD1 LEU A 373     -35.318  47.180   7.035  1.00  0.00           C
ATOM   3448  CD2 LEU A 373     -35.229  46.724   4.592  1.00  0.00           C
ATOM   3449  HN  LEU A 373     -30.803  48.072   4.646  1.00  0.00           H
ATOM   3450  HA  LEU A 373     -31.574  45.925   6.177  1.00  0.00           H
ATOM   3451  HB1 LEU A 373     -33.267  47.862   4.648  1.00  0.00           H
ATOM   3452  HB2 LEU A 373     -32.912  47.925   6.430  1.00  0.00           H
ATOM   3453  HG  LEU A 373     -34.359  45.426   6.000  1.00  0.00           H
ATOM   3454 1HD1 LEU A 373     -35.498  48.259   6.843  1.00  0.00           H
ATOM   3455 2HD1 LEU A 373     -34.831  46.997   8.017  1.00  0.00           H
ATOM   3456 3HD1 LEU A 373     -36.332  46.724   7.017  1.00  0.00           H
ATOM   3457 1HD2 LEU A 373     -36.121  46.085   4.763  1.00  0.00           H
ATOM   3458 2HD2 LEU A 373     -34.652  46.460   3.680  1.00  0.00           H
ATOM   3459 3HD2 LEU A 373     -35.479  47.805   4.533  1.00  0.00           H
ATOM   3460  N   PRO A 374     -32.005  45.181   3.021  1.00  0.00           N
ATOM   3461  CA  PRO A 374     -32.014  43.983   2.178  1.00  0.00           C
ATOM   3462  C   PRO A 374     -30.953  43.053   2.318  1.00  0.00           C
ATOM   3463  O   PRO A 374     -31.219  41.870   2.253  1.00  0.00           O
ATOM   3464  CB  PRO A 374     -32.254  44.555   0.713  1.00  0.00           C
ATOM   3465  CG  PRO A 374     -32.952  45.942   0.920  1.00  0.00           C
ATOM   3466  CD  PRO A 374     -32.268  46.386   2.206  1.00  0.00           C
ATOM   3467  HA  PRO A 374     -32.871  43.423   2.526  1.00  0.00           H
ATOM   3468  HB1 PRO A 374     -32.930  43.883   0.142  1.00  0.00           H
ATOM   3469  HB2 PRO A 374     -31.206  44.515   0.346  1.00  0.00           H
ATOM   3470  HG1 PRO A 374     -32.817  46.610   0.043  1.00  0.00           H
ATOM   3471  HG2 PRO A 374     -34.019  45.680   1.079  1.00  0.00           H
ATOM   3472  HD1 PRO A 374     -31.364  47.005   2.018  1.00  0.00           H
ATOM   3473  HD2 PRO A 374     -32.955  47.079   2.737  1.00  0.00           H
ATOM   3474  N   LEU A 375     -29.738  43.545   2.677  1.00  0.00           N
ATOM   3475  CA  LEU A 375     -28.600  42.716   2.989  1.00  0.00           C
ATOM   3476  C   LEU A 375     -28.698  41.960   4.289  1.00  0.00           C
ATOM   3477  O   LEU A 375     -28.349  40.798   4.394  1.00  0.00           O
ATOM   3478  CB  LEU A 375     -27.285  43.493   2.836  1.00  0.00           C
ATOM   3479  CG  LEU A 375     -26.955  43.703   1.313  1.00  0.00           C
ATOM   3480  CD1 LEU A 375     -25.829  44.748   1.180  1.00  0.00           C
ATOM   3481  CD2 LEU A 375     -26.565  42.424   0.614  1.00  0.00           C
ATOM   3482  HN  LEU A 375     -29.558  44.515   2.539  1.00  0.00           H
ATOM   3483  HA  LEU A 375     -28.588  41.840   2.358  1.00  0.00           H
ATOM   3484  HB1 LEU A 375     -26.435  42.985   3.338  1.00  0.00           H
ATOM   3485  HB2 LEU A 375     -27.585  44.444   3.328  1.00  0.00           H
ATOM   3486  HG  LEU A 375     -27.835  44.101   0.762  1.00  0.00           H
ATOM   3487 1HD1 LEU A 375     -25.476  44.833   0.130  1.00  0.00           H
ATOM   3488 2HD1 LEU A 375     -25.003  44.555   1.897  1.00  0.00           H
ATOM   3489 3HD1 LEU A 375     -26.250  45.742   1.440  1.00  0.00           H
ATOM   3490 1HD2 LEU A 375     -26.067  42.665  -0.350  1.00  0.00           H
ATOM   3491 2HD2 LEU A 375     -27.441  41.755   0.474  1.00  0.00           H
ATOM   3492 3HD2 LEU A 375     -25.854  41.867   1.262  1.00  0.00           H
ATOM   3493  N   CYS A 376     -29.225  42.569   5.405  1.00  0.00           N
ATOM   3494  CA  CYS A 376     -29.402  41.929   6.667  1.00  0.00           C
ATOM   3495  C   CYS A 376     -30.393  40.767   6.595  1.00  0.00           C
ATOM   3496  O   CYS A 376     -30.343  39.745   7.219  1.00  0.00           O
ATOM   3497  CB  CYS A 376     -30.074  42.975   7.700  1.00  0.00           C
ATOM   3498  SG  CYS A 376     -30.116  42.497   9.447  1.00  0.00           S
ATOM   3499  HN  CYS A 376     -29.461  43.533   5.299  1.00  0.00           H
ATOM   3500  HA  CYS A 376     -28.483  41.651   7.165  1.00  0.00           H
ATOM   3501  HB1 CYS A 376     -31.083  43.213   7.302  1.00  0.00           H
ATOM   3502  HB2 CYS A 376     -29.418  43.868   7.625  1.00  0.00           H
ATOM   3503  HG1 CYS A 376     -31.074  41.602   9.257  1.00  0.00           H
ATOM   3504  N   LEU A 377     -31.490  40.905   5.841  1.00  0.00           N
ATOM   3505  CA  LEU A 377     -32.544  39.861   5.782  1.00  0.00           C
ATOM   3506  C   LEU A 377     -32.023  38.733   4.940  1.00  0.00           C
ATOM   3507  O   LEU A 377     -32.351  37.619   5.216  1.00  0.00           O
ATOM   3508  CB  LEU A 377     -33.791  40.462   5.166  1.00  0.00           C
ATOM   3509  CG  LEU A 377     -34.597  41.355   6.187  1.00  0.00           C
ATOM   3510  CD1 LEU A 377     -35.742  42.181   5.592  1.00  0.00           C
ATOM   3511  CD2 LEU A 377     -35.195  40.622   7.360  1.00  0.00           C
ATOM   3512  HN  LEU A 377     -31.545  41.658   5.191  1.00  0.00           H
ATOM   3513  HA  LEU A 377     -32.694  39.366   6.730  1.00  0.00           H
ATOM   3514  HB1 LEU A 377     -34.439  39.642   4.789  1.00  0.00           H
ATOM   3515  HB2 LEU A 377     -33.484  41.143   4.344  1.00  0.00           H
ATOM   3516  HG  LEU A 377     -33.775  42.034   6.500  1.00  0.00           H
ATOM   3517 1HD1 LEU A 377     -36.057  42.927   6.354  1.00  0.00           H
ATOM   3518 2HD1 LEU A 377     -36.607  41.495   5.464  1.00  0.00           H
ATOM   3519 3HD1 LEU A 377     -35.474  42.735   4.667  1.00  0.00           H
ATOM   3520 1HD2 LEU A 377     -35.881  41.293   7.921  1.00  0.00           H
ATOM   3521 2HD2 LEU A 377     -34.371  40.251   8.005  1.00  0.00           H
ATOM   3522 3HD2 LEU A 377     -35.775  39.766   6.954  1.00  0.00           H
ATOM   3523  N   CYS A 378     -31.139  38.916   3.931  1.00  0.00           N
ATOM   3524  CA  CYS A 378     -30.502  37.829   3.241  1.00  0.00           C
ATOM   3525  C   CYS A 378     -29.421  37.147   4.105  1.00  0.00           C
ATOM   3526  O   CYS A 378     -29.159  35.994   3.908  1.00  0.00           O
ATOM   3527  CB  CYS A 378     -29.787  38.331   1.882  1.00  0.00           C
ATOM   3528  SG  CYS A 378     -30.904  39.259   0.755  1.00  0.00           S
ATOM   3529  HN  CYS A 378     -31.150  39.822   3.514  1.00  0.00           H
ATOM   3530  HA  CYS A 378     -31.115  36.993   2.940  1.00  0.00           H
ATOM   3531  HB1 CYS A 378     -29.323  37.465   1.363  1.00  0.00           H
ATOM   3532  HB2 CYS A 378     -28.955  39.002   2.181  1.00  0.00           H
ATOM   3533  HG1 CYS A 378     -31.040  40.414   1.389  1.00  0.00           H
ATOM   3534  N   VAL A 379     -28.854  37.807   5.091  1.00  0.00           N
ATOM   3535  CA  VAL A 379     -27.870  37.311   6.090  1.00  0.00           C
ATOM   3536  C   VAL A 379     -28.517  36.396   7.103  1.00  0.00           C
ATOM   3537  O   VAL A 379     -28.137  35.227   7.284  1.00  0.00           O
ATOM   3538  CB  VAL A 379     -26.861  38.348   6.625  1.00  0.00           C
ATOM   3539  CG1 VAL A 379     -26.363  37.970   8.064  1.00  0.00           C
ATOM   3540  CG2 VAL A 379     -25.705  38.649   5.579  1.00  0.00           C
ATOM   3541  HN  VAL A 379     -29.213  38.733   5.177  1.00  0.00           H
ATOM   3542  HA  VAL A 379     -27.304  36.633   5.470  1.00  0.00           H
ATOM   3543  HB  VAL A 379     -27.472  39.269   6.734  1.00  0.00           H
ATOM   3544 1HG1 VAL A 379     -25.723  37.067   7.970  1.00  0.00           H
ATOM   3545 2HG1 VAL A 379     -27.181  37.892   8.812  1.00  0.00           H
ATOM   3546 3HG1 VAL A 379     -25.624  38.735   8.385  1.00  0.00           H
ATOM   3547 1HG2 VAL A 379     -25.190  39.569   5.933  1.00  0.00           H
ATOM   3548 2HG2 VAL A 379     -26.171  38.702   4.571  1.00  0.00           H
ATOM   3549 3HG2 VAL A 379     -24.991  37.809   5.441  1.00  0.00           H
ATOM   3550  N   PHE A 380     -29.656  36.901   7.699  1.00  0.00           N
ATOM   3551  CA  PHE A 380     -30.650  36.208   8.490  1.00  0.00           C
ATOM   3552  C   PHE A 380     -31.051  34.870   7.777  1.00  0.00           C
ATOM   3553  O   PHE A 380     -30.935  33.784   8.335  1.00  0.00           O
ATOM   3554  CB  PHE A 380     -31.877  37.116   8.764  1.00  0.00           C
ATOM   3555  CG  PHE A 380     -33.139  36.551   9.318  1.00  0.00           C
ATOM   3556  CD1 PHE A 380     -33.053  35.502  10.322  1.00  0.00           C
ATOM   3557  CD2 PHE A 380     -34.369  37.142   9.014  1.00  0.00           C
ATOM   3558  CE1 PHE A 380     -34.292  35.055  10.917  1.00  0.00           C
ATOM   3559  CE2 PHE A 380     -35.497  36.623   9.567  1.00  0.00           C
ATOM   3560  CZ  PHE A 380     -35.508  35.635  10.555  1.00  0.00           C
ATOM   3561  HN  PHE A 380     -29.809  37.879   7.589  1.00  0.00           H
ATOM   3562  HA  PHE A 380     -30.139  35.850   9.371  1.00  0.00           H
ATOM   3563  HB1 PHE A 380     -32.167  37.539   7.778  1.00  0.00           H
ATOM   3564  HB2 PHE A 380     -31.505  37.974   9.362  1.00  0.00           H
ATOM   3565  HD1 PHE A 380     -32.069  35.136  10.572  1.00  0.00           H
ATOM   3566  HD2 PHE A 380     -34.414  38.087   8.493  1.00  0.00           H
ATOM   3567  HE1 PHE A 380     -34.130  34.339  11.710  1.00  0.00           H
ATOM   3568  HE2 PHE A 380     -36.460  37.010   9.267  1.00  0.00           H
ATOM   3569  HZ  PHE A 380     -36.421  35.222  10.957  1.00  0.00           H
ATOM   3570  N   VAL A 381     -31.487  34.973   6.497  1.00  0.00           N
ATOM   3571  CA  VAL A 381     -31.772  33.746   5.644  1.00  0.00           C
ATOM   3572  C   VAL A 381     -30.556  32.753   5.676  1.00  0.00           C
ATOM   3573  O   VAL A 381     -30.672  31.588   6.174  1.00  0.00           O
ATOM   3574  CB  VAL A 381     -32.359  34.146   4.284  1.00  0.00           C
ATOM   3575  CG1 VAL A 381     -32.101  33.006   3.226  1.00  0.00           C
ATOM   3576  CG2 VAL A 381     -33.892  34.501   4.419  1.00  0.00           C
ATOM   3577  HN  VAL A 381     -31.532  35.915   6.176  1.00  0.00           H
ATOM   3578  HA  VAL A 381     -32.513  33.056   6.018  1.00  0.00           H
ATOM   3579  HB  VAL A 381     -31.738  35.007   3.955  1.00  0.00           H
ATOM   3580 1HG1 VAL A 381     -32.812  32.190   3.478  1.00  0.00           H
ATOM   3581 2HG1 VAL A 381     -31.023  32.743   3.222  1.00  0.00           H
ATOM   3582 3HG1 VAL A 381     -32.273  33.281   2.163  1.00  0.00           H
ATOM   3583 1HG2 VAL A 381     -34.049  35.075   5.357  1.00  0.00           H
ATOM   3584 2HG2 VAL A 381     -34.405  33.516   4.434  1.00  0.00           H
ATOM   3585 3HG2 VAL A 381     -34.172  35.159   3.569  1.00  0.00           H
ATOM   3586  N   GLY A 382     -29.445  33.175   5.134  1.00  0.00           N
ATOM   3587  CA  GLY A 382     -28.410  32.244   4.761  1.00  0.00           C
ATOM   3588  C   GLY A 382     -27.616  31.726   5.943  1.00  0.00           C
ATOM   3589  O   GLY A 382     -27.073  30.600   5.891  1.00  0.00           O
ATOM   3590  HN  GLY A 382     -29.317  34.153   4.992  1.00  0.00           H
ATOM   3591  HA1 GLY A 382     -27.706  32.804   4.162  1.00  0.00           H
ATOM   3592  HA2 GLY A 382     -28.775  31.357   4.264  1.00  0.00           H
ATOM   3593  N   LEU A 383     -27.512  32.506   7.096  1.00  0.00           N
ATOM   3594  CA  LEU A 383     -27.137  32.104   8.409  1.00  0.00           C
ATOM   3595  C   LEU A 383     -27.884  30.924   8.793  1.00  0.00           C
ATOM   3596  O   LEU A 383     -27.325  29.962   9.304  1.00  0.00           O
ATOM   3597  CB  LEU A 383     -27.402  33.268   9.381  1.00  0.00           C
ATOM   3598  CG  LEU A 383     -26.931  33.123  10.886  1.00  0.00           C
ATOM   3599  CD1 LEU A 383     -26.404  34.461  11.394  1.00  0.00           C
ATOM   3600  CD2 LEU A 383     -28.094  32.676  11.777  1.00  0.00           C
ATOM   3601  HN  LEU A 383     -27.988  33.380   7.041  1.00  0.00           H
ATOM   3602  HA  LEU A 383     -26.067  31.960   8.380  1.00  0.00           H
ATOM   3603  HB1 LEU A 383     -28.472  33.561   9.319  1.00  0.00           H
ATOM   3604  HB2 LEU A 383     -26.852  34.116   8.918  1.00  0.00           H
ATOM   3605  HG  LEU A 383     -26.191  32.297  10.952  1.00  0.00           H
ATOM   3606 1HD1 LEU A 383     -25.610  34.828  10.708  1.00  0.00           H
ATOM   3607 2HD1 LEU A 383     -26.044  34.401  12.443  1.00  0.00           H
ATOM   3608 3HD1 LEU A 383     -27.232  35.202  11.411  1.00  0.00           H
ATOM   3609 1HD2 LEU A 383     -27.758  32.431  12.807  1.00  0.00           H
ATOM   3610 2HD2 LEU A 383     -28.565  31.772  11.335  1.00  0.00           H
ATOM   3611 3HD2 LEU A 383     -28.787  33.540  11.699  1.00  0.00           H
ATOM   3612  N   SER A 384     -29.234  30.928   8.639  1.00  0.00           N
ATOM   3613  CA  SER A 384     -29.979  29.852   9.250  1.00  0.00           C
ATOM   3614  C   SER A 384     -30.005  28.604   8.355  1.00  0.00           C
ATOM   3615  O   SER A 384     -30.100  27.443   8.853  1.00  0.00           O
ATOM   3616  CB  SER A 384     -31.473  30.304   9.477  1.00  0.00           C
ATOM   3617  OG  SER A 384     -31.632  31.500  10.160  1.00  0.00           O
ATOM   3618  HN  SER A 384     -29.632  31.724   8.190  1.00  0.00           H
ATOM   3619  HA  SER A 384     -29.671  29.723  10.277  1.00  0.00           H
ATOM   3620  HB1 SER A 384     -31.873  29.431  10.036  1.00  0.00           H
ATOM   3621  HB2 SER A 384     -31.959  30.378   8.481  1.00  0.00           H
ATOM   3622  HG1 SER A 384     -31.527  32.195   9.507  1.00  0.00           H
ATOM   3623  N   LEU A 385     -29.958  28.828   7.018  1.00  0.00           N
ATOM   3624  CA  LEU A 385     -29.565  27.718   6.160  1.00  0.00           C
ATOM   3625  C   LEU A 385     -28.231  27.126   6.376  1.00  0.00           C
ATOM   3626  O   LEU A 385     -28.036  25.899   6.254  1.00  0.00           O
ATOM   3627  CB  LEU A 385     -29.641  28.214   4.697  1.00  0.00           C
ATOM   3628  CG  LEU A 385     -31.125  28.598   4.312  1.00  0.00           C
ATOM   3629  CD1 LEU A 385     -31.251  29.325   2.949  1.00  0.00           C
ATOM   3630  CD2 LEU A 385     -31.908  27.244   4.269  1.00  0.00           C
ATOM   3631  HN  LEU A 385     -30.174  29.723   6.636  1.00  0.00           H
ATOM   3632  HA  LEU A 385     -30.279  26.911   6.232  1.00  0.00           H
ATOM   3633  HB1 LEU A 385     -29.335  27.410   3.993  1.00  0.00           H
ATOM   3634  HB2 LEU A 385     -29.060  29.159   4.667  1.00  0.00           H
ATOM   3635  HG  LEU A 385     -31.583  29.262   5.076  1.00  0.00           H
ATOM   3636 1HD1 LEU A 385     -32.262  29.634   2.606  1.00  0.00           H
ATOM   3637 2HD1 LEU A 385     -30.879  28.698   2.110  1.00  0.00           H
ATOM   3638 3HD1 LEU A 385     -30.613  30.234   2.913  1.00  0.00           H
ATOM   3639 1HD2 LEU A 385     -32.037  26.770   5.265  1.00  0.00           H
ATOM   3640 2HD2 LEU A 385     -31.368  26.637   3.512  1.00  0.00           H
ATOM   3641 3HD2 LEU A 385     -32.927  27.452   3.877  1.00  0.00           H
ATOM   3642  N   LEU A 386     -27.173  27.864   6.777  1.00  0.00           N
ATOM   3643  CA  LEU A 386     -25.887  27.293   7.109  1.00  0.00           C
ATOM   3644  C   LEU A 386     -25.926  26.528   8.392  1.00  0.00           C
ATOM   3645  O   LEU A 386     -25.247  25.542   8.558  1.00  0.00           O
ATOM   3646  CB  LEU A 386     -24.858  28.453   7.254  1.00  0.00           C
ATOM   3647  CG  LEU A 386     -23.384  27.954   7.560  1.00  0.00           C
ATOM   3648  CD1 LEU A 386     -22.801  27.049   6.408  1.00  0.00           C
ATOM   3649  CD2 LEU A 386     -22.462  29.162   7.860  1.00  0.00           C
ATOM   3650  HN  LEU A 386     -27.205  28.861   6.780  1.00  0.00           H
ATOM   3651  HA  LEU A 386     -25.642  26.605   6.314  1.00  0.00           H
ATOM   3652  HB1 LEU A 386     -25.189  29.118   8.081  1.00  0.00           H
ATOM   3653  HB2 LEU A 386     -24.968  29.132   6.382  1.00  0.00           H
ATOM   3654  HG  LEU A 386     -23.520  27.386   8.506  1.00  0.00           H
ATOM   3655 1HD1 LEU A 386     -23.421  26.155   6.183  1.00  0.00           H
ATOM   3656 2HD1 LEU A 386     -21.755  26.898   6.751  1.00  0.00           H
ATOM   3657 3HD1 LEU A 386     -22.703  27.671   5.493  1.00  0.00           H
ATOM   3658 1HD2 LEU A 386     -22.284  29.755   6.937  1.00  0.00           H
ATOM   3659 2HD2 LEU A 386     -21.546  28.701   8.286  1.00  0.00           H
ATOM   3660 3HD2 LEU A 386     -22.913  29.811   8.641  1.00  0.00           H
ATOM   3661  N   LEU A 387     -26.646  26.993   9.386  1.00  0.00           N
ATOM   3662  CA  LEU A 387     -26.891  26.479  10.678  1.00  0.00           C
ATOM   3663  C   LEU A 387     -27.635  25.162  10.533  1.00  0.00           C
ATOM   3664  O   LEU A 387     -27.237  24.160  11.158  1.00  0.00           O
ATOM   3665  CB  LEU A 387     -27.574  27.615  11.412  1.00  0.00           C
ATOM   3666  CG  LEU A 387     -28.252  27.255  12.719  1.00  0.00           C
ATOM   3667  CD1 LEU A 387     -27.287  26.699  13.799  1.00  0.00           C
ATOM   3668  CD2 LEU A 387     -29.089  28.423  13.297  1.00  0.00           C
ATOM   3669  HN  LEU A 387     -27.047  27.896   9.249  1.00  0.00           H
ATOM   3670  HA  LEU A 387     -26.006  26.297  11.270  1.00  0.00           H
ATOM   3671  HB1 LEU A 387     -28.466  27.865  10.798  1.00  0.00           H
ATOM   3672  HB2 LEU A 387     -26.867  28.436  11.657  1.00  0.00           H
ATOM   3673  HG  LEU A 387     -28.925  26.439  12.379  1.00  0.00           H
ATOM   3674 1HD1 LEU A 387     -27.925  26.214  14.568  1.00  0.00           H
ATOM   3675 2HD1 LEU A 387     -26.631  27.450  14.289  1.00  0.00           H
ATOM   3676 3HD1 LEU A 387     -26.672  25.890  13.351  1.00  0.00           H
ATOM   3677 1HD2 LEU A 387     -29.581  28.885  12.414  1.00  0.00           H
ATOM   3678 2HD2 LEU A 387     -28.391  29.175  13.722  1.00  0.00           H
ATOM   3679 3HD2 LEU A 387     -29.743  28.028  14.103  1.00  0.00           H
ATOM   3680  N   ALA A 388     -28.606  25.086   9.618  1.00  0.00           N
ATOM   3681  CA  ALA A 388     -29.323  23.886   9.172  1.00  0.00           C
ATOM   3682  C   ALA A 388     -28.345  22.915   8.466  1.00  0.00           C
ATOM   3683  O   ALA A 388     -28.266  21.736   8.776  1.00  0.00           O
ATOM   3684  CB  ALA A 388     -30.493  24.349   8.295  1.00  0.00           C
ATOM   3685  HN  ALA A 388     -28.911  25.954   9.234  1.00  0.00           H
ATOM   3686  HA  ALA A 388     -29.683  23.437  10.086  1.00  0.00           H
ATOM   3687  HB1 ALA A 388     -31.116  23.476   8.003  1.00  0.00           H
ATOM   3688  HB2 ALA A 388     -30.084  24.851   7.394  1.00  0.00           H
ATOM   3689  HB3 ALA A 388     -31.223  25.045   8.762  1.00  0.00           H
ATOM   3690  N   GLY A 389     -27.443  23.452   7.531  1.00  0.00           N
ATOM   3691  CA  GLY A 389     -26.444  22.600   6.844  1.00  0.00           C
ATOM   3692  C   GLY A 389     -25.476  21.847   7.731  1.00  0.00           C
ATOM   3693  O   GLY A 389     -25.339  20.667   7.630  1.00  0.00           O
ATOM   3694  HN  GLY A 389     -27.494  24.412   7.270  1.00  0.00           H
ATOM   3695  HA1 GLY A 389     -25.879  23.238   6.181  1.00  0.00           H
ATOM   3696  HA2 GLY A 389     -27.080  21.827   6.442  1.00  0.00           H
ATOM   3697  N   ILE A 390     -24.885  22.553   8.669  1.00  0.00           N
ATOM   3698  CA  ILE A 390     -23.889  22.023   9.662  1.00  0.00           C
ATOM   3699  C   ILE A 390     -24.524  21.041  10.567  1.00  0.00           C
ATOM   3700  O   ILE A 390     -24.055  19.973  10.959  1.00  0.00           O
ATOM   3701  CB  ILE A 390     -23.373  23.095  10.525  1.00  0.00           C
ATOM   3702  CG1 ILE A 390     -22.484  23.997   9.679  1.00  0.00           C
ATOM   3703  CG2 ILE A 390     -22.642  22.541  11.740  1.00  0.00           C
ATOM   3704  CD  ILE A 390     -22.080  25.322  10.321  1.00  0.00           C
ATOM   3705  HN  ILE A 390     -24.970  23.543   8.590  1.00  0.00           H
ATOM   3706  HA  ILE A 390     -23.009  21.644   9.163  1.00  0.00           H
ATOM   3707  HB  ILE A 390     -24.189  23.752  10.891  1.00  0.00           H
ATOM   3708 1HG1 ILE A 390     -23.147  24.432   8.902  1.00  0.00           H
ATOM   3709 2HG1 ILE A 390     -21.587  23.536   9.213  1.00  0.00           H
ATOM   3710 1HG2 ILE A 390     -23.274  22.067  12.521  1.00  0.00           H
ATOM   3711 2HG2 ILE A 390     -22.203  23.347  12.365  1.00  0.00           H
ATOM   3712 3HG2 ILE A 390     -21.883  21.788  11.435  1.00  0.00           H
ATOM   3713  HD1 ILE A 390     -23.047  25.855  10.449  1.00  0.00           H
ATOM   3714  HD2 ILE A 390     -21.494  25.983   9.646  1.00  0.00           H
ATOM   3715  HD3 ILE A 390     -21.548  25.161  11.282  1.00  0.00           H
ATOM   3716  N   ILE A 391     -25.738  21.306  10.943  1.00  0.00           N
ATOM   3717  CA  ILE A 391     -26.559  20.378  11.790  1.00  0.00           C
ATOM   3718  C   ILE A 391     -26.829  19.103  11.050  1.00  0.00           C
ATOM   3719  O   ILE A 391     -26.505  18.044  11.579  1.00  0.00           O
ATOM   3720  CB  ILE A 391     -27.818  20.982  12.417  1.00  0.00           C
ATOM   3721  CG1 ILE A 391     -27.416  21.920  13.565  1.00  0.00           C
ATOM   3722  CG2 ILE A 391     -28.837  19.889  12.849  1.00  0.00           C
ATOM   3723  CD  ILE A 391     -27.085  21.058  14.815  1.00  0.00           C
ATOM   3724  HN  ILE A 391     -26.172  22.107  10.539  1.00  0.00           H
ATOM   3725  HA  ILE A 391     -25.959  20.015  12.610  1.00  0.00           H
ATOM   3726  HB  ILE A 391     -28.257  21.641  11.638  1.00  0.00           H
ATOM   3727 1HG1 ILE A 391     -28.360  22.469  13.769  1.00  0.00           H
ATOM   3728 2HG1 ILE A 391     -26.619  22.642  13.289  1.00  0.00           H
ATOM   3729 1HG2 ILE A 391     -29.509  20.389  13.578  1.00  0.00           H
ATOM   3730 2HG2 ILE A 391     -28.476  18.966  13.351  1.00  0.00           H
ATOM   3731 3HG2 ILE A 391     -29.442  19.680  11.941  1.00  0.00           H
ATOM   3732  HD1 ILE A 391     -26.371  20.262  14.518  1.00  0.00           H
ATOM   3733  HD2 ILE A 391     -27.960  20.467  15.162  1.00  0.00           H
ATOM   3734  HD3 ILE A 391     -26.756  21.700  15.661  1.00  0.00           H
ATOM   3735  N   SER A 392     -27.223  19.230   9.826  1.00  0.00           N
ATOM   3736  CA  SER A 392     -27.290  18.124   8.807  1.00  0.00           C
ATOM   3737  C   SER A 392     -26.040  17.409   8.503  1.00  0.00           C
ATOM   3738  O   SER A 392     -26.117  16.143   8.418  1.00  0.00           O
ATOM   3739  CB  SER A 392     -27.910  18.576   7.444  1.00  0.00           C
ATOM   3740  OG  SER A 392     -29.214  19.181   7.654  1.00  0.00           O
ATOM   3741  HN  SER A 392     -27.341  20.172   9.520  1.00  0.00           H
ATOM   3742  HA  SER A 392     -28.032  17.450   9.210  1.00  0.00           H
ATOM   3743  HB1 SER A 392     -27.961  17.707   6.756  1.00  0.00           H
ATOM   3744  HB2 SER A 392     -27.250  19.301   6.919  1.00  0.00           H
ATOM   3745  HG1 SER A 392     -29.119  19.929   8.248  1.00  0.00           H
ATOM   3746  N   LEU A 393     -24.862  18.070   8.334  1.00  0.00           N
ATOM   3747  CA  LEU A 393     -23.510  17.489   8.116  1.00  0.00           C
ATOM   3748  C   LEU A 393     -23.007  16.789   9.368  1.00  0.00           C
ATOM   3749  O   LEU A 393     -22.490  15.697   9.287  1.00  0.00           O
ATOM   3750  CB  LEU A 393     -22.556  18.628   7.631  1.00  0.00           C
ATOM   3751  CG  LEU A 393     -22.805  18.999   6.122  1.00  0.00           C
ATOM   3752  CD1 LEU A 393     -21.990  20.206   5.598  1.00  0.00           C
ATOM   3753  CD2 LEU A 393     -22.451  17.895   5.184  1.00  0.00           C
ATOM   3754  HN  LEU A 393     -24.773  19.058   8.237  1.00  0.00           H
ATOM   3755  HA  LEU A 393     -23.652  16.764   7.328  1.00  0.00           H
ATOM   3756  HB1 LEU A 393     -21.492  18.307   7.658  1.00  0.00           H
ATOM   3757  HB2 LEU A 393     -22.769  19.588   8.149  1.00  0.00           H
ATOM   3758  HG  LEU A 393     -23.892  19.229   6.177  1.00  0.00           H
ATOM   3759 1HD1 LEU A 393     -22.491  20.522   4.657  1.00  0.00           H
ATOM   3760 2HD1 LEU A 393     -21.010  19.788   5.285  1.00  0.00           H
ATOM   3761 3HD1 LEU A 393     -21.817  21.087   6.253  1.00  0.00           H
ATOM   3762 1HD2 LEU A 393     -21.407  17.628   5.457  1.00  0.00           H
ATOM   3763 2HD2 LEU A 393     -22.456  18.295   4.147  1.00  0.00           H
ATOM   3764 3HD2 LEU A 393     -23.207  17.081   5.164  1.00  0.00           H
ATOM   3765  N   ASN A 394     -23.222  17.326  10.552  1.00  0.00           N
ATOM   3766  CA  ASN A 394     -22.919  16.652  11.836  1.00  0.00           C
ATOM   3767  C   ASN A 394     -23.716  15.381  11.959  1.00  0.00           C
ATOM   3768  O   ASN A 394     -23.170  14.366  12.378  1.00  0.00           O
ATOM   3769  CB  ASN A 394     -23.131  17.636  12.997  1.00  0.00           C
ATOM   3770  CG  ASN A 394     -22.838  17.039  14.323  1.00  0.00           C
ATOM   3771  ND2 ASN A 394     -23.671  17.104  15.439  1.00  0.00           N
ATOM   3772  OD1 ASN A 394     -21.823  16.382  14.345  1.00  0.00           O
ATOM   3773  HN  ASN A 394     -23.530  18.275  10.567  1.00  0.00           H
ATOM   3774  HA  ASN A 394     -21.891  16.337  11.734  1.00  0.00           H
ATOM   3775  HB1 ASN A 394     -24.127  18.128  12.990  1.00  0.00           H
ATOM   3776  HB2 ASN A 394     -22.442  18.499  12.879  1.00  0.00           H
ATOM   3777 1HD2 ASN A 394     -23.594  16.496  16.229  1.00  0.00           H
ATOM   3778 2HD2 ASN A 394     -24.443  17.697  15.209  1.00  0.00           H
HETATM 3779  N   HSD A 395     -25.046  15.366  11.608  1.00  0.00           N
HETATM 3780  CA  HSD A 395     -25.861  14.180  11.630  1.00  0.00           C
HETATM 3781  C   HSD A 395     -25.213  13.151  10.677  1.00  0.00           C
HETATM 3782  O   HSD A 395     -25.052  11.958  10.962  1.00  0.00           O
HETATM 3783  CB  HSD A 395     -27.283  14.384  11.154  1.00  0.00           C
HETATM 3784  CG  HSD A 395     -28.086  13.139  11.063  1.00  0.00           C
HETATM 3785  CD2 HSD A 395     -28.861  12.607  10.061  1.00  0.00           C
HETATM 3786  ND1 HSD A 395     -28.182  12.294  12.140  1.00  0.00           N
HETATM 3787  CE1 HSD A 395     -29.053  11.370  11.780  1.00  0.00           C
HETATM 3788  NE2 HSD A 395     -29.516  11.447  10.530  1.00  0.00           N
HETATM 3789  HN  HSD A 395     -25.421  16.233  11.288  1.00  0.00           H
HETATM 3790  HA  HSD A 395     -25.670  13.790  12.619  1.00  0.00           H
HETATM 3791  HB1 HSD A 395     -27.211  14.692  10.090  1.00  0.00           H
HETATM 3792  HB2 HSD A 395     -27.762  15.187  11.753  1.00  0.00           H
HETATM 3793  HD1 HSD A 395     -27.579  12.206  12.933  1.00  0.00           H
HETATM 3794  HD2 HSD A 395     -29.067  13.024   9.083  1.00  0.00           H
HETATM 3795  HE1 HSD A 395     -29.410  10.581  12.441  1.00  0.00           H
ATOM   3796  N   VAL A 396     -24.858  13.553   9.486  1.00  0.00           N
ATOM   3797  CA  VAL A 396     -24.254  12.701   8.467  1.00  0.00           C
ATOM   3798  C   VAL A 396     -22.927  12.014   8.968  1.00  0.00           C
ATOM   3799  O   VAL A 396     -22.644  10.857   8.723  1.00  0.00           O
ATOM   3800  CB  VAL A 396     -24.106  13.343   7.132  1.00  0.00           C
ATOM   3801  CG1 VAL A 396     -23.240  12.535   6.158  1.00  0.00           C
ATOM   3802  CG2 VAL A 396     -25.506  13.541   6.534  1.00  0.00           C
ATOM   3803  HN  VAL A 396     -25.029  14.528   9.371  1.00  0.00           H
ATOM   3804  HA  VAL A 396     -24.889  11.862   8.225  1.00  0.00           H
ATOM   3805  HB  VAL A 396     -23.646  14.347   7.249  1.00  0.00           H
ATOM   3806 1HG1 VAL A 396     -22.232  12.299   6.560  1.00  0.00           H
ATOM   3807 2HG1 VAL A 396     -23.136  13.141   5.231  1.00  0.00           H
ATOM   3808 3HG1 VAL A 396     -23.753  11.560   6.021  1.00  0.00           H
ATOM   3809 1HG2 VAL A 396     -26.079  14.226   7.195  1.00  0.00           H
ATOM   3810 2HG2 VAL A 396     -26.007  12.569   6.340  1.00  0.00           H
ATOM   3811 3HG2 VAL A 396     -25.441  14.060   5.554  1.00  0.00           H
ATOM   3812  N   ARG A 397     -22.099  12.825   9.703  1.00  0.00           N
ATOM   3813  CA  ARG A 397     -20.839  12.407  10.367  1.00  0.00           C
ATOM   3814  C   ARG A 397     -21.012  11.418  11.533  1.00  0.00           C
ATOM   3815  O   ARG A 397     -20.230  10.543  11.748  1.00  0.00           O
ATOM   3816  CB  ARG A 397     -20.149  13.701  10.867  1.00  0.00           C
ATOM   3817  CG  ARG A 397     -18.822  13.581  11.607  1.00  0.00           C
ATOM   3818  CD  ARG A 397     -17.780  12.549  11.030  1.00  0.00           C
ATOM   3819  NE  ARG A 397     -16.486  12.766  11.793  1.00  0.00           N
ATOM   3820  CZ  ARG A 397     -15.414  11.993  11.714  1.00  0.00           C
ATOM   3821  NH1 ARG A 397     -15.457  10.910  10.962  1.00  0.00           N
ATOM   3822  NH2 ARG A 397     -14.262  12.341  12.221  1.00  0.00           N
ATOM   3823  HN  ARG A 397     -22.306  13.800   9.681  1.00  0.00           H
ATOM   3824  HA  ARG A 397     -20.298  11.850   9.618  1.00  0.00           H
ATOM   3825  HB1 ARG A 397     -20.939  14.182  11.484  1.00  0.00           H
ATOM   3826  HB2 ARG A 397     -19.931  14.353   9.995  1.00  0.00           H
ATOM   3827  HG1 ARG A 397     -19.080  13.258  12.638  1.00  0.00           H
ATOM   3828  HG2 ARG A 397     -18.376  14.598  11.557  1.00  0.00           H
ATOM   3829  HD1 ARG A 397     -17.724  12.641   9.925  1.00  0.00           H
ATOM   3830  HD2 ARG A 397     -18.214  11.533  11.147  1.00  0.00           H
ATOM   3831  HE  ARG A 397     -16.396  13.506  12.461  1.00  0.00           H
ATOM   3832 1HH1 ARG A 397     -16.381  10.744  10.619  1.00  0.00           H
ATOM   3833 2HH1 ARG A 397     -14.606  10.450  10.706  1.00  0.00           H
ATOM   3834 1HH2 ARG A 397     -14.299  13.112  12.856  1.00  0.00           H
ATOM   3835 2HH2 ARG A 397     -13.410  11.823  12.143  1.00  0.00           H
ATOM   3836  N   GLN A 398     -22.009  11.651  12.440  1.00  0.00           N
ATOM   3837  CA  GLN A 398     -22.238  10.807  13.587  1.00  0.00           C
ATOM   3838  C   GLN A 398     -22.799   9.471  13.310  1.00  0.00           C
ATOM   3839  O   GLN A 398     -22.359   8.465  13.833  1.00  0.00           O
ATOM   3840  CB  GLN A 398     -23.124  11.517  14.691  1.00  0.00           C
ATOM   3841  CG  GLN A 398     -22.603  12.867  15.297  1.00  0.00           C
ATOM   3842  CD  GLN A 398     -21.148  12.740  15.618  1.00  0.00           C
ATOM   3843  NE2 GLN A 398     -20.284  13.709  15.168  1.00  0.00           N
ATOM   3844  OE1 GLN A 398     -20.783  11.816  16.385  1.00  0.00           O
ATOM   3845  HN  GLN A 398     -22.550  12.472  12.273  1.00  0.00           H
ATOM   3846  HA  GLN A 398     -21.259  10.685  14.028  1.00  0.00           H
ATOM   3847  HB1 GLN A 398     -23.164  10.815  15.552  1.00  0.00           H
ATOM   3848  HB2 GLN A 398     -24.114  11.605  14.197  1.00  0.00           H
ATOM   3849  HG1 GLN A 398     -23.082  13.046  16.283  1.00  0.00           H
ATOM   3850  HG2 GLN A 398     -22.741  13.670  14.542  1.00  0.00           H
ATOM   3851 1HE2 GLN A 398     -19.296  13.553  15.210  1.00  0.00           H
ATOM   3852 2HE2 GLN A 398     -20.667  14.457  14.626  1.00  0.00           H
ATOM   3853  N   VAL A 399     -23.827   9.378  12.436  1.00  0.00           N
ATOM   3854  CA  VAL A 399     -24.452   8.111  12.135  1.00  0.00           C
ATOM   3855  C   VAL A 399     -23.697   7.198  11.207  1.00  0.00           C
ATOM   3856  O   VAL A 399     -23.044   7.737  10.302  1.00  0.00           O
ATOM   3857  CB  VAL A 399     -25.880   8.248  11.657  1.00  0.00           C
ATOM   3858  CG1 VAL A 399     -26.498   6.934  11.117  1.00  0.00           C
ATOM   3859  CG2 VAL A 399     -26.683   8.765  12.871  1.00  0.00           C
ATOM   3860  HN  VAL A 399     -24.208  10.162  11.952  1.00  0.00           H
ATOM   3861  HA  VAL A 399     -24.439   7.533  13.047  1.00  0.00           H
ATOM   3862  HB  VAL A 399     -25.879   9.067  10.905  1.00  0.00           H
ATOM   3863 1HG1 VAL A 399     -27.601   7.064  11.164  1.00  0.00           H
ATOM   3864 2HG1 VAL A 399     -26.356   6.081  11.814  1.00  0.00           H
ATOM   3865 3HG1 VAL A 399     -26.145   6.733  10.083  1.00  0.00           H
ATOM   3866 1HG2 VAL A 399     -26.810   7.945  13.611  1.00  0.00           H
ATOM   3867 2HG2 VAL A 399     -27.677   9.126  12.532  1.00  0.00           H
ATOM   3868 3HG2 VAL A 399     -26.202   9.647  13.346  1.00  0.00           H
ATOM   3869  N   ILE A 400     -23.651   5.839  11.370  1.00  0.00           N
ATOM   3870  CA  ILE A 400     -23.015   4.928  10.415  1.00  0.00           C
ATOM   3871  C   ILE A 400     -23.320   5.134   8.963  1.00  0.00           C
ATOM   3872  O   ILE A 400     -24.492   5.040   8.602  1.00  0.00           O
ATOM   3873  CB  ILE A 400     -23.195   3.463  10.797  1.00  0.00           C
ATOM   3874  CG1 ILE A 400     -22.764   3.048  12.263  1.00  0.00           C
ATOM   3875  CG2 ILE A 400     -22.446   2.565   9.754  1.00  0.00           C
ATOM   3876  CD  ILE A 400     -21.267   3.168  12.474  1.00  0.00           C
ATOM   3877  HN  ILE A 400     -23.919   5.409  12.229  1.00  0.00           H
ATOM   3878  HA  ILE A 400     -21.963   5.169  10.437  1.00  0.00           H
ATOM   3879  HB  ILE A 400     -24.274   3.315  10.578  1.00  0.00           H
ATOM   3880 1HG1 ILE A 400     -23.144   2.031  12.495  1.00  0.00           H
ATOM   3881 2HG1 ILE A 400     -23.303   3.716  12.970  1.00  0.00           H
ATOM   3882 1HG2 ILE A 400     -22.835   2.600   8.713  1.00  0.00           H
ATOM   3883 2HG2 ILE A 400     -22.432   1.476   9.972  1.00  0.00           H
ATOM   3884 3HG2 ILE A 400     -21.380   2.861   9.656  1.00  0.00           H
ATOM   3885  HD1 ILE A 400     -21.027   2.965  13.540  1.00  0.00           H
ATOM   3886  HD2 ILE A 400     -20.930   4.188  12.189  1.00  0.00           H
ATOM   3887  HD3 ILE A 400     -20.865   2.375  11.810  1.00  0.00           H
ATOM   3888  N   GLN A 401     -22.269   5.201   8.119  1.00  0.00           N
ATOM   3889  CA  GLN A 401     -22.246   5.387   6.635  1.00  0.00           C
ATOM   3890  C   GLN A 401     -21.612   4.145   5.880  1.00  0.00           C
ATOM   3891  O   GLN A 401     -20.928   3.370   6.546  1.00  0.00           O
ATOM   3892  CB  GLN A 401     -21.562   6.740   6.305  1.00  0.00           C
ATOM   3893  CG  GLN A 401     -22.208   8.016   6.882  1.00  0.00           C
ATOM   3894  CD  GLN A 401     -23.792   7.958   6.915  1.00  0.00           C
ATOM   3895  NE2 GLN A 401     -24.375   8.849   7.810  1.00  0.00           N
ATOM   3896  OE1 GLN A 401     -24.467   7.243   6.199  1.00  0.00           O
ATOM   3897  HN  GLN A 401     -21.369   5.336   8.527  1.00  0.00           H
ATOM   3898  HA  GLN A 401     -23.236   5.504   6.220  1.00  0.00           H
ATOM   3899  HB1 GLN A 401     -21.468   6.783   5.198  1.00  0.00           H
ATOM   3900  HB2 GLN A 401     -20.492   6.702   6.602  1.00  0.00           H
ATOM   3901  HG1 GLN A 401     -21.873   8.946   6.376  1.00  0.00           H
ATOM   3902  HG2 GLN A 401     -21.914   8.128   7.948  1.00  0.00           H
ATOM   3903 1HE2 GLN A 401     -23.820   9.507   8.318  1.00  0.00           H
ATOM   3904 2HE2 GLN A 401     -25.366   8.784   7.934  1.00  0.00           H
HETATM 3905  N   HSD A 402     -21.831   4.002   4.580  1.00  0.00           N
HETATM 3906  CA  HSD A 402     -21.145   2.913   3.855  1.00  0.00           C
HETATM 3907  C   HSD A 402     -20.853   3.531   2.503  1.00  0.00           C
HETATM 3908  O   HSD A 402     -21.537   4.440   1.966  1.00  0.00           O
HETATM 3909  CB  HSD A 402     -22.208   1.760   3.814  1.00  0.00           C
HETATM 3910  CG  HSD A 402     -21.393   0.503   3.580  1.00  0.00           C
HETATM 3911  CD2 HSD A 402     -21.427  -0.319   2.488  1.00  0.00           C
HETATM 3912  ND1 HSD A 402     -20.583  -0.145   4.489  1.00  0.00           N
HETATM 3913  CE1 HSD A 402     -20.076  -1.200   3.850  1.00  0.00           C
HETATM 3914  NE2 HSD A 402     -20.553  -1.368   2.648  1.00  0.00           N
HETATM 3915  HN  HSD A 402     -22.297   4.734   4.089  1.00  0.00           H
HETATM 3916  HA  HSD A 402     -20.219   2.574   4.294  1.00  0.00           H
HETATM 3917  HB1 HSD A 402     -22.919   1.986   2.991  1.00  0.00           H
HETATM 3918  HB2 HSD A 402     -22.791   1.638   4.753  1.00  0.00           H
HETATM 3919  HD1 HSD A 402     -20.433   0.098   5.448  1.00  0.00           H
HETATM 3920  HD2 HSD A 402     -21.820  -0.266   1.480  1.00  0.00           H
HETATM 3921  HE1 HSD A 402     -19.089  -1.587   4.106  1.00  0.00           H
ATOM   3922  N   ASP A 403     -19.683   3.225   1.906  1.00  0.00           N
ATOM   3923  CA  ASP A 403     -18.586   2.298   2.162  1.00  0.00           C
ATOM   3924  C   ASP A 403     -17.894   2.580   3.570  1.00  0.00           C
ATOM   3925  O   ASP A 403     -17.428   1.712   4.320  1.00  0.00           O
ATOM   3926  CB  ASP A 403     -17.576   2.124   1.023  1.00  0.00           C
ATOM   3927  CG  ASP A 403     -16.525   3.230   0.880  1.00  0.00           C
ATOM   3928  OD1 ASP A 403     -16.763   4.432   1.177  1.00  0.00           O
ATOM   3929  OD2 ASP A 403     -15.590   2.931   0.039  1.00  0.00           O
ATOM   3930  HN  ASP A 403     -19.571   3.750   1.066  1.00  0.00           H
ATOM   3931  HA  ASP A 403     -19.071   1.349   2.335  1.00  0.00           H
ATOM   3932  HB1 ASP A 403     -17.988   1.966   0.004  1.00  0.00           H
ATOM   3933  HB2 ASP A 403     -17.110   1.134   1.217  1.00  0.00           H
ATOM   3934  N   GLY A 404     -17.773   3.894   3.975  1.00  0.00           N
ATOM   3935  CA  GLY A 404     -17.318   4.392   5.296  1.00  0.00           C
ATOM   3936  C   GLY A 404     -16.069   5.175   5.063  1.00  0.00           C
ATOM   3937  O   GLY A 404     -15.296   5.452   5.980  1.00  0.00           O
ATOM   3938  HN  GLY A 404     -18.141   4.526   3.298  1.00  0.00           H
ATOM   3939  HA1 GLY A 404     -17.039   3.565   5.931  1.00  0.00           H
ATOM   3940  HA2 GLY A 404     -18.074   5.046   5.706  1.00  0.00           H
ATOM   3941  N   ARG A 405     -15.670   5.523   3.838  1.00  0.00           N
ATOM   3942  CA  ARG A 405     -14.284   5.907   3.521  1.00  0.00           C
ATOM   3943  C   ARG A 405     -14.229   7.381   2.959  1.00  0.00           C
ATOM   3944  O   ARG A 405     -13.181   7.882   2.710  1.00  0.00           O
ATOM   3945  CB  ARG A 405     -13.873   4.852   2.486  1.00  0.00           C
ATOM   3946  CG  ARG A 405     -13.684   3.376   2.877  1.00  0.00           C
ATOM   3947  CD  ARG A 405     -12.727   3.075   4.042  1.00  0.00           C
ATOM   3948  NE  ARG A 405     -13.428   3.346   5.296  1.00  0.00           N
ATOM   3949  CZ  ARG A 405     -14.084   2.448   6.080  1.00  0.00           C
ATOM   3950  NH1 ARG A 405     -14.385   1.198   5.705  1.00  0.00           N
ATOM   3951  NH2 ARG A 405     -14.597   2.814   7.217  1.00  0.00           N
ATOM   3952  HN  ARG A 405     -16.255   5.339   3.051  1.00  0.00           H
ATOM   3953  HA  ARG A 405     -13.683   5.896   4.418  1.00  0.00           H
ATOM   3954  HB1 ARG A 405     -12.891   5.055   2.007  1.00  0.00           H
ATOM   3955  HB2 ARG A 405     -14.622   4.883   1.667  1.00  0.00           H
ATOM   3956  HG1 ARG A 405     -13.353   2.830   1.968  1.00  0.00           H
ATOM   3957  HG2 ARG A 405     -14.684   2.962   3.130  1.00  0.00           H
ATOM   3958  HD1 ARG A 405     -11.809   3.701   4.022  1.00  0.00           H
ATOM   3959  HD2 ARG A 405     -12.383   2.020   4.084  1.00  0.00           H
ATOM   3960  HE  ARG A 405     -13.618   4.277   5.608  1.00  0.00           H
ATOM   3961 1HH1 ARG A 405     -14.184   0.855   4.786  1.00  0.00           H
ATOM   3962 2HH1 ARG A 405     -15.176   0.807   6.174  1.00  0.00           H
ATOM   3963 1HH2 ARG A 405     -14.266   3.632   7.687  1.00  0.00           H
ATOM   3964 2HH2 ARG A 405     -15.144   2.115   7.677  1.00  0.00           H
ATOM   3965  N   ASN A 406     -15.404   8.084   2.967  1.00  0.00           N
ATOM   3966  CA  ASN A 406     -15.403   9.457   2.570  1.00  0.00           C
ATOM   3967  C   ASN A 406     -15.359  10.399   3.781  1.00  0.00           C
ATOM   3968  O   ASN A 406     -15.346  11.594   3.736  1.00  0.00           O
ATOM   3969  CB  ASN A 406     -16.742   9.631   1.790  1.00  0.00           C
ATOM   3970  CG  ASN A 406     -16.657  11.035   1.121  1.00  0.00           C
ATOM   3971  ND2 ASN A 406     -15.738  11.223   0.186  1.00  0.00           N
ATOM   3972  OD1 ASN A 406     -17.452  11.917   1.493  1.00  0.00           O
ATOM   3973  HN  ASN A 406     -16.263   7.730   3.330  1.00  0.00           H
ATOM   3974  HA  ASN A 406     -14.527   9.693   1.985  1.00  0.00           H
ATOM   3975  HB1 ASN A 406     -17.625   9.603   2.464  1.00  0.00           H
ATOM   3976  HB2 ASN A 406     -16.715   8.879   0.972  1.00  0.00           H
ATOM   3977 1HD2 ASN A 406     -15.735  12.108  -0.278  1.00  0.00           H
ATOM   3978 2HD2 ASN A 406     -15.239  10.424  -0.150  1.00  0.00           H
ATOM   3979  N   GLN A 407     -15.336   9.794   4.943  1.00  0.00           N
ATOM   3980  CA  GLN A 407     -15.525  10.442   6.251  1.00  0.00           C
ATOM   3981  C   GLN A 407     -14.536  11.585   6.600  1.00  0.00           C
ATOM   3982  O   GLN A 407     -15.038  12.658   6.903  1.00  0.00           O
ATOM   3983  CB  GLN A 407     -15.420   9.256   7.302  1.00  0.00           C
ATOM   3984  CG  GLN A 407     -16.721   8.473   7.472  1.00  0.00           C
ATOM   3985  CD  GLN A 407     -17.892   9.185   8.108  1.00  0.00           C
ATOM   3986  NE2 GLN A 407     -18.973   9.375   7.312  1.00  0.00           N
ATOM   3987  OE1 GLN A 407     -17.796   9.673   9.220  1.00  0.00           O
ATOM   3988  HN  GLN A 407     -15.194   8.810   5.010  1.00  0.00           H
ATOM   3989  HA  GLN A 407     -16.517  10.859   6.168  1.00  0.00           H
ATOM   3990  HB1 GLN A 407     -15.266   9.722   8.299  1.00  0.00           H
ATOM   3991  HB2 GLN A 407     -14.584   8.619   6.942  1.00  0.00           H
ATOM   3992  HG1 GLN A 407     -16.529   7.581   8.106  1.00  0.00           H
ATOM   3993  HG2 GLN A 407     -16.918   8.128   6.434  1.00  0.00           H
ATOM   3994 1HE2 GLN A 407     -19.723   9.926   7.680  1.00  0.00           H
ATOM   3995 2HE2 GLN A 407     -19.052   8.873   6.451  1.00  0.00           H
ATOM   3996  N   GLU A 408     -13.247  11.515   6.364  1.00  0.00           N
ATOM   3997  CA  GLU A 408     -12.334  12.643   6.397  1.00  0.00           C
ATOM   3998  C   GLU A 408     -12.669  13.801   5.430  1.00  0.00           C
ATOM   3999  O   GLU A 408     -12.620  14.963   5.881  1.00  0.00           O
ATOM   4000  CB  GLU A 408     -10.914  12.098   6.199  1.00  0.00           C
ATOM   4001  CG  GLU A 408     -10.349  11.550   7.500  1.00  0.00           C
ATOM   4002  CD  GLU A 408      -9.066  10.720   7.107  1.00  0.00           C
ATOM   4003  OE1 GLU A 408      -9.114   9.726   6.315  1.00  0.00           O
ATOM   4004  OE2 GLU A 408      -7.971  11.103   7.568  1.00  0.00           O
ATOM   4005  HN  GLU A 408     -12.898  10.622   6.091  1.00  0.00           H
ATOM   4006  HA  GLU A 408     -12.403  13.130   7.359  1.00  0.00           H
ATOM   4007  HB1 GLU A 408     -10.185  12.882   5.905  1.00  0.00           H
ATOM   4008  HB2 GLU A 408     -10.957  11.348   5.382  1.00  0.00           H
ATOM   4009  HG1 GLU A 408     -11.042  10.881   8.053  1.00  0.00           H
ATOM   4010  HG2 GLU A 408     -10.010  12.339   8.207  1.00  0.00           H
ATOM   4011  N   LYS A 409     -13.028  13.564   4.146  1.00  0.00           N
ATOM   4012  CA  LYS A 409     -13.432  14.494   3.115  1.00  0.00           C
ATOM   4013  C   LYS A 409     -14.740  15.175   3.486  1.00  0.00           C
ATOM   4014  O   LYS A 409     -14.867  16.403   3.289  1.00  0.00           O
ATOM   4015  CB  LYS A 409     -13.497  13.774   1.735  1.00  0.00           C
ATOM   4016  CG  LYS A 409     -12.097  13.250   1.261  1.00  0.00           C
ATOM   4017  CD  LYS A 409     -12.218  12.065   0.236  1.00  0.00           C
ATOM   4018  CE  LYS A 409     -12.850  12.532  -1.070  1.00  0.00           C
ATOM   4019  NZ  LYS A 409     -13.000  11.380  -1.869  1.00  0.00           N
ATOM   4020  HN  LYS A 409     -12.887  12.613   3.883  1.00  0.00           H
ATOM   4021  HA  LYS A 409     -12.622  15.209   3.087  1.00  0.00           H
ATOM   4022  HB1 LYS A 409     -13.991  14.392   0.954  1.00  0.00           H
ATOM   4023  HB2 LYS A 409     -14.074  12.835   1.870  1.00  0.00           H
ATOM   4024  HG1 LYS A 409     -11.444  12.838   2.060  1.00  0.00           H
ATOM   4025  HG2 LYS A 409     -11.670  14.160   0.788  1.00  0.00           H
ATOM   4026  HD1 LYS A 409     -12.720  11.218   0.749  1.00  0.00           H
ATOM   4027  HD2 LYS A 409     -11.172  11.818  -0.044  1.00  0.00           H
ATOM   4028  HE1 LYS A 409     -12.205  13.281  -1.575  1.00  0.00           H
ATOM   4029  HE2 LYS A 409     -13.835  13.016  -0.897  1.00  0.00           H
ATOM   4030  HZ1 LYS A 409     -13.744  11.373  -2.596  1.00  0.00           H
ATOM   4031  HZ2 LYS A 409     -13.223  10.548  -1.283  1.00  0.00           H
ATOM   4032  HZ3 LYS A 409     -12.087  11.209  -2.336  1.00  0.00           H
ATOM   4033  N   LEU A 410     -15.732  14.406   4.014  1.00  0.00           N
ATOM   4034  CA  LEU A 410     -16.949  14.854   4.557  1.00  0.00           C
ATOM   4035  C   LEU A 410     -16.825  15.835   5.700  1.00  0.00           C
ATOM   4036  O   LEU A 410     -17.508  16.832   5.780  1.00  0.00           O
ATOM   4037  CB  LEU A 410     -17.823  13.583   4.938  1.00  0.00           C
ATOM   4038  CG  LEU A 410     -19.197  13.689   5.674  1.00  0.00           C
ATOM   4039  CD1 LEU A 410     -18.959  13.706   7.174  1.00  0.00           C
ATOM   4040  CD2 LEU A 410     -20.134  14.770   5.091  1.00  0.00           C
ATOM   4041  HN  LEU A 410     -15.530  13.437   4.129  1.00  0.00           H
ATOM   4042  HA  LEU A 410     -17.456  15.415   3.786  1.00  0.00           H
ATOM   4043  HB1 LEU A 410     -17.161  12.842   5.434  1.00  0.00           H
ATOM   4044  HB2 LEU A 410     -18.070  13.226   3.915  1.00  0.00           H
ATOM   4045  HG  LEU A 410     -19.654  12.707   5.425  1.00  0.00           H
ATOM   4046 1HD1 LEU A 410     -19.858  13.571   7.813  1.00  0.00           H
ATOM   4047 2HD1 LEU A 410     -18.594  14.704   7.501  1.00  0.00           H
ATOM   4048 3HD1 LEU A 410     -18.192  12.965   7.484  1.00  0.00           H
ATOM   4049 1HD2 LEU A 410     -19.731  15.784   5.303  1.00  0.00           H
ATOM   4050 2HD2 LEU A 410     -21.105  14.620   5.609  1.00  0.00           H
ATOM   4051 3HD2 LEU A 410     -20.279  14.588   4.005  1.00  0.00           H
ATOM   4052  N   LYS A 411     -15.922  15.557   6.619  1.00  0.00           N
ATOM   4053  CA  LYS A 411     -15.739  16.309   7.850  1.00  0.00           C
ATOM   4054  C   LYS A 411     -15.011  17.619   7.543  1.00  0.00           C
ATOM   4055  O   LYS A 411     -15.180  18.641   8.160  1.00  0.00           O
ATOM   4056  CB  LYS A 411     -14.976  15.371   8.812  1.00  0.00           C
ATOM   4057  CG  LYS A 411     -14.455  16.070  10.083  1.00  0.00           C
ATOM   4058  CD  LYS A 411     -15.478  16.658  10.998  1.00  0.00           C
ATOM   4059  CE  LYS A 411     -14.911  17.491  12.128  1.00  0.00           C
ATOM   4060  NZ  LYS A 411     -14.102  16.603  13.056  1.00  0.00           N
ATOM   4061  HN  LYS A 411     -15.355  14.740   6.688  1.00  0.00           H
ATOM   4062  HA  LYS A 411     -16.669  16.612   8.307  1.00  0.00           H
ATOM   4063  HB1 LYS A 411     -14.153  14.885   8.247  1.00  0.00           H
ATOM   4064  HB2 LYS A 411     -15.605  14.473   8.991  1.00  0.00           H
ATOM   4065  HG1 LYS A 411     -13.782  16.899   9.774  1.00  0.00           H
ATOM   4066  HG2 LYS A 411     -13.817  15.320  10.598  1.00  0.00           H
ATOM   4067  HD1 LYS A 411     -16.206  15.942  11.435  1.00  0.00           H
ATOM   4068  HD2 LYS A 411     -16.050  17.372  10.369  1.00  0.00           H
ATOM   4069  HE1 LYS A 411     -15.763  17.961  12.664  1.00  0.00           H
ATOM   4070  HE2 LYS A 411     -14.160  18.257  11.839  1.00  0.00           H
ATOM   4071  HZ1 LYS A 411     -13.823  17.205  13.858  1.00  0.00           H
ATOM   4072  HZ2 LYS A 411     -13.276  16.115  12.653  1.00  0.00           H
ATOM   4073  HZ3 LYS A 411     -14.830  15.919  13.347  1.00  0.00           H
ATOM   4074  N   LYS A 412     -14.087  17.528   6.553  1.00  0.00           N
ATOM   4075  CA  LYS A 412     -13.379  18.726   6.029  1.00  0.00           C
ATOM   4076  C   LYS A 412     -14.362  19.680   5.300  1.00  0.00           C
ATOM   4077  O   LYS A 412     -14.419  20.896   5.498  1.00  0.00           O
ATOM   4078  CB  LYS A 412     -12.298  18.278   5.066  1.00  0.00           C
ATOM   4079  CG  LYS A 412     -11.416  19.288   4.346  1.00  0.00           C
ATOM   4080  CD  LYS A 412     -10.306  20.004   5.218  1.00  0.00           C
ATOM   4081  CE  LYS A 412      -9.177  19.145   5.902  1.00  0.00           C
ATOM   4082  NZ  LYS A 412      -8.317  20.066   6.664  1.00  0.00           N
ATOM   4083  HN  LYS A 412     -13.757  16.677   6.149  1.00  0.00           H
ATOM   4084  HA  LYS A 412     -12.891  19.189   6.874  1.00  0.00           H
ATOM   4085  HB1 LYS A 412     -12.800  17.652   4.298  1.00  0.00           H
ATOM   4086  HB2 LYS A 412     -11.690  17.556   5.653  1.00  0.00           H
ATOM   4087  HG1 LYS A 412     -12.072  20.089   3.940  1.00  0.00           H
ATOM   4088  HG2 LYS A 412     -10.870  18.822   3.499  1.00  0.00           H
ATOM   4089  HD1 LYS A 412     -10.790  20.716   5.920  1.00  0.00           H
ATOM   4090  HD2 LYS A 412      -9.983  20.826   4.542  1.00  0.00           H
ATOM   4091  HE1 LYS A 412      -8.503  18.581   5.224  1.00  0.00           H
ATOM   4092  HE2 LYS A 412      -9.627  18.476   6.666  1.00  0.00           H
ATOM   4093  HZ1 LYS A 412      -7.621  19.471   7.158  1.00  0.00           H
ATOM   4094  HZ2 LYS A 412      -8.826  20.708   7.304  1.00  0.00           H
ATOM   4095  HZ3 LYS A 412      -7.721  20.582   5.984  1.00  0.00           H
ATOM   4096  N   PHE A 413     -15.295  19.140   4.456  1.00  0.00           N
ATOM   4097  CA  PHE A 413     -16.395  19.764   3.753  1.00  0.00           C
ATOM   4098  C   PHE A 413     -17.233  20.643   4.650  1.00  0.00           C
ATOM   4099  O   PHE A 413     -17.568  21.754   4.384  1.00  0.00           O
ATOM   4100  CB  PHE A 413     -17.253  18.640   3.030  1.00  0.00           C
ATOM   4101  CG  PHE A 413     -18.496  19.230   2.354  1.00  0.00           C
ATOM   4102  CD1 PHE A 413     -18.355  20.023   1.196  1.00  0.00           C
ATOM   4103  CD2 PHE A 413     -19.791  18.868   2.757  1.00  0.00           C
ATOM   4104  CE1 PHE A 413     -19.449  20.415   0.418  1.00  0.00           C
ATOM   4105  CE2 PHE A 413     -20.900  19.430   2.064  1.00  0.00           C
ATOM   4106  CZ  PHE A 413     -20.687  20.175   0.915  1.00  0.00           C
ATOM   4107  HN  PHE A 413     -15.291  18.147   4.369  1.00  0.00           H
ATOM   4108  HA  PHE A 413     -15.935  20.391   3.002  1.00  0.00           H
ATOM   4109  HB1 PHE A 413     -17.584  17.858   3.747  1.00  0.00           H
ATOM   4110  HB2 PHE A 413     -16.559  18.243   2.259  1.00  0.00           H
ATOM   4111  HD1 PHE A 413     -17.327  20.148   0.891  1.00  0.00           H
ATOM   4112  HD2 PHE A 413     -19.879  18.276   3.655  1.00  0.00           H
ATOM   4113  HE1 PHE A 413     -19.347  20.855  -0.563  1.00  0.00           H
ATOM   4114  HE2 PHE A 413     -21.907  19.128   2.307  1.00  0.00           H
ATOM   4115  HZ  PHE A 413     -21.617  20.519   0.485  1.00  0.00           H
ATOM   4116  N   MET A 414     -17.597  20.041   5.835  1.00  0.00           N
ATOM   4117  CA  MET A 414     -18.345  20.725   6.777  1.00  0.00           C
ATOM   4118  C   MET A 414     -17.756  22.048   7.423  1.00  0.00           C
ATOM   4119  O   MET A 414     -18.447  23.064   7.714  1.00  0.00           O
ATOM   4120  CB  MET A 414     -18.716  19.745   7.970  1.00  0.00           C
ATOM   4121  CG  MET A 414     -19.549  20.422   9.093  1.00  0.00           C
ATOM   4122  SD  MET A 414     -20.136  19.134  10.266  1.00  0.00           S
ATOM   4123  CE  MET A 414     -18.632  18.863  11.237  1.00  0.00           C
ATOM   4124  HN  MET A 414     -17.450  19.057   5.899  1.00  0.00           H
ATOM   4125  HA  MET A 414     -19.248  21.064   6.292  1.00  0.00           H
ATOM   4126  HB1 MET A 414     -17.763  19.453   8.461  1.00  0.00           H
ATOM   4127  HB2 MET A 414     -19.337  18.984   7.450  1.00  0.00           H
ATOM   4128  HG1 MET A 414     -20.476  20.851   8.658  1.00  0.00           H
ATOM   4129  HG2 MET A 414     -19.015  21.223   9.649  1.00  0.00           H
ATOM   4130  HE1 MET A 414     -18.233  19.819  11.638  1.00  0.00           H
ATOM   4131  HE2 MET A 414     -17.794  18.445  10.641  1.00  0.00           H
ATOM   4132  HE3 MET A 414     -18.928  18.344  12.174  1.00  0.00           H
ATOM   4133  N   ILE A 415     -16.428  21.951   7.667  1.00  0.00           N
ATOM   4134  CA  ILE A 415     -15.519  23.070   7.936  1.00  0.00           C
ATOM   4135  C   ILE A 415     -15.478  24.074   6.774  1.00  0.00           C
ATOM   4136  O   ILE A 415     -15.865  25.200   6.962  1.00  0.00           O
ATOM   4137  CB  ILE A 415     -14.131  22.554   8.321  1.00  0.00           C
ATOM   4138  CG1 ILE A 415     -14.312  21.634   9.553  1.00  0.00           C
ATOM   4139  CG2 ILE A 415     -13.217  23.755   8.540  1.00  0.00           C
ATOM   4140  CD  ILE A 415     -12.996  21.235  10.190  1.00  0.00           C
ATOM   4141  HN  ILE A 415     -15.995  21.055   7.593  1.00  0.00           H
ATOM   4142  HA  ILE A 415     -15.938  23.649   8.745  1.00  0.00           H
ATOM   4143  HB  ILE A 415     -13.656  21.935   7.530  1.00  0.00           H
ATOM   4144 1HG1 ILE A 415     -14.846  20.681   9.349  1.00  0.00           H
ATOM   4145 2HG1 ILE A 415     -14.943  22.290  10.193  1.00  0.00           H
ATOM   4146 1HG2 ILE A 415     -12.312  23.279   8.977  1.00  0.00           H
ATOM   4147 2HG2 ILE A 415     -13.599  24.462   9.306  1.00  0.00           H
ATOM   4148 3HG2 ILE A 415     -12.932  24.323   7.629  1.00  0.00           H
ATOM   4149  HD1 ILE A 415     -13.216  20.532  11.021  1.00  0.00           H
ATOM   4150  HD2 ILE A 415     -12.418  22.088  10.607  1.00  0.00           H
ATOM   4151  HD3 ILE A 415     -12.327  20.717   9.471  1.00  0.00           H
ATOM   4152  N   ARG A 416     -15.226  23.692   5.523  1.00  0.00           N
ATOM   4153  CA  ARG A 416     -15.053  24.677   4.412  1.00  0.00           C
ATOM   4154  C   ARG A 416     -16.224  25.582   4.087  1.00  0.00           C
ATOM   4155  O   ARG A 416     -16.044  26.775   3.773  1.00  0.00           O
ATOM   4156  CB  ARG A 416     -14.621  23.891   3.079  1.00  0.00           C
ATOM   4157  CG  ARG A 416     -13.122  23.319   3.249  1.00  0.00           C
ATOM   4158  CD  ARG A 416     -12.682  22.366   2.130  1.00  0.00           C
ATOM   4159  NE  ARG A 416     -11.216  22.126   2.287  1.00  0.00           N
ATOM   4160  CZ  ARG A 416     -10.472  21.243   1.690  1.00  0.00           C
ATOM   4161  NH1 ARG A 416     -10.979  20.321   0.849  1.00  0.00           N
ATOM   4162  NH2 ARG A 416      -9.196  21.195   1.862  1.00  0.00           N
ATOM   4163  HN  ARG A 416     -14.933  22.739   5.492  1.00  0.00           H
ATOM   4164  HA  ARG A 416     -14.216  25.318   4.646  1.00  0.00           H
ATOM   4165  HB1 ARG A 416     -14.633  24.473   2.133  1.00  0.00           H
ATOM   4166  HB2 ARG A 416     -15.439  23.150   2.961  1.00  0.00           H
ATOM   4167  HG1 ARG A 416     -13.154  22.659   4.142  1.00  0.00           H
ATOM   4168  HG2 ARG A 416     -12.507  24.241   3.174  1.00  0.00           H
ATOM   4169  HD1 ARG A 416     -12.963  22.852   1.170  1.00  0.00           H
ATOM   4170  HD2 ARG A 416     -13.264  21.425   2.235  1.00  0.00           H
ATOM   4171  HE  ARG A 416     -10.745  22.609   3.025  1.00  0.00           H
ATOM   4172 1HH1 ARG A 416     -10.239  19.740   0.510  1.00  0.00           H
ATOM   4173 2HH1 ARG A 416     -11.943  20.247   0.598  1.00  0.00           H
ATOM   4174 1HH2 ARG A 416      -8.740  21.837   2.479  1.00  0.00           H
ATOM   4175 2HH2 ARG A 416      -8.668  20.503   1.372  1.00  0.00           H
ATOM   4176  N   ILE A 417     -17.520  25.105   4.115  1.00  0.00           N
ATOM   4177  CA  ILE A 417     -18.663  25.983   3.990  1.00  0.00           C
ATOM   4178  C   ILE A 417     -18.838  27.036   5.160  1.00  0.00           C
ATOM   4179  O   ILE A 417     -19.079  28.240   4.919  1.00  0.00           O
ATOM   4180  CB  ILE A 417     -19.931  25.119   3.688  1.00  0.00           C
ATOM   4181  CG1 ILE A 417     -20.646  24.439   4.842  1.00  0.00           C
ATOM   4182  CG2 ILE A 417     -19.589  24.341   2.424  1.00  0.00           C
ATOM   4183  CD  ILE A 417     -22.090  24.037   4.436  1.00  0.00           C
ATOM   4184  HN  ILE A 417     -17.841  24.166   4.226  1.00  0.00           H
ATOM   4185  HA  ILE A 417     -18.535  26.734   3.224  1.00  0.00           H
ATOM   4186  HB  ILE A 417     -20.721  25.809   3.324  1.00  0.00           H
ATOM   4187 1HG1 ILE A 417     -20.802  25.148   5.683  1.00  0.00           H
ATOM   4188 2HG1 ILE A 417     -20.215  23.502   5.257  1.00  0.00           H
ATOM   4189 1HG2 ILE A 417     -18.921  23.486   2.662  1.00  0.00           H
ATOM   4190 2HG2 ILE A 417     -19.045  24.980   1.695  1.00  0.00           H
ATOM   4191 3HG2 ILE A 417     -20.440  23.778   1.985  1.00  0.00           H
ATOM   4192  HD1 ILE A 417     -22.000  23.224   3.683  1.00  0.00           H
ATOM   4193  HD2 ILE A 417     -22.792  24.863   4.191  1.00  0.00           H
ATOM   4194  HD3 ILE A 417     -22.574  23.437   5.236  1.00  0.00           H
ATOM   4195  N   GLY A 418     -18.684  26.525   6.433  1.00  0.00           N
ATOM   4196  CA  GLY A 418     -18.681  27.434   7.639  1.00  0.00           C
ATOM   4197  C   GLY A 418     -17.558  28.398   7.635  1.00  0.00           C
ATOM   4198  O   GLY A 418     -17.756  29.601   7.814  1.00  0.00           O
ATOM   4199  HN  GLY A 418     -18.641  25.534   6.527  1.00  0.00           H
ATOM   4200  HA1 GLY A 418     -18.505  26.940   8.583  1.00  0.00           H
ATOM   4201  HA2 GLY A 418     -19.554  28.069   7.632  1.00  0.00           H
ATOM   4202  N   VAL A 419     -16.335  27.906   7.295  1.00  0.00           N
ATOM   4203  CA  VAL A 419     -15.105  28.754   7.040  1.00  0.00           C
ATOM   4204  C   VAL A 419     -15.301  29.765   5.953  1.00  0.00           C
ATOM   4205  O   VAL A 419     -14.979  30.922   6.156  1.00  0.00           O
ATOM   4206  CB  VAL A 419     -13.906  27.889   6.737  1.00  0.00           C
ATOM   4207  CG1 VAL A 419     -12.794  28.678   6.118  1.00  0.00           C
ATOM   4208  CG2 VAL A 419     -13.277  27.268   8.016  1.00  0.00           C
ATOM   4209  HN  VAL A 419     -16.231  26.923   7.174  1.00  0.00           H
ATOM   4210  HA  VAL A 419     -14.953  29.345   7.932  1.00  0.00           H
ATOM   4211  HB  VAL A 419     -14.193  27.049   6.070  1.00  0.00           H
ATOM   4212 1HG1 VAL A 419     -11.878  28.051   6.059  1.00  0.00           H
ATOM   4213 2HG1 VAL A 419     -12.498  29.608   6.650  1.00  0.00           H
ATOM   4214 3HG1 VAL A 419     -13.049  28.970   5.077  1.00  0.00           H
ATOM   4215 1HG2 VAL A 419     -14.186  26.884   8.530  1.00  0.00           H
ATOM   4216 2HG2 VAL A 419     -12.867  28.038   8.706  1.00  0.00           H
ATOM   4217 3HG2 VAL A 419     -12.517  26.483   7.819  1.00  0.00           H
ATOM   4218  N   PHE A 420     -15.759  29.445   4.762  1.00  0.00           N
ATOM   4219  CA  PHE A 420     -16.001  30.356   3.707  1.00  0.00           C
ATOM   4220  C   PHE A 420     -16.950  31.525   3.981  1.00  0.00           C
ATOM   4221  O   PHE A 420     -16.663  32.695   3.759  1.00  0.00           O
ATOM   4222  CB  PHE A 420     -16.471  29.541   2.510  1.00  0.00           C
ATOM   4223  CG  PHE A 420     -16.999  30.292   1.343  1.00  0.00           C
ATOM   4224  CD1 PHE A 420     -18.017  29.843   0.581  1.00  0.00           C
ATOM   4225  CD2 PHE A 420     -16.316  31.460   0.921  1.00  0.00           C
ATOM   4226  CE1 PHE A 420     -18.382  30.522  -0.593  1.00  0.00           C
ATOM   4227  CE2 PHE A 420     -16.672  32.177  -0.244  1.00  0.00           C
ATOM   4228  CZ  PHE A 420     -17.729  31.723  -0.961  1.00  0.00           C
ATOM   4229  HN  PHE A 420     -16.073  28.502   4.695  1.00  0.00           H
ATOM   4230  HA  PHE A 420     -15.067  30.871   3.532  1.00  0.00           H
ATOM   4231  HB1 PHE A 420     -17.339  28.902   2.779  1.00  0.00           H
ATOM   4232  HB2 PHE A 420     -15.665  28.830   2.228  1.00  0.00           H
ATOM   4233  HD1 PHE A 420     -18.340  28.847   0.844  1.00  0.00           H
ATOM   4234  HD2 PHE A 420     -15.394  31.724   1.419  1.00  0.00           H
ATOM   4235  HE1 PHE A 420     -19.207  30.085  -1.137  1.00  0.00           H
ATOM   4236  HE2 PHE A 420     -16.145  33.081  -0.511  1.00  0.00           H
ATOM   4237  HZ  PHE A 420     -18.081  32.191  -1.868  1.00  0.00           H
ATOM   4238  N   SER A 421     -18.041  31.209   4.636  1.00  0.00           N
ATOM   4239  CA  SER A 421     -18.943  32.267   5.131  1.00  0.00           C
ATOM   4240  C   SER A 421     -18.406  33.241   6.223  1.00  0.00           C
ATOM   4241  O   SER A 421     -18.726  34.404   6.153  1.00  0.00           O
ATOM   4242  CB  SER A 421     -20.394  31.778   5.451  1.00  0.00           C
ATOM   4243  OG  SER A 421     -20.834  30.818   4.442  1.00  0.00           O
ATOM   4244  HN  SER A 421     -18.256  30.257   4.843  1.00  0.00           H
ATOM   4245  HA  SER A 421     -19.046  32.971   4.317  1.00  0.00           H
ATOM   4246  HB1 SER A 421     -21.056  32.671   5.452  1.00  0.00           H
ATOM   4247  HB2 SER A 421     -20.389  31.219   6.411  1.00  0.00           H
ATOM   4248  HG1 SER A 421     -20.489  29.934   4.581  1.00  0.00           H
ATOM   4249  N   GLY A 422     -17.565  32.753   7.149  1.00  0.00           N
ATOM   4250  CA  GLY A 422     -16.807  33.611   8.113  1.00  0.00           C
ATOM   4251  C   GLY A 422     -15.797  34.398   7.398  1.00  0.00           C
ATOM   4252  O   GLY A 422     -15.594  35.560   7.613  1.00  0.00           O
ATOM   4253  HN  GLY A 422     -17.369  31.776   7.126  1.00  0.00           H
ATOM   4254  HA1 GLY A 422     -16.281  32.990   8.824  1.00  0.00           H
ATOM   4255  HA2 GLY A 422     -17.509  34.320   8.527  1.00  0.00           H
ATOM   4256  N   LEU A 423     -15.068  33.751   6.425  1.00  0.00           N
ATOM   4257  CA  LEU A 423     -14.063  34.420   5.619  1.00  0.00           C
ATOM   4258  C   LEU A 423     -14.725  35.527   4.726  1.00  0.00           C
ATOM   4259  O   LEU A 423     -14.039  36.575   4.665  1.00  0.00           O
ATOM   4260  CB  LEU A 423     -13.202  33.504   4.796  1.00  0.00           C
ATOM   4261  CG  LEU A 423     -12.153  33.988   3.773  1.00  0.00           C
ATOM   4262  CD1 LEU A 423     -12.578  34.013   2.288  1.00  0.00           C
ATOM   4263  CD2 LEU A 423     -11.336  35.243   4.169  1.00  0.00           C
ATOM   4264  HN  LEU A 423     -15.261  32.784   6.282  1.00  0.00           H
ATOM   4265  HA  LEU A 423     -13.469  34.971   6.333  1.00  0.00           H
ATOM   4266  HB1 LEU A 423     -13.913  32.823   4.280  1.00  0.00           H
ATOM   4267  HB2 LEU A 423     -12.729  32.905   5.603  1.00  0.00           H
ATOM   4268  HG  LEU A 423     -11.441  33.138   3.838  1.00  0.00           H
ATOM   4269 1HD1 LEU A 423     -11.724  34.220   1.608  1.00  0.00           H
ATOM   4270 2HD1 LEU A 423     -13.316  34.831   2.149  1.00  0.00           H
ATOM   4271 3HD1 LEU A 423     -13.138  33.068   2.114  1.00  0.00           H
ATOM   4272 1HD2 LEU A 423     -11.884  36.199   4.029  1.00  0.00           H
ATOM   4273 2HD2 LEU A 423     -10.397  35.368   3.587  1.00  0.00           H
ATOM   4274 3HD2 LEU A 423     -10.962  35.318   5.213  1.00  0.00           H
ATOM   4275  N   TYR A 424     -15.892  35.380   4.108  1.00  0.00           N
ATOM   4276  CA  TYR A 424     -16.562  36.369   3.350  1.00  0.00           C
ATOM   4277  C   TYR A 424     -17.151  37.497   4.250  1.00  0.00           C
ATOM   4278  O   TYR A 424     -17.238  38.674   3.863  1.00  0.00           O
ATOM   4279  CB  TYR A 424     -17.631  35.700   2.437  1.00  0.00           C
ATOM   4280  CG  TYR A 424     -18.657  36.609   1.783  1.00  0.00           C
ATOM   4281  CD1 TYR A 424     -18.216  37.607   0.929  1.00  0.00           C
ATOM   4282  CD2 TYR A 424     -20.021  36.446   1.962  1.00  0.00           C
ATOM   4283  CE1 TYR A 424     -19.164  38.290   0.155  1.00  0.00           C
ATOM   4284  CE2 TYR A 424     -20.997  37.032   1.072  1.00  0.00           C
ATOM   4285  CZ  TYR A 424     -20.543  37.967   0.154  1.00  0.00           C
ATOM   4286  OH  TYR A 424     -21.406  38.495  -0.867  1.00  0.00           O
ATOM   4287  HN  TYR A 424     -16.269  34.459   4.062  1.00  0.00           H
ATOM   4288  HA  TYR A 424     -15.835  36.834   2.700  1.00  0.00           H
ATOM   4289  HB1 TYR A 424     -18.148  35.033   3.159  1.00  0.00           H
ATOM   4290  HB2 TYR A 424     -17.164  35.011   1.701  1.00  0.00           H
ATOM   4291  HD1 TYR A 424     -17.185  37.840   0.705  1.00  0.00           H
ATOM   4292  HD2 TYR A 424     -20.342  35.686   2.657  1.00  0.00           H
ATOM   4293  HE1 TYR A 424     -18.739  39.011  -0.528  1.00  0.00           H
ATOM   4294  HE2 TYR A 424     -22.052  36.822   0.985  1.00  0.00           H
ATOM   4295  HH  TYR A 424     -21.011  39.219  -1.359  1.00  0.00           H
ATOM   4296  N   LEU A 425     -17.514  37.132   5.531  1.00  0.00           N
ATOM   4297  CA  LEU A 425     -18.010  38.025   6.547  1.00  0.00           C
ATOM   4298  C   LEU A 425     -17.038  39.148   6.918  1.00  0.00           C
ATOM   4299  O   LEU A 425     -17.485  40.239   7.095  1.00  0.00           O
ATOM   4300  CB  LEU A 425     -18.398  37.183   7.835  1.00  0.00           C
ATOM   4301  CG  LEU A 425     -19.252  37.989   8.911  1.00  0.00           C
ATOM   4302  CD1 LEU A 425     -20.668  38.042   8.392  1.00  0.00           C
ATOM   4303  CD2 LEU A 425     -19.188  37.248  10.300  1.00  0.00           C
ATOM   4304  HN  LEU A 425     -17.345  36.178   5.768  1.00  0.00           H
ATOM   4305  HA  LEU A 425     -18.952  38.477   6.277  1.00  0.00           H
ATOM   4306  HB1 LEU A 425     -17.459  36.876   8.344  1.00  0.00           H
ATOM   4307  HB2 LEU A 425     -18.956  36.260   7.570  1.00  0.00           H
ATOM   4308  HG  LEU A 425     -18.820  39.010   8.982  1.00  0.00           H
ATOM   4309 1HD1 LEU A 425     -20.762  38.605   7.439  1.00  0.00           H
ATOM   4310 2HD1 LEU A 425     -21.296  38.570   9.140  1.00  0.00           H
ATOM   4311 3HD1 LEU A 425     -21.106  37.039   8.202  1.00  0.00           H
ATOM   4312 1HD2 LEU A 425     -19.630  36.231  10.220  1.00  0.00           H
ATOM   4313 2HD2 LEU A 425     -19.884  37.835  10.935  1.00  0.00           H
ATOM   4314 3HD2 LEU A 425     -18.161  37.168  10.717  1.00  0.00           H
ATOM   4315  N   VAL A 426     -15.710  38.887   6.930  1.00  0.00           N
ATOM   4316  CA  VAL A 426     -14.742  39.896   7.277  1.00  0.00           C
ATOM   4317  C   VAL A 426     -14.676  41.145   6.366  1.00  0.00           C
ATOM   4318  O   VAL A 426     -14.874  42.261   6.883  1.00  0.00           O
ATOM   4319  CB  VAL A 426     -13.335  39.227   7.514  1.00  0.00           C
ATOM   4320  CG1 VAL A 426     -12.306  40.386   7.899  1.00  0.00           C
ATOM   4321  CG2 VAL A 426     -13.485  38.362   8.817  1.00  0.00           C
ATOM   4322  HN  VAL A 426     -15.513  37.937   6.697  1.00  0.00           H
ATOM   4323  HA  VAL A 426     -15.024  40.290   8.242  1.00  0.00           H
ATOM   4324  HB  VAL A 426     -12.968  38.619   6.658  1.00  0.00           H
ATOM   4325 1HG1 VAL A 426     -12.686  40.981   8.757  1.00  0.00           H
ATOM   4326 2HG1 VAL A 426     -12.101  41.049   7.031  1.00  0.00           H
ATOM   4327 3HG1 VAL A 426     -11.343  39.879   8.124  1.00  0.00           H
ATOM   4328 1HG2 VAL A 426     -12.625  37.663   8.913  1.00  0.00           H
ATOM   4329 2HG2 VAL A 426     -14.368  37.689   8.833  1.00  0.00           H
ATOM   4330 3HG2 VAL A 426     -13.572  39.042   9.691  1.00  0.00           H
ATOM   4331  N   PRO A 427     -14.604  41.126   5.021  1.00  0.00           N
ATOM   4332  CA  PRO A 427     -14.985  42.150   4.117  1.00  0.00           C
ATOM   4333  C   PRO A 427     -16.301  42.810   4.428  1.00  0.00           C
ATOM   4334  O   PRO A 427     -16.193  44.026   4.673  1.00  0.00           O
ATOM   4335  CB  PRO A 427     -14.890  41.504   2.655  1.00  0.00           C
ATOM   4336  CG  PRO A 427     -13.860  40.390   2.843  1.00  0.00           C
ATOM   4337  CD  PRO A 427     -14.109  39.912   4.308  1.00  0.00           C
ATOM   4338  HA  PRO A 427     -14.273  42.950   4.264  1.00  0.00           H
ATOM   4339  HB1 PRO A 427     -14.511  42.270   1.945  1.00  0.00           H
ATOM   4340  HB2 PRO A 427     -15.788  41.072   2.163  1.00  0.00           H
ATOM   4341  HG1 PRO A 427     -14.068  39.508   2.201  1.00  0.00           H
ATOM   4342  HG2 PRO A 427     -12.837  40.821   2.880  1.00  0.00           H
ATOM   4343  HD1 PRO A 427     -14.916  39.150   4.336  1.00  0.00           H
ATOM   4344  HD2 PRO A 427     -13.146  39.498   4.676  1.00  0.00           H
ATOM   4345  N   LEU A 428     -17.438  42.078   4.621  1.00  0.00           N
ATOM   4346  CA  LEU A 428     -18.702  42.740   4.925  1.00  0.00           C
ATOM   4347  C   LEU A 428     -18.686  43.563   6.261  1.00  0.00           C
ATOM   4348  O   LEU A 428     -19.292  44.578   6.373  1.00  0.00           O
ATOM   4349  CB  LEU A 428     -19.895  41.773   5.124  1.00  0.00           C
ATOM   4350  CG  LEU A 428     -20.451  40.930   3.897  1.00  0.00           C
ATOM   4351  CD1 LEU A 428     -21.503  39.908   4.311  1.00  0.00           C
ATOM   4352  CD2 LEU A 428     -20.905  41.822   2.775  1.00  0.00           C
ATOM   4353  HN  LEU A 428     -17.496  41.086   4.549  1.00  0.00           H
ATOM   4354  HA  LEU A 428     -18.994  43.481   4.195  1.00  0.00           H
ATOM   4355  HB1 LEU A 428     -20.792  42.316   5.488  1.00  0.00           H
ATOM   4356  HB2 LEU A 428     -19.629  41.101   5.968  1.00  0.00           H
ATOM   4357  HG  LEU A 428     -19.637  40.289   3.499  1.00  0.00           H
ATOM   4358 1HD1 LEU A 428     -21.859  39.422   3.378  1.00  0.00           H
ATOM   4359 2HD1 LEU A 428     -22.381  40.427   4.752  1.00  0.00           H
ATOM   4360 3HD1 LEU A 428     -21.127  39.099   4.973  1.00  0.00           H
ATOM   4361 1HD2 LEU A 428     -21.920  42.239   2.944  1.00  0.00           H
ATOM   4362 2HD2 LEU A 428     -20.950  41.321   1.784  1.00  0.00           H
ATOM   4363 3HD2 LEU A 428     -20.252  42.720   2.718  1.00  0.00           H
ATOM   4364  N   VAL A 429     -18.079  43.097   7.398  1.00  0.00           N
ATOM   4365  CA  VAL A 429     -17.964  43.775   8.668  1.00  0.00           C
ATOM   4366  C   VAL A 429     -17.096  45.007   8.578  1.00  0.00           C
ATOM   4367  O   VAL A 429     -17.230  46.027   9.230  1.00  0.00           O
ATOM   4368  CB  VAL A 429     -17.543  42.808   9.826  1.00  0.00           C
ATOM   4369  CG1 VAL A 429     -17.294  43.587  11.146  1.00  0.00           C
ATOM   4370  CG2 VAL A 429     -18.662  41.746  10.029  1.00  0.00           C
ATOM   4371  HN  VAL A 429     -17.636  42.205   7.356  1.00  0.00           H
ATOM   4372  HA  VAL A 429     -18.968  44.051   8.955  1.00  0.00           H
ATOM   4373  HB  VAL A 429     -16.582  42.308   9.580  1.00  0.00           H
ATOM   4374 1HG1 VAL A 429     -18.236  44.117  11.407  1.00  0.00           H
ATOM   4375 2HG1 VAL A 429     -16.480  44.334  11.033  1.00  0.00           H
ATOM   4376 3HG1 VAL A 429     -16.965  42.874  11.932  1.00  0.00           H
ATOM   4377 1HG2 VAL A 429     -19.550  42.342  10.325  1.00  0.00           H
ATOM   4378 2HG2 VAL A 429     -18.420  41.078  10.883  1.00  0.00           H
ATOM   4379 3HG2 VAL A 429     -18.907  41.210   9.087  1.00  0.00           H
ATOM   4380  N   THR A 430     -16.083  44.931   7.738  1.00  0.00           N
ATOM   4381  CA  THR A 430     -15.220  46.187   7.434  1.00  0.00           C
ATOM   4382  C   THR A 430     -15.950  47.199   6.632  1.00  0.00           C
ATOM   4383  O   THR A 430     -15.888  48.367   6.915  1.00  0.00           O
ATOM   4384  CB  THR A 430     -13.981  45.787   6.709  1.00  0.00           C
ATOM   4385  CG2 THR A 430     -12.943  46.933   6.759  1.00  0.00           C
ATOM   4386  OG1 THR A 430     -13.369  44.639   7.287  1.00  0.00           O
ATOM   4387  HN  THR A 430     -15.913  44.025   7.357  1.00  0.00           H
ATOM   4388  HA  THR A 430     -15.110  46.759   8.343  1.00  0.00           H
ATOM   4389  HB  THR A 430     -14.132  45.592   5.626  1.00  0.00           H
ATOM   4390  HG1 THR A 430     -13.958  43.920   7.046  1.00  0.00           H
ATOM   4391 1HG2 THR A 430     -12.050  46.538   6.230  1.00  0.00           H
ATOM   4392 2HG2 THR A 430     -12.573  47.147   7.784  1.00  0.00           H
ATOM   4393 3HG2 THR A 430     -13.227  47.892   6.276  1.00  0.00           H
ATOM   4394  N   LEU A 431     -16.774  46.768   5.634  1.00  0.00           N
ATOM   4395  CA  LEU A 431     -17.673  47.620   4.884  1.00  0.00           C
ATOM   4396  C   LEU A 431     -18.651  48.300   5.741  1.00  0.00           C
ATOM   4397  O   LEU A 431     -18.817  49.571   5.640  1.00  0.00           O
ATOM   4398  CB  LEU A 431     -18.393  46.778   3.758  1.00  0.00           C
ATOM   4399  CG  LEU A 431     -17.404  46.289   2.731  1.00  0.00           C
ATOM   4400  CD1 LEU A 431     -18.073  45.267   1.863  1.00  0.00           C
ATOM   4401  CD2 LEU A 431     -16.969  47.479   1.857  1.00  0.00           C
ATOM   4402  HN  LEU A 431     -16.741  45.788   5.452  1.00  0.00           H
ATOM   4403  HA  LEU A 431     -17.131  48.374   4.332  1.00  0.00           H
ATOM   4404  HB1 LEU A 431     -19.250  47.394   3.410  1.00  0.00           H
ATOM   4405  HB2 LEU A 431     -18.800  45.842   4.197  1.00  0.00           H
ATOM   4406  HG  LEU A 431     -16.598  45.676   3.190  1.00  0.00           H
ATOM   4407 1HD1 LEU A 431     -18.893  45.658   1.225  1.00  0.00           H
ATOM   4408 2HD1 LEU A 431     -18.477  44.484   2.538  1.00  0.00           H
ATOM   4409 3HD1 LEU A 431     -17.329  44.763   1.209  1.00  0.00           H
ATOM   4410 1HD2 LEU A 431     -17.828  47.970   1.351  1.00  0.00           H
ATOM   4411 2HD2 LEU A 431     -16.417  47.097   0.972  1.00  0.00           H
ATOM   4412 3HD2 LEU A 431     -16.344  48.184   2.447  1.00  0.00           H
ATOM   4413  N   LEU A 432     -19.346  47.548   6.688  1.00  0.00           N
ATOM   4414  CA  LEU A 432     -20.159  48.162   7.705  1.00  0.00           C
ATOM   4415  C   LEU A 432     -19.441  49.154   8.579  1.00  0.00           C
ATOM   4416  O   LEU A 432     -19.884  50.277   8.769  1.00  0.00           O
ATOM   4417  CB  LEU A 432     -20.675  47.049   8.709  1.00  0.00           C
ATOM   4418  CG  LEU A 432     -21.485  47.611   9.930  1.00  0.00           C
ATOM   4419  CD1 LEU A 432     -22.638  48.490   9.459  1.00  0.00           C
ATOM   4420  CD2 LEU A 432     -22.092  46.380  10.659  1.00  0.00           C
ATOM   4421  HN  LEU A 432     -19.245  46.557   6.722  1.00  0.00           H
ATOM   4422  HA  LEU A 432     -20.988  48.635   7.199  1.00  0.00           H
ATOM   4423  HB1 LEU A 432     -19.843  46.505   9.206  1.00  0.00           H
ATOM   4424  HB2 LEU A 432     -21.239  46.255   8.174  1.00  0.00           H
ATOM   4425  HG  LEU A 432     -20.815  48.124  10.653  1.00  0.00           H
ATOM   4426 1HD1 LEU A 432     -22.990  49.183  10.252  1.00  0.00           H
ATOM   4427 2HD1 LEU A 432     -23.461  47.779   9.233  1.00  0.00           H
ATOM   4428 3HD1 LEU A 432     -22.383  49.053   8.536  1.00  0.00           H
ATOM   4429 1HD2 LEU A 432     -22.844  46.725  11.401  1.00  0.00           H
ATOM   4430 2HD2 LEU A 432     -21.331  45.735  11.148  1.00  0.00           H
ATOM   4431 3HD2 LEU A 432     -22.729  45.696  10.061  1.00  0.00           H
ATOM   4432  N   GLY A 433     -18.166  48.772   8.964  1.00  0.00           N
ATOM   4433  CA  GLY A 433     -17.195  49.646   9.702  1.00  0.00           C
ATOM   4434  C   GLY A 433     -16.848  50.977   9.104  1.00  0.00           C
ATOM   4435  O   GLY A 433     -17.035  52.025   9.701  1.00  0.00           O
ATOM   4436  HN  GLY A 433     -17.811  47.884   8.684  1.00  0.00           H
ATOM   4437  HA1 GLY A 433     -16.266  49.116   9.845  1.00  0.00           H
ATOM   4438  HA2 GLY A 433     -17.614  49.991  10.636  1.00  0.00           H
ATOM   4439  N   CYS A 434     -16.284  50.902   7.912  1.00  0.00           N
ATOM   4440  CA  CYS A 434     -16.160  52.023   6.961  1.00  0.00           C
ATOM   4441  C   CYS A 434     -17.505  52.791   6.787  1.00  0.00           C
ATOM   4442  O   CYS A 434     -17.584  54.015   6.952  1.00  0.00           O
ATOM   4443  CB  CYS A 434     -15.714  51.619   5.522  1.00  0.00           C
ATOM   4444  SG  CYS A 434     -14.159  50.656   5.646  1.00  0.00           S
ATOM   4445  HN  CYS A 434     -15.932  50.022   7.601  1.00  0.00           H
ATOM   4446  HA  CYS A 434     -15.357  52.643   7.333  1.00  0.00           H
ATOM   4447  HB1 CYS A 434     -15.390  52.587   5.082  1.00  0.00           H
ATOM   4448  HB2 CYS A 434     -16.466  51.071   4.916  1.00  0.00           H
ATOM   4449  HG1 CYS A 434     -14.794  49.496   5.744  1.00  0.00           H
ATOM   4450  N   TYR A 435     -18.683  52.134   6.518  1.00  0.00           N
ATOM   4451  CA  TYR A 435     -19.954  52.826   6.535  1.00  0.00           C
ATOM   4452  C   TYR A 435     -20.276  53.599   7.801  1.00  0.00           C
ATOM   4453  O   TYR A 435     -20.745  54.690   7.708  1.00  0.00           O
ATOM   4454  CB  TYR A 435     -21.155  51.880   6.101  1.00  0.00           C
ATOM   4455  CG  TYR A 435     -22.470  52.477   6.060  1.00  0.00           C
ATOM   4456  CD1 TYR A 435     -23.221  52.632   7.206  1.00  0.00           C
ATOM   4457  CD2 TYR A 435     -22.908  53.132   4.906  1.00  0.00           C
ATOM   4458  CE1 TYR A 435     -24.352  53.374   7.277  1.00  0.00           C
ATOM   4459  CE2 TYR A 435     -24.085  53.891   4.953  1.00  0.00           C
ATOM   4460  CZ  TYR A 435     -24.823  54.022   6.113  1.00  0.00           C
ATOM   4461  OH  TYR A 435     -25.993  54.844   6.218  1.00  0.00           O
ATOM   4462  HN  TYR A 435     -18.660  51.159   6.308  1.00  0.00           H
ATOM   4463  HA  TYR A 435     -19.943  53.632   5.816  1.00  0.00           H
ATOM   4464  HB1 TYR A 435     -21.219  50.825   6.443  1.00  0.00           H
ATOM   4465  HB2 TYR A 435     -20.852  51.726   5.043  1.00  0.00           H
ATOM   4466  HD1 TYR A 435     -22.835  52.306   8.161  1.00  0.00           H
ATOM   4467  HD2 TYR A 435     -22.431  52.946   3.955  1.00  0.00           H
ATOM   4468  HE1 TYR A 435     -24.956  53.432   8.170  1.00  0.00           H
ATOM   4469  HE2 TYR A 435     -24.541  54.258   4.045  1.00  0.00           H
ATOM   4470  HH  TYR A 435     -26.369  54.799   7.101  1.00  0.00           H
ATOM   4471  N   VAL A 436     -20.114  53.075   8.961  1.00  0.00           N
ATOM   4472  CA  VAL A 436     -20.182  53.829  10.229  1.00  0.00           C
ATOM   4473  C   VAL A 436     -19.174  54.962  10.404  1.00  0.00           C
ATOM   4474  O   VAL A 436     -19.494  56.085  10.771  1.00  0.00           O
ATOM   4475  CB  VAL A 436     -20.018  52.837  11.406  1.00  0.00           C
ATOM   4476  CG1 VAL A 436     -19.769  53.548  12.759  1.00  0.00           C
ATOM   4477  CG2 VAL A 436     -21.196  51.904  11.562  1.00  0.00           C
ATOM   4478  HN  VAL A 436     -19.879  52.122   9.131  1.00  0.00           H
ATOM   4479  HA  VAL A 436     -21.183  54.216  10.346  1.00  0.00           H
ATOM   4480  HB  VAL A 436     -19.045  52.320  11.268  1.00  0.00           H
ATOM   4481 1HG1 VAL A 436     -20.569  54.278  13.008  1.00  0.00           H
ATOM   4482 2HG1 VAL A 436     -18.825  54.133  12.783  1.00  0.00           H
ATOM   4483 3HG1 VAL A 436     -19.769  52.745  13.527  1.00  0.00           H
ATOM   4484 1HG2 VAL A 436     -22.063  52.461  11.977  1.00  0.00           H
ATOM   4485 2HG2 VAL A 436     -21.029  51.065  12.272  1.00  0.00           H
ATOM   4486 3HG2 VAL A 436     -21.391  51.476  10.556  1.00  0.00           H
ATOM   4487  N   TYR A 437     -17.914  54.681  10.044  1.00  0.00           N
ATOM   4488  CA  TYR A 437     -16.901  55.641  10.053  1.00  0.00           C
ATOM   4489  C   TYR A 437     -17.150  56.855   9.143  1.00  0.00           C
ATOM   4490  O   TYR A 437     -17.008  58.009   9.536  1.00  0.00           O
ATOM   4491  CB  TYR A 437     -15.512  54.852   9.704  1.00  0.00           C
ATOM   4492  CG  TYR A 437     -14.240  55.580  10.007  1.00  0.00           C
ATOM   4493  CD1 TYR A 437     -13.959  56.431  11.010  1.00  0.00           C
ATOM   4494  CD2 TYR A 437     -13.195  55.347   9.033  1.00  0.00           C
ATOM   4495  CE1 TYR A 437     -12.808  57.262  11.045  1.00  0.00           C
ATOM   4496  CE2 TYR A 437     -11.975  56.040   9.166  1.00  0.00           C
ATOM   4497  CZ  TYR A 437     -11.828  57.017  10.126  1.00  0.00           C
ATOM   4498  OH  TYR A 437     -10.525  57.530  10.359  1.00  0.00           O
ATOM   4499  HN  TYR A 437     -17.714  53.727   9.837  1.00  0.00           H
ATOM   4500  HA  TYR A 437     -16.756  55.994  11.063  1.00  0.00           H
ATOM   4501  HB1 TYR A 437     -15.532  54.637   8.615  1.00  0.00           H
ATOM   4502  HB2 TYR A 437     -15.345  53.891  10.236  1.00  0.00           H
ATOM   4503  HD1 TYR A 437     -14.741  56.472  11.754  1.00  0.00           H
ATOM   4504  HD2 TYR A 437     -13.361  54.571   8.301  1.00  0.00           H
ATOM   4505  HE1 TYR A 437     -12.715  57.937  11.883  1.00  0.00           H
ATOM   4506  HE2 TYR A 437     -11.233  55.866   8.401  1.00  0.00           H
ATOM   4507  HH  TYR A 437     -10.404  57.753  11.285  1.00  0.00           H
ATOM   4508  N   GLU A 438     -17.537  56.599   7.928  1.00  0.00           N
ATOM   4509  CA  GLU A 438     -17.900  57.604   6.977  1.00  0.00           C
ATOM   4510  C   GLU A 438     -19.073  58.485   7.412  1.00  0.00           C
ATOM   4511  O   GLU A 438     -19.157  59.652   7.133  1.00  0.00           O
ATOM   4512  CB  GLU A 438     -18.121  57.091   5.467  1.00  0.00           C
ATOM   4513  CG  GLU A 438     -16.774  56.578   4.901  1.00  0.00           C
ATOM   4514  CD  GLU A 438     -16.802  56.743   3.349  1.00  0.00           C
ATOM   4515  OE1 GLU A 438     -16.201  57.787   2.907  1.00  0.00           O
ATOM   4516  OE2 GLU A 438     -17.355  55.838   2.673  1.00  0.00           O
ATOM   4517  HN  GLU A 438     -17.745  55.676   7.611  1.00  0.00           H
ATOM   4518  HA  GLU A 438     -17.101  58.307   6.793  1.00  0.00           H
ATOM   4519  HB1 GLU A 438     -18.634  57.923   4.938  1.00  0.00           H
ATOM   4520  HB2 GLU A 438     -18.776  56.194   5.482  1.00  0.00           H
ATOM   4521  HG1 GLU A 438     -16.514  55.521   5.121  1.00  0.00           H
ATOM   4522  HG2 GLU A 438     -15.970  57.277   5.217  1.00  0.00           H
ATOM   4523  N   GLN A 439     -20.020  57.905   8.244  1.00  0.00           N
ATOM   4524  CA  GLN A 439     -21.197  58.463   8.754  1.00  0.00           C
ATOM   4525  C   GLN A 439     -21.007  59.136  10.142  1.00  0.00           C
ATOM   4526  O   GLN A 439     -21.881  59.902  10.599  1.00  0.00           O
ATOM   4527  CB  GLN A 439     -22.418  57.481   8.691  1.00  0.00           C
ATOM   4528  CG  GLN A 439     -23.102  57.231   7.282  1.00  0.00           C
ATOM   4529  CD  GLN A 439     -22.228  57.409   6.016  1.00  0.00           C
ATOM   4530  NE2 GLN A 439     -21.643  56.318   5.469  1.00  0.00           N
ATOM   4531  OE1 GLN A 439     -22.142  58.504   5.422  1.00  0.00           O
ATOM   4532  HN  GLN A 439     -19.970  56.916   8.363  1.00  0.00           H
ATOM   4533  HA  GLN A 439     -21.401  59.213   8.004  1.00  0.00           H
ATOM   4534  HB1 GLN A 439     -23.299  57.908   9.217  1.00  0.00           H
ATOM   4535  HB2 GLN A 439     -22.280  56.421   8.991  1.00  0.00           H
ATOM   4536  HG1 GLN A 439     -23.997  57.857   7.080  1.00  0.00           H
ATOM   4537  HG2 GLN A 439     -23.504  56.196   7.292  1.00  0.00           H
ATOM   4538 1HE2 GLN A 439     -21.229  56.360   4.560  1.00  0.00           H
ATOM   4539 2HE2 GLN A 439     -21.522  55.454   5.957  1.00  0.00           H
ATOM   4540  N   VAL A 440     -19.914  58.935  10.776  1.00  0.00           N
ATOM   4541  CA  VAL A 440     -19.684  59.541  12.066  1.00  0.00           C
ATOM   4542  C   VAL A 440     -18.982  60.822  11.893  1.00  0.00           C
ATOM   4543  O   VAL A 440     -18.977  61.651  12.829  1.00  0.00           O
ATOM   4544  CB  VAL A 440     -19.037  58.622  13.164  1.00  0.00           C
ATOM   4545  CG1 VAL A 440     -17.547  58.493  13.049  1.00  0.00           C
ATOM   4546  CG2 VAL A 440     -19.492  59.082  14.561  1.00  0.00           C
ATOM   4547  HN  VAL A 440     -19.239  58.285  10.438  1.00  0.00           H
ATOM   4548  HA  VAL A 440     -20.614  59.811  12.542  1.00  0.00           H
ATOM   4549  HB  VAL A 440     -19.554  57.652  12.998  1.00  0.00           H
ATOM   4550 1HG1 VAL A 440     -17.096  57.944  13.903  1.00  0.00           H
ATOM   4551 2HG1 VAL A 440     -17.015  59.467  13.103  1.00  0.00           H
ATOM   4552 3HG1 VAL A 440     -17.158  58.108  12.083  1.00  0.00           H
ATOM   4553 1HG2 VAL A 440     -19.443  60.183  14.702  1.00  0.00           H
ATOM   4554 2HG2 VAL A 440     -18.815  58.523  15.241  1.00  0.00           H
ATOM   4555 3HG2 VAL A 440     -20.508  58.702  14.808  1.00  0.00           H
ATOM   4556  N   ASN A 441     -18.405  61.042  10.720  1.00  0.00           N
ATOM   4557  CA  ASN A 441     -17.598  62.259  10.509  1.00  0.00           C
ATOM   4558  C   ASN A 441     -18.257  63.370   9.777  1.00  0.00           C
ATOM   4559  O   ASN A 441     -17.753  64.452   9.424  1.00  0.00           O
ATOM   4560  CB  ASN A 441     -16.372  61.845   9.748  1.00  0.00           C
ATOM   4561  CG  ASN A 441     -15.269  61.128  10.540  1.00  0.00           C
ATOM   4562  ND2 ASN A 441     -15.053  59.832  10.361  1.00  0.00           N
ATOM   4563  OD1 ASN A 441     -14.547  61.865  11.260  1.00  0.00           O
ATOM   4564  HN  ASN A 441     -18.248  60.281  10.094  1.00  0.00           H
ATOM   4565  HA  ASN A 441     -17.202  62.667  11.427  1.00  0.00           H
ATOM   4566  HB1 ASN A 441     -15.847  62.777   9.449  1.00  0.00           H
ATOM   4567  HB2 ASN A 441     -16.640  61.307   8.814  1.00  0.00           H
ATOM   4568 1HD2 ASN A 441     -15.481  59.434   9.550  1.00  0.00           H
ATOM   4569 2HD2 ASN A 441     -14.424  59.282  10.910  1.00  0.00           H
ATOM   4570  N   ARG A 442     -19.504  63.231   9.520  1.00  0.00           N
ATOM   4571  CA  ARG A 442     -20.198  64.179   8.737  1.00  0.00           C
ATOM   4572  C   ARG A 442     -20.297  65.555   9.415  1.00  0.00           C
ATOM   4573  O   ARG A 442     -20.170  66.598   8.824  1.00  0.00           O
ATOM   4574  CB  ARG A 442     -21.599  63.591   8.656  1.00  0.00           C
ATOM   4575  CG  ARG A 442     -21.662  62.224   7.879  1.00  0.00           C
ATOM   4576  CD  ARG A 442     -23.104  61.669   7.597  1.00  0.00           C
ATOM   4577  NE  ARG A 442     -23.708  62.593   6.567  1.00  0.00           N
ATOM   4578  CZ  ARG A 442     -23.916  62.335   5.272  1.00  0.00           C
ATOM   4579  NH1 ARG A 442     -23.433  61.312   4.660  1.00  0.00           N
ATOM   4580  NH2 ARG A 442     -24.632  63.226   4.592  1.00  0.00           N
ATOM   4581  HN  ARG A 442     -19.976  62.401   9.807  1.00  0.00           H
ATOM   4582  HA  ARG A 442     -19.759  64.320   7.760  1.00  0.00           H
ATOM   4583  HB1 ARG A 442     -22.161  64.269   7.978  1.00  0.00           H
ATOM   4584  HB2 ARG A 442     -22.133  63.516   9.627  1.00  0.00           H
ATOM   4585  HG1 ARG A 442     -21.096  61.386   8.340  1.00  0.00           H
ATOM   4586  HG2 ARG A 442     -21.086  62.363   6.938  1.00  0.00           H
ATOM   4587  HD1 ARG A 442     -23.705  61.851   8.513  1.00  0.00           H
ATOM   4588  HD2 ARG A 442     -23.031  60.603   7.291  1.00  0.00           H
ATOM   4589  HE  ARG A 442     -23.984  63.490   6.912  1.00  0.00           H
ATOM   4590 1HH1 ARG A 442     -22.992  60.601   5.208  1.00  0.00           H
ATOM   4591 2HH1 ARG A 442     -23.912  60.919   3.876  1.00  0.00           H
ATOM   4592 1HH2 ARG A 442     -24.969  63.922   5.226  1.00  0.00           H
ATOM   4593 2HH2 ARG A 442     -24.705  63.227   3.595  1.00  0.00           H
ATOM   4594  N   ILE A 443     -20.494  65.583  10.682  1.00  0.00           N
ATOM   4595  CA  ILE A 443     -20.635  66.857  11.431  1.00  0.00           C
ATOM   4596  C   ILE A 443     -19.422  67.786  11.443  1.00  0.00           C
ATOM   4597  O   ILE A 443     -19.597  68.996  11.364  1.00  0.00           O
ATOM   4598  CB  ILE A 443     -21.162  66.544  12.804  1.00  0.00           C
ATOM   4599  CG1 ILE A 443     -22.598  66.018  12.748  1.00  0.00           C
ATOM   4600  CG2 ILE A 443     -21.003  67.816  13.755  1.00  0.00           C
ATOM   4601  CD  ILE A 443     -23.123  65.515  14.124  1.00  0.00           C
ATOM   4602  HN  ILE A 443     -20.616  64.742  11.203  1.00  0.00           H
ATOM   4603  HA  ILE A 443     -21.453  67.446  11.044  1.00  0.00           H
ATOM   4604  HB  ILE A 443     -20.562  65.740  13.280  1.00  0.00           H
ATOM   4605 1HG1 ILE A 443     -22.637  65.048  12.208  1.00  0.00           H
ATOM   4606 2HG1 ILE A 443     -23.210  66.841  12.321  1.00  0.00           H
ATOM   4607 1HG2 ILE A 443     -19.927  68.061  13.881  1.00  0.00           H
ATOM   4608 2HG2 ILE A 443     -21.424  67.695  14.775  1.00  0.00           H
ATOM   4609 3HG2 ILE A 443     -21.537  68.686  13.315  1.00  0.00           H
ATOM   4610  HD1 ILE A 443     -22.350  64.921  14.660  1.00  0.00           H
ATOM   4611  HD2 ILE A 443     -24.039  64.909  13.952  1.00  0.00           H
ATOM   4612  HD3 ILE A 443     -23.390  66.367  14.785  1.00  0.00           H
ATOM   4613  N   THR A 444     -18.209  67.200  11.562  1.00  0.00           N
ATOM   4614  CA  THR A 444     -16.955  67.943  11.549  1.00  0.00           C
ATOM   4615  C   THR A 444     -16.455  68.394  10.192  1.00  0.00           C
ATOM   4616  O   THR A 444     -15.795  69.455  10.034  1.00  0.00           O
ATOM   4617  CB  THR A 444     -15.767  67.255  12.306  1.00  0.00           C
ATOM   4618  CG2 THR A 444     -15.925  67.637  13.760  1.00  0.00           C
ATOM   4619  OG1 THR A 444     -15.865  65.798  12.168  1.00  0.00           O
ATOM   4620  HN  THR A 444     -18.116  66.212  11.464  1.00  0.00           H
ATOM   4621  HA  THR A 444     -17.137  68.879  12.056  1.00  0.00           H
ATOM   4622  HB  THR A 444     -14.784  67.590  11.909  1.00  0.00           H
ATOM   4623  HG1 THR A 444     -15.332  65.508  11.425  1.00  0.00           H
ATOM   4624 1HG2 THR A 444     -15.083  67.218  14.351  1.00  0.00           H
ATOM   4625 2HG2 THR A 444     -16.891  67.244  14.142  1.00  0.00           H
ATOM   4626 3HG2 THR A 444     -15.809  68.714  14.011  1.00  0.00           H
ATOM   4627  N   TRP A 445     -16.923  67.694   9.177  1.00  0.00           N
ATOM   4628  CA  TRP A 445     -16.899  67.997   7.755  1.00  0.00           C
ATOM   4629  C   TRP A 445     -17.872  69.162   7.368  1.00  0.00           C
ATOM   4630  O   TRP A 445     -17.604  70.101   6.591  1.00  0.00           O
ATOM   4631  CB  TRP A 445     -17.268  66.699   6.892  1.00  0.00           C
ATOM   4632  CG  TRP A 445     -16.206  65.625   6.812  1.00  0.00           C
ATOM   4633  CD1 TRP A 445     -14.903  65.721   7.209  1.00  0.00           C
ATOM   4634  CD2 TRP A 445     -16.391  64.255   6.559  1.00  0.00           C
ATOM   4635  CE2 TRP A 445     -15.148  63.593   6.784  1.00  0.00           C
ATOM   4636  CE3 TRP A 445     -17.517  63.495   6.126  1.00  0.00           C
ATOM   4637  NE1 TRP A 445     -14.309  64.506   7.205  1.00  0.00           N
ATOM   4638  CZ2 TRP A 445     -14.993  62.265   6.490  1.00  0.00           C
ATOM   4639  CZ3 TRP A 445     -17.417  62.120   6.036  1.00  0.00           C
ATOM   4640  CH2 TRP A 445     -16.142  61.550   6.141  1.00  0.00           C
ATOM   4641  HN  TRP A 445     -17.228  66.763   9.360  1.00  0.00           H
ATOM   4642  HA  TRP A 445     -15.884  68.310   7.565  1.00  0.00           H
ATOM   4643  HB1 TRP A 445     -17.717  66.876   5.891  1.00  0.00           H
ATOM   4644  HB2 TRP A 445     -18.178  66.277   7.371  1.00  0.00           H
ATOM   4645  HD1 TRP A 445     -14.405  66.622   7.535  1.00  0.00           H
ATOM   4646  HE1 TRP A 445     -13.415  64.382   7.576  1.00  0.00           H
ATOM   4647  HE3 TRP A 445     -18.392  64.000   5.745  1.00  0.00           H
ATOM   4648  HZ2 TRP A 445     -14.040  61.755   6.498  1.00  0.00           H
ATOM   4649  HZ3 TRP A 445     -18.353  61.645   5.782  1.00  0.00           H
ATOM   4650  HH2 TRP A 445     -16.025  60.480   6.042  1.00  0.00           H
ATOM   4651  N   GLU A 446     -19.125  69.187   7.982  1.00  0.00           N
ATOM   4652  CA  GLU A 446     -20.076  70.259   7.734  1.00  0.00           C
ATOM   4653  C   GLU A 446     -19.627  71.645   8.260  1.00  0.00           C
ATOM   4654  O   GLU A 446     -19.793  72.620   7.544  1.00  0.00           O
ATOM   4655  CB  GLU A 446     -21.471  69.919   8.313  1.00  0.00           C
ATOM   4656  CG  GLU A 446     -22.547  71.022   8.465  1.00  0.00           C
ATOM   4657  CD  GLU A 446     -23.825  70.555   9.113  1.00  0.00           C
ATOM   4658  OE1 GLU A 446     -24.460  69.615   8.547  1.00  0.00           O
ATOM   4659  OE2 GLU A 446     -24.185  71.033  10.250  1.00  0.00           O
ATOM   4660  HN  GLU A 446     -19.445  68.536   8.666  1.00  0.00           H
ATOM   4661  HA  GLU A 446     -20.197  70.243   6.662  1.00  0.00           H
ATOM   4662  HB1 GLU A 446     -21.321  69.388   9.278  1.00  0.00           H
ATOM   4663  HB2 GLU A 446     -21.876  69.093   7.691  1.00  0.00           H
ATOM   4664  HG1 GLU A 446     -22.825  71.436   7.471  1.00  0.00           H
ATOM   4665  HG2 GLU A 446     -22.173  71.913   9.015  1.00  0.00           H
ATOM   4666  N   ILE A 447     -19.160  71.681   9.510  1.00  0.00           N
ATOM   4667  CA  ILE A 447     -18.752  72.976  10.125  1.00  0.00           C
ATOM   4668  C   ILE A 447     -17.771  73.780   9.346  1.00  0.00           C
ATOM   4669  O   ILE A 447     -17.765  75.023   9.204  1.00  0.00           O
ATOM   4670  CB  ILE A 447     -18.371  72.977  11.620  1.00  0.00           C
ATOM   4671  CG1 ILE A 447     -17.177  72.192  12.020  1.00  0.00           C
ATOM   4672  CG2 ILE A 447     -19.685  72.667  12.357  1.00  0.00           C
ATOM   4673  CD  ILE A 447     -17.029  71.952  13.455  1.00  0.00           C
ATOM   4674  HN  ILE A 447     -19.211  70.956  10.193  1.00  0.00           H
ATOM   4675  HA  ILE A 447     -19.644  73.584  10.105  1.00  0.00           H
ATOM   4676  HB  ILE A 447     -18.098  73.978  12.015  1.00  0.00           H
ATOM   4677 1HG1 ILE A 447     -16.343  72.716  11.507  1.00  0.00           H
ATOM   4678 2HG1 ILE A 447     -17.204  71.162  11.605  1.00  0.00           H
ATOM   4679 1HG2 ILE A 447     -20.461  73.391  12.027  1.00  0.00           H
ATOM   4680 2HG2 ILE A 447     -19.636  72.791  13.461  1.00  0.00           H
ATOM   4681 3HG2 ILE A 447     -20.158  71.688  12.128  1.00  0.00           H
ATOM   4682  HD1 ILE A 447     -16.947  72.929  13.978  1.00  0.00           H
ATOM   4683  HD2 ILE A 447     -16.087  71.377  13.578  1.00  0.00           H
ATOM   4684  HD3 ILE A 447     -17.864  71.383  13.916  1.00  0.00           H
ATOM   4685  N   THR A 448     -16.780  73.061   8.879  1.00  0.00           N
ATOM   4686  CA  THR A 448     -15.665  73.645   8.164  1.00  0.00           C
ATOM   4687  C   THR A 448     -16.013  74.332   6.875  1.00  0.00           C
ATOM   4688  O   THR A 448     -15.416  75.315   6.509  1.00  0.00           O
ATOM   4689  CB  THR A 448     -14.501  72.649   8.037  1.00  0.00           C
ATOM   4690  CG2 THR A 448     -14.739  71.586   7.002  1.00  0.00           C
ATOM   4691  OG1 THR A 448     -13.254  73.273   7.712  1.00  0.00           O
ATOM   4692  HN  THR A 448     -16.807  72.085   9.081  1.00  0.00           H
ATOM   4693  HA  THR A 448     -15.334  74.482   8.759  1.00  0.00           H
ATOM   4694  HB  THR A 448     -14.257  72.156   9.003  1.00  0.00           H
ATOM   4695  HG1 THR A 448     -12.963  73.498   8.599  1.00  0.00           H
ATOM   4696 1HG2 THR A 448     -15.480  70.857   7.392  1.00  0.00           H
ATOM   4697 2HG2 THR A 448     -13.775  71.064   6.818  1.00  0.00           H
ATOM   4698 3HG2 THR A 448     -14.996  71.980   5.995  1.00  0.00           H
ATOM   4699  N   TRP A 449     -16.979  73.731   6.132  1.00  0.00           N
ATOM   4700  CA  TRP A 449     -17.546  74.222   4.965  1.00  0.00           C
ATOM   4701  C   TRP A 449     -18.247  75.563   5.125  1.00  0.00           C
ATOM   4702  O   TRP A 449     -17.927  76.503   4.444  1.00  0.00           O
ATOM   4703  CB  TRP A 449     -18.587  73.141   4.385  1.00  0.00           C
ATOM   4704  CG  TRP A 449     -19.192  73.411   3.032  1.00  0.00           C
ATOM   4705  CD1 TRP A 449     -20.465  73.672   2.660  1.00  0.00           C
ATOM   4706  CD2 TRP A 449     -18.389  73.457   1.815  1.00  0.00           C
ATOM   4707  CE2 TRP A 449     -19.299  73.808   0.798  1.00  0.00           C
ATOM   4708  CE3 TRP A 449     -17.081  73.138   1.605  1.00  0.00           C
ATOM   4709  NE1 TRP A 449     -20.504  73.952   1.336  1.00  0.00           N
ATOM   4710  CZ2 TRP A 449     -18.845  73.977  -0.500  1.00  0.00           C
ATOM   4711  CZ3 TRP A 449     -16.645  73.203   0.280  1.00  0.00           C
ATOM   4712  CH2 TRP A 449     -17.534  73.565  -0.789  1.00  0.00           C
ATOM   4713  HN  TRP A 449     -17.292  72.839   6.449  1.00  0.00           H
ATOM   4714  HA  TRP A 449     -16.761  74.541   4.294  1.00  0.00           H
ATOM   4715  HB1 TRP A 449     -19.399  72.984   5.127  1.00  0.00           H
ATOM   4716  HB2 TRP A 449     -18.001  72.197   4.398  1.00  0.00           H
ATOM   4717  HD1 TRP A 449     -21.316  73.802   3.312  1.00  0.00           H
ATOM   4718  HE1 TRP A 449     -21.247  74.126   0.728  1.00  0.00           H
ATOM   4719  HE3 TRP A 449     -16.431  72.763   2.381  1.00  0.00           H
ATOM   4720  HZ2 TRP A 449     -19.520  74.149  -1.325  1.00  0.00           H
ATOM   4721  HZ3 TRP A 449     -15.621  72.974   0.019  1.00  0.00           H
ATOM   4722  HH2 TRP A 449     -17.100  73.685  -1.771  1.00  0.00           H
ATOM   4723  N   VAL A 450     -19.149  75.623   6.108  1.00  0.00           N
ATOM   4724  CA  VAL A 450     -19.977  76.754   6.558  1.00  0.00           C
ATOM   4725  C   VAL A 450     -19.039  77.858   7.086  1.00  0.00           C
ATOM   4726  O   VAL A 450     -19.159  79.012   6.646  1.00  0.00           O
ATOM   4727  CB  VAL A 450     -20.965  76.243   7.615  1.00  0.00           C
ATOM   4728  CG1 VAL A 450     -21.755  77.346   8.340  1.00  0.00           C
ATOM   4729  CG2 VAL A 450     -21.907  75.333   6.878  1.00  0.00           C
ATOM   4730  HN  VAL A 450     -19.393  74.759   6.542  1.00  0.00           H
ATOM   4731  HA  VAL A 450     -20.495  77.153   5.698  1.00  0.00           H
ATOM   4732  HB  VAL A 450     -20.355  75.867   8.463  1.00  0.00           H
ATOM   4733 1HG1 VAL A 450     -21.187  77.965   9.066  1.00  0.00           H
ATOM   4734 2HG1 VAL A 450     -22.638  76.876   8.825  1.00  0.00           H
ATOM   4735 3HG1 VAL A 450     -22.224  78.083   7.652  1.00  0.00           H
ATOM   4736 1HG2 VAL A 450     -21.408  74.357   6.699  1.00  0.00           H
ATOM   4737 2HG2 VAL A 450     -22.207  75.818   5.926  1.00  0.00           H
ATOM   4738 3HG2 VAL A 450     -22.776  75.050   7.509  1.00  0.00           H
ATOM   4739  N   SER A 451     -18.021  77.446   7.842  1.00  0.00           N
ATOM   4740  CA  SER A 451     -16.939  78.345   8.312  1.00  0.00           C
ATOM   4741  C   SER A 451     -16.184  79.026   7.257  1.00  0.00           C
ATOM   4742  O   SER A 451     -16.029  80.327   7.259  1.00  0.00           O
ATOM   4743  CB  SER A 451     -15.913  77.853   9.468  1.00  0.00           C
ATOM   4744  OG  SER A 451     -16.689  77.493  10.586  1.00  0.00           O
ATOM   4745  HN  SER A 451     -17.965  76.534   8.240  1.00  0.00           H
ATOM   4746  HA  SER A 451     -17.492  79.165   8.748  1.00  0.00           H
ATOM   4747  HB1 SER A 451     -15.266  78.689   9.808  1.00  0.00           H
ATOM   4748  HB2 SER A 451     -15.219  77.070   9.092  1.00  0.00           H
ATOM   4749  HG1 SER A 451     -16.820  78.310  11.073  1.00  0.00           H
ATOM   4750  N   ASP A 452     -15.765  78.292   6.212  1.00  0.00           N
ATOM   4751  CA  ASP A 452     -15.043  78.964   5.056  1.00  0.00           C
ATOM   4752  C   ASP A 452     -16.021  79.739   4.130  1.00  0.00           C
ATOM   4753  O   ASP A 452     -15.600  80.654   3.428  1.00  0.00           O
ATOM   4754  CB  ASP A 452     -14.356  77.780   4.316  1.00  0.00           C
ATOM   4755  CG  ASP A 452     -13.324  77.042   5.081  1.00  0.00           C
ATOM   4756  OD1 ASP A 452     -12.794  77.436   6.116  1.00  0.00           O
ATOM   4757  OD2 ASP A 452     -12.881  75.971   4.539  1.00  0.00           O
ATOM   4758  HN  ASP A 452     -15.685  77.299   6.175  1.00  0.00           H
ATOM   4759  HA  ASP A 452     -14.324  79.658   5.468  1.00  0.00           H
ATOM   4760  HB1 ASP A 452     -13.899  78.075   3.346  1.00  0.00           H
ATOM   4761  HB2 ASP A 452     -15.155  77.048   4.068  1.00  0.00           H
HETATM 4762  N   HSD A 453     -17.326  79.442   4.156  1.00  0.00           N
HETATM 4763  CA  HSD A 453     -18.387  80.249   3.500  1.00  0.00           C
HETATM 4764  C   HSD A 453     -18.638  81.512   4.430  1.00  0.00           C
HETATM 4765  O   HSD A 453     -19.047  82.575   3.888  1.00  0.00           O
HETATM 4766  CB  HSD A 453     -19.603  79.509   3.235  1.00  0.00           C
HETATM 4767  CG  HSD A 453     -19.386  78.641   1.999  1.00  0.00           C
HETATM 4768  CD2 HSD A 453     -19.731  78.792   0.700  1.00  0.00           C
HETATM 4769  ND1 HSD A 453     -18.878  77.359   2.081  1.00  0.00           N
HETATM 4770  CE1 HSD A 453     -18.944  76.835   0.845  1.00  0.00           C
HETATM 4771  NE2 HSD A 453     -19.486  77.620   0.012  1.00  0.00           N
HETATM 4772  HN  HSD A 453     -17.618  78.689   4.741  1.00  0.00           H
HETATM 4773  HA  HSD A 453     -17.951  80.624   2.585  1.00  0.00           H
HETATM 4774  HB1 HSD A 453     -20.442  80.210   3.037  1.00  0.00           H
HETATM 4775  HB2 HSD A 453     -19.799  78.837   4.098  1.00  0.00           H
HETATM 4776  HD1 HSD A 453     -18.542  76.910   2.910  1.00  0.00           H
HETATM 4777  HD2 HSD A 453     -20.339  79.542   0.212  1.00  0.00           H
HETATM 4778  HE1 HSD A 453     -18.522  75.836   0.749  1.00  0.00           H
ATOM   4779  N   CYS A 454     -18.339  81.496   5.748  1.00  0.00           N
ATOM   4780  CA  CYS A 454     -18.498  82.652   6.609  1.00  0.00           C
ATOM   4781  C   CYS A 454     -17.425  83.754   6.381  1.00  0.00           C
ATOM   4782  O   CYS A 454     -17.635  84.930   6.743  1.00  0.00           O
ATOM   4783  CB  CYS A 454     -18.475  82.323   8.076  1.00  0.00           C
ATOM   4784  SG  CYS A 454     -19.895  81.302   8.712  1.00  0.00           S
ATOM   4785  HN  CYS A 454     -18.373  80.584   6.149  1.00  0.00           H
ATOM   4786  HA  CYS A 454     -19.430  83.168   6.438  1.00  0.00           H
ATOM   4787  HB1 CYS A 454     -18.614  83.222   8.714  1.00  0.00           H
ATOM   4788  HB2 CYS A 454     -17.519  81.790   8.270  1.00  0.00           H
ATOM   4789  HG1 CYS A 454     -19.491  80.239   8.032  1.00  0.00           H
ATOM   4790  N   ARG A 455     -16.294  83.327   5.730  1.00  0.00           N
ATOM   4791  CA  ARG A 455     -15.164  84.196   5.380  1.00  0.00           C
ATOM   4792  C   ARG A 455     -15.070  84.437   3.901  1.00  0.00           C
ATOM   4793  O   ARG A 455     -15.478  83.620   3.064  1.00  0.00           O
ATOM   4794  CB  ARG A 455     -13.817  83.488   5.789  1.00  0.00           C
ATOM   4795  CG  ARG A 455     -13.875  83.250   7.288  1.00  0.00           C
ATOM   4796  CD  ARG A 455     -12.573  83.351   8.058  1.00  0.00           C
ATOM   4797  NE  ARG A 455     -11.580  82.322   7.596  1.00  0.00           N
ATOM   4798  CZ  ARG A 455     -10.313  82.203   7.886  1.00  0.00           C
ATOM   4799  NH1 ARG A 455      -9.670  82.977   8.703  1.00  0.00           N
ATOM   4800  NH2 ARG A 455      -9.636  81.253   7.284  1.00  0.00           N
ATOM   4801  HN  ARG A 455     -16.264  82.350   5.532  1.00  0.00           H
ATOM   4802  HA  ARG A 455     -15.285  85.110   5.944  1.00  0.00           H
ATOM   4803  HB1 ARG A 455     -13.051  84.236   5.489  1.00  0.00           H
ATOM   4804  HB2 ARG A 455     -13.606  82.498   5.331  1.00  0.00           H
ATOM   4805  HG1 ARG A 455     -14.255  82.240   7.554  1.00  0.00           H
ATOM   4806  HG2 ARG A 455     -14.555  84.019   7.714  1.00  0.00           H
ATOM   4807  HD1 ARG A 455     -12.617  83.173   9.154  1.00  0.00           H
ATOM   4808  HD2 ARG A 455     -12.122  84.354   7.902  1.00  0.00           H
ATOM   4809  HE  ARG A 455     -12.016  81.585   7.080  1.00  0.00           H
ATOM   4810 1HH1 ARG A 455     -10.167  83.829   8.870  1.00  0.00           H
ATOM   4811 2HH1 ARG A 455      -8.686  82.929   8.873  1.00  0.00           H
ATOM   4812 1HH2 ARG A 455     -10.029  80.807   6.480  1.00  0.00           H
ATOM   4813 2HH2 ARG A 455      -8.698  81.067   7.577  1.00  0.00           H
ATOM   4814  N   GLN A 456     -14.561  85.649   3.463  1.00  0.00           N
ATOM   4815  CA  GLN A 456     -14.284  86.033   2.036  1.00  0.00           C
ATOM   4816  C   GLN A 456     -13.435  85.170   1.205  1.00  0.00           C
ATOM   4817  O   GLN A 456     -13.727  84.975   0.005  1.00  0.00           O
ATOM   4818  CB  GLN A 456     -13.633  87.411   2.234  1.00  0.00           C
ATOM   4819  CG  GLN A 456     -13.211  88.165   0.898  1.00  0.00           C
ATOM   4820  CD  GLN A 456     -14.330  88.477  -0.182  1.00  0.00           C
ATOM   4821  NE2 GLN A 456     -15.430  89.022   0.245  1.00  0.00           N
ATOM   4822  OE1 GLN A 456     -14.098  88.216  -1.361  1.00  0.00           O
ATOM   4823  HN  GLN A 456     -14.153  86.294   4.104  1.00  0.00           H
ATOM   4824  HA  GLN A 456     -15.274  86.057   1.605  1.00  0.00           H
ATOM   4825  HB1 GLN A 456     -12.699  87.367   2.836  1.00  0.00           H
ATOM   4826  HB2 GLN A 456     -14.288  88.017   2.896  1.00  0.00           H
ATOM   4827  HG1 GLN A 456     -12.357  87.676   0.381  1.00  0.00           H
ATOM   4828  HG2 GLN A 456     -12.819  89.122   1.303  1.00  0.00           H
ATOM   4829 1HE2 GLN A 456     -16.157  88.874  -0.424  1.00  0.00           H
ATOM   4830 2HE2 GLN A 456     -15.679  89.167   1.203  1.00  0.00           H
ATOM   4831  N   TYR A 457     -12.369  84.689   1.792  1.00  0.00           N
ATOM   4832  CA  TYR A 457     -11.264  83.865   1.283  1.00  0.00           C
ATOM   4833  C   TYR A 457     -11.727  82.750   0.377  1.00  0.00           C
ATOM   4834  O   TYR A 457     -12.840  82.219   0.556  1.00  0.00           O
ATOM   4835  CB  TYR A 457     -10.449  83.349   2.471  1.00  0.00           C
ATOM   4836  CG  TYR A 457     -10.057  84.491   3.315  1.00  0.00           C
ATOM   4837  CD1 TYR A 457      -9.357  85.480   2.694  1.00  0.00           C
ATOM   4838  CD2 TYR A 457     -10.213  84.566   4.778  1.00  0.00           C
ATOM   4839  CE1 TYR A 457      -8.740  86.541   3.385  1.00  0.00           C
ATOM   4840  CE2 TYR A 457      -9.655  85.648   5.478  1.00  0.00           C
ATOM   4841  CZ  TYR A 457      -8.971  86.698   4.790  1.00  0.00           C
ATOM   4842  OH  TYR A 457      -8.441  87.771   5.594  1.00  0.00           O
ATOM   4843  HN  TYR A 457     -12.382  85.049   2.721  1.00  0.00           H
ATOM   4844  HA  TYR A 457     -10.767  84.568   0.632  1.00  0.00           H
ATOM   4845  HB1 TYR A 457      -9.489  82.881   2.166  1.00  0.00           H
ATOM   4846  HB2 TYR A 457     -10.923  82.577   3.116  1.00  0.00           H
ATOM   4847  HD1 TYR A 457      -9.188  85.386   1.631  1.00  0.00           H
ATOM   4848  HD2 TYR A 457     -10.721  83.777   5.313  1.00  0.00           H
ATOM   4849  HE1 TYR A 457      -8.133  87.252   2.846  1.00  0.00           H
ATOM   4850  HE2 TYR A 457      -9.755  85.670   6.553  1.00  0.00           H
ATOM   4851  HH  TYR A 457      -7.969  88.366   5.006  1.00  0.00           H
HETATM 4852  N   HSD A 458     -10.864  82.365  -0.596  1.00  0.00           N
HETATM 4853  CA  HSD A 458     -11.071  81.338  -1.514  1.00  0.00           C
HETATM 4854  C   HSD A 458     -11.170  80.021  -0.766  1.00  0.00           C
HETATM 4855  O   HSD A 458     -10.343  79.602   0.076  1.00  0.00           O
HETATM 4856  CB  HSD A 458      -9.795  81.420  -2.450  1.00  0.00           C
HETATM 4857  CG  HSD A 458      -9.564  80.261  -3.367  1.00  0.00           C
HETATM 4858  CD2 HSD A 458      -9.941  80.178  -4.647  1.00  0.00           C
HETATM 4859  ND1 HSD A 458      -8.704  79.158  -3.162  1.00  0.00           N
HETATM 4860  CE1 HSD A 458      -8.607  78.562  -4.397  1.00  0.00           C
HETATM 4861  NE2 HSD A 458      -9.330  79.163  -5.304  1.00  0.00           N
HETATM 4862  HN  HSD A 458      -9.987  82.830  -0.500  1.00  0.00           H
HETATM 4863  HA  HSD A 458     -12.049  81.425  -1.965  1.00  0.00           H
HETATM 4864  HB1 HSD A 458      -8.846  81.491  -1.877  1.00  0.00           H
HETATM 4865  HB2 HSD A 458      -9.998  82.262  -3.146  1.00  0.00           H
HETATM 4866  HD1 HSD A 458      -8.595  78.798  -2.235  1.00  0.00           H
HETATM 4867  HD2 HSD A 458     -10.585  80.860  -5.188  1.00  0.00           H
HETATM 4868  HE1 HSD A 458      -8.325  77.526  -4.581  1.00  0.00           H
ATOM   4869  N   ILE A 459     -12.214  79.244  -1.077  1.00  0.00           N
ATOM   4870  CA  ILE A 459     -12.535  77.965  -0.445  1.00  0.00           C
ATOM   4871  C   ILE A 459     -11.708  76.776  -0.890  1.00  0.00           C
ATOM   4872  O   ILE A 459     -11.275  76.052   0.021  1.00  0.00           O
ATOM   4873  CB  ILE A 459     -14.052  77.659  -0.404  1.00  0.00           C
ATOM   4874  CG1 ILE A 459     -14.782  78.870   0.205  1.00  0.00           C
ATOM   4875  CG2 ILE A 459     -14.480  76.264   0.161  1.00  0.00           C
ATOM   4876  CD  ILE A 459     -16.202  78.660   0.694  1.00  0.00           C
ATOM   4877  HN  ILE A 459     -12.872  79.586  -1.745  1.00  0.00           H
ATOM   4878  HA  ILE A 459     -12.343  78.092   0.611  1.00  0.00           H
ATOM   4879  HB  ILE A 459     -14.318  77.514  -1.474  1.00  0.00           H
ATOM   4880 1HG1 ILE A 459     -14.666  79.645  -0.582  1.00  0.00           H
ATOM   4881 2HG1 ILE A 459     -14.184  79.214   1.076  1.00  0.00           H
ATOM   4882 1HG2 ILE A 459     -15.515  75.991  -0.135  1.00  0.00           H
ATOM   4883 2HG2 ILE A 459     -14.420  76.237   1.271  1.00  0.00           H
ATOM   4884 3HG2 ILE A 459     -13.833  75.475  -0.280  1.00  0.00           H
ATOM   4885  HD1 ILE A 459     -16.329  77.982   1.565  1.00  0.00           H
ATOM   4886  HD2 ILE A 459     -16.793  78.247  -0.152  1.00  0.00           H
ATOM   4887  HD3 ILE A 459     -16.718  79.637   0.812  1.00  0.00           H
ATOM   4888  N   PRO A 460     -11.366  76.526  -2.144  1.00  0.00           N
ATOM   4889  CA  PRO A 460     -10.386  75.428  -2.446  1.00  0.00           C
ATOM   4890  C   PRO A 460      -9.065  75.283  -1.717  1.00  0.00           C
ATOM   4891  O   PRO A 460      -8.594  76.305  -1.196  1.00  0.00           O
ATOM   4892  CB  PRO A 460     -10.294  75.459  -4.021  1.00  0.00           C
ATOM   4893  CG  PRO A 460     -11.604  75.953  -4.527  1.00  0.00           C
ATOM   4894  CD  PRO A 460     -12.030  76.949  -3.391  1.00  0.00           C
ATOM   4895  HA  PRO A 460     -10.936  74.549  -2.146  1.00  0.00           H
ATOM   4896  HB1 PRO A 460      -9.996  74.492  -4.480  1.00  0.00           H
ATOM   4897  HB2 PRO A 460      -9.527  76.227  -4.258  1.00  0.00           H
ATOM   4898  HG1 PRO A 460     -11.466  76.499  -5.486  1.00  0.00           H
ATOM   4899  HG2 PRO A 460     -12.168  75.007  -4.665  1.00  0.00           H
ATOM   4900  HD1 PRO A 460     -11.808  78.018  -3.591  1.00  0.00           H
ATOM   4901  HD2 PRO A 460     -13.137  77.002  -3.308  1.00  0.00           H
ATOM   4902  N   CYS A 461      -8.459  74.097  -1.599  1.00  0.00           N
ATOM   4903  CA  CYS A 461      -7.294  73.745  -0.741  1.00  0.00           C
ATOM   4904  C   CYS A 461      -6.015  74.409  -1.178  1.00  0.00           C
ATOM   4905  O   CYS A 461      -5.777  74.383  -2.389  1.00  0.00           O
ATOM   4906  CB  CYS A 461      -7.108  72.147  -0.603  1.00  0.00           C
ATOM   4907  SG  CYS A 461      -6.010  71.645   0.719  1.00  0.00           S
ATOM   4908  HN  CYS A 461      -9.054  73.426  -2.034  1.00  0.00           H
ATOM   4909  HA  CYS A 461      -7.466  74.190   0.228  1.00  0.00           H
ATOM   4910  HB1 CYS A 461      -6.749  71.718  -1.563  1.00  0.00           H
ATOM   4911  HB2 CYS A 461      -8.146  71.794  -0.424  1.00  0.00           H
ATOM   4912  HG1 CYS A 461      -6.395  72.493   1.662  1.00  0.00           H
ATOM   4913  N   PRO A 462      -5.145  75.077  -0.400  1.00  0.00           N
ATOM   4914  CA  PRO A 462      -3.782  75.333  -0.886  1.00  0.00           C
ATOM   4915  C   PRO A 462      -2.962  74.095  -1.433  1.00  0.00           C
ATOM   4916  O   PRO A 462      -3.293  72.948  -1.179  1.00  0.00           O
ATOM   4917  CB  PRO A 462      -3.157  75.864   0.424  1.00  0.00           C
ATOM   4918  CG  PRO A 462      -4.268  76.470   1.286  1.00  0.00           C
ATOM   4919  CD  PRO A 462      -5.487  75.691   0.850  1.00  0.00           C
ATOM   4920  HA  PRO A 462      -3.780  76.108  -1.638  1.00  0.00           H
ATOM   4921  HB1 PRO A 462      -2.367  76.638   0.326  1.00  0.00           H
ATOM   4922  HB2 PRO A 462      -2.843  75.114   1.181  1.00  0.00           H
ATOM   4923  HG1 PRO A 462      -4.105  76.525   2.383  1.00  0.00           H
ATOM   4924  HG2 PRO A 462      -4.351  77.549   1.036  1.00  0.00           H
ATOM   4925  HD1 PRO A 462      -5.693  74.907   1.611  1.00  0.00           H
ATOM   4926  HD2 PRO A 462      -6.347  76.387   0.742  1.00  0.00           H
ATOM   4927  N   TYR A 463      -1.872  74.538  -2.097  1.00  0.00           N
ATOM   4928  CA  TYR A 463      -0.890  73.636  -2.624  1.00  0.00           C
ATOM   4929  C   TYR A 463       0.026  72.997  -1.622  1.00  0.00           C
ATOM   4930  O   TYR A 463      -0.025  71.746  -1.649  1.00  0.00           O
ATOM   4931  CB  TYR A 463      -0.028  74.326  -3.697  1.00  0.00           C
ATOM   4932  CG  TYR A 463       1.044  73.411  -4.386  1.00  0.00           C
ATOM   4933  CD1 TYR A 463       2.400  73.522  -3.925  1.00  0.00           C
ATOM   4934  CD2 TYR A 463       0.789  72.506  -5.414  1.00  0.00           C
ATOM   4935  CE1 TYR A 463       3.404  72.758  -4.443  1.00  0.00           C
ATOM   4936  CE2 TYR A 463       1.791  71.679  -5.931  1.00  0.00           C
ATOM   4937  CZ  TYR A 463       3.133  71.842  -5.462  1.00  0.00           C
ATOM   4938  OH  TYR A 463       4.173  71.064  -6.046  1.00  0.00           O
ATOM   4939  HN  TYR A 463      -1.752  75.520  -2.227  1.00  0.00           H
ATOM   4940  HA  TYR A 463      -1.341  72.771  -3.087  1.00  0.00           H
ATOM   4941  HB1 TYR A 463       0.551  75.105  -3.157  1.00  0.00           H
ATOM   4942  HB2 TYR A 463      -0.653  74.901  -4.413  1.00  0.00           H
ATOM   4943  HD1 TYR A 463       2.734  74.192  -3.147  1.00  0.00           H
ATOM   4944  HD2 TYR A 463      -0.254  72.330  -5.627  1.00  0.00           H
ATOM   4945  HE1 TYR A 463       4.414  72.971  -4.129  1.00  0.00           H
ATOM   4946  HE2 TYR A 463       1.514  70.925  -6.652  1.00  0.00           H
ATOM   4947  HH  TYR A 463       3.855  70.710  -6.879  1.00  0.00           H
ATOM   4948  N   GLN A 464       0.662  73.844  -0.814  1.00  0.00           N
ATOM   4949  CA  GLN A 464       1.257  73.246   0.387  1.00  0.00           C
ATOM   4950  C   GLN A 464       0.273  72.794   1.423  1.00  0.00           C
ATOM   4951  O   GLN A 464      -0.844  73.237   1.483  1.00  0.00           O
ATOM   4952  CB  GLN A 464       2.150  74.361   0.976  1.00  0.00           C
ATOM   4953  CG  GLN A 464       3.493  74.641   0.259  1.00  0.00           C
ATOM   4954  CD  GLN A 464       4.353  73.404  -0.095  1.00  0.00           C
ATOM   4955  NE2 GLN A 464       4.555  72.516   0.898  1.00  0.00           N
ATOM   4956  OE1 GLN A 464       4.879  73.286  -1.166  1.00  0.00           O
ATOM   4957  HN  GLN A 464       0.652  74.839  -0.878  1.00  0.00           H
ATOM   4958  HA  GLN A 464       2.017  72.533   0.105  1.00  0.00           H
ATOM   4959  HB1 GLN A 464       2.575  74.061   1.959  1.00  0.00           H
ATOM   4960  HB2 GLN A 464       1.586  75.317   0.990  1.00  0.00           H
ATOM   4961  HG1 GLN A 464       4.170  75.295   0.849  1.00  0.00           H
ATOM   4962  HG2 GLN A 464       3.147  75.137  -0.673  1.00  0.00           H
ATOM   4963 1HE2 GLN A 464       5.132  71.728   0.683  1.00  0.00           H
ATOM   4964 2HE2 GLN A 464       4.002  72.565   1.730  1.00  0.00           H
ATOM   4965  N   ALA A 465       0.641  71.803   2.202  1.00  0.00           N
ATOM   4966  CA  ALA A 465      -0.245  71.173   3.170  1.00  0.00           C
ATOM   4967  C   ALA A 465      -0.466  71.983   4.450  1.00  0.00           C
ATOM   4968  O   ALA A 465       0.501  72.322   5.116  1.00  0.00           O
ATOM   4969  CB  ALA A 465       0.398  69.828   3.533  1.00  0.00           C
ATOM   4970  HN  ALA A 465       1.567  71.436   2.229  1.00  0.00           H
ATOM   4971  HA  ALA A 465      -1.255  71.049   2.810  1.00  0.00           H
ATOM   4972  HB1 ALA A 465       1.406  69.867   3.997  1.00  0.00           H
ATOM   4973  HB2 ALA A 465       0.413  69.182   2.629  1.00  0.00           H
ATOM   4974  HB3 ALA A 465      -0.312  69.398   4.272  1.00  0.00           H
ATOM   4975  N   LYS A 466      -1.714  72.229   4.785  1.00  0.00           N
ATOM   4976  CA  LYS A 466      -2.213  72.764   6.025  1.00  0.00           C
ATOM   4977  C   LYS A 466      -3.351  71.743   6.355  1.00  0.00           C
ATOM   4978  O   LYS A 466      -4.144  71.323   5.443  1.00  0.00           O
ATOM   4979  CB  LYS A 466      -2.621  74.162   5.783  1.00  0.00           C
ATOM   4980  CG  LYS A 466      -1.724  75.076   4.933  1.00  0.00           C
ATOM   4981  CD  LYS A 466      -0.358  75.426   5.583  1.00  0.00           C
ATOM   4982  CE  LYS A 466       0.636  76.063   4.593  1.00  0.00           C
ATOM   4983  NZ  LYS A 466       1.571  77.046   5.280  1.00  0.00           N
ATOM   4984  HN  LYS A 466      -2.430  72.064   4.112  1.00  0.00           H
ATOM   4985  HA  LYS A 466      -1.452  72.659   6.782  1.00  0.00           H
ATOM   4986  HB1 LYS A 466      -2.789  74.732   6.722  1.00  0.00           H
ATOM   4987  HB2 LYS A 466      -3.548  74.119   5.172  1.00  0.00           H
ATOM   4988  HG1 LYS A 466      -2.214  76.068   4.836  1.00  0.00           H
ATOM   4989  HG2 LYS A 466      -1.523  74.658   3.924  1.00  0.00           H
ATOM   4990  HD1 LYS A 466       0.168  74.509   5.924  1.00  0.00           H
ATOM   4991  HD2 LYS A 466      -0.569  75.968   6.530  1.00  0.00           H
ATOM   4992  HE1 LYS A 466       0.193  76.649   3.759  1.00  0.00           H
ATOM   4993  HE2 LYS A 466       1.190  75.274   4.042  1.00  0.00           H
ATOM   4994  HZ1 LYS A 466       2.230  77.448   4.583  1.00  0.00           H
ATOM   4995  HZ2 LYS A 466       2.074  76.489   6.000  1.00  0.00           H
ATOM   4996  HZ3 LYS A 466       1.008  77.803   5.716  1.00  0.00           H
ATOM   4997  N   ALA A 467      -3.505  71.232   7.638  1.00  0.00           N
ATOM   4998  CA  ALA A 467      -4.523  70.318   8.076  1.00  0.00           C
ATOM   4999  C   ALA A 467      -5.958  70.865   7.800  1.00  0.00           C
ATOM   5000  O   ALA A 467      -6.263  72.014   8.070  1.00  0.00           O
ATOM   5001  CB  ALA A 467      -4.494  69.987   9.590  1.00  0.00           C
ATOM   5002  HN  ALA A 467      -2.805  71.390   8.331  1.00  0.00           H
ATOM   5003  HA  ALA A 467      -4.315  69.424   7.508  1.00  0.00           H
ATOM   5004  HB1 ALA A 467      -4.854  70.869  10.161  1.00  0.00           H
ATOM   5005  HB2 ALA A 467      -3.512  69.796  10.074  1.00  0.00           H
ATOM   5006  HB3 ALA A 467      -5.105  69.074   9.752  1.00  0.00           H
ATOM   5007  N   LYS A 468      -6.879  70.043   7.267  1.00  0.00           N
ATOM   5008  CA  LYS A 468      -8.213  70.369   6.963  1.00  0.00           C
ATOM   5009  C   LYS A 468      -9.003  69.072   7.147  1.00  0.00           C
ATOM   5010  O   LYS A 468      -8.577  68.083   6.545  1.00  0.00           O
ATOM   5011  CB  LYS A 468      -8.425  70.936   5.525  1.00  0.00           C
ATOM   5012  CG  LYS A 468      -9.729  71.687   5.229  1.00  0.00           C
ATOM   5013  CD  LYS A 468      -9.969  72.961   6.101  1.00  0.00           C
ATOM   5014  CE  LYS A 468     -11.084  73.770   5.517  1.00  0.00           C
ATOM   5015  NZ  LYS A 468     -11.521  74.852   6.404  1.00  0.00           N
ATOM   5016  HN  LYS A 468      -6.640  69.077   7.199  1.00  0.00           H
ATOM   5017  HA  LYS A 468      -8.523  71.061   7.733  1.00  0.00           H
ATOM   5018  HB1 LYS A 468      -8.345  70.138   4.757  1.00  0.00           H
ATOM   5019  HB2 LYS A 468      -7.630  71.662   5.248  1.00  0.00           H
ATOM   5020  HG1 LYS A 468     -10.617  71.072   5.486  1.00  0.00           H
ATOM   5021  HG2 LYS A 468      -9.783  71.789   4.125  1.00  0.00           H
ATOM   5022  HD1 LYS A 468      -9.007  73.516   6.148  1.00  0.00           H
ATOM   5023  HD2 LYS A 468     -10.180  72.482   7.080  1.00  0.00           H
ATOM   5024  HE1 LYS A 468     -12.033  73.206   5.385  1.00  0.00           H
ATOM   5025  HE2 LYS A 468     -10.840  74.351   4.602  1.00  0.00           H
ATOM   5026  HZ1 LYS A 468     -12.126  75.516   5.879  1.00  0.00           H
ATOM   5027  HZ2 LYS A 468     -10.785  75.331   6.960  1.00  0.00           H
ATOM   5028  HZ3 LYS A 468     -12.216  74.523   7.104  1.00  0.00           H
ATOM   5029  N   ALA A 469     -10.130  69.068   7.938  1.00  0.00           N
ATOM   5030  CA  ALA A 469     -11.098  68.026   7.987  1.00  0.00           C
ATOM   5031  C   ALA A 469     -11.875  67.815   6.656  1.00  0.00           C
ATOM   5032  O   ALA A 469     -12.673  68.616   6.234  1.00  0.00           O
ATOM   5033  CB  ALA A 469     -11.923  68.221   9.256  1.00  0.00           C
ATOM   5034  HN  ALA A 469     -10.468  69.867   8.430  1.00  0.00           H
ATOM   5035  HA  ALA A 469     -10.572  67.114   8.223  1.00  0.00           H
ATOM   5036  HB1 ALA A 469     -12.473  69.179   9.141  1.00  0.00           H
ATOM   5037  HB2 ALA A 469     -11.357  68.335  10.205  1.00  0.00           H
ATOM   5038  HB3 ALA A 469     -12.652  67.388   9.356  1.00  0.00           H
ATOM   5039  N   ARG A 470     -11.647  66.621   6.070  1.00  0.00           N
ATOM   5040  CA  ARG A 470     -12.125  66.195   4.723  1.00  0.00           C
ATOM   5041  C   ARG A 470     -12.258  64.611   4.851  1.00  0.00           C
ATOM   5042  O   ARG A 470     -11.753  63.993   5.803  1.00  0.00           O
ATOM   5043  CB  ARG A 470     -11.125  66.623   3.560  1.00  0.00           C
ATOM   5044  CG  ARG A 470      -9.755  65.922   3.682  1.00  0.00           C
ATOM   5045  CD  ARG A 470      -8.872  66.079   2.394  1.00  0.00           C
ATOM   5046  NE  ARG A 470      -7.597  65.322   2.621  1.00  0.00           N
ATOM   5047  CZ  ARG A 470      -6.722  65.107   1.640  1.00  0.00           C
ATOM   5048  NH1 ARG A 470      -6.888  65.577   0.403  1.00  0.00           N
ATOM   5049  NH2 ARG A 470      -5.646  64.357   1.729  1.00  0.00           N
ATOM   5050  HN  ARG A 470     -11.051  65.986   6.555  1.00  0.00           H
ATOM   5051  HA  ARG A 470     -13.082  66.670   4.561  1.00  0.00           H
ATOM   5052  HB1 ARG A 470     -11.089  67.733   3.524  1.00  0.00           H
ATOM   5053  HB2 ARG A 470     -11.650  66.430   2.600  1.00  0.00           H
ATOM   5054  HG1 ARG A 470      -9.895  64.832   3.846  1.00  0.00           H
[truncated: 74,360 more chars]
