# Supplementary material for: Structural insight into small molecule action on Frizzleds
Source: Nat Commun. 2020 Jan 21;11:414. doi: 10.1038/s41467-019-14149-3 (PMC6972889; doi:10.1038/s41467-019-14149-3)
Supplement: Supplementary file 15 — Supplementary Data 14 [file 41467_2019_14149_MOESM15_ESM.txt]

HELIX    1   1 SER A  192  ASP A  223  1                                  32
HELIX    2   2 ARG A  232  LEU A  253  1                                  22
HELIX    3   3 LEU A  275  SER A  277  1                                   3
HELIX    4   4 ALA A  281  GLY A  312  1                                  32
HELIX    5   5 VAL A  325  ALA A  344  1                                  20
HELIX    6   6 ASP A  365  VAL A  399  1                                  35
HELIX    7   7 GLY A  404  VAL A  440  1                                  37
HELIX    8   8 ARG A  442  HSD A  453  1                                  12
HELIX    9   9 LEU A  473  VAL A  494  1                                  22
HELIX   10  10 THR A  499  ARG A  509  1                                  11
ATOM      1  N   ASP A 156     -30.507  90.135  -9.569  1.00  0.00           N
ATOM      2  CA  ASP A 156     -30.923  89.907 -10.966  1.00  0.00           C
ATOM      3  C   ASP A 156     -32.268  89.200 -10.989  1.00  0.00           C
ATOM      4  O   ASP A 156     -32.934  89.225  -9.960  1.00  0.00           O
ATOM      5  CB  ASP A 156     -29.732  89.073 -11.576  1.00  0.00           C
ATOM      6  CG  ASP A 156     -29.877  88.811 -13.023  1.00  0.00           C
ATOM      7  OD1 ASP A 156     -29.180  87.973 -13.624  1.00  0.00           O
ATOM      8  OD2 ASP A 156     -30.702  89.539 -13.627  1.00  0.00           O
ATOM      9  HA  ASP A 156     -31.014  90.829 -11.521  1.00  0.00           H
ATOM     10  HB1 ASP A 156     -29.661  88.096 -11.054  1.00  0.00           H
ATOM     11  HB2 ASP A 156     -28.823  89.701 -11.459  1.00  0.00           H
ATOM     12  HT1 ASP A 156     -31.222  90.713  -9.081  1.00  0.00           H
ATOM     13  HT2 ASP A 156     -29.577  90.579  -9.429  1.00  0.00           H
ATOM     14  HT3 ASP A 156     -30.428  89.293  -8.962  1.00  0.00           H
ATOM     15  N   ILE A 157     -32.835  88.742 -12.147  1.00  0.00           N
ATOM     16  CA  ILE A 157     -34.083  87.945 -12.280  1.00  0.00           C
ATOM     17  C   ILE A 157     -33.761  86.446 -12.282  1.00  0.00           C
ATOM     18  O   ILE A 157     -32.610  86.049 -12.503  1.00  0.00           O
ATOM     19  CB  ILE A 157     -34.733  88.434 -13.622  1.00  0.00           C
ATOM     20  CG1 ILE A 157     -36.121  87.707 -13.840  1.00  0.00           C
ATOM     21  CG2 ILE A 157     -33.795  88.193 -14.750  1.00  0.00           C
ATOM     22  CD  ILE A 157     -36.973  88.228 -14.973  1.00  0.00           C
ATOM     23  HN  ILE A 157     -32.199  88.787 -12.914  1.00  0.00           H
ATOM     24  HA  ILE A 157     -34.791  88.228 -11.516  1.00  0.00           H
ATOM     25  HB  ILE A 157     -34.962  89.520 -13.560  1.00  0.00           H
ATOM     26 1HG1 ILE A 157     -36.683  87.979 -12.921  1.00  0.00           H
ATOM     27 2HG1 ILE A 157     -35.949  86.610 -13.884  1.00  0.00           H
ATOM     28 1HG2 ILE A 157     -32.857  88.787 -14.708  1.00  0.00           H
ATOM     29 2HG2 ILE A 157     -34.332  88.483 -15.677  1.00  0.00           H
ATOM     30 3HG2 ILE A 157     -33.395  87.157 -14.790  1.00  0.00           H
ATOM     31  HD1 ILE A 157     -37.961  87.749 -14.811  1.00  0.00           H
ATOM     32  HD2 ILE A 157     -36.594  87.874 -15.956  1.00  0.00           H
ATOM     33  HD3 ILE A 157     -36.934  89.319 -14.770  1.00  0.00           H
ATOM     34  N   GLY A 158     -34.634  85.421 -11.954  1.00  0.00           N
ATOM     35  CA  GLY A 158     -34.312  83.987 -11.725  1.00  0.00           C
ATOM     36  C   GLY A 158     -33.313  83.645 -10.594  1.00  0.00           C
ATOM     37  O   GLY A 158     -32.775  84.564  -9.961  1.00  0.00           O
ATOM     38  HN  GLY A 158     -35.586  85.568 -11.697  1.00  0.00           H
ATOM     39  HA1 GLY A 158     -33.914  83.583 -12.645  1.00  0.00           H
ATOM     40  HA2 GLY A 158     -35.309  83.668 -11.459  1.00  0.00           H
ATOM     41  N   PHE A 159     -32.993  82.328 -10.359  1.00  0.00           N
ATOM     42  CA  PHE A 159     -32.101  81.846  -9.342  1.00  0.00           C
ATOM     43  C   PHE A 159     -30.651  82.404  -9.278  1.00  0.00           C
ATOM     44  O   PHE A 159     -29.983  82.657 -10.274  1.00  0.00           O
ATOM     45  CB  PHE A 159     -32.088  80.335  -9.177  1.00  0.00           C
ATOM     46  CG  PHE A 159     -33.459  79.727  -8.903  1.00  0.00           C
ATOM     47  CD1 PHE A 159     -33.824  78.549  -9.603  1.00  0.00           C
ATOM     48  CD2 PHE A 159     -34.355  80.312  -8.020  1.00  0.00           C
ATOM     49  CE1 PHE A 159     -35.115  77.983  -9.475  1.00  0.00           C
ATOM     50  CE2 PHE A 159     -35.652  79.800  -7.929  1.00  0.00           C
ATOM     51  CZ  PHE A 159     -36.017  78.605  -8.600  1.00  0.00           C
ATOM     52  HN  PHE A 159     -33.542  81.605 -10.770  1.00  0.00           H
ATOM     53  HA  PHE A 159     -32.529  82.227  -8.426  1.00  0.00           H
ATOM     54  HB1 PHE A 159     -31.463  80.011  -8.318  1.00  0.00           H
ATOM     55  HB2 PHE A 159     -31.629  79.977 -10.123  1.00  0.00           H
ATOM     56  HD1 PHE A 159     -33.209  78.131 -10.386  1.00  0.00           H
ATOM     57  HD2 PHE A 159     -34.110  81.084  -7.305  1.00  0.00           H
ATOM     58  HE1 PHE A 159     -35.501  77.160 -10.057  1.00  0.00           H
ATOM     59  HE2 PHE A 159     -36.394  80.223  -7.268  1.00  0.00           H
ATOM     60  HZ  PHE A 159     -37.012  78.205  -8.477  1.00  0.00           H
ATOM     61  N   TRP A 160     -30.103  82.548  -8.062  1.00  0.00           N
ATOM     62  CA  TRP A 160     -28.741  82.982  -7.880  1.00  0.00           C
ATOM     63  C   TRP A 160     -28.127  82.161  -6.790  1.00  0.00           C
ATOM     64  O   TRP A 160     -28.689  82.011  -5.733  1.00  0.00           O
ATOM     65  CB  TRP A 160     -28.575  84.520  -7.472  1.00  0.00           C
ATOM     66  CG  TRP A 160     -27.285  85.129  -7.193  1.00  0.00           C
ATOM     67  CD1 TRP A 160     -26.576  85.836  -8.151  1.00  0.00           C
ATOM     68  CD2 TRP A 160     -26.368  85.106  -6.042  1.00  0.00           C
ATOM     69  CE2 TRP A 160     -25.164  85.658  -6.405  1.00  0.00           C
ATOM     70  CE3 TRP A 160     -26.519  84.635  -4.749  1.00  0.00           C
ATOM     71  NE1 TRP A 160     -25.337  86.081  -7.678  1.00  0.00           N
ATOM     72  CZ2 TRP A 160     -24.042  85.716  -5.658  1.00  0.00           C
ATOM     73  CZ3 TRP A 160     -25.417  84.742  -3.873  1.00  0.00           C
ATOM     74  CH2 TRP A 160     -24.178  85.203  -4.360  1.00  0.00           C
ATOM     75  HN  TRP A 160     -30.646  82.336  -7.253  1.00  0.00           H
ATOM     76  HA  TRP A 160     -28.126  82.685  -8.716  1.00  0.00           H
ATOM     77  HB1 TRP A 160     -29.215  84.700  -6.581  1.00  0.00           H
ATOM     78  HB2 TRP A 160     -29.013  85.064  -8.336  1.00  0.00           H
ATOM     79  HD1 TRP A 160     -26.852  85.945  -9.189  1.00  0.00           H
ATOM     80  HE1 TRP A 160     -24.787  86.789  -8.063  1.00  0.00           H
ATOM     81  HE3 TRP A 160     -27.496  84.281  -4.455  1.00  0.00           H
ATOM     82  HZ2 TRP A 160     -23.160  86.231  -6.011  1.00  0.00           H
ATOM     83  HZ3 TRP A 160     -25.489  84.563  -2.811  1.00  0.00           H
ATOM     84  HH2 TRP A 160     -23.302  85.058  -3.744  1.00  0.00           H
ATOM     85  N   CYS A 161     -26.921  81.644  -7.065  1.00  0.00           N
ATOM     86  CA  CYS A 161     -26.122  80.974  -6.045  1.00  0.00           C
ATOM     87  C   CYS A 161     -24.762  81.654  -5.881  1.00  0.00           C
ATOM     88  O   CYS A 161     -24.248  82.389  -6.766  1.00  0.00           O
ATOM     89  CB  CYS A 161     -25.768  79.536  -6.520  1.00  0.00           C
ATOM     90  SG  CYS A 161     -27.266  78.576  -6.636  1.00  0.00           S
ATOM     91  HN  CYS A 161     -26.523  82.035  -7.892  1.00  0.00           H
ATOM     92  HA  CYS A 161     -26.698  80.858  -5.140  1.00  0.00           H
ATOM     93  HB1 CYS A 161     -25.034  79.025  -5.862  1.00  0.00           H
ATOM     94  HB2 CYS A 161     -25.243  79.626  -7.496  1.00  0.00           H
ATOM     95  N   PRO A 162     -24.071  81.511  -4.745  1.00  0.00           N
ATOM     96  CA  PRO A 162     -22.650  81.674  -4.509  1.00  0.00           C
ATOM     97  C   PRO A 162     -21.891  81.036  -5.654  1.00  0.00           C
ATOM     98  O   PRO A 162     -22.379  80.091  -6.287  1.00  0.00           O
ATOM     99  CB  PRO A 162     -22.363  80.966  -3.185  1.00  0.00           C
ATOM    100  CG  PRO A 162     -23.713  81.130  -2.453  1.00  0.00           C
ATOM    101  CD  PRO A 162     -24.762  81.039  -3.563  1.00  0.00           C
ATOM    102  HA  PRO A 162     -22.408  82.725  -4.583  1.00  0.00           H
ATOM    103  HB1 PRO A 162     -21.575  81.461  -2.579  1.00  0.00           H
ATOM    104  HB2 PRO A 162     -22.179  79.877  -3.304  1.00  0.00           H
ATOM    105  HG1 PRO A 162     -23.865  80.388  -1.640  1.00  0.00           H
ATOM    106  HG2 PRO A 162     -23.719  82.144  -2.003  1.00  0.00           H
ATOM    107  HD1 PRO A 162     -24.979  79.964  -3.743  1.00  0.00           H
ATOM    108  HD2 PRO A 162     -25.655  81.577  -3.178  1.00  0.00           H
ATOM    109  N   ARG A 163     -20.707  81.508  -5.963  1.00  0.00           N
ATOM    110  CA  ARG A 163     -19.917  81.086  -7.118  1.00  0.00           C
ATOM    111  C   ARG A 163     -19.632  79.601  -7.153  1.00  0.00           C
ATOM    112  O   ARG A 163     -19.631  79.040  -8.286  1.00  0.00           O
ATOM    113  CB  ARG A 163     -18.719  82.014  -7.300  1.00  0.00           C
ATOM    114  CG  ARG A 163     -19.038  83.555  -7.409  1.00  0.00           C
ATOM    115  CD  ARG A 163     -19.880  83.826  -8.742  1.00  0.00           C
ATOM    116  NE  ARG A 163     -20.003  85.291  -9.031  1.00  0.00           N
ATOM    117  CZ  ARG A 163     -21.144  85.832  -9.448  1.00  0.00           C
ATOM    118  NH1 ARG A 163     -22.166  85.116  -9.919  1.00  0.00           N
ATOM    119  NH2 ARG A 163     -21.325  87.159  -9.618  1.00  0.00           N
ATOM    120  HN  ARG A 163     -20.300  82.282  -5.483  1.00  0.00           H
ATOM    121  HA  ARG A 163     -20.592  81.085  -7.961  1.00  0.00           H
ATOM    122  HB1 ARG A 163     -18.120  81.657  -8.164  1.00  0.00           H
ATOM    123  HB2 ARG A 163     -18.059  81.811  -6.429  1.00  0.00           H
ATOM    124  HG1 ARG A 163     -18.198  84.281  -7.461  1.00  0.00           H
ATOM    125  HG2 ARG A 163     -19.637  83.950  -6.561  1.00  0.00           H
ATOM    126  HD1 ARG A 163     -20.877  83.346  -8.639  1.00  0.00           H
ATOM    127  HD2 ARG A 163     -19.342  83.258  -9.531  1.00  0.00           H
ATOM    128  HE  ARG A 163     -19.443  86.041  -8.679  1.00  0.00           H
ATOM    129 1HH1 ARG A 163     -22.041  84.140 -10.098  1.00  0.00           H
ATOM    130 2HH1 ARG A 163     -22.755  85.673 -10.503  1.00  0.00           H
ATOM    131 1HH2 ARG A 163     -20.701  87.627  -8.993  1.00  0.00           H
ATOM    132 2HH2 ARG A 163     -22.269  87.453  -9.776  1.00  0.00           H
HETATM  133  N   HSD A 164     -19.344  78.920  -5.997  1.00  0.00           N
HETATM  134  CA  HSD A 164     -18.895  77.562  -5.922  1.00  0.00           C
HETATM  135  C   HSD A 164     -20.074  76.647  -5.788  1.00  0.00           C
HETATM  136  O   HSD A 164     -19.955  75.501  -5.455  1.00  0.00           O
HETATM  137  CB  HSD A 164     -17.932  77.383  -4.715  1.00  0.00           C
HETATM  138  CG  HSD A 164     -16.603  78.080  -4.791  1.00  0.00           C
HETATM  139  CD2 HSD A 164     -15.992  78.781  -3.827  1.00  0.00           C
HETATM  140  ND1 HSD A 164     -15.913  78.288  -5.942  1.00  0.00           N
HETATM  141  CE1 HSD A 164     -14.835  79.046  -5.735  1.00  0.00           C
HETATM  142  NE2 HSD A 164     -14.858  79.447  -4.401  1.00  0.00           N
HETATM  143  HN  HSD A 164     -19.311  79.512  -5.195  1.00  0.00           H
HETATM  144  HA  HSD A 164     -18.381  77.215  -6.806  1.00  0.00           H
HETATM  145  HB1 HSD A 164     -17.733  76.291  -4.669  1.00  0.00           H
HETATM  146  HB2 HSD A 164     -18.523  77.792  -3.867  1.00  0.00           H
HETATM  147  HD1 HSD A 164     -16.099  77.862  -6.827  1.00  0.00           H
HETATM  148  HD2 HSD A 164     -16.294  79.046  -2.821  1.00  0.00           H
HETATM  149  HE1 HSD A 164     -14.092  79.276  -6.499  1.00  0.00           H
ATOM    150  N   LEU A 165     -21.322  77.195  -5.936  1.00  0.00           N
ATOM    151  CA  LEU A 165     -22.497  76.316  -6.054  1.00  0.00           C
ATOM    152  C   LEU A 165     -23.077  76.614  -7.362  1.00  0.00           C
ATOM    153  O   LEU A 165     -23.060  77.708  -7.890  1.00  0.00           O
ATOM    154  CB  LEU A 165     -23.559  76.560  -4.991  1.00  0.00           C
ATOM    155  CG  LEU A 165     -23.115  76.075  -3.553  1.00  0.00           C
ATOM    156  CD1 LEU A 165     -22.187  77.053  -2.742  1.00  0.00           C
ATOM    157  CD2 LEU A 165     -24.401  75.796  -2.765  1.00  0.00           C
ATOM    158  HN  LEU A 165     -21.467  78.152  -6.172  1.00  0.00           H
ATOM    159  HA  LEU A 165     -22.215  75.279  -5.944  1.00  0.00           H
ATOM    160  HB1 LEU A 165     -24.453  75.916  -5.134  1.00  0.00           H
ATOM    161  HB2 LEU A 165     -23.873  77.626  -5.009  1.00  0.00           H
ATOM    162  HG  LEU A 165     -22.588  75.115  -3.741  1.00  0.00           H
ATOM    163 1HD1 LEU A 165     -21.265  77.340  -3.290  1.00  0.00           H
ATOM    164 2HD1 LEU A 165     -22.108  76.519  -1.771  1.00  0.00           H
ATOM    165 3HD1 LEU A 165     -22.682  78.045  -2.692  1.00  0.00           H
ATOM    166 1HD2 LEU A 165     -25.044  76.691  -2.612  1.00  0.00           H
ATOM    167 2HD2 LEU A 165     -24.016  75.611  -1.740  1.00  0.00           H
ATOM    168 3HD2 LEU A 165     -24.985  74.951  -3.189  1.00  0.00           H
ATOM    169  N   LYS A 166     -23.786  75.634  -7.979  1.00  0.00           N
ATOM    170  CA  LYS A 166     -24.585  75.888  -9.180  1.00  0.00           C
ATOM    171  C   LYS A 166     -26.102  75.729  -8.825  1.00  0.00           C
ATOM    172  O   LYS A 166     -26.470  75.249  -7.776  1.00  0.00           O
ATOM    173  CB  LYS A 166     -24.075  75.066 -10.355  1.00  0.00           C
ATOM    174  CG  LYS A 166     -22.978  75.749 -11.127  1.00  0.00           C
ATOM    175  CD  LYS A 166     -23.313  77.075 -11.835  1.00  0.00           C
ATOM    176  CE  LYS A 166     -23.137  76.997 -13.403  1.00  0.00           C
ATOM    177  NZ  LYS A 166     -24.129  76.028 -13.980  1.00  0.00           N
ATOM    178  HN  LYS A 166     -23.891  74.805  -7.436  1.00  0.00           H
ATOM    179  HA  LYS A 166     -24.453  76.932  -9.426  1.00  0.00           H
ATOM    180  HB1 LYS A 166     -24.900  74.760 -11.033  1.00  0.00           H
ATOM    181  HB2 LYS A 166     -23.623  74.256  -9.742  1.00  0.00           H
ATOM    182  HG1 LYS A 166     -22.778  74.965 -11.888  1.00  0.00           H
ATOM    183  HG2 LYS A 166     -22.092  75.875 -10.469  1.00  0.00           H
ATOM    184  HD1 LYS A 166     -22.765  77.973 -11.476  1.00  0.00           H
ATOM    185  HD2 LYS A 166     -24.381  77.359 -11.722  1.00  0.00           H
ATOM    186  HE1 LYS A 166     -22.106  76.653 -13.636  1.00  0.00           H
ATOM    187  HE2 LYS A 166     -23.298  78.000 -13.852  1.00  0.00           H
ATOM    188  HZ1 LYS A 166     -25.043  76.523 -13.960  1.00  0.00           H
ATOM    189  HZ2 LYS A 166     -24.162  75.098 -13.516  1.00  0.00           H
ATOM    190  HZ3 LYS A 166     -23.964  75.918 -15.002  1.00  0.00           H
ATOM    191  N   THR A 167     -26.957  76.335  -9.680  1.00  0.00           N
ATOM    192  CA  THR A 167     -28.402  76.496  -9.488  1.00  0.00           C
ATOM    193  C   THR A 167     -29.135  75.222  -9.677  1.00  0.00           C
ATOM    194  O   THR A 167     -28.743  74.408 -10.494  1.00  0.00           O
ATOM    195  CB  THR A 167     -29.053  77.569 -10.393  1.00  0.00           C
ATOM    196  CG2 THR A 167     -28.830  78.955  -9.620  1.00  0.00           C
ATOM    197  OG1 THR A 167     -28.423  77.638 -11.700  1.00  0.00           O
ATOM    198  HN  THR A 167     -26.695  76.827 -10.506  1.00  0.00           H
ATOM    199  HA  THR A 167     -28.590  76.809  -8.472  1.00  0.00           H
ATOM    200  HB  THR A 167     -30.117  77.372 -10.643  1.00  0.00           H
ATOM    201  HG1 THR A 167     -28.702  78.538 -11.887  1.00  0.00           H
ATOM    202 1HG2 THR A 167     -29.451  79.029  -8.702  1.00  0.00           H
ATOM    203 2HG2 THR A 167     -29.046  79.729 -10.389  1.00  0.00           H
ATOM    204 3HG2 THR A 167     -27.796  79.196  -9.294  1.00  0.00           H
ATOM    205  N   SER A 168     -30.081  74.927  -8.772  1.00  0.00           N
ATOM    206  CA  SER A 168     -30.811  73.675  -8.718  1.00  0.00           C
ATOM    207  C   SER A 168     -32.223  74.010  -9.050  1.00  0.00           C
ATOM    208  O   SER A 168     -32.772  75.071  -8.799  1.00  0.00           O
ATOM    209  CB  SER A 168     -30.710  73.123  -7.263  1.00  0.00           C
ATOM    210  OG  SER A 168     -31.397  71.907  -7.092  1.00  0.00           O
ATOM    211  HN  SER A 168     -30.243  75.480  -7.958  1.00  0.00           H
ATOM    212  HA  SER A 168     -30.458  72.903  -9.385  1.00  0.00           H
ATOM    213  HB1 SER A 168     -31.032  73.795  -6.438  1.00  0.00           H
ATOM    214  HB2 SER A 168     -29.627  72.961  -7.079  1.00  0.00           H
ATOM    215  HG1 SER A 168     -30.941  71.244  -7.616  1.00  0.00           H
ATOM    216  N   GLY A 169     -32.871  73.038  -9.746  1.00  0.00           N
ATOM    217  CA  GLY A 169     -34.346  73.081  -9.957  1.00  0.00           C
ATOM    218  C   GLY A 169     -35.193  72.537  -8.876  1.00  0.00           C
ATOM    219  O   GLY A 169     -36.406  72.560  -8.830  1.00  0.00           O
ATOM    220  HN  GLY A 169     -32.407  72.270 -10.179  1.00  0.00           H
ATOM    221  HA1 GLY A 169     -34.492  72.398 -10.781  1.00  0.00           H
ATOM    222  HA2 GLY A 169     -34.652  74.103 -10.122  1.00  0.00           H
ATOM    223  N   GLY A 170     -34.522  71.885  -7.910  1.00  0.00           N
ATOM    224  CA  GLY A 170     -35.113  71.027  -6.943  1.00  0.00           C
ATOM    225  C   GLY A 170     -35.841  71.656  -5.767  1.00  0.00           C
ATOM    226  O   GLY A 170     -35.919  72.901  -5.627  1.00  0.00           O
ATOM    227  HN  GLY A 170     -33.528  71.950  -7.909  1.00  0.00           H
ATOM    228  HA1 GLY A 170     -34.226  70.561  -6.541  1.00  0.00           H
ATOM    229  HA2 GLY A 170     -35.776  70.342  -7.452  1.00  0.00           H
ATOM    230  N   GLN A 171     -36.326  70.735  -4.914  1.00  0.00           N
ATOM    231  CA  GLN A 171     -36.779  71.144  -3.578  1.00  0.00           C
ATOM    232  C   GLN A 171     -35.779  70.695  -2.557  1.00  0.00           C
ATOM    233  O   GLN A 171     -35.126  69.678  -2.738  1.00  0.00           O
ATOM    234  CB  GLN A 171     -38.118  70.479  -3.272  1.00  0.00           C
ATOM    235  CG  GLN A 171     -38.735  70.731  -1.881  1.00  0.00           C
ATOM    236  CD  GLN A 171     -38.972  72.203  -1.581  1.00  0.00           C
ATOM    237  NE2 GLN A 171     -39.769  72.825  -2.335  1.00  0.00           N
ATOM    238  OE1 GLN A 171     -38.245  72.708  -0.671  1.00  0.00           O
ATOM    239  HN  GLN A 171     -36.328  69.748  -5.060  1.00  0.00           H
ATOM    240  HA  GLN A 171     -36.915  72.215  -3.585  1.00  0.00           H
ATOM    241  HB1 GLN A 171     -38.010  69.374  -3.231  1.00  0.00           H
ATOM    242  HB2 GLN A 171     -38.863  70.561  -4.092  1.00  0.00           H
ATOM    243  HG1 GLN A 171     -38.041  70.321  -1.116  1.00  0.00           H
ATOM    244  HG2 GLN A 171     -39.690  70.198  -1.689  1.00  0.00           H
ATOM    245 1HE2 GLN A 171     -39.955  73.800  -2.219  1.00  0.00           H
ATOM    246 2HE2 GLN A 171     -40.327  72.360  -3.022  1.00  0.00           H
ATOM    247  N   GLY A 172     -35.613  71.540  -1.482  1.00  0.00           N
ATOM    248  CA  GLY A 172     -34.422  71.370  -0.603  1.00  0.00           C
ATOM    249  C   GLY A 172     -34.538  70.408   0.528  1.00  0.00           C
ATOM    250  O   GLY A 172     -35.565  69.792   0.714  1.00  0.00           O
ATOM    251  HN  GLY A 172     -36.220  72.316  -1.334  1.00  0.00           H
ATOM    252  HA1 GLY A 172     -34.063  72.269  -0.125  1.00  0.00           H
ATOM    253  HA2 GLY A 172     -33.580  71.011  -1.174  1.00  0.00           H
ATOM    254  N   TYR A 173     -33.433  70.341   1.262  1.00  0.00           N
ATOM    255  CA  TYR A 173     -33.476  69.635   2.470  1.00  0.00           C
ATOM    256  C   TYR A 173     -33.413  70.593   3.656  1.00  0.00           C
ATOM    257  O   TYR A 173     -33.013  70.183   4.721  1.00  0.00           O
ATOM    258  CB  TYR A 173     -32.165  68.797   2.650  1.00  0.00           C
ATOM    259  CG  TYR A 173     -32.081  67.763   1.550  1.00  0.00           C
ATOM    260  CD1 TYR A 173     -31.342  67.989   0.420  1.00  0.00           C
ATOM    261  CD2 TYR A 173     -32.715  66.472   1.760  1.00  0.00           C
ATOM    262  CE1 TYR A 173     -31.161  66.947  -0.507  1.00  0.00           C
ATOM    263  CE2 TYR A 173     -32.560  65.446   0.801  1.00  0.00           C
ATOM    264  CZ  TYR A 173     -31.771  65.691  -0.312  1.00  0.00           C
ATOM    265  OH  TYR A 173     -31.569  64.709  -1.322  1.00  0.00           O
ATOM    266  HN  TYR A 173     -32.622  70.864   1.009  1.00  0.00           H
ATOM    267  HA  TYR A 173     -34.409  69.127   2.668  1.00  0.00           H
ATOM    268  HB1 TYR A 173     -32.189  68.102   3.515  1.00  0.00           H
ATOM    269  HB2 TYR A 173     -31.211  69.365   2.686  1.00  0.00           H
ATOM    270  HD1 TYR A 173     -30.873  68.956   0.321  1.00  0.00           H
ATOM    271  HD2 TYR A 173     -33.297  66.348   2.659  1.00  0.00           H
ATOM    272  HE1 TYR A 173     -30.613  67.186  -1.405  1.00  0.00           H
ATOM    273  HE2 TYR A 173     -32.925  64.451   1.005  1.00  0.00           H
ATOM    274  HH  TYR A 173     -32.125  63.990  -1.016  1.00  0.00           H
ATOM    275  N   LYS A 174     -33.655  71.887   3.521  1.00  0.00           N
ATOM    276  CA  LYS A 174     -33.649  72.869   4.590  1.00  0.00           C
ATOM    277  C   LYS A 174     -32.242  73.323   5.074  1.00  0.00           C
ATOM    278  O   LYS A 174     -32.053  73.674   6.289  1.00  0.00           O
ATOM    279  CB  LYS A 174     -34.688  72.512   5.752  1.00  0.00           C
ATOM    280  CG  LYS A 174     -36.063  72.357   5.130  1.00  0.00           C
ATOM    281  CD  LYS A 174     -36.791  73.597   4.634  1.00  0.00           C
ATOM    282  CE  LYS A 174     -36.732  74.842   5.487  1.00  0.00           C
ATOM    283  NZ  LYS A 174     -37.505  74.593   6.704  1.00  0.00           N
ATOM    284  HN  LYS A 174     -33.672  72.279   2.604  1.00  0.00           H
ATOM    285  HA  LYS A 174     -34.018  73.793   4.170  1.00  0.00           H
ATOM    286  HB1 LYS A 174     -34.685  73.287   6.549  1.00  0.00           H
ATOM    287  HB2 LYS A 174     -34.340  71.590   6.263  1.00  0.00           H
ATOM    288  HG1 LYS A 174     -36.770  71.900   5.853  1.00  0.00           H
ATOM    289  HG2 LYS A 174     -36.149  71.586   4.335  1.00  0.00           H
ATOM    290  HD1 LYS A 174     -37.841  73.309   4.414  1.00  0.00           H
ATOM    291  HD2 LYS A 174     -36.320  73.827   3.654  1.00  0.00           H
ATOM    292  HE1 LYS A 174     -37.226  75.729   5.035  1.00  0.00           H
ATOM    293  HE2 LYS A 174     -35.706  75.206   5.709  1.00  0.00           H
ATOM    294  HZ1 LYS A 174     -38.450  74.324   6.364  1.00  0.00           H
ATOM    295  HZ2 LYS A 174     -37.525  75.422   7.332  1.00  0.00           H
ATOM    296  HZ3 LYS A 174     -37.196  73.753   7.233  1.00  0.00           H
ATOM    297  N   PHE A 175     -31.160  73.345   4.234  1.00  0.00           N
ATOM    298  CA  PHE A 175     -29.799  73.626   4.670  1.00  0.00           C
ATOM    299  C   PHE A 175     -29.787  75.192   4.791  1.00  0.00           C
ATOM    300  O   PHE A 175     -30.551  75.915   4.140  1.00  0.00           O
ATOM    301  CB  PHE A 175     -28.763  73.018   3.675  1.00  0.00           C
ATOM    302  CG  PHE A 175     -27.340  73.088   4.221  1.00  0.00           C
ATOM    303  CD1 PHE A 175     -26.229  73.729   3.675  1.00  0.00           C
ATOM    304  CD2 PHE A 175     -27.231  72.352   5.422  1.00  0.00           C
ATOM    305  CE1 PHE A 175     -25.007  73.688   4.404  1.00  0.00           C
ATOM    306  CE2 PHE A 175     -26.071  72.329   6.146  1.00  0.00           C
ATOM    307  CZ  PHE A 175     -24.906  72.936   5.594  1.00  0.00           C
ATOM    308  HN  PHE A 175     -31.218  73.207   3.249  1.00  0.00           H
ATOM    309  HA  PHE A 175     -29.675  73.296   5.691  1.00  0.00           H
ATOM    310  HB1 PHE A 175     -28.742  73.615   2.737  1.00  0.00           H
ATOM    311  HB2 PHE A 175     -29.058  71.976   3.424  1.00  0.00           H
ATOM    312  HD1 PHE A 175     -26.277  74.306   2.763  1.00  0.00           H
ATOM    313  HD2 PHE A 175     -28.080  71.817   5.823  1.00  0.00           H
ATOM    314  HE1 PHE A 175     -24.137  74.137   3.949  1.00  0.00           H
ATOM    315  HE2 PHE A 175     -26.073  71.736   7.048  1.00  0.00           H
ATOM    316  HZ  PHE A 175     -23.970  72.778   6.109  1.00  0.00           H
ATOM    317  N   LEU A 176     -28.873  75.712   5.604  1.00  0.00           N
ATOM    318  CA  LEU A 176     -28.759  77.118   5.918  1.00  0.00           C
ATOM    319  C   LEU A 176     -27.770  77.575   4.904  1.00  0.00           C
ATOM    320  O   LEU A 176     -26.575  77.268   4.992  1.00  0.00           O
ATOM    321  CB  LEU A 176     -28.374  77.215   7.413  1.00  0.00           C
ATOM    322  CG  LEU A 176     -29.054  76.232   8.400  1.00  0.00           C
ATOM    323  CD1 LEU A 176     -28.493  76.340   9.814  1.00  0.00           C
ATOM    324  CD2 LEU A 176     -30.565  76.486   8.481  1.00  0.00           C
ATOM    325  HN  LEU A 176     -28.258  75.101   6.098  1.00  0.00           H
ATOM    326  HA  LEU A 176     -29.743  77.498   5.685  1.00  0.00           H
ATOM    327  HB1 LEU A 176     -28.479  78.243   7.822  1.00  0.00           H
ATOM    328  HB2 LEU A 176     -27.271  77.079   7.410  1.00  0.00           H
ATOM    329  HG  LEU A 176     -28.837  75.173   8.144  1.00  0.00           H
ATOM    330 1HD1 LEU A 176     -27.504  75.832   9.814  1.00  0.00           H
ATOM    331 2HD1 LEU A 176     -29.153  75.750  10.486  1.00  0.00           H
ATOM    332 3HD1 LEU A 176     -28.500  77.374  10.219  1.00  0.00           H
ATOM    333 1HD2 LEU A 176     -30.964  76.027   7.550  1.00  0.00           H
ATOM    334 2HD2 LEU A 176     -30.683  77.590   8.424  1.00  0.00           H
ATOM    335 3HD2 LEU A 176     -31.084  76.020   9.346  1.00  0.00           H
ATOM    336  N   GLY A 177     -28.292  78.294   3.891  1.00  0.00           N
ATOM    337  CA  GLY A 177     -27.526  78.808   2.790  1.00  0.00           C
ATOM    338  C   GLY A 177     -28.288  79.632   1.795  1.00  0.00           C
ATOM    339  O   GLY A 177     -29.217  80.376   2.173  1.00  0.00           O
ATOM    340  HN  GLY A 177     -29.243  78.580   3.978  1.00  0.00           H
ATOM    341  HA1 GLY A 177     -27.102  77.995   2.220  1.00  0.00           H
ATOM    342  HA2 GLY A 177     -26.862  79.560   3.192  1.00  0.00           H
ATOM    343  N   ILE A 178     -28.043  79.531   0.486  1.00  0.00           N
ATOM    344  CA  ILE A 178     -28.994  80.129  -0.495  1.00  0.00           C
ATOM    345  C   ILE A 178     -29.868  78.999  -1.113  1.00  0.00           C
ATOM    346  O   ILE A 178     -29.336  78.054  -1.717  1.00  0.00           O
ATOM    347  CB  ILE A 178     -28.291  81.082  -1.581  1.00  0.00           C
ATOM    348  CG1 ILE A 178     -27.346  82.210  -0.944  1.00  0.00           C
ATOM    349  CG2 ILE A 178     -29.428  81.624  -2.553  1.00  0.00           C
ATOM    350  CD  ILE A 178     -27.908  83.220   0.033  1.00  0.00           C
ATOM    351  HN  ILE A 178     -27.211  79.124   0.118  1.00  0.00           H
ATOM    352  HA  ILE A 178     -29.711  80.660   0.115  1.00  0.00           H
ATOM    353  HB  ILE A 178     -27.670  80.336  -2.122  1.00  0.00           H
ATOM    354 1HG1 ILE A 178     -26.953  82.781  -1.811  1.00  0.00           H
ATOM    355 2HG1 ILE A 178     -26.421  81.804  -0.481  1.00  0.00           H
ATOM    356 1HG2 ILE A 178     -29.923  80.755  -3.038  1.00  0.00           H
ATOM    357 2HG2 ILE A 178     -28.991  82.273  -3.342  1.00  0.00           H
ATOM    358 3HG2 ILE A 178     -30.205  82.205  -2.012  1.00  0.00           H
ATOM    359  HD1 ILE A 178     -28.275  82.574   0.860  1.00  0.00           H
ATOM    360  HD2 ILE A 178     -28.703  83.811  -0.468  1.00  0.00           H
ATOM    361  HD3 ILE A 178     -27.069  83.881   0.337  1.00  0.00           H
ATOM    362  N   ASP A 179     -31.205  79.053  -0.979  1.00  0.00           N
ATOM    363  CA  ASP A 179     -32.103  78.079  -1.501  1.00  0.00           C
ATOM    364  C   ASP A 179     -31.985  78.000  -3.051  1.00  0.00           C
ATOM    365  O   ASP A 179     -31.916  79.013  -3.774  1.00  0.00           O
ATOM    366  CB  ASP A 179     -33.641  78.166  -1.241  1.00  0.00           C
ATOM    367  CG  ASP A 179     -33.970  77.872   0.195  1.00  0.00           C
ATOM    368  OD1 ASP A 179     -35.191  77.907   0.508  1.00  0.00           O
ATOM    369  OD2 ASP A 179     -33.042  77.560   0.997  1.00  0.00           O
ATOM    370  HN  ASP A 179     -31.665  79.760  -0.446  1.00  0.00           H
ATOM    371  HA  ASP A 179     -31.685  77.142  -1.160  1.00  0.00           H
ATOM    372  HB1 ASP A 179     -34.192  77.334  -1.729  1.00  0.00           H
ATOM    373  HB2 ASP A 179     -34.061  79.174  -1.443  1.00  0.00           H
ATOM    374  N   GLN A 180     -31.975  76.730  -3.576  1.00  0.00           N
ATOM    375  CA  GLN A 180     -31.873  76.392  -4.994  1.00  0.00           C
ATOM    376  C   GLN A 180     -30.441  76.290  -5.463  1.00  0.00           C
ATOM    377  O   GLN A 180     -30.079  76.595  -6.629  1.00  0.00           O
ATOM    378  CB  GLN A 180     -32.754  77.362  -5.932  1.00  0.00           C
ATOM    379  CG  GLN A 180     -34.275  77.553  -5.573  1.00  0.00           C
ATOM    380  CD  GLN A 180     -34.911  76.185  -5.473  1.00  0.00           C
ATOM    381  NE2 GLN A 180     -34.999  75.408  -6.633  1.00  0.00           N
ATOM    382  OE1 GLN A 180     -35.508  75.871  -4.411  1.00  0.00           O
ATOM    383  HN  GLN A 180     -32.024  76.002  -2.897  1.00  0.00           H
ATOM    384  HA  GLN A 180     -32.356  75.442  -5.171  1.00  0.00           H
ATOM    385  HB1 GLN A 180     -32.569  76.950  -6.946  1.00  0.00           H
ATOM    386  HB2 GLN A 180     -32.286  78.369  -5.953  1.00  0.00           H
ATOM    387  HG1 GLN A 180     -34.862  78.065  -6.365  1.00  0.00           H
ATOM    388  HG2 GLN A 180     -34.376  78.166  -4.653  1.00  0.00           H
ATOM    389 1HE2 GLN A 180     -35.699  74.699  -6.542  1.00  0.00           H
ATOM    390 2HE2 GLN A 180     -34.388  75.472  -7.421  1.00  0.00           H
ATOM    391  N   CYS A 181     -29.603  75.715  -4.581  1.00  0.00           N
ATOM    392  CA  CYS A 181     -28.160  75.595  -4.882  1.00  0.00           C
ATOM    393  C   CYS A 181     -27.498  74.320  -4.342  1.00  0.00           C
ATOM    394  O   CYS A 181     -27.827  73.810  -3.272  1.00  0.00           O
ATOM    395  CB  CYS A 181     -27.327  76.815  -4.171  1.00  0.00           C
ATOM    396  SG  CYS A 181     -27.925  78.420  -4.744  1.00  0.00           S
ATOM    397  HN  CYS A 181     -29.940  75.518  -3.663  1.00  0.00           H
ATOM    398  HA  CYS A 181     -28.050  75.628  -5.956  1.00  0.00           H
ATOM    399  HB1 CYS A 181     -26.254  76.761  -4.456  1.00  0.00           H
ATOM    400  HB2 CYS A 181     -27.437  76.760  -3.068  1.00  0.00           H
ATOM    401  N   ALA A 182     -26.524  73.781  -5.178  1.00  0.00           N
ATOM    402  CA  ALA A 182     -25.807  72.604  -4.896  1.00  0.00           C
ATOM    403  C   ALA A 182     -24.343  72.762  -5.407  1.00  0.00           C
ATOM    404  O   ALA A 182     -24.182  73.452  -6.422  1.00  0.00           O
ATOM    405  CB  ALA A 182     -26.524  71.479  -5.650  1.00  0.00           C
ATOM    406  HN  ALA A 182     -26.197  74.240  -6.001  1.00  0.00           H
ATOM    407  HA  ALA A 182     -25.750  72.476  -3.825  1.00  0.00           H
ATOM    408  HB1 ALA A 182     -27.575  71.392  -5.301  1.00  0.00           H
ATOM    409  HB2 ALA A 182     -26.015  70.516  -5.431  1.00  0.00           H
ATOM    410  HB3 ALA A 182     -26.721  71.796  -6.697  1.00  0.00           H
ATOM    411  N   PRO A 183     -23.316  72.202  -4.814  1.00  0.00           N
ATOM    412  CA  PRO A 183     -21.917  72.348  -5.316  1.00  0.00           C
ATOM    413  C   PRO A 183     -21.646  71.481  -6.541  1.00  0.00           C
ATOM    414  O   PRO A 183     -22.564  70.647  -6.838  1.00  0.00           O
ATOM    415  CB  PRO A 183     -21.146  71.769  -4.128  1.00  0.00           C
ATOM    416  CG  PRO A 183     -22.028  70.651  -3.617  1.00  0.00           C
ATOM    417  CD  PRO A 183     -23.416  71.249  -3.733  1.00  0.00           C
ATOM    418  HA  PRO A 183     -21.686  73.377  -5.549  1.00  0.00           H
ATOM    419  HB1 PRO A 183     -21.013  72.682  -3.508  1.00  0.00           H
ATOM    420  HB2 PRO A 183     -20.178  71.411  -4.539  1.00  0.00           H
ATOM    421  HG1 PRO A 183     -21.849  69.849  -4.364  1.00  0.00           H
ATOM    422  HG2 PRO A 183     -21.886  70.267  -2.583  1.00  0.00           H
ATOM    423  HD1 PRO A 183     -24.141  70.452  -4.005  1.00  0.00           H
ATOM    424  HD2 PRO A 183     -23.737  71.794  -2.819  1.00  0.00           H
ATOM    425  N   PRO A 184     -20.530  71.536  -7.313  1.00  0.00           N
ATOM    426  CA  PRO A 184     -19.968  70.381  -8.122  1.00  0.00           C
ATOM    427  C   PRO A 184     -19.963  68.987  -7.449  1.00  0.00           C
ATOM    428  O   PRO A 184     -19.531  68.917  -6.288  1.00  0.00           O
ATOM    429  CB  PRO A 184     -18.565  70.849  -8.558  1.00  0.00           C
ATOM    430  CG  PRO A 184     -18.633  72.397  -8.530  1.00  0.00           C
ATOM    431  CD  PRO A 184     -19.824  72.757  -7.576  1.00  0.00           C
ATOM    432  HA  PRO A 184     -20.609  70.206  -8.974  1.00  0.00           H
ATOM    433  HB1 PRO A 184     -18.195  70.570  -9.569  1.00  0.00           H
ATOM    434  HB2 PRO A 184     -17.984  70.553  -7.659  1.00  0.00           H
ATOM    435  HG1 PRO A 184     -17.714  72.862  -8.115  1.00  0.00           H
ATOM    436  HG2 PRO A 184     -18.955  72.722  -9.543  1.00  0.00           H
ATOM    437  HD1 PRO A 184     -19.319  72.963  -6.608  1.00  0.00           H
ATOM    438  HD2 PRO A 184     -20.364  73.688  -7.852  1.00  0.00           H
ATOM    439  N   CYS A 185     -20.278  67.905  -8.253  1.00  0.00           N
ATOM    440  CA  CYS A 185     -20.216  66.515  -7.741  1.00  0.00           C
ATOM    441  C   CYS A 185     -18.890  66.008  -7.311  1.00  0.00           C
ATOM    442  O   CYS A 185     -18.838  65.414  -6.219  1.00  0.00           O
ATOM    443  CB  CYS A 185     -20.944  65.540  -8.708  1.00  0.00           C
ATOM    444  SG  CYS A 185     -21.373  63.856  -8.085  1.00  0.00           S
ATOM    445  HN  CYS A 185     -20.591  68.109  -9.178  1.00  0.00           H
ATOM    446  HA  CYS A 185     -20.818  66.513  -6.843  1.00  0.00           H
ATOM    447  HB1 CYS A 185     -20.353  65.479  -9.647  1.00  0.00           H
ATOM    448  HB2 CYS A 185     -21.882  65.999  -9.088  1.00  0.00           H
ATOM    449  N   PRO A 186     -17.703  66.146  -7.886  1.00  0.00           N
ATOM    450  CA  PRO A 186     -16.354  66.032  -7.348  1.00  0.00           C
ATOM    451  C   PRO A 186     -16.027  66.897  -6.163  1.00  0.00           C
ATOM    452  O   PRO A 186     -16.463  68.023  -6.234  1.00  0.00           O
ATOM    453  CB  PRO A 186     -15.349  66.265  -8.520  1.00  0.00           C
ATOM    454  CG  PRO A 186     -16.248  66.965  -9.533  1.00  0.00           C
ATOM    455  CD  PRO A 186     -17.574  66.284  -9.283  1.00  0.00           C
ATOM    456  HA  PRO A 186     -16.246  65.012  -7.013  1.00  0.00           H
ATOM    457  HB1 PRO A 186     -15.025  65.293  -8.948  1.00  0.00           H
ATOM    458  HB2 PRO A 186     -14.545  66.952  -8.178  1.00  0.00           H
ATOM    459  HG1 PRO A 186     -16.343  68.037  -9.256  1.00  0.00           H
ATOM    460  HG2 PRO A 186     -15.857  66.887 -10.569  1.00  0.00           H
ATOM    461  HD1 PRO A 186     -18.357  66.855  -9.827  1.00  0.00           H
ATOM    462  HD2 PRO A 186     -17.535  65.254  -9.696  1.00  0.00           H
ATOM    463  N   ASN A 187     -15.440  66.427  -5.062  1.00  0.00           N
ATOM    464  CA  ASN A 187     -15.015  67.081  -3.781  1.00  0.00           C
ATOM    465  C   ASN A 187     -13.924  68.148  -4.081  1.00  0.00           C
ATOM    466  O   ASN A 187     -13.021  67.896  -4.876  1.00  0.00           O
ATOM    467  CB  ASN A 187     -14.738  65.923  -2.761  1.00  0.00           C
ATOM    468  CG  ASN A 187     -14.571  66.472  -1.337  1.00  0.00           C
ATOM    469  ND2 ASN A 187     -15.413  66.069  -0.386  1.00  0.00           N
ATOM    470  OD1 ASN A 187     -13.763  67.379  -1.079  1.00  0.00           O
ATOM    471  HN  ASN A 187     -15.260  65.451  -4.963  1.00  0.00           H
ATOM    472  HA  ASN A 187     -15.912  67.607  -3.485  1.00  0.00           H
ATOM    473  HB1 ASN A 187     -13.867  65.306  -3.068  1.00  0.00           H
ATOM    474  HB2 ASN A 187     -15.570  65.196  -2.887  1.00  0.00           H
ATOM    475 1HD2 ASN A 187     -15.157  66.287   0.557  1.00  0.00           H
ATOM    476 2HD2 ASN A 187     -16.110  65.369  -0.541  1.00  0.00           H
ATOM    477  N   MET A 188     -13.929  69.300  -3.338  1.00  0.00           N
ATOM    478  CA  MET A 188     -13.041  70.357  -3.634  1.00  0.00           C
ATOM    479  C   MET A 188     -11.862  70.231  -2.694  1.00  0.00           C
ATOM    480  O   MET A 188     -10.937  71.007  -2.793  1.00  0.00           O
ATOM    481  CB  MET A 188     -13.698  71.739  -3.498  1.00  0.00           C
ATOM    482  CG  MET A 188     -14.800  72.054  -4.603  1.00  0.00           C
ATOM    483  SD  MET A 188     -15.402  73.756  -4.509  1.00  0.00           S
ATOM    484  CE  MET A 188     -16.746  73.721  -5.737  1.00  0.00           C
ATOM    485  HN  MET A 188     -14.595  69.416  -2.604  1.00  0.00           H
ATOM    486  HA  MET A 188     -12.705  70.300  -4.658  1.00  0.00           H
ATOM    487  HB1 MET A 188     -12.895  72.505  -3.551  1.00  0.00           H
ATOM    488  HB2 MET A 188     -14.230  71.869  -2.530  1.00  0.00           H
ATOM    489  HG1 MET A 188     -15.639  71.336  -4.486  1.00  0.00           H
ATOM    490  HG2 MET A 188     -14.423  71.811  -5.619  1.00  0.00           H
ATOM    491  HE1 MET A 188     -17.536  74.388  -5.332  1.00  0.00           H
ATOM    492  HE2 MET A 188     -17.248  72.731  -5.763  1.00  0.00           H
ATOM    493  HE3 MET A 188     -16.417  73.986  -6.765  1.00  0.00           H
ATOM    494  N   TYR A 189     -11.821  69.299  -1.711  1.00  0.00           N
ATOM    495  CA  TYR A 189     -10.711  69.063  -0.764  1.00  0.00           C
ATOM    496  C   TYR A 189     -10.062  67.719  -1.072  1.00  0.00           C
ATOM    497  O   TYR A 189      -9.254  67.214  -0.352  1.00  0.00           O
ATOM    498  CB  TYR A 189     -11.160  69.048   0.796  1.00  0.00           C
ATOM    499  CG  TYR A 189     -12.080  70.193   1.173  1.00  0.00           C
ATOM    500  CD1 TYR A 189     -13.469  70.062   1.440  1.00  0.00           C
ATOM    501  CD2 TYR A 189     -11.466  71.446   1.430  1.00  0.00           C
ATOM    502  CE1 TYR A 189     -14.237  71.102   1.947  1.00  0.00           C
ATOM    503  CE2 TYR A 189     -12.174  72.485   2.059  1.00  0.00           C
ATOM    504  CZ  TYR A 189     -13.586  72.337   2.365  1.00  0.00           C
ATOM    505  OH  TYR A 189     -14.368  73.369   3.041  1.00  0.00           O
ATOM    506  HN  TYR A 189     -12.665  68.845  -1.433  1.00  0.00           H
ATOM    507  HA  TYR A 189      -9.966  69.838  -0.875  1.00  0.00           H
ATOM    508  HB1 TYR A 189     -10.263  69.093   1.449  1.00  0.00           H
ATOM    509  HB2 TYR A 189     -11.676  68.091   1.028  1.00  0.00           H
ATOM    510  HD1 TYR A 189     -13.902  69.106   1.185  1.00  0.00           H
ATOM    511  HD2 TYR A 189     -10.407  71.588   1.268  1.00  0.00           H
ATOM    512  HE1 TYR A 189     -15.301  71.102   2.128  1.00  0.00           H
ATOM    513  HE2 TYR A 189     -11.715  73.451   2.199  1.00  0.00           H
ATOM    514  HH  TYR A 189     -13.748  74.027   3.365  1.00  0.00           H
ATOM    515  N   PHE A 190     -10.507  67.181  -2.210  1.00  0.00           N
ATOM    516  CA  PHE A 190      -9.961  65.976  -2.773  1.00  0.00           C
ATOM    517  C   PHE A 190      -9.392  66.431  -4.157  1.00  0.00           C
ATOM    518  O   PHE A 190     -10.054  66.926  -5.046  1.00  0.00           O
ATOM    519  CB  PHE A 190     -10.996  64.840  -2.929  1.00  0.00           C
ATOM    520  CG  PHE A 190     -10.506  63.430  -2.922  1.00  0.00           C
ATOM    521  CD1 PHE A 190     -10.354  62.807  -1.619  1.00  0.00           C
ATOM    522  CD2 PHE A 190     -10.420  62.656  -4.055  1.00  0.00           C
ATOM    523  CE1 PHE A 190      -9.961  61.500  -1.515  1.00  0.00           C
ATOM    524  CE2 PHE A 190     -10.255  61.248  -3.909  1.00  0.00           C
ATOM    525  CZ  PHE A 190      -9.999  60.667  -2.637  1.00  0.00           C
ATOM    526  HN  PHE A 190     -11.155  67.672  -2.785  1.00  0.00           H
ATOM    527  HA  PHE A 190      -9.104  65.682  -2.188  1.00  0.00           H
ATOM    528  HB1 PHE A 190     -11.601  64.960  -3.853  1.00  0.00           H
ATOM    529  HB2 PHE A 190     -11.608  64.856  -2.001  1.00  0.00           H
ATOM    530  HD1 PHE A 190     -10.551  63.295  -0.676  1.00  0.00           H
ATOM    531  HD2 PHE A 190     -10.508  63.123  -5.024  1.00  0.00           H
ATOM    532  HE1 PHE A 190      -9.792  61.090  -0.530  1.00  0.00           H
ATOM    533  HE2 PHE A 190     -10.224  60.497  -4.683  1.00  0.00           H
ATOM    534  HZ  PHE A 190      -9.801  59.612  -2.513  1.00  0.00           H
ATOM    535  N   LYS A 191      -8.080  66.209  -4.339  1.00  0.00           N
ATOM    536  CA  LYS A 191      -7.351  66.557  -5.547  1.00  0.00           C
ATOM    537  C   LYS A 191      -7.539  65.656  -6.784  1.00  0.00           C
ATOM    538  O   LYS A 191      -7.824  64.473  -6.748  1.00  0.00           O
ATOM    539  CB  LYS A 191      -5.815  66.614  -5.246  1.00  0.00           C
ATOM    540  CG  LYS A 191      -5.254  67.947  -4.587  1.00  0.00           C
ATOM    541  CD  LYS A 191      -3.735  68.185  -4.743  1.00  0.00           C
ATOM    542  CE  LYS A 191      -3.015  67.048  -4.097  1.00  0.00           C
ATOM    543  NZ  LYS A 191      -1.480  67.158  -4.226  1.00  0.00           N
ATOM    544  HN  LYS A 191      -7.585  65.631  -3.694  1.00  0.00           H
ATOM    545  HA  LYS A 191      -7.706  67.523  -5.876  1.00  0.00           H
ATOM    546  HB1 LYS A 191      -5.233  66.457  -6.179  1.00  0.00           H
ATOM    547  HB2 LYS A 191      -5.448  65.746  -4.658  1.00  0.00           H
ATOM    548  HG1 LYS A 191      -5.665  68.033  -3.559  1.00  0.00           H
ATOM    549  HG2 LYS A 191      -5.768  68.768  -5.130  1.00  0.00           H
ATOM    550  HD1 LYS A 191      -3.348  69.154  -4.364  1.00  0.00           H
ATOM    551  HD2 LYS A 191      -3.560  68.160  -5.840  1.00  0.00           H
ATOM    552  HE1 LYS A 191      -3.325  66.068  -4.518  1.00  0.00           H
ATOM    553  HE2 LYS A 191      -3.087  67.061  -2.988  1.00  0.00           H
ATOM    554  HZ1 LYS A 191      -1.254  68.156  -4.039  1.00  0.00           H
ATOM    555  HZ2 LYS A 191      -1.310  66.858  -5.206  1.00  0.00           H
ATOM    556  HZ3 LYS A 191      -0.984  66.570  -3.524  1.00  0.00           H
ATOM    557  N   SER A 192      -7.293  66.231  -7.986  1.00  0.00           N
ATOM    558  CA  SER A 192      -7.275  65.487  -9.297  1.00  0.00           C
ATOM    559  C   SER A 192      -6.226  64.414  -9.381  1.00  0.00           C
ATOM    560  O   SER A 192      -6.645  63.354  -9.828  1.00  0.00           O
ATOM    561  CB  SER A 192      -7.076  66.437 -10.541  1.00  0.00           C
ATOM    562  OG  SER A 192      -5.871  67.107 -10.579  1.00  0.00           O
ATOM    563  HN  SER A 192      -7.143  67.214  -8.063  1.00  0.00           H
ATOM    564  HA  SER A 192      -8.218  65.019  -9.535  1.00  0.00           H
ATOM    565  HB1 SER A 192      -7.849  67.234 -10.502  1.00  0.00           H
ATOM    566  HB2 SER A 192      -7.237  65.789 -11.428  1.00  0.00           H
ATOM    567  HG1 SER A 192      -5.167  66.588 -10.977  1.00  0.00           H
ATOM    568  N   ASP A 193      -4.974  64.605  -8.934  1.00  0.00           N
ATOM    569  CA  ASP A 193      -4.035  63.554  -8.689  1.00  0.00           C
ATOM    570  C   ASP A 193      -4.498  62.373  -7.762  1.00  0.00           C
ATOM    571  O   ASP A 193      -4.194  61.207  -8.073  1.00  0.00           O
ATOM    572  CB  ASP A 193      -2.559  63.988  -8.275  1.00  0.00           C
ATOM    573  CG  ASP A 193      -1.759  64.616  -9.390  1.00  0.00           C
ATOM    574  OD1 ASP A 193      -0.901  65.458  -9.022  1.00  0.00           O
ATOM    575  OD2 ASP A 193      -1.944  64.313 -10.600  1.00  0.00           O
ATOM    576  HN  ASP A 193      -4.761  65.576  -8.858  1.00  0.00           H
ATOM    577  HA  ASP A 193      -4.024  63.150  -9.691  1.00  0.00           H
ATOM    578  HB1 ASP A 193      -1.855  63.296  -7.766  1.00  0.00           H
ATOM    579  HB2 ASP A 193      -2.695  64.805  -7.535  1.00  0.00           H
ATOM    580  N   GLU A 194      -5.320  62.555  -6.683  1.00  0.00           N
ATOM    581  CA  GLU A 194      -5.941  61.526  -5.802  1.00  0.00           C
ATOM    582  C   GLU A 194      -7.000  60.631  -6.618  1.00  0.00           C
ATOM    583  O   GLU A 194      -6.992  59.420  -6.511  1.00  0.00           O
ATOM    584  CB  GLU A 194      -6.415  62.192  -4.516  1.00  0.00           C
ATOM    585  CG  GLU A 194      -5.222  63.026  -3.802  1.00  0.00           C
ATOM    586  CD  GLU A 194      -5.482  63.673  -2.380  1.00  0.00           C
ATOM    587  OE1 GLU A 194      -4.827  63.308  -1.399  1.00  0.00           O
ATOM    588  OE2 GLU A 194      -6.276  64.638  -2.333  1.00  0.00           O
ATOM    589  HN  GLU A 194      -5.541  63.502  -6.456  1.00  0.00           H
ATOM    590  HA  GLU A 194      -5.140  60.849  -5.545  1.00  0.00           H
ATOM    591  HB1 GLU A 194      -6.654  61.434  -3.740  1.00  0.00           H
ATOM    592  HB2 GLU A 194      -7.251  62.915  -4.626  1.00  0.00           H
ATOM    593  HG1 GLU A 194      -4.931  63.871  -4.463  1.00  0.00           H
ATOM    594  HG2 GLU A 194      -4.276  62.450  -3.716  1.00  0.00           H
ATOM    595  N   LEU A 195      -7.810  61.281  -7.452  1.00  0.00           N
ATOM    596  CA  LEU A 195      -8.630  60.599  -8.427  1.00  0.00           C
ATOM    597  C   LEU A 195      -7.836  59.891  -9.549  1.00  0.00           C
ATOM    598  O   LEU A 195      -8.098  58.762  -9.847  1.00  0.00           O
ATOM    599  CB  LEU A 195      -9.553  61.627  -9.125  1.00  0.00           C
ATOM    600  CG  LEU A 195     -10.457  62.461  -8.207  1.00  0.00           C
ATOM    601  CD1 LEU A 195     -11.146  63.487  -9.144  1.00  0.00           C
ATOM    602  CD2 LEU A 195     -11.570  61.587  -7.461  1.00  0.00           C
ATOM    603  HN  LEU A 195      -7.890  62.269  -7.337  1.00  0.00           H
ATOM    604  HA  LEU A 195      -9.181  59.907  -7.808  1.00  0.00           H
ATOM    605  HB1 LEU A 195     -10.133  61.048  -9.876  1.00  0.00           H
ATOM    606  HB2 LEU A 195      -8.802  62.226  -9.682  1.00  0.00           H
ATOM    607  HG  LEU A 195      -9.905  63.042  -7.438  1.00  0.00           H
ATOM    608 1HD1 LEU A 195     -11.707  63.067 -10.005  1.00  0.00           H
ATOM    609 2HD1 LEU A 195     -10.380  64.054  -9.713  1.00  0.00           H
ATOM    610 3HD1 LEU A 195     -11.823  64.207  -8.636  1.00  0.00           H
ATOM    611 1HD2 LEU A 195     -12.429  61.288  -8.100  1.00  0.00           H
ATOM    612 2HD2 LEU A 195     -12.239  62.139  -6.767  1.00  0.00           H
ATOM    613 3HD2 LEU A 195     -11.255  60.637  -6.980  1.00  0.00           H
ATOM    614  N   GLU A 196      -6.742  60.491 -10.093  1.00  0.00           N
ATOM    615  CA  GLU A 196      -5.805  59.751 -11.085  1.00  0.00           C
ATOM    616  C   GLU A 196      -5.192  58.494 -10.426  1.00  0.00           C
ATOM    617  O   GLU A 196      -5.061  57.399 -10.963  1.00  0.00           O
ATOM    618  CB  GLU A 196      -4.653  60.660 -11.658  1.00  0.00           C
ATOM    619  CG  GLU A 196      -5.316  61.727 -12.620  1.00  0.00           C
ATOM    620  CD  GLU A 196      -6.286  61.123 -13.731  1.00  0.00           C
ATOM    621  OE1 GLU A 196      -7.513  61.398 -13.745  1.00  0.00           O
ATOM    622  OE2 GLU A 196      -5.682  60.469 -14.651  1.00  0.00           O
ATOM    623  HN  GLU A 196      -6.513  61.435  -9.866  1.00  0.00           H
ATOM    624  HA  GLU A 196      -6.389  59.380 -11.913  1.00  0.00           H
ATOM    625  HB1 GLU A 196      -3.914  60.072 -12.244  1.00  0.00           H
ATOM    626  HB2 GLU A 196      -4.076  61.084 -10.809  1.00  0.00           H
ATOM    627  HG1 GLU A 196      -4.549  62.300 -13.185  1.00  0.00           H
ATOM    628  HG2 GLU A 196      -5.855  62.509 -12.044  1.00  0.00           H
ATOM    629  N   PHE A 197      -4.756  58.595  -9.137  1.00  0.00           N
ATOM    630  CA  PHE A 197      -4.176  57.580  -8.325  1.00  0.00           C
ATOM    631  C   PHE A 197      -5.151  56.437  -8.110  1.00  0.00           C
ATOM    632  O   PHE A 197      -4.939  55.283  -8.385  1.00  0.00           O
ATOM    633  CB  PHE A 197      -3.550  58.167  -7.042  1.00  0.00           C
ATOM    634  CG  PHE A 197      -2.560  57.307  -6.402  1.00  0.00           C
ATOM    635  CD1 PHE A 197      -1.255  57.729  -6.333  1.00  0.00           C
ATOM    636  CD2 PHE A 197      -2.949  56.099  -5.780  1.00  0.00           C
ATOM    637  CE1 PHE A 197      -0.269  56.970  -5.688  1.00  0.00           C
ATOM    638  CE2 PHE A 197      -2.020  55.343  -5.097  1.00  0.00           C
ATOM    639  CZ  PHE A 197      -0.656  55.785  -5.007  1.00  0.00           C
ATOM    640  HN  PHE A 197      -4.886  59.472  -8.680  1.00  0.00           H
ATOM    641  HA  PHE A 197      -3.376  57.184  -8.932  1.00  0.00           H
ATOM    642  HB1 PHE A 197      -4.294  58.348  -6.236  1.00  0.00           H
ATOM    643  HB2 PHE A 197      -3.042  59.116  -7.319  1.00  0.00           H
ATOM    644  HD1 PHE A 197      -0.877  58.592  -6.861  1.00  0.00           H
ATOM    645  HD2 PHE A 197      -4.008  55.888  -5.826  1.00  0.00           H
ATOM    646  HE1 PHE A 197       0.760  57.301  -5.681  1.00  0.00           H
ATOM    647  HE2 PHE A 197      -2.316  54.376  -4.718  1.00  0.00           H
ATOM    648  HZ  PHE A 197       0.090  55.260  -4.429  1.00  0.00           H
ATOM    649  N   ALA A 198      -6.339  56.699  -7.584  1.00  0.00           N
ATOM    650  CA  ALA A 198      -7.437  55.710  -7.331  1.00  0.00           C
ATOM    651  C   ALA A 198      -7.894  54.989  -8.609  1.00  0.00           C
ATOM    652  O   ALA A 198      -8.087  53.756  -8.647  1.00  0.00           O
ATOM    653  CB  ALA A 198      -8.648  56.365  -6.667  1.00  0.00           C
ATOM    654  HN  ALA A 198      -6.448  57.609  -7.189  1.00  0.00           H
ATOM    655  HA  ALA A 198      -7.042  54.893  -6.746  1.00  0.00           H
ATOM    656  HB1 ALA A 198      -8.256  56.806  -5.726  1.00  0.00           H
ATOM    657  HB2 ALA A 198      -9.413  55.648  -6.300  1.00  0.00           H
ATOM    658  HB3 ALA A 198      -9.119  57.206  -7.220  1.00  0.00           H
ATOM    659  N   LYS A 199      -8.066  55.721  -9.721  1.00  0.00           N
ATOM    660  CA  LYS A 199      -8.221  55.103 -10.985  1.00  0.00           C
ATOM    661  C   LYS A 199      -7.031  54.261 -11.464  1.00  0.00           C
ATOM    662  O   LYS A 199      -7.210  53.193 -12.043  1.00  0.00           O
ATOM    663  CB  LYS A 199      -8.526  56.100 -12.148  1.00  0.00           C
ATOM    664  CG  LYS A 199      -9.887  56.814 -11.813  1.00  0.00           C
ATOM    665  CD  LYS A 199     -10.366  57.895 -12.838  1.00  0.00           C
ATOM    666  CE  LYS A 199      -9.342  58.992 -12.955  1.00  0.00           C
ATOM    667  NZ  LYS A 199      -9.607  59.797 -14.159  1.00  0.00           N
ATOM    668  HN  LYS A 199      -7.978  56.713  -9.722  1.00  0.00           H
ATOM    669  HA  LYS A 199      -9.069  54.439 -10.889  1.00  0.00           H
ATOM    670  HB1 LYS A 199      -8.649  55.559 -13.111  1.00  0.00           H
ATOM    671  HB2 LYS A 199      -7.707  56.850 -12.141  1.00  0.00           H
ATOM    672  HG1 LYS A 199      -9.639  57.248 -10.821  1.00  0.00           H
ATOM    673  HG2 LYS A 199     -10.641  56.017 -11.633  1.00  0.00           H
ATOM    674  HD1 LYS A 199     -11.262  58.490 -12.563  1.00  0.00           H
ATOM    675  HD2 LYS A 199     -10.679  57.319 -13.736  1.00  0.00           H
ATOM    676  HE1 LYS A 199      -8.268  58.707 -12.975  1.00  0.00           H
ATOM    677  HE2 LYS A 199      -9.519  59.742 -12.155  1.00  0.00           H
ATOM    678  HZ1 LYS A 199      -9.834  59.166 -14.954  1.00  0.00           H
ATOM    679  HZ2 LYS A 199      -8.806  60.446 -14.288  1.00  0.00           H
ATOM    680  HZ3 LYS A 199     -10.464  60.383 -14.086  1.00  0.00           H
ATOM    681  N   SER A 200      -5.817  54.724 -11.111  1.00  0.00           N
ATOM    682  CA  SER A 200      -4.624  53.989 -11.460  1.00  0.00           C
ATOM    683  C   SER A 200      -4.637  52.570 -10.858  1.00  0.00           C
ATOM    684  O   SER A 200      -4.433  51.561 -11.579  1.00  0.00           O
ATOM    685  CB  SER A 200      -3.307  54.719 -11.121  1.00  0.00           C
ATOM    686  OG  SER A 200      -3.068  55.835 -11.973  1.00  0.00           O
ATOM    687  HN  SER A 200      -5.722  55.586 -10.620  1.00  0.00           H
ATOM    688  HA  SER A 200      -4.698  53.792 -12.520  1.00  0.00           H
ATOM    689  HB1 SER A 200      -2.490  54.012 -11.382  1.00  0.00           H
ATOM    690  HB2 SER A 200      -3.302  55.033 -10.055  1.00  0.00           H
ATOM    691  HG1 SER A 200      -3.710  56.502 -11.720  1.00  0.00           H
ATOM    692  N   PHE A 201      -4.955  52.511  -9.540  1.00  0.00           N
ATOM    693  CA  PHE A 201      -5.139  51.407  -8.691  1.00  0.00           C
ATOM    694  C   PHE A 201      -6.331  50.561  -9.153  1.00  0.00           C
ATOM    695  O   PHE A 201      -6.080  49.405  -9.387  1.00  0.00           O
ATOM    696  CB  PHE A 201      -5.494  51.819  -7.233  1.00  0.00           C
ATOM    697  CG  PHE A 201      -5.598  50.792  -6.180  1.00  0.00           C
ATOM    698  CD1 PHE A 201      -4.539  50.395  -5.370  1.00  0.00           C
ATOM    699  CD2 PHE A 201      -6.881  50.406  -5.786  1.00  0.00           C
ATOM    700  CE1 PHE A 201      -4.687  49.637  -4.243  1.00  0.00           C
ATOM    701  CE2 PHE A 201      -7.039  49.649  -4.601  1.00  0.00           C
ATOM    702  CZ  PHE A 201      -5.972  49.286  -3.813  1.00  0.00           C
ATOM    703  HN  PHE A 201      -5.134  53.356  -9.043  1.00  0.00           H
ATOM    704  HA  PHE A 201      -4.238  50.811  -8.707  1.00  0.00           H
ATOM    705  HB1 PHE A 201      -6.296  52.579  -7.112  1.00  0.00           H
ATOM    706  HB2 PHE A 201      -4.637  52.480  -6.980  1.00  0.00           H
ATOM    707  HD1 PHE A 201      -3.597  50.702  -5.799  1.00  0.00           H
ATOM    708  HD2 PHE A 201      -7.728  50.695  -6.390  1.00  0.00           H
ATOM    709  HE1 PHE A 201      -3.810  49.315  -3.700  1.00  0.00           H
ATOM    710  HE2 PHE A 201      -8.068  49.418  -4.373  1.00  0.00           H
ATOM    711  HZ  PHE A 201      -6.079  48.712  -2.904  1.00  0.00           H
ATOM    712  N   ILE A 202      -7.563  51.020  -9.353  1.00  0.00           N
ATOM    713  CA  ILE A 202      -8.640  50.112  -9.694  1.00  0.00           C
ATOM    714  C   ILE A 202      -8.558  49.581 -11.102  1.00  0.00           C
ATOM    715  O   ILE A 202      -9.066  48.491 -11.304  1.00  0.00           O
ATOM    716  CB  ILE A 202     -10.076  50.560  -9.395  1.00  0.00           C
ATOM    717  CG1 ILE A 202     -11.184  49.479  -9.215  1.00  0.00           C
ATOM    718  CG2 ILE A 202     -10.473  51.757 -10.354  1.00  0.00           C
ATOM    719  CD  ILE A 202     -10.875  48.464  -8.111  1.00  0.00           C
ATOM    720  HN  ILE A 202      -7.734  51.983  -9.162  1.00  0.00           H
ATOM    721  HA  ILE A 202      -8.499  49.264  -9.040  1.00  0.00           H
ATOM    722  HB  ILE A 202      -9.921  51.092  -8.432  1.00  0.00           H
ATOM    723 1HG1 ILE A 202     -11.500  48.995 -10.164  1.00  0.00           H
ATOM    724 2HG1 ILE A 202     -12.097  50.025  -8.896  1.00  0.00           H
ATOM    725 1HG2 ILE A 202     -11.428  52.278 -10.128  1.00  0.00           H
ATOM    726 2HG2 ILE A 202     -10.644  51.252 -11.329  1.00  0.00           H
ATOM    727 3HG2 ILE A 202      -9.653  52.500 -10.445  1.00  0.00           H
ATOM    728  HD1 ILE A 202     -10.278  48.966  -7.320  1.00  0.00           H
ATOM    729  HD2 ILE A 202     -10.198  47.670  -8.492  1.00  0.00           H
ATOM    730  HD3 ILE A 202     -11.840  48.037  -7.764  1.00  0.00           H
ATOM    731  N   GLY A 203      -7.938  50.313 -12.030  1.00  0.00           N
ATOM    732  CA  GLY A 203      -7.609  49.795 -13.397  1.00  0.00           C
ATOM    733  C   GLY A 203      -6.627  48.685 -13.405  1.00  0.00           C
ATOM    734  O   GLY A 203      -6.883  47.668 -14.027  1.00  0.00           O
ATOM    735  HN  GLY A 203      -7.658  51.254 -11.856  1.00  0.00           H
ATOM    736  HA1 GLY A 203      -7.058  50.511 -13.988  1.00  0.00           H
ATOM    737  HA2 GLY A 203      -8.570  49.538 -13.816  1.00  0.00           H
ATOM    738  N   THR A 204      -5.454  48.752 -12.739  1.00  0.00           N
ATOM    739  CA  THR A 204      -4.506  47.673 -12.422  1.00  0.00           C
ATOM    740  C   THR A 204      -5.132  46.545 -11.721  1.00  0.00           C
ATOM    741  O   THR A 204      -5.024  45.420 -12.156  1.00  0.00           O
ATOM    742  CB  THR A 204      -3.426  48.185 -11.432  1.00  0.00           C
ATOM    743  CG2 THR A 204      -2.297  47.131 -11.207  1.00  0.00           C
ATOM    744  OG1 THR A 204      -2.865  49.390 -11.895  1.00  0.00           O
ATOM    745  HN  THR A 204      -5.281  49.603 -12.249  1.00  0.00           H
ATOM    746  HA  THR A 204      -3.982  47.286 -13.284  1.00  0.00           H
ATOM    747  HB  THR A 204      -3.771  48.565 -10.447  1.00  0.00           H
ATOM    748  HG1 THR A 204      -3.444  50.143 -11.755  1.00  0.00           H
ATOM    749 1HG2 THR A 204      -2.605  46.414 -10.416  1.00  0.00           H
ATOM    750 2HG2 THR A 204      -1.418  47.756 -10.944  1.00  0.00           H
ATOM    751 3HG2 THR A 204      -2.072  46.613 -12.164  1.00  0.00           H
ATOM    752  N   VAL A 205      -5.926  46.734 -10.665  1.00  0.00           N
ATOM    753  CA  VAL A 205      -6.780  45.710 -10.215  1.00  0.00           C
ATOM    754  C   VAL A 205      -7.806  45.075 -11.210  1.00  0.00           C
ATOM    755  O   VAL A 205      -7.819  43.858 -11.283  1.00  0.00           O
ATOM    756  CB  VAL A 205      -7.420  46.274  -8.949  1.00  0.00           C
ATOM    757  CG1 VAL A 205      -8.561  45.398  -8.423  1.00  0.00           C
ATOM    758  CG2 VAL A 205      -6.400  46.555  -7.819  1.00  0.00           C
ATOM    759  HN  VAL A 205      -6.076  47.600 -10.193  1.00  0.00           H
ATOM    760  HA  VAL A 205      -6.034  45.000  -9.889  1.00  0.00           H
ATOM    761  HB  VAL A 205      -7.871  47.270  -9.145  1.00  0.00           H
ATOM    762 1HG1 VAL A 205      -8.876  45.801  -7.436  1.00  0.00           H
ATOM    763 2HG1 VAL A 205      -8.144  44.377  -8.289  1.00  0.00           H
ATOM    764 3HG1 VAL A 205      -9.422  45.335  -9.121  1.00  0.00           H
ATOM    765 1HG2 VAL A 205      -5.499  47.099  -8.176  1.00  0.00           H
ATOM    766 2HG2 VAL A 205      -6.117  45.578  -7.372  1.00  0.00           H
ATOM    767 3HG2 VAL A 205      -6.926  47.172  -7.059  1.00  0.00           H
ATOM    768  N   SER A 206      -8.514  45.905 -11.994  1.00  0.00           N
ATOM    769  CA  SER A 206      -9.679  45.357 -12.782  1.00  0.00           C
ATOM    770  C   SER A 206      -9.228  44.477 -13.873  1.00  0.00           C
ATOM    771  O   SER A 206      -9.921  43.564 -14.234  1.00  0.00           O
ATOM    772  CB  SER A 206     -10.669  46.467 -13.264  1.00  0.00           C
ATOM    773  OG  SER A 206     -11.328  46.984 -12.088  1.00  0.00           O
ATOM    774  HN  SER A 206      -8.362  46.886 -11.921  1.00  0.00           H
ATOM    775  HA  SER A 206     -10.313  44.750 -12.153  1.00  0.00           H
ATOM    776  HB1 SER A 206     -11.369  45.954 -13.957  1.00  0.00           H
ATOM    777  HB2 SER A 206     -10.072  47.243 -13.789  1.00  0.00           H
ATOM    778  HG1 SER A 206     -10.639  47.537 -11.711  1.00  0.00           H
ATOM    779  N   ILE A 207      -8.025  44.733 -14.471  1.00  0.00           N
ATOM    780  CA  ILE A 207      -7.449  43.973 -15.626  1.00  0.00           C
ATOM    781  C   ILE A 207      -7.217  42.495 -15.253  1.00  0.00           C
ATOM    782  O   ILE A 207      -7.435  41.625 -16.079  1.00  0.00           O
ATOM    783  CB  ILE A 207      -6.351  44.685 -16.293  1.00  0.00           C
ATOM    784  CG1 ILE A 207      -5.964  44.008 -17.626  1.00  0.00           C
ATOM    785  CG2 ILE A 207      -5.155  44.836 -15.380  1.00  0.00           C
ATOM    786  CD  ILE A 207      -5.072  44.874 -18.530  1.00  0.00           C
ATOM    787  HN  ILE A 207      -7.551  45.603 -14.359  1.00  0.00           H
ATOM    788  HA  ILE A 207      -8.261  43.936 -16.338  1.00  0.00           H
ATOM    789  HB  ILE A 207      -6.642  45.717 -16.582  1.00  0.00           H
ATOM    790 1HG1 ILE A 207      -6.787  43.629 -18.270  1.00  0.00           H
ATOM    791 2HG1 ILE A 207      -5.373  43.109 -17.352  1.00  0.00           H
ATOM    792 1HG2 ILE A 207      -4.273  45.028 -16.028  1.00  0.00           H
ATOM    793 2HG2 ILE A 207      -5.016  43.912 -14.780  1.00  0.00           H
ATOM    794 3HG2 ILE A 207      -5.278  45.671 -14.659  1.00  0.00           H
ATOM    795  HD1 ILE A 207      -4.365  45.552 -18.004  1.00  0.00           H
ATOM    796  HD2 ILE A 207      -5.829  45.517 -19.024  1.00  0.00           H
ATOM    797  HD3 ILE A 207      -4.452  44.248 -19.208  1.00  0.00           H
ATOM    798  N   PHE A 208      -6.817  42.219 -13.975  1.00  0.00           N
ATOM    799  CA  PHE A 208      -6.723  40.888 -13.434  1.00  0.00           C
ATOM    800  C   PHE A 208      -8.056  40.264 -13.205  1.00  0.00           C
ATOM    801  O   PHE A 208      -8.249  39.156 -13.652  1.00  0.00           O
ATOM    802  CB  PHE A 208      -5.828  40.900 -12.117  1.00  0.00           C
ATOM    803  CG  PHE A 208      -5.807  39.550 -11.418  1.00  0.00           C
ATOM    804  CD1 PHE A 208      -5.146  38.454 -12.056  1.00  0.00           C
ATOM    805  CD2 PHE A 208      -6.467  39.327 -10.200  1.00  0.00           C
ATOM    806  CE1 PHE A 208      -5.075  37.194 -11.428  1.00  0.00           C
ATOM    807  CE2 PHE A 208      -6.293  38.044  -9.521  1.00  0.00           C
ATOM    808  CZ  PHE A 208      -5.504  37.059 -10.125  1.00  0.00           C
ATOM    809  HN  PHE A 208      -6.685  42.950 -13.309  1.00  0.00           H
ATOM    810  HA  PHE A 208      -6.278  40.280 -14.206  1.00  0.00           H
ATOM    811  HB1 PHE A 208      -6.159  41.653 -11.371  1.00  0.00           H
ATOM    812  HB2 PHE A 208      -4.839  41.165 -12.551  1.00  0.00           H
ATOM    813  HD1 PHE A 208      -4.755  38.572 -13.056  1.00  0.00           H
ATOM    814  HD2 PHE A 208      -7.081  40.050  -9.683  1.00  0.00           H
ATOM    815  HE1 PHE A 208      -4.699  36.355 -11.996  1.00  0.00           H
ATOM    816  HE2 PHE A 208      -6.889  37.853  -8.641  1.00  0.00           H
ATOM    817  HZ  PHE A 208      -5.354  36.179  -9.516  1.00  0.00           H
ATOM    818  N   CYS A 209      -8.969  40.934 -12.538  1.00  0.00           N
ATOM    819  CA  CYS A 209     -10.309  40.456 -12.225  1.00  0.00           C
ATOM    820  C   CYS A 209     -11.101  40.130 -13.448  1.00  0.00           C
ATOM    821  O   CYS A 209     -11.702  39.021 -13.496  1.00  0.00           O
ATOM    822  CB  CYS A 209     -11.185  41.531 -11.526  1.00  0.00           C
ATOM    823  SG  CYS A 209     -10.618  41.552  -9.801  1.00  0.00           S
ATOM    824  HN  CYS A 209      -8.758  41.886 -12.332  1.00  0.00           H
ATOM    825  HA  CYS A 209     -10.169  39.646 -11.524  1.00  0.00           H
ATOM    826  HB1 CYS A 209     -12.237  41.174 -11.549  1.00  0.00           H
ATOM    827  HB2 CYS A 209     -11.154  42.494 -12.078  1.00  0.00           H
ATOM    828  HG1 CYS A 209     -11.494  42.404  -9.289  1.00  0.00           H
ATOM    829  N   LEU A 210     -11.007  40.955 -14.541  1.00  0.00           N
ATOM    830  CA  LEU A 210     -11.515  40.794 -15.899  1.00  0.00           C
ATOM    831  C   LEU A 210     -10.898  39.558 -16.563  1.00  0.00           C
ATOM    832  O   LEU A 210     -11.623  38.666 -16.915  1.00  0.00           O
ATOM    833  CB  LEU A 210     -11.130  42.092 -16.712  1.00  0.00           C
ATOM    834  CG  LEU A 210     -11.519  41.975 -18.198  1.00  0.00           C
ATOM    835  CD1 LEU A 210     -12.938  41.561 -18.338  1.00  0.00           C
ATOM    836  CD2 LEU A 210     -11.316  43.314 -18.965  1.00  0.00           C
ATOM    837  HN  LEU A 210     -10.470  41.795 -14.544  1.00  0.00           H
ATOM    838  HA  LEU A 210     -12.594  40.764 -15.859  1.00  0.00           H
ATOM    839  HB1 LEU A 210     -10.044  42.326 -16.708  1.00  0.00           H
ATOM    840  HB2 LEU A 210     -11.755  42.884 -16.246  1.00  0.00           H
ATOM    841  HG  LEU A 210     -10.843  41.200 -18.620  1.00  0.00           H
ATOM    842 1HD1 LEU A 210     -13.202  40.670 -17.729  1.00  0.00           H
ATOM    843 2HD1 LEU A 210     -13.233  41.414 -19.399  1.00  0.00           H
ATOM    844 3HD1 LEU A 210     -13.546  42.449 -18.064  1.00  0.00           H
ATOM    845 1HD2 LEU A 210     -11.908  44.134 -18.507  1.00  0.00           H
ATOM    846 2HD2 LEU A 210     -11.735  43.216 -19.990  1.00  0.00           H
ATOM    847 3HD2 LEU A 210     -10.256  43.637 -19.040  1.00  0.00           H
ATOM    848  N   CYS A 211      -9.560  39.322 -16.610  1.00  0.00           N
ATOM    849  CA  CYS A 211      -8.995  38.066 -17.105  1.00  0.00           C
ATOM    850  C   CYS A 211      -9.522  36.828 -16.361  1.00  0.00           C
ATOM    851  O   CYS A 211     -10.096  35.939 -16.946  1.00  0.00           O
ATOM    852  CB  CYS A 211      -7.434  37.981 -17.060  1.00  0.00           C
ATOM    853  SG  CYS A 211      -6.662  39.048 -18.356  1.00  0.00           S
ATOM    854  HN  CYS A 211      -8.938  39.968 -16.176  1.00  0.00           H
ATOM    855  HA  CYS A 211      -9.408  37.879 -18.084  1.00  0.00           H
ATOM    856  HB1 CYS A 211      -7.104  36.940 -17.269  1.00  0.00           H
ATOM    857  HB2 CYS A 211      -7.061  38.242 -16.047  1.00  0.00           H
ATOM    858  HG1 CYS A 211      -6.667  40.013 -17.448  1.00  0.00           H
ATOM    859  N   ALA A 212      -9.432  36.883 -15.009  1.00  0.00           N
ATOM    860  CA  ALA A 212      -9.835  35.774 -14.164  1.00  0.00           C
ATOM    861  C   ALA A 212     -11.301  35.376 -14.264  1.00  0.00           C
ATOM    862  O   ALA A 212     -11.631  34.206 -14.250  1.00  0.00           O
ATOM    863  CB  ALA A 212      -9.461  36.130 -12.687  1.00  0.00           C
ATOM    864  HN  ALA A 212      -9.106  37.684 -14.513  1.00  0.00           H
ATOM    865  HA  ALA A 212      -9.314  34.851 -14.368  1.00  0.00           H
ATOM    866  HB1 ALA A 212      -9.934  35.382 -12.016  1.00  0.00           H
ATOM    867  HB2 ALA A 212      -9.970  37.056 -12.342  1.00  0.00           H
ATOM    868  HB3 ALA A 212      -8.363  36.219 -12.546  1.00  0.00           H
ATOM    869  N   THR A 213     -12.218  36.315 -14.221  1.00  0.00           N
ATOM    870  CA  THR A 213     -13.647  36.042 -14.347  1.00  0.00           C
ATOM    871  C   THR A 213     -14.125  35.578 -15.717  1.00  0.00           C
ATOM    872  O   THR A 213     -15.073  34.853 -15.808  1.00  0.00           O
ATOM    873  CB  THR A 213     -14.546  37.223 -14.004  1.00  0.00           C
ATOM    874  CG2 THR A 213     -14.603  37.438 -12.457  1.00  0.00           C
ATOM    875  OG1 THR A 213     -14.056  38.432 -14.581  1.00  0.00           O
ATOM    876  HN  THR A 213     -11.997  37.286 -14.249  1.00  0.00           H
ATOM    877  HA  THR A 213     -13.821  35.175 -13.726  1.00  0.00           H
ATOM    878  HB  THR A 213     -15.593  37.042 -14.326  1.00  0.00           H
ATOM    879  HG1 THR A 213     -13.277  38.622 -14.054  1.00  0.00           H
ATOM    880 1HG2 THR A 213     -15.105  36.533 -12.052  1.00  0.00           H
ATOM    881 2HG2 THR A 213     -15.041  38.417 -12.169  1.00  0.00           H
ATOM    882 3HG2 THR A 213     -13.557  37.558 -12.102  1.00  0.00           H
ATOM    883  N   LEU A 214     -13.364  36.028 -16.771  1.00  0.00           N
ATOM    884  CA  LEU A 214     -13.614  35.666 -18.109  1.00  0.00           C
ATOM    885  C   LEU A 214     -13.044  34.289 -18.392  1.00  0.00           C
ATOM    886  O   LEU A 214     -13.597  33.526 -19.175  1.00  0.00           O
ATOM    887  CB  LEU A 214     -13.045  36.750 -19.006  1.00  0.00           C
ATOM    888  CG  LEU A 214     -13.409  36.743 -20.501  1.00  0.00           C
ATOM    889  CD1 LEU A 214     -13.711  38.167 -21.058  1.00  0.00           C
ATOM    890  CD2 LEU A 214     -12.387  36.070 -21.367  1.00  0.00           C
ATOM    891  HN  LEU A 214     -12.630  36.699 -16.718  1.00  0.00           H
ATOM    892  HA  LEU A 214     -14.682  35.754 -18.241  1.00  0.00           H
ATOM    893  HB1 LEU A 214     -11.942  36.779 -18.878  1.00  0.00           H
ATOM    894  HB2 LEU A 214     -13.279  37.748 -18.581  1.00  0.00           H
ATOM    895  HG  LEU A 214     -14.437  36.326 -20.445  1.00  0.00           H
ATOM    896 1HD1 LEU A 214     -12.748  38.715 -20.992  1.00  0.00           H
ATOM    897 2HD1 LEU A 214     -14.574  38.523 -20.454  1.00  0.00           H
ATOM    898 3HD1 LEU A 214     -14.002  38.164 -22.130  1.00  0.00           H
ATOM    899 1HD2 LEU A 214     -11.420  36.584 -21.180  1.00  0.00           H
ATOM    900 2HD2 LEU A 214     -12.650  36.207 -22.437  1.00  0.00           H
ATOM    901 3HD2 LEU A 214     -12.256  35.012 -21.052  1.00  0.00           H
ATOM    902  N   PHE A 215     -11.877  33.976 -17.835  1.00  0.00           N
ATOM    903  CA  PHE A 215     -11.274  32.600 -17.953  1.00  0.00           C
ATOM    904  C   PHE A 215     -12.036  31.531 -17.199  1.00  0.00           C
ATOM    905  O   PHE A 215     -12.345  30.477 -17.743  1.00  0.00           O
ATOM    906  CB  PHE A 215      -9.756  32.708 -17.564  1.00  0.00           C
ATOM    907  CG  PHE A 215      -8.998  31.358 -17.690  1.00  0.00           C
ATOM    908  CD1 PHE A 215      -8.302  31.249 -18.893  1.00  0.00           C
ATOM    909  CD2 PHE A 215      -8.490  30.557 -16.606  1.00  0.00           C
ATOM    910  CE1 PHE A 215      -7.410  30.196 -19.116  1.00  0.00           C
ATOM    911  CE2 PHE A 215      -7.594  29.511 -16.813  1.00  0.00           C
ATOM    912  CZ  PHE A 215      -7.161  29.262 -18.088  1.00  0.00           C
ATOM    913  HN  PHE A 215     -11.439  34.734 -17.358  1.00  0.00           H
ATOM    914  HA  PHE A 215     -11.320  32.332 -18.998  1.00  0.00           H
ATOM    915  HB1 PHE A 215      -9.729  33.116 -16.531  1.00  0.00           H
ATOM    916  HB2 PHE A 215      -9.352  33.499 -18.231  1.00  0.00           H
ATOM    917  HD1 PHE A 215      -8.576  31.917 -19.697  1.00  0.00           H
ATOM    918  HD2 PHE A 215      -8.855  30.677 -15.596  1.00  0.00           H
ATOM    919  HE1 PHE A 215      -7.135  30.061 -20.151  1.00  0.00           H
ATOM    920  HE2 PHE A 215      -7.250  28.866 -16.018  1.00  0.00           H
ATOM    921  HZ  PHE A 215      -6.501  28.448 -18.350  1.00  0.00           H
ATOM    922  N   THR A 216     -12.578  31.926 -16.028  1.00  0.00           N
ATOM    923  CA  THR A 216     -13.564  31.131 -15.240  1.00  0.00           C
ATOM    924  C   THR A 216     -14.880  30.869 -15.934  1.00  0.00           C
ATOM    925  O   THR A 216     -15.433  29.783 -15.907  1.00  0.00           O
ATOM    926  CB  THR A 216     -13.996  31.848 -13.941  1.00  0.00           C
ATOM    927  CG2 THR A 216     -15.059  31.199 -13.021  1.00  0.00           C
ATOM    928  OG1 THR A 216     -12.836  31.967 -13.063  1.00  0.00           O
ATOM    929  HN  THR A 216     -12.198  32.671 -15.484  1.00  0.00           H
ATOM    930  HA  THR A 216     -13.083  30.189 -15.020  1.00  0.00           H
ATOM    931  HB  THR A 216     -14.364  32.848 -14.253  1.00  0.00           H
ATOM    932  HG1 THR A 216     -12.341  32.675 -13.484  1.00  0.00           H
ATOM    933 1HG2 THR A 216     -15.321  32.001 -12.298  1.00  0.00           H
ATOM    934 2HG2 THR A 216     -14.718  30.320 -12.432  1.00  0.00           H
ATOM    935 3HG2 THR A 216     -15.950  30.916 -13.623  1.00  0.00           H
ATOM    936  N   PHE A 217     -15.398  31.909 -16.553  1.00  0.00           N
ATOM    937  CA  PHE A 217     -16.553  31.841 -17.416  1.00  0.00           C
ATOM    938  C   PHE A 217     -16.369  30.981 -18.722  1.00  0.00           C
ATOM    939  O   PHE A 217     -17.183  30.028 -18.964  1.00  0.00           O
ATOM    940  CB  PHE A 217     -16.931  33.366 -17.919  1.00  0.00           C
ATOM    941  CG  PHE A 217     -18.002  33.643 -18.946  1.00  0.00           C
ATOM    942  CD1 PHE A 217     -17.879  34.772 -19.799  1.00  0.00           C
ATOM    943  CD2 PHE A 217     -19.110  32.828 -19.095  1.00  0.00           C
ATOM    944  CE1 PHE A 217     -18.800  34.963 -20.840  1.00  0.00           C
ATOM    945  CE2 PHE A 217     -20.082  33.122 -20.033  1.00  0.00           C
ATOM    946  CZ  PHE A 217     -19.932  34.137 -20.961  1.00  0.00           C
ATOM    947  HN  PHE A 217     -15.001  32.823 -16.554  1.00  0.00           H
ATOM    948  HA  PHE A 217     -17.400  31.476 -16.855  1.00  0.00           H
ATOM    949  HB1 PHE A 217     -15.938  33.776 -18.201  1.00  0.00           H
ATOM    950  HB2 PHE A 217     -17.155  33.833 -16.936  1.00  0.00           H
ATOM    951  HD1 PHE A 217     -17.096  35.493 -19.614  1.00  0.00           H
ATOM    952  HD2 PHE A 217     -19.282  32.004 -18.418  1.00  0.00           H
ATOM    953  HE1 PHE A 217     -18.760  35.851 -21.453  1.00  0.00           H
ATOM    954  HE2 PHE A 217     -20.937  32.501 -20.254  1.00  0.00           H
ATOM    955  HZ  PHE A 217     -20.719  34.253 -21.690  1.00  0.00           H
ATOM    956  N   LEU A 218     -15.314  31.160 -19.470  1.00  0.00           N
ATOM    957  CA  LEU A 218     -14.830  30.276 -20.472  1.00  0.00           C
ATOM    958  C   LEU A 218     -14.634  28.807 -20.121  1.00  0.00           C
ATOM    959  O   LEU A 218     -14.986  27.908 -20.905  1.00  0.00           O
ATOM    960  CB  LEU A 218     -13.559  30.921 -21.190  1.00  0.00           C
ATOM    961  CG  LEU A 218     -13.042  30.118 -22.400  1.00  0.00           C
ATOM    962  CD1 LEU A 218     -14.004  30.067 -23.575  1.00  0.00           C
ATOM    963  CD2 LEU A 218     -11.731  30.802 -22.823  1.00  0.00           C
ATOM    964  HN  LEU A 218     -14.840  32.037 -19.447  1.00  0.00           H
ATOM    965  HA  LEU A 218     -15.501  30.257 -21.318  1.00  0.00           H
ATOM    966  HB1 LEU A 218     -12.813  30.862 -20.368  1.00  0.00           H
ATOM    967  HB2 LEU A 218     -13.866  31.956 -21.452  1.00  0.00           H
ATOM    968  HG  LEU A 218     -12.802  29.063 -22.148  1.00  0.00           H
ATOM    969 1HD1 LEU A 218     -14.911  29.512 -23.253  1.00  0.00           H
ATOM    970 2HD1 LEU A 218     -13.591  29.468 -24.413  1.00  0.00           H
ATOM    971 3HD1 LEU A 218     -14.226  31.078 -23.979  1.00  0.00           H
ATOM    972 1HD2 LEU A 218     -11.520  30.323 -23.803  1.00  0.00           H
ATOM    973 2HD2 LEU A 218     -10.927  30.495 -22.120  1.00  0.00           H
ATOM    974 3HD2 LEU A 218     -11.806  31.904 -22.933  1.00  0.00           H
ATOM    975  N   THR A 219     -14.018  28.580 -18.933  1.00  0.00           N
ATOM    976  CA  THR A 219     -13.804  27.242 -18.355  1.00  0.00           C
ATOM    977  C   THR A 219     -15.177  26.565 -18.170  1.00  0.00           C
ATOM    978  O   THR A 219     -15.348  25.439 -18.656  1.00  0.00           O
ATOM    979  CB  THR A 219     -13.056  27.253 -17.066  1.00  0.00           C
ATOM    980  CG2 THR A 219     -13.044  25.835 -16.550  1.00  0.00           C
ATOM    981  OG1 THR A 219     -11.695  27.666 -17.333  1.00  0.00           O
ATOM    982  HN  THR A 219     -13.801  29.318 -18.299  1.00  0.00           H
ATOM    983  HA  THR A 219     -13.282  26.655 -19.096  1.00  0.00           H
ATOM    984  HB  THR A 219     -13.494  27.978 -16.348  1.00  0.00           H
ATOM    985  HG1 THR A 219     -11.742  28.575 -17.635  1.00  0.00           H
ATOM    986 1HG2 THR A 219     -12.257  25.815 -15.767  1.00  0.00           H
ATOM    987 2HG2 THR A 219     -12.597  25.138 -17.291  1.00  0.00           H
ATOM    988 3HG2 THR A 219     -14.003  25.403 -16.191  1.00  0.00           H
ATOM    989  N   PHE A 220     -16.188  27.275 -17.650  1.00  0.00           N
ATOM    990  CA  PHE A 220     -17.568  26.871 -17.720  1.00  0.00           C
ATOM    991  C   PHE A 220     -18.108  26.624 -19.184  1.00  0.00           C
ATOM    992  O   PHE A 220     -18.952  25.785 -19.458  1.00  0.00           O
ATOM    993  CB  PHE A 220     -18.411  27.879 -16.861  1.00  0.00           C
ATOM    994  CG  PHE A 220     -19.902  27.636 -16.946  1.00  0.00           C
ATOM    995  CD1 PHE A 220     -20.504  26.547 -16.362  1.00  0.00           C
ATOM    996  CD2 PHE A 220     -20.643  28.623 -17.607  1.00  0.00           C
ATOM    997  CE1 PHE A 220     -21.908  26.510 -16.286  1.00  0.00           C
ATOM    998  CE2 PHE A 220     -22.000  28.495 -17.597  1.00  0.00           C
ATOM    999  CZ  PHE A 220     -22.610  27.491 -16.954  1.00  0.00           C
ATOM   1000  HN  PHE A 220     -16.043  28.147 -17.188  1.00  0.00           H
ATOM   1001  HA  PHE A 220     -17.764  25.942 -17.205  1.00  0.00           H
ATOM   1002  HB1 PHE A 220     -18.136  28.918 -17.146  1.00  0.00           H
ATOM   1003  HB2 PHE A 220     -18.026  27.720 -15.830  1.00  0.00           H
ATOM   1004  HD1 PHE A 220     -19.907  25.761 -15.922  1.00  0.00           H
ATOM   1005  HD2 PHE A 220     -20.142  29.359 -18.218  1.00  0.00           H
ATOM   1006  HE1 PHE A 220     -22.456  25.715 -15.801  1.00  0.00           H
ATOM   1007  HE2 PHE A 220     -22.576  29.210 -18.166  1.00  0.00           H
ATOM   1008  HZ  PHE A 220     -23.682  27.443 -17.065  1.00  0.00           H
ATOM   1009  N   LEU A 221     -17.738  27.446 -20.163  1.00  0.00           N
ATOM   1010  CA  LEU A 221     -18.193  27.302 -21.525  1.00  0.00           C
ATOM   1011  C   LEU A 221     -17.670  26.113 -22.257  1.00  0.00           C
ATOM   1012  O   LEU A 221     -18.321  25.414 -23.047  1.00  0.00           O
ATOM   1013  CB  LEU A 221     -17.948  28.574 -22.331  1.00  0.00           C
ATOM   1014  CG  LEU A 221     -18.735  29.808 -21.887  1.00  0.00           C
ATOM   1015  CD1 LEU A 221     -18.513  31.011 -22.855  1.00  0.00           C
ATOM   1016  CD2 LEU A 221     -20.262  29.528 -21.906  1.00  0.00           C
ATOM   1017  HN  LEU A 221     -17.196  28.241 -19.904  1.00  0.00           H
ATOM   1018  HA  LEU A 221     -19.254  27.096 -21.522  1.00  0.00           H
ATOM   1019  HB1 LEU A 221     -18.195  28.369 -23.395  1.00  0.00           H
ATOM   1020  HB2 LEU A 221     -16.851  28.746 -22.341  1.00  0.00           H
ATOM   1021  HG  LEU A 221     -18.435  30.074 -20.850  1.00  0.00           H
ATOM   1022 1HD1 LEU A 221     -17.449  31.240 -23.079  1.00  0.00           H
ATOM   1023 2HD1 LEU A 221     -18.960  31.941 -22.443  1.00  0.00           H
ATOM   1024 3HD1 LEU A 221     -19.000  30.844 -23.840  1.00  0.00           H
ATOM   1025 1HD2 LEU A 221     -20.845  30.431 -21.628  1.00  0.00           H
ATOM   1026 2HD2 LEU A 221     -20.457  28.704 -21.187  1.00  0.00           H
ATOM   1027 3HD2 LEU A 221     -20.545  29.127 -22.904  1.00  0.00           H
ATOM   1028  N   ILE A 222     -16.442  25.644 -21.961  1.00  0.00           N
ATOM   1029  CA  ILE A 222     -15.861  24.440 -22.428  1.00  0.00           C
ATOM   1030  C   ILE A 222     -16.288  23.183 -21.734  1.00  0.00           C
ATOM   1031  O   ILE A 222     -16.118  22.087 -22.314  1.00  0.00           O
ATOM   1032  CB  ILE A 222     -14.405  24.592 -22.577  1.00  0.00           C
ATOM   1033  CG1 ILE A 222     -13.786  24.645 -21.132  1.00  0.00           C
ATOM   1034  CG2 ILE A 222     -14.055  25.747 -23.623  1.00  0.00           C
ATOM   1035  CD  ILE A 222     -12.225  24.657 -21.211  1.00  0.00           C
ATOM   1036  HN  ILE A 222     -15.721  26.161 -21.505  1.00  0.00           H
ATOM   1037  HA  ILE A 222     -16.091  24.321 -23.477  1.00  0.00           H
ATOM   1038  HB  ILE A 222     -14.017  23.657 -23.036  1.00  0.00           H
ATOM   1039 1HG1 ILE A 222     -14.074  23.745 -20.547  1.00  0.00           H
ATOM   1040 2HG1 ILE A 222     -14.255  25.493 -20.590  1.00  0.00           H
ATOM   1041 1HG2 ILE A 222     -14.641  25.702 -24.566  1.00  0.00           H
ATOM   1042 2HG2 ILE A 222     -12.979  25.691 -23.889  1.00  0.00           H
ATOM   1043 3HG2 ILE A 222     -14.258  26.753 -23.197  1.00  0.00           H
ATOM   1044  HD1 ILE A 222     -11.686  24.583 -20.241  1.00  0.00           H
ATOM   1045  HD2 ILE A 222     -11.891  25.555 -21.775  1.00  0.00           H
ATOM   1046  HD3 ILE A 222     -11.823  23.851 -21.860  1.00  0.00           H
ATOM   1047  N   ASP A 223     -17.162  23.234 -20.656  1.00  0.00           N
ATOM   1048  CA  ASP A 223     -17.582  22.071 -19.896  1.00  0.00           C
ATOM   1049  C   ASP A 223     -19.079  21.934 -20.053  1.00  0.00           C
ATOM   1050  O   ASP A 223     -19.775  21.303 -19.244  1.00  0.00           O
ATOM   1051  CB  ASP A 223     -17.179  22.319 -18.409  1.00  0.00           C
ATOM   1052  CG  ASP A 223     -15.728  21.906 -18.076  1.00  0.00           C
ATOM   1053  OD1 ASP A 223     -14.955  21.375 -18.917  1.00  0.00           O
ATOM   1054  OD2 ASP A 223     -15.337  22.089 -16.855  1.00  0.00           O
ATOM   1055  HN  ASP A 223     -17.427  24.132 -20.314  1.00  0.00           H
ATOM   1056  HA  ASP A 223     -17.075  21.191 -20.263  1.00  0.00           H
ATOM   1057  HB1 ASP A 223     -17.882  21.771 -17.746  1.00  0.00           H
ATOM   1058  HB2 ASP A 223     -17.293  23.402 -18.191  1.00  0.00           H
ATOM   1059  N   VAL A 224     -19.702  22.524 -21.109  1.00  0.00           N
ATOM   1060  CA  VAL A 224     -21.165  22.561 -21.325  1.00  0.00           C
ATOM   1061  C   VAL A 224     -21.764  21.217 -21.466  1.00  0.00           C
ATOM   1062  O   VAL A 224     -22.821  20.967 -20.938  1.00  0.00           O
ATOM   1063  CB  VAL A 224     -21.715  23.488 -22.405  1.00  0.00           C
ATOM   1064  CG1 VAL A 224     -21.514  24.899 -21.965  1.00  0.00           C
ATOM   1065  CG2 VAL A 224     -21.023  23.188 -23.803  1.00  0.00           C
ATOM   1066  HN  VAL A 224     -19.250  23.052 -21.824  1.00  0.00           H
ATOM   1067  HA  VAL A 224     -21.610  22.890 -20.397  1.00  0.00           H
ATOM   1068  HB  VAL A 224     -22.805  23.397 -22.605  1.00  0.00           H
ATOM   1069 1HG1 VAL A 224     -21.749  25.039 -20.888  1.00  0.00           H
ATOM   1070 2HG1 VAL A 224     -22.208  25.563 -22.524  1.00  0.00           H
ATOM   1071 3HG1 VAL A 224     -20.478  25.233 -22.185  1.00  0.00           H
ATOM   1072 1HG2 VAL A 224     -21.136  22.142 -24.163  1.00  0.00           H
ATOM   1073 2HG2 VAL A 224     -19.964  23.487 -23.651  1.00  0.00           H
ATOM   1074 3HG2 VAL A 224     -21.589  23.834 -24.508  1.00  0.00           H
ATOM   1075  N   ARG A 225     -21.168  20.267 -22.162  1.00  0.00           N
ATOM   1076  CA  ARG A 225     -21.692  18.905 -22.350  1.00  0.00           C
ATOM   1077  C   ARG A 225     -21.374  17.858 -21.265  1.00  0.00           C
ATOM   1078  O   ARG A 225     -21.998  16.822 -21.169  1.00  0.00           O
ATOM   1079  CB  ARG A 225     -21.261  18.236 -23.651  1.00  0.00           C
ATOM   1080  CG  ARG A 225     -21.090  19.176 -24.903  1.00  0.00           C
ATOM   1081  CD  ARG A 225     -22.422  19.723 -25.465  1.00  0.00           C
ATOM   1082  NE  ARG A 225     -22.233  20.312 -26.811  1.00  0.00           N
ATOM   1083  CZ  ARG A 225     -23.193  20.603 -27.674  1.00  0.00           C
ATOM   1084  NH1 ARG A 225     -24.430  20.338 -27.411  1.00  0.00           N
ATOM   1085  NH2 ARG A 225     -22.813  21.153 -28.853  1.00  0.00           N
ATOM   1086  HN  ARG A 225     -20.307  20.429 -22.637  1.00  0.00           H
ATOM   1087  HA  ARG A 225     -22.769  18.958 -22.298  1.00  0.00           H
ATOM   1088  HB1 ARG A 225     -21.939  17.400 -23.921  1.00  0.00           H
ATOM   1089  HB2 ARG A 225     -20.302  17.679 -23.574  1.00  0.00           H
ATOM   1090  HG1 ARG A 225     -20.628  18.537 -25.686  1.00  0.00           H
ATOM   1091  HG2 ARG A 225     -20.355  19.994 -24.744  1.00  0.00           H
ATOM   1092  HD1 ARG A 225     -22.748  20.454 -24.695  1.00  0.00           H
ATOM   1093  HD2 ARG A 225     -23.186  18.918 -25.459  1.00  0.00           H
ATOM   1094  HE  ARG A 225     -21.337  20.514 -27.208  1.00  0.00           H
ATOM   1095 1HH1 ARG A 225     -24.575  19.911 -26.519  1.00  0.00           H
ATOM   1096 2HH1 ARG A 225     -25.023  20.128 -28.188  1.00  0.00           H
ATOM   1097 1HH2 ARG A 225     -21.843  21.303 -29.044  1.00  0.00           H
ATOM   1098 2HH2 ARG A 225     -23.371  21.231 -29.680  1.00  0.00           H
ATOM   1099  N   ARG A 226     -20.391  18.186 -20.405  1.00  0.00           N
ATOM   1100  CA  ARG A 226     -19.788  17.274 -19.441  1.00  0.00           C
ATOM   1101  C   ARG A 226     -20.454  17.338 -18.021  1.00  0.00           C
ATOM   1102  O   ARG A 226     -20.946  18.329 -17.603  1.00  0.00           O
ATOM   1103  CB  ARG A 226     -18.296  17.596 -19.320  1.00  0.00           C
ATOM   1104  CG  ARG A 226     -17.445  17.198 -20.575  1.00  0.00           C
ATOM   1105  CD  ARG A 226     -17.412  15.688 -21.031  1.00  0.00           C
ATOM   1106  NE  ARG A 226     -16.501  15.657 -22.286  1.00  0.00           N
ATOM   1107  CZ  ARG A 226     -16.141  14.697 -23.125  1.00  0.00           C
ATOM   1108  NH1 ARG A 226     -16.747  13.536 -23.070  1.00  0.00           N
ATOM   1109  NH2 ARG A 226     -15.352  14.993 -24.177  1.00  0.00           N
ATOM   1110  HN  ARG A 226     -20.016  19.110 -20.380  1.00  0.00           H
ATOM   1111  HA  ARG A 226     -19.856  16.272 -19.840  1.00  0.00           H
ATOM   1112  HB1 ARG A 226     -17.965  17.053 -18.408  1.00  0.00           H
ATOM   1113  HB2 ARG A 226     -18.254  18.699 -19.194  1.00  0.00           H
ATOM   1114  HG1 ARG A 226     -16.389  17.340 -20.263  1.00  0.00           H
ATOM   1115  HG2 ARG A 226     -17.708  17.757 -21.499  1.00  0.00           H
ATOM   1116  HD1 ARG A 226     -18.436  15.453 -21.391  1.00  0.00           H
ATOM   1117  HD2 ARG A 226     -17.065  14.910 -20.316  1.00  0.00           H
ATOM   1118  HE  ARG A 226     -16.427  16.571 -22.685  1.00  0.00           H
ATOM   1119 1HH1 ARG A 226     -17.485  13.455 -22.400  1.00  0.00           H
ATOM   1120 2HH1 ARG A 226     -16.250  12.780 -23.498  1.00  0.00           H
ATOM   1121 1HH2 ARG A 226     -14.926  15.895 -24.110  1.00  0.00           H
ATOM   1122 2HH2 ARG A 226     -15.181  14.309 -24.886  1.00  0.00           H
ATOM   1123  N   PHE A 227     -20.386  16.233 -17.234  1.00  0.00           N
ATOM   1124  CA  PHE A 227     -20.915  16.156 -15.888  1.00  0.00           C
ATOM   1125  C   PHE A 227     -20.080  16.987 -14.757  1.00  0.00           C
ATOM   1126  O   PHE A 227     -18.849  16.865 -14.619  1.00  0.00           O
ATOM   1127  CB  PHE A 227     -21.262  14.638 -15.540  1.00  0.00           C
ATOM   1128  CG  PHE A 227     -21.446  14.446 -14.097  1.00  0.00           C
ATOM   1129  CD1 PHE A 227     -22.711  14.756 -13.611  1.00  0.00           C
ATOM   1130  CD2 PHE A 227     -20.426  13.888 -13.301  1.00  0.00           C
ATOM   1131  CE1 PHE A 227     -22.858  14.848 -12.168  1.00  0.00           C
ATOM   1132  CE2 PHE A 227     -20.640  13.851 -11.976  1.00  0.00           C
ATOM   1133  CZ  PHE A 227     -21.818  14.375 -11.404  1.00  0.00           C
ATOM   1134  HN  PHE A 227     -19.808  15.512 -17.610  1.00  0.00           H
ATOM   1135  HA  PHE A 227     -21.841  16.706 -15.807  1.00  0.00           H
ATOM   1136  HB1 PHE A 227     -20.444  13.957 -15.858  1.00  0.00           H
ATOM   1137  HB2 PHE A 227     -22.202  14.412 -16.085  1.00  0.00           H
ATOM   1138  HD1 PHE A 227     -23.517  15.046 -14.269  1.00  0.00           H
ATOM   1139  HD2 PHE A 227     -19.494  13.558 -13.735  1.00  0.00           H
ATOM   1140  HE1 PHE A 227     -23.790  15.078 -11.673  1.00  0.00           H
ATOM   1141  HE2 PHE A 227     -19.953  13.530 -11.207  1.00  0.00           H
ATOM   1142  HZ  PHE A 227     -21.813  14.506 -10.333  1.00  0.00           H
ATOM   1143  N   ARG A 228     -20.690  17.820 -13.938  1.00  0.00           N
ATOM   1144  CA  ARG A 228     -20.041  18.661 -12.950  1.00  0.00           C
ATOM   1145  C   ARG A 228     -20.861  18.783 -11.687  1.00  0.00           C
ATOM   1146  O   ARG A 228     -22.071  18.544 -11.655  1.00  0.00           O
ATOM   1147  CB  ARG A 228     -19.761  20.066 -13.455  1.00  0.00           C
ATOM   1148  CG  ARG A 228     -18.673  20.265 -14.630  1.00  0.00           C
ATOM   1149  CD  ARG A 228     -17.200  19.848 -14.398  1.00  0.00           C
ATOM   1150  NE  ARG A 228     -16.509  19.755 -15.723  1.00  0.00           N
ATOM   1151  CZ  ARG A 228     -16.116  18.692 -16.365  1.00  0.00           C
ATOM   1152  NH1 ARG A 228     -16.759  17.565 -16.128  1.00  0.00           N
ATOM   1153  NH2 ARG A 228     -15.184  18.778 -17.325  1.00  0.00           N
ATOM   1154  HN  ARG A 228     -21.686  17.839 -13.908  1.00  0.00           H
ATOM   1155  HA  ARG A 228     -19.109  18.226 -12.619  1.00  0.00           H
ATOM   1156  HB1 ARG A 228     -19.482  20.712 -12.595  1.00  0.00           H
ATOM   1157  HB2 ARG A 228     -20.747  20.475 -13.762  1.00  0.00           H
ATOM   1158  HG1 ARG A 228     -18.602  21.362 -14.791  1.00  0.00           H
ATOM   1159  HG2 ARG A 228     -19.088  19.811 -15.556  1.00  0.00           H
ATOM   1160  HD1 ARG A 228     -17.219  18.829 -13.952  1.00  0.00           H
ATOM   1161  HD2 ARG A 228     -16.693  20.566 -13.717  1.00  0.00           H
ATOM   1162  HE  ARG A 228     -15.952  20.550 -15.964  1.00  0.00           H
ATOM   1163 1HH1 ARG A 228     -17.575  17.705 -15.568  1.00  0.00           H
ATOM   1164 2HH1 ARG A 228     -16.739  16.731 -16.678  1.00  0.00           H
ATOM   1165 1HH2 ARG A 228     -14.845  19.692 -17.546  1.00  0.00           H
ATOM   1166 2HH2 ARG A 228     -14.612  17.969 -17.464  1.00  0.00           H
ATOM   1167  N   TYR A 229     -20.162  19.215 -10.598  1.00  0.00           N
ATOM   1168  CA  TYR A 229     -20.814  19.637  -9.417  1.00  0.00           C
ATOM   1169  C   TYR A 229     -21.668  20.896  -9.583  1.00  0.00           C
ATOM   1170  O   TYR A 229     -21.228  21.944 -10.074  1.00  0.00           O
ATOM   1171  CB  TYR A 229     -19.930  19.584  -8.097  1.00  0.00           C
ATOM   1172  CG  TYR A 229     -19.602  18.128  -7.807  1.00  0.00           C
ATOM   1173  CD1 TYR A 229     -20.160  17.571  -6.692  1.00  0.00           C
ATOM   1174  CD2 TYR A 229     -18.838  17.248  -8.612  1.00  0.00           C
ATOM   1175  CE1 TYR A 229     -19.889  16.205  -6.309  1.00  0.00           C
ATOM   1176  CE2 TYR A 229     -18.568  15.942  -8.227  1.00  0.00           C
ATOM   1177  CZ  TYR A 229     -19.069  15.434  -7.091  1.00  0.00           C
ATOM   1178  OH  TYR A 229     -18.789  14.062  -6.677  1.00  0.00           O
ATOM   1179  HN  TYR A 229     -19.282  19.648 -10.784  1.00  0.00           H
ATOM   1180  HA  TYR A 229     -21.510  18.853  -9.155  1.00  0.00           H
ATOM   1181  HB1 TYR A 229     -20.423  20.191  -7.308  1.00  0.00           H
ATOM   1182  HB2 TYR A 229     -18.929  20.008  -8.321  1.00  0.00           H
ATOM   1183  HD1 TYR A 229     -20.779  18.163  -6.033  1.00  0.00           H
ATOM   1184  HD2 TYR A 229     -18.403  17.635  -9.522  1.00  0.00           H
ATOM   1185  HE1 TYR A 229     -20.366  15.850  -5.407  1.00  0.00           H
ATOM   1186  HE2 TYR A 229     -17.989  15.281  -8.855  1.00  0.00           H
ATOM   1187  HH  TYR A 229     -18.456  13.667  -7.486  1.00  0.00           H
ATOM   1188  N   PRO A 230     -22.918  21.005  -9.044  1.00  0.00           N
ATOM   1189  CA  PRO A 230     -23.657  22.234  -9.081  1.00  0.00           C
ATOM   1190  C   PRO A 230     -22.905  23.352  -8.349  1.00  0.00           C
ATOM   1191  O   PRO A 230     -23.039  23.479  -7.158  1.00  0.00           O
ATOM   1192  CB  PRO A 230     -25.066  21.867  -8.530  1.00  0.00           C
ATOM   1193  CG  PRO A 230     -24.852  20.556  -7.627  1.00  0.00           C
ATOM   1194  CD  PRO A 230     -23.668  19.954  -8.333  1.00  0.00           C
ATOM   1195  HA  PRO A 230     -23.716  22.652 -10.074  1.00  0.00           H
ATOM   1196  HB1 PRO A 230     -25.702  21.543  -9.381  1.00  0.00           H
ATOM   1197  HB2 PRO A 230     -25.522  22.753  -8.038  1.00  0.00           H
ATOM   1198  HG1 PRO A 230     -24.572  20.749  -6.570  1.00  0.00           H
ATOM   1199  HG2 PRO A 230     -25.766  19.926  -7.685  1.00  0.00           H
ATOM   1200  HD1 PRO A 230     -23.013  19.454  -7.589  1.00  0.00           H
ATOM   1201  HD2 PRO A 230     -24.057  19.244  -9.094  1.00  0.00           H
ATOM   1202  N   GLU A 231     -22.266  24.243  -9.190  1.00  0.00           N
ATOM   1203  CA  GLU A 231     -21.562  25.496  -8.846  1.00  0.00           C
ATOM   1204  C   GLU A 231     -22.055  26.647  -9.742  1.00  0.00           C
ATOM   1205  O   GLU A 231     -21.330  27.627  -9.895  1.00  0.00           O
ATOM   1206  CB  GLU A 231     -20.010  25.438  -8.945  1.00  0.00           C
ATOM   1207  CG  GLU A 231     -19.328  24.420  -7.959  1.00  0.00           C
ATOM   1208  CD  GLU A 231     -17.907  23.855  -8.291  1.00  0.00           C
ATOM   1209  OE1 GLU A 231     -17.253  23.335  -7.308  1.00  0.00           O
ATOM   1210  OE2 GLU A 231     -17.388  23.940  -9.487  1.00  0.00           O
ATOM   1211  HN  GLU A 231     -22.312  23.920 -10.133  1.00  0.00           H
ATOM   1212  HA  GLU A 231     -21.821  25.704  -7.818  1.00  0.00           H
ATOM   1213  HB1 GLU A 231     -19.457  26.382  -8.752  1.00  0.00           H
ATOM   1214  HB2 GLU A 231     -19.875  25.223 -10.027  1.00  0.00           H
ATOM   1215  HG1 GLU A 231     -19.967  23.532  -7.772  1.00  0.00           H
ATOM   1216  HG2 GLU A 231     -19.267  24.920  -6.968  1.00  0.00           H
ATOM   1217  N   ARG A 232     -23.268  26.648 -10.343  1.00  0.00           N
ATOM   1218  CA  ARG A 232     -23.653  27.712 -11.244  1.00  0.00           C
ATOM   1219  C   ARG A 232     -23.823  29.129 -10.587  1.00  0.00           C
ATOM   1220  O   ARG A 232     -23.398  30.079 -11.237  1.00  0.00           O
ATOM   1221  CB  ARG A 232     -24.958  27.432 -12.013  1.00  0.00           C
ATOM   1222  CG  ARG A 232     -24.809  26.353 -13.117  1.00  0.00           C
ATOM   1223  CD  ARG A 232     -26.096  25.716 -13.589  1.00  0.00           C
ATOM   1224  NE  ARG A 232     -25.843  24.415 -14.311  1.00  0.00           N
ATOM   1225  CZ  ARG A 232     -25.581  24.278 -15.577  1.00  0.00           C
ATOM   1226  NH1 ARG A 232     -25.842  25.234 -16.426  1.00  0.00           N
ATOM   1227  NH2 ARG A 232     -25.129  23.157 -16.058  1.00  0.00           N
ATOM   1228  HN  ARG A 232     -23.959  25.951 -10.169  1.00  0.00           H
ATOM   1229  HA  ARG A 232     -22.847  27.711 -11.965  1.00  0.00           H
ATOM   1230  HB1 ARG A 232     -25.345  28.351 -12.502  1.00  0.00           H
ATOM   1231  HB2 ARG A 232     -25.763  27.165 -11.295  1.00  0.00           H
ATOM   1232  HG1 ARG A 232     -24.094  25.573 -12.780  1.00  0.00           H
ATOM   1233  HG2 ARG A 232     -24.412  26.971 -13.952  1.00  0.00           H
ATOM   1234  HD1 ARG A 232     -26.729  26.446 -14.138  1.00  0.00           H
ATOM   1235  HD2 ARG A 232     -26.674  25.430 -12.685  1.00  0.00           H
ATOM   1236  HE  ARG A 232     -25.520  23.632 -13.777  1.00  0.00           H
ATOM   1237 1HH1 ARG A 232     -26.174  26.154 -16.219  1.00  0.00           H
ATOM   1238 2HH1 ARG A 232     -25.667  25.082 -17.398  1.00  0.00           H
ATOM   1239 1HH2 ARG A 232     -25.089  22.357 -15.459  1.00  0.00           H
ATOM   1240 2HH2 ARG A 232     -24.623  23.250 -16.914  1.00  0.00           H
ATOM   1241  N   PRO A 233     -24.330  29.388  -9.446  1.00  0.00           N
ATOM   1242  CA  PRO A 233     -24.099  30.679  -8.735  1.00  0.00           C
ATOM   1243  C   PRO A 233     -22.708  31.225  -8.705  1.00  0.00           C
ATOM   1244  O   PRO A 233     -22.577  32.469  -8.703  1.00  0.00           O
ATOM   1245  CB  PRO A 233     -24.714  30.461  -7.330  1.00  0.00           C
ATOM   1246  CG  PRO A 233     -25.680  29.287  -7.559  1.00  0.00           C
ATOM   1247  CD  PRO A 233     -24.941  28.370  -8.526  1.00  0.00           C
ATOM   1248  HA  PRO A 233     -24.670  31.418  -9.276  1.00  0.00           H
ATOM   1249  HB1 PRO A 233     -25.263  31.353  -6.961  1.00  0.00           H
ATOM   1250  HB2 PRO A 233     -23.918  30.222  -6.593  1.00  0.00           H
ATOM   1251  HG1 PRO A 233     -25.679  28.731  -6.597  1.00  0.00           H
ATOM   1252  HG2 PRO A 233     -26.705  29.516  -7.919  1.00  0.00           H
ATOM   1253  HD1 PRO A 233     -24.165  27.801  -7.970  1.00  0.00           H
ATOM   1254  HD2 PRO A 233     -25.633  27.671  -9.043  1.00  0.00           H
ATOM   1255  N   ILE A 234     -21.593  30.446  -8.684  1.00  0.00           N
ATOM   1256  CA  ILE A 234     -20.284  31.020  -8.704  1.00  0.00           C
ATOM   1257  C   ILE A 234     -19.968  31.875 -10.056  1.00  0.00           C
ATOM   1258  O   ILE A 234     -19.408  32.973 -10.091  1.00  0.00           O
ATOM   1259  CB  ILE A 234     -19.257  29.902  -8.631  1.00  0.00           C
ATOM   1260  CG1 ILE A 234     -19.262  29.191  -7.311  1.00  0.00           C
ATOM   1261  CG2 ILE A 234     -17.850  30.310  -9.028  1.00  0.00           C
ATOM   1262  CD  ILE A 234     -19.132  30.081  -6.091  1.00  0.00           C
ATOM   1263  HN  ILE A 234     -21.535  29.452  -8.726  1.00  0.00           H
ATOM   1264  HA  ILE A 234     -20.064  31.666  -7.867  1.00  0.00           H
ATOM   1265  HB  ILE A 234     -19.548  29.177  -9.419  1.00  0.00           H
ATOM   1266 1HG1 ILE A 234     -18.533  28.354  -7.341  1.00  0.00           H
ATOM   1267 2HG1 ILE A 234     -20.242  28.669  -7.274  1.00  0.00           H
ATOM   1268 1HG2 ILE A 234     -17.533  31.247  -8.523  1.00  0.00           H
ATOM   1269 2HG2 ILE A 234     -17.739  30.523 -10.113  1.00  0.00           H
ATOM   1270 3HG2 ILE A 234     -17.193  29.511  -8.623  1.00  0.00           H
ATOM   1271  HD1 ILE A 234     -19.219  29.433  -5.193  1.00  0.00           H
ATOM   1272  HD2 ILE A 234     -20.021  30.725  -5.920  1.00  0.00           H
ATOM   1273  HD3 ILE A 234     -18.210  30.701  -6.086  1.00  0.00           H
ATOM   1274  N   ILE A 235     -20.552  31.318 -11.117  1.00  0.00           N
ATOM   1275  CA  ILE A 235     -20.472  31.806 -12.463  1.00  0.00           C
ATOM   1276  C   ILE A 235     -21.300  33.080 -12.666  1.00  0.00           C
ATOM   1277  O   ILE A 235     -20.786  34.096 -13.151  1.00  0.00           O
ATOM   1278  CB  ILE A 235     -20.708  30.803 -13.612  1.00  0.00           C
ATOM   1279  CG1 ILE A 235     -19.964  29.476 -13.304  1.00  0.00           C
ATOM   1280  CG2 ILE A 235     -20.346  31.448 -14.986  1.00  0.00           C
ATOM   1281  CD  ILE A 235     -18.523  29.578 -12.807  1.00  0.00           C
ATOM   1282  HN  ILE A 235     -21.013  30.465 -10.888  1.00  0.00           H
ATOM   1283  HA  ILE A 235     -19.448  32.083 -12.663  1.00  0.00           H
ATOM   1284  HB  ILE A 235     -21.760  30.455 -13.524  1.00  0.00           H
ATOM   1285 1HG1 ILE A 235     -20.013  28.822 -14.201  1.00  0.00           H
ATOM   1286 2HG1 ILE A 235     -20.521  28.838 -12.586  1.00  0.00           H
ATOM   1287 1HG2 ILE A 235     -19.367  31.938 -14.800  1.00  0.00           H
ATOM   1288 2HG2 ILE A 235     -21.065  32.222 -15.331  1.00  0.00           H
ATOM   1289 3HG2 ILE A 235     -20.190  30.785 -15.864  1.00  0.00           H
ATOM   1290  HD1 ILE A 235     -18.313  30.182 -11.898  1.00  0.00           H
ATOM   1291  HD2 ILE A 235     -18.086  30.072 -13.701  1.00  0.00           H
ATOM   1292  HD3 ILE A 235     -18.071  28.577 -12.640  1.00  0.00           H
ATOM   1293  N   TYR A 236     -22.527  33.037 -12.122  1.00  0.00           N
ATOM   1294  CA  TYR A 236     -23.442  34.192 -12.076  1.00  0.00           C
ATOM   1295  C   TYR A 236     -23.025  35.376 -11.287  1.00  0.00           C
ATOM   1296  O   TYR A 236     -23.331  36.550 -11.626  1.00  0.00           O
ATOM   1297  CB  TYR A 236     -24.880  33.707 -11.571  1.00  0.00           C
ATOM   1298  CG  TYR A 236     -25.503  32.609 -12.413  1.00  0.00           C
ATOM   1299  CD1 TYR A 236     -26.505  31.811 -11.779  1.00  0.00           C
ATOM   1300  CD2 TYR A 236     -25.306  32.313 -13.764  1.00  0.00           C
ATOM   1301  CE1 TYR A 236     -27.284  30.804 -12.438  1.00  0.00           C
ATOM   1302  CE2 TYR A 236     -26.011  31.405 -14.432  1.00  0.00           C
ATOM   1303  CZ  TYR A 236     -27.007  30.641 -13.812  1.00  0.00           C
ATOM   1304  OH  TYR A 236     -27.655  29.645 -14.557  1.00  0.00           O
ATOM   1305  HN  TYR A 236     -22.829  32.177 -11.720  1.00  0.00           H
ATOM   1306  HA  TYR A 236     -23.553  34.526 -13.096  1.00  0.00           H
ATOM   1307  HB1 TYR A 236     -25.621  34.522 -11.419  1.00  0.00           H
ATOM   1308  HB2 TYR A 236     -24.634  33.390 -10.535  1.00  0.00           H
ATOM   1309  HD1 TYR A 236     -26.748  31.959 -10.737  1.00  0.00           H
ATOM   1310  HD2 TYR A 236     -24.494  32.812 -14.271  1.00  0.00           H
ATOM   1311  HE1 TYR A 236     -27.991  30.295 -11.800  1.00  0.00           H
ATOM   1312  HE2 TYR A 236     -25.789  31.305 -15.484  1.00  0.00           H
ATOM   1313  HH  TYR A 236     -28.020  28.988 -13.960  1.00  0.00           H
ATOM   1314  N   TYR A 237     -22.248  35.172 -10.200  1.00  0.00           N
ATOM   1315  CA  TYR A 237     -21.455  36.276  -9.614  1.00  0.00           C
ATOM   1316  C   TYR A 237     -20.349  36.708 -10.518  1.00  0.00           C
ATOM   1317  O   TYR A 237     -20.086  37.910 -10.726  1.00  0.00           O
ATOM   1318  CB  TYR A 237     -21.008  35.940  -8.136  1.00  0.00           C
ATOM   1319  CG  TYR A 237     -20.432  37.150  -7.407  1.00  0.00           C
ATOM   1320  CD1 TYR A 237     -20.955  38.454  -7.561  1.00  0.00           C
ATOM   1321  CD2 TYR A 237     -19.358  36.873  -6.582  1.00  0.00           C
ATOM   1322  CE1 TYR A 237     -20.417  39.486  -6.717  1.00  0.00           C
ATOM   1323  CE2 TYR A 237     -18.822  37.930  -5.875  1.00  0.00           C
ATOM   1324  CZ  TYR A 237     -19.353  39.233  -5.943  1.00  0.00           C
ATOM   1325  OH  TYR A 237     -18.832  40.346  -5.219  1.00  0.00           O
ATOM   1326  HN  TYR A 237     -22.105  34.255  -9.835  1.00  0.00           H
ATOM   1327  HA  TYR A 237     -22.161  37.093  -9.582  1.00  0.00           H
ATOM   1328  HB1 TYR A 237     -20.357  35.041  -8.156  1.00  0.00           H
ATOM   1329  HB2 TYR A 237     -21.958  35.680  -7.622  1.00  0.00           H
ATOM   1330  HD1 TYR A 237     -21.755  38.580  -8.275  1.00  0.00           H
ATOM   1331  HD2 TYR A 237     -19.002  35.856  -6.528  1.00  0.00           H
ATOM   1332  HE1 TYR A 237     -20.928  40.438  -6.746  1.00  0.00           H
ATOM   1333  HE2 TYR A 237     -17.970  37.765  -5.232  1.00  0.00           H
ATOM   1334  HH  TYR A 237     -19.574  40.903  -4.972  1.00  0.00           H
ATOM   1335  N   SER A 238     -19.633  35.691 -11.020  1.00  0.00           N
ATOM   1336  CA  SER A 238     -18.367  35.891 -11.840  1.00  0.00           C
ATOM   1337  C   SER A 238     -18.606  36.770 -13.102  1.00  0.00           C
ATOM   1338  O   SER A 238     -17.808  37.649 -13.414  1.00  0.00           O
ATOM   1339  CB  SER A 238     -17.546  34.703 -12.409  1.00  0.00           C
ATOM   1340  OG  SER A 238     -16.905  33.934 -11.409  1.00  0.00           O
ATOM   1341  HN  SER A 238     -19.807  34.761 -10.705  1.00  0.00           H
ATOM   1342  HA  SER A 238     -17.641  36.378 -11.207  1.00  0.00           H
ATOM   1343  HB1 SER A 238     -16.711  35.095 -13.028  1.00  0.00           H
ATOM   1344  HB2 SER A 238     -18.223  34.097 -13.049  1.00  0.00           H
ATOM   1345  HG1 SER A 238     -17.486  33.367 -10.895  1.00  0.00           H
ATOM   1346  N   VAL A 239     -19.664  36.473 -13.937  1.00  0.00           N
ATOM   1347  CA  VAL A 239     -19.969  37.220 -15.158  1.00  0.00           C
ATOM   1348  C   VAL A 239     -20.519  38.645 -15.008  1.00  0.00           C
ATOM   1349  O   VAL A 239     -20.139  39.561 -15.714  1.00  0.00           O
ATOM   1350  CB  VAL A 239     -20.840  36.425 -16.047  1.00  0.00           C
ATOM   1351  CG1 VAL A 239     -21.531  37.332 -17.139  1.00  0.00           C
ATOM   1352  CG2 VAL A 239     -20.012  35.323 -16.722  1.00  0.00           C
ATOM   1353  HN  VAL A 239     -20.139  35.601 -13.850  1.00  0.00           H
ATOM   1354  HA  VAL A 239     -19.080  37.228 -15.769  1.00  0.00           H
ATOM   1355  HB  VAL A 239     -21.628  36.009 -15.382  1.00  0.00           H
ATOM   1356 1HG1 VAL A 239     -22.318  38.050 -16.822  1.00  0.00           H
ATOM   1357 2HG1 VAL A 239     -22.042  36.585 -17.783  1.00  0.00           H
ATOM   1358 3HG1 VAL A 239     -20.832  37.939 -17.754  1.00  0.00           H
ATOM   1359 1HG2 VAL A 239     -19.482  34.749 -15.932  1.00  0.00           H
ATOM   1360 2HG2 VAL A 239     -19.458  35.707 -17.605  1.00  0.00           H
ATOM   1361 3HG2 VAL A 239     -20.738  34.663 -17.243  1.00  0.00           H
ATOM   1362  N   CYS A 240     -21.359  38.900 -13.949  1.00  0.00           N
ATOM   1363  CA  CYS A 240     -21.713  40.170 -13.373  1.00  0.00           C
ATOM   1364  C   CYS A 240     -20.476  40.985 -12.938  1.00  0.00           C
ATOM   1365  O   CYS A 240     -20.304  42.099 -13.417  1.00  0.00           O
ATOM   1366  CB  CYS A 240     -22.683  40.026 -12.164  1.00  0.00           C
ATOM   1367  SG  CYS A 240     -23.505  41.536 -11.528  1.00  0.00           S
ATOM   1368  HN  CYS A 240     -21.617  38.116 -13.389  1.00  0.00           H
ATOM   1369  HA  CYS A 240     -22.205  40.714 -14.166  1.00  0.00           H
ATOM   1370  HB1 CYS A 240     -22.100  39.552 -11.347  1.00  0.00           H
ATOM   1371  HB2 CYS A 240     -23.499  39.303 -12.382  1.00  0.00           H
ATOM   1372  HG1 CYS A 240     -24.410  40.839 -10.858  1.00  0.00           H
ATOM   1373  N   TYR A 241     -19.497  40.425 -12.143  1.00  0.00           N
ATOM   1374  CA  TYR A 241     -18.246  41.092 -11.810  1.00  0.00           C
ATOM   1375  C   TYR A 241     -17.353  41.442 -13.039  1.00  0.00           C
ATOM   1376  O   TYR A 241     -16.640  42.471 -13.104  1.00  0.00           O
ATOM   1377  CB  TYR A 241     -17.552  40.148 -10.755  1.00  0.00           C
ATOM   1378  CG  TYR A 241     -16.280  40.777 -10.066  1.00  0.00           C
ATOM   1379  CD1 TYR A 241     -15.203  39.941  -9.853  1.00  0.00           C
ATOM   1380  CD2 TYR A 241     -16.238  42.108  -9.738  1.00  0.00           C
ATOM   1381  CE1 TYR A 241     -14.058  40.442  -9.182  1.00  0.00           C
ATOM   1382  CE2 TYR A 241     -15.100  42.660  -9.152  1.00  0.00           C
ATOM   1383  CZ  TYR A 241     -14.028  41.802  -8.867  1.00  0.00           C
ATOM   1384  OH  TYR A 241     -13.147  42.299  -7.972  1.00  0.00           O
ATOM   1385  HN  TYR A 241     -19.702  39.508 -11.810  1.00  0.00           H
ATOM   1386  HA  TYR A 241     -18.440  42.027 -11.303  1.00  0.00           H
ATOM   1387  HB1 TYR A 241     -17.396  39.145 -11.205  1.00  0.00           H
ATOM   1388  HB2 TYR A 241     -18.265  40.004  -9.915  1.00  0.00           H
ATOM   1389  HD1 TYR A 241     -15.339  38.872  -9.919  1.00  0.00           H
ATOM   1390  HD2 TYR A 241     -17.134  42.706  -9.810  1.00  0.00           H
ATOM   1391  HE1 TYR A 241     -13.285  39.769  -8.843  1.00  0.00           H
ATOM   1392  HE2 TYR A 241     -15.015  43.718  -8.946  1.00  0.00           H
ATOM   1393  HH  TYR A 241     -13.404  43.202  -7.774  1.00  0.00           H
ATOM   1394  N   SER A 242     -17.335  40.613 -14.077  1.00  0.00           N
ATOM   1395  CA  SER A 242     -16.652  40.754 -15.285  1.00  0.00           C
ATOM   1396  C   SER A 242     -16.977  41.978 -16.099  1.00  0.00           C
ATOM   1397  O   SER A 242     -16.076  42.761 -16.336  1.00  0.00           O
ATOM   1398  CB  SER A 242     -16.754  39.495 -16.229  1.00  0.00           C
ATOM   1399  OG  SER A 242     -15.523  39.164 -16.925  1.00  0.00           O
ATOM   1400  HN  SER A 242     -17.849  39.761 -14.134  1.00  0.00           H
ATOM   1401  HA  SER A 242     -15.599  40.929 -15.117  1.00  0.00           H
ATOM   1402  HB1 SER A 242     -17.624  39.689 -16.892  1.00  0.00           H
ATOM   1403  HB2 SER A 242     -17.050  38.690 -15.523  1.00  0.00           H
ATOM   1404  HG1 SER A 242     -14.986  38.805 -16.215  1.00  0.00           H
ATOM   1405  N   ILE A 243     -18.298  42.267 -16.271  1.00  0.00           N
ATOM   1406  CA  ILE A 243     -18.970  43.505 -16.657  1.00  0.00           C
ATOM   1407  C   ILE A 243     -18.501  44.680 -15.848  1.00  0.00           C
ATOM   1408  O   ILE A 243     -18.118  45.704 -16.366  1.00  0.00           O
ATOM   1409  CB  ILE A 243     -20.489  43.379 -16.692  1.00  0.00           C
ATOM   1410  CG1 ILE A 243     -21.031  42.295 -17.709  1.00  0.00           C
ATOM   1411  CG2 ILE A 243     -21.278  44.755 -16.949  1.00  0.00           C
ATOM   1412  CD  ILE A 243     -20.549  42.373 -19.128  1.00  0.00           C
ATOM   1413  HN  ILE A 243     -18.982  41.555 -16.132  1.00  0.00           H
ATOM   1414  HA  ILE A 243     -18.694  43.695 -17.684  1.00  0.00           H
ATOM   1415  HB  ILE A 243     -20.811  42.961 -15.714  1.00  0.00           H
ATOM   1416 1HG1 ILE A 243     -22.140  42.344 -17.650  1.00  0.00           H
ATOM   1417 2HG1 ILE A 243     -20.683  41.351 -17.240  1.00  0.00           H
ATOM   1418 1HG2 ILE A 243     -22.337  44.616 -16.644  1.00  0.00           H
ATOM   1419 2HG2 ILE A 243     -21.270  45.084 -18.010  1.00  0.00           H
ATOM   1420 3HG2 ILE A 243     -20.744  45.566 -16.409  1.00  0.00           H
ATOM   1421  HD1 ILE A 243     -20.994  43.261 -19.626  1.00  0.00           H
ATOM   1422  HD2 ILE A 243     -20.984  41.544 -19.727  1.00  0.00           H
ATOM   1423  HD3 ILE A 243     -19.442  42.356 -19.207  1.00  0.00           H
ATOM   1424  N   VAL A 244     -18.518  44.677 -14.418  1.00  0.00           N
ATOM   1425  CA  VAL A 244     -18.057  45.826 -13.735  1.00  0.00           C
ATOM   1426  C   VAL A 244     -16.509  46.016 -13.720  1.00  0.00           C
ATOM   1427  O   VAL A 244     -16.001  47.170 -13.746  1.00  0.00           O
ATOM   1428  CB  VAL A 244     -18.618  45.689 -12.332  1.00  0.00           C
ATOM   1429  CG1 VAL A 244     -18.065  46.728 -11.384  1.00  0.00           C
ATOM   1430  CG2 VAL A 244     -20.212  45.842 -12.272  1.00  0.00           C
ATOM   1431  HN  VAL A 244     -19.035  43.976 -13.933  1.00  0.00           H
ATOM   1432  HA  VAL A 244     -18.420  46.754 -14.151  1.00  0.00           H
ATOM   1433  HB  VAL A 244     -18.395  44.654 -11.995  1.00  0.00           H
ATOM   1434 1HG1 VAL A 244     -16.982  46.659 -11.142  1.00  0.00           H
ATOM   1435 2HG1 VAL A 244     -18.589  46.758 -10.405  1.00  0.00           H
ATOM   1436 3HG1 VAL A 244     -18.067  47.712 -11.901  1.00  0.00           H
ATOM   1437 1HG2 VAL A 244     -20.524  45.286 -11.363  1.00  0.00           H
ATOM   1438 2HG2 VAL A 244     -20.743  45.334 -13.105  1.00  0.00           H
ATOM   1439 3HG2 VAL A 244     -20.578  46.889 -12.219  1.00  0.00           H
ATOM   1440  N   SER A 245     -15.767  44.930 -13.768  1.00  0.00           N
ATOM   1441  CA  SER A 245     -14.331  44.909 -14.060  1.00  0.00           C
ATOM   1442  C   SER A 245     -13.992  45.546 -15.370  1.00  0.00           C
ATOM   1443  O   SER A 245     -13.097  46.350 -15.445  1.00  0.00           O
ATOM   1444  CB  SER A 245     -13.634  43.478 -13.992  1.00  0.00           C
ATOM   1445  OG  SER A 245     -13.748  43.012 -12.659  1.00  0.00           O
ATOM   1446  HN  SER A 245     -16.224  44.044 -13.813  1.00  0.00           H
ATOM   1447  HA  SER A 245     -13.882  45.568 -13.331  1.00  0.00           H
ATOM   1448  HB1 SER A 245     -12.587  43.506 -14.363  1.00  0.00           H
ATOM   1449  HB2 SER A 245     -14.179  42.817 -14.699  1.00  0.00           H
ATOM   1450  HG1 SER A 245     -14.687  42.952 -12.470  1.00  0.00           H
ATOM   1451  N   LEU A 246     -14.736  45.238 -16.369  1.00  0.00           N
ATOM   1452  CA  LEU A 246     -14.749  45.887 -17.650  1.00  0.00           C
ATOM   1453  C   LEU A 246     -15.070  47.333 -17.644  1.00  0.00           C
ATOM   1454  O   LEU A 246     -14.414  48.220 -18.220  1.00  0.00           O
ATOM   1455  CB  LEU A 246     -15.578  45.073 -18.684  1.00  0.00           C
ATOM   1456  CG  LEU A 246     -15.450  45.510 -20.171  1.00  0.00           C
ATOM   1457  CD1 LEU A 246     -14.075  45.299 -20.741  1.00  0.00           C
ATOM   1458  CD2 LEU A 246     -16.566  44.601 -20.853  1.00  0.00           C
ATOM   1459  HN  LEU A 246     -15.244  44.388 -16.260  1.00  0.00           H
ATOM   1460  HA  LEU A 246     -13.788  45.929 -18.141  1.00  0.00           H
ATOM   1461  HB1 LEU A 246     -16.645  45.002 -18.381  1.00  0.00           H
ATOM   1462  HB2 LEU A 246     -15.240  44.019 -18.586  1.00  0.00           H
ATOM   1463  HG  LEU A 246     -15.841  46.542 -20.301  1.00  0.00           H
ATOM   1464 1HD1 LEU A 246     -14.062  45.490 -21.835  1.00  0.00           H
ATOM   1465 2HD1 LEU A 246     -13.695  44.281 -20.512  1.00  0.00           H
ATOM   1466 3HD1 LEU A 246     -13.394  46.064 -20.309  1.00  0.00           H
ATOM   1467 1HD2 LEU A 246     -16.736  45.068 -21.846  1.00  0.00           H
ATOM   1468 2HD2 LEU A 246     -17.575  44.627 -20.389  1.00  0.00           H
ATOM   1469 3HD2 LEU A 246     -16.085  43.604 -20.954  1.00  0.00           H
ATOM   1470  N   MET A 247     -16.079  47.761 -16.865  1.00  0.00           N
ATOM   1471  CA  MET A 247     -16.419  49.139 -16.563  1.00  0.00           C
ATOM   1472  C   MET A 247     -15.252  49.909 -15.895  1.00  0.00           C
ATOM   1473  O   MET A 247     -14.997  50.985 -16.359  1.00  0.00           O
ATOM   1474  CB  MET A 247     -17.784  49.396 -15.897  1.00  0.00           C
ATOM   1475  CG  MET A 247     -18.941  48.842 -16.705  1.00  0.00           C
ATOM   1476  SD  MET A 247     -19.430  49.887 -18.094  1.00  0.00           S
ATOM   1477  CE  MET A 247     -20.358  51.157 -17.197  1.00  0.00           C
ATOM   1478  HN  MET A 247     -16.760  47.144 -16.478  1.00  0.00           H
ATOM   1479  HA  MET A 247     -16.602  49.581 -17.531  1.00  0.00           H
ATOM   1480  HB1 MET A 247     -17.899  50.488 -15.719  1.00  0.00           H
ATOM   1481  HB2 MET A 247     -17.806  49.048 -14.842  1.00  0.00           H
ATOM   1482  HG1 MET A 247     -19.717  48.772 -15.913  1.00  0.00           H
ATOM   1483  HG2 MET A 247     -18.612  47.871 -17.134  1.00  0.00           H
ATOM   1484  HE1 MET A 247     -20.555  52.037 -17.847  1.00  0.00           H
ATOM   1485  HE2 MET A 247     -20.014  51.560 -16.220  1.00  0.00           H
ATOM   1486  HE3 MET A 247     -21.341  50.654 -17.068  1.00  0.00           H
ATOM   1487  N   TYR A 248     -14.625  49.417 -14.807  1.00  0.00           N
ATOM   1488  CA  TYR A 248     -13.537  50.168 -14.204  1.00  0.00           C
ATOM   1489  C   TYR A 248     -12.238  50.206 -15.043  1.00  0.00           C
ATOM   1490  O   TYR A 248     -11.541  51.214 -15.155  1.00  0.00           O
ATOM   1491  CB  TYR A 248     -13.175  49.470 -12.849  1.00  0.00           C
ATOM   1492  CG  TYR A 248     -14.136  49.803 -11.752  1.00  0.00           C
ATOM   1493  CD1 TYR A 248     -14.730  48.742 -11.054  1.00  0.00           C
ATOM   1494  CD2 TYR A 248     -14.323  51.090 -11.277  1.00  0.00           C
ATOM   1495  CE1 TYR A 248     -15.684  49.001 -10.108  1.00  0.00           C
ATOM   1496  CE2 TYR A 248     -15.112  51.365 -10.194  1.00  0.00           C
ATOM   1497  CZ  TYR A 248     -15.794  50.295  -9.570  1.00  0.00           C
ATOM   1498  OH  TYR A 248     -16.626  50.476  -8.447  1.00  0.00           O
ATOM   1499  HN  TYR A 248     -14.881  48.512 -14.475  1.00  0.00           H
ATOM   1500  HA  TYR A 248     -13.885  51.176 -14.033  1.00  0.00           H
ATOM   1501  HB1 TYR A 248     -12.186  49.644 -12.372  1.00  0.00           H
ATOM   1502  HB2 TYR A 248     -13.220  48.390 -13.106  1.00  0.00           H
ATOM   1503  HD1 TYR A 248     -14.546  47.741 -11.412  1.00  0.00           H
ATOM   1504  HD2 TYR A 248     -13.720  51.794 -11.831  1.00  0.00           H
ATOM   1505  HE1 TYR A 248     -16.216  48.189  -9.633  1.00  0.00           H
ATOM   1506  HE2 TYR A 248     -15.293  52.352  -9.795  1.00  0.00           H
ATOM   1507  HH  TYR A 248     -16.811  51.405  -8.297  1.00  0.00           H
ATOM   1508  N   PHE A 249     -11.905  49.053 -15.681  1.00  0.00           N
ATOM   1509  CA  PHE A 249     -10.780  48.952 -16.546  1.00  0.00           C
ATOM   1510  C   PHE A 249     -10.767  49.914 -17.755  1.00  0.00           C
ATOM   1511  O   PHE A 249      -9.783  50.661 -18.031  1.00  0.00           O
ATOM   1512  CB  PHE A 249     -10.610  47.443 -17.033  1.00  0.00           C
ATOM   1513  CG  PHE A 249      -9.741  47.233 -18.297  1.00  0.00           C
ATOM   1514  CD1 PHE A 249      -8.467  47.773 -18.286  1.00  0.00           C
ATOM   1515  CD2 PHE A 249     -10.218  46.601 -19.457  1.00  0.00           C
ATOM   1516  CE1 PHE A 249      -7.632  47.608 -19.457  1.00  0.00           C
ATOM   1517  CE2 PHE A 249      -9.431  46.512 -20.603  1.00  0.00           C
ATOM   1518  CZ  PHE A 249      -8.118  46.980 -20.599  1.00  0.00           C
ATOM   1519  HN  PHE A 249     -12.491  48.250 -15.624  1.00  0.00           H
ATOM   1520  HA  PHE A 249      -9.896  49.224 -15.988  1.00  0.00           H
ATOM   1521  HB1 PHE A 249     -11.656  47.124 -17.228  1.00  0.00           H
ATOM   1522  HB2 PHE A 249     -10.293  46.736 -16.236  1.00  0.00           H
ATOM   1523  HD1 PHE A 249      -7.977  48.203 -17.426  1.00  0.00           H
ATOM   1524  HD2 PHE A 249     -11.092  45.966 -19.456  1.00  0.00           H
ATOM   1525  HE1 PHE A 249      -6.607  47.940 -19.367  1.00  0.00           H
ATOM   1526  HE2 PHE A 249      -9.832  46.039 -21.487  1.00  0.00           H
ATOM   1527  HZ  PHE A 249      -7.530  46.835 -21.494  1.00  0.00           H
ATOM   1528  N   ILE A 250     -11.906  49.959 -18.514  1.00  0.00           N
ATOM   1529  CA  ILE A 250     -12.142  50.956 -19.540  1.00  0.00           C
ATOM   1530  C   ILE A 250     -12.314  52.353 -18.988  1.00  0.00           C
ATOM   1531  O   ILE A 250     -11.888  53.258 -19.631  1.00  0.00           O
ATOM   1532  CB  ILE A 250     -13.471  50.555 -20.290  1.00  0.00           C
ATOM   1533  CG1 ILE A 250     -13.383  49.161 -20.963  1.00  0.00           C
ATOM   1534  CG2 ILE A 250     -13.930  51.664 -21.308  1.00  0.00           C
ATOM   1535  CD  ILE A 250     -12.309  48.977 -22.054  1.00  0.00           C
ATOM   1536  HN  ILE A 250     -12.682  49.374 -18.291  1.00  0.00           H
ATOM   1537  HA  ILE A 250     -11.279  50.970 -20.191  1.00  0.00           H
ATOM   1538  HB  ILE A 250     -14.271  50.508 -19.521  1.00  0.00           H
ATOM   1539 1HG1 ILE A 250     -14.406  48.984 -21.359  1.00  0.00           H
ATOM   1540 2HG1 ILE A 250     -13.220  48.308 -20.269  1.00  0.00           H
ATOM   1541 1HG2 ILE A 250     -14.854  51.397 -21.863  1.00  0.00           H
ATOM   1542 2HG2 ILE A 250     -13.099  51.815 -22.029  1.00  0.00           H
ATOM   1543 3HG2 ILE A 250     -14.168  52.575 -20.718  1.00  0.00           H
ATOM   1544  HD1 ILE A 250     -12.491  49.778 -22.802  1.00  0.00           H
ATOM   1545  HD2 ILE A 250     -12.338  47.960 -22.500  1.00  0.00           H
ATOM   1546  HD3 ILE A 250     -11.309  49.003 -21.572  1.00  0.00           H
ATOM   1547  N   GLY A 251     -12.949  52.525 -17.822  1.00  0.00           N
ATOM   1548  CA  GLY A 251     -13.081  53.850 -17.134  1.00  0.00           C
ATOM   1549  C   GLY A 251     -11.835  54.563 -16.771  1.00  0.00           C
ATOM   1550  O   GLY A 251     -11.712  55.799 -16.944  1.00  0.00           O
ATOM   1551  HN  GLY A 251     -13.322  51.725 -17.358  1.00  0.00           H
ATOM   1552  HA1 GLY A 251     -13.626  53.699 -16.214  1.00  0.00           H
ATOM   1553  HA2 GLY A 251     -13.580  54.551 -17.786  1.00  0.00           H
ATOM   1554  N   PHE A 252     -10.828  53.718 -16.487  1.00  0.00           N
ATOM   1555  CA  PHE A 252      -9.428  54.072 -16.287  1.00  0.00           C
ATOM   1556  C   PHE A 252      -8.785  54.546 -17.653  1.00  0.00           C
ATOM   1557  O   PHE A 252      -8.271  55.616 -17.732  1.00  0.00           O
ATOM   1558  CB  PHE A 252      -8.650  52.946 -15.594  1.00  0.00           C
ATOM   1559  CG  PHE A 252      -7.149  53.180 -15.735  1.00  0.00           C
ATOM   1560  CD1 PHE A 252      -6.486  54.071 -14.856  1.00  0.00           C
ATOM   1561  CD2 PHE A 252      -6.391  52.545 -16.710  1.00  0.00           C
ATOM   1562  CE1 PHE A 252      -5.138  54.321 -14.968  1.00  0.00           C
ATOM   1563  CE2 PHE A 252      -5.016  52.759 -16.824  1.00  0.00           C
ATOM   1564  CZ  PHE A 252      -4.452  53.669 -15.953  1.00  0.00           C
ATOM   1565  HN  PHE A 252     -10.975  52.733 -16.443  1.00  0.00           H
ATOM   1566  HA  PHE A 252      -9.450  54.999 -15.732  1.00  0.00           H
ATOM   1567  HB1 PHE A 252      -8.824  51.919 -15.982  1.00  0.00           H
ATOM   1568  HB2 PHE A 252      -9.033  52.899 -14.552  1.00  0.00           H
ATOM   1569  HD1 PHE A 252      -6.943  54.571 -14.014  1.00  0.00           H
ATOM   1570  HD2 PHE A 252      -6.902  51.905 -17.413  1.00  0.00           H
ATOM   1571  HE1 PHE A 252      -4.633  55.024 -14.321  1.00  0.00           H
ATOM   1572  HE2 PHE A 252      -4.383  52.341 -17.593  1.00  0.00           H
ATOM   1573  HZ  PHE A 252      -3.432  54.019 -16.032  1.00  0.00           H
ATOM   1574  N   LEU A 253      -9.016  53.812 -18.738  1.00  0.00           N
ATOM   1575  CA  LEU A 253      -8.674  54.207 -20.137  1.00  0.00           C
ATOM   1576  C   LEU A 253      -9.349  55.449 -20.677  1.00  0.00           C
ATOM   1577  O   LEU A 253      -8.670  56.268 -21.209  1.00  0.00           O
ATOM   1578  CB  LEU A 253      -8.862  52.979 -21.075  1.00  0.00           C
ATOM   1579  CG  LEU A 253      -7.845  51.867 -20.812  1.00  0.00           C
ATOM   1580  CD1 LEU A 253      -8.153  50.630 -21.740  1.00  0.00           C
ATOM   1581  CD2 LEU A 253      -6.407  52.373 -20.989  1.00  0.00           C
ATOM   1582  HN  LEU A 253      -9.483  52.932 -18.694  1.00  0.00           H
ATOM   1583  HA  LEU A 253      -7.622  54.409 -20.007  1.00  0.00           H
ATOM   1584  HB1 LEU A 253      -8.498  53.216 -22.099  1.00  0.00           H
ATOM   1585  HB2 LEU A 253      -9.936  52.726 -21.199  1.00  0.00           H
ATOM   1586  HG  LEU A 253      -7.994  51.505 -19.772  1.00  0.00           H
ATOM   1587 1HD1 LEU A 253      -7.910  50.924 -22.783  1.00  0.00           H
ATOM   1588 2HD1 LEU A 253      -9.172  50.271 -21.481  1.00  0.00           H
ATOM   1589 3HD1 LEU A 253      -7.588  49.748 -21.371  1.00  0.00           H
ATOM   1590 1HD2 LEU A 253      -6.251  53.122 -21.795  1.00  0.00           H
ATOM   1591 2HD2 LEU A 253      -5.687  51.555 -21.200  1.00  0.00           H
ATOM   1592 3HD2 LEU A 253      -6.100  52.841 -20.029  1.00  0.00           H
ATOM   1593  N   LEU A 254     -10.648  55.594 -20.555  1.00  0.00           N
ATOM   1594  CA  LEU A 254     -11.408  56.758 -21.145  1.00  0.00           C
ATOM   1595  C   LEU A 254     -11.229  57.883 -20.208  1.00  0.00           C
ATOM   1596  O   LEU A 254     -10.789  57.761 -19.090  1.00  0.00           O
ATOM   1597  CB  LEU A 254     -12.880  56.452 -21.434  1.00  0.00           C
ATOM   1598  CG  LEU A 254     -13.052  55.300 -22.438  1.00  0.00           C
ATOM   1599  CD1 LEU A 254     -14.516  55.050 -22.766  1.00  0.00           C
ATOM   1600  CD2 LEU A 254     -12.325  55.522 -23.778  1.00  0.00           C
ATOM   1601  HN  LEU A 254     -11.148  54.891 -20.055  1.00  0.00           H
ATOM   1602  HA  LEU A 254     -10.868  57.166 -21.986  1.00  0.00           H
ATOM   1603  HB1 LEU A 254     -13.335  57.380 -21.842  1.00  0.00           H
ATOM   1604  HB2 LEU A 254     -13.369  56.215 -20.464  1.00  0.00           H
ATOM   1605  HG  LEU A 254     -12.601  54.382 -22.006  1.00  0.00           H
ATOM   1606 1HD1 LEU A 254     -14.658  54.433 -23.678  1.00  0.00           H
ATOM   1607 2HD1 LEU A 254     -15.070  54.709 -21.866  1.00  0.00           H
ATOM   1608 3HD1 LEU A 254     -15.009  56.026 -22.963  1.00  0.00           H
ATOM   1609 1HD2 LEU A 254     -12.552  54.800 -24.592  1.00  0.00           H
ATOM   1610 2HD2 LEU A 254     -11.219  55.629 -23.767  1.00  0.00           H
ATOM   1611 3HD2 LEU A 254     -12.713  56.461 -24.228  1.00  0.00           H
ATOM   1612  N   GLY A 255     -11.408  59.108 -20.608  1.00  0.00           N
ATOM   1613  CA  GLY A 255     -11.469  60.277 -19.619  1.00  0.00           C
ATOM   1614  C   GLY A 255     -12.586  60.199 -18.574  1.00  0.00           C
ATOM   1615  O   GLY A 255     -13.458  59.382 -18.458  1.00  0.00           O
ATOM   1616  HN  GLY A 255     -11.791  59.276 -21.512  1.00  0.00           H
ATOM   1617  HA1 GLY A 255     -11.757  61.116 -20.234  1.00  0.00           H
ATOM   1618  HA2 GLY A 255     -10.525  60.559 -19.174  1.00  0.00           H
ATOM   1619  N   ASP A 256     -12.460  61.087 -17.590  1.00  0.00           N
ATOM   1620  CA  ASP A 256     -13.313  61.347 -16.404  1.00  0.00           C
ATOM   1621  C   ASP A 256     -14.842  61.393 -16.588  1.00  0.00           C
ATOM   1622  O   ASP A 256     -15.352  61.939 -17.527  1.00  0.00           O
ATOM   1623  CB  ASP A 256     -12.904  62.666 -15.669  1.00  0.00           C
ATOM   1624  CG  ASP A 256     -11.469  62.581 -15.102  1.00  0.00           C
ATOM   1625  OD1 ASP A 256     -11.208  61.783 -14.133  1.00  0.00           O
ATOM   1626  OD2 ASP A 256     -10.601  63.262 -15.657  1.00  0.00           O
ATOM   1627  HN  ASP A 256     -11.723  61.757 -17.644  1.00  0.00           H
ATOM   1628  HA  ASP A 256     -13.053  60.525 -15.753  1.00  0.00           H
ATOM   1629  HB1 ASP A 256     -13.577  62.857 -14.805  1.00  0.00           H
ATOM   1630  HB2 ASP A 256     -12.900  63.510 -16.391  1.00  0.00           H
ATOM   1631  N   SER A 257     -15.611  60.788 -15.699  1.00  0.00           N
ATOM   1632  CA  SER A 257     -17.046  60.759 -15.760  1.00  0.00           C
ATOM   1633  C   SER A 257     -17.641  62.128 -15.493  1.00  0.00           C
ATOM   1634  O   SER A 257     -17.347  62.783 -14.480  1.00  0.00           O
ATOM   1635  CB  SER A 257     -17.726  59.681 -14.784  1.00  0.00           C
ATOM   1636  OG  SER A 257     -19.112  59.684 -14.867  1.00  0.00           O
ATOM   1637  HN  SER A 257     -15.209  60.437 -14.857  1.00  0.00           H
ATOM   1638  HA  SER A 257     -17.433  60.585 -16.754  1.00  0.00           H
ATOM   1639  HB1 SER A 257     -17.453  59.783 -13.712  1.00  0.00           H
ATOM   1640  HB2 SER A 257     -17.316  58.688 -15.065  1.00  0.00           H
ATOM   1641  HG1 SER A 257     -19.324  59.625 -15.801  1.00  0.00           H
ATOM   1642  N   THR A 258     -18.523  62.605 -16.385  1.00  0.00           N
ATOM   1643  CA  THR A 258     -19.336  63.804 -16.193  1.00  0.00           C
ATOM   1644  C   THR A 258     -20.763  63.503 -15.890  1.00  0.00           C
ATOM   1645  O   THR A 258     -21.588  64.438 -15.748  1.00  0.00           O
ATOM   1646  CB  THR A 258     -19.341  64.713 -17.434  1.00  0.00           C
ATOM   1647  CG2 THR A 258     -17.924  65.133 -17.806  1.00  0.00           C
ATOM   1648  OG1 THR A 258     -19.762  63.873 -18.511  1.00  0.00           O
ATOM   1649  HN  THR A 258     -18.754  61.968 -17.116  1.00  0.00           H
ATOM   1650  HA  THR A 258     -18.933  64.413 -15.398  1.00  0.00           H
ATOM   1651  HB  THR A 258     -19.974  65.613 -17.286  1.00  0.00           H
ATOM   1652  HG1 THR A 258     -20.687  63.648 -18.390  1.00  0.00           H
ATOM   1653 1HG2 THR A 258     -17.403  65.747 -17.040  1.00  0.00           H
ATOM   1654 2HG2 THR A 258     -17.922  65.738 -18.739  1.00  0.00           H
ATOM   1655 3HG2 THR A 258     -17.236  64.284 -18.006  1.00  0.00           H
ATOM   1656  N   ALA A 259     -21.164  62.220 -15.836  1.00  0.00           N
ATOM   1657  CA  ALA A 259     -22.511  61.811 -15.587  1.00  0.00           C
ATOM   1658  C   ALA A 259     -23.209  62.447 -14.409  1.00  0.00           C
ATOM   1659  O   ALA A 259     -24.401  62.651 -14.390  1.00  0.00           O
ATOM   1660  CB  ALA A 259     -22.562  60.293 -15.585  1.00  0.00           C
ATOM   1661  HN  ALA A 259     -20.480  61.529 -16.056  1.00  0.00           H
ATOM   1662  HA  ALA A 259     -23.124  62.137 -16.414  1.00  0.00           H
ATOM   1663  HB1 ALA A 259     -22.226  59.822 -16.532  1.00  0.00           H
ATOM   1664  HB2 ALA A 259     -23.621  60.000 -15.416  1.00  0.00           H
ATOM   1665  HB3 ALA A 259     -21.874  59.726 -14.923  1.00  0.00           H
ATOM   1666  N   CYS A 260     -22.473  62.537 -13.172  1.00  0.00           N
ATOM   1667  CA  CYS A 260     -23.161  63.020 -11.961  1.00  0.00           C
ATOM   1668  C   CYS A 260     -23.541  64.573 -11.993  1.00  0.00           C
ATOM   1669  O   CYS A 260     -24.670  64.857 -11.688  1.00  0.00           O
ATOM   1670  CB  CYS A 260     -22.290  62.607 -10.772  1.00  0.00           C
ATOM   1671  SG  CYS A 260     -22.966  63.351  -9.239  1.00  0.00           S
ATOM   1672  HN  CYS A 260     -21.508  62.292 -13.108  1.00  0.00           H
ATOM   1673  HA  CYS A 260     -24.042  62.442 -11.722  1.00  0.00           H
ATOM   1674  HB1 CYS A 260     -21.212  62.840 -10.913  1.00  0.00           H
ATOM   1675  HB2 CYS A 260     -22.298  61.497 -10.767  1.00  0.00           H
ATOM   1676  N   ASN A 261     -22.631  65.431 -12.445  1.00  0.00           N
ATOM   1677  CA  ASN A 261     -22.822  66.884 -12.594  1.00  0.00           C
ATOM   1678  C   ASN A 261     -23.917  67.184 -13.510  1.00  0.00           C
ATOM   1679  O   ASN A 261     -24.683  68.145 -13.248  1.00  0.00           O
ATOM   1680  CB  ASN A 261     -21.499  67.492 -13.142  1.00  0.00           C
ATOM   1681  CG  ASN A 261     -20.824  68.263 -11.987  1.00  0.00           C
ATOM   1682  ND2 ASN A 261     -19.914  69.211 -12.361  1.00  0.00           N
ATOM   1683  OD1 ASN A 261     -21.232  68.253 -10.848  1.00  0.00           O
ATOM   1684  HN  ASN A 261     -21.753  65.034 -12.702  1.00  0.00           H
ATOM   1685  HA  ASN A 261     -23.188  67.308 -11.671  1.00  0.00           H
ATOM   1686  HB1 ASN A 261     -21.701  68.224 -13.952  1.00  0.00           H
ATOM   1687  HB2 ASN A 261     -20.872  66.705 -13.614  1.00  0.00           H
ATOM   1688 1HD2 ASN A 261     -19.544  69.091 -13.282  1.00  0.00           H
ATOM   1689 2HD2 ASN A 261     -19.478  69.729 -11.625  1.00  0.00           H
ATOM   1690  N   LYS A 262     -23.949  66.384 -14.616  1.00  0.00           N
ATOM   1691  CA  LYS A 262     -24.643  66.641 -15.873  1.00  0.00           C
ATOM   1692  C   LYS A 262     -24.284  67.977 -16.489  1.00  0.00           C
ATOM   1693  O   LYS A 262     -23.149  68.367 -16.301  1.00  0.00           O
ATOM   1694  CB  LYS A 262     -26.175  66.304 -15.741  1.00  0.00           C
ATOM   1695  CG  LYS A 262     -26.536  64.901 -15.191  1.00  0.00           C
ATOM   1696  CD  LYS A 262     -28.035  64.460 -15.214  1.00  0.00           C
ATOM   1697  CE  LYS A 262     -28.908  65.268 -14.262  1.00  0.00           C
ATOM   1698  NZ  LYS A 262     -28.594  64.994 -12.788  1.00  0.00           N
ATOM   1699  HN  LYS A 262     -23.292  65.634 -14.640  1.00  0.00           H
ATOM   1700  HA  LYS A 262     -24.166  65.861 -16.447  1.00  0.00           H
ATOM   1701  HB1 LYS A 262     -26.727  66.309 -16.705  1.00  0.00           H
ATOM   1702  HB2 LYS A 262     -26.677  67.032 -15.069  1.00  0.00           H
ATOM   1703  HG1 LYS A 262     -26.195  64.785 -14.140  1.00  0.00           H
ATOM   1704  HG2 LYS A 262     -25.941  64.108 -15.690  1.00  0.00           H
ATOM   1705  HD1 LYS A 262     -28.029  63.408 -14.855  1.00  0.00           H
ATOM   1706  HD2 LYS A 262     -28.321  64.411 -16.287  1.00  0.00           H
ATOM   1707  HE1 LYS A 262     -29.942  64.896 -14.418  1.00  0.00           H
ATOM   1708  HE2 LYS A 262     -28.773  66.357 -14.437  1.00  0.00           H
ATOM   1709  HZ1 LYS A 262     -28.356  64.001 -12.594  1.00  0.00           H
ATOM   1710  HZ2 LYS A 262     -29.277  65.234 -12.041  1.00  0.00           H
ATOM   1711  HZ3 LYS A 262     -27.720  65.518 -12.581  1.00  0.00           H
ATOM   1712  N   ALA A 263     -25.139  68.599 -17.255  1.00  0.00           N
ATOM   1713  CA  ALA A 263     -24.817  69.811 -17.998  1.00  0.00           C
ATOM   1714  C   ALA A 263     -25.160  71.033 -17.220  1.00  0.00           C
ATOM   1715  O   ALA A 263     -24.629  72.092 -17.567  1.00  0.00           O
ATOM   1716  CB  ALA A 263     -25.605  69.680 -19.306  1.00  0.00           C
ATOM   1717  HN  ALA A 263     -26.006  68.139 -17.439  1.00  0.00           H
ATOM   1718  HA  ALA A 263     -23.741  69.839 -18.093  1.00  0.00           H
ATOM   1719  HB1 ALA A 263     -25.326  68.747 -19.840  1.00  0.00           H
ATOM   1720  HB2 ALA A 263     -25.342  70.510 -19.995  1.00  0.00           H
ATOM   1721  HB3 ALA A 263     -26.698  69.611 -19.117  1.00  0.00           H
ATOM   1722  N   ASP A 264     -25.913  70.931 -16.080  1.00  0.00           N
ATOM   1723  CA  ASP A 264     -25.894  72.016 -15.072  1.00  0.00           C
ATOM   1724  C   ASP A 264     -24.628  72.234 -14.222  1.00  0.00           C
ATOM   1725  O   ASP A 264     -24.371  73.353 -13.793  1.00  0.00           O
ATOM   1726  CB  ASP A 264     -27.007  71.549 -14.067  1.00  0.00           C
ATOM   1727  CG  ASP A 264     -28.368  71.649 -14.718  1.00  0.00           C
ATOM   1728  OD1 ASP A 264     -29.329  70.990 -14.271  1.00  0.00           O
ATOM   1729  OD2 ASP A 264     -28.555  72.428 -15.675  1.00  0.00           O
ATOM   1730  HN  ASP A 264     -26.534  70.183 -15.861  1.00  0.00           H
ATOM   1731  HA  ASP A 264     -26.066  72.951 -15.584  1.00  0.00           H
ATOM   1732  HB1 ASP A 264     -27.182  72.143 -13.145  1.00  0.00           H
ATOM   1733  HB2 ASP A 264     -26.750  70.482 -13.896  1.00  0.00           H
ATOM   1734  N   GLU A 265     -23.829  71.235 -13.981  1.00  0.00           N
ATOM   1735  CA  GLU A 265     -22.505  71.411 -13.407  1.00  0.00           C
ATOM   1736  C   GLU A 265     -22.592  71.440 -11.821  1.00  0.00           C
ATOM   1737  O   GLU A 265     -21.904  72.101 -11.060  1.00  0.00           O
ATOM   1738  CB  GLU A 265     -21.556  72.382 -14.159  1.00  0.00           C
ATOM   1739  CG  GLU A 265     -21.219  71.734 -15.535  1.00  0.00           C
ATOM   1740  CD  GLU A 265     -20.471  72.610 -16.402  1.00  0.00           C
ATOM   1741  OE1 GLU A 265     -19.221  72.548 -16.207  1.00  0.00           O
ATOM   1742  OE2 GLU A 265     -20.955  73.245 -17.296  1.00  0.00           O
ATOM   1743  HN  GLU A 265     -24.182  70.356 -14.292  1.00  0.00           H
ATOM   1744  HA  GLU A 265     -22.017  70.454 -13.517  1.00  0.00           H
ATOM   1745  HB1 GLU A 265     -20.655  72.650 -13.568  1.00  0.00           H
ATOM   1746  HB2 GLU A 265     -21.961  73.388 -14.400  1.00  0.00           H
ATOM   1747  HG1 GLU A 265     -22.136  71.511 -16.122  1.00  0.00           H
ATOM   1748  HG2 GLU A 265     -20.692  70.780 -15.321  1.00  0.00           H
ATOM   1749  N   LYS A 266     -23.500  70.546 -11.330  1.00  0.00           N
ATOM   1750  CA  LYS A 266     -23.706  70.426  -9.904  1.00  0.00           C
ATOM   1751  C   LYS A 266     -24.195  69.089  -9.483  1.00  0.00           C
ATOM   1752  O   LYS A 266     -24.621  68.267 -10.284  1.00  0.00           O
ATOM   1753  CB  LYS A 266     -24.556  71.596  -9.264  1.00  0.00           C
ATOM   1754  CG  LYS A 266     -25.741  72.137 -10.081  1.00  0.00           C
ATOM   1755  CD  LYS A 266     -26.627  71.029 -10.505  1.00  0.00           C
ATOM   1756  CE  LYS A 266     -27.342  70.267  -9.379  1.00  0.00           C
ATOM   1757  NZ  LYS A 266     -28.105  69.113  -9.955  1.00  0.00           N
ATOM   1758  HN  LYS A 266     -23.786  69.792 -11.917  1.00  0.00           H
ATOM   1759  HA  LYS A 266     -22.720  70.450  -9.463  1.00  0.00           H
ATOM   1760  HB1 LYS A 266     -23.821  72.428  -9.242  1.00  0.00           H
ATOM   1761  HB2 LYS A 266     -24.859  71.400  -8.213  1.00  0.00           H
ATOM   1762  HG1 LYS A 266     -25.238  72.567 -10.973  1.00  0.00           H
ATOM   1763  HG2 LYS A 266     -26.275  72.924  -9.508  1.00  0.00           H
ATOM   1764  HD1 LYS A 266     -26.014  70.286 -11.058  1.00  0.00           H
ATOM   1765  HD2 LYS A 266     -27.441  71.452 -11.132  1.00  0.00           H
ATOM   1766  HE1 LYS A 266     -28.102  70.761  -8.735  1.00  0.00           H
ATOM   1767  HE2 LYS A 266     -26.566  69.816  -8.722  1.00  0.00           H
ATOM   1768  HZ1 LYS A 266     -27.624  68.192  -9.996  1.00  0.00           H
ATOM   1769  HZ2 LYS A 266     -28.477  69.273 -10.913  1.00  0.00           H
ATOM   1770  HZ3 LYS A 266     -28.872  68.876  -9.295  1.00  0.00           H
ATOM   1771  N   LEU A 267     -24.071  68.825  -8.151  1.00  0.00           N
ATOM   1772  CA  LEU A 267     -24.216  67.534  -7.509  1.00  0.00           C
ATOM   1773  C   LEU A 267     -25.589  66.844  -7.814  1.00  0.00           C
ATOM   1774  O   LEU A 267     -26.621  67.452  -8.062  1.00  0.00           O
ATOM   1775  CB  LEU A 267     -24.049  67.702  -5.964  1.00  0.00           C
ATOM   1776  CG  LEU A 267     -24.166  66.491  -5.013  1.00  0.00           C
ATOM   1777  CD1 LEU A 267     -23.052  65.485  -5.270  1.00  0.00           C
ATOM   1778  CD2 LEU A 267     -24.077  67.003  -3.561  1.00  0.00           C
ATOM   1779  HN  LEU A 267     -23.762  69.540  -7.529  1.00  0.00           H
ATOM   1780  HA  LEU A 267     -23.482  66.852  -7.913  1.00  0.00           H
ATOM   1781  HB1 LEU A 267     -24.716  68.540  -5.666  1.00  0.00           H
ATOM   1782  HB2 LEU A 267     -23.021  68.111  -5.864  1.00  0.00           H
ATOM   1783  HG  LEU A 267     -25.152  65.992  -5.136  1.00  0.00           H
ATOM   1784 1HD1 LEU A 267     -23.165  64.597  -4.613  1.00  0.00           H
ATOM   1785 2HD1 LEU A 267     -22.022  65.868  -5.113  1.00  0.00           H
ATOM   1786 3HD1 LEU A 267     -23.153  65.007  -6.269  1.00  0.00           H
ATOM   1787 1HD2 LEU A 267     -24.030  66.179  -2.818  1.00  0.00           H
ATOM   1788 2HD2 LEU A 267     -25.044  67.496  -3.321  1.00  0.00           H
ATOM   1789 3HD2 LEU A 267     -23.211  67.699  -3.529  1.00  0.00           H
ATOM   1790  N   GLU A 268     -25.620  65.493  -7.989  1.00  0.00           N
ATOM   1791  CA  GLU A 268     -26.771  64.708  -8.209  1.00  0.00           C
ATOM   1792  C   GLU A 268     -27.507  64.410  -6.881  1.00  0.00           C
ATOM   1793  O   GLU A 268     -27.252  63.399  -6.192  1.00  0.00           O
ATOM   1794  CB  GLU A 268     -26.514  63.435  -8.942  1.00  0.00           C
ATOM   1795  CG  GLU A 268     -27.707  62.416  -9.118  1.00  0.00           C
ATOM   1796  CD  GLU A 268     -28.757  62.971 -10.059  1.00  0.00           C
ATOM   1797  OE1 GLU A 268     -29.830  63.480  -9.594  1.00  0.00           O
ATOM   1798  OE2 GLU A 268     -28.617  62.801 -11.282  1.00  0.00           O
ATOM   1799  HN  GLU A 268     -24.765  64.981  -7.993  1.00  0.00           H
ATOM   1800  HA  GLU A 268     -27.489  65.331  -8.720  1.00  0.00           H
ATOM   1801  HB1 GLU A 268     -25.828  62.901  -8.250  1.00  0.00           H
ATOM   1802  HB2 GLU A 268     -26.015  63.645  -9.912  1.00  0.00           H
ATOM   1803  HG1 GLU A 268     -28.152  62.223  -8.118  1.00  0.00           H
ATOM   1804  HG2 GLU A 268     -27.291  61.533  -9.650  1.00  0.00           H
ATOM   1805  N   LEU A 269     -28.534  65.193  -6.590  1.00  0.00           N
ATOM   1806  CA  LEU A 269     -29.406  64.921  -5.408  1.00  0.00           C
ATOM   1807  C   LEU A 269     -30.772  64.454  -5.858  1.00  0.00           C
ATOM   1808  O   LEU A 269     -31.681  64.173  -5.068  1.00  0.00           O
ATOM   1809  CB  LEU A 269     -29.662  66.283  -4.664  1.00  0.00           C
ATOM   1810  CG  LEU A 269     -28.434  66.929  -4.059  1.00  0.00           C
ATOM   1811  CD1 LEU A 269     -28.640  68.406  -3.749  1.00  0.00           C
ATOM   1812  CD2 LEU A 269     -27.926  66.158  -2.798  1.00  0.00           C
ATOM   1813  HN  LEU A 269     -28.840  66.003  -7.085  1.00  0.00           H
ATOM   1814  HA  LEU A 269     -28.911  64.165  -4.817  1.00  0.00           H
ATOM   1815  HB1 LEU A 269     -30.421  66.112  -3.871  1.00  0.00           H
ATOM   1816  HB2 LEU A 269     -30.072  67.042  -5.365  1.00  0.00           H
ATOM   1817  HG  LEU A 269     -27.574  66.771  -4.745  1.00  0.00           H
ATOM   1818 1HD1 LEU A 269     -29.072  68.822  -4.684  1.00  0.00           H
ATOM   1819 2HD1 LEU A 269     -27.744  68.929  -3.353  1.00  0.00           H
ATOM   1820 3HD1 LEU A 269     -29.437  68.616  -3.003  1.00  0.00           H
ATOM   1821 1HD2 LEU A 269     -28.676  66.129  -1.978  1.00  0.00           H
ATOM   1822 2HD2 LEU A 269     -26.916  66.548  -2.551  1.00  0.00           H
ATOM   1823 3HD2 LEU A 269     -27.861  65.071  -3.022  1.00  0.00           H
ATOM   1824  N   GLY A 270     -30.965  64.221  -7.178  1.00  0.00           N
ATOM   1825  CA  GLY A 270     -32.258  63.861  -7.744  1.00  0.00           C
ATOM   1826  C   GLY A 270     -33.016  65.131  -8.047  1.00  0.00           C
ATOM   1827  O   GLY A 270     -34.213  65.157  -8.112  1.00  0.00           O
ATOM   1828  HN  GLY A 270     -30.259  63.979  -7.838  1.00  0.00           H
ATOM   1829  HA1 GLY A 270     -32.843  63.358  -6.989  1.00  0.00           H
ATOM   1830  HA2 GLY A 270     -31.960  63.291  -8.612  1.00  0.00           H
ATOM   1831  N   ASP A 271     -32.319  66.317  -8.090  1.00  0.00           N
ATOM   1832  CA  ASP A 271     -32.872  67.631  -8.024  1.00  0.00           C
ATOM   1833  C   ASP A 271     -33.247  68.215  -9.390  1.00  0.00           C
ATOM   1834  O   ASP A 271     -33.678  69.355  -9.459  1.00  0.00           O
ATOM   1835  CB  ASP A 271     -31.979  68.512  -7.223  1.00  0.00           C
ATOM   1836  CG  ASP A 271     -30.673  68.780  -7.970  1.00  0.00           C
ATOM   1837  OD1 ASP A 271     -29.995  67.753  -8.338  1.00  0.00           O
ATOM   1838  OD2 ASP A 271     -30.470  69.957  -8.376  1.00  0.00           O
ATOM   1839  HN  ASP A 271     -31.351  66.343  -7.856  1.00  0.00           H
ATOM   1840  HA  ASP A 271     -33.849  67.557  -7.573  1.00  0.00           H
ATOM   1841  HB1 ASP A 271     -31.677  68.143  -6.220  1.00  0.00           H
ATOM   1842  HB2 ASP A 271     -32.530  69.454  -7.016  1.00  0.00           H
ATOM   1843  N   THR A 272     -32.983  67.418 -10.414  1.00  0.00           N
ATOM   1844  CA  THR A 272     -33.215  67.732 -11.784  1.00  0.00           C
ATOM   1845  C   THR A 272     -34.701  67.531 -12.184  1.00  0.00           C
ATOM   1846  O   THR A 272     -35.151  66.427 -12.448  1.00  0.00           O
ATOM   1847  CB  THR A 272     -32.364  66.917 -12.846  1.00  0.00           C
ATOM   1848  CG2 THR A 272     -32.449  67.527 -14.268  1.00  0.00           C
ATOM   1849  OG1 THR A 272     -30.961  66.907 -12.495  1.00  0.00           O
ATOM   1850  HN  THR A 272     -32.722  66.467 -10.261  1.00  0.00           H
ATOM   1851  HA  THR A 272     -32.985  68.784 -11.869  1.00  0.00           H
ATOM   1852  HB  THR A 272     -32.695  65.857 -12.829  1.00  0.00           H
ATOM   1853  HG1 THR A 272     -30.755  66.481 -11.661  1.00  0.00           H
ATOM   1854 1HG2 THR A 272     -33.449  67.385 -14.732  1.00  0.00           H
ATOM   1855 2HG2 THR A 272     -31.799  66.929 -14.942  1.00  0.00           H
ATOM   1856 3HG2 THR A 272     -32.130  68.591 -14.265  1.00  0.00           H
ATOM   1857  N   VAL A 273     -35.495  68.635 -12.252  1.00  0.00           N
ATOM   1858  CA  VAL A 273     -36.872  68.529 -12.681  1.00  0.00           C
ATOM   1859  C   VAL A 273     -37.070  68.780 -14.167  1.00  0.00           C
ATOM   1860  O   VAL A 273     -38.156  68.769 -14.759  1.00  0.00           O
ATOM   1861  CB  VAL A 273     -37.753  69.521 -11.963  1.00  0.00           C
ATOM   1862  CG1 VAL A 273     -37.697  69.377 -10.425  1.00  0.00           C
ATOM   1863  CG2 VAL A 273     -37.512  70.999 -12.386  1.00  0.00           C
ATOM   1864  HN  VAL A 273     -34.970  69.477 -12.151  1.00  0.00           H
ATOM   1865  HA  VAL A 273     -37.203  67.519 -12.484  1.00  0.00           H
ATOM   1866  HB  VAL A 273     -38.797  69.353 -12.306  1.00  0.00           H
ATOM   1867 1HG1 VAL A 273     -38.608  69.715  -9.886  1.00  0.00           H
ATOM   1868 2HG1 VAL A 273     -36.779  69.909 -10.098  1.00  0.00           H
ATOM   1869 3HG1 VAL A 273     -37.536  68.306 -10.176  1.00  0.00           H
ATOM   1870 1HG2 VAL A 273     -38.023  71.164 -13.359  1.00  0.00           H
ATOM   1871 2HG2 VAL A 273     -36.431  71.167 -12.576  1.00  0.00           H
ATOM   1872 3HG2 VAL A 273     -37.991  71.695 -11.666  1.00  0.00           H
ATOM   1873  N   VAL A 274     -36.017  69.225 -14.898  1.00  0.00           N
ATOM   1874  CA  VAL A 274     -36.102  69.674 -16.300  1.00  0.00           C
ATOM   1875  C   VAL A 274     -36.103  68.596 -17.315  1.00  0.00           C
ATOM   1876  O   VAL A 274     -35.346  67.609 -17.210  1.00  0.00           O
ATOM   1877  CB  VAL A 274     -34.955  70.667 -16.451  1.00  0.00           C
ATOM   1878  CG1 VAL A 274     -34.963  71.159 -17.882  1.00  0.00           C
ATOM   1879  CG2 VAL A 274     -35.318  71.897 -15.565  1.00  0.00           C
ATOM   1880  HN  VAL A 274     -35.174  69.344 -14.382  1.00  0.00           H
ATOM   1881  HA  VAL A 274     -36.996  70.278 -16.335  1.00  0.00           H
ATOM   1882  HB  VAL A 274     -33.978  70.254 -16.118  1.00  0.00           H
ATOM   1883 1HG1 VAL A 274     -34.304  72.052 -17.932  1.00  0.00           H
ATOM   1884 2HG1 VAL A 274     -35.973  71.478 -18.213  1.00  0.00           H
ATOM   1885 3HG1 VAL A 274     -34.577  70.433 -18.629  1.00  0.00           H
ATOM   1886 1HG2 VAL A 274     -34.532  72.681 -15.618  1.00  0.00           H
ATOM   1887 2HG2 VAL A 274     -35.390  71.640 -14.488  1.00  0.00           H
ATOM   1888 3HG2 VAL A 274     -36.286  72.361 -15.850  1.00  0.00           H
ATOM   1889  N   LEU A 275     -37.097  68.621 -18.289  1.00  0.00           N
ATOM   1890  CA  LEU A 275     -37.464  67.327 -19.019  1.00  0.00           C
ATOM   1891  C   LEU A 275     -36.362  66.739 -19.854  1.00  0.00           C
ATOM   1892  O   LEU A 275     -36.096  65.509 -19.886  1.00  0.00           O
ATOM   1893  CB  LEU A 275     -38.833  67.419 -19.697  1.00  0.00           C
ATOM   1894  CG  LEU A 275     -39.906  68.013 -18.760  1.00  0.00           C
ATOM   1895  CD1 LEU A 275     -41.385  67.962 -19.339  1.00  0.00           C
ATOM   1896  CD2 LEU A 275     -40.003  67.412 -17.351  1.00  0.00           C
ATOM   1897  HN  LEU A 275     -37.681  69.422 -18.388  1.00  0.00           H
ATOM   1898  HA  LEU A 275     -37.728  66.601 -18.266  1.00  0.00           H
ATOM   1899  HB1 LEU A 275     -39.214  66.420 -19.999  1.00  0.00           H
ATOM   1900  HB2 LEU A 275     -38.850  68.052 -20.609  1.00  0.00           H
ATOM   1901  HG  LEU A 275     -39.652  69.045 -18.436  1.00  0.00           H
ATOM   1902 1HD1 LEU A 275     -42.149  68.397 -18.661  1.00  0.00           H
ATOM   1903 2HD1 LEU A 275     -41.687  66.939 -19.653  1.00  0.00           H
ATOM   1904 3HD1 LEU A 275     -41.488  68.750 -20.116  1.00  0.00           H
ATOM   1905 1HD2 LEU A 275     -40.701  67.967 -16.687  1.00  0.00           H
ATOM   1906 2HD2 LEU A 275     -39.005  67.550 -16.883  1.00  0.00           H
ATOM   1907 3HD2 LEU A 275     -40.248  66.329 -17.372  1.00  0.00           H
ATOM   1908  N   GLY A 276     -35.582  67.539 -20.606  1.00  0.00           N
ATOM   1909  CA  GLY A 276     -34.385  67.075 -21.358  1.00  0.00           C
ATOM   1910  C   GLY A 276     -33.231  66.685 -20.507  1.00  0.00           C
ATOM   1911  O   GLY A 276     -32.280  66.060 -20.958  1.00  0.00           O
ATOM   1912  HN  GLY A 276     -35.807  68.510 -20.613  1.00  0.00           H
ATOM   1913  HA1 GLY A 276     -34.170  67.960 -21.941  1.00  0.00           H
ATOM   1914  HA2 GLY A 276     -34.792  66.267 -21.948  1.00  0.00           H
ATOM   1915  N   SER A 277     -33.233  67.175 -19.245  1.00  0.00           N
ATOM   1916  CA  SER A 277     -31.979  67.074 -18.486  1.00  0.00           C
ATOM   1917  C   SER A 277     -31.960  65.775 -17.705  1.00  0.00           C
ATOM   1918  O   SER A 277     -31.081  65.516 -16.852  1.00  0.00           O
ATOM   1919  CB  SER A 277     -31.824  68.269 -17.522  1.00  0.00           C
ATOM   1920  OG  SER A 277     -31.684  69.456 -18.294  1.00  0.00           O
ATOM   1921  HN  SER A 277     -33.985  67.734 -18.902  1.00  0.00           H
ATOM   1922  HA  SER A 277     -31.138  67.011 -19.161  1.00  0.00           H
ATOM   1923  HB1 SER A 277     -30.957  68.093 -16.852  1.00  0.00           H
ATOM   1924  HB2 SER A 277     -32.737  68.525 -16.941  1.00  0.00           H
ATOM   1925  HG1 SER A 277     -32.368  69.509 -18.967  1.00  0.00           H
ATOM   1926  N   GLN A 278     -32.914  64.853 -17.986  1.00  0.00           N
ATOM   1927  CA  GLN A 278     -32.992  63.582 -17.403  1.00  0.00           C
ATOM   1928  C   GLN A 278     -32.207  62.623 -18.221  1.00  0.00           C
ATOM   1929  O   GLN A 278     -32.734  61.649 -18.680  1.00  0.00           O
ATOM   1930  CB  GLN A 278     -34.445  63.036 -17.311  1.00  0.00           C
ATOM   1931  CG  GLN A 278     -35.334  64.165 -16.724  1.00  0.00           C
ATOM   1932  CD  GLN A 278     -36.684  63.665 -16.215  1.00  0.00           C
ATOM   1933  NE2 GLN A 278     -37.690  63.787 -17.117  1.00  0.00           N
ATOM   1934  OE1 GLN A 278     -36.798  63.133 -15.113  1.00  0.00           O
ATOM   1935  HN  GLN A 278     -33.662  65.168 -18.564  1.00  0.00           H
ATOM   1936  HA  GLN A 278     -32.618  63.563 -16.391  1.00  0.00           H
ATOM   1937  HB1 GLN A 278     -34.555  62.159 -16.639  1.00  0.00           H
ATOM   1938  HB2 GLN A 278     -34.953  62.728 -18.250  1.00  0.00           H
ATOM   1939  HG1 GLN A 278     -35.451  64.981 -17.469  1.00  0.00           H
ATOM   1940  HG2 GLN A 278     -34.796  64.692 -15.907  1.00  0.00           H
ATOM   1941 1HE2 GLN A 278     -38.579  63.417 -16.848  1.00  0.00           H
ATOM   1942 2HE2 GLN A 278     -37.410  64.122 -18.016  1.00  0.00           H
ATOM   1943  N   ASN A 279     -30.832  62.781 -18.293  1.00  0.00           N
ATOM   1944  CA  ASN A 279     -29.817  61.922 -18.921  1.00  0.00           C
ATOM   1945  C   ASN A 279     -29.501  60.728 -17.942  1.00  0.00           C
ATOM   1946  O   ASN A 279     -29.436  60.886 -16.715  1.00  0.00           O
ATOM   1947  CB  ASN A 279     -28.454  62.532 -19.192  1.00  0.00           C
ATOM   1948  CG  ASN A 279     -28.682  63.880 -19.806  1.00  0.00           C
ATOM   1949  ND2 ASN A 279     -29.497  63.967 -20.912  1.00  0.00           N
ATOM   1950  OD1 ASN A 279     -28.317  64.896 -19.194  1.00  0.00           O
ATOM   1951  HN  ASN A 279     -30.593  63.568 -17.730  1.00  0.00           H
ATOM   1952  HA  ASN A 279     -30.213  61.484 -19.825  1.00  0.00           H
ATOM   1953  HB1 ASN A 279     -27.701  61.937 -19.751  1.00  0.00           H
ATOM   1954  HB2 ASN A 279     -27.966  62.678 -18.204  1.00  0.00           H
ATOM   1955 1HD2 ASN A 279     -30.084  64.767 -21.037  1.00  0.00           H
ATOM   1956 2HD2 ASN A 279     -29.525  63.155 -21.495  1.00  0.00           H
ATOM   1957  N   LYS A 280     -29.285  59.556 -18.478  1.00  0.00           N
ATOM   1958  CA  LYS A 280     -29.282  58.266 -17.802  1.00  0.00           C
ATOM   1959  C   LYS A 280     -27.930  57.686 -17.353  1.00  0.00           C
ATOM   1960  O   LYS A 280     -27.848  56.661 -16.703  1.00  0.00           O
ATOM   1961  CB  LYS A 280     -30.003  57.163 -18.674  1.00  0.00           C
ATOM   1962  CG  LYS A 280     -31.497  57.556 -19.019  1.00  0.00           C
ATOM   1963  CD  LYS A 280     -32.357  57.719 -17.791  1.00  0.00           C
ATOM   1964  CE  LYS A 280     -33.736  58.365 -18.134  1.00  0.00           C
ATOM   1965  NZ  LYS A 280     -34.405  58.850 -16.950  1.00  0.00           N
ATOM   1966  HN  LYS A 280     -29.079  59.516 -19.452  1.00  0.00           H
ATOM   1967  HA  LYS A 280     -29.824  58.336 -16.872  1.00  0.00           H
ATOM   1968  HB1 LYS A 280     -29.907  56.198 -18.132  1.00  0.00           H
ATOM   1969  HB2 LYS A 280     -29.491  57.137 -19.661  1.00  0.00           H
ATOM   1970  HG1 LYS A 280     -31.923  56.798 -19.710  1.00  0.00           H
ATOM   1971  HG2 LYS A 280     -31.611  58.535 -19.534  1.00  0.00           H
ATOM   1972  HD1 LYS A 280     -31.842  58.409 -17.088  1.00  0.00           H
ATOM   1973  HD2 LYS A 280     -32.503  56.705 -17.363  1.00  0.00           H
ATOM   1974  HE1 LYS A 280     -34.424  57.656 -18.643  1.00  0.00           H
ATOM   1975  HE2 LYS A 280     -33.516  59.286 -18.714  1.00  0.00           H
ATOM   1976  HZ1 LYS A 280     -34.693  58.100 -16.290  1.00  0.00           H
ATOM   1977  HZ2 LYS A 280     -35.220  59.403 -17.285  1.00  0.00           H
ATOM   1978  HZ3 LYS A 280     -33.764  59.523 -16.483  1.00  0.00           H
ATOM   1979  N   ALA A 281     -26.823  58.341 -17.700  1.00  0.00           N
ATOM   1980  CA  ALA A 281     -25.514  57.760 -17.434  1.00  0.00           C
ATOM   1981  C   ALA A 281     -25.244  57.608 -15.913  1.00  0.00           C
ATOM   1982  O   ALA A 281     -24.762  56.600 -15.494  1.00  0.00           O
ATOM   1983  CB  ALA A 281     -24.340  58.329 -18.319  1.00  0.00           C
ATOM   1984  HN  ALA A 281     -26.807  59.202 -18.202  1.00  0.00           H
ATOM   1985  HA  ALA A 281     -25.554  56.718 -17.718  1.00  0.00           H
ATOM   1986  HB1 ALA A 281     -23.346  57.942 -18.006  1.00  0.00           H
ATOM   1987  HB2 ALA A 281     -24.279  59.435 -18.405  1.00  0.00           H
ATOM   1988  HB3 ALA A 281     -24.539  57.978 -19.354  1.00  0.00           H
ATOM   1989  N   CYS A 282     -25.645  58.493 -14.978  1.00  0.00           N
ATOM   1990  CA  CYS A 282     -25.591  58.119 -13.555  1.00  0.00           C
ATOM   1991  C   CYS A 282     -26.474  56.941 -13.146  1.00  0.00           C
ATOM   1992  O   CYS A 282     -26.087  56.064 -12.380  1.00  0.00           O
ATOM   1993  CB  CYS A 282     -25.940  59.368 -12.724  1.00  0.00           C
ATOM   1994  SG  CYS A 282     -25.916  59.499 -10.903  1.00  0.00           S
ATOM   1995  HN  CYS A 282     -26.037  59.385 -15.189  1.00  0.00           H
ATOM   1996  HA  CYS A 282     -24.583  57.958 -13.204  1.00  0.00           H
ATOM   1997  HB1 CYS A 282     -26.923  59.739 -13.085  1.00  0.00           H
ATOM   1998  HB2 CYS A 282     -25.241  60.183 -13.007  1.00  0.00           H
ATOM   1999  N   THR A 283     -27.701  56.861 -13.619  1.00  0.00           N
ATOM   2000  CA  THR A 283     -28.678  55.795 -13.256  1.00  0.00           C
ATOM   2001  C   THR A 283     -28.318  54.414 -13.758  1.00  0.00           C
ATOM   2002  O   THR A 283     -28.428  53.397 -13.112  1.00  0.00           O
ATOM   2003  CB  THR A 283     -30.101  56.086 -13.763  1.00  0.00           C
ATOM   2004  CG2 THR A 283     -31.067  54.970 -13.285  1.00  0.00           C
ATOM   2005  OG1 THR A 283     -30.494  57.298 -13.188  1.00  0.00           O
ATOM   2006  HN  THR A 283     -28.023  57.635 -14.160  1.00  0.00           H
ATOM   2007  HA  THR A 283     -28.695  55.686 -12.183  1.00  0.00           H
ATOM   2008  HB  THR A 283     -30.060  56.089 -14.874  1.00  0.00           H
ATOM   2009  HG1 THR A 283     -29.885  58.002 -13.424  1.00  0.00           H
ATOM   2010 1HG2 THR A 283     -30.882  54.003 -13.799  1.00  0.00           H
ATOM   2011 2HG2 THR A 283     -32.080  55.385 -13.469  1.00  0.00           H
ATOM   2012 3HG2 THR A 283     -30.936  54.786 -12.197  1.00  0.00           H
ATOM   2013  N   VAL A 284     -27.683  54.385 -14.994  1.00  0.00           N
ATOM   2014  CA  VAL A 284     -27.168  53.159 -15.583  1.00  0.00           C
ATOM   2015  C   VAL A 284     -26.058  52.605 -14.691  1.00  0.00           C
ATOM   2016  O   VAL A 284     -26.019  51.388 -14.520  1.00  0.00           O
ATOM   2017  CB  VAL A 284     -26.664  53.506 -16.940  1.00  0.00           C
ATOM   2018  CG1 VAL A 284     -25.424  52.735 -17.554  1.00  0.00           C
ATOM   2019  CG2 VAL A 284     -27.858  53.412 -17.814  1.00  0.00           C
ATOM   2020  HN  VAL A 284     -27.655  55.200 -15.567  1.00  0.00           H
ATOM   2021  HA  VAL A 284     -27.941  52.409 -15.669  1.00  0.00           H
ATOM   2022  HB  VAL A 284     -26.297  54.555 -16.894  1.00  0.00           H
ATOM   2023 1HG1 VAL A 284     -25.209  53.239 -18.521  1.00  0.00           H
ATOM   2024 2HG1 VAL A 284     -25.795  51.689 -17.595  1.00  0.00           H
ATOM   2025 3HG1 VAL A 284     -24.525  52.727 -16.902  1.00  0.00           H
ATOM   2026 1HG2 VAL A 284     -27.681  53.993 -18.745  1.00  0.00           H
ATOM   2027 2HG2 VAL A 284     -28.792  53.780 -17.339  1.00  0.00           H
ATOM   2028 3HG2 VAL A 284     -28.133  52.399 -18.179  1.00  0.00           H
ATOM   2029  N   LEU A 285     -25.104  53.481 -14.115  1.00  0.00           N
ATOM   2030  CA  LEU A 285     -24.042  52.984 -13.322  1.00  0.00           C
ATOM   2031  C   LEU A 285     -24.654  52.522 -11.934  1.00  0.00           C
ATOM   2032  O   LEU A 285     -24.595  51.352 -11.499  1.00  0.00           O
ATOM   2033  CB  LEU A 285     -23.018  54.124 -13.021  1.00  0.00           C
ATOM   2034  CG  LEU A 285     -22.227  54.617 -14.251  1.00  0.00           C
ATOM   2035  CD1 LEU A 285     -21.670  56.045 -14.047  1.00  0.00           C
ATOM   2036  CD2 LEU A 285     -21.113  53.600 -14.492  1.00  0.00           C
ATOM   2037  HN  LEU A 285     -25.139  54.446 -14.364  1.00  0.00           H
ATOM   2038  HA  LEU A 285     -23.559  52.193 -13.877  1.00  0.00           H
ATOM   2039  HB1 LEU A 285     -22.279  53.786 -12.265  1.00  0.00           H
ATOM   2040  HB2 LEU A 285     -23.536  54.984 -12.543  1.00  0.00           H
ATOM   2041  HG  LEU A 285     -22.865  54.663 -15.161  1.00  0.00           H
ATOM   2042 1HD1 LEU A 285     -21.298  56.504 -14.988  1.00  0.00           H
ATOM   2043 2HD1 LEU A 285     -20.907  56.030 -13.240  1.00  0.00           H
ATOM   2044 3HD1 LEU A 285     -22.360  56.796 -13.606  1.00  0.00           H
ATOM   2045 1HD2 LEU A 285     -20.613  53.363 -13.529  1.00  0.00           H
ATOM   2046 2HD2 LEU A 285     -20.393  54.039 -15.215  1.00  0.00           H
ATOM   2047 3HD2 LEU A 285     -21.639  52.716 -14.913  1.00  0.00           H
ATOM   2048  N   PHE A 286     -25.493  53.453 -11.299  1.00  0.00           N
ATOM   2049  CA  PHE A 286     -26.080  53.376  -9.985  1.00  0.00           C
ATOM   2050  C   PHE A 286     -26.912  52.136  -9.842  1.00  0.00           C
ATOM   2051  O   PHE A 286     -26.719  51.440  -8.779  1.00  0.00           O
ATOM   2052  CB  PHE A 286     -26.927  54.558  -9.669  1.00  0.00           C
ATOM   2053  CG  PHE A 286     -27.733  54.517  -8.414  1.00  0.00           C
ATOM   2054  CD1 PHE A 286     -27.162  55.030  -7.219  1.00  0.00           C
ATOM   2055  CD2 PHE A 286     -29.057  54.092  -8.443  1.00  0.00           C
ATOM   2056  CE1 PHE A 286     -27.948  55.195  -6.074  1.00  0.00           C
ATOM   2057  CE2 PHE A 286     -29.856  54.232  -7.318  1.00  0.00           C
ATOM   2058  CZ  PHE A 286     -29.289  54.749  -6.132  1.00  0.00           C
ATOM   2059  HN  PHE A 286     -25.596  54.328 -11.767  1.00  0.00           H
ATOM   2060  HA  PHE A 286     -25.324  53.370  -9.212  1.00  0.00           H
ATOM   2061  HB1 PHE A 286     -27.630  54.599 -10.528  1.00  0.00           H
ATOM   2062  HB2 PHE A 286     -26.432  55.553  -9.693  1.00  0.00           H
ATOM   2063  HD1 PHE A 286     -26.230  55.571  -7.148  1.00  0.00           H
ATOM   2064  HD2 PHE A 286     -29.421  53.715  -9.387  1.00  0.00           H
ATOM   2065  HE1 PHE A 286     -27.627  55.517  -5.093  1.00  0.00           H
ATOM   2066  HE2 PHE A 286     -30.852  53.816  -7.322  1.00  0.00           H
ATOM   2067  HZ  PHE A 286     -29.906  54.701  -5.248  1.00  0.00           H
ATOM   2068  N   MET A 287     -27.753  51.763 -10.864  1.00  0.00           N
ATOM   2069  CA  MET A 287     -28.553  50.533 -10.760  1.00  0.00           C
ATOM   2070  C   MET A 287     -27.847  49.251 -10.961  1.00  0.00           C
ATOM   2071  O   MET A 287     -28.265  48.236 -10.404  1.00  0.00           O
ATOM   2072  CB  MET A 287     -29.709  50.507 -11.766  1.00  0.00           C
ATOM   2073  CG  MET A 287     -30.688  51.710 -11.422  1.00  0.00           C
ATOM   2074  SD  MET A 287     -31.514  51.760  -9.698  1.00  0.00           S
ATOM   2075  CE  MET A 287     -32.423  53.319  -9.902  1.00  0.00           C
ATOM   2076  HN  MET A 287     -27.738  52.286 -11.713  1.00  0.00           H
ATOM   2077  HA  MET A 287     -28.927  50.436  -9.751  1.00  0.00           H
ATOM   2078  HB1 MET A 287     -30.324  49.585 -11.838  1.00  0.00           H
ATOM   2079  HB2 MET A 287     -29.380  50.775 -12.792  1.00  0.00           H
ATOM   2080  HG1 MET A 287     -31.394  51.665 -12.278  1.00  0.00           H
ATOM   2081  HG2 MET A 287     -30.110  52.645 -11.583  1.00  0.00           H
ATOM   2082  HE1 MET A 287     -31.657  54.122  -9.932  1.00  0.00           H
ATOM   2083  HE2 MET A 287     -33.120  53.513  -9.060  1.00  0.00           H
ATOM   2084  HE3 MET A 287     -33.017  53.309 -10.841  1.00  0.00           H
ATOM   2085  N   LEU A 288     -26.727  49.163 -11.794  1.00  0.00           N
ATOM   2086  CA  LEU A 288     -25.745  48.086 -11.860  1.00  0.00           C
ATOM   2087  C   LEU A 288     -24.959  47.868 -10.545  1.00  0.00           C
ATOM   2088  O   LEU A 288     -24.833  46.762 -10.028  1.00  0.00           O
ATOM   2089  CB  LEU A 288     -24.767  48.343 -12.993  1.00  0.00           C
ATOM   2090  CG  LEU A 288     -23.459  47.503 -13.107  1.00  0.00           C
ATOM   2091  CD1 LEU A 288     -23.925  46.009 -13.136  1.00  0.00           C
ATOM   2092  CD2 LEU A 288     -22.654  47.927 -14.305  1.00  0.00           C
ATOM   2093  HN  LEU A 288     -26.581  49.981 -12.346  1.00  0.00           H
ATOM   2094  HA  LEU A 288     -26.249  47.139 -11.972  1.00  0.00           H
ATOM   2095  HB1 LEU A 288     -24.437  49.403 -13.042  1.00  0.00           H
ATOM   2096  HB2 LEU A 288     -25.339  48.222 -13.937  1.00  0.00           H
ATOM   2097  HG  LEU A 288     -22.943  47.789 -12.167  1.00  0.00           H
ATOM   2098 1HD1 LEU A 288     -24.478  45.699 -12.224  1.00  0.00           H
ATOM   2099 2HD1 LEU A 288     -22.965  45.453 -13.207  1.00  0.00           H
ATOM   2100 3HD1 LEU A 288     -24.600  45.845 -14.004  1.00  0.00           H
ATOM   2101 1HD2 LEU A 288     -21.995  47.155 -14.757  1.00  0.00           H
ATOM   2102 2HD2 LEU A 288     -21.991  48.784 -14.058  1.00  0.00           H
ATOM   2103 3HD2 LEU A 288     -23.329  48.346 -15.081  1.00  0.00           H
ATOM   2104  N   LEU A 289     -24.488  48.953  -9.965  1.00  0.00           N
ATOM   2105  CA  LEU A 289     -23.824  48.966  -8.715  1.00  0.00           C
ATOM   2106  C   LEU A 289     -24.711  48.596  -7.561  1.00  0.00           C
ATOM   2107  O   LEU A 289     -24.301  47.828  -6.710  1.00  0.00           O
ATOM   2108  CB  LEU A 289     -23.020  50.270  -8.408  1.00  0.00           C
ATOM   2109  CG  LEU A 289     -21.942  50.552  -9.432  1.00  0.00           C
ATOM   2110  CD1 LEU A 289     -21.319  52.007  -9.282  1.00  0.00           C
ATOM   2111  CD2 LEU A 289     -20.796  49.502  -9.410  1.00  0.00           C
ATOM   2112  HN  LEU A 289     -24.604  49.841 -10.404  1.00  0.00           H
ATOM   2113  HA  LEU A 289     -23.069  48.202  -8.830  1.00  0.00           H
ATOM   2114  HB1 LEU A 289     -22.549  50.279  -7.401  1.00  0.00           H
ATOM   2115  HB2 LEU A 289     -23.881  50.970  -8.450  1.00  0.00           H
ATOM   2116  HG  LEU A 289     -22.428  50.699 -10.420  1.00  0.00           H
ATOM   2117 1HD1 LEU A 289     -20.617  51.878  -8.430  1.00  0.00           H
ATOM   2118 2HD1 LEU A 289     -22.110  52.727  -8.981  1.00  0.00           H
ATOM   2119 3HD1 LEU A 289     -20.868  52.197 -10.279  1.00  0.00           H
ATOM   2120 1HD2 LEU A 289     -20.160  49.594 -10.316  1.00  0.00           H
ATOM   2121 2HD2 LEU A 289     -21.162  48.457  -9.510  1.00  0.00           H
ATOM   2122 3HD2 LEU A 289     -20.246  49.606  -8.450  1.00  0.00           H
ATOM   2123  N   TYR A 290     -26.016  48.993  -7.533  1.00  0.00           N
ATOM   2124  CA  TYR A 290     -26.988  48.547  -6.619  1.00  0.00           C
ATOM   2125  C   TYR A 290     -27.223  46.984  -6.640  1.00  0.00           C
ATOM   2126  O   TYR A 290     -26.983  46.272  -5.610  1.00  0.00           O
ATOM   2127  CB  TYR A 290     -28.337  49.359  -6.708  1.00  0.00           C
ATOM   2128  CG  TYR A 290     -29.272  48.871  -5.662  1.00  0.00           C
ATOM   2129  CD1 TYR A 290     -30.432  48.159  -6.020  1.00  0.00           C
ATOM   2130  CD2 TYR A 290     -29.131  49.289  -4.293  1.00  0.00           C
ATOM   2131  CE1 TYR A 290     -31.314  47.792  -5.025  1.00  0.00           C
ATOM   2132  CE2 TYR A 290     -29.992  48.814  -3.307  1.00  0.00           C
ATOM   2133  CZ  TYR A 290     -31.086  48.003  -3.685  1.00  0.00           C
ATOM   2134  OH  TYR A 290     -31.909  47.356  -2.720  1.00  0.00           O
ATOM   2135  HN  TYR A 290     -26.328  49.711  -8.150  1.00  0.00           H
ATOM   2136  HA  TYR A 290     -26.545  48.605  -5.636  1.00  0.00           H
ATOM   2137  HB1 TYR A 290     -28.868  49.234  -7.676  1.00  0.00           H
ATOM   2138  HB2 TYR A 290     -28.183  50.451  -6.567  1.00  0.00           H
ATOM   2139  HD1 TYR A 290     -30.581  47.904  -7.059  1.00  0.00           H
ATOM   2140  HD2 TYR A 290     -28.348  49.988  -4.039  1.00  0.00           H
ATOM   2141  HE1 TYR A 290     -32.200  47.265  -5.349  1.00  0.00           H
ATOM   2142  HE2 TYR A 290     -29.768  49.106  -2.291  1.00  0.00           H
ATOM   2143  HH  TYR A 290     -31.719  47.808  -1.894  1.00  0.00           H
ATOM   2144  N   PHE A 291     -27.530  46.361  -7.778  1.00  0.00           N
ATOM   2145  CA  PHE A 291     -27.652  44.972  -8.092  1.00  0.00           C
ATOM   2146  C   PHE A 291     -26.367  44.179  -7.918  1.00  0.00           C
ATOM   2147  O   PHE A 291     -26.433  43.134  -7.350  1.00  0.00           O
ATOM   2148  CB  PHE A 291     -28.148  44.917  -9.521  1.00  0.00           C
ATOM   2149  CG  PHE A 291     -28.591  43.538  -9.863  1.00  0.00           C
ATOM   2150  CD1 PHE A 291     -29.881  43.047  -9.511  1.00  0.00           C
ATOM   2151  CD2 PHE A 291     -27.704  42.768 -10.582  1.00  0.00           C
ATOM   2152  CE1 PHE A 291     -30.312  41.813 -10.000  1.00  0.00           C
ATOM   2153  CE2 PHE A 291     -28.178  41.576 -11.079  1.00  0.00           C
ATOM   2154  CZ  PHE A 291     -29.450  41.071 -10.856  1.00  0.00           C
ATOM   2155  HN  PHE A 291     -27.621  47.012  -8.527  1.00  0.00           H
ATOM   2156  HA  PHE A 291     -28.408  44.481  -7.497  1.00  0.00           H
ATOM   2157  HB1 PHE A 291     -27.484  45.276 -10.336  1.00  0.00           H
ATOM   2158  HB2 PHE A 291     -29.009  45.614  -9.610  1.00  0.00           H
ATOM   2159  HD1 PHE A 291     -30.514  43.617  -8.847  1.00  0.00           H
ATOM   2160  HD2 PHE A 291     -26.752  43.178 -10.886  1.00  0.00           H
ATOM   2161  HE1 PHE A 291     -31.293  41.504  -9.673  1.00  0.00           H
ATOM   2162  HE2 PHE A 291     -27.511  40.925 -11.624  1.00  0.00           H
ATOM   2163  HZ  PHE A 291     -29.779  40.134 -11.280  1.00  0.00           H
ATOM   2164  N   PHE A 292     -25.185  44.733  -8.332  1.00  0.00           N
ATOM   2165  CA  PHE A 292     -23.931  44.181  -8.003  1.00  0.00           C
ATOM   2166  C   PHE A 292     -23.543  44.075  -6.559  1.00  0.00           C
ATOM   2167  O   PHE A 292     -22.993  43.078  -6.127  1.00  0.00           O
ATOM   2168  CB  PHE A 292     -22.775  45.016  -8.854  1.00  0.00           C
ATOM   2169  CG  PHE A 292     -21.481  44.515  -8.561  1.00  0.00           C
ATOM   2170  CD1 PHE A 292     -21.180  43.241  -8.918  1.00  0.00           C
ATOM   2171  CD2 PHE A 292     -20.507  45.289  -7.866  1.00  0.00           C
ATOM   2172  CE1 PHE A 292     -19.947  42.671  -8.594  1.00  0.00           C
ATOM   2173  CE2 PHE A 292     -19.270  44.753  -7.497  1.00  0.00           C
ATOM   2174  CZ  PHE A 292     -18.971  43.480  -7.927  1.00  0.00           C
ATOM   2175  HN  PHE A 292     -25.100  45.599  -8.820  1.00  0.00           H
ATOM   2176  HA  PHE A 292     -24.026  43.126  -8.216  1.00  0.00           H
ATOM   2177  HB1 PHE A 292     -22.892  46.098  -8.630  1.00  0.00           H
ATOM   2178  HB2 PHE A 292     -23.009  44.847  -9.927  1.00  0.00           H
ATOM   2179  HD1 PHE A 292     -21.855  42.572  -9.432  1.00  0.00           H
ATOM   2180  HD2 PHE A 292     -20.753  46.237  -7.412  1.00  0.00           H
ATOM   2181  HE1 PHE A 292     -19.758  41.661  -8.925  1.00  0.00           H
ATOM   2182  HE2 PHE A 292     -18.677  45.358  -6.827  1.00  0.00           H
ATOM   2183  HZ  PHE A 292     -17.993  43.117  -7.650  1.00  0.00           H
ATOM   2184  N   THR A 293     -23.882  45.159  -5.801  1.00  0.00           N
ATOM   2185  CA  THR A 293     -23.645  45.277  -4.363  1.00  0.00           C
ATOM   2186  C   THR A 293     -24.398  44.221  -3.620  1.00  0.00           C
ATOM   2187  O   THR A 293     -23.807  43.511  -2.772  1.00  0.00           O
ATOM   2188  CB  THR A 293     -23.894  46.641  -3.797  1.00  0.00           C
ATOM   2189  CG2 THR A 293     -23.815  46.769  -2.183  1.00  0.00           C
ATOM   2190  OG1 THR A 293     -22.930  47.517  -4.397  1.00  0.00           O
ATOM   2191  HN  THR A 293     -24.430  45.935  -6.104  1.00  0.00           H
ATOM   2192  HA  THR A 293     -22.624  44.962  -4.202  1.00  0.00           H
ATOM   2193  HB  THR A 293     -24.919  46.946  -4.094  1.00  0.00           H
ATOM   2194  HG1 THR A 293     -23.254  47.570  -5.299  1.00  0.00           H
ATOM   2195 1HG2 THR A 293     -23.729  47.838  -1.893  1.00  0.00           H
ATOM   2196 2HG2 THR A 293     -22.924  46.266  -1.747  1.00  0.00           H
ATOM   2197 3HG2 THR A 293     -24.696  46.265  -1.732  1.00  0.00           H
ATOM   2198  N   MET A 294     -25.678  43.931  -4.058  1.00  0.00           N
ATOM   2199  CA  MET A 294     -26.411  42.749  -3.577  1.00  0.00           C
ATOM   2200  C   MET A 294     -25.750  41.385  -3.983  1.00  0.00           C
ATOM   2201  O   MET A 294     -25.564  40.502  -3.112  1.00  0.00           O
ATOM   2202  CB  MET A 294     -27.922  42.813  -3.992  1.00  0.00           C
ATOM   2203  CG  MET A 294     -28.648  43.971  -3.371  1.00  0.00           C
ATOM   2204  SD  MET A 294     -28.564  44.101  -1.543  1.00  0.00           S
ATOM   2205  CE  MET A 294     -29.577  45.595  -1.684  1.00  0.00           C
ATOM   2206  HN  MET A 294     -26.115  44.519  -4.733  1.00  0.00           H
ATOM   2207  HA  MET A 294     -26.367  42.804  -2.499  1.00  0.00           H
ATOM   2208  HB1 MET A 294     -28.326  41.816  -3.717  1.00  0.00           H
ATOM   2209  HB2 MET A 294     -28.004  42.827  -5.100  1.00  0.00           H
ATOM   2210  HG1 MET A 294     -29.697  44.038  -3.732  1.00  0.00           H
ATOM   2211  HG2 MET A 294     -28.162  44.832  -3.877  1.00  0.00           H
ATOM   2212  HE1 MET A 294     -30.470  45.429  -2.323  1.00  0.00           H
ATOM   2213  HE2 MET A 294     -29.024  46.444  -2.141  1.00  0.00           H
ATOM   2214  HE3 MET A 294     -30.016  45.859  -0.698  1.00  0.00           H
ATOM   2215  N   ALA A 295     -25.348  41.217  -5.239  1.00  0.00           N
ATOM   2216  CA  ALA A 295     -25.201  39.900  -5.897  1.00  0.00           C
ATOM   2217  C   ALA A 295     -24.334  38.851  -5.222  1.00  0.00           C
ATOM   2218  O   ALA A 295     -24.820  37.710  -4.973  1.00  0.00           O
ATOM   2219  CB  ALA A 295     -24.598  40.054  -7.354  1.00  0.00           C
ATOM   2220  HN  ALA A 295     -25.623  41.790  -6.008  1.00  0.00           H
ATOM   2221  HA  ALA A 295     -26.161  39.407  -5.911  1.00  0.00           H
ATOM   2222  HB1 ALA A 295     -24.630  39.084  -7.895  1.00  0.00           H
ATOM   2223  HB2 ALA A 295     -23.517  40.316  -7.361  1.00  0.00           H
ATOM   2224  HB3 ALA A 295     -25.204  40.779  -7.937  1.00  0.00           H
ATOM   2225  N   GLY A 296     -23.125  39.214  -4.766  1.00  0.00           N
ATOM   2226  CA  GLY A 296     -22.104  38.380  -4.034  1.00  0.00           C
ATOM   2227  C   GLY A 296     -22.766  37.685  -2.828  1.00  0.00           C
ATOM   2228  O   GLY A 296     -22.788  36.468  -2.763  1.00  0.00           O
ATOM   2229  HN  GLY A 296     -22.964  40.184  -4.934  1.00  0.00           H
ATOM   2230  HA1 GLY A 296     -21.322  38.976  -3.590  1.00  0.00           H
ATOM   2231  HA2 GLY A 296     -21.844  37.518  -4.632  1.00  0.00           H
ATOM   2232  N   THR A 297     -23.313  38.511  -1.950  1.00  0.00           N
ATOM   2233  CA  THR A 297     -23.930  38.076  -0.686  1.00  0.00           C
ATOM   2234  C   THR A 297     -25.100  37.133  -1.036  1.00  0.00           C
ATOM   2235  O   THR A 297     -25.412  36.135  -0.387  1.00  0.00           O
ATOM   2236  CB  THR A 297     -24.345  39.308   0.047  1.00  0.00           C
ATOM   2237  CG2 THR A 297     -25.255  39.024   1.257  1.00  0.00           C
ATOM   2238  OG1 THR A 297     -23.180  39.852   0.606  1.00  0.00           O
ATOM   2239  HN  THR A 297     -23.569  39.440  -2.208  1.00  0.00           H
ATOM   2240  HA  THR A 297     -23.122  37.595  -0.154  1.00  0.00           H
ATOM   2241  HB  THR A 297     -24.841  40.094  -0.563  1.00  0.00           H
ATOM   2242  HG1 THR A 297     -22.663  40.131  -0.154  1.00  0.00           H
ATOM   2243 1HG2 THR A 297     -26.234  38.580   0.981  1.00  0.00           H
ATOM   2244 2HG2 THR A 297     -25.543  39.942   1.813  1.00  0.00           H
ATOM   2245 3HG2 THR A 297     -24.733  38.371   1.990  1.00  0.00           H
ATOM   2246  N   VAL A 298     -25.998  37.555  -1.984  1.00  0.00           N
ATOM   2247  CA  VAL A 298     -27.282  36.849  -2.269  1.00  0.00           C
ATOM   2248  C   VAL A 298     -26.938  35.494  -2.963  1.00  0.00           C
ATOM   2249  O   VAL A 298     -27.527  34.458  -2.601  1.00  0.00           O
ATOM   2250  CB  VAL A 298     -28.242  37.736  -3.126  1.00  0.00           C
ATOM   2251  CG1 VAL A 298     -29.493  36.933  -3.584  1.00  0.00           C
ATOM   2252  CG2 VAL A 298     -28.761  39.054  -2.467  1.00  0.00           C
ATOM   2253  HN  VAL A 298     -25.871  38.404  -2.492  1.00  0.00           H
ATOM   2254  HA  VAL A 298     -27.652  36.661  -1.274  1.00  0.00           H
ATOM   2255  HB  VAL A 298     -27.651  38.094  -3.996  1.00  0.00           H
ATOM   2256 1HG1 VAL A 298     -30.353  37.505  -3.991  1.00  0.00           H
ATOM   2257 2HG1 VAL A 298     -29.782  36.447  -2.628  1.00  0.00           H
ATOM   2258 3HG1 VAL A 298     -29.370  36.122  -4.333  1.00  0.00           H
ATOM   2259 1HG2 VAL A 298     -28.953  39.765  -3.298  1.00  0.00           H
ATOM   2260 2HG2 VAL A 298     -28.010  39.444  -1.746  1.00  0.00           H
ATOM   2261 3HG2 VAL A 298     -29.668  38.987  -1.828  1.00  0.00           H
ATOM   2262  N   TRP A 299     -25.911  35.395  -3.852  1.00  0.00           N
ATOM   2263  CA  TRP A 299     -25.485  34.163  -4.505  1.00  0.00           C
ATOM   2264  C   TRP A 299     -24.966  33.108  -3.539  1.00  0.00           C
ATOM   2265  O   TRP A 299     -25.201  31.956  -3.646  1.00  0.00           O
ATOM   2266  CB  TRP A 299     -24.615  34.240  -5.812  1.00  0.00           C
ATOM   2267  CG  TRP A 299     -25.420  34.858  -7.002  1.00  0.00           C
ATOM   2268  CD1 TRP A 299     -25.047  35.966  -7.675  1.00  0.00           C
ATOM   2269  CD2 TRP A 299     -26.546  34.269  -7.625  1.00  0.00           C
ATOM   2270  CE2 TRP A 299     -26.757  35.056  -8.770  1.00  0.00           C
ATOM   2271  CE3 TRP A 299     -27.286  33.117  -7.403  1.00  0.00           C
ATOM   2272  NE1 TRP A 299     -25.929  36.112  -8.748  1.00  0.00           N
ATOM   2273  CZ2 TRP A 299     -27.744  34.744  -9.653  1.00  0.00           C
ATOM   2274  CZ3 TRP A 299     -28.403  32.864  -8.242  1.00  0.00           C
ATOM   2275  CH2 TRP A 299     -28.676  33.740  -9.338  1.00  0.00           C
ATOM   2276  HN  TRP A 299     -25.528  36.235  -4.231  1.00  0.00           H
ATOM   2277  HA  TRP A 299     -26.432  33.746  -4.810  1.00  0.00           H
ATOM   2278  HB1 TRP A 299     -24.244  33.234  -6.098  1.00  0.00           H
ATOM   2279  HB2 TRP A 299     -23.689  34.843  -5.696  1.00  0.00           H
ATOM   2280  HD1 TRP A 299     -24.207  36.585  -7.394  1.00  0.00           H
ATOM   2281  HE1 TRP A 299     -26.237  36.935  -9.175  1.00  0.00           H
ATOM   2282  HE3 TRP A 299     -27.159  32.523  -6.510  1.00  0.00           H
ATOM   2283  HZ2 TRP A 299     -27.894  35.334 -10.545  1.00  0.00           H
ATOM   2284  HZ3 TRP A 299     -29.135  32.123  -7.958  1.00  0.00           H
ATOM   2285  HH2 TRP A 299     -29.414  33.403 -10.050  1.00  0.00           H
ATOM   2286  N   TRP A 300     -24.389  33.536  -2.426  1.00  0.00           N
ATOM   2287  CA  TRP A 300     -24.013  32.686  -1.284  1.00  0.00           C
ATOM   2288  C   TRP A 300     -25.168  32.126  -0.488  1.00  0.00           C
ATOM   2289  O   TRP A 300     -25.066  30.951  -0.014  1.00  0.00           O
ATOM   2290  CB  TRP A 300     -22.818  33.393  -0.572  1.00  0.00           C
ATOM   2291  CG  TRP A 300     -22.438  32.866   0.797  1.00  0.00           C
ATOM   2292  CD1 TRP A 300     -21.498  31.881   1.120  1.00  0.00           C
ATOM   2293  CD2 TRP A 300     -22.891  33.449   2.035  1.00  0.00           C
ATOM   2294  CE2 TRP A 300     -22.229  32.781   3.149  1.00  0.00           C
ATOM   2295  CE3 TRP A 300     -23.828  34.458   2.301  1.00  0.00           C
ATOM   2296  NE1 TRP A 300     -21.392  31.850   2.539  1.00  0.00           N
ATOM   2297  CZ2 TRP A 300     -22.445  33.168   4.464  1.00  0.00           C
ATOM   2298  CZ3 TRP A 300     -24.044  34.790   3.665  1.00  0.00           C
ATOM   2299  CH2 TRP A 300     -23.328  34.196   4.723  1.00  0.00           C
ATOM   2300  HN  TRP A 300     -24.436  34.514  -2.242  1.00  0.00           H
ATOM   2301  HA  TRP A 300     -23.579  31.770  -1.659  1.00  0.00           H
ATOM   2302  HB1 TRP A 300     -22.980  34.479  -0.403  1.00  0.00           H
ATOM   2303  HB2 TRP A 300     -21.923  33.348  -1.231  1.00  0.00           H
ATOM   2304  HD1 TRP A 300     -20.972  31.329   0.355  1.00  0.00           H
ATOM   2305  HE1 TRP A 300     -20.822  31.372   3.171  1.00  0.00           H
ATOM   2306  HE3 TRP A 300     -24.321  35.104   1.591  1.00  0.00           H
ATOM   2307  HZ2 TRP A 300     -21.812  32.674   5.187  1.00  0.00           H
ATOM   2308  HZ3 TRP A 300     -24.737  35.605   3.813  1.00  0.00           H
ATOM   2309  HH2 TRP A 300     -23.455  34.484   5.756  1.00  0.00           H
ATOM   2310  N   VAL A 301     -26.341  32.726  -0.486  1.00  0.00           N
ATOM   2311  CA  VAL A 301     -27.604  32.096  -0.016  1.00  0.00           C
ATOM   2312  C   VAL A 301     -27.937  30.834  -0.784  1.00  0.00           C
ATOM   2313  O   VAL A 301     -28.334  29.798  -0.285  1.00  0.00           O
ATOM   2314  CB  VAL A 301     -28.833  33.056  -0.061  1.00  0.00           C
ATOM   2315  CG1 VAL A 301     -30.030  32.291   0.530  1.00  0.00           C
ATOM   2316  CG2 VAL A 301     -28.645  34.298   0.764  1.00  0.00           C
ATOM   2317  HN  VAL A 301     -26.473  33.698  -0.664  1.00  0.00           H
ATOM   2318  HA  VAL A 301     -27.539  31.860   1.036  1.00  0.00           H
ATOM   2319  HB  VAL A 301     -29.041  33.301  -1.124  1.00  0.00           H
ATOM   2320 1HG1 VAL A 301     -30.414  31.599  -0.250  1.00  0.00           H
ATOM   2321 2HG1 VAL A 301     -30.874  32.924   0.877  1.00  0.00           H
ATOM   2322 3HG1 VAL A 301     -29.769  31.687   1.425  1.00  0.00           H
ATOM   2323 1HG2 VAL A 301     -29.641  34.779   0.861  1.00  0.00           H
ATOM   2324 2HG2 VAL A 301     -27.919  35.019   0.331  1.00  0.00           H
ATOM   2325 3HG2 VAL A 301     -28.346  33.926   1.768  1.00  0.00           H
ATOM   2326  N   ILE A 302     -27.711  30.870  -2.148  1.00  0.00           N
ATOM   2327  CA  ILE A 302     -28.031  29.779  -3.088  1.00  0.00           C
ATOM   2328  C   ILE A 302     -27.026  28.642  -2.991  1.00  0.00           C
ATOM   2329  O   ILE A 302     -27.315  27.443  -3.010  1.00  0.00           O
ATOM   2330  CB  ILE A 302     -28.407  30.367  -4.400  1.00  0.00           C
ATOM   2331  CG1 ILE A 302     -29.510  31.506  -4.300  1.00  0.00           C
ATOM   2332  CG2 ILE A 302     -28.922  29.263  -5.401  1.00  0.00           C
ATOM   2333  CD  ILE A 302     -30.851  31.182  -3.471  1.00  0.00           C
ATOM   2334  HN  ILE A 302     -27.430  31.681  -2.655  1.00  0.00           H
ATOM   2335  HA  ILE A 302     -28.964  29.288  -2.852  1.00  0.00           H
ATOM   2336  HB  ILE A 302     -27.529  30.852  -4.880  1.00  0.00           H
ATOM   2337 1HG1 ILE A 302     -29.824  31.793  -5.327  1.00  0.00           H
ATOM   2338 2HG1 ILE A 302     -28.957  32.354  -3.843  1.00  0.00           H
ATOM   2339 1HG2 ILE A 302     -28.230  28.403  -5.525  1.00  0.00           H
ATOM   2340 2HG2 ILE A 302     -29.099  29.801  -6.358  1.00  0.00           H
ATOM   2341 3HG2 ILE A 302     -29.919  28.980  -5.001  1.00  0.00           H
ATOM   2342  HD1 ILE A 302     -31.550  32.038  -3.583  1.00  0.00           H
ATOM   2343  HD2 ILE A 302     -30.484  30.999  -2.439  1.00  0.00           H
ATOM   2344  HD3 ILE A 302     -31.344  30.354  -4.026  1.00  0.00           H
ATOM   2345  N   LEU A 303     -25.720  28.954  -2.694  1.00  0.00           N
ATOM   2346  CA  LEU A 303     -24.612  28.131  -2.338  1.00  0.00           C
ATOM   2347  C   LEU A 303     -24.780  27.320  -1.032  1.00  0.00           C
ATOM   2348  O   LEU A 303     -24.605  26.120  -0.951  1.00  0.00           O
ATOM   2349  CB  LEU A 303     -23.122  28.766  -2.301  1.00  0.00           C
ATOM   2350  CG  LEU A 303     -22.652  29.478  -3.619  1.00  0.00           C
ATOM   2351  CD1 LEU A 303     -21.354  30.251  -3.225  1.00  0.00           C
ATOM   2352  CD2 LEU A 303     -22.316  28.500  -4.774  1.00  0.00           C
ATOM   2353  HN  LEU A 303     -25.388  29.876  -2.878  1.00  0.00           H
ATOM   2354  HA  LEU A 303     -24.657  27.450  -3.177  1.00  0.00           H
ATOM   2355  HB1 LEU A 303     -22.368  27.958  -2.191  1.00  0.00           H
ATOM   2356  HB2 LEU A 303     -23.041  29.527  -1.496  1.00  0.00           H
ATOM   2357  HG  LEU A 303     -23.528  30.112  -3.874  1.00  0.00           H
ATOM   2358 1HD1 LEU A 303     -20.987  30.762  -4.140  1.00  0.00           H
ATOM   2359 2HD1 LEU A 303     -20.710  29.455  -2.793  1.00  0.00           H
ATOM   2360 3HD1 LEU A 303     -21.501  30.913  -2.344  1.00  0.00           H
ATOM   2361 1HD2 LEU A 303     -23.177  27.832  -4.991  1.00  0.00           H
ATOM   2362 2HD2 LEU A 303     -21.454  27.868  -4.470  1.00  0.00           H
ATOM   2363 3HD2 LEU A 303     -22.184  29.143  -5.670  1.00  0.00           H
ATOM   2364  N   THR A 304     -25.291  27.968   0.034  1.00  0.00           N
ATOM   2365  CA  THR A 304     -25.643  27.342   1.283  1.00  0.00           C
ATOM   2366  C   THR A 304     -26.783  26.361   1.099  1.00  0.00           C
ATOM   2367  O   THR A 304     -26.759  25.323   1.676  1.00  0.00           O
ATOM   2368  CB  THR A 304     -25.972  28.339   2.358  1.00  0.00           C
ATOM   2369  CG2 THR A 304     -24.607  28.927   2.899  1.00  0.00           C
ATOM   2370  OG1 THR A 304     -26.707  29.528   2.043  1.00  0.00           O
ATOM   2371  HN  THR A 304     -25.351  28.964   0.025  1.00  0.00           H
ATOM   2372  HA  THR A 304     -24.834  26.708   1.613  1.00  0.00           H
ATOM   2373  HB  THR A 304     -26.470  27.906   3.251  1.00  0.00           H
ATOM   2374  HG1 THR A 304     -26.075  30.140   1.657  1.00  0.00           H
ATOM   2375 1HG2 THR A 304     -24.143  28.076   3.441  1.00  0.00           H
ATOM   2376 2HG2 THR A 304     -24.655  29.811   3.571  1.00  0.00           H
ATOM   2377 3HG2 THR A 304     -23.885  29.206   2.102  1.00  0.00           H
ATOM   2378  N   ILE A 305     -27.755  26.752   0.258  1.00  0.00           N
ATOM   2379  CA  ILE A 305     -28.797  25.893  -0.189  1.00  0.00           C
ATOM   2380  C   ILE A 305     -28.289  24.651  -0.936  1.00  0.00           C
ATOM   2381  O   ILE A 305     -28.725  23.523  -0.624  1.00  0.00           O
ATOM   2382  CB  ILE A 305     -29.886  26.680  -1.005  1.00  0.00           C
ATOM   2383  CG1 ILE A 305     -30.913  27.319  -0.020  1.00  0.00           C
ATOM   2384  CG2 ILE A 305     -30.707  25.837  -2.047  1.00  0.00           C
ATOM   2385  CD  ILE A 305     -31.699  28.515  -0.557  1.00  0.00           C
ATOM   2386  HN  ILE A 305     -28.001  27.708   0.121  1.00  0.00           H
ATOM   2387  HA  ILE A 305     -29.228  25.340   0.633  1.00  0.00           H
ATOM   2388  HB  ILE A 305     -29.343  27.506  -1.514  1.00  0.00           H
ATOM   2389 1HG1 ILE A 305     -30.289  27.738   0.797  1.00  0.00           H
ATOM   2390 2HG1 ILE A 305     -31.701  26.656   0.397  1.00  0.00           H
ATOM   2391 1HG2 ILE A 305     -31.227  24.958  -1.609  1.00  0.00           H
ATOM   2392 2HG2 ILE A 305     -29.995  25.459  -2.811  1.00  0.00           H
ATOM   2393 3HG2 ILE A 305     -31.500  26.406  -2.575  1.00  0.00           H
ATOM   2394  HD1 ILE A 305     -32.342  28.226  -1.416  1.00  0.00           H
ATOM   2395  HD2 ILE A 305     -30.986  29.306  -0.874  1.00  0.00           H
ATOM   2396  HD3 ILE A 305     -32.360  28.878   0.259  1.00  0.00           H
ATOM   2397  N   THR A 306     -27.268  24.758  -1.833  1.00  0.00           N
ATOM   2398  CA  THR A 306     -26.532  23.670  -2.393  1.00  0.00           C
ATOM   2399  C   THR A 306     -25.842  22.729  -1.420  1.00  0.00           C
ATOM   2400  O   THR A 306     -26.077  21.518  -1.509  1.00  0.00           O
ATOM   2401  CB  THR A 306     -25.404  24.075  -3.460  1.00  0.00           C
ATOM   2402  CG2 THR A 306     -25.024  22.834  -4.349  1.00  0.00           C
ATOM   2403  OG1 THR A 306     -25.845  25.081  -4.341  1.00  0.00           O
ATOM   2404  HN  THR A 306     -26.888  25.634  -2.121  1.00  0.00           H
ATOM   2405  HA  THR A 306     -27.244  23.040  -2.906  1.00  0.00           H
ATOM   2406  HB  THR A 306     -24.497  24.491  -2.973  1.00  0.00           H
ATOM   2407  HG1 THR A 306     -26.118  25.900  -3.919  1.00  0.00           H
ATOM   2408 1HG2 THR A 306     -24.553  22.093  -3.668  1.00  0.00           H
ATOM   2409 2HG2 THR A 306     -24.331  23.127  -5.165  1.00  0.00           H
ATOM   2410 3HG2 THR A 306     -25.949  22.351  -4.730  1.00  0.00           H
ATOM   2411  N   TRP A 307     -25.064  23.242  -0.540  1.00  0.00           N
ATOM   2412  CA  TRP A 307     -24.386  22.502   0.521  1.00  0.00           C
ATOM   2413  C   TRP A 307     -25.396  21.781   1.395  1.00  0.00           C
ATOM   2414  O   TRP A 307     -25.267  20.611   1.617  1.00  0.00           O
ATOM   2415  CB  TRP A 307     -23.287  23.429   1.215  1.00  0.00           C
ATOM   2416  CG  TRP A 307     -22.368  24.191   0.244  1.00  0.00           C
ATOM   2417  CD1 TRP A 307     -21.802  23.740  -0.938  1.00  0.00           C
ATOM   2418  CD2 TRP A 307     -21.805  25.565   0.442  1.00  0.00           C
ATOM   2419  CE2 TRP A 307     -20.911  25.823  -0.586  1.00  0.00           C
ATOM   2420  CE3 TRP A 307     -22.001  26.438   1.474  1.00  0.00           C
ATOM   2421  NE1 TRP A 307     -20.960  24.721  -1.454  1.00  0.00           N
ATOM   2422  CZ2 TRP A 307     -20.292  27.000  -0.582  1.00  0.00           C
ATOM   2423  CZ3 TRP A 307     -21.343  27.643   1.422  1.00  0.00           C
ATOM   2424  CH2 TRP A 307     -20.489  27.974   0.379  1.00  0.00           C
ATOM   2425  HN  TRP A 307     -24.789  24.197  -0.470  1.00  0.00           H
ATOM   2426  HA  TRP A 307     -23.851  21.722  -0.001  1.00  0.00           H
ATOM   2427  HB1 TRP A 307     -22.669  22.850   1.934  1.00  0.00           H
ATOM   2428  HB2 TRP A 307     -23.722  24.193   1.894  1.00  0.00           H
ATOM   2429  HD1 TRP A 307     -22.016  22.858  -1.523  1.00  0.00           H
ATOM   2430  HE1 TRP A 307     -20.570  24.758  -2.348  1.00  0.00           H
ATOM   2431  HE3 TRP A 307     -22.650  26.167   2.293  1.00  0.00           H
ATOM   2432  HZ2 TRP A 307     -19.654  27.236  -1.421  1.00  0.00           H
ATOM   2433  HZ3 TRP A 307     -21.444  28.352   2.230  1.00  0.00           H
ATOM   2434  HH2 TRP A 307     -19.994  28.925   0.254  1.00  0.00           H
ATOM   2435  N   PHE A 308     -26.490  22.411   1.847  1.00  0.00           N
ATOM   2436  CA  PHE A 308     -27.552  21.732   2.589  1.00  0.00           C
ATOM   2437  C   PHE A 308     -28.286  20.674   1.818  1.00  0.00           C
ATOM   2438  O   PHE A 308     -28.450  19.554   2.356  1.00  0.00           O
ATOM   2439  CB  PHE A 308     -28.417  22.945   3.180  1.00  0.00           C
ATOM   2440  CG  PHE A 308     -29.753  22.609   3.759  1.00  0.00           C
ATOM   2441  CD1 PHE A 308     -29.865  22.016   5.051  1.00  0.00           C
ATOM   2442  CD2 PHE A 308     -30.919  22.822   3.020  1.00  0.00           C
ATOM   2443  CE1 PHE A 308     -31.160  21.688   5.586  1.00  0.00           C
ATOM   2444  CE2 PHE A 308     -32.208  22.523   3.572  1.00  0.00           C
ATOM   2445  CZ  PHE A 308     -32.282  21.967   4.851  1.00  0.00           C
ATOM   2446  HN  PHE A 308     -26.598  23.389   1.691  1.00  0.00           H
ATOM   2447  HA  PHE A 308     -27.258  21.225   3.496  1.00  0.00           H
ATOM   2448  HB1 PHE A 308     -28.561  23.827   2.519  1.00  0.00           H
ATOM   2449  HB2 PHE A 308     -27.815  23.312   4.040  1.00  0.00           H
ATOM   2450  HD1 PHE A 308     -28.947  21.773   5.564  1.00  0.00           H
ATOM   2451  HD2 PHE A 308     -30.777  23.352   2.089  1.00  0.00           H
ATOM   2452  HE1 PHE A 308     -31.214  21.221   6.558  1.00  0.00           H
ATOM   2453  HE2 PHE A 308     -33.109  22.753   3.022  1.00  0.00           H
ATOM   2454  HZ  PHE A 308     -33.266  21.663   5.172  1.00  0.00           H
ATOM   2455  N   LEU A 309     -28.646  20.914   0.529  1.00  0.00           N
ATOM   2456  CA  LEU A 309     -29.269  19.934  -0.361  1.00  0.00           C
ATOM   2457  C   LEU A 309     -28.303  18.800  -0.743  1.00  0.00           C
ATOM   2458  O   LEU A 309     -28.668  17.593  -0.905  1.00  0.00           O
ATOM   2459  CB  LEU A 309     -29.921  20.591  -1.650  1.00  0.00           C
ATOM   2460  CG  LEU A 309     -31.101  21.573  -1.284  1.00  0.00           C
ATOM   2461  CD1 LEU A 309     -31.499  22.305  -2.603  1.00  0.00           C
ATOM   2462  CD2 LEU A 309     -32.323  21.058  -0.483  1.00  0.00           C
ATOM   2463  HN  LEU A 309     -28.532  21.821   0.132  1.00  0.00           H
ATOM   2464  HA  LEU A 309     -30.099  19.620   0.254  1.00  0.00           H
ATOM   2465  HB1 LEU A 309     -30.217  19.792  -2.363  1.00  0.00           H
ATOM   2466  HB2 LEU A 309     -29.116  21.256  -2.029  1.00  0.00           H
ATOM   2467  HG  LEU A 309     -30.681  22.378  -0.644  1.00  0.00           H
ATOM   2468 1HD1 LEU A 309     -32.410  22.911  -2.405  1.00  0.00           H
ATOM   2469 2HD1 LEU A 309     -31.749  21.548  -3.377  1.00  0.00           H
ATOM   2470 3HD1 LEU A 309     -30.601  22.838  -2.981  1.00  0.00           H
ATOM   2471 1HD2 LEU A 309     -32.865  21.933  -0.065  1.00  0.00           H
ATOM   2472 2HD2 LEU A 309     -31.994  20.462   0.396  1.00  0.00           H
ATOM   2473 3HD2 LEU A 309     -32.899  20.379  -1.148  1.00  0.00           H
ATOM   2474  N   ALA A 310     -26.988  18.950  -0.819  1.00  0.00           N
ATOM   2475  CA  ALA A 310     -26.058  17.867  -1.040  1.00  0.00           C
ATOM   2476  C   ALA A 310     -25.844  17.002   0.166  1.00  0.00           C
ATOM   2477  O   ALA A 310     -25.705  15.800   0.062  1.00  0.00           O
ATOM   2478  CB  ALA A 310     -24.721  18.553  -1.303  1.00  0.00           C
ATOM   2479  HN  ALA A 310     -26.726  19.897  -0.982  1.00  0.00           H
ATOM   2480  HA  ALA A 310     -26.275  17.298  -1.932  1.00  0.00           H
ATOM   2481  HB1 ALA A 310     -24.876  19.194  -2.198  1.00  0.00           H
ATOM   2482  HB2 ALA A 310     -23.955  17.761  -1.446  1.00  0.00           H
ATOM   2483  HB3 ALA A 310     -24.514  19.288  -0.497  1.00  0.00           H
ATOM   2484  N   ALA A 311     -25.990  17.541   1.413  1.00  0.00           N
ATOM   2485  CA  ALA A 311     -26.209  16.805   2.601  1.00  0.00           C
ATOM   2486  C   ALA A 311     -27.449  15.938   2.543  1.00  0.00           C
ATOM   2487  O   ALA A 311     -27.429  14.753   2.869  1.00  0.00           O
ATOM   2488  CB  ALA A 311     -26.321  17.671   3.837  1.00  0.00           C
ATOM   2489  HN  ALA A 311     -25.939  18.537   1.393  1.00  0.00           H
ATOM   2490  HA  ALA A 311     -25.407  16.096   2.746  1.00  0.00           H
ATOM   2491  HB1 ALA A 311     -26.968  18.570   3.745  1.00  0.00           H
ATOM   2492  HB2 ALA A 311     -25.327  18.039   4.169  1.00  0.00           H
ATOM   2493  HB3 ALA A 311     -26.612  17.000   4.673  1.00  0.00           H
ATOM   2494  N   GLY A 312     -28.603  16.531   2.033  1.00  0.00           N
ATOM   2495  CA  GLY A 312     -29.938  15.947   1.747  1.00  0.00           C
ATOM   2496  C   GLY A 312     -29.951  14.851   0.807  1.00  0.00           C
ATOM   2497  O   GLY A 312     -30.699  13.864   0.967  1.00  0.00           O
ATOM   2498  HN  GLY A 312     -28.448  17.479   1.765  1.00  0.00           H
ATOM   2499  HA1 GLY A 312     -30.520  16.703   1.241  1.00  0.00           H
ATOM   2500  HA2 GLY A 312     -30.363  15.633   2.689  1.00  0.00           H
ATOM   2501  N   ARG A 313     -29.057  14.870  -0.149  1.00  0.00           N
ATOM   2502  CA  ARG A 313     -28.863  13.834  -1.160  1.00  0.00           C
ATOM   2503  C   ARG A 313     -27.696  12.954  -0.671  1.00  0.00           C
ATOM   2504  O   ARG A 313     -27.224  12.117  -1.432  1.00  0.00           O
ATOM   2505  CB  ARG A 313     -28.570  14.516  -2.542  1.00  0.00           C
ATOM   2506  CG  ARG A 313     -29.794  15.272  -3.131  1.00  0.00           C
ATOM   2507  CD  ARG A 313     -31.210  14.734  -2.911  1.00  0.00           C
ATOM   2508  NE  ARG A 313     -31.159  13.399  -3.582  1.00  0.00           N
ATOM   2509  CZ  ARG A 313     -32.006  12.393  -3.184  1.00  0.00           C
ATOM   2510  NH1 ARG A 313     -33.159  12.622  -2.648  1.00  0.00           N
ATOM   2511  NH2 ARG A 313     -31.566  11.205  -3.471  1.00  0.00           N
ATOM   2512  HN  ARG A 313     -28.692  15.782  -0.313  1.00  0.00           H
ATOM   2513  HA  ARG A 313     -29.704  13.161  -1.236  1.00  0.00           H
ATOM   2514  HB1 ARG A 313     -28.393  13.628  -3.188  1.00  0.00           H
ATOM   2515  HB2 ARG A 313     -27.633  15.098  -2.413  1.00  0.00           H
ATOM   2516  HG1 ARG A 313     -29.542  15.334  -4.210  1.00  0.00           H
ATOM   2517  HG2 ARG A 313     -29.774  16.268  -2.640  1.00  0.00           H
ATOM   2518  HD1 ARG A 313     -31.953  15.481  -3.266  1.00  0.00           H
ATOM   2519  HD2 ARG A 313     -31.338  14.597  -1.817  1.00  0.00           H
ATOM   2520  HE  ARG A 313     -30.355  13.118  -4.107  1.00  0.00           H
ATOM   2521 1HH1 ARG A 313     -33.833  11.890  -2.748  1.00  0.00           H
ATOM   2522 2HH1 ARG A 313     -33.429  13.576  -2.516  1.00  0.00           H
ATOM   2523 1HH2 ARG A 313     -30.707  11.188  -3.983  1.00  0.00           H
ATOM   2524 2HH2 ARG A 313     -32.130  10.379  -3.496  1.00  0.00           H
ATOM   2525  N   LYS A 314     -27.212  13.130   0.592  1.00  0.00           N
ATOM   2526  CA  LYS A 314     -26.205  12.284   1.260  1.00  0.00           C
ATOM   2527  C   LYS A 314     -24.874  12.344   0.573  1.00  0.00           C
ATOM   2528  O   LYS A 314     -24.281  11.332   0.098  1.00  0.00           O
ATOM   2529  CB  LYS A 314     -26.668  10.790   1.378  1.00  0.00           C
ATOM   2530  CG  LYS A 314     -28.064  10.625   1.948  1.00  0.00           C
ATOM   2531  CD  LYS A 314     -28.556   9.227   1.881  1.00  0.00           C
ATOM   2532  CE  LYS A 314     -28.934   8.678   0.451  1.00  0.00           C
ATOM   2533  NZ  LYS A 314     -29.271   7.262   0.385  1.00  0.00           N
ATOM   2534  HN  LYS A 314     -27.494  13.908   1.147  1.00  0.00           H
ATOM   2535  HA  LYS A 314     -26.096  12.530   2.306  1.00  0.00           H
ATOM   2536  HB1 LYS A 314     -25.897  10.158   1.866  1.00  0.00           H
ATOM   2537  HB2 LYS A 314     -26.768  10.483   0.316  1.00  0.00           H
ATOM   2538  HG1 LYS A 314     -28.774  11.113   1.247  1.00  0.00           H
ATOM   2539  HG2 LYS A 314     -28.183  11.218   2.880  1.00  0.00           H
ATOM   2540  HD1 LYS A 314     -29.523   9.266   2.426  1.00  0.00           H
ATOM   2541  HD2 LYS A 314     -27.925   8.532   2.474  1.00  0.00           H
ATOM   2542  HE1 LYS A 314     -28.171   8.836  -0.341  1.00  0.00           H
ATOM   2543  HE2 LYS A 314     -29.832   9.243   0.121  1.00  0.00           H
ATOM   2544  HZ1 LYS A 314     -30.126   7.016   0.923  1.00  0.00           H
ATOM   2545  HZ2 LYS A 314     -28.511   6.721   0.845  1.00  0.00           H
ATOM   2546  HZ3 LYS A 314     -29.414   6.922  -0.588  1.00  0.00           H
ATOM   2547  N   TRP A 315     -24.341  13.520   0.215  1.00  0.00           N
ATOM   2548  CA  TRP A 315     -22.932  13.645  -0.377  1.00  0.00           C
ATOM   2549  C   TRP A 315     -22.837  13.315  -1.868  1.00  0.00           C
ATOM   2550  O   TRP A 315     -21.829  13.139  -2.487  1.00  0.00           O
ATOM   2551  CB  TRP A 315     -21.874  12.891   0.461  1.00  0.00           C
ATOM   2552  CG  TRP A 315     -20.421  13.214   0.264  1.00  0.00           C
ATOM   2553  CD1 TRP A 315     -19.438  12.287  -0.030  1.00  0.00           C
ATOM   2554  CD2 TRP A 315     -19.781  14.529   0.201  1.00  0.00           C
ATOM   2555  CE2 TRP A 315     -18.431  14.325  -0.166  1.00  0.00           C
ATOM   2556  CE3 TRP A 315     -20.248  15.796   0.505  1.00  0.00           C
ATOM   2557  NE1 TRP A 315     -18.250  12.897  -0.320  1.00  0.00           N
ATOM   2558  CZ2 TRP A 315     -17.631  15.455  -0.490  1.00  0.00           C
ATOM   2559  CZ3 TRP A 315     -19.436  16.901   0.152  1.00  0.00           C
ATOM   2560  CH2 TRP A 315     -18.201  16.689  -0.397  1.00  0.00           C
ATOM   2561  HN  TRP A 315     -24.906  14.321   0.391  1.00  0.00           H
ATOM   2562  HA  TRP A 315     -22.650  14.687  -0.329  1.00  0.00           H
ATOM   2563  HB1 TRP A 315     -22.066  11.827   0.206  1.00  0.00           H
ATOM   2564  HB2 TRP A 315     -22.135  13.171   1.503  1.00  0.00           H
ATOM   2565  HD1 TRP A 315     -19.643  11.258  -0.291  1.00  0.00           H
ATOM   2566  HE1 TRP A 315     -17.384  12.480  -0.148  1.00  0.00           H
ATOM   2567  HE3 TRP A 315     -21.261  15.859   0.874  1.00  0.00           H
ATOM   2568  HZ2 TRP A 315     -16.584  15.215  -0.595  1.00  0.00           H
ATOM   2569  HZ3 TRP A 315     -19.720  17.943   0.165  1.00  0.00           H
ATOM   2570  HH2 TRP A 315     -17.586  17.481  -0.800  1.00  0.00           H
ATOM   2571  N   SER A 316     -24.022  13.343  -2.474  1.00  0.00           N
ATOM   2572  CA  SER A 316     -24.181  13.004  -3.882  1.00  0.00           C
ATOM   2573  C   SER A 316     -24.759  14.120  -4.696  1.00  0.00           C
ATOM   2574  O   SER A 316     -25.777  14.686  -4.397  1.00  0.00           O
ATOM   2575  CB  SER A 316     -25.010  11.718  -4.059  1.00  0.00           C
ATOM   2576  OG  SER A 316     -25.354  11.409  -5.392  1.00  0.00           O
ATOM   2577  HN  SER A 316     -24.883  13.615  -2.052  1.00  0.00           H
ATOM   2578  HA  SER A 316     -23.233  12.830  -4.370  1.00  0.00           H
ATOM   2579  HB1 SER A 316     -25.964  11.658  -3.493  1.00  0.00           H
ATOM   2580  HB2 SER A 316     -24.459  10.847  -3.644  1.00  0.00           H
ATOM   2581  HG1 SER A 316     -26.054  10.775  -5.217  1.00  0.00           H
ATOM   2582  N   CYS A 317     -24.043  14.406  -5.799  1.00  0.00           N
ATOM   2583  CA  CYS A 317     -24.379  15.513  -6.696  1.00  0.00           C
ATOM   2584  C   CYS A 317     -25.806  15.477  -7.311  1.00  0.00           C
ATOM   2585  O   CYS A 317     -26.461  16.464  -7.601  1.00  0.00           O
ATOM   2586  CB  CYS A 317     -23.351  15.465  -7.841  1.00  0.00           C
ATOM   2587  SG  CYS A 317     -23.310  16.800  -9.018  1.00  0.00           S
ATOM   2588  HN  CYS A 317     -23.218  13.884  -6.005  1.00  0.00           H
ATOM   2589  HA  CYS A 317     -24.164  16.349  -6.047  1.00  0.00           H
ATOM   2590  HB1 CYS A 317     -23.499  14.484  -8.341  1.00  0.00           H
ATOM   2591  HB2 CYS A 317     -22.368  15.375  -7.331  1.00  0.00           H
ATOM   2592  HG1 CYS A 317     -22.212  16.492  -9.691  1.00  0.00           H
ATOM   2593  N   GLU A 318     -26.344  14.267  -7.667  1.00  0.00           N
ATOM   2594  CA  GLU A 318     -27.675  14.114  -8.209  1.00  0.00           C
ATOM   2595  C   GLU A 318     -28.827  14.543  -7.320  1.00  0.00           C
ATOM   2596  O   GLU A 318     -28.915  14.235  -6.134  1.00  0.00           O
ATOM   2597  CB  GLU A 318     -27.915  12.631  -8.696  1.00  0.00           C
ATOM   2598  CG  GLU A 318     -26.983  12.106  -9.826  1.00  0.00           C
ATOM   2599  CD  GLU A 318     -27.379  10.697 -10.442  1.00  0.00           C
ATOM   2600  OE1 GLU A 318     -27.883   9.801  -9.737  1.00  0.00           O
ATOM   2601  OE2 GLU A 318     -27.227  10.549 -11.712  1.00  0.00           O
ATOM   2602  HN  GLU A 318     -25.863  13.416  -7.467  1.00  0.00           H
ATOM   2603  HA  GLU A 318     -27.702  14.695  -9.120  1.00  0.00           H
ATOM   2604  HB1 GLU A 318     -28.968  12.507  -9.029  1.00  0.00           H
ATOM   2605  HB2 GLU A 318     -27.661  11.961  -7.847  1.00  0.00           H
ATOM   2606  HG1 GLU A 318     -26.022  11.917  -9.303  1.00  0.00           H
ATOM   2607  HG2 GLU A 318     -26.706  12.803 -10.645  1.00  0.00           H
ATOM   2608  N   ALA A 319     -29.661  15.302  -8.027  1.00  0.00           N
ATOM   2609  CA  ALA A 319     -31.007  15.658  -7.616  1.00  0.00           C
ATOM   2610  C   ALA A 319     -31.150  16.993  -6.947  1.00  0.00           C
ATOM   2611  O   ALA A 319     -32.117  17.332  -6.241  1.00  0.00           O
ATOM   2612  CB  ALA A 319     -31.869  14.564  -6.974  1.00  0.00           C
ATOM   2613  HN  ALA A 319     -29.515  15.470  -8.999  1.00  0.00           H
ATOM   2614  HA  ALA A 319     -31.443  15.981  -8.550  1.00  0.00           H
ATOM   2615  HB1 ALA A 319     -31.779  13.637  -7.578  1.00  0.00           H
ATOM   2616  HB2 ALA A 319     -32.938  14.805  -6.787  1.00  0.00           H
ATOM   2617  HB3 ALA A 319     -31.513  14.227  -5.977  1.00  0.00           H
ATOM   2618  N   ILE A 320     -30.199  17.959  -7.152  1.00  0.00           N
ATOM   2619  CA  ILE A 320     -30.192  19.355  -6.528  1.00  0.00           C
ATOM   2620  C   ILE A 320     -30.686  20.300  -7.571  1.00  0.00           C
ATOM   2621  O   ILE A 320     -31.605  21.096  -7.405  1.00  0.00           O
ATOM   2622  CB  ILE A 320     -28.757  19.737  -6.137  1.00  0.00           C
ATOM   2623  CG1 ILE A 320     -28.236  18.661  -5.101  1.00  0.00           C
ATOM   2624  CG2 ILE A 320     -28.869  21.139  -5.389  1.00  0.00           C
ATOM   2625  CD  ILE A 320     -26.849  18.967  -4.595  1.00  0.00           C
ATOM   2626  HN  ILE A 320     -29.443  17.713  -7.752  1.00  0.00           H
ATOM   2627  HA  ILE A 320     -30.858  19.402  -5.679  1.00  0.00           H
ATOM   2628  HB  ILE A 320     -28.089  19.724  -7.026  1.00  0.00           H
ATOM   2629 1HG1 ILE A 320     -28.153  17.756  -5.740  1.00  0.00           H
ATOM   2630 2HG1 ILE A 320     -28.939  18.494  -4.257  1.00  0.00           H
ATOM   2631 1HG2 ILE A 320     -27.996  21.464  -4.785  1.00  0.00           H
ATOM   2632 2HG2 ILE A 320     -29.661  21.016  -4.619  1.00  0.00           H
ATOM   2633 3HG2 ILE A 320     -29.086  21.976  -6.087  1.00  0.00           H
ATOM   2634  HD1 ILE A 320     -26.466  18.131  -3.973  1.00  0.00           H
ATOM   2635  HD2 ILE A 320     -27.058  19.809  -3.901  1.00  0.00           H
ATOM   2636  HD3 ILE A 320     -26.175  19.207  -5.446  1.00  0.00           H
ATOM   2637  N   GLU A 321     -30.197  20.224  -8.858  1.00  0.00           N
ATOM   2638  CA  GLU A 321     -30.508  20.998 -10.084  1.00  0.00           C
ATOM   2639  C   GLU A 321     -31.916  20.755 -10.627  1.00  0.00           C
ATOM   2640  O   GLU A 321     -32.390  19.604 -10.594  1.00  0.00           O
ATOM   2641  CB  GLU A 321     -29.454  20.761 -11.221  1.00  0.00           C
ATOM   2642  CG  GLU A 321     -28.022  21.365 -11.080  1.00  0.00           C
ATOM   2643  CD  GLU A 321     -27.075  20.940 -12.271  1.00  0.00           C
ATOM   2644  OE1 GLU A 321     -25.957  20.408 -12.033  1.00  0.00           O
ATOM   2645  OE2 GLU A 321     -27.450  21.227 -13.443  1.00  0.00           O
ATOM   2646  HN  GLU A 321     -29.447  19.571  -8.927  1.00  0.00           H
ATOM   2647  HA  GLU A 321     -30.411  22.025  -9.764  1.00  0.00           H
ATOM   2648  HB1 GLU A 321     -29.873  21.254 -12.124  1.00  0.00           H
ATOM   2649  HB2 GLU A 321     -29.355  19.659 -11.309  1.00  0.00           H
ATOM   2650  HG1 GLU A 321     -27.474  20.915 -10.225  1.00  0.00           H
ATOM   2651  HG2 GLU A 321     -28.023  22.474 -11.008  1.00  0.00           H
ATOM   2652  N   GLN A 322     -32.618  21.812 -11.057  1.00  0.00           N
ATOM   2653  CA  GLN A 322     -34.046  21.799 -11.390  1.00  0.00           C
ATOM   2654  C   GLN A 322     -34.948  21.923 -10.150  1.00  0.00           C
ATOM   2655  O   GLN A 322     -35.933  22.695 -10.107  1.00  0.00           O
ATOM   2656  CB  GLN A 322     -34.553  20.643 -12.361  1.00  0.00           C
ATOM   2657  CG  GLN A 322     -34.026  20.744 -13.825  1.00  0.00           C
ATOM   2658  CD  GLN A 322     -33.909  22.030 -14.571  1.00  0.00           C
ATOM   2659  NE2 GLN A 322     -34.789  22.172 -15.671  1.00  0.00           N
ATOM   2660  OE1 GLN A 322     -33.200  22.965 -14.247  1.00  0.00           O
ATOM   2661  HN  GLN A 322     -32.103  22.665 -11.075  1.00  0.00           H
ATOM   2662  HA  GLN A 322     -34.184  22.733 -11.914  1.00  0.00           H
ATOM   2663  HB1 GLN A 322     -35.654  20.740 -12.475  1.00  0.00           H
ATOM   2664  HB2 GLN A 322     -34.326  19.613 -12.014  1.00  0.00           H
ATOM   2665  HG1 GLN A 322     -34.525  19.957 -14.430  1.00  0.00           H
ATOM   2666  HG2 GLN A 322     -33.003  20.312 -13.886  1.00  0.00           H
ATOM   2667 1HE2 GLN A 322     -35.302  21.380 -16.001  1.00  0.00           H
ATOM   2668 2HE2 GLN A 322     -34.693  22.966 -16.272  1.00  0.00           H
ATOM   2669  N   LYS A 323     -34.603  21.177  -9.065  1.00  0.00           N
ATOM   2670  CA  LYS A 323     -35.246  21.052  -7.747  1.00  0.00           C
ATOM   2671  C   LYS A 323     -35.077  22.222  -6.869  1.00  0.00           C
ATOM   2672  O   LYS A 323     -35.958  22.641  -6.126  1.00  0.00           O
ATOM   2673  CB  LYS A 323     -34.783  19.850  -6.985  1.00  0.00           C
ATOM   2674  CG  LYS A 323     -34.573  18.571  -7.868  1.00  0.00           C
ATOM   2675  CD  LYS A 323     -35.788  18.077  -8.691  1.00  0.00           C
ATOM   2676  CE  LYS A 323     -35.284  17.288  -9.933  1.00  0.00           C
ATOM   2677  NZ  LYS A 323     -36.439  16.803 -10.714  1.00  0.00           N
ATOM   2678  HN  LYS A 323     -33.746  20.683  -9.195  1.00  0.00           H
ATOM   2679  HA  LYS A 323     -36.312  21.048  -7.923  1.00  0.00           H
ATOM   2680  HB1 LYS A 323     -35.486  19.707  -6.136  1.00  0.00           H
ATOM   2681  HB2 LYS A 323     -33.786  20.072  -6.550  1.00  0.00           H
ATOM   2682  HG1 LYS A 323     -34.293  17.751  -7.171  1.00  0.00           H
ATOM   2683  HG2 LYS A 323     -33.820  18.804  -8.650  1.00  0.00           H
ATOM   2684  HD1 LYS A 323     -36.324  18.961  -9.098  1.00  0.00           H
ATOM   2685  HD2 LYS A 323     -36.330  17.641  -7.824  1.00  0.00           H
ATOM   2686  HE1 LYS A 323     -34.761  16.392  -9.534  1.00  0.00           H
ATOM   2687  HE2 LYS A 323     -34.502  17.875 -10.459  1.00  0.00           H
ATOM   2688  HZ1 LYS A 323     -36.252  16.299 -11.605  1.00  0.00           H
ATOM   2689  HZ2 LYS A 323     -37.037  17.543 -11.134  1.00  0.00           H
ATOM   2690  HZ3 LYS A 323     -36.991  16.162 -10.109  1.00  0.00           H
ATOM   2691  N   ALA A 324     -34.009  22.867  -7.036  1.00  0.00           N
ATOM   2692  CA  ALA A 324     -33.676  24.096  -6.296  1.00  0.00           C
ATOM   2693  C   ALA A 324     -34.005  25.417  -7.013  1.00  0.00           C
ATOM   2694  O   ALA A 324     -33.521  26.438  -6.602  1.00  0.00           O
ATOM   2695  CB  ALA A 324     -32.166  24.035  -5.959  1.00  0.00           C
ATOM   2696  HN  ALA A 324     -33.279  22.416  -7.544  1.00  0.00           H
ATOM   2697  HA  ALA A 324     -34.264  24.071  -5.391  1.00  0.00           H
ATOM   2698  HB1 ALA A 324     -31.563  24.313  -6.850  1.00  0.00           H
ATOM   2699  HB2 ALA A 324     -31.835  23.003  -5.714  1.00  0.00           H
ATOM   2700  HB3 ALA A 324     -31.937  24.692  -5.093  1.00  0.00           H
ATOM   2701  N   VAL A 325     -34.855  25.347  -8.079  1.00  0.00           N
ATOM   2702  CA  VAL A 325     -35.194  26.347  -9.083  1.00  0.00           C
ATOM   2703  C   VAL A 325     -35.919  27.576  -8.537  1.00  0.00           C
ATOM   2704  O   VAL A 325     -35.661  28.718  -8.755  1.00  0.00           O
ATOM   2705  CB  VAL A 325     -36.011  25.855 -10.238  1.00  0.00           C
ATOM   2706  CG1 VAL A 325     -37.374  25.221  -9.762  1.00  0.00           C
ATOM   2707  CG2 VAL A 325     -36.185  26.973 -11.247  1.00  0.00           C
ATOM   2708  HN  VAL A 325     -35.237  24.438  -8.224  1.00  0.00           H
ATOM   2709  HA  VAL A 325     -34.300  26.733  -9.549  1.00  0.00           H
ATOM   2710  HB  VAL A 325     -35.421  24.987 -10.601  1.00  0.00           H
ATOM   2711 1HG1 VAL A 325     -37.772  24.812 -10.715  1.00  0.00           H
ATOM   2712 2HG1 VAL A 325     -38.072  25.954  -9.305  1.00  0.00           H
ATOM   2713 3HG1 VAL A 325     -37.332  24.396  -9.020  1.00  0.00           H
ATOM   2714 1HG2 VAL A 325     -35.227  27.385 -11.629  1.00  0.00           H
ATOM   2715 2HG2 VAL A 325     -36.729  27.885 -10.919  1.00  0.00           H
ATOM   2716 3HG2 VAL A 325     -36.609  26.661 -12.226  1.00  0.00           H
ATOM   2717  N   TRP A 326     -36.874  27.413  -7.571  1.00  0.00           N
ATOM   2718  CA  TRP A 326     -37.775  28.519  -7.032  1.00  0.00           C
ATOM   2719  C   TRP A 326     -36.958  29.481  -6.178  1.00  0.00           C
ATOM   2720  O   TRP A 326     -37.109  30.718  -6.159  1.00  0.00           O
ATOM   2721  CB  TRP A 326     -39.073  27.989  -6.362  1.00  0.00           C
ATOM   2722  CG  TRP A 326     -39.795  29.062  -5.643  1.00  0.00           C
ATOM   2723  CD1 TRP A 326     -40.637  29.925  -6.317  1.00  0.00           C
ATOM   2724  CD2 TRP A 326     -39.628  29.505  -4.264  1.00  0.00           C
ATOM   2725  CE2 TRP A 326     -40.402  30.666  -4.183  1.00  0.00           C
ATOM   2726  CE3 TRP A 326     -38.912  29.067  -3.177  1.00  0.00           C
ATOM   2727  NE1 TRP A 326     -41.099  30.778  -5.312  1.00  0.00           N
ATOM   2728  CZ2 TRP A 326     -40.557  31.362  -2.978  1.00  0.00           C
ATOM   2729  CZ3 TRP A 326     -39.068  29.750  -1.954  1.00  0.00           C
ATOM   2730  CH2 TRP A 326     -39.891  30.865  -1.890  1.00  0.00           C
ATOM   2731  HN  TRP A 326     -37.015  26.518  -7.155  1.00  0.00           H
ATOM   2732  HA  TRP A 326     -38.133  29.053  -7.901  1.00  0.00           H
ATOM   2733  HB1 TRP A 326     -38.948  27.213  -5.576  1.00  0.00           H
ATOM   2734  HB2 TRP A 326     -39.747  27.552  -7.129  1.00  0.00           H
ATOM   2735  HD1 TRP A 326     -41.101  29.716  -7.270  1.00  0.00           H
ATOM   2736  HE1 TRP A 326     -41.860  31.388  -5.328  1.00  0.00           H
ATOM   2737  HE3 TRP A 326     -38.209  28.249  -3.237  1.00  0.00           H
ATOM   2738  HZ2 TRP A 326     -41.284  32.158  -3.034  1.00  0.00           H
ATOM   2739  HZ3 TRP A 326     -38.596  29.468  -1.024  1.00  0.00           H
ATOM   2740  HH2 TRP A 326     -39.957  31.429  -0.972  1.00  0.00           H
ATOM   2741  N   PHE A 327     -35.986  28.976  -5.429  1.00  0.00           N
ATOM   2742  CA  PHE A 327     -34.908  29.644  -4.738  1.00  0.00           C
ATOM   2743  C   PHE A 327     -34.065  30.587  -5.632  1.00  0.00           C
ATOM   2744  O   PHE A 327     -33.925  31.762  -5.352  1.00  0.00           O
ATOM   2745  CB  PHE A 327     -34.040  28.583  -3.990  1.00  0.00           C
ATOM   2746  CG  PHE A 327     -34.736  27.698  -2.916  1.00  0.00           C
ATOM   2747  CD1 PHE A 327     -34.821  26.288  -3.063  1.00  0.00           C
ATOM   2748  CD2 PHE A 327     -35.475  28.240  -1.856  1.00  0.00           C
ATOM   2749  CE1 PHE A 327     -35.489  25.508  -2.089  1.00  0.00           C
ATOM   2750  CE2 PHE A 327     -36.147  27.415  -0.958  1.00  0.00           C
ATOM   2751  CZ  PHE A 327     -36.104  26.075  -1.010  1.00  0.00           C
ATOM   2752  HN  PHE A 327     -35.906  27.990  -5.299  1.00  0.00           H
ATOM   2753  HA  PHE A 327     -35.342  30.188  -3.912  1.00  0.00           H
ATOM   2754  HB1 PHE A 327     -33.227  29.162  -3.506  1.00  0.00           H
ATOM   2755  HB2 PHE A 327     -33.556  27.940  -4.755  1.00  0.00           H
ATOM   2756  HD1 PHE A 327     -34.379  25.850  -3.946  1.00  0.00           H
ATOM   2757  HD2 PHE A 327     -35.481  29.311  -1.716  1.00  0.00           H
ATOM   2758  HE1 PHE A 327     -35.363  24.454  -2.290  1.00  0.00           H
ATOM   2759  HE2 PHE A 327     -36.738  27.849  -0.165  1.00  0.00           H
ATOM   2760  HZ  PHE A 327     -36.777  25.521  -0.373  1.00  0.00           H
HETATM 2761  N   HSD A 328     -33.509  30.042  -6.772  1.00  0.00           N
HETATM 2762  CA  HSD A 328     -32.876  30.809  -7.838  1.00  0.00           C
HETATM 2763  C   HSD A 328     -33.706  31.914  -8.457  1.00  0.00           C
HETATM 2764  O   HSD A 328     -33.291  33.055  -8.560  1.00  0.00           O
HETATM 2765  CB  HSD A 328     -32.462  30.021  -9.095  1.00  0.00           C
HETATM 2766  CG  HSD A 328     -31.326  29.127  -8.826  1.00  0.00           C
HETATM 2767  CD2 HSD A 328     -29.990  29.316  -8.935  1.00  0.00           C
HETATM 2768  ND1 HSD A 328     -31.494  27.880  -8.201  1.00  0.00           N
HETATM 2769  CE1 HSD A 328     -30.285  27.390  -8.057  1.00  0.00           C
HETATM 2770  NE2 HSD A 328     -29.356  28.167  -8.474  1.00  0.00           N
HETATM 2771  HN  HSD A 328     -33.485  29.051  -6.868  1.00  0.00           H
HETATM 2772  HA  HSD A 328     -32.019  31.361  -7.483  1.00  0.00           H
HETATM 2773  HB1 HSD A 328     -32.238  30.664  -9.973  1.00  0.00           H
HETATM 2774  HB2 HSD A 328     -33.292  29.365  -9.436  1.00  0.00           H
HETATM 2775  HD1 HSD A 328     -32.343  27.452  -7.890  1.00  0.00           H
HETATM 2776  HD2 HSD A 328     -29.395  30.127  -9.335  1.00  0.00           H
HETATM 2777  HE1 HSD A 328     -30.127  26.420  -7.587  1.00  0.00           H
ATOM   2778  N   ALA A 329     -34.987  31.567  -8.750  1.00  0.00           N
ATOM   2779  CA  ALA A 329     -35.998  32.502  -9.239  1.00  0.00           C
ATOM   2780  C   ALA A 329     -36.393  33.735  -8.384  1.00  0.00           C
ATOM   2781  O   ALA A 329     -36.326  34.959  -8.762  1.00  0.00           O
ATOM   2782  CB  ALA A 329     -37.312  31.673  -9.628  1.00  0.00           C
ATOM   2783  HN  ALA A 329     -35.285  30.616  -8.713  1.00  0.00           H
ATOM   2784  HA  ALA A 329     -35.602  32.968 -10.130  1.00  0.00           H
ATOM   2785  HB1 ALA A 329     -37.052  30.827 -10.299  1.00  0.00           H
ATOM   2786  HB2 ALA A 329     -38.107  32.307 -10.077  1.00  0.00           H
ATOM   2787  HB3 ALA A 329     -37.743  31.295  -8.677  1.00  0.00           H
ATOM   2788  N   VAL A 330     -36.699  33.509  -7.084  1.00  0.00           N
ATOM   2789  CA  VAL A 330     -36.663  34.444  -5.976  1.00  0.00           C
ATOM   2790  C   VAL A 330     -35.411  35.270  -5.898  1.00  0.00           C
ATOM   2791  O   VAL A 330     -35.457  36.486  -5.758  1.00  0.00           O
ATOM   2792  CB  VAL A 330     -37.056  33.738  -4.698  1.00  0.00           C
ATOM   2793  CG1 VAL A 330     -36.869  34.600  -3.495  1.00  0.00           C
ATOM   2794  CG2 VAL A 330     -38.536  33.386  -4.820  1.00  0.00           C
ATOM   2795  HN  VAL A 330     -36.945  32.577  -6.827  1.00  0.00           H
ATOM   2796  HA  VAL A 330     -37.414  35.181  -6.219  1.00  0.00           H
ATOM   2797  HB  VAL A 330     -36.452  32.810  -4.612  1.00  0.00           H
ATOM   2798 1HG1 VAL A 330     -35.837  34.991  -3.368  1.00  0.00           H
ATOM   2799 2HG1 VAL A 330     -37.099  33.920  -2.647  1.00  0.00           H
ATOM   2800 3HG1 VAL A 330     -37.539  35.485  -3.433  1.00  0.00           H
ATOM   2801 1HG2 VAL A 330     -38.613  32.488  -5.469  1.00  0.00           H
ATOM   2802 2HG2 VAL A 330     -39.097  34.189  -5.345  1.00  0.00           H
ATOM   2803 3HG2 VAL A 330     -38.900  33.033  -3.830  1.00  0.00           H
ATOM   2804  N   ALA A 331     -34.236  34.560  -5.963  1.00  0.00           N
ATOM   2805  CA  ALA A 331     -32.900  35.211  -5.958  1.00  0.00           C
ATOM   2806  C   ALA A 331     -32.611  36.192  -7.075  1.00  0.00           C
ATOM   2807  O   ALA A 331     -32.004  37.240  -6.846  1.00  0.00           O
ATOM   2808  CB  ALA A 331     -31.759  34.176  -5.949  1.00  0.00           C
ATOM   2809  HN  ALA A 331     -34.229  33.563  -5.966  1.00  0.00           H
ATOM   2810  HA  ALA A 331     -32.897  35.789  -5.046  1.00  0.00           H
ATOM   2811  HB1 ALA A 331     -31.627  33.773  -6.977  1.00  0.00           H
ATOM   2812  HB2 ALA A 331     -31.997  33.304  -5.301  1.00  0.00           H
ATOM   2813  HB3 ALA A 331     -30.833  34.620  -5.526  1.00  0.00           H
ATOM   2814  N   TRP A 332     -32.908  35.855  -8.422  1.00  0.00           N
ATOM   2815  CA  TRP A 332     -32.729  36.909  -9.419  1.00  0.00           C
ATOM   2816  C   TRP A 332     -33.811  37.974  -9.136  1.00  0.00           C
ATOM   2817  O   TRP A 332     -33.602  39.183  -9.275  1.00  0.00           O
ATOM   2818  CB  TRP A 332     -32.941  36.481 -10.957  1.00  0.00           C
ATOM   2819  CG  TRP A 332     -32.065  35.333 -11.432  1.00  0.00           C
ATOM   2820  CD1 TRP A 332     -32.501  33.974 -11.441  1.00  0.00           C
ATOM   2821  CD2 TRP A 332     -30.756  35.429 -12.002  1.00  0.00           C
ATOM   2822  CE2 TRP A 332     -30.421  34.104 -12.439  1.00  0.00           C
ATOM   2823  CE3 TRP A 332     -29.846  36.476 -12.212  1.00  0.00           C
ATOM   2824  NE1 TRP A 332     -31.465  33.234 -12.008  1.00  0.00           N
ATOM   2825  CZ2 TRP A 332     -29.174  33.862 -13.036  1.00  0.00           C
ATOM   2826  CZ3 TRP A 332     -28.650  36.213 -12.775  1.00  0.00           C
ATOM   2827  CH2 TRP A 332     -28.259  34.962 -13.116  1.00  0.00           C
ATOM   2828  HN  TRP A 332     -33.159  34.925  -8.682  1.00  0.00           H
ATOM   2829  HA  TRP A 332     -31.786  37.426  -9.317  1.00  0.00           H
ATOM   2830  HB1 TRP A 332     -32.520  37.292 -11.590  1.00  0.00           H
ATOM   2831  HB2 TRP A 332     -34.036  36.360 -11.091  1.00  0.00           H
ATOM   2832  HD1 TRP A 332     -33.428  33.561 -11.073  1.00  0.00           H
ATOM   2833  HE1 TRP A 332     -31.422  32.287 -12.239  1.00  0.00           H
ATOM   2834  HE3 TRP A 332     -30.093  37.465 -11.852  1.00  0.00           H
ATOM   2835  HZ2 TRP A 332     -28.925  32.908 -13.478  1.00  0.00           H
ATOM   2836  HZ3 TRP A 332     -27.944  37.018 -12.917  1.00  0.00           H
ATOM   2837  HH2 TRP A 332     -27.290  34.682 -13.503  1.00  0.00           H
ATOM   2838  N   GLY A 333     -35.034  37.558  -8.748  1.00  0.00           N
ATOM   2839  CA  GLY A 333     -36.077  38.513  -8.748  1.00  0.00           C
ATOM   2840  C   GLY A 333     -36.028  39.618  -7.674  1.00  0.00           C
ATOM   2841  O   GLY A 333     -36.239  40.781  -7.964  1.00  0.00           O
ATOM   2842  HN  GLY A 333     -35.381  36.649  -8.527  1.00  0.00           H
ATOM   2843  HA1 GLY A 333     -37.011  37.974  -8.695  1.00  0.00           H
ATOM   2844  HA2 GLY A 333     -36.037  39.121  -9.639  1.00  0.00           H
ATOM   2845  N   THR A 334     -35.710  39.177  -6.456  1.00  0.00           N
ATOM   2846  CA  THR A 334     -35.666  40.029  -5.270  1.00  0.00           C
ATOM   2847  C   THR A 334     -34.871  41.290  -5.231  1.00  0.00           C
ATOM   2848  O   THR A 334     -35.379  42.298  -4.726  1.00  0.00           O
ATOM   2849  CB  THR A 334     -35.591  39.288  -3.864  1.00  0.00           C
ATOM   2850  CG2 THR A 334     -36.904  38.623  -3.718  1.00  0.00           C
ATOM   2851  OG1 THR A 334     -34.620  38.331  -3.708  1.00  0.00           O
ATOM   2852  HN  THR A 334     -35.470  38.219  -6.315  1.00  0.00           H
ATOM   2853  HA  THR A 334     -36.650  40.474  -5.242  1.00  0.00           H
ATOM   2854  HB  THR A 334     -35.427  40.036  -3.060  1.00  0.00           H
ATOM   2855  HG1 THR A 334     -34.770  37.732  -4.443  1.00  0.00           H
ATOM   2856 1HG2 THR A 334     -36.919  37.946  -2.837  1.00  0.00           H
ATOM   2857 2HG2 THR A 334     -37.162  37.903  -4.522  1.00  0.00           H
ATOM   2858 3HG2 THR A 334     -37.727  39.367  -3.654  1.00  0.00           H
ATOM   2859  N   PRO A 335     -33.585  41.408  -5.694  1.00  0.00           N
ATOM   2860  CA  PRO A 335     -32.803  42.637  -5.713  1.00  0.00           C
ATOM   2861  C   PRO A 335     -33.346  43.326  -6.949  1.00  0.00           C
ATOM   2862  O   PRO A 335     -33.344  44.604  -6.947  1.00  0.00           O
ATOM   2863  CB  PRO A 335     -31.336  42.154  -5.730  1.00  0.00           C
ATOM   2864  CG  PRO A 335     -31.389  40.769  -6.410  1.00  0.00           C
ATOM   2865  CD  PRO A 335     -32.765  40.265  -5.915  1.00  0.00           C
ATOM   2866  HA  PRO A 335     -32.910  43.286  -4.857  1.00  0.00           H
ATOM   2867  HB1 PRO A 335     -30.855  42.024  -4.737  1.00  0.00           H
ATOM   2868  HB2 PRO A 335     -30.771  42.953  -6.258  1.00  0.00           H
ATOM   2869  HG1 PRO A 335     -31.288  40.865  -7.512  1.00  0.00           H
ATOM   2870  HG2 PRO A 335     -30.640  40.029  -6.056  1.00  0.00           H
ATOM   2871  HD1 PRO A 335     -33.264  39.640  -6.686  1.00  0.00           H
ATOM   2872  HD2 PRO A 335     -32.743  39.782  -4.914  1.00  0.00           H
ATOM   2873  N   GLY A 336     -33.773  42.638  -7.998  1.00  0.00           N
ATOM   2874  CA  GLY A 336     -34.372  43.135  -9.253  1.00  0.00           C
ATOM   2875  C   GLY A 336     -35.667  43.863  -8.866  1.00  0.00           C
ATOM   2876  O   GLY A 336     -35.898  44.943  -9.362  1.00  0.00           O
ATOM   2877  HN  GLY A 336     -33.622  41.654  -7.937  1.00  0.00           H
ATOM   2878  HA1 GLY A 336     -34.659  42.261  -9.819  1.00  0.00           H
ATOM   2879  HA2 GLY A 336     -33.685  43.692  -9.873  1.00  0.00           H
ATOM   2880  N   PHE A 337     -36.491  43.352  -8.003  1.00  0.00           N
ATOM   2881  CA  PHE A 337     -37.666  43.950  -7.381  1.00  0.00           C
ATOM   2882  C   PHE A 337     -37.433  45.273  -6.738  1.00  0.00           C
ATOM   2883  O   PHE A 337     -38.033  46.293  -6.850  1.00  0.00           O
ATOM   2884  CB  PHE A 337     -38.381  42.805  -6.601  1.00  0.00           C
ATOM   2885  CG  PHE A 337     -39.258  43.222  -5.471  1.00  0.00           C
ATOM   2886  CD1 PHE A 337     -40.246  44.236  -5.719  1.00  0.00           C
ATOM   2887  CD2 PHE A 337     -39.143  42.646  -4.233  1.00  0.00           C
ATOM   2888  CE1 PHE A 337     -41.015  44.649  -4.544  1.00  0.00           C
ATOM   2889  CE2 PHE A 337     -39.949  43.109  -3.163  1.00  0.00           C
ATOM   2890  CZ  PHE A 337     -40.950  44.043  -3.328  1.00  0.00           C
ATOM   2891  HN  PHE A 337     -36.370  42.383  -7.803  1.00  0.00           H
ATOM   2892  HA  PHE A 337     -38.323  44.226  -8.191  1.00  0.00           H
ATOM   2893  HB1 PHE A 337     -37.481  42.314  -6.175  1.00  0.00           H
ATOM   2894  HB2 PHE A 337     -38.883  42.194  -7.383  1.00  0.00           H
ATOM   2895  HD1 PHE A 337     -40.277  44.659  -6.713  1.00  0.00           H
ATOM   2896  HD2 PHE A 337     -38.329  41.965  -4.040  1.00  0.00           H
ATOM   2897  HE1 PHE A 337     -41.747  45.407  -4.780  1.00  0.00           H
ATOM   2898  HE2 PHE A 337     -39.796  42.729  -2.164  1.00  0.00           H
ATOM   2899  HZ  PHE A 337     -41.678  44.346  -2.590  1.00  0.00           H
ATOM   2900  N   LEU A 338     -36.366  45.246  -5.943  1.00  0.00           N
ATOM   2901  CA  LEU A 338     -35.945  46.477  -5.221  1.00  0.00           C
ATOM   2902  C   LEU A 338     -35.300  47.478  -6.147  1.00  0.00           C
ATOM   2903  O   LEU A 338     -35.322  48.685  -5.904  1.00  0.00           O
ATOM   2904  CB  LEU A 338     -34.954  46.096  -4.151  1.00  0.00           C
ATOM   2905  CG  LEU A 338     -35.503  45.134  -3.038  1.00  0.00           C
ATOM   2906  CD1 LEU A 338     -34.278  44.485  -2.431  1.00  0.00           C
ATOM   2907  CD2 LEU A 338     -36.401  45.904  -1.965  1.00  0.00           C
ATOM   2908  HN  LEU A 338     -35.926  44.373  -5.745  1.00  0.00           H
ATOM   2909  HA  LEU A 338     -36.809  47.017  -4.862  1.00  0.00           H
ATOM   2910  HB1 LEU A 338     -34.640  47.034  -3.644  1.00  0.00           H
ATOM   2911  HB2 LEU A 338     -34.046  45.678  -4.635  1.00  0.00           H
ATOM   2912  HG  LEU A 338     -36.117  44.339  -3.514  1.00  0.00           H
ATOM   2913 1HD1 LEU A 338     -34.505  43.661  -1.720  1.00  0.00           H
ATOM   2914 2HD1 LEU A 338     -33.790  45.323  -1.887  1.00  0.00           H
ATOM   2915 3HD1 LEU A 338     -33.615  44.084  -3.226  1.00  0.00           H
ATOM   2916 1HD2 LEU A 338     -37.287  45.317  -1.645  1.00  0.00           H
ATOM   2917 2HD2 LEU A 338     -36.910  46.718  -2.524  1.00  0.00           H
ATOM   2918 3HD2 LEU A 338     -35.826  46.449  -1.185  1.00  0.00           H
ATOM   2919  N   THR A 339     -34.783  47.071  -7.337  1.00  0.00           N
ATOM   2920  CA  THR A 339     -34.321  47.902  -8.331  1.00  0.00           C
ATOM   2921  C   THR A 339     -35.386  48.582  -9.082  1.00  0.00           C
ATOM   2922  O   THR A 339     -35.334  49.729  -9.417  1.00  0.00           O
ATOM   2923  CB  THR A 339     -33.412  47.128  -9.286  1.00  0.00           C
ATOM   2924  CG2 THR A 339     -32.678  48.034 -10.246  1.00  0.00           C
ATOM   2925  OG1 THR A 339     -32.359  46.556  -8.485  1.00  0.00           O
ATOM   2926  HN  THR A 339     -34.760  46.116  -7.621  1.00  0.00           H
ATOM   2927  HA  THR A 339     -33.735  48.658  -7.831  1.00  0.00           H
ATOM   2928  HB  THR A 339     -34.039  46.409  -9.857  1.00  0.00           H
ATOM   2929  HG1 THR A 339     -32.800  45.975  -7.861  1.00  0.00           H
ATOM   2930 1HG2 THR A 339     -33.373  48.479 -10.990  1.00  0.00           H
ATOM   2931 2HG2 THR A 339     -31.853  47.407 -10.644  1.00  0.00           H
ATOM   2932 3HG2 THR A 339     -32.261  48.883  -9.661  1.00  0.00           H
ATOM   2933  N   VAL A 340     -36.546  47.934  -9.372  1.00  0.00           N
ATOM   2934  CA  VAL A 340     -37.720  48.625  -9.774  1.00  0.00           C
ATOM   2935  C   VAL A 340     -38.166  49.696  -8.758  1.00  0.00           C
ATOM   2936  O   VAL A 340     -38.240  50.890  -9.100  1.00  0.00           O
ATOM   2937  CB  VAL A 340     -38.786  47.542 -10.059  1.00  0.00           C
ATOM   2938  CG1 VAL A 340     -40.187  48.111 -10.238  1.00  0.00           C
ATOM   2939  CG2 VAL A 340     -38.332  46.621 -11.244  1.00  0.00           C
ATOM   2940  HN  VAL A 340     -36.693  46.952  -9.471  1.00  0.00           H
ATOM   2941  HA  VAL A 340     -37.537  49.179 -10.683  1.00  0.00           H
ATOM   2942  HB  VAL A 340     -38.778  46.914  -9.142  1.00  0.00           H
ATOM   2943 1HG1 VAL A 340     -41.019  47.462 -10.585  1.00  0.00           H
ATOM   2944 2HG1 VAL A 340     -40.072  48.929 -10.982  1.00  0.00           H
ATOM   2945 3HG1 VAL A 340     -40.624  48.729  -9.424  1.00  0.00           H
ATOM   2946 1HG2 VAL A 340     -38.996  45.733 -11.316  1.00  0.00           H
ATOM   2947 2HG2 VAL A 340     -37.284  46.276 -11.111  1.00  0.00           H
ATOM   2948 3HG2 VAL A 340     -38.489  47.227 -12.161  1.00  0.00           H
ATOM   2949  N   MET A 341     -38.346  49.325  -7.509  1.00  0.00           N
ATOM   2950  CA  MET A 341     -38.689  50.301  -6.470  1.00  0.00           C
ATOM   2951  C   MET A 341     -37.815  51.513  -6.343  1.00  0.00           C
ATOM   2952  O   MET A 341     -38.367  52.580  -6.347  1.00  0.00           O
ATOM   2953  CB  MET A 341     -38.758  49.657  -5.060  1.00  0.00           C
ATOM   2954  CG  MET A 341     -39.794  48.502  -4.934  1.00  0.00           C
ATOM   2955  SD  MET A 341     -41.431  48.955  -4.345  1.00  0.00           S
ATOM   2956  CE  MET A 341     -40.955  48.669  -2.599  1.00  0.00           C
ATOM   2957  HN  MET A 341     -38.225  48.358  -7.302  1.00  0.00           H
ATOM   2958  HA  MET A 341     -39.657  50.737  -6.671  1.00  0.00           H
ATOM   2959  HB1 MET A 341     -39.071  50.414  -4.310  1.00  0.00           H
ATOM   2960  HB2 MET A 341     -37.727  49.293  -4.864  1.00  0.00           H
ATOM   2961  HG1 MET A 341     -39.332  47.742  -4.268  1.00  0.00           H
ATOM   2962  HG2 MET A 341     -39.803  47.936  -5.890  1.00  0.00           H
ATOM   2963  HE1 MET A 341     -39.931  49.056  -2.406  1.00  0.00           H
ATOM   2964  HE2 MET A 341     -41.003  47.603  -2.293  1.00  0.00           H
ATOM   2965  HE3 MET A 341     -41.602  49.145  -1.832  1.00  0.00           H
ATOM   2966  N   LEU A 342     -36.466  51.479  -6.300  1.00  0.00           N
ATOM   2967  CA  LEU A 342     -35.608  52.614  -6.604  1.00  0.00           C
ATOM   2968  C   LEU A 342     -35.647  53.409  -7.904  1.00  0.00           C
ATOM   2969  O   LEU A 342     -35.583  54.626  -7.907  1.00  0.00           O
ATOM   2970  CB  LEU A 342     -34.213  51.963  -6.455  1.00  0.00           C
ATOM   2971  CG  LEU A 342     -33.754  51.678  -5.028  1.00  0.00           C
ATOM   2972  CD1 LEU A 342     -32.452  50.960  -5.215  1.00  0.00           C
ATOM   2973  CD2 LEU A 342     -33.530  52.955  -4.255  1.00  0.00           C
ATOM   2974  HN  LEU A 342     -35.988  50.606  -6.238  1.00  0.00           H
ATOM   2975  HA  LEU A 342     -35.751  53.336  -5.814  1.00  0.00           H
ATOM   2976  HB1 LEU A 342     -33.426  52.554  -6.971  1.00  0.00           H
ATOM   2977  HB2 LEU A 342     -34.351  51.030  -7.042  1.00  0.00           H
ATOM   2978  HG  LEU A 342     -34.473  50.961  -4.576  1.00  0.00           H
ATOM   2979 1HD1 LEU A 342     -32.038  50.476  -4.303  1.00  0.00           H
ATOM   2980 2HD1 LEU A 342     -31.761  51.803  -5.429  1.00  0.00           H
ATOM   2981 3HD1 LEU A 342     -32.421  50.240  -6.060  1.00  0.00           H
ATOM   2982 1HD2 LEU A 342     -34.460  53.500  -3.985  1.00  0.00           H
ATOM   2983 2HD2 LEU A 342     -32.912  53.666  -4.845  1.00  0.00           H
ATOM   2984 3HD2 LEU A 342     -32.859  52.749  -3.395  1.00  0.00           H
ATOM   2985  N   LEU A 343     -35.940  52.725  -9.058  1.00  0.00           N
ATOM   2986  CA  LEU A 343     -35.957  53.275 -10.402  1.00  0.00           C
ATOM   2987  C   LEU A 343     -37.285  53.999 -10.558  1.00  0.00           C
ATOM   2988  O   LEU A 343     -37.343  55.129 -11.027  1.00  0.00           O
ATOM   2989  CB  LEU A 343     -35.577  52.193 -11.453  1.00  0.00           C
ATOM   2990  CG  LEU A 343     -35.572  52.630 -12.969  1.00  0.00           C
ATOM   2991  CD1 LEU A 343     -34.521  53.758 -13.132  1.00  0.00           C
ATOM   2992  CD2 LEU A 343     -35.191  51.461 -13.830  1.00  0.00           C
ATOM   2993  HN  LEU A 343     -36.039  51.733  -9.076  1.00  0.00           H
ATOM   2994  HA  LEU A 343     -35.189  54.034 -10.389  1.00  0.00           H
ATOM   2995  HB1 LEU A 343     -36.264  51.321 -11.403  1.00  0.00           H
ATOM   2996  HB2 LEU A 343     -34.573  51.854 -11.122  1.00  0.00           H
ATOM   2997  HG  LEU A 343     -36.580  52.931 -13.326  1.00  0.00           H
ATOM   2998 1HD1 LEU A 343     -34.746  54.683 -12.560  1.00  0.00           H
ATOM   2999 2HD1 LEU A 343     -34.499  54.020 -14.212  1.00  0.00           H
ATOM   3000 3HD1 LEU A 343     -33.500  53.408 -12.868  1.00  0.00           H
ATOM   3001 1HD2 LEU A 343     -34.152  51.105 -13.667  1.00  0.00           H
ATOM   3002 2HD2 LEU A 343     -35.308  51.755 -14.895  1.00  0.00           H
ATOM   3003 3HD2 LEU A 343     -35.826  50.571 -13.626  1.00  0.00           H
ATOM   3004  N   ALA A 344     -38.355  53.377 -10.148  1.00  0.00           N
ATOM   3005  CA  ALA A 344     -39.747  53.896 -10.234  1.00  0.00           C
ATOM   3006  C   ALA A 344     -40.086  55.061  -9.374  1.00  0.00           C
ATOM   3007  O   ALA A 344     -40.792  55.971  -9.740  1.00  0.00           O
ATOM   3008  CB  ALA A 344     -40.772  52.769 -10.012  1.00  0.00           C
ATOM   3009  HN  ALA A 344     -38.278  52.473  -9.733  1.00  0.00           H
ATOM   3010  HA  ALA A 344     -39.833  54.240 -11.255  1.00  0.00           H
ATOM   3011  HB1 ALA A 344     -41.763  52.948 -10.480  1.00  0.00           H
ATOM   3012  HB2 ALA A 344     -40.807  52.458  -8.947  1.00  0.00           H
ATOM   3013  HB3 ALA A 344     -40.445  51.787 -10.417  1.00  0.00           H
ATOM   3014  N   MET A 345     -39.472  55.172  -8.226  1.00  0.00           N
ATOM   3015  CA  MET A 345     -39.549  56.274  -7.311  1.00  0.00           C
ATOM   3016  C   MET A 345     -38.350  57.304  -7.442  1.00  0.00           C
ATOM   3017  O   MET A 345     -38.180  58.112  -6.574  1.00  0.00           O
ATOM   3018  CB  MET A 345     -39.582  55.892  -5.792  1.00  0.00           C
ATOM   3019  CG  MET A 345     -40.604  54.749  -5.468  1.00  0.00           C
ATOM   3020  SD  MET A 345     -40.585  53.963  -3.812  1.00  0.00           S
ATOM   3021  CE  MET A 345     -41.341  55.293  -2.810  1.00  0.00           C
ATOM   3022  HN  MET A 345     -38.992  54.376  -7.864  1.00  0.00           H
ATOM   3023  HA  MET A 345     -40.461  56.850  -7.297  1.00  0.00           H
ATOM   3024  HB1 MET A 345     -39.864  56.725  -5.114  1.00  0.00           H
ATOM   3025  HB2 MET A 345     -38.549  55.608  -5.495  1.00  0.00           H
ATOM   3026  HG1 MET A 345     -40.488  53.945  -6.227  1.00  0.00           H
ATOM   3027  HG2 MET A 345     -41.603  55.204  -5.638  1.00  0.00           H
ATOM   3028  HE1 MET A 345     -41.144  56.295  -3.246  1.00  0.00           H
ATOM   3029  HE2 MET A 345     -40.969  55.281  -1.763  1.00  0.00           H
ATOM   3030  HE3 MET A 345     -42.446  55.181  -2.814  1.00  0.00           H
ATOM   3031  N   ASN A 346     -37.565  57.329  -8.527  1.00  0.00           N
ATOM   3032  CA  ASN A 346     -36.528  58.241  -8.830  1.00  0.00           C
ATOM   3033  C   ASN A 346     -35.490  58.423  -7.723  1.00  0.00           C
ATOM   3034  O   ASN A 346     -34.992  59.458  -7.447  1.00  0.00           O
ATOM   3035  CB  ASN A 346     -37.182  59.547  -9.378  1.00  0.00           C
ATOM   3036  CG  ASN A 346     -36.209  60.308 -10.297  1.00  0.00           C
ATOM   3037  ND2 ASN A 346     -36.674  61.486 -10.866  1.00  0.00           N
ATOM   3038  OD1 ASN A 346     -35.171  59.833 -10.552  1.00  0.00           O
ATOM   3039  HN  ASN A 346     -37.768  56.616  -9.193  1.00  0.00           H
ATOM   3040  HA  ASN A 346     -35.944  57.753  -9.597  1.00  0.00           H
ATOM   3041  HB1 ASN A 346     -37.521  60.172  -8.524  1.00  0.00           H
ATOM   3042  HB2 ASN A 346     -37.999  59.331 -10.099  1.00  0.00           H
ATOM   3043 1HD2 ASN A 346     -37.588  61.890 -10.823  1.00  0.00           H
ATOM   3044 2HD2 ASN A 346     -35.971  62.042 -11.311  1.00  0.00           H
ATOM   3045  N   LYS A 347     -34.965  57.368  -7.098  1.00  0.00           N
ATOM   3046  CA  LYS A 347     -34.145  57.408  -5.855  1.00  0.00           C
ATOM   3047  C   LYS A 347     -32.640  57.452  -6.109  1.00  0.00           C
ATOM   3048  O   LYS A 347     -31.816  57.082  -5.289  1.00  0.00           O
ATOM   3049  CB  LYS A 347     -34.545  56.101  -5.012  1.00  0.00           C
ATOM   3050  CG  LYS A 347     -35.979  56.010  -4.513  1.00  0.00           C
ATOM   3051  CD  LYS A 347     -36.216  56.845  -3.199  1.00  0.00           C
ATOM   3052  CE  LYS A 347     -37.645  56.805  -2.751  1.00  0.00           C
ATOM   3053  NZ  LYS A 347     -37.745  57.835  -1.644  1.00  0.00           N
ATOM   3054  HN  LYS A 347     -35.319  56.481  -7.386  1.00  0.00           H
ATOM   3055  HA  LYS A 347     -34.537  58.224  -5.267  1.00  0.00           H
ATOM   3056  HB1 LYS A 347     -33.931  55.976  -4.095  1.00  0.00           H
ATOM   3057  HB2 LYS A 347     -34.398  55.255  -5.717  1.00  0.00           H
ATOM   3058  HG1 LYS A 347     -36.407  55.004  -4.321  1.00  0.00           H
ATOM   3059  HG2 LYS A 347     -36.588  56.511  -5.295  1.00  0.00           H
ATOM   3060  HD1 LYS A 347     -35.892  57.866  -3.495  1.00  0.00           H
ATOM   3061  HD2 LYS A 347     -35.443  56.407  -2.531  1.00  0.00           H
ATOM   3062  HE1 LYS A 347     -37.826  55.747  -2.461  1.00  0.00           H
ATOM   3063  HE2 LYS A 347     -38.397  56.981  -3.549  1.00  0.00           H
ATOM   3064  HZ1 LYS A 347     -37.412  58.797  -1.854  1.00  0.00           H
ATOM   3065  HZ2 LYS A 347     -37.118  57.492  -0.889  1.00  0.00           H
ATOM   3066  HZ3 LYS A 347     -38.714  57.876  -1.267  1.00  0.00           H
ATOM   3067  N   VAL A 348     -32.168  57.895  -7.292  1.00  0.00           N
ATOM   3068  CA  VAL A 348     -30.737  57.940  -7.555  1.00  0.00           C
ATOM   3069  C   VAL A 348     -30.133  59.073  -6.854  1.00  0.00           C
ATOM   3070  O   VAL A 348     -30.670  60.194  -6.861  1.00  0.00           O
ATOM   3071  CB  VAL A 348     -30.409  58.092  -9.081  1.00  0.00           C
ATOM   3072  CG1 VAL A 348     -28.930  57.945  -9.286  1.00  0.00           C
ATOM   3073  CG2 VAL A 348     -31.252  57.014  -9.886  1.00  0.00           C
ATOM   3074  HN  VAL A 348     -32.724  57.932  -8.119  1.00  0.00           H
ATOM   3075  HA  VAL A 348     -30.333  57.004  -7.198  1.00  0.00           H
ATOM   3076  HB  VAL A 348     -30.733  59.101  -9.414  1.00  0.00           H
ATOM   3077 1HG1 VAL A 348     -28.399  58.889  -9.043  1.00  0.00           H
ATOM   3078 2HG1 VAL A 348     -28.563  57.753 -10.317  1.00  0.00           H
ATOM   3079 3HG1 VAL A 348     -28.617  57.119  -8.613  1.00  0.00           H
ATOM   3080 1HG2 VAL A 348     -30.834  57.088 -10.913  1.00  0.00           H
ATOM   3081 2HG2 VAL A 348     -32.334  57.216 -10.027  1.00  0.00           H
ATOM   3082 3HG2 VAL A 348     -31.185  55.959  -9.544  1.00  0.00           H
ATOM   3083  N   GLU A 349     -28.978  58.903  -6.341  1.00  0.00           N
ATOM   3084  CA  GLU A 349     -28.164  59.919  -5.682  1.00  0.00           C
ATOM   3085  C   GLU A 349     -26.727  59.669  -6.118  1.00  0.00           C
ATOM   3086  O   GLU A 349     -26.310  58.589  -6.441  1.00  0.00           O
ATOM   3087  CB  GLU A 349     -28.295  59.892  -4.142  1.00  0.00           C
ATOM   3088  CG  GLU A 349     -27.755  58.559  -3.460  1.00  0.00           C
ATOM   3089  CD  GLU A 349     -28.372  58.430  -2.015  1.00  0.00           C
ATOM   3090  OE1 GLU A 349     -29.539  58.846  -1.811  1.00  0.00           O
ATOM   3091  OE2 GLU A 349     -27.715  57.772  -1.183  1.00  0.00           O
ATOM   3092  HN  GLU A 349     -28.603  57.979  -6.319  1.00  0.00           H
ATOM   3093  HA  GLU A 349     -28.487  60.867  -6.088  1.00  0.00           H
ATOM   3094  HB1 GLU A 349     -29.397  59.912  -3.999  1.00  0.00           H
ATOM   3095  HB2 GLU A 349     -27.845  60.753  -3.602  1.00  0.00           H
ATOM   3096  HG1 GLU A 349     -26.649  58.675  -3.461  1.00  0.00           H
ATOM   3097  HG2 GLU A 349     -28.097  57.669  -4.031  1.00  0.00           H
ATOM   3098  N   GLY A 350     -25.869  60.748  -6.135  1.00  0.00           N
ATOM   3099  CA  GLY A 350     -24.390  60.633  -6.334  1.00  0.00           C
ATOM   3100  C   GLY A 350     -23.473  59.956  -5.266  1.00  0.00           C
ATOM   3101  O   GLY A 350     -23.800  59.837  -4.077  1.00  0.00           O
ATOM   3102  HN  GLY A 350     -26.283  61.605  -5.834  1.00  0.00           H
ATOM   3103  HA1 GLY A 350     -24.081  61.662  -6.450  1.00  0.00           H
ATOM   3104  HA2 GLY A 350     -24.150  60.136  -7.263  1.00  0.00           H
ATOM   3105  N   ASP A 351     -22.275  59.759  -5.621  1.00  0.00           N
ATOM   3106  CA  ASP A 351     -21.139  59.746  -4.711  1.00  0.00           C
ATOM   3107  C   ASP A 351     -20.335  61.014  -5.005  1.00  0.00           C
ATOM   3108  O   ASP A 351     -19.751  61.167  -6.080  1.00  0.00           O
ATOM   3109  CB  ASP A 351     -20.197  58.488  -4.843  1.00  0.00           C
ATOM   3110  CG  ASP A 351     -19.151  58.389  -3.717  1.00  0.00           C
ATOM   3111  OD1 ASP A 351     -18.353  57.473  -3.782  1.00  0.00           O
ATOM   3112  OD2 ASP A 351     -19.132  59.271  -2.806  1.00  0.00           O
ATOM   3113  HN  ASP A 351     -22.061  59.842  -6.591  1.00  0.00           H
ATOM   3114  HA  ASP A 351     -21.426  59.800  -3.670  1.00  0.00           H
ATOM   3115  HB1 ASP A 351     -19.673  58.564  -5.819  1.00  0.00           H
ATOM   3116  HB2 ASP A 351     -20.778  57.542  -4.853  1.00  0.00           H
ATOM   3117  N   ASN A 352     -20.264  61.905  -3.975  1.00  0.00           N
ATOM   3118  CA  ASN A 352     -19.428  63.131  -3.946  1.00  0.00           C
ATOM   3119  C   ASN A 352     -17.879  62.831  -4.129  1.00  0.00           C
ATOM   3120  O   ASN A 352     -17.024  63.647  -4.528  1.00  0.00           O
ATOM   3121  CB  ASN A 352     -19.610  63.853  -2.607  1.00  0.00           C
ATOM   3122  CG  ASN A 352     -18.723  65.064  -2.425  1.00  0.00           C
ATOM   3123  ND2 ASN A 352     -18.789  66.041  -3.403  1.00  0.00           N
ATOM   3124  OD1 ASN A 352     -18.014  65.113  -1.408  1.00  0.00           O
ATOM   3125  HN  ASN A 352     -20.571  61.666  -3.057  1.00  0.00           H
ATOM   3126  HA  ASN A 352     -19.749  63.734  -4.782  1.00  0.00           H
ATOM   3127  HB1 ASN A 352     -19.399  63.202  -1.733  1.00  0.00           H
ATOM   3128  HB2 ASN A 352     -20.677  64.131  -2.468  1.00  0.00           H
ATOM   3129 1HD2 ASN A 352     -18.301  66.904  -3.270  1.00  0.00           H
ATOM   3130 2HD2 ASN A 352     -19.330  65.854  -4.223  1.00  0.00           H
ATOM   3131  N   ILE A 353     -17.520  61.647  -3.663  1.00  0.00           N
ATOM   3132  CA  ILE A 353     -16.138  61.198  -3.851  1.00  0.00           C
ATOM   3133  C   ILE A 353     -15.802  60.433  -5.159  1.00  0.00           C
ATOM   3134  O   ILE A 353     -14.849  60.856  -5.836  1.00  0.00           O
ATOM   3135  CB  ILE A 353     -15.667  60.342  -2.562  1.00  0.00           C
ATOM   3136  CG1 ILE A 353     -15.924  61.116  -1.207  1.00  0.00           C
ATOM   3137  CG2 ILE A 353     -14.168  60.011  -2.778  1.00  0.00           C
ATOM   3138  CD  ILE A 353     -14.955  62.317  -1.127  1.00  0.00           C
ATOM   3139  HN  ILE A 353     -18.212  61.036  -3.290  1.00  0.00           H
ATOM   3140  HA  ILE A 353     -15.430  62.006  -3.963  1.00  0.00           H
ATOM   3141  HB  ILE A 353     -16.168  59.350  -2.573  1.00  0.00           H
ATOM   3142 1HG1 ILE A 353     -15.797  60.465  -0.317  1.00  0.00           H
ATOM   3143 2HG1 ILE A 353     -16.937  61.561  -1.098  1.00  0.00           H
ATOM   3144 1HG2 ILE A 353     -13.476  60.829  -3.074  1.00  0.00           H
ATOM   3145 2HG2 ILE A 353     -14.100  59.151  -3.478  1.00  0.00           H
ATOM   3146 3HG2 ILE A 353     -13.761  59.558  -1.850  1.00  0.00           H
ATOM   3147  HD1 ILE A 353     -14.949  62.931  -2.052  1.00  0.00           H
ATOM   3148  HD2 ILE A 353     -13.925  61.946  -0.933  1.00  0.00           H
ATOM   3149  HD3 ILE A 353     -15.292  63.034  -0.348  1.00  0.00           H
ATOM   3150  N   SER A 354     -16.479  59.273  -5.436  1.00  0.00           N
ATOM   3151  CA  SER A 354     -16.321  58.443  -6.645  1.00  0.00           C
ATOM   3152  C   SER A 354     -16.910  59.068  -7.883  1.00  0.00           C
ATOM   3153  O   SER A 354     -17.845  59.823  -7.888  1.00  0.00           O
ATOM   3154  CB  SER A 354     -16.861  56.971  -6.431  1.00  0.00           C
ATOM   3155  OG  SER A 354     -16.461  56.140  -7.498  1.00  0.00           O
ATOM   3156  HN  SER A 354     -17.269  59.159  -4.838  1.00  0.00           H
ATOM   3157  HA  SER A 354     -15.256  58.351  -6.796  1.00  0.00           H
ATOM   3158  HB1 SER A 354     -17.917  56.935  -6.089  1.00  0.00           H
ATOM   3159  HB2 SER A 354     -16.157  56.678  -5.623  1.00  0.00           H
ATOM   3160  HG1 SER A 354     -16.394  55.210  -7.269  1.00  0.00           H
ATOM   3161  N   GLY A 355     -16.263  58.678  -9.039  1.00  0.00           N
ATOM   3162  CA  GLY A 355     -16.771  59.000 -10.384  1.00  0.00           C
ATOM   3163  C   GLY A 355     -18.048  58.317 -10.746  1.00  0.00           C
ATOM   3164  O   GLY A 355     -18.692  58.747 -11.697  1.00  0.00           O
ATOM   3165  HN  GLY A 355     -15.360  58.264  -8.959  1.00  0.00           H
ATOM   3166  HA1 GLY A 355     -16.006  58.575 -11.017  1.00  0.00           H
ATOM   3167  HA2 GLY A 355     -16.900  60.071 -10.433  1.00  0.00           H
ATOM   3168  N   VAL A 356     -18.406  57.257 -10.085  1.00  0.00           N
ATOM   3169  CA  VAL A 356     -19.606  56.401 -10.360  1.00  0.00           C
ATOM   3170  C   VAL A 356     -20.730  56.322  -9.280  1.00  0.00           C
ATOM   3171  O   VAL A 356     -20.533  55.850  -8.201  1.00  0.00           O
ATOM   3172  CB  VAL A 356     -19.226  55.018 -10.859  1.00  0.00           C
ATOM   3173  CG1 VAL A 356     -18.274  55.098 -12.040  1.00  0.00           C
ATOM   3174  CG2 VAL A 356     -18.543  54.258  -9.770  1.00  0.00           C
ATOM   3175  HN  VAL A 356     -17.879  57.014  -9.274  1.00  0.00           H
ATOM   3176  HA  VAL A 356     -20.078  56.755 -11.265  1.00  0.00           H
ATOM   3177  HB  VAL A 356     -20.188  54.548 -11.154  1.00  0.00           H
ATOM   3178 1HG1 VAL A 356     -17.408  55.777 -11.887  1.00  0.00           H
ATOM   3179 2HG1 VAL A 356     -18.797  55.548 -12.910  1.00  0.00           H
ATOM   3180 3HG1 VAL A 356     -18.030  54.070 -12.384  1.00  0.00           H
ATOM   3181 1HG2 VAL A 356     -19.230  53.786  -9.036  1.00  0.00           H
ATOM   3182 2HG2 VAL A 356     -17.713  54.875  -9.364  1.00  0.00           H
ATOM   3183 3HG2 VAL A 356     -18.105  53.351 -10.239  1.00  0.00           H
ATOM   3184  N   CYS A 357     -21.903  56.990  -9.482  1.00  0.00           N
ATOM   3185  CA  CYS A 357     -22.961  57.170  -8.551  1.00  0.00           C
ATOM   3186  C   CYS A 357     -23.298  56.002  -7.625  1.00  0.00           C
ATOM   3187  O   CYS A 357     -23.604  54.827  -8.019  1.00  0.00           O
ATOM   3188  CB  CYS A 357     -24.273  57.533  -9.453  1.00  0.00           C
ATOM   3189  SG  CYS A 357     -24.134  59.180 -10.123  1.00  0.00           S
ATOM   3190  HN  CYS A 357     -22.026  57.440 -10.363  1.00  0.00           H
ATOM   3191  HA  CYS A 357     -22.773  58.023  -7.917  1.00  0.00           H
ATOM   3192  HB1 CYS A 357     -25.263  57.432  -8.959  1.00  0.00           H
ATOM   3193  HB2 CYS A 357     -24.281  56.748 -10.238  1.00  0.00           H
ATOM   3194  N   PHE A 358     -23.302  56.204  -6.249  1.00  0.00           N
ATOM   3195  CA  PHE A 358     -23.799  55.091  -5.360  1.00  0.00           C
ATOM   3196  C   PHE A 358     -24.338  55.627  -4.094  1.00  0.00           C
ATOM   3197  O   PHE A 358     -23.903  56.657  -3.608  1.00  0.00           O
ATOM   3198  CB  PHE A 358     -22.705  54.033  -5.081  1.00  0.00           C
ATOM   3199  CG  PHE A 358     -23.351  52.760  -4.454  1.00  0.00           C
ATOM   3200  CD1 PHE A 358     -24.165  52.038  -5.299  1.00  0.00           C
ATOM   3201  CD2 PHE A 358     -23.376  52.481  -3.124  1.00  0.00           C
ATOM   3202  CE1 PHE A 358     -24.940  50.997  -4.826  1.00  0.00           C
ATOM   3203  CE2 PHE A 358     -24.183  51.464  -2.539  1.00  0.00           C
ATOM   3204  CZ  PHE A 358     -24.949  50.673  -3.462  1.00  0.00           C
ATOM   3205  HN  PHE A 358     -23.205  57.155  -5.964  1.00  0.00           H
ATOM   3206  HA  PHE A 358     -24.681  54.697  -5.842  1.00  0.00           H
ATOM   3207  HB1 PHE A 358     -21.869  54.323  -4.409  1.00  0.00           H
ATOM   3208  HB2 PHE A 358     -22.433  53.723  -6.113  1.00  0.00           H
ATOM   3209  HD1 PHE A 358     -24.302  52.291  -6.339  1.00  0.00           H
ATOM   3210  HD2 PHE A 358     -22.828  53.122  -2.448  1.00  0.00           H
ATOM   3211  HE1 PHE A 358     -25.595  50.495  -5.522  1.00  0.00           H
ATOM   3212  HE2 PHE A 358     -24.192  51.404  -1.461  1.00  0.00           H
ATOM   3213  HZ  PHE A 358     -25.506  49.887  -2.971  1.00  0.00           H
ATOM   3214  N   VAL A 359     -25.321  54.922  -3.505  1.00  0.00           N
ATOM   3215  CA  VAL A 359     -26.072  55.137  -2.262  1.00  0.00           C
ATOM   3216  C   VAL A 359     -25.223  55.338  -1.048  1.00  0.00           C
ATOM   3217  O   VAL A 359     -24.278  54.606  -0.785  1.00  0.00           O
ATOM   3218  CB  VAL A 359     -27.106  53.977  -1.898  1.00  0.00           C
ATOM   3219  CG1 VAL A 359     -28.015  54.312  -0.610  1.00  0.00           C
ATOM   3220  CG2 VAL A 359     -28.131  53.664  -3.030  1.00  0.00           C
ATOM   3221  HN  VAL A 359     -25.478  53.985  -3.810  1.00  0.00           H
ATOM   3222  HA  VAL A 359     -26.678  56.010  -2.451  1.00  0.00           H
ATOM   3223  HB  VAL A 359     -26.515  53.047  -1.751  1.00  0.00           H
ATOM   3224 1HG1 VAL A 359     -27.437  54.488   0.321  1.00  0.00           H
ATOM   3225 2HG1 VAL A 359     -28.759  53.486  -0.601  1.00  0.00           H
ATOM   3226 3HG1 VAL A 359     -28.581  55.250  -0.795  1.00  0.00           H
ATOM   3227 1HG2 VAL A 359     -27.495  53.415  -3.907  1.00  0.00           H
ATOM   3228 2HG2 VAL A 359     -28.744  54.570  -3.218  1.00  0.00           H
ATOM   3229 3HG2 VAL A 359     -28.767  52.836  -2.652  1.00  0.00           H
ATOM   3230  N   GLY A 360     -25.607  56.414  -0.278  1.00  0.00           N
ATOM   3231  CA  GLY A 360     -24.853  56.935   0.892  1.00  0.00           C
ATOM   3232  C   GLY A 360     -24.601  58.439   0.928  1.00  0.00           C
ATOM   3233  O   GLY A 360     -23.843  58.822   1.837  1.00  0.00           O
ATOM   3234  HN  GLY A 360     -26.339  56.966  -0.673  1.00  0.00           H
ATOM   3235  HA1 GLY A 360     -23.872  56.514   0.730  1.00  0.00           H
ATOM   3236  HA2 GLY A 360     -25.520  56.663   1.696  1.00  0.00           H
ATOM   3237  N   LEU A 361     -25.194  59.246   0.065  1.00  0.00           N
ATOM   3238  CA  LEU A 361     -24.706  60.620   0.008  1.00  0.00           C
ATOM   3239  C   LEU A 361     -25.071  61.455   1.298  1.00  0.00           C
ATOM   3240  O   LEU A 361     -24.224  61.932   2.077  1.00  0.00           O
ATOM   3241  CB  LEU A 361     -25.256  61.303  -1.274  1.00  0.00           C
ATOM   3242  CG  LEU A 361     -24.972  62.848  -1.594  1.00  0.00           C
ATOM   3243  CD1 LEU A 361     -23.497  63.062  -1.730  1.00  0.00           C
ATOM   3244  CD2 LEU A 361     -25.750  63.210  -2.818  1.00  0.00           C
ATOM   3245  HN  LEU A 361     -25.823  58.861  -0.606  1.00  0.00           H
ATOM   3246  HA  LEU A 361     -23.640  60.573  -0.160  1.00  0.00           H
ATOM   3247  HB1 LEU A 361     -26.354  61.134  -1.264  1.00  0.00           H
ATOM   3248  HB2 LEU A 361     -24.942  60.624  -2.095  1.00  0.00           H
ATOM   3249  HG  LEU A 361     -25.351  63.466  -0.753  1.00  0.00           H
ATOM   3250 1HD1 LEU A 361     -23.212  62.480  -2.633  1.00  0.00           H
ATOM   3251 2HD1 LEU A 361     -22.967  62.671  -0.835  1.00  0.00           H
ATOM   3252 3HD1 LEU A 361     -23.162  64.106  -1.907  1.00  0.00           H
ATOM   3253 1HD2 LEU A 361     -26.851  63.087  -2.737  1.00  0.00           H
ATOM   3254 2HD2 LEU A 361     -25.386  62.752  -3.763  1.00  0.00           H
ATOM   3255 3HD2 LEU A 361     -25.518  64.293  -2.912  1.00  0.00           H
ATOM   3256  N   TYR A 362     -26.382  61.698   1.562  1.00  0.00           N
ATOM   3257  CA  TYR A 362     -26.817  62.654   2.569  1.00  0.00           C
ATOM   3258  C   TYR A 362     -28.192  62.513   3.153  1.00  0.00           C
ATOM   3259  O   TYR A 362     -28.459  62.928   4.304  1.00  0.00           O
ATOM   3260  CB  TYR A 362     -26.706  64.128   1.909  1.00  0.00           C
ATOM   3261  CG  TYR A 362     -27.144  65.265   2.819  1.00  0.00           C
ATOM   3262  CD1 TYR A 362     -26.330  65.917   3.813  1.00  0.00           C
ATOM   3263  CD2 TYR A 362     -28.453  65.767   2.639  1.00  0.00           C
ATOM   3264  CE1 TYR A 362     -26.732  67.009   4.532  1.00  0.00           C
ATOM   3265  CE2 TYR A 362     -28.917  66.718   3.490  1.00  0.00           C
ATOM   3266  CZ  TYR A 362     -28.024  67.424   4.370  1.00  0.00           C
ATOM   3267  OH  TYR A 362     -28.538  68.483   5.226  1.00  0.00           O
ATOM   3268  HN  TYR A 362     -26.991  61.345   0.856  1.00  0.00           H
ATOM   3269  HA  TYR A 362     -26.176  62.423   3.407  1.00  0.00           H
ATOM   3270  HB1 TYR A 362     -27.264  64.176   0.949  1.00  0.00           H
ATOM   3271  HB2 TYR A 362     -25.642  64.305   1.642  1.00  0.00           H
ATOM   3272  HD1 TYR A 362     -25.381  65.420   3.957  1.00  0.00           H
ATOM   3273  HD2 TYR A 362     -29.117  65.280   1.940  1.00  0.00           H
ATOM   3274  HE1 TYR A 362     -26.131  67.466   5.304  1.00  0.00           H
ATOM   3275  HE2 TYR A 362     -29.935  67.039   3.325  1.00  0.00           H
ATOM   3276  HH  TYR A 362     -27.951  68.538   5.984  1.00  0.00           H
ATOM   3277  N   ASP A 363     -29.050  61.755   2.507  1.00  0.00           N
ATOM   3278  CA  ASP A 363     -30.336  61.370   2.944  1.00  0.00           C
ATOM   3279  C   ASP A 363     -30.271  59.889   3.098  1.00  0.00           C
ATOM   3280  O   ASP A 363     -30.051  59.062   2.166  1.00  0.00           O
ATOM   3281  CB  ASP A 363     -31.339  61.915   1.902  1.00  0.00           C
ATOM   3282  CG  ASP A 363     -32.789  61.678   2.385  1.00  0.00           C
ATOM   3283  OD1 ASP A 363     -33.749  61.562   1.588  1.00  0.00           O
ATOM   3284  OD2 ASP A 363     -32.959  61.570   3.597  1.00  0.00           O
ATOM   3285  HN  ASP A 363     -28.888  61.443   1.573  1.00  0.00           H
ATOM   3286  HA  ASP A 363     -30.533  61.831   3.899  1.00  0.00           H
ATOM   3287  HB1 ASP A 363     -31.294  61.433   0.903  1.00  0.00           H
ATOM   3288  HB2 ASP A 363     -31.254  62.996   1.654  1.00  0.00           H
ATOM   3289  N   LEU A 364     -30.389  59.440   4.318  1.00  0.00           N
ATOM   3290  CA  LEU A 364     -30.022  58.169   4.877  1.00  0.00           C
ATOM   3291  C   LEU A 364     -31.185  57.110   4.861  1.00  0.00           C
ATOM   3292  O   LEU A 364     -30.924  55.911   5.184  1.00  0.00           O
ATOM   3293  CB  LEU A 364     -29.592  58.263   6.317  1.00  0.00           C
ATOM   3294  CG  LEU A 364     -28.573  59.417   6.629  1.00  0.00           C
ATOM   3295  CD1 LEU A 364     -28.265  59.501   8.119  1.00  0.00           C
ATOM   3296  CD2 LEU A 364     -27.334  59.225   5.681  1.00  0.00           C
ATOM   3297  HN  LEU A 364     -30.654  60.074   5.040  1.00  0.00           H
ATOM   3298  HA  LEU A 364     -29.254  57.718   4.266  1.00  0.00           H
ATOM   3299  HB1 LEU A 364     -29.089  57.329   6.646  1.00  0.00           H
ATOM   3300  HB2 LEU A 364     -30.490  58.459   6.941  1.00  0.00           H
ATOM   3301  HG  LEU A 364     -29.087  60.376   6.411  1.00  0.00           H
ATOM   3302 1HD1 LEU A 364     -27.751  58.567   8.432  1.00  0.00           H
ATOM   3303 2HD1 LEU A 364     -29.172  59.564   8.758  1.00  0.00           H
ATOM   3304 3HD1 LEU A 364     -27.554  60.274   8.479  1.00  0.00           H
ATOM   3305 1HD2 LEU A 364     -26.748  60.124   5.969  1.00  0.00           H
ATOM   3306 2HD2 LEU A 364     -27.646  59.230   4.614  1.00  0.00           H
ATOM   3307 3HD2 LEU A 364     -26.887  58.252   5.973  1.00  0.00           H
ATOM   3308  N   ASP A 365     -32.468  57.462   4.485  1.00  0.00           N
ATOM   3309  CA  ASP A 365     -33.454  56.455   4.195  1.00  0.00           C
ATOM   3310  C   ASP A 365     -33.022  55.307   3.244  1.00  0.00           C
ATOM   3311  O   ASP A 365     -33.152  54.123   3.638  1.00  0.00           O
ATOM   3312  CB  ASP A 365     -34.807  57.048   3.687  1.00  0.00           C
ATOM   3313  CG  ASP A 365     -35.381  58.168   4.603  1.00  0.00           C
ATOM   3314  OD1 ASP A 365     -36.242  58.886   4.074  1.00  0.00           O
ATOM   3315  OD2 ASP A 365     -35.000  58.274   5.804  1.00  0.00           O
ATOM   3316  HN  ASP A 365     -32.707  58.420   4.343  1.00  0.00           H
ATOM   3317  HA  ASP A 365     -33.651  55.980   5.145  1.00  0.00           H
ATOM   3318  HB1 ASP A 365     -35.617  56.288   3.711  1.00  0.00           H
ATOM   3319  HB2 ASP A 365     -34.634  57.455   2.668  1.00  0.00           H
ATOM   3320  N   ALA A 366     -32.411  55.569   2.045  1.00  0.00           N
ATOM   3321  CA  ALA A 366     -31.905  54.574   1.107  1.00  0.00           C
ATOM   3322  C   ALA A 366     -30.967  53.641   1.706  1.00  0.00           C
ATOM   3323  O   ALA A 366     -31.052  52.421   1.671  1.00  0.00           O
ATOM   3324  CB  ALA A 366     -31.362  55.275  -0.176  1.00  0.00           C
ATOM   3325  HN  ALA A 366     -32.385  56.519   1.744  1.00  0.00           H
ATOM   3326  HA  ALA A 366     -32.753  53.973   0.814  1.00  0.00           H
ATOM   3327  HB1 ALA A 366     -32.162  55.960  -0.530  1.00  0.00           H
ATOM   3328  HB2 ALA A 366     -31.045  54.637  -1.028  1.00  0.00           H
ATOM   3329  HB3 ALA A 366     -30.453  55.866   0.063  1.00  0.00           H
ATOM   3330  N   SER A 367     -29.967  54.220   2.393  1.00  0.00           N
ATOM   3331  CA  SER A 367     -28.956  53.587   3.052  1.00  0.00           C
ATOM   3332  C   SER A 367     -29.480  52.546   4.008  1.00  0.00           C
ATOM   3333  O   SER A 367     -29.081  51.399   4.066  1.00  0.00           O
ATOM   3334  CB  SER A 367     -27.868  54.446   3.845  1.00  0.00           C
ATOM   3335  OG  SER A 367     -26.897  55.047   2.994  1.00  0.00           O
ATOM   3336  HN  SER A 367     -29.836  55.208   2.442  1.00  0.00           H
ATOM   3337  HA  SER A 367     -28.328  53.060   2.348  1.00  0.00           H
ATOM   3338  HB1 SER A 367     -27.267  53.714   4.425  1.00  0.00           H
ATOM   3339  HB2 SER A 367     -28.410  55.153   4.510  1.00  0.00           H
ATOM   3340  HG1 SER A 367     -27.318  55.755   2.501  1.00  0.00           H
ATOM   3341  N   ARG A 368     -30.373  52.996   4.883  1.00  0.00           N
ATOM   3342  CA  ARG A 368     -31.024  52.045   5.837  1.00  0.00           C
ATOM   3343  C   ARG A 368     -31.989  51.035   5.207  1.00  0.00           C
ATOM   3344  O   ARG A 368     -31.941  49.804   5.508  1.00  0.00           O
ATOM   3345  CB  ARG A 368     -31.805  52.977   6.771  1.00  0.00           C
ATOM   3346  CG  ARG A 368     -30.743  53.798   7.660  1.00  0.00           C
ATOM   3347  CD  ARG A 368     -31.462  54.859   8.418  1.00  0.00           C
ATOM   3348  NE  ARG A 368     -30.482  55.730   9.203  1.00  0.00           N
ATOM   3349  CZ  ARG A 368     -30.974  56.812   9.819  1.00  0.00           C
ATOM   3350  NH1 ARG A 368     -32.278  57.206   9.695  1.00  0.00           N
ATOM   3351  NH2 ARG A 368     -30.244  57.535  10.618  1.00  0.00           N
ATOM   3352  HN  ARG A 368     -30.491  53.981   4.986  1.00  0.00           H
ATOM   3353  HA  ARG A 368     -30.250  51.518   6.376  1.00  0.00           H
ATOM   3354  HB1 ARG A 368     -32.537  52.507   7.462  1.00  0.00           H
ATOM   3355  HB2 ARG A 368     -32.339  53.674   6.091  1.00  0.00           H
ATOM   3356  HG1 ARG A 368     -29.986  54.216   6.963  1.00  0.00           H
ATOM   3357  HG2 ARG A 368     -30.177  53.150   8.365  1.00  0.00           H
ATOM   3358  HD1 ARG A 368     -32.299  54.403   8.989  1.00  0.00           H
ATOM   3359  HD2 ARG A 368     -31.953  55.497   7.653  1.00  0.00           H
ATOM   3360  HE  ARG A 368     -29.559  55.381   9.365  1.00  0.00           H
ATOM   3361 1HH1 ARG A 368     -32.886  56.672   9.107  1.00  0.00           H
ATOM   3362 2HH1 ARG A 368     -32.568  58.043  10.160  1.00  0.00           H
ATOM   3363 1HH2 ARG A 368     -29.249  57.466  10.532  1.00  0.00           H
ATOM   3364 2HH2 ARG A 368     -30.727  58.369  10.884  1.00  0.00           H
ATOM   3365  N   TYR A 369     -32.902  51.436   4.316  1.00  0.00           N
ATOM   3366  CA  TYR A 369     -34.108  50.703   3.905  1.00  0.00           C
ATOM   3367  C   TYR A 369     -33.892  49.838   2.717  1.00  0.00           C
ATOM   3368  O   TYR A 369     -34.404  48.774   2.644  1.00  0.00           O
ATOM   3369  CB  TYR A 369     -35.288  51.645   3.787  1.00  0.00           C
ATOM   3370  CG  TYR A 369     -35.609  52.473   4.958  1.00  0.00           C
ATOM   3371  CD1 TYR A 369     -36.169  53.768   4.735  1.00  0.00           C
ATOM   3372  CD2 TYR A 369     -35.429  52.065   6.273  1.00  0.00           C
ATOM   3373  CE1 TYR A 369     -36.834  54.398   5.775  1.00  0.00           C
ATOM   3374  CE2 TYR A 369     -35.923  52.876   7.317  1.00  0.00           C
ATOM   3375  CZ  TYR A 369     -36.677  54.022   7.139  1.00  0.00           C
ATOM   3376  OH  TYR A 369     -37.097  54.715   8.245  1.00  0.00           O
ATOM   3377  HN  TYR A 369     -32.911  52.413   4.114  1.00  0.00           H
ATOM   3378  HA  TYR A 369     -34.395  50.020   4.690  1.00  0.00           H
ATOM   3379  HB1 TYR A 369     -36.189  51.060   3.504  1.00  0.00           H
ATOM   3380  HB2 TYR A 369     -35.150  52.338   2.930  1.00  0.00           H
ATOM   3381  HD1 TYR A 369     -36.235  54.097   3.708  1.00  0.00           H
ATOM   3382  HD2 TYR A 369     -34.902  51.137   6.439  1.00  0.00           H
ATOM   3383  HE1 TYR A 369     -37.258  55.369   5.565  1.00  0.00           H
ATOM   3384  HE2 TYR A 369     -35.737  52.439   8.287  1.00  0.00           H
ATOM   3385  HH  TYR A 369     -36.842  54.235   9.036  1.00  0.00           H
ATOM   3386  N   PHE A 370     -33.188  50.392   1.693  1.00  0.00           N
ATOM   3387  CA  PHE A 370     -32.780  49.661   0.443  1.00  0.00           C
ATOM   3388  C   PHE A 370     -31.367  48.954   0.416  1.00  0.00           C
ATOM   3389  O   PHE A 370     -31.217  47.994  -0.352  1.00  0.00           O
ATOM   3390  CB  PHE A 370     -32.895  50.519  -0.792  1.00  0.00           C
ATOM   3391  CG  PHE A 370     -34.278  50.997  -1.151  1.00  0.00           C
ATOM   3392  CD1 PHE A 370     -35.127  50.144  -1.902  1.00  0.00           C
ATOM   3393  CD2 PHE A 370     -34.810  52.285  -0.772  1.00  0.00           C
ATOM   3394  CE1 PHE A 370     -36.306  50.687  -2.483  1.00  0.00           C
ATOM   3395  CE2 PHE A 370     -35.982  52.753  -1.319  1.00  0.00           C
ATOM   3396  CZ  PHE A 370     -36.688  51.953  -2.157  1.00  0.00           C
ATOM   3397  HN  PHE A 370     -32.686  51.249   1.786  1.00  0.00           H
ATOM   3398  HA  PHE A 370     -33.410  48.813   0.218  1.00  0.00           H
ATOM   3399  HB1 PHE A 370     -32.556  50.006  -1.718  1.00  0.00           H
ATOM   3400  HB2 PHE A 370     -32.344  51.470  -0.634  1.00  0.00           H
ATOM   3401  HD1 PHE A 370     -34.819  49.129  -2.101  1.00  0.00           H
ATOM   3402  HD2 PHE A 370     -34.195  52.940  -0.172  1.00  0.00           H
ATOM   3403  HE1 PHE A 370     -36.873  50.071  -3.164  1.00  0.00           H
ATOM   3404  HE2 PHE A 370     -36.350  53.743  -1.095  1.00  0.00           H
ATOM   3405  HZ  PHE A 370     -37.553  52.291  -2.711  1.00  0.00           H
ATOM   3406  N   VAL A 371     -30.530  49.287   1.427  1.00  0.00           N
ATOM   3407  CA  VAL A 371     -29.170  48.801   1.479  1.00  0.00           C
ATOM   3408  C   VAL A 371     -28.876  47.938   2.749  1.00  0.00           C
ATOM   3409  O   VAL A 371     -28.673  46.759   2.643  1.00  0.00           O
ATOM   3410  CB  VAL A 371     -28.066  49.788   1.263  1.00  0.00           C
ATOM   3411  CG1 VAL A 371     -26.647  49.205   1.105  1.00  0.00           C
ATOM   3412  CG2 VAL A 371     -28.266  50.747   0.066  1.00  0.00           C
ATOM   3413  HN  VAL A 371     -30.965  49.916   2.066  1.00  0.00           H
ATOM   3414  HA  VAL A 371     -29.041  48.063   0.701  1.00  0.00           H
ATOM   3415  HB  VAL A 371     -27.974  50.435   2.162  1.00  0.00           H
ATOM   3416 1HG1 VAL A 371     -26.352  48.594   1.986  1.00  0.00           H
ATOM   3417 2HG1 VAL A 371     -25.947  50.047   0.914  1.00  0.00           H
ATOM   3418 3HG1 VAL A 371     -26.547  48.561   0.206  1.00  0.00           H
ATOM   3419 1HG2 VAL A 371     -28.381  50.123  -0.846  1.00  0.00           H
ATOM   3420 2HG2 VAL A 371     -27.348  51.368  -0.019  1.00  0.00           H
ATOM   3421 3HG2 VAL A 371     -29.121  51.431   0.256  1.00  0.00           H
ATOM   3422  N   LEU A 372     -28.863  48.447   3.997  1.00  0.00           N
ATOM   3423  CA  LEU A 372     -28.631  47.687   5.190  1.00  0.00           C
ATOM   3424  C   LEU A 372     -29.716  46.586   5.414  1.00  0.00           C
ATOM   3425  O   LEU A 372     -29.438  45.399   5.645  1.00  0.00           O
ATOM   3426  CB  LEU A 372     -28.603  48.564   6.445  1.00  0.00           C
ATOM   3427  CG  LEU A 372     -27.272  49.361   6.646  1.00  0.00           C
ATOM   3428  CD1 LEU A 372     -27.525  50.500   7.517  1.00  0.00           C
ATOM   3429  CD2 LEU A 372     -26.138  48.467   7.132  1.00  0.00           C
ATOM   3430  HN  LEU A 372     -28.640  49.402   4.178  1.00  0.00           H
ATOM   3431  HA  LEU A 372     -27.731  47.091   5.136  1.00  0.00           H
ATOM   3432  HB1 LEU A 372     -28.762  47.922   7.338  1.00  0.00           H
ATOM   3433  HB2 LEU A 372     -29.474  49.254   6.419  1.00  0.00           H
ATOM   3434  HG  LEU A 372     -26.867  49.744   5.684  1.00  0.00           H
ATOM   3435 1HD1 LEU A 372     -26.611  51.132   7.498  1.00  0.00           H
ATOM   3436 2HD1 LEU A 372     -27.996  50.237   8.488  1.00  0.00           H
ATOM   3437 3HD1 LEU A 372     -28.220  51.208   7.017  1.00  0.00           H
ATOM   3438 1HD2 LEU A 372     -26.069  47.508   6.576  1.00  0.00           H
ATOM   3439 2HD2 LEU A 372     -26.382  48.131   8.163  1.00  0.00           H
ATOM   3440 3HD2 LEU A 372     -25.145  48.965   7.106  1.00  0.00           H
ATOM   3441  N   LEU A 373     -30.990  47.012   5.316  1.00  0.00           N
ATOM   3442  CA  LEU A 373     -32.253  46.239   5.593  1.00  0.00           C
ATOM   3443  C   LEU A 373     -32.507  45.020   4.700  1.00  0.00           C
ATOM   3444  O   LEU A 373     -32.961  44.094   5.345  1.00  0.00           O
ATOM   3445  CB  LEU A 373     -33.440  47.131   5.760  1.00  0.00           C
ATOM   3446  CG  LEU A 373     -34.814  46.508   6.130  1.00  0.00           C
ATOM   3447  CD1 LEU A 373     -34.915  46.269   7.583  1.00  0.00           C
ATOM   3448  CD2 LEU A 373     -35.919  47.501   5.672  1.00  0.00           C
ATOM   3449  HN  LEU A 373     -31.127  47.976   5.102  1.00  0.00           H
ATOM   3450  HA  LEU A 373     -32.099  45.742   6.539  1.00  0.00           H
ATOM   3451  HB1 LEU A 373     -33.717  47.603   4.793  1.00  0.00           H
ATOM   3452  HB2 LEU A 373     -33.299  48.008   6.427  1.00  0.00           H
ATOM   3453  HG  LEU A 373     -34.979  45.576   5.547  1.00  0.00           H
ATOM   3454 1HD1 LEU A 373     -34.451  47.122   8.124  1.00  0.00           H
ATOM   3455 2HD1 LEU A 373     -34.335  45.361   7.857  1.00  0.00           H
ATOM   3456 3HD1 LEU A 373     -35.945  46.056   7.942  1.00  0.00           H
ATOM   3457 1HD2 LEU A 373     -36.965  47.140   5.767  1.00  0.00           H
ATOM   3458 2HD2 LEU A 373     -35.783  47.744   4.597  1.00  0.00           H
ATOM   3459 3HD2 LEU A 373     -35.935  48.477   6.202  1.00  0.00           H
ATOM   3460  N   PRO A 374     -32.201  44.837   3.417  1.00  0.00           N
ATOM   3461  CA  PRO A 374     -32.337  43.597   2.715  1.00  0.00           C
ATOM   3462  C   PRO A 374     -30.956  43.030   2.553  1.00  0.00           C
ATOM   3463  O   PRO A 374     -30.893  41.812   2.639  1.00  0.00           O
ATOM   3464  CB  PRO A 374     -33.038  43.962   1.351  1.00  0.00           C
ATOM   3465  CG  PRO A 374     -32.530  45.381   1.152  1.00  0.00           C
ATOM   3466  CD  PRO A 374     -32.383  45.932   2.501  1.00  0.00           C
ATOM   3467  HA  PRO A 374     -32.933  42.898   3.282  1.00  0.00           H
ATOM   3468  HB1 PRO A 374     -34.129  44.061   1.539  1.00  0.00           H
ATOM   3469  HB2 PRO A 374     -32.718  43.413   0.439  1.00  0.00           H
ATOM   3470  HG1 PRO A 374     -31.520  45.350   0.691  1.00  0.00           H
ATOM   3471  HG2 PRO A 374     -33.246  45.896   0.477  1.00  0.00           H
ATOM   3472  HD1 PRO A 374     -31.576  46.695   2.495  1.00  0.00           H
ATOM   3473  HD2 PRO A 374     -33.343  46.462   2.681  1.00  0.00           H
ATOM   3474  N   LEU A 375     -29.836  43.743   2.394  1.00  0.00           N
ATOM   3475  CA  LEU A 375     -28.597  43.159   2.367  1.00  0.00           C
ATOM   3476  C   LEU A 375     -28.194  42.372   3.637  1.00  0.00           C
ATOM   3477  O   LEU A 375     -27.697  41.277   3.656  1.00  0.00           O
ATOM   3478  CB  LEU A 375     -27.414  44.090   1.897  1.00  0.00           C
ATOM   3479  CG  LEU A 375     -25.973  43.489   1.808  1.00  0.00           C
ATOM   3480  CD1 LEU A 375     -25.858  42.432   0.780  1.00  0.00           C
ATOM   3481  CD2 LEU A 375     -25.017  44.665   1.634  1.00  0.00           C
ATOM   3482  HN  LEU A 375     -29.887  44.735   2.301  1.00  0.00           H
ATOM   3483  HA  LEU A 375     -28.844  42.345   1.702  1.00  0.00           H
ATOM   3484  HB1 LEU A 375     -27.494  44.809   2.741  1.00  0.00           H
ATOM   3485  HB2 LEU A 375     -27.604  44.598   0.928  1.00  0.00           H
ATOM   3486  HG  LEU A 375     -25.674  43.091   2.802  1.00  0.00           H
ATOM   3487 1HD1 LEU A 375     -26.582  41.609   0.966  1.00  0.00           H
ATOM   3488 2HD1 LEU A 375     -24.831  42.030   0.649  1.00  0.00           H
ATOM   3489 3HD1 LEU A 375     -26.221  42.821  -0.195  1.00  0.00           H
ATOM   3490 1HD2 LEU A 375     -25.206  45.319   0.756  1.00  0.00           H
ATOM   3491 2HD2 LEU A 375     -23.987  44.277   1.483  1.00  0.00           H
ATOM   3492 3HD2 LEU A 375     -24.952  45.368   2.493  1.00  0.00           H
ATOM   3493  N   CYS A 376     -28.328  42.865   4.871  1.00  0.00           N
ATOM   3494  CA  CYS A 376     -28.005  42.157   6.113  1.00  0.00           C
ATOM   3495  C   CYS A 376     -28.932  41.132   6.432  1.00  0.00           C
ATOM   3496  O   CYS A 376     -28.687  40.064   7.046  1.00  0.00           O
ATOM   3497  CB  CYS A 376     -28.095  43.103   7.438  1.00  0.00           C
ATOM   3498  SG  CYS A 376     -26.847  44.488   7.323  1.00  0.00           S
ATOM   3499  HN  CYS A 376     -28.505  43.845   4.938  1.00  0.00           H
ATOM   3500  HA  CYS A 376     -27.053  41.668   5.970  1.00  0.00           H
ATOM   3501  HB1 CYS A 376     -27.720  42.517   8.305  1.00  0.00           H
ATOM   3502  HB2 CYS A 376     -29.125  43.507   7.549  1.00  0.00           H
ATOM   3503  HG1 CYS A 376     -27.718  45.318   6.767  1.00  0.00           H
ATOM   3504  N   LEU A 377     -30.174  41.342   6.017  1.00  0.00           N
ATOM   3505  CA  LEU A 377     -31.175  40.324   6.280  1.00  0.00           C
ATOM   3506  C   LEU A 377     -30.894  38.990   5.577  1.00  0.00           C
ATOM   3507  O   LEU A 377     -30.990  37.956   6.196  1.00  0.00           O
ATOM   3508  CB  LEU A 377     -32.615  40.845   5.844  1.00  0.00           C
ATOM   3509  CG  LEU A 377     -33.817  39.913   6.082  1.00  0.00           C
ATOM   3510  CD1 LEU A 377     -35.088  40.908   5.961  1.00  0.00           C
ATOM   3511  CD2 LEU A 377     -33.889  38.728   5.104  1.00  0.00           C
ATOM   3512  HN  LEU A 377     -30.389  42.111   5.420  1.00  0.00           H
ATOM   3513  HA  LEU A 377     -31.284  40.057   7.321  1.00  0.00           H
ATOM   3514  HB1 LEU A 377     -32.675  41.315   4.839  1.00  0.00           H
ATOM   3515  HB2 LEU A 377     -32.677  41.734   6.508  1.00  0.00           H
ATOM   3516  HG  LEU A 377     -33.875  39.563   7.134  1.00  0.00           H
ATOM   3517 1HD1 LEU A 377     -35.939  40.219   6.152  1.00  0.00           H
ATOM   3518 2HD1 LEU A 377     -35.148  41.380   4.957  1.00  0.00           H
ATOM   3519 3HD1 LEU A 377     -34.951  41.773   6.645  1.00  0.00           H
ATOM   3520 1HD2 LEU A 377     -33.630  39.167   4.118  1.00  0.00           H
ATOM   3521 2HD2 LEU A 377     -34.833  38.157   4.975  1.00  0.00           H
ATOM   3522 3HD2 LEU A 377     -33.105  37.987   5.374  1.00  0.00           H
ATOM   3523  N   CYS A 378     -30.414  39.047   4.330  1.00  0.00           N
ATOM   3524  CA  CYS A 378     -29.691  37.954   3.639  1.00  0.00           C
ATOM   3525  C   CYS A 378     -28.396  37.400   4.216  1.00  0.00           C
ATOM   3526  O   CYS A 378     -28.071  36.226   4.081  1.00  0.00           O
ATOM   3527  CB  CYS A 378     -29.274  38.426   2.230  1.00  0.00           C
ATOM   3528  SG  CYS A 378     -30.660  38.808   1.143  1.00  0.00           S
ATOM   3529  HN  CYS A 378     -30.616  39.894   3.845  1.00  0.00           H
ATOM   3530  HA  CYS A 378     -30.317  37.073   3.640  1.00  0.00           H
ATOM   3531  HB1 CYS A 378     -28.686  37.661   1.679  1.00  0.00           H
ATOM   3532  HB2 CYS A 378     -28.622  39.320   2.342  1.00  0.00           H
ATOM   3533  HG1 CYS A 378     -31.122  39.816   1.866  1.00  0.00           H
ATOM   3534  N   VAL A 379     -27.618  38.291   4.930  1.00  0.00           N
ATOM   3535  CA  VAL A 379     -26.605  37.755   5.902  1.00  0.00           C
ATOM   3536  C   VAL A 379     -27.174  36.831   6.977  1.00  0.00           C
ATOM   3537  O   VAL A 379     -26.600  35.768   7.261  1.00  0.00           O
ATOM   3538  CB  VAL A 379     -25.812  38.885   6.453  1.00  0.00           C
ATOM   3539  CG1 VAL A 379     -24.941  38.427   7.564  1.00  0.00           C
ATOM   3540  CG2 VAL A 379     -24.933  39.549   5.359  1.00  0.00           C
ATOM   3541  HN  VAL A 379     -27.819  39.249   5.118  1.00  0.00           H
ATOM   3542  HA  VAL A 379     -25.918  37.096   5.392  1.00  0.00           H
ATOM   3543  HB  VAL A 379     -26.498  39.640   6.892  1.00  0.00           H
ATOM   3544 1HG1 VAL A 379     -24.086  39.072   7.861  1.00  0.00           H
ATOM   3545 2HG1 VAL A 379     -24.525  37.430   7.306  1.00  0.00           H
ATOM   3546 3HG1 VAL A 379     -25.448  38.382   8.552  1.00  0.00           H
ATOM   3547 1HG2 VAL A 379     -24.337  40.401   5.749  1.00  0.00           H
ATOM   3548 2HG2 VAL A 379     -25.535  39.788   4.456  1.00  0.00           H
ATOM   3549 3HG2 VAL A 379     -24.183  38.770   5.111  1.00  0.00           H
ATOM   3550  N   PHE A 380     -28.376  37.165   7.511  1.00  0.00           N
ATOM   3551  CA  PHE A 380     -29.078  36.313   8.465  1.00  0.00           C
ATOM   3552  C   PHE A 380     -29.717  35.048   7.821  1.00  0.00           C
ATOM   3553  O   PHE A 380     -29.879  34.105   8.524  1.00  0.00           O
ATOM   3554  CB  PHE A 380     -30.156  37.127   9.151  1.00  0.00           C
ATOM   3555  CG  PHE A 380     -29.449  37.771  10.270  1.00  0.00           C
ATOM   3556  CD1 PHE A 380     -29.133  36.931  11.390  1.00  0.00           C
ATOM   3557  CD2 PHE A 380     -29.177  39.186  10.351  1.00  0.00           C
ATOM   3558  CE1 PHE A 380     -28.498  37.546  12.526  1.00  0.00           C
ATOM   3559  CE2 PHE A 380     -28.593  39.714  11.521  1.00  0.00           C
ATOM   3560  CZ  PHE A 380     -28.279  38.912  12.637  1.00  0.00           C
ATOM   3561  HN  PHE A 380     -28.755  38.066   7.312  1.00  0.00           H
ATOM   3562  HA  PHE A 380     -28.295  35.902   9.083  1.00  0.00           H
ATOM   3563  HB1 PHE A 380     -31.002  36.515   9.529  1.00  0.00           H
ATOM   3564  HB2 PHE A 380     -30.619  37.933   8.542  1.00  0.00           H
ATOM   3565  HD1 PHE A 380     -29.382  35.882  11.328  1.00  0.00           H
ATOM   3566  HD2 PHE A 380     -29.325  39.772   9.456  1.00  0.00           H
ATOM   3567  HE1 PHE A 380     -28.280  36.966  13.411  1.00  0.00           H
ATOM   3568  HE2 PHE A 380     -28.521  40.786  11.631  1.00  0.00           H
ATOM   3569  HZ  PHE A 380     -27.869  39.244  13.579  1.00  0.00           H
ATOM   3570  N   VAL A 381     -29.970  35.041   6.508  1.00  0.00           N
ATOM   3571  CA  VAL A 381     -30.465  33.883   5.783  1.00  0.00           C
ATOM   3572  C   VAL A 381     -29.397  32.850   5.431  1.00  0.00           C
ATOM   3573  O   VAL A 381     -29.480  31.693   5.795  1.00  0.00           O
ATOM   3574  CB  VAL A 381     -31.301  34.375   4.674  1.00  0.00           C
ATOM   3575  CG1 VAL A 381     -31.652  33.259   3.755  1.00  0.00           C
ATOM   3576  CG2 VAL A 381     -32.607  34.912   5.220  1.00  0.00           C
ATOM   3577  HN  VAL A 381     -29.940  35.863   5.945  1.00  0.00           H
ATOM   3578  HA  VAL A 381     -31.151  33.293   6.372  1.00  0.00           H
ATOM   3579  HB  VAL A 381     -30.762  35.137   4.070  1.00  0.00           H
ATOM   3580 1HG1 VAL A 381     -32.455  33.461   3.014  1.00  0.00           H
ATOM   3581 2HG1 VAL A 381     -31.769  32.268   4.242  1.00  0.00           H
ATOM   3582 3HG1 VAL A 381     -30.807  33.219   3.035  1.00  0.00           H
ATOM   3583 1HG2 VAL A 381     -32.861  34.321   6.126  1.00  0.00           H
ATOM   3584 2HG2 VAL A 381     -33.449  34.934   4.496  1.00  0.00           H
ATOM   3585 3HG2 VAL A 381     -32.419  35.953   5.558  1.00  0.00           H
ATOM   3586  N   GLY A 382     -28.284  33.355   4.821  1.00  0.00           N
ATOM   3587  CA  GLY A 382     -26.970  32.759   4.482  1.00  0.00           C
ATOM   3588  C   GLY A 382     -26.359  32.091   5.698  1.00  0.00           C
ATOM   3589  O   GLY A 382     -25.973  30.918   5.596  1.00  0.00           O
ATOM   3590  HN  GLY A 382     -28.410  34.314   4.579  1.00  0.00           H
ATOM   3591  HA1 GLY A 382     -26.351  33.609   4.231  1.00  0.00           H
ATOM   3592  HA2 GLY A 382     -27.172  32.004   3.738  1.00  0.00           H
ATOM   3593  N   LEU A 383     -26.147  32.823   6.814  1.00  0.00           N
ATOM   3594  CA  LEU A 383     -25.757  32.245   8.094  1.00  0.00           C
ATOM   3595  C   LEU A 383     -26.543  31.030   8.614  1.00  0.00           C
ATOM   3596  O   LEU A 383     -26.011  29.995   8.949  1.00  0.00           O
ATOM   3597  CB  LEU A 383     -25.688  33.356   9.199  1.00  0.00           C
ATOM   3598  CG  LEU A 383     -24.441  34.274   9.074  1.00  0.00           C
ATOM   3599  CD1 LEU A 383     -24.578  35.373  10.080  1.00  0.00           C
ATOM   3600  CD2 LEU A 383     -23.105  33.468   9.303  1.00  0.00           C
ATOM   3601  HN  LEU A 383     -26.282  33.807   6.895  1.00  0.00           H
ATOM   3602  HA  LEU A 383     -24.731  31.930   7.975  1.00  0.00           H
ATOM   3603  HB1 LEU A 383     -25.706  32.887  10.205  1.00  0.00           H
ATOM   3604  HB2 LEU A 383     -26.642  33.922   9.264  1.00  0.00           H
ATOM   3605  HG  LEU A 383     -24.369  34.738   8.067  1.00  0.00           H
ATOM   3606 1HD1 LEU A 383     -24.639  34.991  11.121  1.00  0.00           H
ATOM   3607 2HD1 LEU A 383     -25.557  35.877   9.929  1.00  0.00           H
ATOM   3608 3HD1 LEU A 383     -23.730  36.079   9.940  1.00  0.00           H
ATOM   3609 1HD2 LEU A 383     -22.267  34.189   9.197  1.00  0.00           H
ATOM   3610 2HD2 LEU A 383     -22.930  32.632   8.593  1.00  0.00           H
ATOM   3611 3HD2 LEU A 383     -23.006  32.991  10.302  1.00  0.00           H
ATOM   3612  N   SER A 384     -27.881  31.297   8.752  1.00  0.00           N
ATOM   3613  CA  SER A 384     -28.829  30.224   9.224  1.00  0.00           C
ATOM   3614  C   SER A 384     -28.776  28.994   8.282  1.00  0.00           C
ATOM   3615  O   SER A 384     -28.678  27.853   8.720  1.00  0.00           O
ATOM   3616  CB  SER A 384     -30.273  30.759   9.384  1.00  0.00           C
ATOM   3617  OG  SER A 384     -30.383  32.011  10.021  1.00  0.00           O
ATOM   3618  HN  SER A 384     -28.137  32.246   8.585  1.00  0.00           H
ATOM   3619  HA  SER A 384     -28.431  29.893  10.173  1.00  0.00           H
ATOM   3620  HB1 SER A 384     -30.883  29.989   9.903  1.00  0.00           H
ATOM   3621  HB2 SER A 384     -30.723  30.873   8.375  1.00  0.00           H
ATOM   3622  HG1 SER A 384     -30.215  32.782   9.473  1.00  0.00           H
ATOM   3623  N   LEU A 385     -28.796  29.195   6.959  1.00  0.00           N
ATOM   3624  CA  LEU A 385     -28.722  28.200   5.986  1.00  0.00           C
ATOM   3625  C   LEU A 385     -27.370  27.450   6.005  1.00  0.00           C
ATOM   3626  O   LEU A 385     -27.307  26.226   5.961  1.00  0.00           O
ATOM   3627  CB  LEU A 385     -29.078  28.703   4.507  1.00  0.00           C
ATOM   3628  CG  LEU A 385     -30.583  28.888   4.132  1.00  0.00           C
ATOM   3629  CD1 LEU A 385     -30.733  29.981   3.030  1.00  0.00           C
ATOM   3630  CD2 LEU A 385     -31.411  27.638   3.826  1.00  0.00           C
ATOM   3631  HN  LEU A 385     -28.763  30.132   6.622  1.00  0.00           H
ATOM   3632  HA  LEU A 385     -29.439  27.420   6.194  1.00  0.00           H
ATOM   3633  HB1 LEU A 385     -28.620  28.065   3.722  1.00  0.00           H
ATOM   3634  HB2 LEU A 385     -28.530  29.652   4.329  1.00  0.00           H
ATOM   3635  HG  LEU A 385     -30.936  29.318   5.093  1.00  0.00           H
ATOM   3636 1HD1 LEU A 385     -30.072  29.733   2.173  1.00  0.00           H
ATOM   3637 2HD1 LEU A 385     -30.283  30.893   3.479  1.00  0.00           H
ATOM   3638 3HD1 LEU A 385     -31.727  30.180   2.578  1.00  0.00           H
ATOM   3639 1HD2 LEU A 385     -32.400  27.856   3.371  1.00  0.00           H
ATOM   3640 2HD2 LEU A 385     -31.608  27.075   4.764  1.00  0.00           H
ATOM   3641 3HD2 LEU A 385     -30.820  27.012   3.125  1.00  0.00           H
ATOM   3642  N   LEU A 386     -26.246  28.137   6.101  1.00  0.00           N
ATOM   3643  CA  LEU A 386     -24.904  27.580   6.396  1.00  0.00           C
ATOM   3644  C   LEU A 386     -24.761  26.750   7.650  1.00  0.00           C
ATOM   3645  O   LEU A 386     -24.382  25.597   7.615  1.00  0.00           O
ATOM   3646  CB  LEU A 386     -23.930  28.830   6.458  1.00  0.00           C
ATOM   3647  CG  LEU A 386     -22.495  28.476   6.896  1.00  0.00           C
ATOM   3648  CD1 LEU A 386     -21.651  27.600   5.920  1.00  0.00           C
ATOM   3649  CD2 LEU A 386     -21.731  29.834   7.222  1.00  0.00           C
ATOM   3650  HN  LEU A 386     -26.273  29.123   5.954  1.00  0.00           H
ATOM   3651  HA  LEU A 386     -24.680  26.898   5.589  1.00  0.00           H
ATOM   3652  HB1 LEU A 386     -24.225  29.562   7.239  1.00  0.00           H
ATOM   3653  HB2 LEU A 386     -23.839  29.402   5.509  1.00  0.00           H
ATOM   3654  HG  LEU A 386     -22.543  27.979   7.889  1.00  0.00           H
ATOM   3655 1HD1 LEU A 386     -22.037  26.558   5.940  1.00  0.00           H
ATOM   3656 2HD1 LEU A 386     -20.637  27.510   6.365  1.00  0.00           H
ATOM   3657 3HD1 LEU A 386     -21.621  28.006   4.886  1.00  0.00           H
ATOM   3658 1HD2 LEU A 386     -22.412  30.311   7.958  1.00  0.00           H
ATOM   3659 2HD2 LEU A 386     -21.731  30.395   6.263  1.00  0.00           H
ATOM   3660 3HD2 LEU A 386     -20.703  29.685   7.617  1.00  0.00           H
ATOM   3661  N   LEU A 387     -25.241  27.288   8.746  1.00  0.00           N
ATOM   3662  CA  LEU A 387     -25.317  26.487   9.980  1.00  0.00           C
ATOM   3663  C   LEU A 387     -26.179  25.266   9.845  1.00  0.00           C
ATOM   3664  O   LEU A 387     -25.684  24.173  10.188  1.00  0.00           O
ATOM   3665  CB  LEU A 387     -25.714  27.376  11.170  1.00  0.00           C
ATOM   3666  CG  LEU A 387     -24.691  28.410  11.704  1.00  0.00           C
ATOM   3667  CD1 LEU A 387     -25.655  29.360  12.412  1.00  0.00           C
ATOM   3668  CD2 LEU A 387     -23.509  27.928  12.602  1.00  0.00           C
ATOM   3669  HN  LEU A 387     -25.728  28.151   8.636  1.00  0.00           H
ATOM   3670  HA  LEU A 387     -24.326  26.101  10.163  1.00  0.00           H
ATOM   3671  HB1 LEU A 387     -25.988  26.824  12.095  1.00  0.00           H
ATOM   3672  HB2 LEU A 387     -26.634  27.872  10.793  1.00  0.00           H
ATOM   3673  HG  LEU A 387     -24.229  28.937  10.842  1.00  0.00           H
ATOM   3674 1HD1 LEU A 387     -26.454  29.935  11.896  1.00  0.00           H
ATOM   3675 2HD1 LEU A 387     -25.098  30.215  12.852  1.00  0.00           H
ATOM   3676 3HD1 LEU A 387     -25.905  28.916  13.398  1.00  0.00           H
ATOM   3677 1HD2 LEU A 387     -22.831  28.727  12.970  1.00  0.00           H
ATOM   3678 2HD2 LEU A 387     -22.835  27.298  11.982  1.00  0.00           H
ATOM   3679 3HD2 LEU A 387     -23.873  27.276  13.425  1.00  0.00           H
ATOM   3680  N   ALA A 388     -27.358  25.347   9.182  1.00  0.00           N
ATOM   3681  CA  ALA A 388     -28.201  24.187   8.849  1.00  0.00           C
ATOM   3682  C   ALA A 388     -27.491  23.106   8.035  1.00  0.00           C
ATOM   3683  O   ALA A 388     -27.649  21.885   8.283  1.00  0.00           O
ATOM   3684  CB  ALA A 388     -29.547  24.694   8.194  1.00  0.00           C
ATOM   3685  HN  ALA A 388     -27.759  26.197   8.853  1.00  0.00           H
ATOM   3686  HA  ALA A 388     -28.635  23.758   9.741  1.00  0.00           H
ATOM   3687  HB1 ALA A 388     -29.477  25.025   7.135  1.00  0.00           H
ATOM   3688  HB2 ALA A 388     -29.853  25.551   8.831  1.00  0.00           H
ATOM   3689  HB3 ALA A 388     -30.331  23.913   8.302  1.00  0.00           H
ATOM   3690  N   GLY A 389     -26.737  23.499   6.961  1.00  0.00           N
ATOM   3691  CA  GLY A 389     -25.819  22.660   6.299  1.00  0.00           C
ATOM   3692  C   GLY A 389     -24.785  21.948   7.110  1.00  0.00           C
ATOM   3693  O   GLY A 389     -24.587  20.791   7.112  1.00  0.00           O
ATOM   3694  HN  GLY A 389     -26.736  24.478   6.771  1.00  0.00           H
ATOM   3695  HA1 GLY A 389     -25.243  23.311   5.657  1.00  0.00           H
ATOM   3696  HA2 GLY A 389     -26.278  21.873   5.721  1.00  0.00           H
ATOM   3697  N   ILE A 390     -24.003  22.678   7.904  1.00  0.00           N
ATOM   3698  CA  ILE A 390     -22.912  22.162   8.675  1.00  0.00           C
ATOM   3699  C   ILE A 390     -23.342  21.213   9.737  1.00  0.00           C
ATOM   3700  O   ILE A 390     -22.755  20.143   9.928  1.00  0.00           O
ATOM   3701  CB  ILE A 390     -21.989  23.252   9.201  1.00  0.00           C
ATOM   3702  CG1 ILE A 390     -21.215  24.019   8.014  1.00  0.00           C
ATOM   3703  CG2 ILE A 390     -20.921  22.796  10.187  1.00  0.00           C
ATOM   3704  CD  ILE A 390     -20.128  23.290   7.450  1.00  0.00           C
ATOM   3705  HN  ILE A 390     -24.272  23.632   8.011  1.00  0.00           H
ATOM   3706  HA  ILE A 390     -22.242  21.689   7.973  1.00  0.00           H
ATOM   3707  HB  ILE A 390     -22.706  23.967   9.659  1.00  0.00           H
ATOM   3708 1HG1 ILE A 390     -20.872  24.934   8.542  1.00  0.00           H
ATOM   3709 2HG1 ILE A 390     -21.957  24.250   7.220  1.00  0.00           H
ATOM   3710 1HG2 ILE A 390     -20.422  21.914   9.733  1.00  0.00           H
ATOM   3711 2HG2 ILE A 390     -21.328  22.439  11.158  1.00  0.00           H
ATOM   3712 3HG2 ILE A 390     -20.128  23.529  10.447  1.00  0.00           H
ATOM   3713  HD1 ILE A 390     -19.235  23.167   8.100  1.00  0.00           H
ATOM   3714  HD2 ILE A 390     -19.753  23.892   6.596  1.00  0.00           H
ATOM   3715  HD3 ILE A 390     -20.298  22.259   7.074  1.00  0.00           H
ATOM   3716  N   ILE A 391     -24.491  21.456  10.370  1.00  0.00           N
ATOM   3717  CA  ILE A 391     -25.113  20.562  11.354  1.00  0.00           C
ATOM   3718  C   ILE A 391     -25.667  19.282  10.683  1.00  0.00           C
ATOM   3719  O   ILE A 391     -25.350  18.143  11.121  1.00  0.00           O
ATOM   3720  CB  ILE A 391     -26.251  21.291  12.108  1.00  0.00           C
ATOM   3721  CG1 ILE A 391     -25.664  22.512  12.885  1.00  0.00           C
ATOM   3722  CG2 ILE A 391     -27.146  20.391  12.997  1.00  0.00           C
ATOM   3723  CD  ILE A 391     -26.766  23.665  13.082  1.00  0.00           C
ATOM   3724  HN  ILE A 391     -24.902  22.360  10.276  1.00  0.00           H
ATOM   3725  HA  ILE A 391     -24.400  20.256  12.105  1.00  0.00           H
ATOM   3726  HB  ILE A 391     -26.921  21.705  11.325  1.00  0.00           H
ATOM   3727 1HG1 ILE A 391     -24.770  22.963  12.402  1.00  0.00           H
ATOM   3728 2HG1 ILE A 391     -25.276  22.191  13.876  1.00  0.00           H
ATOM   3729 1HG2 ILE A 391     -27.824  20.955  13.674  1.00  0.00           H
ATOM   3730 2HG2 ILE A 391     -26.460  19.870  13.698  1.00  0.00           H
ATOM   3731 3HG2 ILE A 391     -27.606  19.605  12.363  1.00  0.00           H
ATOM   3732  HD1 ILE A 391     -26.240  24.523  13.553  1.00  0.00           H
ATOM   3733  HD2 ILE A 391     -27.599  23.280  13.708  1.00  0.00           H
ATOM   3734  HD3 ILE A 391     -27.109  24.040  12.094  1.00  0.00           H
ATOM   3735  N   SER A 392     -26.270  19.414   9.543  1.00  0.00           N
ATOM   3736  CA  SER A 392     -26.579  18.275   8.644  1.00  0.00           C
ATOM   3737  C   SER A 392     -25.293  17.447   8.188  1.00  0.00           C
ATOM   3738  O   SER A 392     -25.280  16.216   8.316  1.00  0.00           O
ATOM   3739  CB  SER A 392     -27.217  18.794   7.317  1.00  0.00           C
ATOM   3740  OG  SER A 392     -28.613  19.237   7.534  1.00  0.00           O
ATOM   3741  HN  SER A 392     -26.638  20.278   9.210  1.00  0.00           H
ATOM   3742  HA  SER A 392     -27.326  17.591   9.016  1.00  0.00           H
ATOM   3743  HB1 SER A 392     -27.228  17.948   6.598  1.00  0.00           H
ATOM   3744  HB2 SER A 392     -26.568  19.548   6.823  1.00  0.00           H
ATOM   3745  HG1 SER A 392     -28.507  20.154   7.799  1.00  0.00           H
ATOM   3746  N   LEU A 393     -24.219  18.169   7.716  1.00  0.00           N
ATOM   3747  CA  LEU A 393     -23.127  17.459   7.152  1.00  0.00           C
ATOM   3748  C   LEU A 393     -22.424  16.615   8.210  1.00  0.00           C
ATOM   3749  O   LEU A 393     -21.881  15.555   7.935  1.00  0.00           O
ATOM   3750  CB  LEU A 393     -22.218  18.502   6.377  1.00  0.00           C
ATOM   3751  CG  LEU A 393     -22.811  18.964   5.064  1.00  0.00           C
ATOM   3752  CD1 LEU A 393     -22.152  20.322   4.637  1.00  0.00           C
ATOM   3753  CD2 LEU A 393     -22.548  17.889   3.990  1.00  0.00           C
ATOM   3754  HN  LEU A 393     -24.245  19.166   7.744  1.00  0.00           H
ATOM   3755  HA  LEU A 393     -23.455  16.700   6.457  1.00  0.00           H
ATOM   3756  HB1 LEU A 393     -21.209  18.072   6.200  1.00  0.00           H
ATOM   3757  HB2 LEU A 393     -22.104  19.377   7.051  1.00  0.00           H
ATOM   3758  HG  LEU A 393     -23.896  19.190   5.148  1.00  0.00           H
ATOM   3759 1HD1 LEU A 393     -21.073  20.298   4.901  1.00  0.00           H
ATOM   3760 2HD1 LEU A 393     -22.719  21.068   5.233  1.00  0.00           H
ATOM   3761 3HD1 LEU A 393     -22.232  20.589   3.561  1.00  0.00           H
ATOM   3762 1HD2 LEU A 393     -23.113  18.181   3.079  1.00  0.00           H
ATOM   3763 2HD2 LEU A 393     -22.828  16.905   4.423  1.00  0.00           H
ATOM   3764 3HD2 LEU A 393     -21.448  17.898   3.831  1.00  0.00           H
ATOM   3765  N   ASN A 394     -22.656  17.027   9.506  1.00  0.00           N
ATOM   3766  CA  ASN A 394     -22.242  16.172  10.619  1.00  0.00           C
ATOM   3767  C   ASN A 394     -23.051  14.861  10.805  1.00  0.00           C
ATOM   3768  O   ASN A 394     -22.493  13.861  11.213  1.00  0.00           O
ATOM   3769  CB  ASN A 394     -22.442  16.955  11.916  1.00  0.00           C
ATOM   3770  CG  ASN A 394     -21.435  16.508  13.082  1.00  0.00           C
ATOM   3771  ND2 ASN A 394     -21.963  16.057  14.243  1.00  0.00           N
ATOM   3772  OD1 ASN A 394     -20.210  16.380  12.763  1.00  0.00           O
ATOM   3773  HN  ASN A 394     -23.289  17.756   9.753  1.00  0.00           H
ATOM   3774  HA  ASN A 394     -21.217  15.858  10.483  1.00  0.00           H
ATOM   3775  HB1 ASN A 394     -23.452  16.759  12.335  1.00  0.00           H
ATOM   3776  HB2 ASN A 394     -22.380  18.056  11.777  1.00  0.00           H
ATOM   3777 1HD2 ASN A 394     -21.374  15.409  14.727  1.00  0.00           H
ATOM   3778 2HD2 ASN A 394     -22.920  16.240  14.471  1.00  0.00           H
HETATM 3779  N   HSD A 395     -24.350  14.716  10.393  1.00  0.00           N
HETATM 3780  CA  HSD A 395     -25.223  13.531  10.331  1.00  0.00           C
HETATM 3781  C   HSD A 395     -24.835  12.708   9.153  1.00  0.00           C
HETATM 3782  O   HSD A 395     -24.835  11.457   9.172  1.00  0.00           O
HETATM 3783  CB  HSD A 395     -26.651  14.056  10.001  1.00  0.00           C
HETATM 3784  CG  HSD A 395     -27.838  13.145  10.195  1.00  0.00           C
HETATM 3785  CD2 HSD A 395     -28.830  12.905   9.335  1.00  0.00           C
HETATM 3786  ND1 HSD A 395     -28.338  12.751  11.426  1.00  0.00           N
HETATM 3787  CE1 HSD A 395     -29.590  12.265  11.239  1.00  0.00           C
HETATM 3788  NE2 HSD A 395     -29.891  12.296   9.969  1.00  0.00           N
HETATM 3789  HN  HSD A 395     -24.800  15.566  10.130  1.00  0.00           H
HETATM 3790  HA  HSD A 395     -25.140  12.813  11.135  1.00  0.00           H
HETATM 3791  HB1 HSD A 395     -26.771  14.429   8.962  1.00  0.00           H
HETATM 3792  HB2 HSD A 395     -26.758  14.904  10.710  1.00  0.00           H
HETATM 3793  HD1 HSD A 395     -27.975  12.961  12.334  1.00  0.00           H
HETATM 3794  HD2 HSD A 395     -28.856  13.044   8.262  1.00  0.00           H
HETATM 3795  HE1 HSD A 395     -30.211  11.710  11.941  1.00  0.00           H
ATOM   3796  N   VAL A 396     -24.387  13.268   8.000  1.00  0.00           N
ATOM   3797  CA  VAL A 396     -23.928  12.593   6.778  1.00  0.00           C
ATOM   3798  C   VAL A 396     -22.537  11.973   7.045  1.00  0.00           C
ATOM   3799  O   VAL A 396     -22.262  10.897   6.478  1.00  0.00           O
ATOM   3800  CB  VAL A 396     -23.818  13.519   5.620  1.00  0.00           C
ATOM   3801  CG1 VAL A 396     -23.479  12.762   4.265  1.00  0.00           C
ATOM   3802  CG2 VAL A 396     -25.261  14.069   5.386  1.00  0.00           C
ATOM   3803  HN  VAL A 396     -24.230  14.251   7.964  1.00  0.00           H
ATOM   3804  HA  VAL A 396     -24.543  11.724   6.595  1.00  0.00           H
ATOM   3805  HB  VAL A 396     -23.124  14.373   5.779  1.00  0.00           H
ATOM   3806 1HG1 VAL A 396     -23.997  11.788   4.134  1.00  0.00           H
ATOM   3807 2HG1 VAL A 396     -22.382  12.586   4.230  1.00  0.00           H
ATOM   3808 3HG1 VAL A 396     -23.890  13.445   3.491  1.00  0.00           H
ATOM   3809 1HG2 VAL A 396     -25.759  14.515   6.273  1.00  0.00           H
ATOM   3810 2HG2 VAL A 396     -25.789  13.140   5.082  1.00  0.00           H
ATOM   3811 3HG2 VAL A 396     -25.463  14.805   4.579  1.00  0.00           H
ATOM   3812  N   ARG A 397     -21.706  12.384   7.994  1.00  0.00           N
ATOM   3813  CA  ARG A 397     -20.448  11.700   8.323  1.00  0.00           C
ATOM   3814  C   ARG A 397     -20.685  10.160   8.740  1.00  0.00           C
ATOM   3815  O   ARG A 397     -19.998   9.276   8.253  1.00  0.00           O
ATOM   3816  CB  ARG A 397     -19.856  12.383   9.533  1.00  0.00           C
ATOM   3817  CG  ARG A 397     -19.113  13.716   9.267  1.00  0.00           C
ATOM   3818  CD  ARG A 397     -18.848  14.463  10.578  1.00  0.00           C
ATOM   3819  NE  ARG A 397     -17.711  13.853  11.356  1.00  0.00           N
ATOM   3820  CZ  ARG A 397     -17.175  14.396  12.474  1.00  0.00           C
ATOM   3821  NH1 ARG A 397     -17.647  15.505  13.005  1.00  0.00           N
ATOM   3822  NH2 ARG A 397     -16.089  14.007  13.064  1.00  0.00           N
ATOM   3823  HN  ARG A 397     -21.905  13.225   8.493  1.00  0.00           H
ATOM   3824  HA  ARG A 397     -19.825  11.625   7.444  1.00  0.00           H
ATOM   3825  HB1 ARG A 397     -19.194  11.641  10.027  1.00  0.00           H
ATOM   3826  HB2 ARG A 397     -20.652  12.501  10.297  1.00  0.00           H
ATOM   3827  HG1 ARG A 397     -19.734  14.342   8.591  1.00  0.00           H
ATOM   3828  HG2 ARG A 397     -18.196  13.420   8.715  1.00  0.00           H
ATOM   3829  HD1 ARG A 397     -19.719  14.409  11.266  1.00  0.00           H
ATOM   3830  HD2 ARG A 397     -18.584  15.509  10.312  1.00  0.00           H
ATOM   3831  HE  ARG A 397     -17.361  12.983  11.011  1.00  0.00           H
ATOM   3832 1HH1 ARG A 397     -18.620  15.682  12.853  1.00  0.00           H
ATOM   3833 2HH1 ARG A 397     -17.370  15.603  13.960  1.00  0.00           H
ATOM   3834 1HH2 ARG A 397     -15.678  13.206  12.629  1.00  0.00           H
ATOM   3835 2HH2 ARG A 397     -15.820  14.454  13.917  1.00  0.00           H
ATOM   3836  N   GLN A 398     -21.823   9.881   9.464  1.00  0.00           N
ATOM   3837  CA  GLN A 398     -22.327   8.527   9.685  1.00  0.00           C
ATOM   3838  C   GLN A 398     -22.700   7.685   8.517  1.00  0.00           C
ATOM   3839  O   GLN A 398     -22.294   6.545   8.455  1.00  0.00           O
ATOM   3840  CB  GLN A 398     -23.509   8.610  10.787  1.00  0.00           C
ATOM   3841  CG  GLN A 398     -23.044   9.246  12.131  1.00  0.00           C
ATOM   3842  CD  GLN A 398     -21.925   8.388  12.714  1.00  0.00           C
ATOM   3843  NE2 GLN A 398     -20.674   8.918  12.661  1.00  0.00           N
ATOM   3844  OE1 GLN A 398     -22.047   7.209  13.136  1.00  0.00           O
ATOM   3845  HN  GLN A 398     -22.406  10.646   9.724  1.00  0.00           H
ATOM   3846  HA  GLN A 398     -21.529   7.973  10.157  1.00  0.00           H
ATOM   3847  HB1 GLN A 398     -23.878   7.573  10.933  1.00  0.00           H
ATOM   3848  HB2 GLN A 398     -24.389   9.162  10.395  1.00  0.00           H
ATOM   3849  HG1 GLN A 398     -23.860   9.364  12.875  1.00  0.00           H
ATOM   3850  HG2 GLN A 398     -22.740  10.266  11.811  1.00  0.00           H
ATOM   3851 1HE2 GLN A 398     -20.732   9.907  12.515  1.00  0.00           H
ATOM   3852 2HE2 GLN A 398     -19.873   8.371  12.900  1.00  0.00           H
ATOM   3853  N   VAL A 399     -23.416   8.266   7.584  1.00  0.00           N
ATOM   3854  CA  VAL A 399     -23.814   7.672   6.261  1.00  0.00           C
ATOM   3855  C   VAL A 399     -22.538   7.322   5.348  1.00  0.00           C
ATOM   3856  O   VAL A 399     -22.542   6.309   4.669  1.00  0.00           O
ATOM   3857  CB  VAL A 399     -24.778   8.676   5.605  1.00  0.00           C
ATOM   3858  CG1 VAL A 399     -25.284   8.199   4.215  1.00  0.00           C
ATOM   3859  CG2 VAL A 399     -26.007   8.941   6.541  1.00  0.00           C
ATOM   3860  HN  VAL A 399     -23.619   9.236   7.700  1.00  0.00           H
ATOM   3861  HA  VAL A 399     -24.334   6.758   6.508  1.00  0.00           H
ATOM   3862  HB  VAL A 399     -24.247   9.632   5.408  1.00  0.00           H
ATOM   3863 1HG1 VAL A 399     -24.557   7.980   3.404  1.00  0.00           H
ATOM   3864 2HG1 VAL A 399     -25.849   8.990   3.677  1.00  0.00           H
ATOM   3865 3HG1 VAL A 399     -25.863   7.291   4.485  1.00  0.00           H
ATOM   3866 1HG2 VAL A 399     -26.769   9.604   6.079  1.00  0.00           H
ATOM   3867 2HG2 VAL A 399     -25.705   9.328   7.538  1.00  0.00           H
ATOM   3868 3HG2 VAL A 399     -26.526   7.984   6.765  1.00  0.00           H
ATOM   3869  N   ILE A 400     -21.562   8.285   5.408  1.00  0.00           N
ATOM   3870  CA  ILE A 400     -20.522   8.303   4.429  1.00  0.00           C
ATOM   3871  C   ILE A 400     -19.237   7.964   5.127  1.00  0.00           C
ATOM   3872  O   ILE A 400     -18.610   8.802   5.676  1.00  0.00           O
ATOM   3873  CB  ILE A 400     -20.536   9.681   3.755  1.00  0.00           C
ATOM   3874  CG1 ILE A 400     -21.800   9.832   2.878  1.00  0.00           C
ATOM   3875  CG2 ILE A 400     -19.180   9.980   2.979  1.00  0.00           C
ATOM   3876  CD  ILE A 400     -21.807   8.887   1.675  1.00  0.00           C
ATOM   3877  HN  ILE A 400     -21.608   9.073   6.017  1.00  0.00           H
ATOM   3878  HA  ILE A 400     -20.585   7.487   3.725  1.00  0.00           H
ATOM   3879  HB  ILE A 400     -20.631  10.450   4.550  1.00  0.00           H
ATOM   3880 1HG1 ILE A 400     -21.702  10.901   2.596  1.00  0.00           H
ATOM   3881 2HG1 ILE A 400     -22.743   9.751   3.460  1.00  0.00           H
ATOM   3882 1HG2 ILE A 400     -19.287  10.712   2.150  1.00  0.00           H
ATOM   3883 2HG2 ILE A 400     -18.851   9.132   2.342  1.00  0.00           H
ATOM   3884 3HG2 ILE A 400     -18.367  10.210   3.701  1.00  0.00           H
ATOM   3885  HD1 ILE A 400     -22.725   9.078   1.078  1.00  0.00           H
ATOM   3886  HD2 ILE A 400     -22.032   7.856   2.024  1.00  0.00           H
ATOM   3887  HD3 ILE A 400     -20.896   9.085   1.071  1.00  0.00           H
ATOM   3888  N   GLN A 401     -18.749   6.722   5.129  1.00  0.00           N
ATOM   3889  CA  GLN A 401     -17.505   6.285   5.739  1.00  0.00           C
ATOM   3890  C   GLN A 401     -16.792   5.431   4.667  1.00  0.00           C
ATOM   3891  O   GLN A 401     -15.853   4.711   4.905  1.00  0.00           O
ATOM   3892  CB  GLN A 401     -17.615   5.418   7.037  1.00  0.00           C
ATOM   3893  CG  GLN A 401     -18.728   6.010   7.968  1.00  0.00           C
ATOM   3894  CD  GLN A 401     -18.550   5.464   9.351  1.00  0.00           C
ATOM   3895  NE2 GLN A 401     -17.576   6.062  10.111  1.00  0.00           N
ATOM   3896  OE1 GLN A 401     -19.308   4.548   9.809  1.00  0.00           O
ATOM   3897  HN  GLN A 401     -19.168   5.937   4.681  1.00  0.00           H
ATOM   3898  HA  GLN A 401     -16.892   7.146   5.961  1.00  0.00           H
ATOM   3899  HB1 GLN A 401     -16.636   5.213   7.521  1.00  0.00           H
ATOM   3900  HB2 GLN A 401     -18.120   4.455   6.806  1.00  0.00           H
ATOM   3901  HG1 GLN A 401     -19.758   5.802   7.607  1.00  0.00           H
ATOM   3902  HG2 GLN A 401     -18.610   7.114   7.934  1.00  0.00           H
ATOM   3903 1HE2 GLN A 401     -16.873   6.642   9.698  1.00  0.00           H
ATOM   3904 2HE2 GLN A 401     -17.533   5.793  11.073  1.00  0.00           H
HETATM 3905  N   HSD A 402     -17.292   5.424   3.430  1.00  0.00           N
HETATM 3906  CA  HSD A 402     -16.611   4.723   2.343  1.00  0.00           C
HETATM 3907  C   HSD A 402     -16.155   5.752   1.348  1.00  0.00           C
HETATM 3908  O   HSD A 402     -16.954   6.537   0.829  1.00  0.00           O
HETATM 3909  CB  HSD A 402     -17.481   3.639   1.710  1.00  0.00           C
HETATM 3910  CG  HSD A 402     -18.088   2.668   2.727  1.00  0.00           C
HETATM 3911  CD2 HSD A 402     -19.384   2.451   3.108  1.00  0.00           C
HETATM 3912  ND1 HSD A 402     -17.310   1.891   3.541  1.00  0.00           N
HETATM 3913  CE1 HSD A 402     -18.099   1.243   4.397  1.00  0.00           C
HETATM 3914  NE2 HSD A 402     -19.383   1.525   4.149  1.00  0.00           N
HETATM 3915  HN  HSD A 402     -18.039   5.975   3.068  1.00  0.00           H
HETATM 3916  HA  HSD A 402     -15.798   4.133   2.739  1.00  0.00           H
HETATM 3917  HB1 HSD A 402     -16.921   3.072   0.937  1.00  0.00           H
HETATM 3918  HB2 HSD A 402     -18.300   4.145   1.155  1.00  0.00           H
HETATM 3919  HD1 HSD A 402     -16.313   1.870   3.481  1.00  0.00           H
HETATM 3920  HD2 HSD A 402     -20.275   2.938   2.731  1.00  0.00           H
HETATM 3921  HE1 HSD A 402     -17.823   0.427   5.064  1.00  0.00           H
ATOM   3922  N   ASP A 403     -14.795   5.765   0.917  1.00  0.00           N
ATOM   3923  CA  ASP A 403     -13.613   5.026   1.443  1.00  0.00           C
ATOM   3924  C   ASP A 403     -13.027   5.842   2.557  1.00  0.00           C
ATOM   3925  O   ASP A 403     -13.572   6.882   2.965  1.00  0.00           O
ATOM   3926  CB  ASP A 403     -12.657   4.646   0.221  1.00  0.00           C
ATOM   3927  CG  ASP A 403     -11.591   5.666  -0.175  1.00  0.00           C
ATOM   3928  OD1 ASP A 403     -11.716   6.932   0.029  1.00  0.00           O
ATOM   3929  OD2 ASP A 403     -10.651   5.209  -0.813  1.00  0.00           O
ATOM   3930  HN  ASP A 403     -14.581   6.473   0.248  1.00  0.00           H
ATOM   3931  HA  ASP A 403     -13.872   4.045   1.813  1.00  0.00           H
ATOM   3932  HB1 ASP A 403     -13.253   4.445  -0.695  1.00  0.00           H
ATOM   3933  HB2 ASP A 403     -12.132   3.723   0.549  1.00  0.00           H
ATOM   3934  N   GLY A 404     -11.962   5.357   3.259  1.00  0.00           N
ATOM   3935  CA  GLY A 404     -11.301   6.195   4.236  1.00  0.00           C
ATOM   3936  C   GLY A 404     -10.802   7.632   3.856  1.00  0.00           C
ATOM   3937  O   GLY A 404     -10.842   8.542   4.690  1.00  0.00           O
ATOM   3938  HN  GLY A 404     -11.623   4.428   3.126  1.00  0.00           H
ATOM   3939  HA1 GLY A 404     -10.442   5.690   4.656  1.00  0.00           H
ATOM   3940  HA2 GLY A 404     -12.064   6.353   4.984  1.00  0.00           H
ATOM   3941  N   ARG A 405     -10.380   7.854   2.586  1.00  0.00           N
ATOM   3942  CA  ARG A 405      -9.933   9.137   2.096  1.00  0.00           C
ATOM   3943  C   ARG A 405     -11.165  10.049   1.799  1.00  0.00           C
ATOM   3944  O   ARG A 405     -11.152  11.278   1.846  1.00  0.00           O
ATOM   3945  CB  ARG A 405      -9.114   9.030   0.843  1.00  0.00           C
ATOM   3946  CG  ARG A 405      -7.720   8.254   1.005  1.00  0.00           C
ATOM   3947  CD  ARG A 405      -7.073   7.736  -0.293  1.00  0.00           C
ATOM   3948  NE  ARG A 405      -7.906   6.574  -0.842  1.00  0.00           N
ATOM   3949  CZ  ARG A 405      -7.617   5.908  -1.960  1.00  0.00           C
ATOM   3950  NH1 ARG A 405      -6.581   6.229  -2.779  1.00  0.00           N
ATOM   3951  NH2 ARG A 405      -8.454   4.977  -2.440  1.00  0.00           N
ATOM   3952  HN  ARG A 405     -10.535   7.120   1.930  1.00  0.00           H
ATOM   3953  HA  ARG A 405      -9.247   9.703   2.708  1.00  0.00           H
ATOM   3954  HB1 ARG A 405      -8.875  10.004   0.365  1.00  0.00           H
ATOM   3955  HB2 ARG A 405      -9.745   8.526   0.081  1.00  0.00           H
ATOM   3956  HG1 ARG A 405      -7.766   7.522   1.840  1.00  0.00           H
ATOM   3957  HG2 ARG A 405      -7.000   9.016   1.375  1.00  0.00           H
ATOM   3958  HD1 ARG A 405      -6.019   7.389  -0.234  1.00  0.00           H
ATOM   3959  HD2 ARG A 405      -7.138   8.469  -1.126  1.00  0.00           H
ATOM   3960  HE  ARG A 405      -8.838   6.399  -0.526  1.00  0.00           H
ATOM   3961 1HH1 ARG A 405      -6.055   7.071  -2.652  1.00  0.00           H
ATOM   3962 2HH1 ARG A 405      -6.555   5.796  -3.680  1.00  0.00           H
ATOM   3963 1HH2 ARG A 405      -9.295   4.916  -1.903  1.00  0.00           H
ATOM   3964 2HH2 ARG A 405      -8.434   4.762  -3.417  1.00  0.00           H
ATOM   3965  N   ASN A 406     -12.327   9.417   1.507  1.00  0.00           N
ATOM   3966  CA  ASN A 406     -13.595  10.103   1.225  1.00  0.00           C
ATOM   3967  C   ASN A 406     -14.167  10.625   2.545  1.00  0.00           C
ATOM   3968  O   ASN A 406     -14.752  11.684   2.537  1.00  0.00           O
ATOM   3969  CB  ASN A 406     -14.614   9.132   0.521  1.00  0.00           C
ATOM   3970  CG  ASN A 406     -15.846   9.833  -0.142  1.00  0.00           C
ATOM   3971  ND2 ASN A 406     -16.944   9.025  -0.354  1.00  0.00           N
ATOM   3972  OD1 ASN A 406     -15.823  11.031  -0.500  1.00  0.00           O
ATOM   3973  HN  ASN A 406     -12.372   8.421   1.505  1.00  0.00           H
ATOM   3974  HA  ASN A 406     -13.519  10.942   0.550  1.00  0.00           H
ATOM   3975  HB1 ASN A 406     -14.848   8.335   1.258  1.00  0.00           H
ATOM   3976  HB2 ASN A 406     -14.022   8.542  -0.210  1.00  0.00           H
ATOM   3977 1HD2 ASN A 406     -17.077   8.189   0.180  1.00  0.00           H
ATOM   3978 2HD2 ASN A 406     -17.650   9.450  -0.920  1.00  0.00           H
ATOM   3979  N   GLN A 407     -13.964   9.854   3.695  1.00  0.00           N
ATOM   3980  CA  GLN A 407     -14.407  10.221   5.041  1.00  0.00           C
ATOM   3981  C   GLN A 407     -13.746  11.556   5.455  1.00  0.00           C
ATOM   3982  O   GLN A 407     -14.425  12.480   5.888  1.00  0.00           O
ATOM   3983  CB  GLN A 407     -14.324   8.992   6.039  1.00  0.00           C
ATOM   3984  CG  GLN A 407     -13.987   9.283   7.563  1.00  0.00           C
ATOM   3985  CD  GLN A 407     -14.314   8.149   8.447  1.00  0.00           C
ATOM   3986  NE2 GLN A 407     -13.216   7.381   8.727  1.00  0.00           N
ATOM   3987  OE1 GLN A 407     -15.435   7.889   8.975  1.00  0.00           O
ATOM   3988  HN  GLN A 407     -13.516   8.970   3.582  1.00  0.00           H
ATOM   3989  HA  GLN A 407     -15.461  10.448   4.985  1.00  0.00           H
ATOM   3990  HB1 GLN A 407     -13.594   8.281   5.595  1.00  0.00           H
ATOM   3991  HB2 GLN A 407     -15.302   8.473   6.121  1.00  0.00           H
ATOM   3992  HG1 GLN A 407     -14.619  10.147   7.857  1.00  0.00           H
ATOM   3993  HG2 GLN A 407     -12.939   9.648   7.619  1.00  0.00           H
ATOM   3994 1HE2 GLN A 407     -13.283   6.727   9.482  1.00  0.00           H
ATOM   3995 2HE2 GLN A 407     -12.334   7.605   8.313  1.00  0.00           H
ATOM   3996  N   GLU A 408     -12.384  11.650   5.394  1.00  0.00           N
ATOM   3997  CA  GLU A 408     -11.778  12.905   5.717  1.00  0.00           C
ATOM   3998  C   GLU A 408     -12.172  13.996   4.647  1.00  0.00           C
ATOM   3999  O   GLU A 408     -12.304  15.165   4.942  1.00  0.00           O
ATOM   4000  CB  GLU A 408     -10.268  12.706   5.820  1.00  0.00           C
ATOM   4001  CG  GLU A 408      -9.888  11.838   7.097  1.00  0.00           C
ATOM   4002  CD  GLU A 408     -10.597  12.273   8.387  1.00  0.00           C
ATOM   4003  OE1 GLU A 408     -11.053  11.419   9.152  1.00  0.00           O
ATOM   4004  OE2 GLU A 408     -10.530  13.444   8.797  1.00  0.00           O
ATOM   4005  HN  GLU A 408     -11.914  10.821   5.100  1.00  0.00           H
ATOM   4006  HA  GLU A 408     -12.109  13.048   6.734  1.00  0.00           H
ATOM   4007  HB1 GLU A 408      -9.799  13.712   5.859  1.00  0.00           H
ATOM   4008  HB2 GLU A 408      -9.978  12.184   4.883  1.00  0.00           H
ATOM   4009  HG1 GLU A 408      -8.786  11.940   7.198  1.00  0.00           H
ATOM   4010  HG2 GLU A 408     -10.255  10.807   6.913  1.00  0.00           H
ATOM   4011  N   LYS A 409     -12.319  13.659   3.395  1.00  0.00           N
ATOM   4012  CA  LYS A 409     -12.570  14.568   2.323  1.00  0.00           C
ATOM   4013  C   LYS A 409     -13.908  15.231   2.413  1.00  0.00           C
ATOM   4014  O   LYS A 409     -14.040  16.448   2.118  1.00  0.00           O
ATOM   4015  CB  LYS A 409     -12.489  13.755   0.931  1.00  0.00           C
ATOM   4016  CG  LYS A 409     -13.159  14.489  -0.326  1.00  0.00           C
ATOM   4017  CD  LYS A 409     -13.171  13.641  -1.625  1.00  0.00           C
ATOM   4018  CE  LYS A 409     -13.927  14.220  -2.823  1.00  0.00           C
ATOM   4019  NZ  LYS A 409     -14.170  13.123  -3.821  1.00  0.00           N
ATOM   4020  HN  LYS A 409     -12.232  12.709   3.109  1.00  0.00           H
ATOM   4021  HA  LYS A 409     -11.930  15.439   2.332  1.00  0.00           H
ATOM   4022  HB1 LYS A 409     -13.206  12.912   1.028  1.00  0.00           H
ATOM   4023  HB2 LYS A 409     -11.483  13.364   0.669  1.00  0.00           H
ATOM   4024  HG1 LYS A 409     -12.656  15.440  -0.602  1.00  0.00           H
ATOM   4025  HG2 LYS A 409     -14.176  14.842  -0.049  1.00  0.00           H
ATOM   4026  HD1 LYS A 409     -13.672  12.751  -1.184  1.00  0.00           H
ATOM   4027  HD2 LYS A 409     -12.113  13.437  -1.892  1.00  0.00           H
ATOM   4028  HE1 LYS A 409     -13.432  15.048  -3.376  1.00  0.00           H
ATOM   4029  HE2 LYS A 409     -14.950  14.568  -2.568  1.00  0.00           H
ATOM   4030  HZ1 LYS A 409     -14.791  12.446  -3.334  1.00  0.00           H
ATOM   4031  HZ2 LYS A 409     -13.207  12.794  -4.041  1.00  0.00           H
ATOM   4032  HZ3 LYS A 409     -14.643  13.367  -4.714  1.00  0.00           H
ATOM   4033  N   LEU A 410     -14.960  14.566   2.906  1.00  0.00           N
ATOM   4034  CA  LEU A 410     -16.205  15.259   3.381  1.00  0.00           C
ATOM   4035  C   LEU A 410     -15.889  16.196   4.560  1.00  0.00           C
ATOM   4036  O   LEU A 410     -16.281  17.335   4.534  1.00  0.00           O
ATOM   4037  CB  LEU A 410     -17.249  14.199   3.838  1.00  0.00           C
ATOM   4038  CG  LEU A 410     -18.500  14.837   4.576  1.00  0.00           C
ATOM   4039  CD1 LEU A 410     -19.793  14.114   4.106  1.00  0.00           C
ATOM   4040  CD2 LEU A 410     -18.395  14.660   6.038  1.00  0.00           C
ATOM   4041  HN  LEU A 410     -14.811  13.593   3.063  1.00  0.00           H
ATOM   4042  HA  LEU A 410     -16.526  15.878   2.556  1.00  0.00           H
ATOM   4043  HB1 LEU A 410     -16.791  13.290   4.284  1.00  0.00           H
ATOM   4044  HB2 LEU A 410     -17.629  13.733   2.905  1.00  0.00           H
ATOM   4045  HG  LEU A 410     -18.518  15.909   4.283  1.00  0.00           H
ATOM   4046 1HD1 LEU A 410     -20.682  14.616   4.546  1.00  0.00           H
ATOM   4047 2HD1 LEU A 410     -19.802  13.036   4.375  1.00  0.00           H
ATOM   4048 3HD1 LEU A 410     -19.887  14.182   3.001  1.00  0.00           H
ATOM   4049 1HD2 LEU A 410     -17.515  15.165   6.491  1.00  0.00           H
ATOM   4050 2HD2 LEU A 410     -18.265  13.581   6.269  1.00  0.00           H
ATOM   4051 3HD2 LEU A 410     -19.254  15.135   6.559  1.00  0.00           H
ATOM   4052  N   LYS A 411     -15.048  15.835   5.556  1.00  0.00           N
ATOM   4053  CA  LYS A 411     -14.634  16.694   6.653  1.00  0.00           C
ATOM   4054  C   LYS A 411     -13.891  17.989   6.294  1.00  0.00           C
ATOM   4055  O   LYS A 411     -14.106  19.050   6.869  1.00  0.00           O
ATOM   4056  CB  LYS A 411     -13.911  15.809   7.731  1.00  0.00           C
ATOM   4057  CG  LYS A 411     -14.762  14.816   8.438  1.00  0.00           C
ATOM   4058  CD  LYS A 411     -14.013  13.780   9.298  1.00  0.00           C
ATOM   4059  CE  LYS A 411     -13.194  14.323  10.432  1.00  0.00           C
ATOM   4060  NZ  LYS A 411     -12.163  13.376  10.821  1.00  0.00           N
ATOM   4061  HN  LYS A 411     -14.643  14.926   5.617  1.00  0.00           H
ATOM   4062  HA  LYS A 411     -15.488  17.120   7.157  1.00  0.00           H
ATOM   4063  HB1 LYS A 411     -13.663  16.537   8.533  1.00  0.00           H
ATOM   4064  HB2 LYS A 411     -13.023  15.300   7.298  1.00  0.00           H
ATOM   4065  HG1 LYS A 411     -15.203  14.216   7.614  1.00  0.00           H
ATOM   4066  HG2 LYS A 411     -15.526  15.422   8.970  1.00  0.00           H
ATOM   4067  HD1 LYS A 411     -13.264  13.236   8.684  1.00  0.00           H
ATOM   4068  HD2 LYS A 411     -14.668  12.979   9.701  1.00  0.00           H
ATOM   4069  HE1 LYS A 411     -13.801  14.584  11.325  1.00  0.00           H
ATOM   4070  HE2 LYS A 411     -12.675  15.242  10.083  1.00  0.00           H
ATOM   4071  HZ1 LYS A 411     -12.574  12.436  10.992  1.00  0.00           H
ATOM   4072  HZ2 LYS A 411     -11.620  13.664  11.661  1.00  0.00           H
ATOM   4073  HZ3 LYS A 411     -11.504  13.278  10.023  1.00  0.00           H
ATOM   4074  N   LYS A 412     -12.990  17.799   5.283  1.00  0.00           N
ATOM   4075  CA  LYS A 412     -12.228  18.849   4.602  1.00  0.00           C
ATOM   4076  C   LYS A 412     -13.178  19.794   3.889  1.00  0.00           C
ATOM   4077  O   LYS A 412     -13.063  21.012   4.070  1.00  0.00           O
ATOM   4078  CB  LYS A 412     -11.199  18.395   3.426  1.00  0.00           C
ATOM   4079  CG  LYS A 412      -9.957  17.559   4.015  1.00  0.00           C
ATOM   4080  CD  LYS A 412      -9.135  18.442   4.828  1.00  0.00           C
ATOM   4081  CE  LYS A 412      -7.916  17.891   5.646  1.00  0.00           C
ATOM   4082  NZ  LYS A 412      -7.095  18.920   6.367  1.00  0.00           N
ATOM   4083  HN  LYS A 412     -12.781  16.907   4.889  1.00  0.00           H
ATOM   4084  HA  LYS A 412     -11.772  19.386   5.421  1.00  0.00           H
ATOM   4085  HB1 LYS A 412     -10.717  19.286   2.970  1.00  0.00           H
ATOM   4086  HB2 LYS A 412     -11.668  17.649   2.748  1.00  0.00           H
ATOM   4087  HG1 LYS A 412      -9.500  17.291   3.039  1.00  0.00           H
ATOM   4088  HG2 LYS A 412     -10.348  16.593   4.402  1.00  0.00           H
ATOM   4089  HD1 LYS A 412      -9.668  18.867   5.706  1.00  0.00           H
ATOM   4090  HD2 LYS A 412      -8.776  19.275   4.186  1.00  0.00           H
ATOM   4091  HE1 LYS A 412      -7.257  17.227   5.046  1.00  0.00           H
ATOM   4092  HE2 LYS A 412      -8.461  17.290   6.405  1.00  0.00           H
ATOM   4093  HZ1 LYS A 412      -7.712  19.643   6.792  1.00  0.00           H
ATOM   4094  HZ2 LYS A 412      -6.486  19.361   5.648  1.00  0.00           H
ATOM   4095  HZ3 LYS A 412      -6.543  18.503   7.142  1.00  0.00           H
ATOM   4096  N   PHE A 413     -14.195  19.212   3.199  1.00  0.00           N
ATOM   4097  CA  PHE A 413     -15.322  19.939   2.618  1.00  0.00           C
ATOM   4098  C   PHE A 413     -16.093  20.771   3.641  1.00  0.00           C
ATOM   4099  O   PHE A 413     -16.507  21.875   3.266  1.00  0.00           O
ATOM   4100  CB  PHE A 413     -16.385  19.067   1.742  1.00  0.00           C
ATOM   4101  CG  PHE A 413     -17.639  19.839   1.264  1.00  0.00           C
ATOM   4102  CD1 PHE A 413     -18.820  19.824   2.056  1.00  0.00           C
ATOM   4103  CD2 PHE A 413     -17.645  20.495   0.082  1.00  0.00           C
ATOM   4104  CE1 PHE A 413     -20.043  20.456   1.588  1.00  0.00           C
ATOM   4105  CE2 PHE A 413     -18.885  21.009  -0.478  1.00  0.00           C
ATOM   4106  CZ  PHE A 413     -20.047  20.976   0.291  1.00  0.00           C
ATOM   4107  HN  PHE A 413     -14.131  18.220   3.277  1.00  0.00           H
ATOM   4108  HA  PHE A 413     -14.848  20.697   2.014  1.00  0.00           H
ATOM   4109  HB1 PHE A 413     -16.731  18.204   2.350  1.00  0.00           H
ATOM   4110  HB2 PHE A 413     -15.889  18.699   0.818  1.00  0.00           H
ATOM   4111  HD1 PHE A 413     -18.894  19.450   3.066  1.00  0.00           H
ATOM   4112  HD2 PHE A 413     -16.766  20.598  -0.538  1.00  0.00           H
ATOM   4113  HE1 PHE A 413     -20.981  20.319   2.105  1.00  0.00           H
ATOM   4114  HE2 PHE A 413     -18.881  21.506  -1.437  1.00  0.00           H
ATOM   4115  HZ  PHE A 413     -20.948  21.508   0.024  1.00  0.00           H
ATOM   4116  N   MET A 414     -16.306  20.352   4.850  1.00  0.00           N
ATOM   4117  CA  MET A 414     -17.043  21.044   5.875  1.00  0.00           C
ATOM   4118  C   MET A 414     -16.368  22.400   6.265  1.00  0.00           C
ATOM   4119  O   MET A 414     -16.971  23.479   6.445  1.00  0.00           O
ATOM   4120  CB  MET A 414     -17.476  20.177   7.169  1.00  0.00           C
ATOM   4121  CG  MET A 414     -18.510  19.079   6.912  1.00  0.00           C
ATOM   4122  SD  MET A 414     -18.501  17.831   8.332  1.00  0.00           S
ATOM   4123  CE  MET A 414     -19.708  18.702   9.370  1.00  0.00           C
ATOM   4124  HN  MET A 414     -16.171  19.381   5.037  1.00  0.00           H
ATOM   4125  HA  MET A 414     -17.998  21.315   5.451  1.00  0.00           H
ATOM   4126  HB1 MET A 414     -17.934  20.788   7.977  1.00  0.00           H
ATOM   4127  HB2 MET A 414     -16.500  19.868   7.600  1.00  0.00           H
ATOM   4128  HG1 MET A 414     -18.540  18.465   5.986  1.00  0.00           H
ATOM   4129  HG2 MET A 414     -19.519  19.536   6.985  1.00  0.00           H
ATOM   4130  HE1 MET A 414     -20.541  18.870   8.655  1.00  0.00           H
ATOM   4131  HE2 MET A 414     -19.449  19.745   9.650  1.00  0.00           H
ATOM   4132  HE3 MET A 414     -20.087  18.047  10.185  1.00  0.00           H
ATOM   4133  N   ILE A 415     -15.062  22.274   6.610  1.00  0.00           N
ATOM   4134  CA  ILE A 415     -14.162  23.363   6.965  1.00  0.00           C
ATOM   4135  C   ILE A 415     -14.097  24.275   5.775  1.00  0.00           C
ATOM   4136  O   ILE A 415     -14.073  25.487   5.898  1.00  0.00           O
ATOM   4137  CB  ILE A 415     -12.673  22.816   7.282  1.00  0.00           C
ATOM   4138  CG1 ILE A 415     -12.594  22.281   8.677  1.00  0.00           C
ATOM   4139  CG2 ILE A 415     -11.588  23.911   7.024  1.00  0.00           C
ATOM   4140  CD  ILE A 415     -11.504  21.257   8.829  1.00  0.00           C
ATOM   4141  HN  ILE A 415     -14.646  21.377   6.487  1.00  0.00           H
ATOM   4142  HA  ILE A 415     -14.471  24.010   7.772  1.00  0.00           H
ATOM   4143  HB  ILE A 415     -12.475  21.982   6.574  1.00  0.00           H
ATOM   4144 1HG1 ILE A 415     -13.576  21.894   9.023  1.00  0.00           H
ATOM   4145 2HG1 ILE A 415     -12.493  23.038   9.485  1.00  0.00           H
ATOM   4146 1HG2 ILE A 415     -11.596  24.412   6.033  1.00  0.00           H
ATOM   4147 2HG2 ILE A 415     -10.541  23.571   7.167  1.00  0.00           H
ATOM   4148 3HG2 ILE A 415     -11.784  24.764   7.709  1.00  0.00           H
ATOM   4149  HD1 ILE A 415     -11.368  21.049   9.912  1.00  0.00           H
ATOM   4150  HD2 ILE A 415     -10.541  21.721   8.526  1.00  0.00           H
ATOM   4151  HD3 ILE A 415     -11.839  20.344   8.291  1.00  0.00           H
ATOM   4152  N   ARG A 416     -14.023  23.710   4.609  1.00  0.00           N
ATOM   4153  CA  ARG A 416     -13.825  24.534   3.374  1.00  0.00           C
ATOM   4154  C   ARG A 416     -14.903  25.539   3.027  1.00  0.00           C
ATOM   4155  O   ARG A 416     -14.627  26.683   2.713  1.00  0.00           O
ATOM   4156  CB  ARG A 416     -13.411  23.772   2.113  1.00  0.00           C
ATOM   4157  CG  ARG A 416     -11.937  23.506   2.005  1.00  0.00           C
ATOM   4158  CD  ARG A 416     -11.537  23.025   0.541  1.00  0.00           C
ATOM   4159  NE  ARG A 416     -11.659  24.200  -0.397  1.00  0.00           N
ATOM   4160  CZ  ARG A 416     -11.390  24.164  -1.680  1.00  0.00           C
ATOM   4161  NH1 ARG A 416     -11.428  23.075  -2.397  1.00  0.00           N
ATOM   4162  NH2 ARG A 416     -11.155  25.365  -2.245  1.00  0.00           N
ATOM   4163  HN  ARG A 416     -14.070  22.719   4.509  1.00  0.00           H
ATOM   4164  HA  ARG A 416     -12.943  25.138   3.529  1.00  0.00           H
ATOM   4165  HB1 ARG A 416     -13.630  24.424   1.240  1.00  0.00           H
ATOM   4166  HB2 ARG A 416     -13.928  22.814   1.891  1.00  0.00           H
ATOM   4167  HG1 ARG A 416     -11.631  22.720   2.729  1.00  0.00           H
ATOM   4168  HG2 ARG A 416     -11.255  24.373   2.137  1.00  0.00           H
ATOM   4169  HD1 ARG A 416     -12.215  22.207   0.216  1.00  0.00           H
ATOM   4170  HD2 ARG A 416     -10.510  22.604   0.483  1.00  0.00           H
ATOM   4171  HE  ARG A 416     -11.378  25.074  -0.002  1.00  0.00           H
ATOM   4172 1HH1 ARG A 416     -11.046  23.136  -3.320  1.00  0.00           H
ATOM   4173 2HH1 ARG A 416     -11.428  22.174  -1.964  1.00  0.00           H
ATOM   4174 1HH2 ARG A 416     -11.252  26.161  -1.649  1.00  0.00           H
ATOM   4175 2HH2 ARG A 416     -11.368  25.443  -3.220  1.00  0.00           H
ATOM   4176  N   ILE A 417     -16.268  25.079   3.065  1.00  0.00           N
ATOM   4177  CA  ILE A 417     -17.430  25.971   2.901  1.00  0.00           C
ATOM   4178  C   ILE A 417     -17.514  27.043   4.042  1.00  0.00           C
ATOM   4179  O   ILE A 417     -17.914  28.159   3.816  1.00  0.00           O
ATOM   4180  CB  ILE A 417     -18.802  25.236   2.824  1.00  0.00           C
ATOM   4181  CG1 ILE A 417     -19.358  24.450   4.055  1.00  0.00           C
ATOM   4182  CG2 ILE A 417     -18.750  24.262   1.607  1.00  0.00           C
ATOM   4183  CD  ILE A 417     -20.790  24.088   3.917  1.00  0.00           C
ATOM   4184  HN  ILE A 417     -16.413  24.143   3.377  1.00  0.00           H
ATOM   4185  HA  ILE A 417     -17.257  26.502   1.977  1.00  0.00           H
ATOM   4186  HB  ILE A 417     -19.563  26.014   2.604  1.00  0.00           H
ATOM   4187 1HG1 ILE A 417     -19.261  25.142   4.918  1.00  0.00           H
ATOM   4188 2HG1 ILE A 417     -18.776  23.514   4.193  1.00  0.00           H
ATOM   4189 1HG2 ILE A 417     -18.359  24.739   0.684  1.00  0.00           H
ATOM   4190 2HG2 ILE A 417     -19.682  23.739   1.299  1.00  0.00           H
ATOM   4191 3HG2 ILE A 417     -18.005  23.470   1.836  1.00  0.00           H
ATOM   4192  HD1 ILE A 417     -21.081  23.484   4.803  1.00  0.00           H
ATOM   4193  HD2 ILE A 417     -20.915  23.472   3.002  1.00  0.00           H
ATOM   4194  HD3 ILE A 417     -21.508  24.936   3.877  1.00  0.00           H
ATOM   4195  N   GLY A 418     -17.189  26.666   5.299  1.00  0.00           N
ATOM   4196  CA  GLY A 418     -17.136  27.657   6.402  1.00  0.00           C
ATOM   4197  C   GLY A 418     -16.054  28.752   6.298  1.00  0.00           C
ATOM   4198  O   GLY A 418     -16.175  29.959   6.396  1.00  0.00           O
ATOM   4199  HN  GLY A 418     -16.938  25.717   5.475  1.00  0.00           H
ATOM   4200  HA1 GLY A 418     -16.911  27.166   7.338  1.00  0.00           H
ATOM   4201  HA2 GLY A 418     -18.073  28.191   6.450  1.00  0.00           H
ATOM   4202  N   VAL A 419     -14.850  28.264   5.988  1.00  0.00           N
ATOM   4203  CA  VAL A 419     -13.660  29.106   5.748  1.00  0.00           C
ATOM   4204  C   VAL A 419     -13.755  30.056   4.601  1.00  0.00           C
ATOM   4205  O   VAL A 419     -13.285  31.190   4.572  1.00  0.00           O
ATOM   4206  CB  VAL A 419     -12.378  28.304   5.800  1.00  0.00           C
ATOM   4207  CG1 VAL A 419     -11.058  29.108   5.580  1.00  0.00           C
ATOM   4208  CG2 VAL A 419     -12.243  27.624   7.201  1.00  0.00           C
ATOM   4209  HN  VAL A 419     -14.634  27.292   5.943  1.00  0.00           H
ATOM   4210  HA  VAL A 419     -13.557  29.792   6.575  1.00  0.00           H
ATOM   4211  HB  VAL A 419     -12.386  27.460   5.076  1.00  0.00           H
ATOM   4212 1HG1 VAL A 419     -11.012  29.880   6.377  1.00  0.00           H
ATOM   4213 2HG1 VAL A 419     -11.048  29.687   4.632  1.00  0.00           H
ATOM   4214 3HG1 VAL A 419     -10.165  28.448   5.548  1.00  0.00           H
ATOM   4215 1HG2 VAL A 419     -13.175  27.087   7.478  1.00  0.00           H
ATOM   4216 2HG2 VAL A 419     -12.087  28.392   7.989  1.00  0.00           H
ATOM   4217 3HG2 VAL A 419     -11.467  26.838   7.076  1.00  0.00           H
ATOM   4218  N   PHE A 420     -14.494  29.673   3.534  1.00  0.00           N
ATOM   4219  CA  PHE A 420     -14.849  30.579   2.414  1.00  0.00           C
ATOM   4220  C   PHE A 420     -15.837  31.682   2.876  1.00  0.00           C
ATOM   4221  O   PHE A 420     -15.681  32.875   2.581  1.00  0.00           O
ATOM   4222  CB  PHE A 420     -15.405  29.721   1.153  1.00  0.00           C
ATOM   4223  CG  PHE A 420     -16.124  30.441   0.099  1.00  0.00           C
ATOM   4224  CD1 PHE A 420     -15.758  31.689  -0.367  1.00  0.00           C
ATOM   4225  CD2 PHE A 420     -17.157  29.705  -0.579  1.00  0.00           C
ATOM   4226  CE1 PHE A 420     -16.506  32.324  -1.360  1.00  0.00           C
ATOM   4227  CE2 PHE A 420     -17.967  30.395  -1.510  1.00  0.00           C
ATOM   4228  CZ  PHE A 420     -17.598  31.653  -1.921  1.00  0.00           C
ATOM   4229  HN  PHE A 420     -14.936  28.779   3.535  1.00  0.00           H
ATOM   4230  HA  PHE A 420     -13.947  31.088   2.107  1.00  0.00           H
ATOM   4231  HB1 PHE A 420     -16.078  28.940   1.568  1.00  0.00           H
ATOM   4232  HB2 PHE A 420     -14.560  29.169   0.690  1.00  0.00           H
ATOM   4233  HD1 PHE A 420     -15.006  32.309   0.098  1.00  0.00           H
ATOM   4234  HD2 PHE A 420     -17.384  28.684  -0.310  1.00  0.00           H
ATOM   4235  HE1 PHE A 420     -16.220  33.315  -1.680  1.00  0.00           H
ATOM   4236  HE2 PHE A 420     -18.848  29.924  -1.919  1.00  0.00           H
ATOM   4237  HZ  PHE A 420     -18.088  32.122  -2.761  1.00  0.00           H
ATOM   4238  N   SER A 421     -16.832  31.293   3.684  1.00  0.00           N
ATOM   4239  CA  SER A 421     -17.881  32.137   4.249  1.00  0.00           C
ATOM   4240  C   SER A 421     -17.290  33.096   5.201  1.00  0.00           C
ATOM   4241  O   SER A 421     -17.721  34.283   5.210  1.00  0.00           O
ATOM   4242  CB  SER A 421     -18.931  31.265   5.037  1.00  0.00           C
ATOM   4243  OG  SER A 421     -19.549  30.317   4.164  1.00  0.00           O
ATOM   4244  HN  SER A 421     -17.026  30.317   3.740  1.00  0.00           H
ATOM   4245  HA  SER A 421     -18.442  32.716   3.530  1.00  0.00           H
ATOM   4246  HB1 SER A 421     -19.681  31.775   5.678  1.00  0.00           H
ATOM   4247  HB2 SER A 421     -18.453  30.595   5.783  1.00  0.00           H
ATOM   4248  HG1 SER A 421     -19.048  29.500   4.213  1.00  0.00           H
ATOM   4249  N   GLY A 422     -16.227  32.692   5.925  1.00  0.00           N
ATOM   4250  CA  GLY A 422     -15.387  33.649   6.708  1.00  0.00           C
ATOM   4251  C   GLY A 422     -14.651  34.669   5.944  1.00  0.00           C
ATOM   4252  O   GLY A 422     -14.740  35.868   6.283  1.00  0.00           O
ATOM   4253  HN  GLY A 422     -16.011  31.720   5.895  1.00  0.00           H
ATOM   4254  HA1 GLY A 422     -14.724  32.878   7.072  1.00  0.00           H
ATOM   4255  HA2 GLY A 422     -15.859  34.059   7.589  1.00  0.00           H
ATOM   4256  N   LEU A 423     -13.907  34.233   4.905  1.00  0.00           N
ATOM   4257  CA  LEU A 423     -13.209  35.180   4.004  1.00  0.00           C
ATOM   4258  C   LEU A 423     -14.135  36.127   3.246  1.00  0.00           C
ATOM   4259  O   LEU A 423     -13.708  37.266   3.028  1.00  0.00           O
ATOM   4260  CB  LEU A 423     -12.590  34.280   2.889  1.00  0.00           C
ATOM   4261  CG  LEU A 423     -11.681  34.981   1.889  1.00  0.00           C
ATOM   4262  CD1 LEU A 423     -10.264  35.238   2.524  1.00  0.00           C
ATOM   4263  CD2 LEU A 423     -11.386  33.997   0.748  1.00  0.00           C
ATOM   4264  HN  LEU A 423     -13.867  33.261   4.682  1.00  0.00           H
ATOM   4265  HA  LEU A 423     -12.481  35.706   4.603  1.00  0.00           H
ATOM   4266  HB1 LEU A 423     -13.251  33.679   2.229  1.00  0.00           H
ATOM   4267  HB2 LEU A 423     -12.035  33.535   3.499  1.00  0.00           H
ATOM   4268  HG  LEU A 423     -12.166  35.900   1.498  1.00  0.00           H
ATOM   4269 1HD1 LEU A 423      -9.627  34.403   2.888  1.00  0.00           H
ATOM   4270 2HD1 LEU A 423     -10.425  35.730   3.507  1.00  0.00           H
ATOM   4271 3HD1 LEU A 423      -9.602  35.755   1.797  1.00  0.00           H
ATOM   4272 1HD2 LEU A 423     -12.151  33.226   0.513  1.00  0.00           H
ATOM   4273 2HD2 LEU A 423     -10.454  33.454   1.013  1.00  0.00           H
ATOM   4274 3HD2 LEU A 423     -11.041  34.565  -0.142  1.00  0.00           H
ATOM   4275  N   TYR A 424     -15.334  35.693   2.819  1.00  0.00           N
ATOM   4276  CA  TYR A 424     -16.317  36.603   2.238  1.00  0.00           C
ATOM   4277  C   TYR A 424     -16.913  37.661   3.229  1.00  0.00           C
ATOM   4278  O   TYR A 424     -16.872  38.924   3.055  1.00  0.00           O
ATOM   4279  CB  TYR A 424     -17.456  35.745   1.414  1.00  0.00           C
ATOM   4280  CG  TYR A 424     -18.829  36.213   1.691  1.00  0.00           C
ATOM   4281  CD1 TYR A 424     -19.673  35.646   2.724  1.00  0.00           C
ATOM   4282  CD2 TYR A 424     -19.308  37.167   0.853  1.00  0.00           C
ATOM   4283  CE1 TYR A 424     -20.830  36.264   3.012  1.00  0.00           C
ATOM   4284  CE2 TYR A 424     -20.605  37.597   1.026  1.00  0.00           C
ATOM   4285  CZ  TYR A 424     -21.346  37.270   2.211  1.00  0.00           C
ATOM   4286  OH  TYR A 424     -22.600  37.808   2.523  1.00  0.00           O
ATOM   4287  HN  TYR A 424     -15.571  34.730   2.927  1.00  0.00           H
ATOM   4288  HA  TYR A 424     -15.837  37.150   1.440  1.00  0.00           H
ATOM   4289  HB1 TYR A 424     -17.447  34.667   1.682  1.00  0.00           H
ATOM   4290  HB2 TYR A 424     -17.142  35.724   0.349  1.00  0.00           H
ATOM   4291  HD1 TYR A 424     -19.198  34.907   3.352  1.00  0.00           H
ATOM   4292  HD2 TYR A 424     -18.623  37.588   0.131  1.00  0.00           H
ATOM   4293  HE1 TYR A 424     -21.303  35.946   3.930  1.00  0.00           H
ATOM   4294  HE2 TYR A 424     -21.069  38.327   0.379  1.00  0.00           H
ATOM   4295  HH  TYR A 424     -22.794  38.520   1.909  1.00  0.00           H
ATOM   4296  N   LEU A 425     -17.458  37.164   4.388  1.00  0.00           N
ATOM   4297  CA  LEU A 425     -18.150  37.963   5.428  1.00  0.00           C
ATOM   4298  C   LEU A 425     -17.289  39.028   6.093  1.00  0.00           C
ATOM   4299  O   LEU A 425     -17.773  40.099   6.399  1.00  0.00           O
ATOM   4300  CB  LEU A 425     -18.662  36.942   6.553  1.00  0.00           C
ATOM   4301  CG  LEU A 425     -19.661  37.479   7.625  1.00  0.00           C
ATOM   4302  CD1 LEU A 425     -20.615  36.309   7.864  1.00  0.00           C
ATOM   4303  CD2 LEU A 425     -18.937  37.862   8.955  1.00  0.00           C
ATOM   4304  HN  LEU A 425     -17.331  36.179   4.461  1.00  0.00           H
ATOM   4305  HA  LEU A 425     -18.972  38.501   4.981  1.00  0.00           H
ATOM   4306  HB1 LEU A 425     -17.772  36.578   7.110  1.00  0.00           H
ATOM   4307  HB2 LEU A 425     -19.115  36.120   5.958  1.00  0.00           H
ATOM   4308  HG  LEU A 425     -20.286  38.302   7.215  1.00  0.00           H
ATOM   4309 1HD1 LEU A 425     -20.943  35.986   6.853  1.00  0.00           H
ATOM   4310 2HD1 LEU A 425     -21.558  36.600   8.377  1.00  0.00           H
ATOM   4311 3HD1 LEU A 425     -20.126  35.485   8.427  1.00  0.00           H
ATOM   4312 1HD2 LEU A 425     -19.587  38.400   9.677  1.00  0.00           H
ATOM   4313 2HD2 LEU A 425     -17.948  38.368   8.914  1.00  0.00           H
ATOM   4314 3HD2 LEU A 425     -18.680  36.923   9.490  1.00  0.00           H
ATOM   4315  N   VAL A 426     -15.993  38.686   6.393  1.00  0.00           N
ATOM   4316  CA  VAL A 426     -15.173  39.646   7.197  1.00  0.00           C
ATOM   4317  C   VAL A 426     -14.903  41.005   6.383  1.00  0.00           C
ATOM   4318  O   VAL A 426     -15.153  42.057   6.987  1.00  0.00           O
ATOM   4319  CB  VAL A 426     -13.923  38.950   7.778  1.00  0.00           C
ATOM   4320  CG1 VAL A 426     -12.879  40.028   8.243  1.00  0.00           C
ATOM   4321  CG2 VAL A 426     -14.324  38.051   8.911  1.00  0.00           C
ATOM   4322  HN  VAL A 426     -15.642  37.790   6.134  1.00  0.00           H
ATOM   4323  HA  VAL A 426     -15.760  39.864   8.077  1.00  0.00           H
ATOM   4324  HB  VAL A 426     -13.397  38.278   7.066  1.00  0.00           H
ATOM   4325 1HG1 VAL A 426     -12.352  40.634   7.475  1.00  0.00           H
ATOM   4326 2HG1 VAL A 426     -12.040  39.545   8.788  1.00  0.00           H
ATOM   4327 3HG1 VAL A 426     -13.361  40.767   8.919  1.00  0.00           H
ATOM   4328 1HG2 VAL A 426     -14.833  38.571   9.750  1.00  0.00           H
ATOM   4329 2HG2 VAL A 426     -13.413  37.574   9.335  1.00  0.00           H
ATOM   4330 3HG2 VAL A 426     -14.895  37.165   8.559  1.00  0.00           H
ATOM   4331  N   PRO A 427     -14.402  41.128   5.131  1.00  0.00           N
ATOM   4332  CA  PRO A 427     -14.492  42.312   4.304  1.00  0.00           C
ATOM   4333  C   PRO A 427     -15.811  42.995   4.227  1.00  0.00           C
ATOM   4334  O   PRO A 427     -15.969  44.221   4.239  1.00  0.00           O
ATOM   4335  CB  PRO A 427     -14.066  41.804   2.935  1.00  0.00           C
ATOM   4336  CG  PRO A 427     -12.958  40.888   3.371  1.00  0.00           C
ATOM   4337  CD  PRO A 427     -13.687  40.090   4.451  1.00  0.00           C
ATOM   4338  HA  PRO A 427     -13.865  43.078   4.736  1.00  0.00           H
ATOM   4339  HB1 PRO A 427     -13.745  42.562   2.188  1.00  0.00           H
ATOM   4340  HB2 PRO A 427     -14.849  41.159   2.481  1.00  0.00           H
ATOM   4341  HG1 PRO A 427     -12.532  40.214   2.597  1.00  0.00           H
ATOM   4342  HG2 PRO A 427     -12.109  41.418   3.851  1.00  0.00           H
ATOM   4343  HD1 PRO A 427     -14.461  39.392   4.067  1.00  0.00           H
ATOM   4344  HD2 PRO A 427     -13.025  39.513   5.133  1.00  0.00           H
ATOM   4345  N   LEU A 428     -16.898  42.206   4.063  1.00  0.00           N
ATOM   4346  CA  LEU A 428     -18.294  42.698   3.894  1.00  0.00           C
ATOM   4347  C   LEU A 428     -18.725  43.512   5.082  1.00  0.00           C
ATOM   4348  O   LEU A 428     -19.193  44.607   4.944  1.00  0.00           O
ATOM   4349  CB  LEU A 428     -19.262  41.565   3.665  1.00  0.00           C
ATOM   4350  CG  LEU A 428     -20.775  41.995   3.652  1.00  0.00           C
ATOM   4351  CD1 LEU A 428     -21.171  42.783   2.406  1.00  0.00           C
ATOM   4352  CD2 LEU A 428     -21.760  40.816   3.920  1.00  0.00           C
ATOM   4353  HN  LEU A 428     -16.894  41.221   4.214  1.00  0.00           H
ATOM   4354  HA  LEU A 428     -18.293  43.481   3.150  1.00  0.00           H
ATOM   4355  HB1 LEU A 428     -19.182  40.704   4.363  1.00  0.00           H
ATOM   4356  HB2 LEU A 428     -19.044  41.230   2.629  1.00  0.00           H
ATOM   4357  HG  LEU A 428     -20.888  42.721   4.485  1.00  0.00           H
ATOM   4358 1HD1 LEU A 428     -22.246  43.062   2.422  1.00  0.00           H
ATOM   4359 2HD1 LEU A 428     -21.113  42.272   1.422  1.00  0.00           H
ATOM   4360 3HD1 LEU A 428     -20.631  43.747   2.292  1.00  0.00           H
ATOM   4361 1HD2 LEU A 428     -21.728  39.970   3.201  1.00  0.00           H
ATOM   4362 2HD2 LEU A 428     -22.778  41.241   3.792  1.00  0.00           H
ATOM   4363 3HD2 LEU A 428     -21.644  40.521   4.985  1.00  0.00           H
ATOM   4364  N   VAL A 429     -18.509  43.032   6.319  1.00  0.00           N
ATOM   4365  CA  VAL A 429     -18.794  43.734   7.532  1.00  0.00           C
ATOM   4366  C   VAL A 429     -17.778  44.909   7.791  1.00  0.00           C
ATOM   4367  O   VAL A 429     -18.126  45.956   8.359  1.00  0.00           O
ATOM   4368  CB  VAL A 429     -18.830  42.835   8.807  1.00  0.00           C
ATOM   4369  CG1 VAL A 429     -19.375  43.660   9.989  1.00  0.00           C
ATOM   4370  CG2 VAL A 429     -19.779  41.637   8.549  1.00  0.00           C
ATOM   4371  HN  VAL A 429     -18.146  42.113   6.449  1.00  0.00           H
ATOM   4372  HA  VAL A 429     -19.805  44.082   7.376  1.00  0.00           H
ATOM   4373  HB  VAL A 429     -17.799  42.471   9.004  1.00  0.00           H
ATOM   4374 1HG1 VAL A 429     -20.467  43.871   9.984  1.00  0.00           H
ATOM   4375 2HG1 VAL A 429     -18.825  44.615  10.130  1.00  0.00           H
ATOM   4376 3HG1 VAL A 429     -19.186  43.146  10.955  1.00  0.00           H
ATOM   4377 1HG2 VAL A 429     -20.815  42.037   8.502  1.00  0.00           H
ATOM   4378 2HG2 VAL A 429     -19.702  40.784   9.257  1.00  0.00           H
ATOM   4379 3HG2 VAL A 429     -19.558  41.203   7.550  1.00  0.00           H
ATOM   4380  N   THR A 430     -16.542  44.778   7.269  1.00  0.00           N
ATOM   4381  CA  THR A 430     -15.546  45.824   7.250  1.00  0.00           C
ATOM   4382  C   THR A 430     -16.080  47.018   6.354  1.00  0.00           C
ATOM   4383  O   THR A 430     -16.063  48.214   6.753  1.00  0.00           O
ATOM   4384  CB  THR A 430     -14.128  45.448   6.778  1.00  0.00           C
ATOM   4385  CG2 THR A 430     -13.100  46.610   6.870  1.00  0.00           C
ATOM   4386  OG1 THR A 430     -13.608  44.344   7.494  1.00  0.00           O
ATOM   4387  HN  THR A 430     -16.352  43.892   6.852  1.00  0.00           H
ATOM   4388  HA  THR A 430     -15.504  46.182   8.267  1.00  0.00           H
ATOM   4389  HB  THR A 430     -14.093  45.159   5.707  1.00  0.00           H
ATOM   4390  HG1 THR A 430     -14.208  43.603   7.388  1.00  0.00           H
ATOM   4391 1HG2 THR A 430     -13.355  47.476   6.223  1.00  0.00           H
ATOM   4392 2HG2 THR A 430     -12.086  46.238   6.608  1.00  0.00           H
ATOM   4393 3HG2 THR A 430     -13.072  47.057   7.887  1.00  0.00           H
ATOM   4394  N   LEU A 431     -16.695  46.832   5.169  1.00  0.00           N
ATOM   4395  CA  LEU A 431     -17.292  47.968   4.378  1.00  0.00           C
ATOM   4396  C   LEU A 431     -18.434  48.744   5.090  1.00  0.00           C
ATOM   4397  O   LEU A 431     -18.523  49.975   5.125  1.00  0.00           O
ATOM   4398  CB  LEU A 431     -17.878  47.442   3.104  1.00  0.00           C
ATOM   4399  CG  LEU A 431     -16.811  46.920   2.156  1.00  0.00           C
ATOM   4400  CD1 LEU A 431     -17.492  46.113   1.050  1.00  0.00           C
ATOM   4401  CD2 LEU A 431     -15.851  48.024   1.587  1.00  0.00           C
ATOM   4402  HN  LEU A 431     -16.771  45.900   4.821  1.00  0.00           H
ATOM   4403  HA  LEU A 431     -16.439  48.595   4.162  1.00  0.00           H
ATOM   4404  HB1 LEU A 431     -18.426  48.233   2.550  1.00  0.00           H
ATOM   4405  HB2 LEU A 431     -18.561  46.569   3.184  1.00  0.00           H
ATOM   4406  HG  LEU A 431     -16.277  46.182   2.792  1.00  0.00           H
ATOM   4407 1HD1 LEU A 431     -17.938  46.793   0.294  1.00  0.00           H
ATOM   4408 2HD1 LEU A 431     -18.300  45.434   1.396  1.00  0.00           H
ATOM   4409 3HD1 LEU A 431     -16.669  45.481   0.650  1.00  0.00           H
ATOM   4410 1HD2 LEU A 431     -15.237  47.530   0.804  1.00  0.00           H
ATOM   4411 2HD2 LEU A 431     -15.137  48.447   2.324  1.00  0.00           H
ATOM   4412 3HD2 LEU A 431     -16.456  48.881   1.219  1.00  0.00           H
ATOM   4413  N   LEU A 432     -19.300  47.989   5.748  1.00  0.00           N
ATOM   4414  CA  LEU A 432     -20.429  48.364   6.625  1.00  0.00           C
ATOM   4415  C   LEU A 432     -19.843  49.087   7.835  1.00  0.00           C
ATOM   4416  O   LEU A 432     -20.436  50.039   8.255  1.00  0.00           O
ATOM   4417  CB  LEU A 432     -21.173  47.128   7.096  1.00  0.00           C
ATOM   4418  CG  LEU A 432     -22.036  46.278   5.988  1.00  0.00           C
ATOM   4419  CD1 LEU A 432     -22.841  45.124   6.596  1.00  0.00           C
ATOM   4420  CD2 LEU A 432     -22.907  47.220   5.147  1.00  0.00           C
ATOM   4421  HN  LEU A 432     -19.037  47.027   5.714  1.00  0.00           H
ATOM   4422  HA  LEU A 432     -21.139  49.046   6.183  1.00  0.00           H
ATOM   4423  HB1 LEU A 432     -21.957  47.364   7.848  1.00  0.00           H
ATOM   4424  HB2 LEU A 432     -20.462  46.452   7.617  1.00  0.00           H
ATOM   4425  HG  LEU A 432     -21.291  45.839   5.291  1.00  0.00           H
ATOM   4426 1HD1 LEU A 432     -23.353  45.499   7.508  1.00  0.00           H
ATOM   4427 2HD1 LEU A 432     -22.264  44.254   6.977  1.00  0.00           H
ATOM   4428 3HD1 LEU A 432     -23.524  44.692   5.833  1.00  0.00           H
ATOM   4429 1HD2 LEU A 432     -23.354  46.650   4.304  1.00  0.00           H
ATOM   4430 2HD2 LEU A 432     -22.367  48.013   4.587  1.00  0.00           H
ATOM   4431 3HD2 LEU A 432     -23.782  47.644   5.686  1.00  0.00           H
ATOM   4432  N   GLY A 433     -18.658  48.607   8.313  1.00  0.00           N
ATOM   4433  CA  GLY A 433     -17.913  49.334   9.305  1.00  0.00           C
ATOM   4434  C   GLY A 433     -17.339  50.741   8.926  1.00  0.00           C
ATOM   4435  O   GLY A 433     -17.179  51.588   9.789  1.00  0.00           O
ATOM   4436  HN  GLY A 433     -18.423  47.657   8.122  1.00  0.00           H
ATOM   4437  HA1 GLY A 433     -17.177  48.633   9.670  1.00  0.00           H
ATOM   4438  HA2 GLY A 433     -18.492  49.537  10.194  1.00  0.00           H
ATOM   4439  N   CYS A 434     -16.911  50.803   7.665  1.00  0.00           N
ATOM   4440  CA  CYS A 434     -16.506  52.030   7.015  1.00  0.00           C
ATOM   4441  C   CYS A 434     -17.644  52.985   6.889  1.00  0.00           C
ATOM   4442  O   CYS A 434     -17.528  54.193   7.168  1.00  0.00           O
ATOM   4443  CB  CYS A 434     -15.845  51.817   5.647  1.00  0.00           C
ATOM   4444  SG  CYS A 434     -14.224  51.074   5.698  1.00  0.00           S
ATOM   4445  HN  CYS A 434     -16.714  49.938   7.208  1.00  0.00           H
ATOM   4446  HA  CYS A 434     -15.804  52.470   7.707  1.00  0.00           H
ATOM   4447  HB1 CYS A 434     -15.575  52.769   5.142  1.00  0.00           H
ATOM   4448  HB2 CYS A 434     -16.530  51.142   5.093  1.00  0.00           H
ATOM   4449  HG1 CYS A 434     -14.319  49.787   5.997  1.00  0.00           H
ATOM   4450  N   TYR A 435     -18.880  52.474   6.505  1.00  0.00           N
ATOM   4451  CA  TYR A 435     -20.102  53.197   6.649  1.00  0.00           C
ATOM   4452  C   TYR A 435     -20.189  53.806   8.065  1.00  0.00           C
ATOM   4453  O   TYR A 435     -20.443  54.986   8.188  1.00  0.00           O
ATOM   4454  CB  TYR A 435     -21.326  52.354   6.248  1.00  0.00           C
ATOM   4455  CG  TYR A 435     -22.535  53.141   6.451  1.00  0.00           C
ATOM   4456  CD1 TYR A 435     -23.378  52.958   7.588  1.00  0.00           C
ATOM   4457  CD2 TYR A 435     -22.900  54.086   5.514  1.00  0.00           C
ATOM   4458  CE1 TYR A 435     -24.577  53.686   7.703  1.00  0.00           C
ATOM   4459  CE2 TYR A 435     -24.143  54.820   5.639  1.00  0.00           C
ATOM   4460  CZ  TYR A 435     -25.021  54.553   6.725  1.00  0.00           C
ATOM   4461  OH  TYR A 435     -26.334  55.143   6.693  1.00  0.00           O
ATOM   4462  HN  TYR A 435     -18.862  51.580   6.064  1.00  0.00           H
ATOM   4463  HA  TYR A 435     -20.150  53.972   5.900  1.00  0.00           H
ATOM   4464  HB1 TYR A 435     -21.630  51.441   6.803  1.00  0.00           H
ATOM   4465  HB2 TYR A 435     -21.180  52.084   5.180  1.00  0.00           H
ATOM   4466  HD1 TYR A 435     -23.187  52.074   8.178  1.00  0.00           H
ATOM   4467  HD2 TYR A 435     -22.290  54.329   4.658  1.00  0.00           H
ATOM   4468  HE1 TYR A 435     -25.142  53.493   8.602  1.00  0.00           H
ATOM   4469  HE2 TYR A 435     -24.494  55.399   4.797  1.00  0.00           H
ATOM   4470  HH  TYR A 435     -26.923  54.827   7.382  1.00  0.00           H
ATOM   4471  N   VAL A 436     -19.875  53.079   9.170  1.00  0.00           N
ATOM   4472  CA  VAL A 436     -19.978  53.622  10.510  1.00  0.00           C
ATOM   4473  C   VAL A 436     -18.979  54.793  10.730  1.00  0.00           C
ATOM   4474  O   VAL A 436     -19.371  55.815  11.301  1.00  0.00           O
ATOM   4475  CB  VAL A 436     -19.941  52.468  11.496  1.00  0.00           C
ATOM   4476  CG1 VAL A 436     -19.636  53.021  12.957  1.00  0.00           C
ATOM   4477  CG2 VAL A 436     -21.212  51.713  11.533  1.00  0.00           C
ATOM   4478  HN  VAL A 436     -19.636  52.112   9.145  1.00  0.00           H
ATOM   4479  HA  VAL A 436     -20.892  54.196  10.535  1.00  0.00           H
ATOM   4480  HB  VAL A 436     -19.149  51.788  11.115  1.00  0.00           H
ATOM   4481 1HG1 VAL A 436     -20.381  53.792  13.248  1.00  0.00           H
ATOM   4482 2HG1 VAL A 436     -18.684  53.588  13.037  1.00  0.00           H
ATOM   4483 3HG1 VAL A 436     -19.611  52.208  13.716  1.00  0.00           H
ATOM   4484 1HG2 VAL A 436     -21.222  50.699  11.078  1.00  0.00           H
ATOM   4485 2HG2 VAL A 436     -21.921  52.445  11.090  1.00  0.00           H
ATOM   4486 3HG2 VAL A 436     -21.572  51.477  12.557  1.00  0.00           H
ATOM   4487  N   TYR A 437     -17.717  54.623  10.324  1.00  0.00           N
ATOM   4488  CA  TYR A 437     -16.610  55.613  10.421  1.00  0.00           C
ATOM   4489  C   TYR A 437     -16.938  56.923   9.741  1.00  0.00           C
ATOM   4490  O   TYR A 437     -16.577  57.962  10.210  1.00  0.00           O
ATOM   4491  CB  TYR A 437     -15.337  54.909   9.919  1.00  0.00           C
ATOM   4492  CG  TYR A 437     -14.077  55.734  10.035  1.00  0.00           C
ATOM   4493  CD1 TYR A 437     -12.995  55.516   9.170  1.00  0.00           C
ATOM   4494  CD2 TYR A 437     -13.963  56.869  10.948  1.00  0.00           C
ATOM   4495  CE1 TYR A 437     -11.914  56.389   9.083  1.00  0.00           C
ATOM   4496  CE2 TYR A 437     -12.831  57.719  10.914  1.00  0.00           C
ATOM   4497  CZ  TYR A 437     -11.889  57.465   9.952  1.00  0.00           C
ATOM   4498  OH  TYR A 437     -10.712  58.289   9.823  1.00  0.00           O
ATOM   4499  HN  TYR A 437     -17.444  53.753   9.919  1.00  0.00           H
ATOM   4500  HA  TYR A 437     -16.467  55.850  11.465  1.00  0.00           H
ATOM   4501  HB1 TYR A 437     -15.558  54.459   8.927  1.00  0.00           H
ATOM   4502  HB2 TYR A 437     -15.180  54.060  10.618  1.00  0.00           H
ATOM   4503  HD1 TYR A 437     -13.025  54.775   8.384  1.00  0.00           H
ATOM   4504  HD2 TYR A 437     -14.761  57.230  11.579  1.00  0.00           H
ATOM   4505  HE1 TYR A 437     -11.095  56.324   8.381  1.00  0.00           H
ATOM   4506  HE2 TYR A 437     -12.742  58.532  11.620  1.00  0.00           H
ATOM   4507  HH  TYR A 437     -10.800  59.069  10.377  1.00  0.00           H
ATOM   4508  N   GLU A 438     -17.528  56.877   8.571  1.00  0.00           N
ATOM   4509  CA  GLU A 438     -18.119  57.990   7.907  1.00  0.00           C
ATOM   4510  C   GLU A 438     -19.260  58.651   8.645  1.00  0.00           C
ATOM   4511  O   GLU A 438     -19.351  59.856   8.599  1.00  0.00           O
ATOM   4512  CB  GLU A 438     -18.518  57.593   6.496  1.00  0.00           C
ATOM   4513  CG  GLU A 438     -17.413  57.242   5.489  1.00  0.00           C
ATOM   4514  CD  GLU A 438     -17.914  57.007   4.116  1.00  0.00           C
ATOM   4515  OE1 GLU A 438     -17.183  56.998   3.063  1.00  0.00           O
ATOM   4516  OE2 GLU A 438     -19.124  56.702   4.009  1.00  0.00           O
ATOM   4517  HN  GLU A 438     -17.666  56.013   8.093  1.00  0.00           H
ATOM   4518  HA  GLU A 438     -17.345  58.742   7.902  1.00  0.00           H
ATOM   4519  HB1 GLU A 438     -19.070  58.479   6.116  1.00  0.00           H
ATOM   4520  HB2 GLU A 438     -19.306  56.813   6.559  1.00  0.00           H
ATOM   4521  HG1 GLU A 438     -16.829  56.352   5.804  1.00  0.00           H
ATOM   4522  HG2 GLU A 438     -16.679  58.076   5.525  1.00  0.00           H
ATOM   4523  N   GLN A 439     -20.119  57.878   9.339  1.00  0.00           N
ATOM   4524  CA  GLN A 439     -21.143  58.498  10.125  1.00  0.00           C
ATOM   4525  C   GLN A 439     -20.697  59.534  11.216  1.00  0.00           C
ATOM   4526  O   GLN A 439     -21.343  60.575  11.356  1.00  0.00           O
ATOM   4527  CB  GLN A 439     -22.229  57.437  10.649  1.00  0.00           C
ATOM   4528  CG  GLN A 439     -22.940  56.665   9.549  1.00  0.00           C
ATOM   4529  CD  GLN A 439     -23.424  57.455   8.400  1.00  0.00           C
ATOM   4530  NE2 GLN A 439     -24.706  57.889   8.411  1.00  0.00           N
ATOM   4531  OE1 GLN A 439     -22.635  57.616   7.437  1.00  0.00           O
ATOM   4532  HN  GLN A 439     -20.162  56.883   9.357  1.00  0.00           H
ATOM   4533  HA  GLN A 439     -21.670  59.137   9.432  1.00  0.00           H
ATOM   4534  HB1 GLN A 439     -23.012  58.035  11.163  1.00  0.00           H
ATOM   4535  HB2 GLN A 439     -21.674  56.781  11.353  1.00  0.00           H
ATOM   4536  HG1 GLN A 439     -23.804  56.109   9.971  1.00  0.00           H
ATOM   4537  HG2 GLN A 439     -22.278  55.903   9.084  1.00  0.00           H
ATOM   4538 1HE2 GLN A 439     -25.123  58.232   7.569  1.00  0.00           H
ATOM   4539 2HE2 GLN A 439     -25.264  57.836   9.238  1.00  0.00           H
ATOM   4540  N   VAL A 440     -19.647  59.237  12.046  1.00  0.00           N
ATOM   4541  CA  VAL A 440     -19.148  60.058  13.122  1.00  0.00           C
ATOM   4542  C   VAL A 440     -18.611  61.366  12.647  1.00  0.00           C
ATOM   4543  O   VAL A 440     -18.756  62.433  13.235  1.00  0.00           O
ATOM   4544  CB  VAL A 440     -18.083  59.158  13.819  1.00  0.00           C
ATOM   4545  CG1 VAL A 440     -17.261  59.953  14.882  1.00  0.00           C
ATOM   4546  CG2 VAL A 440     -18.726  58.009  14.583  1.00  0.00           C
ATOM   4547  HN  VAL A 440     -19.148  58.385  11.907  1.00  0.00           H
ATOM   4548  HA  VAL A 440     -19.952  60.438  13.735  1.00  0.00           H
ATOM   4549  HB  VAL A 440     -17.331  58.796  13.086  1.00  0.00           H
ATOM   4550 1HG1 VAL A 440     -17.916  60.503  15.592  1.00  0.00           H
ATOM   4551 2HG1 VAL A 440     -16.764  60.747  14.286  1.00  0.00           H
ATOM   4552 3HG1 VAL A 440     -16.430  59.343  15.296  1.00  0.00           H
ATOM   4553 1HG2 VAL A 440     -19.393  58.283  15.428  1.00  0.00           H
ATOM   4554 2HG2 VAL A 440     -17.930  57.419  15.087  1.00  0.00           H
ATOM   4555 3HG2 VAL A 440     -19.237  57.419  13.792  1.00  0.00           H
ATOM   4556  N   ASN A 441     -17.857  61.327  11.501  1.00  0.00           N
ATOM   4557  CA  ASN A 441     -17.265  62.482  10.891  1.00  0.00           C
ATOM   4558  C   ASN A 441     -18.189  63.207   9.908  1.00  0.00           C
ATOM   4559  O   ASN A 441     -17.825  64.218   9.417  1.00  0.00           O
ATOM   4560  CB  ASN A 441     -15.968  62.027  10.102  1.00  0.00           C
ATOM   4561  CG  ASN A 441     -14.874  61.606  11.092  1.00  0.00           C
ATOM   4562  ND2 ASN A 441     -13.783  60.958  10.657  1.00  0.00           N
ATOM   4563  OD1 ASN A 441     -15.110  61.647  12.272  1.00  0.00           O
ATOM   4564  HN  ASN A 441     -17.803  60.430  11.070  1.00  0.00           H
ATOM   4565  HA  ASN A 441     -16.978  63.134  11.703  1.00  0.00           H
ATOM   4566  HB1 ASN A 441     -15.616  62.906   9.522  1.00  0.00           H
ATOM   4567  HB2 ASN A 441     -16.260  61.239   9.377  1.00  0.00           H
ATOM   4568 1HD2 ASN A 441     -13.677  60.794   9.676  1.00  0.00           H
ATOM   4569 2HD2 ASN A 441     -13.132  60.613  11.334  1.00  0.00           H
ATOM   4570  N   ARG A 442     -19.475  62.830   9.789  1.00  0.00           N
ATOM   4571  CA  ARG A 442     -20.395  63.601   8.924  1.00  0.00           C
ATOM   4572  C   ARG A 442     -20.708  65.004   9.470  1.00  0.00           C
ATOM   4573  O   ARG A 442     -20.648  65.991   8.801  1.00  0.00           O
ATOM   4574  CB  ARG A 442     -21.783  62.941   8.536  1.00  0.00           C
ATOM   4575  CG  ARG A 442     -21.857  61.972   7.420  1.00  0.00           C
ATOM   4576  CD  ARG A 442     -23.165  61.259   7.555  1.00  0.00           C
ATOM   4577  NE  ARG A 442     -23.249  60.168   6.517  1.00  0.00           N
ATOM   4578  CZ  ARG A 442     -23.550  60.400   5.248  1.00  0.00           C
ATOM   4579  NH1 ARG A 442     -23.918  61.526   4.758  1.00  0.00           N
ATOM   4580  NH2 ARG A 442     -23.424  59.270   4.520  1.00  0.00           N
ATOM   4581  HN  ARG A 442     -19.937  62.163  10.369  1.00  0.00           H
ATOM   4582  HA  ARG A 442     -19.912  63.734   7.966  1.00  0.00           H
ATOM   4583  HB1 ARG A 442     -22.432  63.804   8.276  1.00  0.00           H
ATOM   4584  HB2 ARG A 442     -22.184  62.449   9.447  1.00  0.00           H
ATOM   4585  HG1 ARG A 442     -21.108  61.167   7.575  1.00  0.00           H
ATOM   4586  HG2 ARG A 442     -21.619  62.429   6.435  1.00  0.00           H
ATOM   4587  HD1 ARG A 442     -24.089  61.827   7.316  1.00  0.00           H
ATOM   4588  HD2 ARG A 442     -23.248  60.793   8.560  1.00  0.00           H
ATOM   4589  HE  ARG A 442     -23.002  59.223   6.731  1.00  0.00           H
ATOM   4590 1HH1 ARG A 442     -24.307  62.222   5.361  1.00  0.00           H
ATOM   4591 2HH1 ARG A 442     -24.046  61.566   3.768  1.00  0.00           H
ATOM   4592 1HH2 ARG A 442     -22.914  58.526   4.953  1.00  0.00           H
ATOM   4593 2HH2 ARG A 442     -23.595  59.209   3.535  1.00  0.00           H
ATOM   4594  N   ILE A 443     -20.791  65.111  10.817  1.00  0.00           N
ATOM   4595  CA  ILE A 443     -20.810  66.442  11.519  1.00  0.00           C
ATOM   4596  C   ILE A 443     -19.587  67.343  11.226  1.00  0.00           C
ATOM   4597  O   ILE A 443     -19.835  68.470  10.830  1.00  0.00           O
ATOM   4598  CB  ILE A 443     -21.067  66.302  12.979  1.00  0.00           C
ATOM   4599  CG1 ILE A 443     -21.070  67.752  13.602  1.00  0.00           C
ATOM   4600  CG2 ILE A 443     -20.121  65.411  13.763  1.00  0.00           C
ATOM   4601  CD  ILE A 443     -21.804  67.962  14.900  1.00  0.00           C
ATOM   4602  HN  ILE A 443     -21.049  64.395  11.462  1.00  0.00           H
ATOM   4603  HA  ILE A 443     -21.653  66.986  11.122  1.00  0.00           H
ATOM   4604  HB  ILE A 443     -22.115  65.984  13.168  1.00  0.00           H
ATOM   4605 1HG1 ILE A 443     -21.649  68.384  12.896  1.00  0.00           H
ATOM   4606 2HG1 ILE A 443     -20.029  68.140  13.616  1.00  0.00           H
ATOM   4607 1HG2 ILE A 443     -19.982  64.378  13.377  1.00  0.00           H
ATOM   4608 2HG2 ILE A 443     -20.542  65.380  14.791  1.00  0.00           H
ATOM   4609 3HG2 ILE A 443     -19.075  65.785  13.783  1.00  0.00           H
ATOM   4610  HD1 ILE A 443     -21.406  67.343  15.731  1.00  0.00           H
ATOM   4611  HD2 ILE A 443     -22.910  67.872  14.858  1.00  0.00           H
ATOM   4612  HD3 ILE A 443     -21.521  68.970  15.273  1.00  0.00           H
ATOM   4613  N   THR A 444     -18.375  66.719  11.293  1.00  0.00           N
ATOM   4614  CA  THR A 444     -17.046  67.257  10.997  1.00  0.00           C
ATOM   4615  C   THR A 444     -16.926  67.791   9.523  1.00  0.00           C
ATOM   4616  O   THR A 444     -16.573  68.963   9.315  1.00  0.00           O
ATOM   4617  CB  THR A 444     -15.845  66.426  11.443  1.00  0.00           C
ATOM   4618  CG2 THR A 444     -14.773  66.417  10.440  1.00  0.00           C
ATOM   4619  OG1 THR A 444     -15.162  66.922  12.598  1.00  0.00           O
ATOM   4620  HN  THR A 444     -18.527  65.746  11.451  1.00  0.00           H
ATOM   4621  HA  THR A 444     -16.846  68.116  11.620  1.00  0.00           H
ATOM   4622  HB  THR A 444     -16.283  65.415  11.580  1.00  0.00           H
ATOM   4623  HG1 THR A 444     -15.798  66.945  13.316  1.00  0.00           H
ATOM   4624 1HG2 THR A 444     -13.943  65.745  10.744  1.00  0.00           H
ATOM   4625 2HG2 THR A 444     -14.348  67.430  10.273  1.00  0.00           H
ATOM   4626 3HG2 THR A 444     -15.035  66.099   9.408  1.00  0.00           H
ATOM   4627  N   TRP A 445     -17.339  67.002   8.543  1.00  0.00           N
ATOM   4628  CA  TRP A 445     -17.390  67.467   7.138  1.00  0.00           C
ATOM   4629  C   TRP A 445     -18.392  68.512   6.820  1.00  0.00           C
ATOM   4630  O   TRP A 445     -18.178  69.428   5.988  1.00  0.00           O
ATOM   4631  CB  TRP A 445     -17.462  66.286   6.123  1.00  0.00           C
ATOM   4632  CG  TRP A 445     -16.400  65.313   6.396  1.00  0.00           C
ATOM   4633  CD1 TRP A 445     -15.075  65.501   6.778  1.00  0.00           C
ATOM   4634  CD2 TRP A 445     -16.579  63.826   6.411  1.00  0.00           C
ATOM   4635  CE2 TRP A 445     -15.329  63.236   6.704  1.00  0.00           C
ATOM   4636  CE3 TRP A 445     -17.700  63.000   6.182  1.00  0.00           C
ATOM   4637  NE1 TRP A 445     -14.419  64.274   6.879  1.00  0.00           N
ATOM   4638  CZ2 TRP A 445     -15.147  61.856   6.823  1.00  0.00           C
ATOM   4639  CZ3 TRP A 445     -17.563  61.647   6.262  1.00  0.00           C
ATOM   4640  CH2 TRP A 445     -16.309  61.059   6.610  1.00  0.00           C
ATOM   4641  HN  TRP A 445     -17.581  66.053   8.732  1.00  0.00           H
ATOM   4642  HA  TRP A 445     -16.399  67.864   6.978  1.00  0.00           H
ATOM   4643  HB1 TRP A 445     -17.453  66.665   5.078  1.00  0.00           H
ATOM   4644  HB2 TRP A 445     -18.450  65.816   6.324  1.00  0.00           H
ATOM   4645  HD1 TRP A 445     -14.687  66.503   6.882  1.00  0.00           H
ATOM   4646  HE1 TRP A 445     -13.508  64.051   7.147  1.00  0.00           H
ATOM   4647  HE3 TRP A 445     -18.685  63.358   5.921  1.00  0.00           H
ATOM   4648  HZ2 TRP A 445     -14.162  61.469   7.038  1.00  0.00           H
ATOM   4649  HZ3 TRP A 445     -18.444  61.087   5.985  1.00  0.00           H
ATOM   4650  HH2 TRP A 445     -16.173  59.988   6.545  1.00  0.00           H
ATOM   4651  N   GLU A 446     -19.637  68.446   7.340  1.00  0.00           N
ATOM   4652  CA  GLU A 446     -20.574  69.573   7.287  1.00  0.00           C
ATOM   4653  C   GLU A 446     -19.918  70.866   7.807  1.00  0.00           C
ATOM   4654  O   GLU A 446     -19.896  71.907   7.119  1.00  0.00           O
ATOM   4655  CB  GLU A 446     -21.874  69.243   8.060  1.00  0.00           C
ATOM   4656  CG  GLU A 446     -22.844  70.377   8.353  1.00  0.00           C
ATOM   4657  CD  GLU A 446     -24.057  70.025   9.241  1.00  0.00           C
ATOM   4658  OE1 GLU A 446     -24.438  70.848  10.004  1.00  0.00           O
ATOM   4659  OE2 GLU A 446     -24.574  68.902   9.130  1.00  0.00           O
ATOM   4660  HN  GLU A 446     -19.939  67.577   7.726  1.00  0.00           H
ATOM   4661  HA  GLU A 446     -20.857  69.683   6.250  1.00  0.00           H
ATOM   4662  HB1 GLU A 446     -21.495  68.939   9.059  1.00  0.00           H
ATOM   4663  HB2 GLU A 446     -22.378  68.362   7.608  1.00  0.00           H
ATOM   4664  HG1 GLU A 446     -23.333  70.848   7.474  1.00  0.00           H
ATOM   4665  HG2 GLU A 446     -22.341  71.205   8.898  1.00  0.00           H
ATOM   4666  N   ILE A 447     -19.363  70.816   9.009  1.00  0.00           N
ATOM   4667  CA  ILE A 447     -18.814  72.014   9.613  1.00  0.00           C
ATOM   4668  C   ILE A 447     -17.481  72.424   9.074  1.00  0.00           C
ATOM   4669  O   ILE A 447     -17.174  73.623   8.941  1.00  0.00           O
ATOM   4670  CB  ILE A 447     -18.705  71.722  11.134  1.00  0.00           C
ATOM   4671  CG1 ILE A 447     -20.116  71.570  11.736  1.00  0.00           C
ATOM   4672  CG2 ILE A 447     -17.961  72.714  11.924  1.00  0.00           C
ATOM   4673  CD  ILE A 447     -21.022  72.795  11.836  1.00  0.00           C
ATOM   4674  HN  ILE A 447     -19.534  70.032   9.599  1.00  0.00           H
ATOM   4675  HA  ILE A 447     -19.557  72.788   9.490  1.00  0.00           H
ATOM   4676  HB  ILE A 447     -18.167  70.758  11.257  1.00  0.00           H
ATOM   4677 1HG1 ILE A 447     -20.167  71.137  12.757  1.00  0.00           H
ATOM   4678 2HG1 ILE A 447     -20.584  70.793  11.094  1.00  0.00           H
ATOM   4679 1HG2 ILE A 447     -16.880  72.809  11.680  1.00  0.00           H
ATOM   4680 2HG2 ILE A 447     -18.060  72.428  12.992  1.00  0.00           H
ATOM   4681 3HG2 ILE A 447     -18.388  73.740  11.952  1.00  0.00           H
ATOM   4682  HD1 ILE A 447     -21.991  72.390  12.201  1.00  0.00           H
ATOM   4683  HD2 ILE A 447     -21.008  73.398  10.903  1.00  0.00           H
ATOM   4684  HD3 ILE A 447     -20.568  73.391  12.656  1.00  0.00           H
ATOM   4685  N   THR A 448     -16.695  71.533   8.498  1.00  0.00           N
ATOM   4686  CA  THR A 448     -15.591  71.947   7.577  1.00  0.00           C
ATOM   4687  C   THR A 448     -16.008  72.734   6.441  1.00  0.00           C
ATOM   4688  O   THR A 448     -15.445  73.740   6.136  1.00  0.00           O
ATOM   4689  CB  THR A 448     -14.634  70.847   7.157  1.00  0.00           C
ATOM   4690  CG2 THR A 448     -13.323  71.403   6.514  1.00  0.00           C
ATOM   4691  OG1 THR A 448     -14.324  70.071   8.364  1.00  0.00           O
ATOM   4692  HN  THR A 448     -16.860  70.600   8.809  1.00  0.00           H
ATOM   4693  HA  THR A 448     -14.979  72.623   8.155  1.00  0.00           H
ATOM   4694  HB  THR A 448     -15.238  70.182   6.503  1.00  0.00           H
ATOM   4695  HG1 THR A 448     -15.161  69.659   8.594  1.00  0.00           H
ATOM   4696 1HG2 THR A 448     -12.577  71.459   7.336  1.00  0.00           H
ATOM   4697 2HG2 THR A 448     -13.412  72.432   6.104  1.00  0.00           H
ATOM   4698 3HG2 THR A 448     -12.858  70.683   5.808  1.00  0.00           H
ATOM   4699  N   TRP A 449     -17.142  72.370   5.742  1.00  0.00           N
ATOM   4700  CA  TRP A 449     -17.743  73.163   4.640  1.00  0.00           C
ATOM   4701  C   TRP A 449     -18.362  74.445   5.090  1.00  0.00           C
ATOM   4702  O   TRP A 449     -18.015  75.509   4.578  1.00  0.00           O
ATOM   4703  CB  TRP A 449     -18.759  72.360   3.763  1.00  0.00           C
ATOM   4704  CG  TRP A 449     -19.444  73.010   2.573  1.00  0.00           C
ATOM   4705  CD1 TRP A 449     -20.629  73.739   2.613  1.00  0.00           C
ATOM   4706  CD2 TRP A 449     -18.931  73.112   1.189  1.00  0.00           C
ATOM   4707  CE2 TRP A 449     -19.889  73.886   0.501  1.00  0.00           C
ATOM   4708  CE3 TRP A 449     -17.902  72.559   0.498  1.00  0.00           C
ATOM   4709  NE1 TRP A 449     -20.878  74.292   1.364  1.00  0.00           N
ATOM   4710  CZ2 TRP A 449     -19.642  74.227  -0.822  1.00  0.00           C
ATOM   4711  CZ3 TRP A 449     -17.659  73.010  -0.769  1.00  0.00           C
ATOM   4712  CH2 TRP A 449     -18.515  73.840  -1.399  1.00  0.00           C
ATOM   4713  HN  TRP A 449     -17.631  71.553   6.038  1.00  0.00           H
ATOM   4714  HA  TRP A 449     -16.903  73.383   3.998  1.00  0.00           H
ATOM   4715  HB1 TRP A 449     -19.561  72.147   4.502  1.00  0.00           H
ATOM   4716  HB2 TRP A 449     -18.277  71.435   3.381  1.00  0.00           H
ATOM   4717  HD1 TRP A 449     -21.071  73.953   3.575  1.00  0.00           H
ATOM   4718  HE1 TRP A 449     -21.776  74.493   1.041  1.00  0.00           H
ATOM   4719  HE3 TRP A 449     -17.259  71.793   0.906  1.00  0.00           H
ATOM   4720  HZ2 TRP A 449     -20.362  74.819  -1.369  1.00  0.00           H
ATOM   4721  HZ3 TRP A 449     -16.783  72.716  -1.329  1.00  0.00           H
ATOM   4722  HH2 TRP A 449     -18.311  74.119  -2.423  1.00  0.00           H
ATOM   4723  N   VAL A 450     -19.131  74.374   6.179  1.00  0.00           N
ATOM   4724  CA  VAL A 450     -19.825  75.557   6.688  1.00  0.00           C
ATOM   4725  C   VAL A 450     -18.907  76.646   7.129  1.00  0.00           C
ATOM   4726  O   VAL A 450     -19.078  77.886   6.928  1.00  0.00           O
ATOM   4727  CB  VAL A 450     -20.959  75.222   7.673  1.00  0.00           C
ATOM   4728  CG1 VAL A 450     -21.473  76.583   8.229  1.00  0.00           C
ATOM   4729  CG2 VAL A 450     -22.110  74.418   6.956  1.00  0.00           C
ATOM   4730  HN  VAL A 450     -19.291  73.467   6.560  1.00  0.00           H
ATOM   4731  HA  VAL A 450     -20.325  76.003   5.842  1.00  0.00           H
ATOM   4732  HB  VAL A 450     -20.538  74.581   8.478  1.00  0.00           H
ATOM   4733 1HG1 VAL A 450     -20.707  77.210   8.735  1.00  0.00           H
ATOM   4734 2HG1 VAL A 450     -22.222  76.260   8.984  1.00  0.00           H
ATOM   4735 3HG1 VAL A 450     -21.958  77.223   7.461  1.00  0.00           H
ATOM   4736 1HG2 VAL A 450     -21.781  73.588   6.296  1.00  0.00           H
ATOM   4737 2HG2 VAL A 450     -22.705  75.152   6.372  1.00  0.00           H
ATOM   4738 3HG2 VAL A 450     -22.954  74.036   7.569  1.00  0.00           H
ATOM   4739  N   SER A 451     -17.757  76.181   7.704  1.00  0.00           N
ATOM   4740  CA  SER A 451     -16.664  77.067   8.144  1.00  0.00           C
ATOM   4741  C   SER A 451     -16.059  77.879   6.999  1.00  0.00           C
ATOM   4742  O   SER A 451     -15.772  79.069   7.107  1.00  0.00           O
ATOM   4743  CB  SER A 451     -15.570  76.318   8.906  1.00  0.00           C
ATOM   4744  OG  SER A 451     -16.077  75.671  10.073  1.00  0.00           O
ATOM   4745  HN  SER A 451     -17.631  75.233   7.987  1.00  0.00           H
ATOM   4746  HA  SER A 451     -17.072  77.872   8.738  1.00  0.00           H
ATOM   4747  HB1 SER A 451     -14.751  77.002   9.216  1.00  0.00           H
ATOM   4748  HB2 SER A 451     -15.157  75.526   8.245  1.00  0.00           H
ATOM   4749  HG1 SER A 451     -16.433  74.844   9.738  1.00  0.00           H
ATOM   4750  N   ASP A 452     -15.804  77.216   5.856  1.00  0.00           N
ATOM   4751  CA  ASP A 452     -15.323  77.856   4.631  1.00  0.00           C
ATOM   4752  C   ASP A 452     -16.394  78.657   3.867  1.00  0.00           C
ATOM   4753  O   ASP A 452     -16.062  79.566   3.142  1.00  0.00           O
ATOM   4754  CB  ASP A 452     -14.761  76.794   3.539  1.00  0.00           C
ATOM   4755  CG  ASP A 452     -13.350  76.338   3.897  1.00  0.00           C
ATOM   4756  OD1 ASP A 452     -12.732  75.531   3.134  1.00  0.00           O
ATOM   4757  OD2 ASP A 452     -12.746  76.884   4.862  1.00  0.00           O
ATOM   4758  HN  ASP A 452     -16.115  76.270   5.820  1.00  0.00           H
ATOM   4759  HA  ASP A 452     -14.598  78.598   4.933  1.00  0.00           H
ATOM   4760  HB1 ASP A 452     -14.662  77.260   2.535  1.00  0.00           H
ATOM   4761  HB2 ASP A 452     -15.403  75.910   3.337  1.00  0.00           H
HETATM 4762  N   HSD A 453     -17.668  78.246   3.950  1.00  0.00           N
HETATM 4763  CA  HSD A 453     -18.734  78.915   3.209  1.00  0.00           C
HETATM 4764  C   HSD A 453     -19.141  80.266   3.801  1.00  0.00           C
HETATM 4765  O   HSD A 453     -19.578  81.156   3.080  1.00  0.00           O
HETATM 4766  CB  HSD A 453     -20.028  78.031   3.018  1.00  0.00           C
HETATM 4767  CG  HSD A 453     -21.160  78.641   2.278  1.00  0.00           C
HETATM 4768  CD2 HSD A 453     -21.540  78.499   0.961  1.00  0.00           C
HETATM 4769  ND1 HSD A 453     -22.165  79.308   2.945  1.00  0.00           N
HETATM 4770  CE1 HSD A 453     -23.148  79.479   2.002  1.00  0.00           C
HETATM 4771  NE2 HSD A 453     -22.833  79.038   0.801  1.00  0.00           N
HETATM 4772  HN  HSD A 453     -17.840  77.346   4.346  1.00  0.00           H
HETATM 4773  HA  HSD A 453     -18.324  79.141   2.236  1.00  0.00           H
HETATM 4774  HB1 HSD A 453     -20.377  77.744   4.033  1.00  0.00           H
HETATM 4775  HB2 HSD A 453     -19.742  77.068   2.541  1.00  0.00           H
HETATM 4776  HD1 HSD A 453     -22.334  79.596   3.888  1.00  0.00           H
HETATM 4777  HD2 HSD A 453     -21.193  77.792   0.217  1.00  0.00           H
HETATM 4778  HE1 HSD A 453     -24.081  79.912   2.361  1.00  0.00           H
ATOM   4779  N   CYS A 454     -18.948  80.446   5.111  1.00  0.00           N
ATOM   4780  CA  CYS A 454     -19.189  81.721   5.805  1.00  0.00           C
ATOM   4781  C   CYS A 454     -18.014  82.713   5.714  1.00  0.00           C
ATOM   4782  O   CYS A 454     -17.897  83.834   6.287  1.00  0.00           O
ATOM   4783  CB  CYS A 454     -19.410  81.354   7.340  1.00  0.00           C
ATOM   4784  SG  CYS A 454     -20.872  80.238   7.693  1.00  0.00           S
ATOM   4785  HN  CYS A 454     -18.585  79.676   5.628  1.00  0.00           H
ATOM   4786  HA  CYS A 454     -20.081  82.238   5.484  1.00  0.00           H
ATOM   4787  HB1 CYS A 454     -19.550  82.256   7.972  1.00  0.00           H
ATOM   4788  HB2 CYS A 454     -18.587  80.756   7.786  1.00  0.00           H
ATOM   4789  HG1 CYS A 454     -20.509  79.206   6.947  1.00  0.00           H
ATOM   4790  N   ARG A 455     -17.093  82.294   4.788  1.00  0.00           N
ATOM   4791  CA  ARG A 455     -15.956  83.088   4.488  1.00  0.00           C
ATOM   4792  C   ARG A 455     -15.875  83.348   2.979  1.00  0.00           C
ATOM   4793  O   ARG A 455     -16.594  82.848   2.169  1.00  0.00           O
ATOM   4794  CB  ARG A 455     -14.603  82.299   4.795  1.00  0.00           C
ATOM   4795  CG  ARG A 455     -14.450  81.991   6.287  1.00  0.00           C
ATOM   4796  CD  ARG A 455     -14.534  83.220   7.303  1.00  0.00           C
ATOM   4797  NE  ARG A 455     -13.327  84.057   7.022  1.00  0.00           N
ATOM   4798  CZ  ARG A 455     -13.166  85.344   7.358  1.00  0.00           C
ATOM   4799  NH1 ARG A 455     -14.085  86.200   7.768  1.00  0.00           N
ATOM   4800  NH2 ARG A 455     -12.089  85.933   7.114  1.00  0.00           N
ATOM   4801  HN  ARG A 455     -17.147  81.382   4.389  1.00  0.00           H
ATOM   4802  HA  ARG A 455     -16.035  84.053   4.966  1.00  0.00           H
ATOM   4803  HB1 ARG A 455     -13.766  82.905   4.385  1.00  0.00           H
ATOM   4804  HB2 ARG A 455     -14.712  81.306   4.309  1.00  0.00           H
ATOM   4805  HG1 ARG A 455     -13.424  81.580   6.398  1.00  0.00           H
ATOM   4806  HG2 ARG A 455     -15.214  81.241   6.584  1.00  0.00           H
ATOM   4807  HD1 ARG A 455     -14.562  82.809   8.334  1.00  0.00           H
ATOM   4808  HD2 ARG A 455     -15.473  83.775   7.084  1.00  0.00           H
ATOM   4809  HE  ARG A 455     -12.476  83.649   6.693  1.00  0.00           H
ATOM   4810 1HH1 ARG A 455     -15.025  85.977   8.026  1.00  0.00           H
ATOM   4811 2HH1 ARG A 455     -13.835  87.164   7.862  1.00  0.00           H
ATOM   4812 1HH2 ARG A 455     -11.276  85.403   6.869  1.00  0.00           H
ATOM   4813 2HH2 ARG A 455     -11.930  86.789   7.608  1.00  0.00           H
ATOM   4814  N   GLN A 456     -15.003  84.304   2.576  1.00  0.00           N
ATOM   4815  CA  GLN A 456     -15.099  84.974   1.245  1.00  0.00           C
ATOM   4816  C   GLN A 456     -14.112  84.447   0.309  1.00  0.00           C
ATOM   4817  O   GLN A 456     -13.950  84.803  -0.850  1.00  0.00           O
ATOM   4818  CB  GLN A 456     -14.988  86.555   1.325  1.00  0.00           C
ATOM   4819  CG  GLN A 456     -16.084  87.250   2.184  1.00  0.00           C
ATOM   4820  CD  GLN A 456     -17.473  87.155   1.463  1.00  0.00           C
ATOM   4821  NE2 GLN A 456     -18.174  86.041   1.796  1.00  0.00           N
ATOM   4822  OE1 GLN A 456     -17.955  88.045   0.814  1.00  0.00           O
ATOM   4823  HN  GLN A 456     -14.456  84.768   3.270  1.00  0.00           H
ATOM   4824  HA  GLN A 456     -16.105  84.736   0.932  1.00  0.00           H
ATOM   4825  HB1 GLN A 456     -15.067  86.953   0.292  1.00  0.00           H
ATOM   4826  HB2 GLN A 456     -14.009  86.803   1.792  1.00  0.00           H
ATOM   4827  HG1 GLN A 456     -15.953  88.322   2.447  1.00  0.00           H
ATOM   4828  HG2 GLN A 456     -16.080  86.719   3.158  1.00  0.00           H
ATOM   4829 1HE2 GLN A 456     -19.132  85.994   1.511  1.00  0.00           H
ATOM   4830 2HE2 GLN A 456     -17.698  85.274   2.224  1.00  0.00           H
ATOM   4831  N   TYR A 457     -13.328  83.544   0.841  1.00  0.00           N
ATOM   4832  CA  TYR A 457     -12.094  82.986   0.232  1.00  0.00           C
ATOM   4833  C   TYR A 457     -12.333  81.932  -0.761  1.00  0.00           C
ATOM   4834  O   TYR A 457     -13.384  81.259  -0.712  1.00  0.00           O
ATOM   4835  CB  TYR A 457     -10.932  82.576   1.193  1.00  0.00           C
ATOM   4836  CG  TYR A 457     -11.357  81.737   2.346  1.00  0.00           C
ATOM   4837  CD1 TYR A 457     -10.940  82.038   3.608  1.00  0.00           C
ATOM   4838  CD2 TYR A 457     -11.926  80.413   2.150  1.00  0.00           C
ATOM   4839  CE1 TYR A 457     -11.305  81.296   4.711  1.00  0.00           C
ATOM   4840  CE2 TYR A 457     -12.286  79.584   3.288  1.00  0.00           C
ATOM   4841  CZ  TYR A 457     -12.011  80.130   4.598  1.00  0.00           C
ATOM   4842  OH  TYR A 457     -11.992  79.284   5.662  1.00  0.00           O
ATOM   4843  HN  TYR A 457     -13.364  83.443   1.833  1.00  0.00           H
ATOM   4844  HA  TYR A 457     -11.667  83.768  -0.378  1.00  0.00           H
ATOM   4845  HB1 TYR A 457     -10.817  83.607   1.592  1.00  0.00           H
ATOM   4846  HB2 TYR A 457      -9.972  82.232   0.751  1.00  0.00           H
ATOM   4847  HD1 TYR A 457     -10.377  82.953   3.715  1.00  0.00           H
ATOM   4848  HD2 TYR A 457     -11.890  79.932   1.183  1.00  0.00           H
ATOM   4849  HE1 TYR A 457     -10.939  81.525   5.700  1.00  0.00           H
ATOM   4850  HE2 TYR A 457     -12.615  78.568   3.125  1.00  0.00           H
ATOM   4851  HH  TYR A 457     -12.318  78.426   5.381  1.00  0.00           H
HETATM 4852  N   HSD A 458     -11.303  81.590  -1.549  1.00  0.00           N
HETATM 4853  CA  HSD A 458     -11.491  80.732  -2.693  1.00  0.00           C
HETATM 4854  C   HSD A 458     -11.399  79.280  -2.346  1.00  0.00           C
HETATM 4855  O   HSD A 458     -10.422  78.916  -1.747  1.00  0.00           O
HETATM 4856  CB  HSD A 458     -10.560  81.074  -3.832  1.00  0.00           C
HETATM 4857  CG  HSD A 458     -10.847  80.423  -5.083  1.00  0.00           C
HETATM 4858  CD2 HSD A 458     -11.882  80.573  -5.834  1.00  0.00           C
HETATM 4859  ND1 HSD A 458     -10.113  79.406  -5.641  1.00  0.00           N
HETATM 4860  CE1 HSD A 458     -10.683  79.031  -6.831  1.00  0.00           C
HETATM 4861  NE2 HSD A 458     -11.812  79.721  -6.944  1.00  0.00           N
HETATM 4862  HN  HSD A 458     -10.401  82.001  -1.440  1.00  0.00           H
HETATM 4863  HA  HSD A 458     -12.505  80.832  -3.051  1.00  0.00           H
HETATM 4864  HB1 HSD A 458      -9.478  81.065  -3.583  1.00  0.00           H
HETATM 4865  HB2 HSD A 458     -10.738  82.134  -4.110  1.00  0.00           H
HETATM 4866  HD1 HSD A 458      -9.299  78.954  -5.277  1.00  0.00           H
HETATM 4867  HD2 HSD A 458     -12.780  81.176  -5.790  1.00  0.00           H
HETATM 4868  HE1 HSD A 458     -10.344  78.350  -7.613  1.00  0.00           H
ATOM   4869  N   ILE A 459     -12.518  78.539  -2.524  1.00  0.00           N
ATOM   4870  CA  ILE A 459     -12.631  77.226  -1.984  1.00  0.00           C
ATOM   4871  C   ILE A 459     -11.798  76.051  -2.594  1.00  0.00           C
ATOM   4872  O   ILE A 459     -11.039  75.334  -1.856  1.00  0.00           O
ATOM   4873  CB  ILE A 459     -14.098  76.861  -1.685  1.00  0.00           C
ATOM   4874  CG1 ILE A 459     -14.716  77.934  -0.740  1.00  0.00           C
ATOM   4875  CG2 ILE A 459     -14.123  75.505  -1.017  1.00  0.00           C
ATOM   4876  CD  ILE A 459     -16.135  77.594  -0.221  1.00  0.00           C
ATOM   4877  HN  ILE A 459     -13.322  78.908  -2.983  1.00  0.00           H
ATOM   4878  HA  ILE A 459     -12.064  77.210  -1.065  1.00  0.00           H
ATOM   4879  HB  ILE A 459     -14.735  76.900  -2.594  1.00  0.00           H
ATOM   4880 1HG1 ILE A 459     -14.724  78.919  -1.254  1.00  0.00           H
ATOM   4881 2HG1 ILE A 459     -14.060  77.989   0.155  1.00  0.00           H
ATOM   4882 1HG2 ILE A 459     -15.148  75.196  -0.720  1.00  0.00           H
ATOM   4883 2HG2 ILE A 459     -13.487  75.457  -0.107  1.00  0.00           H
ATOM   4884 3HG2 ILE A 459     -13.715  74.722  -1.692  1.00  0.00           H
ATOM   4885  HD1 ILE A 459     -16.003  76.863   0.606  1.00  0.00           H
ATOM   4886  HD2 ILE A 459     -16.824  77.187  -0.991  1.00  0.00           H
ATOM   4887  HD3 ILE A 459     -16.509  78.537   0.231  1.00  0.00           H
ATOM   4888  N   PRO A 460     -11.770  75.842  -3.890  1.00  0.00           N
ATOM   4889  CA  PRO A 460     -10.720  75.033  -4.531  1.00  0.00           C
ATOM   4890  C   PRO A 460      -9.369  75.313  -4.148  1.00  0.00           C
ATOM   4891  O   PRO A 460      -9.050  76.434  -3.849  1.00  0.00           O
ATOM   4892  CB  PRO A 460     -10.849  75.399  -6.004  1.00  0.00           C
ATOM   4893  CG  PRO A 460     -12.351  75.755  -6.223  1.00  0.00           C
ATOM   4894  CD  PRO A 460     -12.731  76.361  -4.866  1.00  0.00           C
ATOM   4895  HA  PRO A 460     -10.863  74.022  -4.178  1.00  0.00           H
ATOM   4896  HB1 PRO A 460     -10.437  74.535  -6.569  1.00  0.00           H
ATOM   4897  HB2 PRO A 460     -10.256  76.310  -6.227  1.00  0.00           H
ATOM   4898  HG1 PRO A 460     -12.526  76.437  -7.082  1.00  0.00           H
ATOM   4899  HG2 PRO A 460     -13.041  74.885  -6.270  1.00  0.00           H
ATOM   4900  HD1 PRO A 460     -12.460  77.437  -4.935  1.00  0.00           H
ATOM   4901  HD2 PRO A 460     -13.785  76.228  -4.542  1.00  0.00           H
ATOM   4902  N   CYS A 461      -8.483  74.297  -4.165  1.00  0.00           N
ATOM   4903  CA  CYS A 461      -7.125  74.449  -3.781  1.00  0.00           C
ATOM   4904  C   CYS A 461      -6.295  75.450  -4.691  1.00  0.00           C
ATOM   4905  O   CYS A 461      -6.463  75.384  -5.893  1.00  0.00           O
ATOM   4906  CB  CYS A 461      -6.348  73.092  -3.584  1.00  0.00           C
ATOM   4907  SG  CYS A 461      -6.479  71.963  -5.005  1.00  0.00           S
ATOM   4908  HN  CYS A 461      -8.739  73.342  -4.292  1.00  0.00           H
ATOM   4909  HA  CYS A 461      -7.121  74.869  -2.784  1.00  0.00           H
ATOM   4910  HB1 CYS A 461      -6.907  72.643  -2.735  1.00  0.00           H
ATOM   4911  HB2 CYS A 461      -5.305  73.334  -3.287  1.00  0.00           H
ATOM   4912  HG1 CYS A 461      -7.582  71.297  -4.695  1.00  0.00           H
ATOM   4913  N   PRO A 462      -5.352  76.202  -4.221  1.00  0.00           N
ATOM   4914  CA  PRO A 462      -4.504  76.971  -5.119  1.00  0.00           C
ATOM   4915  C   PRO A 462      -3.331  76.081  -5.518  1.00  0.00           C
ATOM   4916  O   PRO A 462      -2.183  76.361  -5.112  1.00  0.00           O
ATOM   4917  CB  PRO A 462      -4.158  78.208  -4.325  1.00  0.00           C
ATOM   4918  CG  PRO A 462      -4.088  77.792  -2.846  1.00  0.00           C
ATOM   4919  CD  PRO A 462      -5.181  76.757  -2.810  1.00  0.00           C
ATOM   4920  HA  PRO A 462      -4.909  77.262  -6.078  1.00  0.00           H
ATOM   4921  HB1 PRO A 462      -5.045  78.875  -4.376  1.00  0.00           H
ATOM   4922  HB2 PRO A 462      -3.210  78.647  -4.706  1.00  0.00           H
ATOM   4923  HG1 PRO A 462      -3.139  77.228  -2.721  1.00  0.00           H
ATOM   4924  HG2 PRO A 462      -4.179  78.578  -2.066  1.00  0.00           H
ATOM   4925  HD1 PRO A 462      -5.082  75.851  -2.174  1.00  0.00           H
ATOM   4926  HD2 PRO A 462      -6.116  77.273  -2.503  1.00  0.00           H
ATOM   4927  N   TYR A 463      -3.628  74.998  -6.285  1.00  0.00           N
ATOM   4928  CA  TYR A 463      -2.738  73.946  -6.749  1.00  0.00           C
ATOM   4929  C   TYR A 463      -2.345  72.984  -5.705  1.00  0.00           C
ATOM   4930  O   TYR A 463      -2.358  71.786  -5.898  1.00  0.00           O
ATOM   4931  CB  TYR A 463      -1.576  74.397  -7.566  1.00  0.00           C
ATOM   4932  CG  TYR A 463      -2.009  75.209  -8.751  1.00  0.00           C
ATOM   4933  CD1 TYR A 463      -1.794  76.567  -8.797  1.00  0.00           C
ATOM   4934  CD2 TYR A 463      -2.563  74.517  -9.874  1.00  0.00           C
ATOM   4935  CE1 TYR A 463      -2.217  77.388  -9.883  1.00  0.00           C
ATOM   4936  CE2 TYR A 463      -2.951  75.325 -10.997  1.00  0.00           C
ATOM   4937  CZ  TYR A 463      -2.895  76.721 -10.944  1.00  0.00           C
ATOM   4938  OH  TYR A 463      -3.427  77.425 -11.979  1.00  0.00           O
ATOM   4939  HN  TYR A 463      -4.596  74.917  -6.510  1.00  0.00           H
ATOM   4940  HA  TYR A 463      -3.375  73.429  -7.452  1.00  0.00           H
ATOM   4941  HB1 TYR A 463      -0.870  73.635  -7.958  1.00  0.00           H
ATOM   4942  HB2 TYR A 463      -1.054  75.031  -6.817  1.00  0.00           H
ATOM   4943  HD1 TYR A 463      -1.449  77.005  -7.872  1.00  0.00           H
ATOM   4944  HD2 TYR A 463      -2.571  73.440  -9.809  1.00  0.00           H
ATOM   4945  HE1 TYR A 463      -2.193  78.464  -9.793  1.00  0.00           H
ATOM   4946  HE2 TYR A 463      -3.324  74.729 -11.817  1.00  0.00           H
ATOM   4947  HH  TYR A 463      -3.197  78.349 -11.862  1.00  0.00           H
ATOM   4948  N   GLN A 464      -1.859  73.479  -4.572  1.00  0.00           N
ATOM   4949  CA  GLN A 464      -1.364  72.713  -3.472  1.00  0.00           C
ATOM   4950  C   GLN A 464      -2.414  72.538  -2.412  1.00  0.00           C
ATOM   4951  O   GLN A 464      -3.185  73.439  -2.022  1.00  0.00           O
ATOM   4952  CB  GLN A 464      -0.172  73.438  -2.916  1.00  0.00           C
ATOM   4953  CG  GLN A 464       0.832  73.768  -3.977  1.00  0.00           C
ATOM   4954  CD  GLN A 464       1.220  72.629  -4.853  1.00  0.00           C
ATOM   4955  NE2 GLN A 464       1.600  71.523  -4.230  1.00  0.00           N
ATOM   4956  OE1 GLN A 464       1.005  72.694  -6.086  1.00  0.00           O
ATOM   4957  HN  GLN A 464      -1.708  74.460  -4.663  1.00  0.00           H
ATOM   4958  HA  GLN A 464      -1.062  71.733  -3.808  1.00  0.00           H
ATOM   4959  HB1 GLN A 464       0.348  73.052  -2.013  1.00  0.00           H
ATOM   4960  HB2 GLN A 464      -0.522  74.463  -2.669  1.00  0.00           H
ATOM   4961  HG1 GLN A 464       1.703  74.351  -3.609  1.00  0.00           H
ATOM   4962  HG2 GLN A 464       0.428  74.545  -4.660  1.00  0.00           H
ATOM   4963 1HE2 GLN A 464       1.952  70.728  -4.724  1.00  0.00           H
ATOM   4964 2HE2 GLN A 464       1.750  71.628  -3.246  1.00  0.00           H
ATOM   4965  N   ALA A 465      -2.482  71.333  -1.739  1.00  0.00           N
ATOM   4966  CA  ALA A 465      -3.487  71.081  -0.713  1.00  0.00           C
ATOM   4967  C   ALA A 465      -3.205  71.650   0.667  1.00  0.00           C
ATOM   4968  O   ALA A 465      -2.348  71.056   1.372  1.00  0.00           O
ATOM   4969  CB  ALA A 465      -3.594  69.570  -0.791  1.00  0.00           C
ATOM   4970  HN  ALA A 465      -1.772  70.640  -1.831  1.00  0.00           H
ATOM   4971  HA  ALA A 465      -4.370  71.598  -1.057  1.00  0.00           H
ATOM   4972  HB1 ALA A 465      -2.709  68.977  -0.476  1.00  0.00           H
ATOM   4973  HB2 ALA A 465      -3.870  69.256  -1.820  1.00  0.00           H
ATOM   4974  HB3 ALA A 465      -4.430  69.323  -0.103  1.00  0.00           H
ATOM   4975  N   LYS A 466      -4.094  72.551   1.183  1.00  0.00           N
ATOM   4976  CA  LYS A 466      -3.998  72.816   2.616  1.00  0.00           C
ATOM   4977  C   LYS A 466      -4.636  71.663   3.407  1.00  0.00           C
ATOM   4978  O   LYS A 466      -5.221  70.744   2.868  1.00  0.00           O
ATOM   4979  CB  LYS A 466      -4.847  74.046   2.947  1.00  0.00           C
ATOM   4980  CG  LYS A 466      -4.337  75.385   2.273  1.00  0.00           C
ATOM   4981  CD  LYS A 466      -5.408  76.412   1.971  1.00  0.00           C
ATOM   4982  CE  LYS A 466      -4.927  77.782   1.493  1.00  0.00           C
ATOM   4983  NZ  LYS A 466      -4.368  78.538   2.647  1.00  0.00           N
ATOM   4984  HN  LYS A 466      -4.903  72.865   0.692  1.00  0.00           H
ATOM   4985  HA  LYS A 466      -2.969  72.956   2.911  1.00  0.00           H
ATOM   4986  HB1 LYS A 466      -5.010  74.218   4.032  1.00  0.00           H
ATOM   4987  HB2 LYS A 466      -5.724  73.800   2.312  1.00  0.00           H
ATOM   4988  HG1 LYS A 466      -3.844  75.088   1.324  1.00  0.00           H
ATOM   4989  HG2 LYS A 466      -3.584  75.884   2.919  1.00  0.00           H
ATOM   4990  HD1 LYS A 466      -6.188  76.484   2.760  1.00  0.00           H
ATOM   4991  HD2 LYS A 466      -5.865  76.117   1.003  1.00  0.00           H
ATOM   4992  HE1 LYS A 466      -5.774  78.366   1.078  1.00  0.00           H
ATOM   4993  HE2 LYS A 466      -4.185  77.697   0.670  1.00  0.00           H
ATOM   4994  HZ1 LYS A 466      -4.996  78.445   3.471  1.00  0.00           H
ATOM   4995  HZ2 LYS A 466      -4.398  79.572   2.537  1.00  0.00           H
ATOM   4996  HZ3 LYS A 466      -3.362  78.331   2.813  1.00  0.00           H
ATOM   4997  N   ALA A 467      -4.616  71.736   4.775  1.00  0.00           N
ATOM   4998  CA  ALA A 467      -5.145  70.619   5.559  1.00  0.00           C
ATOM   4999  C   ALA A 467      -6.616  70.866   5.907  1.00  0.00           C
ATOM   5000  O   ALA A 467      -6.890  71.883   6.543  1.00  0.00           O
ATOM   5001  CB  ALA A 467      -4.368  70.597   6.882  1.00  0.00           C
ATOM   5002  HN  ALA A 467      -4.229  72.476   5.321  1.00  0.00           H
ATOM   5003  HA  ALA A 467      -5.052  69.644   5.103  1.00  0.00           H
ATOM   5004  HB1 ALA A 467      -4.895  69.858   7.522  1.00  0.00           H
ATOM   5005  HB2 ALA A 467      -4.395  71.519   7.499  1.00  0.00           H
ATOM   5006  HB3 ALA A 467      -3.287  70.361   6.770  1.00  0.00           H
ATOM   5007  N   LYS A 468      -7.486  69.987   5.445  1.00  0.00           N
ATOM   5008  CA  LYS A 468      -8.893  70.070   5.470  1.00  0.00           C
ATOM   5009  C   LYS A 468      -9.508  68.667   5.592  1.00  0.00           C
ATOM   5010  O   LYS A 468      -9.103  67.737   4.922  1.00  0.00           O
ATOM   5011  CB  LYS A 468      -9.636  70.827   4.289  1.00  0.00           C
ATOM   5012  CG  LYS A 468      -9.367  72.315   4.223  1.00  0.00           C
ATOM   5013  CD  LYS A 468     -10.145  73.121   5.227  1.00  0.00           C
ATOM   5014  CE  LYS A 468      -9.624  74.588   5.328  1.00  0.00           C
ATOM   5015  NZ  LYS A 468     -10.153  75.522   4.348  1.00  0.00           N
ATOM   5016  HN  LYS A 468      -7.090  69.231   4.931  1.00  0.00           H
ATOM   5017  HA  LYS A 468      -9.130  70.516   6.424  1.00  0.00           H
ATOM   5018  HB1 LYS A 468     -10.708  70.535   4.330  1.00  0.00           H
ATOM   5019  HB2 LYS A 468      -9.195  70.517   3.318  1.00  0.00           H
ATOM   5020  HG1 LYS A 468      -9.542  72.674   3.186  1.00  0.00           H
ATOM   5021  HG2 LYS A 468      -8.299  72.611   4.281  1.00  0.00           H
ATOM   5022  HD1 LYS A 468     -10.027  72.868   6.301  1.00  0.00           H
ATOM   5023  HD2 LYS A 468     -11.215  73.057   4.932  1.00  0.00           H
ATOM   5024  HE1 LYS A 468      -8.533  74.798   5.355  1.00  0.00           H
ATOM   5025  HE2 LYS A 468     -10.103  74.935   6.268  1.00  0.00           H
ATOM   5026  HZ1 LYS A 468      -9.957  75.260   3.362  1.00  0.00           H
ATOM   5027  HZ2 LYS A 468      -9.663  76.404   4.601  1.00  0.00           H
ATOM   5028  HZ3 LYS A 468     -11.166  75.759   4.381  1.00  0.00           H
ATOM   5029  N   ALA A 469     -10.484  68.378   6.461  1.00  0.00           N
ATOM   5030  CA  ALA A 469     -11.017  67.062   6.718  1.00  0.00           C
ATOM   5031  C   ALA A 469     -11.697  66.602   5.400  1.00  0.00           C
ATOM   5032  O   ALA A 469     -12.457  67.368   4.884  1.00  0.00           O
ATOM   5033  CB  ALA A 469     -12.059  67.175   7.902  1.00  0.00           C
ATOM   5034  HN  ALA A 469     -10.811  69.058   7.114  1.00  0.00           H
ATOM   5035  HA  ALA A 469     -10.170  66.416   6.899  1.00  0.00           H
ATOM   5036  HB1 ALA A 469     -12.292  66.170   8.317  1.00  0.00           H
ATOM   5037  HB2 ALA A 469     -13.015  67.676   7.638  1.00  0.00           H
ATOM   5038  HB3 ALA A 469     -11.482  67.771   8.640  1.00  0.00           H
ATOM   5039  N   ARG A 470     -11.514  65.405   4.892  1.00  0.00           N
ATOM   5040  CA  ARG A 470     -12.300  64.878   3.848  1.00  0.00           C
ATOM   5041  C   ARG A 470     -12.318  63.366   3.989  1.00  0.00           C
ATOM   5042  O   ARG A 470     -11.385  62.825   4.540  1.00  0.00           O
ATOM   5043  CB  ARG A 470     -11.890  65.259   2.365  1.00  0.00           C
ATOM   5044  CG  ARG A 470     -10.531  64.667   1.826  1.00  0.00           C
ATOM   5045  CD  ARG A 470      -9.273  65.132   2.405  1.00  0.00           C
ATOM   5046  NE  ARG A 470      -8.229  64.112   2.009  1.00  0.00           N
ATOM   5047  CZ  ARG A 470      -7.682  64.078   0.808  1.00  0.00           C
ATOM   5048  NH1 ARG A 470      -7.924  64.981  -0.122  1.00  0.00           N
ATOM   5049  NH2 ARG A 470      -6.915  63.055   0.541  1.00  0.00           N
ATOM   5050  HN  ARG A 470     -10.977  64.684   5.322  1.00  0.00           H
ATOM   5051  HA  ARG A 470     -13.298  65.244   4.035  1.00  0.00           H
ATOM   5052  HB1 ARG A 470     -11.845  66.369   2.378  1.00  0.00           H
ATOM   5053  HB2 ARG A 470     -12.732  64.835   1.778  1.00  0.00           H
[truncated: 74,439 more chars]
