# Supplementary material for: Structural insight into small molecule action on Frizzleds
Source: Nat Commun. 2020 Jan 21;11:414. doi: 10.1038/s41467-019-14149-3 (PMC6972889; doi:10.1038/s41467-019-14149-3)
Supplement: Supplementary file 16 — Supplementary Data 15 [file 41467_2019_14149_MOESM16_ESM.txt]

HELIX    1   1 SER A  192  ILE A  222  1                                  31
HELIX    2   2 ARG A  232  LEU A  253  1                                  22
HELIX    3   3 ALA A  281  GLY A  312  1                                  32
HELIX    4   4 VAL A  325  MET A  345  1                                  21
HELIX    5   5 ASP A  365  VAL A  399  1                                  35
HELIX    6   6 GLY A  404  CYS A  454  1                                  51
HELIX    7   7 LEU A  473  VAL A  494  1                                  22
ATOM      1  N   ASP A 156     -38.604  87.482  -6.969  1.00  0.00           N
ATOM      2  CA  ASP A 156     -38.281  86.409  -8.005  1.00  0.00           C
ATOM      3  C   ASP A 156     -36.794  86.130  -8.045  1.00  0.00           C
ATOM      4  O   ASP A 156     -36.036  86.914  -7.537  1.00  0.00           O
ATOM      5  CB  ASP A 156     -38.983  86.686  -9.287  1.00  0.00           C
ATOM      6  CG  ASP A 156     -38.889  85.592 -10.290  1.00  0.00           C
ATOM      7  OD1 ASP A 156     -38.771  84.377  -9.903  1.00  0.00           O
ATOM      8  OD2 ASP A 156     -39.046  85.928 -11.507  1.00  0.00           O
ATOM      9  HA  ASP A 156     -38.747  85.552  -7.539  1.00  0.00           H
ATOM     10  HB1 ASP A 156     -38.629  87.595  -9.818  1.00  0.00           H
ATOM     11  HB2 ASP A 156     -40.055  86.864  -9.054  1.00  0.00           H
ATOM     12  HT1 ASP A 156     -39.629  87.480  -6.797  1.00  0.00           H
ATOM     13  HT2 ASP A 156     -38.350  88.326  -7.522  1.00  0.00           H
ATOM     14  HT3 ASP A 156     -38.164  87.376  -6.034  1.00  0.00           H
ATOM     15  N   ILE A 157     -36.308  85.077  -8.735  1.00  0.00           N
ATOM     16  CA  ILE A 157     -34.920  84.754  -8.918  1.00  0.00           C
ATOM     17  C   ILE A 157     -34.178  85.671  -9.706  1.00  0.00           C
ATOM     18  O   ILE A 157     -34.665  86.177 -10.710  1.00  0.00           O
ATOM     19  CB  ILE A 157     -34.827  83.264  -9.392  1.00  0.00           C
ATOM     20  CG1 ILE A 157     -33.363  82.732  -9.673  1.00  0.00           C
ATOM     21  CG2 ILE A 157     -35.622  83.130 -10.712  1.00  0.00           C
ATOM     22  CD  ILE A 157     -32.729  82.464  -8.333  1.00  0.00           C
ATOM     23  HN  ILE A 157     -36.959  84.464  -9.176  1.00  0.00           H
ATOM     24  HA  ILE A 157     -34.387  84.712  -7.979  1.00  0.00           H
ATOM     25  HB  ILE A 157     -35.225  82.560  -8.631  1.00  0.00           H
ATOM     26 1HG1 ILE A 157     -32.805  83.455 -10.306  1.00  0.00           H
ATOM     27 2HG1 ILE A 157     -33.455  81.722 -10.126  1.00  0.00           H
ATOM     28 1HG2 ILE A 157     -36.657  83.523 -10.625  1.00  0.00           H
ATOM     29 2HG2 ILE A 157     -35.702  82.037 -10.891  1.00  0.00           H
ATOM     30 3HG2 ILE A 157     -35.051  83.620 -11.529  1.00  0.00           H
ATOM     31  HD1 ILE A 157     -33.275  81.711  -7.723  1.00  0.00           H
ATOM     32  HD2 ILE A 157     -32.635  83.409  -7.756  1.00  0.00           H
ATOM     33  HD3 ILE A 157     -31.704  82.101  -8.562  1.00  0.00           H
ATOM     34  N   GLY A 158     -32.889  85.843  -9.436  1.00  0.00           N
ATOM     35  CA  GLY A 158     -31.951  86.701 -10.116  1.00  0.00           C
ATOM     36  C   GLY A 158     -30.662  85.958 -10.508  1.00  0.00           C
ATOM     37  O   GLY A 158     -29.852  86.486 -11.283  1.00  0.00           O
ATOM     38  HN  GLY A 158     -32.592  85.383  -8.604  1.00  0.00           H
ATOM     39  HA1 GLY A 158     -31.647  87.393  -9.344  1.00  0.00           H
ATOM     40  HA2 GLY A 158     -32.347  87.236 -10.966  1.00  0.00           H
ATOM     41  N   PHE A 159     -30.501  84.684 -10.006  1.00  0.00           N
ATOM     42  CA  PHE A 159     -29.607  83.625 -10.489  1.00  0.00           C
ATOM     43  C   PHE A 159     -28.175  83.880 -10.139  1.00  0.00           C
ATOM     44  O   PHE A 159     -27.271  83.245 -10.748  1.00  0.00           O
ATOM     45  CB  PHE A 159     -29.647  83.490 -12.044  1.00  0.00           C
ATOM     46  CG  PHE A 159     -31.082  83.373 -12.581  1.00  0.00           C
ATOM     47  CD1 PHE A 159     -31.693  82.118 -12.513  1.00  0.00           C
ATOM     48  CD2 PHE A 159     -31.530  84.375 -13.458  1.00  0.00           C
ATOM     49  CE1 PHE A 159     -32.892  81.867 -13.189  1.00  0.00           C
ATOM     50  CE2 PHE A 159     -32.726  84.138 -14.206  1.00  0.00           C
ATOM     51  CZ  PHE A 159     -33.436  82.924 -13.999  1.00  0.00           C
ATOM     52  HN  PHE A 159     -31.140  84.335  -9.324  1.00  0.00           H
ATOM     53  HA  PHE A 159     -29.820  82.715  -9.950  1.00  0.00           H
ATOM     54  HB1 PHE A 159     -29.096  82.569 -12.327  1.00  0.00           H
ATOM     55  HB2 PHE A 159     -29.142  84.322 -12.581  1.00  0.00           H
ATOM     56  HD1 PHE A 159     -31.197  81.265 -12.075  1.00  0.00           H
ATOM     57  HD2 PHE A 159     -30.934  85.223 -13.761  1.00  0.00           H
ATOM     58  HE1 PHE A 159     -33.435  80.936 -13.110  1.00  0.00           H
ATOM     59  HE2 PHE A 159     -33.102  84.938 -14.828  1.00  0.00           H
ATOM     60  HZ  PHE A 159     -34.302  82.702 -14.605  1.00  0.00           H
ATOM     61  N   TRP A 160     -27.817  84.785  -9.229  1.00  0.00           N
ATOM     62  CA  TRP A 160     -26.515  84.699  -8.548  1.00  0.00           C
ATOM     63  C   TRP A 160     -26.371  83.506  -7.640  1.00  0.00           C
ATOM     64  O   TRP A 160     -27.323  82.955  -7.073  1.00  0.00           O
ATOM     65  CB  TRP A 160     -26.272  85.996  -7.843  1.00  0.00           C
ATOM     66  CG  TRP A 160     -24.991  86.146  -7.082  1.00  0.00           C
ATOM     67  CD1 TRP A 160     -23.784  86.548  -7.526  1.00  0.00           C
ATOM     68  CD2 TRP A 160     -24.773  85.902  -5.699  1.00  0.00           C
ATOM     69  CE2 TRP A 160     -23.488  86.205  -5.332  1.00  0.00           C
ATOM     70  CE3 TRP A 160     -25.669  85.523  -4.673  1.00  0.00           C
ATOM     71  NE1 TRP A 160     -22.838  86.573  -6.504  1.00  0.00           N
ATOM     72  CZ2 TRP A 160     -23.043  86.001  -4.037  1.00  0.00           C
ATOM     73  CZ3 TRP A 160     -25.253  85.324  -3.375  1.00  0.00           C
ATOM     74  CH2 TRP A 160     -23.929  85.551  -3.039  1.00  0.00           C
ATOM     75  HN  TRP A 160     -28.396  85.376  -8.673  1.00  0.00           H
ATOM     76  HA  TRP A 160     -25.776  84.543  -9.320  1.00  0.00           H
ATOM     77  HB1 TRP A 160     -27.156  86.226  -7.210  1.00  0.00           H
ATOM     78  HB2 TRP A 160     -26.273  86.785  -8.625  1.00  0.00           H
ATOM     79  HD1 TRP A 160     -23.673  86.992  -8.504  1.00  0.00           H
ATOM     80  HE1 TRP A 160     -21.996  87.054  -6.393  1.00  0.00           H
ATOM     81  HE3 TRP A 160     -26.672  85.231  -4.948  1.00  0.00           H
ATOM     82  HZ2 TRP A 160     -21.997  86.121  -3.801  1.00  0.00           H
ATOM     83  HZ3 TRP A 160     -26.009  85.000  -2.675  1.00  0.00           H
ATOM     84  HH2 TRP A 160     -23.589  85.461  -2.017  1.00  0.00           H
ATOM     85  N   CYS A 161     -25.155  82.907  -7.476  1.00  0.00           N
ATOM     86  CA  CYS A 161     -24.824  81.971  -6.369  1.00  0.00           C
ATOM     87  C   CYS A 161     -23.480  82.279  -5.752  1.00  0.00           C
ATOM     88  O   CYS A 161     -22.637  82.922  -6.354  1.00  0.00           O
ATOM     89  CB  CYS A 161     -24.814  80.503  -6.973  1.00  0.00           C
ATOM     90  SG  CYS A 161     -26.465  79.876  -7.261  1.00  0.00           S
ATOM     91  HN  CYS A 161     -24.394  83.195  -8.051  1.00  0.00           H
ATOM     92  HA  CYS A 161     -25.576  82.037  -5.596  1.00  0.00           H
ATOM     93  HB1 CYS A 161     -24.355  79.798  -6.248  1.00  0.00           H
ATOM     94  HB2 CYS A 161     -24.335  80.444  -7.974  1.00  0.00           H
ATOM     95  N   PRO A 162     -23.241  81.871  -4.487  1.00  0.00           N
ATOM     96  CA  PRO A 162     -21.874  82.050  -3.866  1.00  0.00           C
ATOM     97  C   PRO A 162     -20.695  81.440  -4.697  1.00  0.00           C
ATOM     98  O   PRO A 162     -20.959  80.503  -5.472  1.00  0.00           O
ATOM     99  CB  PRO A 162     -22.045  81.505  -2.495  1.00  0.00           C
ATOM    100  CG  PRO A 162     -23.535  81.725  -2.070  1.00  0.00           C
ATOM    101  CD  PRO A 162     -24.263  81.657  -3.450  1.00  0.00           C
ATOM    102  HA  PRO A 162     -21.640  83.102  -3.813  1.00  0.00           H
ATOM    103  HB1 PRO A 162     -21.348  82.038  -1.811  1.00  0.00           H
ATOM    104  HB2 PRO A 162     -21.843  80.414  -2.522  1.00  0.00           H
ATOM    105  HG1 PRO A 162     -23.951  80.902  -1.450  1.00  0.00           H
ATOM    106  HG2 PRO A 162     -23.646  82.745  -1.646  1.00  0.00           H
ATOM    107  HD1 PRO A 162     -24.630  80.643  -3.718  1.00  0.00           H
ATOM    108  HD2 PRO A 162     -25.086  82.391  -3.319  1.00  0.00           H
ATOM    109  N   ARG A 163     -19.425  81.994  -4.599  1.00  0.00           N
ATOM    110  CA  ARG A 163     -18.268  81.620  -5.407  1.00  0.00           C
ATOM    111  C   ARG A 163     -17.969  80.125  -5.602  1.00  0.00           C
ATOM    112  O   ARG A 163     -17.401  79.712  -6.602  1.00  0.00           O
ATOM    113  CB  ARG A 163     -16.865  82.195  -4.991  1.00  0.00           C
ATOM    114  CG  ARG A 163     -16.636  83.717  -5.162  1.00  0.00           C
ATOM    115  CD  ARG A 163     -16.426  84.217  -6.611  1.00  0.00           C
ATOM    116  NE  ARG A 163     -16.342  85.666  -6.554  1.00  0.00           N
ATOM    117  CZ  ARG A 163     -16.520  86.372  -7.642  1.00  0.00           C
ATOM    118  NH1 ARG A 163     -16.680  85.852  -8.844  1.00  0.00           N
ATOM    119  NH2 ARG A 163     -16.527  87.700  -7.549  1.00  0.00           N
ATOM    120  HN  ARG A 163     -19.302  82.688  -3.893  1.00  0.00           H
ATOM    121  HA  ARG A 163     -18.482  81.964  -6.409  1.00  0.00           H
ATOM    122  HB1 ARG A 163     -16.069  81.692  -5.580  1.00  0.00           H
ATOM    123  HB2 ARG A 163     -16.750  81.920  -3.920  1.00  0.00           H
ATOM    124  HG1 ARG A 163     -15.853  84.206  -4.543  1.00  0.00           H
ATOM    125  HG2 ARG A 163     -17.613  84.133  -4.834  1.00  0.00           H
ATOM    126  HD1 ARG A 163     -17.305  83.900  -7.212  1.00  0.00           H
ATOM    127  HD2 ARG A 163     -15.475  83.801  -7.008  1.00  0.00           H
ATOM    128  HE  ARG A 163     -16.153  86.136  -5.692  1.00  0.00           H
ATOM    129 1HH1 ARG A 163     -16.252  84.956  -8.958  1.00  0.00           H
ATOM    130 2HH1 ARG A 163     -16.838  86.472  -9.614  1.00  0.00           H
ATOM    131 1HH2 ARG A 163     -16.774  88.112  -6.673  1.00  0.00           H
ATOM    132 2HH2 ARG A 163     -16.752  88.195  -8.388  1.00  0.00           H
HETATM  133  N   HSD A 164     -18.260  79.287  -4.549  1.00  0.00           N
HETATM  134  CA  HSD A 164     -18.105  77.783  -4.738  1.00  0.00           C
HETATM  135  C   HSD A 164     -19.369  77.025  -5.151  1.00  0.00           C
HETATM  136  O   HSD A 164     -19.282  75.816  -5.310  1.00  0.00           O
HETATM  137  CB  HSD A 164     -17.322  77.143  -3.558  1.00  0.00           C
HETATM  138  CG  HSD A 164     -16.078  77.822  -3.301  1.00  0.00           C
HETATM  139  CD2 HSD A 164     -14.837  77.462  -3.644  1.00  0.00           C
HETATM  140  ND1 HSD A 164     -15.952  78.934  -2.458  1.00  0.00           N
HETATM  141  CE1 HSD A 164     -14.652  79.186  -2.419  1.00  0.00           C
HETATM  142  NE2 HSD A 164     -13.946  78.362  -3.074  1.00  0.00           N
HETATM  143  HN  HSD A 164     -18.544  79.750  -3.714  1.00  0.00           H
HETATM  144  HA  HSD A 164     -17.469  77.481  -5.556  1.00  0.00           H
HETATM  145  HB1 HSD A 164     -17.203  76.045  -3.684  1.00  0.00           H
HETATM  146  HB2 HSD A 164     -17.922  77.276  -2.633  1.00  0.00           H
HETATM  147  HD1 HSD A 164     -16.657  79.531  -2.074  1.00  0.00           H
HETATM  148  HD2 HSD A 164     -14.531  76.565  -4.171  1.00  0.00           H
HETATM  149  HE1 HSD A 164     -14.243  80.043  -1.883  1.00  0.00           H
ATOM    150  N   LEU A 165     -20.500  77.728  -5.316  1.00  0.00           N
ATOM    151  CA  LEU A 165     -21.857  77.175  -5.663  1.00  0.00           C
ATOM    152  C   LEU A 165     -22.326  77.528  -7.060  1.00  0.00           C
ATOM    153  O   LEU A 165     -22.166  78.631  -7.624  1.00  0.00           O
ATOM    154  CB  LEU A 165     -22.857  77.451  -4.493  1.00  0.00           C
ATOM    155  CG  LEU A 165     -22.369  77.441  -3.047  1.00  0.00           C
ATOM    156  CD1 LEU A 165     -23.588  77.834  -2.239  1.00  0.00           C
ATOM    157  CD2 LEU A 165     -21.964  76.037  -2.667  1.00  0.00           C
ATOM    158  HN  LEU A 165     -20.497  78.719  -5.198  1.00  0.00           H
ATOM    159  HA  LEU A 165     -21.755  76.106  -5.543  1.00  0.00           H
ATOM    160  HB1 LEU A 165     -23.687  76.716  -4.545  1.00  0.00           H
ATOM    161  HB2 LEU A 165     -23.242  78.476  -4.679  1.00  0.00           H
ATOM    162  HG  LEU A 165     -21.526  78.151  -2.910  1.00  0.00           H
ATOM    163 1HD1 LEU A 165     -24.293  76.984  -2.368  1.00  0.00           H
ATOM    164 2HD1 LEU A 165     -24.013  78.789  -2.617  1.00  0.00           H
ATOM    165 3HD1 LEU A 165     -23.364  77.953  -1.158  1.00  0.00           H
ATOM    166 1HD2 LEU A 165     -21.002  75.702  -3.109  1.00  0.00           H
ATOM    167 2HD2 LEU A 165     -22.787  75.307  -2.822  1.00  0.00           H
ATOM    168 3HD2 LEU A 165     -21.782  76.012  -1.571  1.00  0.00           H
ATOM    169  N   LYS A 166     -22.903  76.536  -7.739  1.00  0.00           N
ATOM    170  CA  LYS A 166     -23.281  76.675  -9.138  1.00  0.00           C
ATOM    171  C   LYS A 166     -24.803  76.640  -9.247  1.00  0.00           C
ATOM    172  O   LYS A 166     -25.444  75.824  -8.675  1.00  0.00           O
ATOM    173  CB  LYS A 166     -22.682  75.583 -10.076  1.00  0.00           C
ATOM    174  CG  LYS A 166     -21.108  75.644 -10.243  1.00  0.00           C
ATOM    175  CD  LYS A 166     -20.533  77.015 -10.672  1.00  0.00           C
ATOM    176  CE  LYS A 166     -18.992  77.076 -10.837  1.00  0.00           C
ATOM    177  NZ  LYS A 166     -18.499  78.310 -11.527  1.00  0.00           N
ATOM    178  HN  LYS A 166     -23.018  75.641  -7.315  1.00  0.00           H
ATOM    179  HA  LYS A 166     -22.875  77.596  -9.528  1.00  0.00           H
ATOM    180  HB1 LYS A 166     -23.110  75.767 -11.085  1.00  0.00           H
ATOM    181  HB2 LYS A 166     -22.988  74.634  -9.585  1.00  0.00           H
ATOM    182  HG1 LYS A 166     -20.944  74.837 -10.989  1.00  0.00           H
ATOM    183  HG2 LYS A 166     -20.681  75.295  -9.278  1.00  0.00           H
ATOM    184  HD1 LYS A 166     -20.720  77.736  -9.848  1.00  0.00           H
ATOM    185  HD2 LYS A 166     -21.064  77.319 -11.599  1.00  0.00           H
ATOM    186  HE1 LYS A 166     -18.615  76.209 -11.422  1.00  0.00           H
ATOM    187  HE2 LYS A 166     -18.454  77.052  -9.865  1.00  0.00           H
ATOM    188  HZ1 LYS A 166     -18.548  79.174 -10.952  1.00  0.00           H
ATOM    189  HZ2 LYS A 166     -19.176  78.407 -12.310  1.00  0.00           H
ATOM    190  HZ3 LYS A 166     -17.531  78.308 -11.912  1.00  0.00           H
ATOM    191  N   THR A 167     -25.408  77.540 -10.014  1.00  0.00           N
ATOM    192  CA  THR A 167     -26.907  77.597 -10.202  1.00  0.00           C
ATOM    193  C   THR A 167     -27.710  76.308 -10.628  1.00  0.00           C
ATOM    194  O   THR A 167     -27.538  75.726 -11.695  1.00  0.00           O
ATOM    195  CB  THR A 167     -27.356  78.567 -11.279  1.00  0.00           C
ATOM    196  CG2 THR A 167     -27.279  80.035 -10.779  1.00  0.00           C
ATOM    197  OG1 THR A 167     -26.488  78.530 -12.435  1.00  0.00           O
ATOM    198  HN  THR A 167     -24.873  78.215 -10.514  1.00  0.00           H
ATOM    199  HA  THR A 167     -27.319  77.863  -9.239  1.00  0.00           H
ATOM    200  HB  THR A 167     -28.378  78.388 -11.673  1.00  0.00           H
ATOM    201  HG1 THR A 167     -26.393  77.613 -12.702  1.00  0.00           H
ATOM    202 1HG2 THR A 167     -27.346  80.722 -11.650  1.00  0.00           H
ATOM    203 2HG2 THR A 167     -26.329  80.281 -10.258  1.00  0.00           H
ATOM    204 3HG2 THR A 167     -28.138  80.394 -10.173  1.00  0.00           H
ATOM    205  N   SER A 168     -28.645  75.846  -9.759  1.00  0.00           N
ATOM    206  CA  SER A 168     -29.508  74.690  -9.952  1.00  0.00           C
ATOM    207  C   SER A 168     -30.938  75.096 -10.394  1.00  0.00           C
ATOM    208  O   SER A 168     -31.565  75.996  -9.819  1.00  0.00           O
ATOM    209  CB  SER A 168     -29.725  73.801  -8.676  1.00  0.00           C
ATOM    210  OG  SER A 168     -30.372  72.545  -8.986  1.00  0.00           O
ATOM    211  HN  SER A 168     -28.700  76.414  -8.941  1.00  0.00           H
ATOM    212  HA  SER A 168     -29.166  74.045 -10.748  1.00  0.00           H
ATOM    213  HB1 SER A 168     -30.356  74.364  -7.956  1.00  0.00           H
ATOM    214  HB2 SER A 168     -28.766  73.561  -8.169  1.00  0.00           H
ATOM    215  HG1 SER A 168     -30.578  72.133  -8.144  1.00  0.00           H
ATOM    216  N   GLY A 169     -31.422  74.492 -11.422  1.00  0.00           N
ATOM    217  CA  GLY A 169     -32.844  74.749 -11.673  1.00  0.00           C
ATOM    218  C   GLY A 169     -33.671  73.703 -10.917  1.00  0.00           C
ATOM    219  O   GLY A 169     -34.870  73.912 -10.737  1.00  0.00           O
ATOM    220  HN  GLY A 169     -30.838  73.833 -11.891  1.00  0.00           H
ATOM    221  HA1 GLY A 169     -33.093  74.502 -12.695  1.00  0.00           H
ATOM    222  HA2 GLY A 169     -33.169  75.736 -11.375  1.00  0.00           H
ATOM    223  N   GLY A 170     -33.103  72.500 -10.614  1.00  0.00           N
ATOM    224  CA  GLY A 170     -33.627  71.505  -9.772  1.00  0.00           C
ATOM    225  C   GLY A 170     -33.858  71.894  -8.303  1.00  0.00           C
ATOM    226  O   GLY A 170     -33.425  72.894  -7.761  1.00  0.00           O
ATOM    227  HN  GLY A 170     -32.218  72.243 -10.997  1.00  0.00           H
ATOM    228  HA1 GLY A 170     -32.878  70.746  -9.937  1.00  0.00           H
ATOM    229  HA2 GLY A 170     -34.612  71.265 -10.144  1.00  0.00           H
ATOM    230  N   GLN A 171     -34.660  71.089  -7.694  1.00  0.00           N
ATOM    231  CA  GLN A 171     -35.241  71.183  -6.342  1.00  0.00           C
ATOM    232  C   GLN A 171     -34.185  71.054  -5.256  1.00  0.00           C
ATOM    233  O   GLN A 171     -33.283  70.236  -5.295  1.00  0.00           O
ATOM    234  CB  GLN A 171     -36.245  70.064  -6.104  1.00  0.00           C
ATOM    235  CG  GLN A 171     -37.487  70.092  -6.992  1.00  0.00           C
ATOM    236  CD  GLN A 171     -37.994  71.575  -7.006  1.00  0.00           C
ATOM    237  NE2 GLN A 171     -38.417  72.108  -5.873  1.00  0.00           N
ATOM    238  OE1 GLN A 171     -38.073  72.165  -8.094  1.00  0.00           O
ATOM    239  HN  GLN A 171     -35.038  70.333  -8.220  1.00  0.00           H
ATOM    240  HA  GLN A 171     -35.790  72.109  -6.249  1.00  0.00           H
ATOM    241  HB1 GLN A 171     -36.524  70.024  -5.030  1.00  0.00           H
ATOM    242  HB2 GLN A 171     -35.627  69.179  -6.367  1.00  0.00           H
ATOM    243  HG1 GLN A 171     -38.282  69.476  -6.520  1.00  0.00           H
ATOM    244  HG2 GLN A 171     -37.254  69.784  -8.033  1.00  0.00           H
ATOM    245 1HE2 GLN A 171     -38.798  73.032  -5.869  1.00  0.00           H
ATOM    246 2HE2 GLN A 171     -38.095  71.747  -4.998  1.00  0.00           H
ATOM    247  N   GLY A 172     -34.219  71.890  -4.196  1.00  0.00           N
ATOM    248  CA  GLY A 172     -33.219  71.960  -3.098  1.00  0.00           C
ATOM    249  C   GLY A 172     -33.270  70.691  -2.270  1.00  0.00           C
ATOM    250  O   GLY A 172     -34.131  69.796  -2.380  1.00  0.00           O
ATOM    251  HN  GLY A 172     -34.921  72.597  -4.141  1.00  0.00           H
ATOM    252  HA1 GLY A 172     -33.427  72.833  -2.497  1.00  0.00           H
ATOM    253  HA2 GLY A 172     -32.246  71.959  -3.567  1.00  0.00           H
ATOM    254  N   TYR A 173     -32.328  70.491  -1.375  1.00  0.00           N
ATOM    255  CA  TYR A 173     -32.182  69.225  -0.585  1.00  0.00           C
ATOM    256  C   TYR A 173     -32.674  69.295   0.846  1.00  0.00           C
ATOM    257  O   TYR A 173     -32.578  68.322   1.615  1.00  0.00           O
ATOM    258  CB  TYR A 173     -30.721  68.613  -0.670  1.00  0.00           C
ATOM    259  CG  TYR A 173     -29.943  68.852  -2.047  1.00  0.00           C
ATOM    260  CD1 TYR A 173     -28.804  69.625  -2.165  1.00  0.00           C
ATOM    261  CD2 TYR A 173     -30.592  68.405  -3.201  1.00  0.00           C
ATOM    262  CE1 TYR A 173     -28.221  69.900  -3.407  1.00  0.00           C
ATOM    263  CE2 TYR A 173     -29.950  68.600  -4.397  1.00  0.00           C
ATOM    264  CZ  TYR A 173     -28.820  69.389  -4.555  1.00  0.00           C
ATOM    265  OH  TYR A 173     -28.331  69.789  -5.811  1.00  0.00           O
ATOM    266  HN  TYR A 173     -31.563  71.129  -1.348  1.00  0.00           H
ATOM    267  HA  TYR A 173     -32.872  68.472  -0.931  1.00  0.00           H
ATOM    268  HB1 TYR A 173     -30.710  67.540  -0.386  1.00  0.00           H
ATOM    269  HB2 TYR A 173     -30.106  69.066   0.138  1.00  0.00           H
ATOM    270  HD1 TYR A 173     -28.478  70.078  -1.241  1.00  0.00           H
ATOM    271  HD2 TYR A 173     -31.489  67.805  -3.152  1.00  0.00           H
ATOM    272  HE1 TYR A 173     -27.440  70.622  -3.594  1.00  0.00           H
ATOM    273  HE2 TYR A 173     -30.340  68.224  -5.331  1.00  0.00           H
ATOM    274  HH  TYR A 173     -28.813  69.350  -6.515  1.00  0.00           H
ATOM    275  N   LYS A 174     -33.031  70.526   1.221  1.00  0.00           N
ATOM    276  CA  LYS A 174     -33.552  70.910   2.559  1.00  0.00           C
ATOM    277  C   LYS A 174     -32.466  71.200   3.467  1.00  0.00           C
ATOM    278  O   LYS A 174     -32.508  70.762   4.610  1.00  0.00           O
ATOM    279  CB  LYS A 174     -34.687  69.919   3.062  1.00  0.00           C
ATOM    280  CG  LYS A 174     -35.863  69.711   2.139  1.00  0.00           C
ATOM    281  CD  LYS A 174     -37.061  68.938   2.763  1.00  0.00           C
ATOM    282  CE  LYS A 174     -36.714  67.525   3.325  1.00  0.00           C
ATOM    283  NZ  LYS A 174     -37.879  66.823   3.832  1.00  0.00           N
ATOM    284  HN  LYS A 174     -32.870  71.359   0.697  1.00  0.00           H
ATOM    285  HA  LYS A 174     -33.924  71.924   2.522  1.00  0.00           H
ATOM    286  HB1 LYS A 174     -35.027  70.302   4.049  1.00  0.00           H
ATOM    287  HB2 LYS A 174     -34.364  68.919   3.421  1.00  0.00           H
ATOM    288  HG1 LYS A 174     -35.601  68.996   1.330  1.00  0.00           H
ATOM    289  HG2 LYS A 174     -36.172  70.743   1.863  1.00  0.00           H
ATOM    290  HD1 LYS A 174     -37.818  68.864   1.952  1.00  0.00           H
ATOM    291  HD2 LYS A 174     -37.493  69.567   3.569  1.00  0.00           H
ATOM    292  HE1 LYS A 174     -36.048  67.663   4.204  1.00  0.00           H
ATOM    293  HE2 LYS A 174     -36.197  66.873   2.591  1.00  0.00           H
ATOM    294  HZ1 LYS A 174     -38.477  67.280   4.550  1.00  0.00           H
ATOM    295  HZ2 LYS A 174     -37.609  65.893   4.210  1.00  0.00           H
ATOM    296  HZ3 LYS A 174     -38.470  66.607   3.004  1.00  0.00           H
ATOM    297  N   PHE A 175     -31.558  72.030   3.011  1.00  0.00           N
ATOM    298  CA  PHE A 175     -30.487  72.519   3.785  1.00  0.00           C
ATOM    299  C   PHE A 175     -30.113  74.048   3.778  1.00  0.00           C
ATOM    300  O   PHE A 175     -30.557  74.762   2.905  1.00  0.00           O
ATOM    301  CB  PHE A 175     -29.241  71.670   3.614  1.00  0.00           C
ATOM    302  CG  PHE A 175     -27.894  72.232   3.889  1.00  0.00           C
ATOM    303  CD1 PHE A 175     -27.301  71.918   5.155  1.00  0.00           C
ATOM    304  CD2 PHE A 175     -27.174  72.942   2.892  1.00  0.00           C
ATOM    305  CE1 PHE A 175     -25.989  72.345   5.332  1.00  0.00           C
ATOM    306  CE2 PHE A 175     -25.829  73.296   3.106  1.00  0.00           C
ATOM    307  CZ  PHE A 175     -25.211  73.012   4.295  1.00  0.00           C
ATOM    308  HN  PHE A 175     -31.481  72.233   2.038  1.00  0.00           H
ATOM    309  HA  PHE A 175     -30.683  72.400   4.841  1.00  0.00           H
ATOM    310  HB1 PHE A 175     -29.209  71.234   2.593  1.00  0.00           H
ATOM    311  HB2 PHE A 175     -29.345  70.835   4.340  1.00  0.00           H
ATOM    312  HD1 PHE A 175     -27.806  71.372   5.938  1.00  0.00           H
ATOM    313  HD2 PHE A 175     -27.584  72.970   1.893  1.00  0.00           H
ATOM    314  HE1 PHE A 175     -25.610  72.138   6.322  1.00  0.00           H
ATOM    315  HE2 PHE A 175     -25.247  73.680   2.281  1.00  0.00           H
ATOM    316  HZ  PHE A 175     -24.217  73.421   4.403  1.00  0.00           H
ATOM    317  N   LEU A 176     -29.582  74.616   4.873  1.00  0.00           N
ATOM    318  CA  LEU A 176     -29.212  75.956   5.084  1.00  0.00           C
ATOM    319  C   LEU A 176     -28.604  76.629   3.881  1.00  0.00           C
ATOM    320  O   LEU A 176     -27.690  76.153   3.297  1.00  0.00           O
ATOM    321  CB  LEU A 176     -28.124  76.104   6.224  1.00  0.00           C
ATOM    322  CG  LEU A 176     -28.412  75.368   7.557  1.00  0.00           C
ATOM    323  CD1 LEU A 176     -27.243  75.484   8.595  1.00  0.00           C
ATOM    324  CD2 LEU A 176     -29.754  75.936   8.156  1.00  0.00           C
ATOM    325  HN  LEU A 176     -29.126  73.960   5.471  1.00  0.00           H
ATOM    326  HA  LEU A 176     -30.076  76.475   5.470  1.00  0.00           H
ATOM    327  HB1 LEU A 176     -28.067  77.201   6.390  1.00  0.00           H
ATOM    328  HB2 LEU A 176     -27.165  75.676   5.865  1.00  0.00           H
ATOM    329  HG  LEU A 176     -28.548  74.272   7.448  1.00  0.00           H
ATOM    330 1HD1 LEU A 176     -27.697  75.134   9.546  1.00  0.00           H
ATOM    331 2HD1 LEU A 176     -27.135  76.579   8.747  1.00  0.00           H
ATOM    332 3HD1 LEU A 176     -26.349  74.885   8.319  1.00  0.00           H
ATOM    333 1HD2 LEU A 176     -29.867  75.672   9.230  1.00  0.00           H
ATOM    334 2HD2 LEU A 176     -30.620  75.680   7.509  1.00  0.00           H
ATOM    335 3HD2 LEU A 176     -29.683  77.042   8.245  1.00  0.00           H
ATOM    336  N   GLY A 177     -29.102  77.856   3.609  1.00  0.00           N
ATOM    337  CA  GLY A 177     -28.562  78.831   2.604  1.00  0.00           C
ATOM    338  C   GLY A 177     -29.546  79.294   1.505  1.00  0.00           C
ATOM    339  O   GLY A 177     -30.664  78.915   1.532  1.00  0.00           O
ATOM    340  HN  GLY A 177     -29.841  78.229   4.166  1.00  0.00           H
ATOM    341  HA1 GLY A 177     -27.669  78.477   2.110  1.00  0.00           H
ATOM    342  HA2 GLY A 177     -28.355  79.702   3.207  1.00  0.00           H
ATOM    343  N   ILE A 178     -29.033  80.100   0.578  1.00  0.00           N
ATOM    344  CA  ILE A 178     -29.866  80.737  -0.408  1.00  0.00           C
ATOM    345  C   ILE A 178     -30.260  79.642  -1.391  1.00  0.00           C
ATOM    346  O   ILE A 178     -29.474  78.733  -1.736  1.00  0.00           O
ATOM    347  CB  ILE A 178     -29.092  81.903  -1.063  1.00  0.00           C
ATOM    348  CG1 ILE A 178     -30.001  82.597  -2.189  1.00  0.00           C
ATOM    349  CG2 ILE A 178     -27.687  81.499  -1.528  1.00  0.00           C
ATOM    350  CD  ILE A 178     -29.378  83.922  -2.792  1.00  0.00           C
ATOM    351  HN  ILE A 178     -28.056  80.291   0.524  1.00  0.00           H
ATOM    352  HA  ILE A 178     -30.764  81.049   0.104  1.00  0.00           H
ATOM    353  HB  ILE A 178     -28.909  82.659  -0.269  1.00  0.00           H
ATOM    354 1HG1 ILE A 178     -30.980  82.787  -1.701  1.00  0.00           H
ATOM    355 2HG1 ILE A 178     -30.266  81.955  -3.056  1.00  0.00           H
ATOM    356 1HG2 ILE A 178     -27.087  81.197  -0.643  1.00  0.00           H
ATOM    357 2HG2 ILE A 178     -27.195  82.352  -2.041  1.00  0.00           H
ATOM    358 3HG2 ILE A 178     -27.701  80.675  -2.274  1.00  0.00           H
ATOM    359  HD1 ILE A 178     -28.289  83.828  -2.994  1.00  0.00           H
ATOM    360  HD2 ILE A 178     -29.533  84.769  -2.089  1.00  0.00           H
ATOM    361  HD3 ILE A 178     -29.844  84.187  -3.765  1.00  0.00           H
ATOM    362  N   ASP A 179     -31.510  79.769  -1.894  1.00  0.00           N
ATOM    363  CA  ASP A 179     -32.052  78.945  -2.910  1.00  0.00           C
ATOM    364  C   ASP A 179     -31.268  78.899  -4.180  1.00  0.00           C
ATOM    365  O   ASP A 179     -30.644  79.853  -4.681  1.00  0.00           O
ATOM    366  CB  ASP A 179     -33.530  79.412  -3.100  1.00  0.00           C
ATOM    367  CG  ASP A 179     -34.374  78.760  -2.035  1.00  0.00           C
ATOM    368  OD1 ASP A 179     -34.312  77.467  -1.771  1.00  0.00           O
ATOM    369  OD2 ASP A 179     -35.295  79.465  -1.640  1.00  0.00           O
ATOM    370  HN  ASP A 179     -32.104  80.437  -1.449  1.00  0.00           H
ATOM    371  HA  ASP A 179     -32.024  77.927  -2.551  1.00  0.00           H
ATOM    372  HB1 ASP A 179     -33.944  79.006  -4.048  1.00  0.00           H
ATOM    373  HB2 ASP A 179     -33.620  80.520  -3.082  1.00  0.00           H
ATOM    374  N   GLN A 180     -31.414  77.748  -4.913  1.00  0.00           N
ATOM    375  CA  GLN A 180     -30.950  77.495  -6.283  1.00  0.00           C
ATOM    376  C   GLN A 180     -29.414  77.366  -6.451  1.00  0.00           C
ATOM    377  O   GLN A 180     -28.829  77.715  -7.486  1.00  0.00           O
ATOM    378  CB  GLN A 180     -31.553  78.409  -7.320  1.00  0.00           C
ATOM    379  CG  GLN A 180     -33.121  78.414  -7.349  1.00  0.00           C
ATOM    380  CD  GLN A 180     -33.731  77.095  -7.069  1.00  0.00           C
ATOM    381  NE2 GLN A 180     -33.817  76.112  -8.028  1.00  0.00           N
ATOM    382  OE1 GLN A 180     -34.361  76.794  -6.054  1.00  0.00           O
ATOM    383  HN  GLN A 180     -32.055  77.062  -4.577  1.00  0.00           H
ATOM    384  HA  GLN A 180     -31.356  76.498  -6.375  1.00  0.00           H
ATOM    385  HB1 GLN A 180     -31.261  77.996  -8.308  1.00  0.00           H
ATOM    386  HB2 GLN A 180     -31.121  79.430  -7.379  1.00  0.00           H
ATOM    387  HG1 GLN A 180     -33.590  78.807  -8.277  1.00  0.00           H
ATOM    388  HG2 GLN A 180     -33.522  79.080  -6.554  1.00  0.00           H
ATOM    389 1HE2 GLN A 180     -34.475  75.374  -7.880  1.00  0.00           H
ATOM    390 2HE2 GLN A 180     -33.118  75.975  -8.731  1.00  0.00           H
ATOM    391  N   CYS A 181     -28.633  76.951  -5.380  1.00  0.00           N
ATOM    392  CA  CYS A 181     -27.173  76.972  -5.340  1.00  0.00           C
ATOM    393  C   CYS A 181     -26.761  75.659  -4.792  1.00  0.00           C
ATOM    394  O   CYS A 181     -27.197  75.253  -3.693  1.00  0.00           O
ATOM    395  CB  CYS A 181     -26.738  78.195  -4.497  1.00  0.00           C
ATOM    396  SG  CYS A 181     -27.182  79.771  -5.377  1.00  0.00           S
ATOM    397  HN  CYS A 181     -29.047  76.563  -4.561  1.00  0.00           H
ATOM    398  HA  CYS A 181     -26.789  77.182  -6.328  1.00  0.00           H
ATOM    399  HB1 CYS A 181     -25.669  78.189  -4.193  1.00  0.00           H
ATOM    400  HB2 CYS A 181     -27.361  78.291  -3.583  1.00  0.00           H
ATOM    401  N   ALA A 182     -26.055  74.848  -5.608  1.00  0.00           N
ATOM    402  CA  ALA A 182     -25.539  73.488  -5.178  1.00  0.00           C
ATOM    403  C   ALA A 182     -24.039  73.512  -5.549  1.00  0.00           C
ATOM    404  O   ALA A 182     -23.732  74.092  -6.586  1.00  0.00           O
ATOM    405  CB  ALA A 182     -26.382  72.270  -5.850  1.00  0.00           C
ATOM    406  HN  ALA A 182     -25.726  75.091  -6.517  1.00  0.00           H
ATOM    407  HA  ALA A 182     -25.696  73.331  -4.121  1.00  0.00           H
ATOM    408  HB1 ALA A 182     -26.436  72.278  -6.960  1.00  0.00           H
ATOM    409  HB2 ALA A 182     -27.449  72.391  -5.563  1.00  0.00           H
ATOM    410  HB3 ALA A 182     -25.942  71.364  -5.380  1.00  0.00           H
ATOM    411  N   PRO A 183     -23.100  72.982  -4.724  1.00  0.00           N
ATOM    412  CA  PRO A 183     -21.730  72.633  -5.051  1.00  0.00           C
ATOM    413  C   PRO A 183     -21.587  71.716  -6.236  1.00  0.00           C
ATOM    414  O   PRO A 183     -22.442  70.852  -6.436  1.00  0.00           O
ATOM    415  CB  PRO A 183     -21.167  71.965  -3.755  1.00  0.00           C
ATOM    416  CG  PRO A 183     -22.385  71.250  -3.178  1.00  0.00           C
ATOM    417  CD  PRO A 183     -23.517  72.246  -3.495  1.00  0.00           C
ATOM    418  HA  PRO A 183     -21.184  73.525  -5.320  1.00  0.00           H
ATOM    419  HB1 PRO A 183     -20.938  72.803  -3.063  1.00  0.00           H
ATOM    420  HB2 PRO A 183     -20.210  71.410  -3.853  1.00  0.00           H
ATOM    421  HG1 PRO A 183     -22.688  70.332  -3.726  1.00  0.00           H
ATOM    422  HG2 PRO A 183     -22.168  71.124  -2.096  1.00  0.00           H
ATOM    423  HD1 PRO A 183     -24.429  71.614  -3.546  1.00  0.00           H
ATOM    424  HD2 PRO A 183     -23.712  72.879  -2.603  1.00  0.00           H
ATOM    425  N   PRO A 184     -20.466  71.803  -7.023  1.00  0.00           N
ATOM    426  CA  PRO A 184     -19.874  70.765  -7.766  1.00  0.00           C
ATOM    427  C   PRO A 184     -19.798  69.421  -7.114  1.00  0.00           C
ATOM    428  O   PRO A 184     -19.649  69.389  -5.874  1.00  0.00           O
ATOM    429  CB  PRO A 184     -18.446  71.327  -8.070  1.00  0.00           C
ATOM    430  CG  PRO A 184     -18.573  72.786  -8.104  1.00  0.00           C
ATOM    431  CD  PRO A 184     -19.680  73.033  -7.124  1.00  0.00           C
ATOM    432  HA  PRO A 184     -20.572  70.627  -8.579  1.00  0.00           H
ATOM    433  HB1 PRO A 184     -18.064  70.890  -9.017  1.00  0.00           H
ATOM    434  HB2 PRO A 184     -17.727  71.010  -7.285  1.00  0.00           H
ATOM    435  HG1 PRO A 184     -17.593  73.170  -7.751  1.00  0.00           H
ATOM    436  HG2 PRO A 184     -18.771  73.220  -9.107  1.00  0.00           H
ATOM    437  HD1 PRO A 184     -19.244  73.232  -6.122  1.00  0.00           H
ATOM    438  HD2 PRO A 184     -20.351  73.862  -7.435  1.00  0.00           H
ATOM    439  N   CYS A 185     -19.906  68.307  -7.862  1.00  0.00           N
ATOM    440  CA  CYS A 185     -19.652  66.987  -7.282  1.00  0.00           C
ATOM    441  C   CYS A 185     -18.263  66.589  -6.700  1.00  0.00           C
ATOM    442  O   CYS A 185     -18.260  66.006  -5.643  1.00  0.00           O
ATOM    443  CB  CYS A 185     -20.101  65.906  -8.302  1.00  0.00           C
ATOM    444  SG  CYS A 185     -20.541  64.281  -7.638  1.00  0.00           S
ATOM    445  HN  CYS A 185     -20.203  68.284  -8.813  1.00  0.00           H
ATOM    446  HA  CYS A 185     -20.413  67.008  -6.516  1.00  0.00           H
ATOM    447  HB1 CYS A 185     -19.375  65.764  -9.130  1.00  0.00           H
ATOM    448  HB2 CYS A 185     -20.970  66.416  -8.772  1.00  0.00           H
ATOM    449  N   PRO A 186     -17.145  66.836  -7.209  1.00  0.00           N
ATOM    450  CA  PRO A 186     -15.840  66.559  -6.672  1.00  0.00           C
ATOM    451  C   PRO A 186     -15.488  67.073  -5.274  1.00  0.00           C
ATOM    452  O   PRO A 186     -15.922  68.182  -4.903  1.00  0.00           O
ATOM    453  CB  PRO A 186     -14.850  67.146  -7.665  1.00  0.00           C
ATOM    454  CG  PRO A 186     -15.633  67.202  -8.964  1.00  0.00           C
ATOM    455  CD  PRO A 186     -17.076  67.296  -8.586  1.00  0.00           C
ATOM    456  HA  PRO A 186     -15.857  65.483  -6.581  1.00  0.00           H
ATOM    457  HB1 PRO A 186     -13.865  66.642  -7.769  1.00  0.00           H
ATOM    458  HB2 PRO A 186     -14.762  68.241  -7.491  1.00  0.00           H
ATOM    459  HG1 PRO A 186     -15.283  67.900  -9.756  1.00  0.00           H
ATOM    460  HG2 PRO A 186     -15.472  66.218  -9.454  1.00  0.00           H
ATOM    461  HD1 PRO A 186     -17.210  68.400  -8.593  1.00  0.00           H
ATOM    462  HD2 PRO A 186     -17.759  66.835  -9.331  1.00  0.00           H
ATOM    463  N   ASN A 187     -14.803  66.290  -4.472  1.00  0.00           N
ATOM    464  CA  ASN A 187     -14.433  66.733  -3.231  1.00  0.00           C
ATOM    465  C   ASN A 187     -13.344  67.709  -3.186  1.00  0.00           C
ATOM    466  O   ASN A 187     -12.430  67.788  -4.036  1.00  0.00           O
ATOM    467  CB  ASN A 187     -13.928  65.482  -2.410  1.00  0.00           C
ATOM    468  CG  ASN A 187     -13.711  65.767  -0.933  1.00  0.00           C
ATOM    469  ND2 ASN A 187     -14.835  65.628  -0.254  1.00  0.00           N
ATOM    470  OD1 ASN A 187     -12.696  66.244  -0.413  1.00  0.00           O
ATOM    471  HN  ASN A 187     -14.702  65.317  -4.665  1.00  0.00           H
ATOM    472  HA  ASN A 187     -15.230  67.213  -2.684  1.00  0.00           H
ATOM    473  HB1 ASN A 187     -12.994  65.172  -2.926  1.00  0.00           H
ATOM    474  HB2 ASN A 187     -14.718  64.711  -2.536  1.00  0.00           H
ATOM    475 1HD2 ASN A 187     -14.695  65.581   0.735  1.00  0.00           H
ATOM    476 2HD2 ASN A 187     -15.755  65.456  -0.605  1.00  0.00           H
ATOM    477  N   MET A 188     -13.478  68.632  -2.178  1.00  0.00           N
ATOM    478  CA  MET A 188     -12.490  69.694  -2.047  1.00  0.00           C
ATOM    479  C   MET A 188     -11.072  69.313  -1.753  1.00  0.00           C
ATOM    480  O   MET A 188     -10.129  69.936  -2.211  1.00  0.00           O
ATOM    481  CB  MET A 188     -12.883  70.747  -1.054  1.00  0.00           C
ATOM    482  CG  MET A 188     -14.314  71.306  -1.245  1.00  0.00           C
ATOM    483  SD  MET A 188     -14.476  72.428  -2.681  1.00  0.00           S
ATOM    484  CE  MET A 188     -16.297  72.387  -2.927  1.00  0.00           C
ATOM    485  HN  MET A 188     -14.244  68.720  -1.546  1.00  0.00           H
ATOM    486  HA  MET A 188     -12.355  70.234  -2.972  1.00  0.00           H
ATOM    487  HB1 MET A 188     -12.205  71.625  -0.987  1.00  0.00           H
ATOM    488  HB2 MET A 188     -12.773  70.238  -0.073  1.00  0.00           H
ATOM    489  HG1 MET A 188     -14.550  71.955  -0.375  1.00  0.00           H
ATOM    490  HG2 MET A 188     -15.150  70.575  -1.248  1.00  0.00           H
ATOM    491  HE1 MET A 188     -16.736  72.884  -2.035  1.00  0.00           H
ATOM    492  HE2 MET A 188     -16.784  71.389  -2.941  1.00  0.00           H
ATOM    493  HE3 MET A 188     -16.696  72.962  -3.789  1.00  0.00           H
ATOM    494  N   TYR A 189     -10.758  68.279  -0.919  1.00  0.00           N
ATOM    495  CA  TYR A 189      -9.712  68.037   0.027  1.00  0.00           C
ATOM    496  C   TYR A 189      -8.903  66.887  -0.555  1.00  0.00           C
ATOM    497  O   TYR A 189      -8.369  66.069   0.134  1.00  0.00           O
ATOM    498  CB  TYR A 189     -10.109  67.585   1.502  1.00  0.00           C
ATOM    499  CG  TYR A 189     -10.952  68.732   2.070  1.00  0.00           C
ATOM    500  CD1 TYR A 189     -10.454  70.054   2.167  1.00  0.00           C
ATOM    501  CD2 TYR A 189     -12.307  68.527   2.381  1.00  0.00           C
ATOM    502  CE1 TYR A 189     -11.277  71.085   2.757  1.00  0.00           C
ATOM    503  CE2 TYR A 189     -13.132  69.494   2.903  1.00  0.00           C
ATOM    504  CZ  TYR A 189     -12.649  70.829   3.099  1.00  0.00           C
ATOM    505  OH  TYR A 189     -13.434  71.920   3.554  1.00  0.00           O
ATOM    506  HN  TYR A 189     -11.421  67.557  -0.734  1.00  0.00           H
ATOM    507  HA  TYR A 189      -9.106  68.924   0.141  1.00  0.00           H
ATOM    508  HB1 TYR A 189      -9.196  67.492   2.130  1.00  0.00           H
ATOM    509  HB2 TYR A 189     -10.737  66.670   1.527  1.00  0.00           H
ATOM    510  HD1 TYR A 189      -9.439  70.272   1.869  1.00  0.00           H
ATOM    511  HD2 TYR A 189     -12.610  67.495   2.281  1.00  0.00           H
ATOM    512  HE1 TYR A 189     -10.831  72.033   3.019  1.00  0.00           H
ATOM    513  HE2 TYR A 189     -14.128  69.257   3.244  1.00  0.00           H
ATOM    514  HH  TYR A 189     -12.853  72.682   3.632  1.00  0.00           H
ATOM    515  N   PHE A 190      -8.905  66.838  -1.875  1.00  0.00           N
ATOM    516  CA  PHE A 190      -8.159  65.798  -2.620  1.00  0.00           C
ATOM    517  C   PHE A 190      -7.205  66.457  -3.660  1.00  0.00           C
ATOM    518  O   PHE A 190      -7.561  67.403  -4.371  1.00  0.00           O
ATOM    519  CB  PHE A 190      -9.040  64.830  -3.466  1.00  0.00           C
ATOM    520  CG  PHE A 190      -9.444  63.626  -2.593  1.00  0.00           C
ATOM    521  CD1 PHE A 190      -8.871  62.364  -2.727  1.00  0.00           C
ATOM    522  CD2 PHE A 190     -10.486  63.723  -1.632  1.00  0.00           C
ATOM    523  CE1 PHE A 190      -9.184  61.213  -2.004  1.00  0.00           C
ATOM    524  CE2 PHE A 190     -10.915  62.623  -0.944  1.00  0.00           C
ATOM    525  CZ  PHE A 190     -10.237  61.383  -1.069  1.00  0.00           C
ATOM    526  HN  PHE A 190      -9.447  67.461  -2.434  1.00  0.00           H
ATOM    527  HA  PHE A 190      -7.528  65.283  -1.911  1.00  0.00           H
ATOM    528  HB1 PHE A 190      -8.428  64.428  -4.302  1.00  0.00           H
ATOM    529  HB2 PHE A 190      -9.938  65.418  -3.749  1.00  0.00           H
ATOM    530  HD1 PHE A 190      -8.096  62.294  -3.475  1.00  0.00           H
ATOM    531  HD2 PHE A 190     -11.002  64.671  -1.649  1.00  0.00           H
ATOM    532  HE1 PHE A 190      -8.611  60.298  -2.029  1.00  0.00           H
ATOM    533  HE2 PHE A 190     -11.824  62.589  -0.361  1.00  0.00           H
ATOM    534  HZ  PHE A 190     -10.578  60.551  -0.473  1.00  0.00           H
ATOM    535  N   LYS A 191      -5.996  65.988  -3.817  1.00  0.00           N
ATOM    536  CA  LYS A 191      -5.161  66.253  -5.024  1.00  0.00           C
ATOM    537  C   LYS A 191      -5.735  65.401  -6.167  1.00  0.00           C
ATOM    538  O   LYS A 191      -6.234  64.265  -5.897  1.00  0.00           O
ATOM    539  CB  LYS A 191      -3.623  65.882  -4.866  1.00  0.00           C
ATOM    540  CG  LYS A 191      -3.045  66.351  -3.562  1.00  0.00           C
ATOM    541  CD  LYS A 191      -3.312  67.835  -3.198  1.00  0.00           C
ATOM    542  CE  LYS A 191      -2.216  68.370  -2.220  1.00  0.00           C
ATOM    543  NZ  LYS A 191      -2.127  67.667  -0.896  1.00  0.00           N
ATOM    544  HN  LYS A 191      -5.614  65.292  -3.214  1.00  0.00           H
ATOM    545  HA  LYS A 191      -5.314  67.249  -5.410  1.00  0.00           H
ATOM    546  HB1 LYS A 191      -3.120  66.386  -5.719  1.00  0.00           H
ATOM    547  HB2 LYS A 191      -3.364  64.817  -5.046  1.00  0.00           H
ATOM    548  HG1 LYS A 191      -1.985  66.033  -3.649  1.00  0.00           H
ATOM    549  HG2 LYS A 191      -3.581  65.727  -2.815  1.00  0.00           H
ATOM    550  HD1 LYS A 191      -4.299  67.949  -2.702  1.00  0.00           H
ATOM    551  HD2 LYS A 191      -3.460  68.413  -4.135  1.00  0.00           H
ATOM    552  HE1 LYS A 191      -2.193  69.476  -2.114  1.00  0.00           H
ATOM    553  HE2 LYS A 191      -1.192  68.160  -2.597  1.00  0.00           H
ATOM    554  HZ1 LYS A 191      -1.582  68.177  -0.172  1.00  0.00           H
ATOM    555  HZ2 LYS A 191      -1.806  66.692  -1.066  1.00  0.00           H
ATOM    556  HZ3 LYS A 191      -3.039  67.566  -0.408  1.00  0.00           H
ATOM    557  N   SER A 192      -5.622  65.839  -7.476  1.00  0.00           N
ATOM    558  CA  SER A 192      -5.816  64.996  -8.641  1.00  0.00           C
ATOM    559  C   SER A 192      -4.960  63.753  -8.577  1.00  0.00           C
ATOM    560  O   SER A 192      -5.421  62.676  -8.891  1.00  0.00           O
ATOM    561  CB  SER A 192      -5.545  65.655 -10.007  1.00  0.00           C
ATOM    562  OG  SER A 192      -4.272  66.329 -10.141  1.00  0.00           O
ATOM    563  HN  SER A 192      -5.278  66.743  -7.719  1.00  0.00           H
ATOM    564  HA  SER A 192      -6.819  64.595  -8.634  1.00  0.00           H
ATOM    565  HB1 SER A 192      -6.388  66.370 -10.111  1.00  0.00           H
ATOM    566  HB2 SER A 192      -5.661  64.877 -10.793  1.00  0.00           H
ATOM    567  HG1 SER A 192      -3.670  65.742 -10.604  1.00  0.00           H
ATOM    568  N   ASP A 193      -3.664  63.852  -8.107  1.00  0.00           N
ATOM    569  CA  ASP A 193      -2.626  62.805  -7.970  1.00  0.00           C
ATOM    570  C   ASP A 193      -3.135  61.641  -7.116  1.00  0.00           C
ATOM    571  O   ASP A 193      -2.974  60.475  -7.458  1.00  0.00           O
ATOM    572  CB  ASP A 193      -1.243  63.304  -7.244  1.00  0.00           C
ATOM    573  CG  ASP A 193      -0.371  64.342  -7.928  1.00  0.00           C
ATOM    574  OD1 ASP A 193      -0.633  64.687  -9.112  1.00  0.00           O
ATOM    575  OD2 ASP A 193       0.620  64.749  -7.299  1.00  0.00           O
ATOM    576  HN  ASP A 193      -3.374  64.794  -7.952  1.00  0.00           H
ATOM    577  HA  ASP A 193      -2.413  62.435  -8.962  1.00  0.00           H
ATOM    578  HB1 ASP A 193      -0.646  62.413  -6.961  1.00  0.00           H
ATOM    579  HB2 ASP A 193      -1.662  63.790  -6.336  1.00  0.00           H
ATOM    580  N   GLU A 194      -3.899  61.997  -6.074  1.00  0.00           N
ATOM    581  CA  GLU A 194      -4.541  61.112  -5.175  1.00  0.00           C
ATOM    582  C   GLU A 194      -5.674  60.245  -5.908  1.00  0.00           C
ATOM    583  O   GLU A 194      -5.738  59.059  -5.705  1.00  0.00           O
ATOM    584  CB  GLU A 194      -5.200  61.758  -3.932  1.00  0.00           C
ATOM    585  CG  GLU A 194      -4.080  62.286  -2.980  1.00  0.00           C
ATOM    586  CD  GLU A 194      -4.626  62.891  -1.732  1.00  0.00           C
ATOM    587  OE1 GLU A 194      -4.346  62.278  -0.694  1.00  0.00           O
ATOM    588  OE2 GLU A 194      -5.331  63.935  -1.671  1.00  0.00           O
ATOM    589  HN  GLU A 194      -4.212  62.934  -5.946  1.00  0.00           H
ATOM    590  HA  GLU A 194      -3.856  60.380  -4.773  1.00  0.00           H
ATOM    591  HB1 GLU A 194      -5.796  60.936  -3.478  1.00  0.00           H
ATOM    592  HB2 GLU A 194      -5.942  62.530  -4.230  1.00  0.00           H
ATOM    593  HG1 GLU A 194      -3.499  63.153  -3.358  1.00  0.00           H
ATOM    594  HG2 GLU A 194      -3.378  61.450  -2.777  1.00  0.00           H
ATOM    595  N   LEU A 195      -6.467  60.930  -6.729  1.00  0.00           N
ATOM    596  CA  LEU A 195      -7.523  60.351  -7.648  1.00  0.00           C
ATOM    597  C   LEU A 195      -7.022  59.484  -8.814  1.00  0.00           C
ATOM    598  O   LEU A 195      -7.622  58.488  -9.136  1.00  0.00           O
ATOM    599  CB  LEU A 195      -8.417  61.429  -8.183  1.00  0.00           C
ATOM    600  CG  LEU A 195      -9.186  62.207  -7.049  1.00  0.00           C
ATOM    601  CD1 LEU A 195      -9.751  63.541  -7.592  1.00  0.00           C
ATOM    602  CD2 LEU A 195     -10.203  61.214  -6.469  1.00  0.00           C
ATOM    603  HN  LEU A 195      -6.365  61.905  -6.912  1.00  0.00           H
ATOM    604  HA  LEU A 195      -8.038  59.719  -6.939  1.00  0.00           H
ATOM    605  HB1 LEU A 195      -9.212  60.975  -8.813  1.00  0.00           H
ATOM    606  HB2 LEU A 195      -7.847  62.089  -8.870  1.00  0.00           H
ATOM    607  HG  LEU A 195      -8.594  62.456  -6.143  1.00  0.00           H
ATOM    608 1HD1 LEU A 195     -10.618  63.198  -8.197  1.00  0.00           H
ATOM    609 2HD1 LEU A 195      -9.041  64.106  -8.233  1.00  0.00           H
ATOM    610 3HD1 LEU A 195     -10.107  64.115  -6.710  1.00  0.00           H
ATOM    611 1HD2 LEU A 195     -10.735  61.843  -5.722  1.00  0.00           H
ATOM    612 2HD2 LEU A 195      -9.947  60.310  -5.876  1.00  0.00           H
ATOM    613 3HD2 LEU A 195     -10.899  60.876  -7.266  1.00  0.00           H
ATOM    614  N   GLU A 196      -5.944  59.901  -9.466  1.00  0.00           N
ATOM    615  CA  GLU A 196      -5.358  59.107 -10.522  1.00  0.00           C
ATOM    616  C   GLU A 196      -4.696  57.904 -10.068  1.00  0.00           C
ATOM    617  O   GLU A 196      -4.839  56.831 -10.657  1.00  0.00           O
ATOM    618  CB  GLU A 196      -4.373  60.085 -11.309  1.00  0.00           C
ATOM    619  CG  GLU A 196      -5.110  61.222 -12.088  1.00  0.00           C
ATOM    620  CD  GLU A 196      -4.954  61.004 -13.578  1.00  0.00           C
ATOM    621  OE1 GLU A 196      -5.800  60.266 -14.263  1.00  0.00           O
ATOM    622  OE2 GLU A 196      -4.034  61.631 -14.140  1.00  0.00           O
ATOM    623  HN  GLU A 196      -5.586  60.797  -9.217  1.00  0.00           H
ATOM    624  HA  GLU A 196      -6.169  58.910 -11.207  1.00  0.00           H
ATOM    625  HB1 GLU A 196      -3.775  59.573 -12.094  1.00  0.00           H
ATOM    626  HB2 GLU A 196      -3.722  60.510 -10.516  1.00  0.00           H
ATOM    627  HG1 GLU A 196      -4.563  62.165 -11.875  1.00  0.00           H
ATOM    628  HG2 GLU A 196      -6.164  61.098 -11.760  1.00  0.00           H
ATOM    629  N   PHE A 197      -4.054  57.909  -8.900  1.00  0.00           N
ATOM    630  CA  PHE A 197      -3.529  56.741  -8.287  1.00  0.00           C
ATOM    631  C   PHE A 197      -4.687  55.807  -7.816  1.00  0.00           C
ATOM    632  O   PHE A 197      -4.534  54.587  -7.991  1.00  0.00           O
ATOM    633  CB  PHE A 197      -2.441  57.122  -7.307  1.00  0.00           C
ATOM    634  CG  PHE A 197      -2.092  55.919  -6.441  1.00  0.00           C
ATOM    635  CD1 PHE A 197      -2.681  55.643  -5.155  1.00  0.00           C
ATOM    636  CD2 PHE A 197      -1.075  55.007  -6.814  1.00  0.00           C
ATOM    637  CE1 PHE A 197      -2.215  54.622  -4.299  1.00  0.00           C
ATOM    638  CE2 PHE A 197      -0.726  53.905  -6.003  1.00  0.00           C
ATOM    639  CZ  PHE A 197      -1.326  53.689  -4.780  1.00  0.00           C
ATOM    640  HN  PHE A 197      -4.181  58.766  -8.406  1.00  0.00           H
ATOM    641  HA  PHE A 197      -3.124  56.106  -9.061  1.00  0.00           H
ATOM    642  HB1 PHE A 197      -2.760  57.890  -6.570  1.00  0.00           H
ATOM    643  HB2 PHE A 197      -1.440  57.392  -7.707  1.00  0.00           H
ATOM    644  HD1 PHE A 197      -3.380  56.363  -4.758  1.00  0.00           H
ATOM    645  HD2 PHE A 197      -0.630  55.193  -7.779  1.00  0.00           H
ATOM    646  HE1 PHE A 197      -2.577  54.502  -3.288  1.00  0.00           H
ATOM    647  HE2 PHE A 197      -0.079  53.107  -6.335  1.00  0.00           H
ATOM    648  HZ  PHE A 197      -0.981  52.811  -4.254  1.00  0.00           H
ATOM    649  N   ALA A 198      -5.799  56.349  -7.245  1.00  0.00           N
ATOM    650  CA  ALA A 198      -6.938  55.639  -6.778  1.00  0.00           C
ATOM    651  C   ALA A 198      -7.542  54.861  -7.911  1.00  0.00           C
ATOM    652  O   ALA A 198      -7.775  53.632  -7.783  1.00  0.00           O
ATOM    653  CB  ALA A 198      -7.938  56.649  -6.174  1.00  0.00           C
ATOM    654  HN  ALA A 198      -5.859  57.328  -7.063  1.00  0.00           H
ATOM    655  HA  ALA A 198      -6.621  54.949  -6.008  1.00  0.00           H
ATOM    656  HB1 ALA A 198      -8.938  56.166  -6.127  1.00  0.00           H
ATOM    657  HB2 ALA A 198      -7.964  57.637  -6.682  1.00  0.00           H
ATOM    658  HB3 ALA A 198      -7.636  56.904  -5.136  1.00  0.00           H
ATOM    659  N   LYS A 199      -7.826  55.538  -9.058  1.00  0.00           N
ATOM    660  CA  LYS A 199      -8.269  54.931 -10.312  1.00  0.00           C
ATOM    661  C   LYS A 199      -7.228  53.986 -10.895  1.00  0.00           C
ATOM    662  O   LYS A 199      -7.630  53.031 -11.574  1.00  0.00           O
ATOM    663  CB  LYS A 199      -8.479  55.999 -11.324  1.00  0.00           C
ATOM    664  CG  LYS A 199      -9.629  56.993 -11.167  1.00  0.00           C
ATOM    665  CD  LYS A 199      -9.675  58.035 -12.316  1.00  0.00           C
ATOM    666  CE  LYS A 199      -8.527  59.029 -12.512  1.00  0.00           C
ATOM    667  NZ  LYS A 199      -8.674  59.791 -13.842  1.00  0.00           N
ATOM    668  HN  LYS A 199      -7.685  56.524  -9.085  1.00  0.00           H
ATOM    669  HA  LYS A 199      -9.130  54.324 -10.074  1.00  0.00           H
ATOM    670  HB1 LYS A 199      -8.630  55.507 -12.308  1.00  0.00           H
ATOM    671  HB2 LYS A 199      -7.581  56.638 -11.466  1.00  0.00           H
ATOM    672  HG1 LYS A 199      -9.470  57.478 -10.181  1.00  0.00           H
ATOM    673  HG2 LYS A 199     -10.557  56.398 -11.031  1.00  0.00           H
ATOM    674  HD1 LYS A 199     -10.482  58.784 -12.170  1.00  0.00           H
ATOM    675  HD2 LYS A 199      -9.829  57.584 -13.320  1.00  0.00           H
ATOM    676  HE1 LYS A 199      -7.566  58.492 -12.665  1.00  0.00           H
ATOM    677  HE2 LYS A 199      -8.433  59.816 -11.734  1.00  0.00           H
ATOM    678  HZ1 LYS A 199      -9.451  60.468 -13.706  1.00  0.00           H
ATOM    679  HZ2 LYS A 199      -9.024  59.155 -14.586  1.00  0.00           H
ATOM    680  HZ3 LYS A 199      -7.772  60.188 -14.173  1.00  0.00           H
ATOM    681  N   SER A 200      -5.956  54.320 -10.809  1.00  0.00           N
ATOM    682  CA  SER A 200      -4.957  53.463 -11.345  1.00  0.00           C
ATOM    683  C   SER A 200      -4.847  52.064 -10.685  1.00  0.00           C
ATOM    684  O   SER A 200      -4.792  50.990 -11.307  1.00  0.00           O
ATOM    685  CB  SER A 200      -3.579  54.032 -11.540  1.00  0.00           C
ATOM    686  OG  SER A 200      -3.606  55.063 -12.493  1.00  0.00           O
ATOM    687  HN  SER A 200      -5.714  55.236 -10.497  1.00  0.00           H
ATOM    688  HA  SER A 200      -5.377  53.159 -12.293  1.00  0.00           H
ATOM    689  HB1 SER A 200      -2.970  53.224 -11.998  1.00  0.00           H
ATOM    690  HB2 SER A 200      -3.105  54.374 -10.594  1.00  0.00           H
ATOM    691  HG1 SER A 200      -4.187  55.762 -12.183  1.00  0.00           H
ATOM    692  N   PHE A 201      -5.111  52.135  -9.406  1.00  0.00           N
ATOM    693  CA  PHE A 201      -5.118  50.980  -8.538  1.00  0.00           C
ATOM    694  C   PHE A 201      -6.312  50.025  -8.864  1.00  0.00           C
ATOM    695  O   PHE A 201      -6.167  48.831  -9.000  1.00  0.00           O
ATOM    696  CB  PHE A 201      -5.139  51.451  -7.092  1.00  0.00           C
ATOM    697  CG  PHE A 201      -5.213  50.306  -6.152  1.00  0.00           C
ATOM    698  CD1 PHE A 201      -3.990  49.672  -5.878  1.00  0.00           C
ATOM    699  CD2 PHE A 201      -6.345  49.887  -5.403  1.00  0.00           C
ATOM    700  CE1 PHE A 201      -3.880  48.623  -4.976  1.00  0.00           C
ATOM    701  CE2 PHE A 201      -6.281  48.857  -4.499  1.00  0.00           C
ATOM    702  CZ  PHE A 201      -5.032  48.198  -4.284  1.00  0.00           C
ATOM    703  HN  PHE A 201      -5.168  52.978  -8.876  1.00  0.00           H
ATOM    704  HA  PHE A 201      -4.176  50.467  -8.661  1.00  0.00           H
ATOM    705  HB1 PHE A 201      -6.065  52.049  -6.954  1.00  0.00           H
ATOM    706  HB2 PHE A 201      -4.284  52.055  -6.718  1.00  0.00           H
ATOM    707  HD1 PHE A 201      -3.165  50.039  -6.471  1.00  0.00           H
ATOM    708  HD2 PHE A 201      -7.316  50.318  -5.601  1.00  0.00           H
ATOM    709  HE1 PHE A 201      -2.918  48.134  -4.928  1.00  0.00           H
ATOM    710  HE2 PHE A 201      -7.191  48.629  -3.965  1.00  0.00           H
ATOM    711  HZ  PHE A 201      -4.936  47.493  -3.472  1.00  0.00           H
ATOM    712  N   ILE A 202      -7.477  50.582  -8.839  1.00  0.00           N
ATOM    713  CA  ILE A 202      -8.606  49.758  -9.102  1.00  0.00           C
ATOM    714  C   ILE A 202      -8.607  49.258 -10.594  1.00  0.00           C
ATOM    715  O   ILE A 202      -9.063  48.183 -10.961  1.00  0.00           O
ATOM    716  CB  ILE A 202      -9.931  50.380  -8.702  1.00  0.00           C
ATOM    717  CG1 ILE A 202     -11.196  49.437  -8.871  1.00  0.00           C
ATOM    718  CG2 ILE A 202     -10.175  51.686  -9.550  1.00  0.00           C
ATOM    719  CD  ILE A 202     -10.983  48.049  -8.193  1.00  0.00           C
ATOM    720  HN  ILE A 202      -7.567  51.530  -8.543  1.00  0.00           H
ATOM    721  HA  ILE A 202      -8.458  48.873  -8.500  1.00  0.00           H
ATOM    722  HB  ILE A 202      -9.866  50.718  -7.646  1.00  0.00           H
ATOM    723 1HG1 ILE A 202     -11.335  49.225  -9.953  1.00  0.00           H
ATOM    724 2HG1 ILE A 202     -12.081  49.990  -8.494  1.00  0.00           H
ATOM    725 1HG2 ILE A 202      -9.259  52.314  -9.576  1.00  0.00           H
ATOM    726 2HG2 ILE A 202     -11.003  52.332  -9.189  1.00  0.00           H
ATOM    727 3HG2 ILE A 202     -10.415  51.375 -10.590  1.00  0.00           H
ATOM    728  HD1 ILE A 202     -10.877  48.260  -7.107  1.00  0.00           H
ATOM    729  HD2 ILE A 202     -10.154  47.487  -8.673  1.00  0.00           H
ATOM    730  HD3 ILE A 202     -11.929  47.478  -8.304  1.00  0.00           H
ATOM    731  N   GLY A 203      -8.068  50.078 -11.491  1.00  0.00           N
ATOM    732  CA  GLY A 203      -8.193  49.773 -12.910  1.00  0.00           C
ATOM    733  C   GLY A 203      -7.248  48.639 -13.305  1.00  0.00           C
ATOM    734  O   GLY A 203      -7.760  47.680 -13.852  1.00  0.00           O
ATOM    735  HN  GLY A 203      -7.596  50.946 -11.356  1.00  0.00           H
ATOM    736  HA1 GLY A 203      -7.854  50.681 -13.389  1.00  0.00           H
ATOM    737  HA2 GLY A 203      -9.241  49.623 -13.123  1.00  0.00           H
ATOM    738  N   THR A 204      -5.929  48.747 -12.912  1.00  0.00           N
ATOM    739  CA  THR A 204      -4.990  47.664 -13.160  1.00  0.00           C
ATOM    740  C   THR A 204      -5.354  46.336 -12.581  1.00  0.00           C
ATOM    741  O   THR A 204      -5.261  45.338 -13.287  1.00  0.00           O
ATOM    742  CB  THR A 204      -3.446  47.924 -12.778  1.00  0.00           C
ATOM    743  CG2 THR A 204      -2.646  48.797 -13.694  1.00  0.00           C
ATOM    744  OG1 THR A 204      -3.319  48.526 -11.500  1.00  0.00           O
ATOM    745  HN  THR A 204      -5.713  49.523 -12.324  1.00  0.00           H
ATOM    746  HA  THR A 204      -5.078  47.369 -14.195  1.00  0.00           H
ATOM    747  HB  THR A 204      -2.927  46.943 -12.735  1.00  0.00           H
ATOM    748  HG1 THR A 204      -3.611  49.433 -11.608  1.00  0.00           H
ATOM    749 1HG2 THR A 204      -2.622  48.394 -14.729  1.00  0.00           H
ATOM    750 2HG2 THR A 204      -1.567  48.824 -13.431  1.00  0.00           H
ATOM    751 3HG2 THR A 204      -2.910  49.864 -13.531  1.00  0.00           H
ATOM    752  N   VAL A 205      -5.826  46.299 -11.291  1.00  0.00           N
ATOM    753  CA  VAL A 205      -6.305  45.142 -10.575  1.00  0.00           C
ATOM    754  C   VAL A 205      -7.527  44.583 -11.183  1.00  0.00           C
ATOM    755  O   VAL A 205      -7.662  43.351 -11.267  1.00  0.00           O
ATOM    756  CB  VAL A 205      -6.305  45.442  -9.109  1.00  0.00           C
ATOM    757  CG1 VAL A 205      -6.520  44.037  -8.461  1.00  0.00           C
ATOM    758  CG2 VAL A 205      -4.982  46.102  -8.509  1.00  0.00           C
ATOM    759  HN  VAL A 205      -5.724  47.105 -10.713  1.00  0.00           H
ATOM    760  HA  VAL A 205      -5.594  44.332 -10.643  1.00  0.00           H
ATOM    761  HB  VAL A 205      -7.127  46.177  -8.977  1.00  0.00           H
ATOM    762 1HG1 VAL A 205      -5.621  43.408  -8.641  1.00  0.00           H
ATOM    763 2HG1 VAL A 205      -7.381  43.476  -8.882  1.00  0.00           H
ATOM    764 3HG1 VAL A 205      -6.639  44.134  -7.361  1.00  0.00           H
ATOM    765 1HG2 VAL A 205      -4.221  45.294  -8.497  1.00  0.00           H
ATOM    766 2HG2 VAL A 205      -5.082  46.449  -7.458  1.00  0.00           H
ATOM    767 3HG2 VAL A 205      -4.751  46.952  -9.188  1.00  0.00           H
ATOM    768  N   SER A 206      -8.441  45.491 -11.727  1.00  0.00           N
ATOM    769  CA  SER A 206      -9.664  45.119 -12.549  1.00  0.00           C
ATOM    770  C   SER A 206      -9.311  44.279 -13.727  1.00  0.00           C
ATOM    771  O   SER A 206      -9.950  43.361 -14.078  1.00  0.00           O
ATOM    772  CB  SER A 206     -10.600  46.238 -12.989  1.00  0.00           C
ATOM    773  OG  SER A 206     -11.379  46.716 -11.888  1.00  0.00           O
ATOM    774  HN  SER A 206      -8.368  46.470 -11.556  1.00  0.00           H
ATOM    775  HA  SER A 206     -10.258  44.401 -12.002  1.00  0.00           H
ATOM    776  HB1 SER A 206     -11.261  45.964 -13.840  1.00  0.00           H
ATOM    777  HB2 SER A 206     -10.118  47.185 -13.314  1.00  0.00           H
ATOM    778  HG1 SER A 206     -10.723  47.084 -11.292  1.00  0.00           H
ATOM    779  N   ILE A 207      -8.165  44.504 -14.380  1.00  0.00           N
ATOM    780  CA  ILE A 207      -7.767  43.729 -15.568  1.00  0.00           C
ATOM    781  C   ILE A 207      -7.559  42.344 -15.185  1.00  0.00           C
ATOM    782  O   ILE A 207      -8.033  41.401 -15.775  1.00  0.00           O
ATOM    783  CB  ILE A 207      -6.577  44.319 -16.353  1.00  0.00           C
ATOM    784  CG1 ILE A 207      -6.880  45.785 -16.762  1.00  0.00           C
ATOM    785  CG2 ILE A 207      -6.151  43.453 -17.589  1.00  0.00           C
ATOM    786  CD  ILE A 207      -5.542  46.558 -17.167  1.00  0.00           C
ATOM    787  HN  ILE A 207      -7.620  45.299 -14.128  1.00  0.00           H
ATOM    788  HA  ILE A 207      -8.552  43.694 -16.311  1.00  0.00           H
ATOM    789  HB  ILE A 207      -5.691  44.367 -15.684  1.00  0.00           H
ATOM    790 1HG1 ILE A 207      -7.357  46.333 -15.921  1.00  0.00           H
ATOM    791 2HG1 ILE A 207      -7.662  45.759 -17.550  1.00  0.00           H
ATOM    792 1HG2 ILE A 207      -5.111  43.740 -17.854  1.00  0.00           H
ATOM    793 2HG2 ILE A 207      -6.766  43.661 -18.490  1.00  0.00           H
ATOM    794 3HG2 ILE A 207      -6.118  42.363 -17.371  1.00  0.00           H
ATOM    795  HD1 ILE A 207      -4.703  46.229 -16.517  1.00  0.00           H
ATOM    796  HD2 ILE A 207      -5.711  47.648 -17.038  1.00  0.00           H
ATOM    797  HD3 ILE A 207      -5.233  46.291 -18.200  1.00  0.00           H
ATOM    798  N   PHE A 208      -6.822  42.139 -14.041  1.00  0.00           N
ATOM    799  CA  PHE A 208      -6.468  40.757 -13.607  1.00  0.00           C
ATOM    800  C   PHE A 208      -7.686  39.959 -13.173  1.00  0.00           C
ATOM    801  O   PHE A 208      -7.799  38.810 -13.541  1.00  0.00           O
ATOM    802  CB  PHE A 208      -5.555  40.811 -12.405  1.00  0.00           C
ATOM    803  CG  PHE A 208      -4.284  41.673 -12.582  1.00  0.00           C
ATOM    804  CD1 PHE A 208      -3.895  42.399 -11.454  1.00  0.00           C
ATOM    805  CD2 PHE A 208      -3.476  41.750 -13.703  1.00  0.00           C
ATOM    806  CE1 PHE A 208      -2.709  43.166 -11.453  1.00  0.00           C
ATOM    807  CE2 PHE A 208      -2.246  42.441 -13.706  1.00  0.00           C
ATOM    808  CZ  PHE A 208      -1.932  43.151 -12.569  1.00  0.00           C
ATOM    809  HN  PHE A 208      -6.361  42.898 -13.586  1.00  0.00           H
ATOM    810  HA  PHE A 208      -6.012  40.202 -14.413  1.00  0.00           H
ATOM    811  HB1 PHE A 208      -5.297  39.738 -12.272  1.00  0.00           H
ATOM    812  HB2 PHE A 208      -6.068  41.089 -11.460  1.00  0.00           H
ATOM    813  HD1 PHE A 208      -4.488  42.393 -10.552  1.00  0.00           H
ATOM    814  HD2 PHE A 208      -3.772  41.200 -14.585  1.00  0.00           H
ATOM    815  HE1 PHE A 208      -2.427  43.772 -10.605  1.00  0.00           H
ATOM    816  HE2 PHE A 208      -1.536  42.486 -14.520  1.00  0.00           H
ATOM    817  HZ  PHE A 208      -1.031  43.746 -12.498  1.00  0.00           H
ATOM    818  N   CYS A 209      -8.671  40.678 -12.500  1.00  0.00           N
ATOM    819  CA  CYS A 209      -9.941  40.033 -12.214  1.00  0.00           C
ATOM    820  C   CYS A 209     -10.935  39.784 -13.388  1.00  0.00           C
ATOM    821  O   CYS A 209     -11.717  38.816 -13.434  1.00  0.00           O
ATOM    822  CB  CYS A 209     -10.667  40.955 -11.185  1.00  0.00           C
ATOM    823  SG  CYS A 209      -9.830  41.047  -9.500  1.00  0.00           S
ATOM    824  HN  CYS A 209      -8.594  41.644 -12.267  1.00  0.00           H
ATOM    825  HA  CYS A 209      -9.759  39.121 -11.665  1.00  0.00           H
ATOM    826  HB1 CYS A 209     -11.685  40.569 -10.967  1.00  0.00           H
ATOM    827  HB2 CYS A 209     -10.700  41.981 -11.612  1.00  0.00           H
ATOM    828  HG1 CYS A 209     -10.806  41.792  -9.006  1.00  0.00           H
ATOM    829  N   LEU A 210     -10.844  40.670 -14.409  1.00  0.00           N
ATOM    830  CA  LEU A 210     -11.514  40.442 -15.716  1.00  0.00           C
ATOM    831  C   LEU A 210     -11.035  39.134 -16.412  1.00  0.00           C
ATOM    832  O   LEU A 210     -11.792  38.220 -16.813  1.00  0.00           O
ATOM    833  CB  LEU A 210     -11.431  41.568 -16.721  1.00  0.00           C
ATOM    834  CG  LEU A 210     -12.121  41.537 -18.024  1.00  0.00           C
ATOM    835  CD1 LEU A 210     -13.661  41.484 -17.829  1.00  0.00           C
ATOM    836  CD2 LEU A 210     -11.743  42.903 -18.759  1.00  0.00           C
ATOM    837  HN  LEU A 210     -10.330  41.518 -14.304  1.00  0.00           H
ATOM    838  HA  LEU A 210     -12.554  40.244 -15.502  1.00  0.00           H
ATOM    839  HB1 LEU A 210     -10.358  41.839 -16.821  1.00  0.00           H
ATOM    840  HB2 LEU A 210     -11.848  42.481 -16.244  1.00  0.00           H
ATOM    841  HG  LEU A 210     -11.773  40.713 -18.683  1.00  0.00           H
ATOM    842 1HD1 LEU A 210     -14.000  41.816 -18.834  1.00  0.00           H
ATOM    843 2HD1 LEU A 210     -14.029  42.337 -17.220  1.00  0.00           H
ATOM    844 3HD1 LEU A 210     -14.131  40.499 -17.617  1.00  0.00           H
ATOM    845 1HD2 LEU A 210     -12.372  43.732 -18.371  1.00  0.00           H
ATOM    846 2HD2 LEU A 210     -11.926  42.857 -19.854  1.00  0.00           H
ATOM    847 3HD2 LEU A 210     -10.681  43.190 -18.598  1.00  0.00           H
ATOM    848  N   CYS A 211      -9.717  38.907 -16.448  1.00  0.00           N
ATOM    849  CA  CYS A 211      -9.027  37.712 -16.922  1.00  0.00           C
ATOM    850  C   CYS A 211      -9.506  36.421 -16.133  1.00  0.00           C
ATOM    851  O   CYS A 211      -9.821  35.397 -16.686  1.00  0.00           O
ATOM    852  CB  CYS A 211      -7.534  37.929 -16.833  1.00  0.00           C
ATOM    853  SG  CYS A 211      -6.816  39.290 -17.814  1.00  0.00           S
ATOM    854  HN  CYS A 211      -9.103  39.589 -16.062  1.00  0.00           H
ATOM    855  HA  CYS A 211      -9.361  37.621 -17.945  1.00  0.00           H
ATOM    856  HB1 CYS A 211      -7.055  36.975 -17.140  1.00  0.00           H
ATOM    857  HB2 CYS A 211      -7.148  38.101 -15.806  1.00  0.00           H
ATOM    858  HG1 CYS A 211      -7.117  40.307 -17.019  1.00  0.00           H
ATOM    859  N   ALA A 212      -9.624  36.418 -14.814  1.00  0.00           N
ATOM    860  CA  ALA A 212     -10.121  35.294 -14.019  1.00  0.00           C
ATOM    861  C   ALA A 212     -11.538  35.072 -14.132  1.00  0.00           C
ATOM    862  O   ALA A 212     -11.959  33.963 -14.234  1.00  0.00           O
ATOM    863  CB  ALA A 212      -9.681  35.598 -12.536  1.00  0.00           C
ATOM    864  HN  ALA A 212      -9.212  37.218 -14.387  1.00  0.00           H
ATOM    865  HA  ALA A 212      -9.571  34.461 -14.432  1.00  0.00           H
ATOM    866  HB1 ALA A 212      -9.989  34.739 -11.901  1.00  0.00           H
ATOM    867  HB2 ALA A 212     -10.191  36.501 -12.139  1.00  0.00           H
ATOM    868  HB3 ALA A 212      -8.590  35.707 -12.355  1.00  0.00           H
ATOM    869  N   THR A 213     -12.399  36.102 -14.193  1.00  0.00           N
ATOM    870  CA  THR A 213     -13.812  35.905 -14.545  1.00  0.00           C
ATOM    871  C   THR A 213     -14.102  35.312 -15.968  1.00  0.00           C
ATOM    872  O   THR A 213     -14.881  34.395 -16.146  1.00  0.00           O
ATOM    873  CB  THR A 213     -14.682  37.205 -14.471  1.00  0.00           C
ATOM    874  CG2 THR A 213     -14.757  37.743 -13.018  1.00  0.00           C
ATOM    875  OG1 THR A 213     -14.151  38.314 -15.196  1.00  0.00           O
ATOM    876  HN  THR A 213     -12.224  37.061 -13.981  1.00  0.00           H
ATOM    877  HA  THR A 213     -14.293  35.159 -13.929  1.00  0.00           H
ATOM    878  HB  THR A 213     -15.702  36.916 -14.806  1.00  0.00           H
ATOM    879  HG1 THR A 213     -13.206  38.283 -15.030  1.00  0.00           H
ATOM    880 1HG2 THR A 213     -13.697  37.797 -12.687  1.00  0.00           H
ATOM    881 2HG2 THR A 213     -15.359  37.123 -12.320  1.00  0.00           H
ATOM    882 3HG2 THR A 213     -15.234  38.746 -13.021  1.00  0.00           H
ATOM    883  N   LEU A 214     -13.358  35.766 -16.983  1.00  0.00           N
ATOM    884  CA  LEU A 214     -13.328  35.277 -18.328  1.00  0.00           C
ATOM    885  C   LEU A 214     -12.808  33.819 -18.301  1.00  0.00           C
ATOM    886  O   LEU A 214     -13.323  32.858 -18.943  1.00  0.00           O
ATOM    887  CB  LEU A 214     -12.437  36.144 -19.192  1.00  0.00           C
ATOM    888  CG  LEU A 214     -13.051  37.497 -19.566  1.00  0.00           C
ATOM    889  CD1 LEU A 214     -11.868  38.224 -20.262  1.00  0.00           C
ATOM    890  CD2 LEU A 214     -14.180  37.455 -20.579  1.00  0.00           C
ATOM    891  HN  LEU A 214     -12.898  36.641 -16.856  1.00  0.00           H
ATOM    892  HA  LEU A 214     -14.292  35.172 -18.802  1.00  0.00           H
ATOM    893  HB1 LEU A 214     -12.255  35.633 -20.161  1.00  0.00           H
ATOM    894  HB2 LEU A 214     -11.427  36.416 -18.817  1.00  0.00           H
ATOM    895  HG  LEU A 214     -13.448  38.111 -18.730  1.00  0.00           H
ATOM    896 1HD1 LEU A 214     -12.130  39.204 -20.715  1.00  0.00           H
ATOM    897 2HD1 LEU A 214     -11.552  37.641 -21.154  1.00  0.00           H
ATOM    898 3HD1 LEU A 214     -11.031  38.285 -19.533  1.00  0.00           H
ATOM    899 1HD2 LEU A 214     -13.928  36.900 -21.509  1.00  0.00           H
ATOM    900 2HD2 LEU A 214     -14.437  38.443 -21.018  1.00  0.00           H
ATOM    901 3HD2 LEU A 214     -15.082  37.063 -20.062  1.00  0.00           H
ATOM    902  N   PHE A 215     -11.686  33.542 -17.593  1.00  0.00           N
ATOM    903  CA  PHE A 215     -11.074  32.235 -17.455  1.00  0.00           C
ATOM    904  C   PHE A 215     -11.923  31.190 -16.794  1.00  0.00           C
ATOM    905  O   PHE A 215     -12.040  30.149 -17.409  1.00  0.00           O
ATOM    906  CB  PHE A 215      -9.652  32.357 -16.868  1.00  0.00           C
ATOM    907  CG  PHE A 215      -8.916  31.065 -16.392  1.00  0.00           C
ATOM    908  CD1 PHE A 215      -8.231  30.250 -17.297  1.00  0.00           C
ATOM    909  CD2 PHE A 215      -9.023  30.559 -15.077  1.00  0.00           C
ATOM    910  CE1 PHE A 215      -7.851  28.971 -16.911  1.00  0.00           C
ATOM    911  CE2 PHE A 215      -8.628  29.251 -14.693  1.00  0.00           C
ATOM    912  CZ  PHE A 215      -8.043  28.484 -15.636  1.00  0.00           C
ATOM    913  HN  PHE A 215     -11.337  34.195 -16.925  1.00  0.00           H
ATOM    914  HA  PHE A 215     -10.954  31.947 -18.490  1.00  0.00           H
ATOM    915  HB1 PHE A 215      -9.767  33.058 -16.014  1.00  0.00           H
ATOM    916  HB2 PHE A 215      -9.065  33.080 -17.473  1.00  0.00           H
ATOM    917  HD1 PHE A 215      -8.244  30.657 -18.298  1.00  0.00           H
ATOM    918  HD2 PHE A 215      -9.598  31.201 -14.425  1.00  0.00           H
ATOM    919  HE1 PHE A 215      -7.368  28.366 -17.664  1.00  0.00           H
ATOM    920  HE2 PHE A 215      -8.756  29.003 -13.650  1.00  0.00           H
ATOM    921  HZ  PHE A 215      -7.710  27.499 -15.346  1.00  0.00           H
ATOM    922  N   THR A 216     -12.522  31.535 -15.602  1.00  0.00           N
ATOM    923  CA  THR A 216     -13.438  30.648 -14.914  1.00  0.00           C
ATOM    924  C   THR A 216     -14.674  30.323 -15.806  1.00  0.00           C
ATOM    925  O   THR A 216     -15.034  29.109 -15.860  1.00  0.00           O
ATOM    926  CB  THR A 216     -13.825  31.202 -13.532  1.00  0.00           C
ATOM    927  CG2 THR A 216     -14.608  30.299 -12.593  1.00  0.00           C
ATOM    928  OG1 THR A 216     -12.635  31.658 -12.812  1.00  0.00           O
ATOM    929  HN  THR A 216     -12.397  32.423 -15.168  1.00  0.00           H
ATOM    930  HA  THR A 216     -12.836  29.754 -14.837  1.00  0.00           H
ATOM    931  HB  THR A 216     -14.447  32.110 -13.687  1.00  0.00           H
ATOM    932  HG1 THR A 216     -12.444  32.588 -12.953  1.00  0.00           H
ATOM    933 1HG2 THR A 216     -14.052  29.364 -12.369  1.00  0.00           H
ATOM    934 2HG2 THR A 216     -15.567  30.015 -13.078  1.00  0.00           H
ATOM    935 3HG2 THR A 216     -14.901  30.897 -11.703  1.00  0.00           H
ATOM    936  N   PHE A 217     -15.277  31.305 -16.466  1.00  0.00           N
ATOM    937  CA  PHE A 217     -16.381  31.200 -17.390  1.00  0.00           C
ATOM    938  C   PHE A 217     -16.086  30.422 -18.611  1.00  0.00           C
ATOM    939  O   PHE A 217     -16.816  29.446 -18.908  1.00  0.00           O
ATOM    940  CB  PHE A 217     -16.999  32.598 -17.625  1.00  0.00           C
ATOM    941  CG  PHE A 217     -18.256  32.507 -18.488  1.00  0.00           C
ATOM    942  CD1 PHE A 217     -19.381  31.838 -18.031  1.00  0.00           C
ATOM    943  CD2 PHE A 217     -18.246  32.833 -19.802  1.00  0.00           C
ATOM    944  CE1 PHE A 217     -20.604  31.686 -18.742  1.00  0.00           C
ATOM    945  CE2 PHE A 217     -19.394  32.740 -20.578  1.00  0.00           C
ATOM    946  CZ  PHE A 217     -20.571  32.145 -20.039  1.00  0.00           C
ATOM    947  HN  PHE A 217     -14.980  32.248 -16.346  1.00  0.00           H
ATOM    948  HA  PHE A 217     -17.104  30.642 -16.813  1.00  0.00           H
ATOM    949  HB1 PHE A 217     -16.266  33.282 -18.104  1.00  0.00           H
ATOM    950  HB2 PHE A 217     -17.199  33.141 -16.677  1.00  0.00           H
ATOM    951  HD1 PHE A 217     -19.295  31.323 -17.086  1.00  0.00           H
ATOM    952  HD2 PHE A 217     -17.367  33.056 -20.388  1.00  0.00           H
ATOM    953  HE1 PHE A 217     -21.472  31.239 -18.280  1.00  0.00           H
ATOM    954  HE2 PHE A 217     -19.420  33.236 -21.537  1.00  0.00           H
ATOM    955  HZ  PHE A 217     -21.575  32.126 -20.437  1.00  0.00           H
ATOM    956  N   LEU A 218     -14.971  30.661 -19.313  1.00  0.00           N
ATOM    957  CA  LEU A 218     -14.510  29.870 -20.435  1.00  0.00           C
ATOM    958  C   LEU A 218     -14.159  28.411 -20.085  1.00  0.00           C
ATOM    959  O   LEU A 218     -14.642  27.551 -20.784  1.00  0.00           O
ATOM    960  CB  LEU A 218     -13.340  30.576 -21.182  1.00  0.00           C
ATOM    961  CG  LEU A 218     -12.660  29.747 -22.290  1.00  0.00           C
ATOM    962  CD1 LEU A 218     -13.580  29.351 -23.398  1.00  0.00           C
ATOM    963  CD2 LEU A 218     -11.384  30.470 -22.866  1.00  0.00           C
ATOM    964  HN  LEU A 218     -14.328  31.310 -18.913  1.00  0.00           H
ATOM    965  HA  LEU A 218     -15.341  29.809 -21.121  1.00  0.00           H
ATOM    966  HB1 LEU A 218     -12.562  30.818 -20.427  1.00  0.00           H
ATOM    967  HB2 LEU A 218     -13.744  31.517 -21.614  1.00  0.00           H
ATOM    968  HG  LEU A 218     -12.131  28.835 -21.940  1.00  0.00           H
ATOM    969 1HD1 LEU A 218     -14.593  29.157 -22.986  1.00  0.00           H
ATOM    970 2HD1 LEU A 218     -13.289  28.499 -24.048  1.00  0.00           H
ATOM    971 3HD1 LEU A 218     -13.626  30.198 -24.116  1.00  0.00           H
ATOM    972 1HD2 LEU A 218     -11.820  31.469 -23.077  1.00  0.00           H
ATOM    973 2HD2 LEU A 218     -10.980  29.976 -23.776  1.00  0.00           H
ATOM    974 3HD2 LEU A 218     -10.592  30.777 -22.150  1.00  0.00           H
ATOM    975  N   THR A 219     -13.368  28.200 -18.975  1.00  0.00           N
ATOM    976  CA  THR A 219     -13.001  26.865 -18.456  1.00  0.00           C
ATOM    977  C   THR A 219     -14.217  26.003 -18.146  1.00  0.00           C
ATOM    978  O   THR A 219     -14.253  24.833 -18.525  1.00  0.00           O
ATOM    979  CB  THR A 219     -12.021  26.823 -17.319  1.00  0.00           C
ATOM    980  CG2 THR A 219     -10.662  27.256 -17.778  1.00  0.00           C
ATOM    981  OG1 THR A 219     -12.319  27.660 -16.180  1.00  0.00           O
ATOM    982  HN  THR A 219     -12.954  28.981 -18.515  1.00  0.00           H
ATOM    983  HA  THR A 219     -12.565  26.408 -19.333  1.00  0.00           H
ATOM    984  HB  THR A 219     -12.104  25.776 -16.954  1.00  0.00           H
ATOM    985  HG1 THR A 219     -12.102  28.565 -16.419  1.00  0.00           H
ATOM    986 1HG2 THR A 219     -10.846  28.198 -18.340  1.00  0.00           H
ATOM    987 2HG2 THR A 219     -10.415  26.510 -18.563  1.00  0.00           H
ATOM    988 3HG2 THR A 219      -9.978  27.435 -16.922  1.00  0.00           H
ATOM    989  N   PHE A 220     -15.204  26.644 -17.548  1.00  0.00           N
ATOM    990  CA  PHE A 220     -16.487  25.994 -17.311  1.00  0.00           C
ATOM    991  C   PHE A 220     -17.227  25.535 -18.552  1.00  0.00           C
ATOM    992  O   PHE A 220     -17.664  24.380 -18.613  1.00  0.00           O
ATOM    993  CB  PHE A 220     -17.348  26.897 -16.433  1.00  0.00           C
ATOM    994  CG  PHE A 220     -18.851  26.779 -16.286  1.00  0.00           C
ATOM    995  CD1 PHE A 220     -19.389  26.035 -15.204  1.00  0.00           C
ATOM    996  CD2 PHE A 220     -19.780  27.165 -17.270  1.00  0.00           C
ATOM    997  CE1 PHE A 220     -20.771  25.878 -15.046  1.00  0.00           C
ATOM    998  CE2 PHE A 220     -21.145  27.020 -17.160  1.00  0.00           C
ATOM    999  CZ  PHE A 220     -21.706  26.344 -16.027  1.00  0.00           C
ATOM   1000  HN  PHE A 220     -15.066  27.582 -17.240  1.00  0.00           H
ATOM   1001  HA  PHE A 220     -16.350  25.092 -16.734  1.00  0.00           H
ATOM   1002  HB1 PHE A 220     -17.116  27.937 -16.749  1.00  0.00           H
ATOM   1003  HB2 PHE A 220     -16.765  26.901 -15.487  1.00  0.00           H
ATOM   1004  HD1 PHE A 220     -18.689  25.563 -14.531  1.00  0.00           H
ATOM   1005  HD2 PHE A 220     -19.535  27.655 -18.200  1.00  0.00           H
ATOM   1006  HE1 PHE A 220     -21.141  25.337 -14.187  1.00  0.00           H
ATOM   1007  HE2 PHE A 220     -21.793  27.151 -18.015  1.00  0.00           H
ATOM   1008  HZ  PHE A 220     -22.745  26.058 -15.966  1.00  0.00           H
ATOM   1009  N   LEU A 221     -17.232  26.404 -19.628  1.00  0.00           N
ATOM   1010  CA  LEU A 221     -17.900  26.142 -20.967  1.00  0.00           C
ATOM   1011  C   LEU A 221     -17.236  24.954 -21.717  1.00  0.00           C
ATOM   1012  O   LEU A 221     -17.883  24.074 -22.196  1.00  0.00           O
ATOM   1013  CB  LEU A 221     -17.974  27.410 -21.912  1.00  0.00           C
ATOM   1014  CG  LEU A 221     -19.041  28.480 -21.449  1.00  0.00           C
ATOM   1015  CD1 LEU A 221     -19.080  29.726 -22.350  1.00  0.00           C
ATOM   1016  CD2 LEU A 221     -20.500  27.878 -21.473  1.00  0.00           C
ATOM   1017  HN  LEU A 221     -17.010  27.375 -19.576  1.00  0.00           H
ATOM   1018  HA  LEU A 221     -18.892  25.784 -20.738  1.00  0.00           H
ATOM   1019  HB1 LEU A 221     -18.264  27.054 -22.923  1.00  0.00           H
ATOM   1020  HB2 LEU A 221     -17.050  28.026 -21.943  1.00  0.00           H
ATOM   1021  HG  LEU A 221     -18.863  28.951 -20.459  1.00  0.00           H
ATOM   1022 1HD1 LEU A 221     -20.113  30.136 -22.313  1.00  0.00           H
ATOM   1023 2HD1 LEU A 221     -18.755  29.410 -23.364  1.00  0.00           H
ATOM   1024 3HD1 LEU A 221     -18.352  30.527 -22.099  1.00  0.00           H
ATOM   1025 1HD2 LEU A 221     -21.340  28.594 -21.343  1.00  0.00           H
ATOM   1026 2HD2 LEU A 221     -20.665  27.032 -20.773  1.00  0.00           H
ATOM   1027 3HD2 LEU A 221     -20.682  27.356 -22.436  1.00  0.00           H
ATOM   1028  N   ILE A 222     -15.931  24.857 -21.627  1.00  0.00           N
ATOM   1029  CA  ILE A 222     -15.219  23.764 -22.379  1.00  0.00           C
ATOM   1030  C   ILE A 222     -14.806  22.541 -21.642  1.00  0.00           C
ATOM   1031  O   ILE A 222     -14.177  21.708 -22.190  1.00  0.00           O
ATOM   1032  CB  ILE A 222     -13.947  24.450 -22.954  1.00  0.00           C
ATOM   1033  CG1 ILE A 222     -12.824  24.788 -21.885  1.00  0.00           C
ATOM   1034  CG2 ILE A 222     -14.269  25.627 -23.897  1.00  0.00           C
ATOM   1035  CD  ILE A 222     -11.707  25.657 -22.417  1.00  0.00           C
ATOM   1036  HN  ILE A 222     -15.330  25.608 -21.364  1.00  0.00           H
ATOM   1037  HA  ILE A 222     -15.829  23.429 -23.204  1.00  0.00           H
ATOM   1038  HB  ILE A 222     -13.504  23.671 -23.610  1.00  0.00           H
ATOM   1039 1HG1 ILE A 222     -12.422  23.834 -21.478  1.00  0.00           H
ATOM   1040 2HG1 ILE A 222     -13.215  25.342 -21.006  1.00  0.00           H
ATOM   1041 1HG2 ILE A 222     -13.428  25.608 -24.624  1.00  0.00           H
ATOM   1042 2HG2 ILE A 222     -14.289  26.573 -23.316  1.00  0.00           H
ATOM   1043 3HG2 ILE A 222     -15.271  25.442 -24.341  1.00  0.00           H
ATOM   1044  HD1 ILE A 222     -11.287  25.281 -23.376  1.00  0.00           H
ATOM   1045  HD2 ILE A 222     -10.874  25.654 -21.682  1.00  0.00           H
ATOM   1046  HD3 ILE A 222     -12.282  26.607 -22.438  1.00  0.00           H
ATOM   1047  N   ASP A 223     -15.050  22.434 -20.361  1.00  0.00           N
ATOM   1048  CA  ASP A 223     -14.890  21.296 -19.477  1.00  0.00           C
ATOM   1049  C   ASP A 223     -15.705  20.017 -20.000  1.00  0.00           C
ATOM   1050  O   ASP A 223     -16.841  20.074 -20.403  1.00  0.00           O
ATOM   1051  CB  ASP A 223     -15.438  21.743 -18.119  1.00  0.00           C
ATOM   1052  CG  ASP A 223     -15.392  20.669 -17.055  1.00  0.00           C
ATOM   1053  OD1 ASP A 223     -16.223  20.756 -16.085  1.00  0.00           O
ATOM   1054  OD2 ASP A 223     -14.397  19.851 -17.066  1.00  0.00           O
ATOM   1055  HN  ASP A 223     -15.634  23.146 -19.982  1.00  0.00           H
ATOM   1056  HA  ASP A 223     -13.859  20.975 -19.504  1.00  0.00           H
ATOM   1057  HB1 ASP A 223     -16.481  22.102 -18.246  1.00  0.00           H
ATOM   1058  HB2 ASP A 223     -14.845  22.593 -17.719  1.00  0.00           H
ATOM   1059  N   VAL A 224     -15.076  18.865 -20.006  1.00  0.00           N
ATOM   1060  CA  VAL A 224     -15.615  17.628 -20.618  1.00  0.00           C
ATOM   1061  C   VAL A 224     -16.051  16.705 -19.521  1.00  0.00           C
ATOM   1062  O   VAL A 224     -16.732  15.673 -19.726  1.00  0.00           O
ATOM   1063  CB  VAL A 224     -14.625  16.968 -21.577  1.00  0.00           C
ATOM   1064  CG1 VAL A 224     -14.451  17.790 -22.971  1.00  0.00           C
ATOM   1065  CG2 VAL A 224     -13.240  16.807 -20.877  1.00  0.00           C
ATOM   1066  HN  VAL A 224     -14.150  18.760 -19.654  1.00  0.00           H
ATOM   1067  HA  VAL A 224     -16.559  17.685 -21.139  1.00  0.00           H
ATOM   1068  HB  VAL A 224     -14.949  15.959 -21.909  1.00  0.00           H
ATOM   1069 1HG1 VAL A 224     -15.404  17.939 -23.522  1.00  0.00           H
ATOM   1070 2HG1 VAL A 224     -13.747  17.231 -23.624  1.00  0.00           H
ATOM   1071 3HG1 VAL A 224     -13.924  18.759 -22.830  1.00  0.00           H
ATOM   1072 1HG2 VAL A 224     -12.667  16.097 -21.512  1.00  0.00           H
ATOM   1073 2HG2 VAL A 224     -13.390  16.245 -19.931  1.00  0.00           H
ATOM   1074 3HG2 VAL A 224     -12.762  17.788 -20.671  1.00  0.00           H
ATOM   1075  N   ARG A 225     -15.728  16.948 -18.296  1.00  0.00           N
ATOM   1076  CA  ARG A 225     -15.869  16.028 -17.229  1.00  0.00           C
ATOM   1077  C   ARG A 225     -17.274  15.722 -16.686  1.00  0.00           C
ATOM   1078  O   ARG A 225     -18.110  16.565 -16.519  1.00  0.00           O
ATOM   1079  CB  ARG A 225     -14.901  16.432 -16.040  1.00  0.00           C
ATOM   1080  CG  ARG A 225     -13.405  16.425 -16.435  1.00  0.00           C
ATOM   1081  CD  ARG A 225     -12.809  15.028 -16.928  1.00  0.00           C
ATOM   1082  NE  ARG A 225     -11.409  15.354 -17.169  1.00  0.00           N
ATOM   1083  CZ  ARG A 225     -10.675  14.974 -18.225  1.00  0.00           C
ATOM   1084  NH1 ARG A 225     -10.966  13.878 -18.964  1.00  0.00           N
ATOM   1085  NH2 ARG A 225      -9.619  15.639 -18.611  1.00  0.00           N
ATOM   1086  HN  ARG A 225     -15.297  17.769 -17.927  1.00  0.00           H
ATOM   1087  HA  ARG A 225     -15.423  15.107 -17.577  1.00  0.00           H
ATOM   1088  HB1 ARG A 225     -15.069  15.796 -15.143  1.00  0.00           H
ATOM   1089  HB2 ARG A 225     -15.178  17.444 -15.674  1.00  0.00           H
ATOM   1090  HG1 ARG A 225     -12.859  16.870 -15.576  1.00  0.00           H
ATOM   1091  HG2 ARG A 225     -13.312  17.179 -17.246  1.00  0.00           H
ATOM   1092  HD1 ARG A 225     -13.189  14.747 -17.934  1.00  0.00           H
ATOM   1093  HD2 ARG A 225     -12.995  14.258 -16.150  1.00  0.00           H
ATOM   1094  HE  ARG A 225     -11.085  16.055 -16.535  1.00  0.00           H
ATOM   1095 1HH1 ARG A 225     -11.611  13.216 -18.583  1.00  0.00           H
ATOM   1096 2HH1 ARG A 225     -10.314  13.755 -19.713  1.00  0.00           H
ATOM   1097 1HH2 ARG A 225      -9.299  16.405 -18.053  1.00  0.00           H
ATOM   1098 2HH2 ARG A 225      -9.165  15.393 -19.467  1.00  0.00           H
ATOM   1099  N   ARG A 226     -17.655  14.521 -16.279  1.00  0.00           N
ATOM   1100  CA  ARG A 226     -18.873  14.194 -15.516  1.00  0.00           C
ATOM   1101  C   ARG A 226     -18.760  14.368 -14.084  1.00  0.00           C
ATOM   1102  O   ARG A 226     -17.615  14.345 -13.597  1.00  0.00           O
ATOM   1103  CB  ARG A 226     -19.151  12.743 -15.898  1.00  0.00           C
ATOM   1104  CG  ARG A 226     -19.524  12.446 -17.370  1.00  0.00           C
ATOM   1105  CD  ARG A 226     -20.065  11.022 -17.604  1.00  0.00           C
ATOM   1106  NE  ARG A 226     -21.391  10.875 -16.925  1.00  0.00           N
ATOM   1107  CZ  ARG A 226     -21.995   9.678 -16.773  1.00  0.00           C
ATOM   1108  NH1 ARG A 226     -21.621   8.537 -17.260  1.00  0.00           N
ATOM   1109  NH2 ARG A 226     -23.141   9.641 -16.093  1.00  0.00           N
ATOM   1110  HN  ARG A 226     -17.010  13.771 -16.403  1.00  0.00           H
ATOM   1111  HA  ARG A 226     -19.633  14.858 -15.902  1.00  0.00           H
ATOM   1112  HB1 ARG A 226     -19.969  12.328 -15.271  1.00  0.00           H
ATOM   1113  HB2 ARG A 226     -18.245  12.153 -15.646  1.00  0.00           H
ATOM   1114  HG1 ARG A 226     -18.640  12.735 -17.980  1.00  0.00           H
ATOM   1115  HG2 ARG A 226     -20.346  13.136 -17.659  1.00  0.00           H
ATOM   1116  HD1 ARG A 226     -19.407  10.205 -17.236  1.00  0.00           H
ATOM   1117  HD2 ARG A 226     -20.279  11.001 -18.694  1.00  0.00           H
ATOM   1118  HE  ARG A 226     -21.754  11.594 -16.332  1.00  0.00           H
ATOM   1119 1HH1 ARG A 226     -21.070   8.668 -18.084  1.00  0.00           H
ATOM   1120 2HH1 ARG A 226     -22.270   7.778 -17.204  1.00  0.00           H
ATOM   1121 1HH2 ARG A 226     -23.503  10.522 -15.789  1.00  0.00           H
ATOM   1122 2HH2 ARG A 226     -23.517   8.745 -15.856  1.00  0.00           H
ATOM   1123  N   PHE A 227     -19.858  14.591 -13.310  1.00  0.00           N
ATOM   1124  CA  PHE A 227     -20.018  14.380 -11.932  1.00  0.00           C
ATOM   1125  C   PHE A 227     -19.607  15.712 -11.310  1.00  0.00           C
ATOM   1126  O   PHE A 227     -19.042  15.682 -10.263  1.00  0.00           O
ATOM   1127  CB  PHE A 227     -19.331  13.087 -11.252  1.00  0.00           C
ATOM   1128  CG  PHE A 227     -19.649  11.850 -11.968  1.00  0.00           C
ATOM   1129  CD1 PHE A 227     -20.996  11.572 -12.372  1.00  0.00           C
ATOM   1130  CD2 PHE A 227     -18.659  11.013 -12.452  1.00  0.00           C
ATOM   1131  CE1 PHE A 227     -21.255  10.332 -13.007  1.00  0.00           C
ATOM   1132  CE2 PHE A 227     -18.932   9.926 -13.216  1.00  0.00           C
ATOM   1133  CZ  PHE A 227     -20.226   9.561 -13.484  1.00  0.00           C
ATOM   1134  HN  PHE A 227     -20.737  14.698 -13.769  1.00  0.00           H
ATOM   1135  HA  PHE A 227     -21.082  14.302 -11.766  1.00  0.00           H
ATOM   1136  HB1 PHE A 227     -19.805  12.941 -10.259  1.00  0.00           H
ATOM   1137  HB2 PHE A 227     -18.230  13.000 -11.133  1.00  0.00           H
ATOM   1138  HD1 PHE A 227     -21.714  12.356 -12.185  1.00  0.00           H
ATOM   1139  HD2 PHE A 227     -17.608  11.200 -12.290  1.00  0.00           H
ATOM   1140  HE1 PHE A 227     -22.261  10.209 -13.379  1.00  0.00           H
ATOM   1141  HE2 PHE A 227     -18.174   9.208 -13.496  1.00  0.00           H
ATOM   1142  HZ  PHE A 227     -20.415   8.730 -14.147  1.00  0.00           H
ATOM   1143  N   ARG A 228     -19.818  16.781 -12.047  1.00  0.00           N
ATOM   1144  CA  ARG A 228     -19.560  18.131 -11.507  1.00  0.00           C
ATOM   1145  C   ARG A 228     -20.501  18.657 -10.439  1.00  0.00           C
ATOM   1146  O   ARG A 228     -21.705  18.264 -10.410  1.00  0.00           O
ATOM   1147  CB  ARG A 228     -19.585  19.189 -12.638  1.00  0.00           C
ATOM   1148  CG  ARG A 228     -18.398  18.935 -13.620  1.00  0.00           C
ATOM   1149  CD  ARG A 228     -17.063  19.206 -12.895  1.00  0.00           C
ATOM   1150  NE  ARG A 228     -15.910  19.461 -13.830  1.00  0.00           N
ATOM   1151  CZ  ARG A 228     -14.691  19.407 -13.358  1.00  0.00           C
ATOM   1152  NH1 ARG A 228     -14.440  19.369 -12.028  1.00  0.00           N
ATOM   1153  NH2 ARG A 228     -13.604  19.547 -14.112  1.00  0.00           N
ATOM   1154  HN  ARG A 228     -20.121  16.582 -12.976  1.00  0.00           H
ATOM   1155  HA  ARG A 228     -18.564  18.068 -11.096  1.00  0.00           H
ATOM   1156  HB1 ARG A 228     -19.467  20.256 -12.354  1.00  0.00           H
ATOM   1157  HB2 ARG A 228     -20.534  19.179 -13.216  1.00  0.00           H
ATOM   1158  HG1 ARG A 228     -18.534  19.717 -14.397  1.00  0.00           H
ATOM   1159  HG2 ARG A 228     -18.384  17.944 -14.123  1.00  0.00           H
ATOM   1160  HD1 ARG A 228     -16.905  18.309 -12.259  1.00  0.00           H
ATOM   1161  HD2 ARG A 228     -17.231  20.052 -12.195  1.00  0.00           H
ATOM   1162  HE  ARG A 228     -16.045  19.704 -14.791  1.00  0.00           H
ATOM   1163 1HH1 ARG A 228     -15.252  19.249 -11.458  1.00  0.00           H
ATOM   1164 2HH1 ARG A 228     -13.508  19.389 -11.667  1.00  0.00           H
ATOM   1165 1HH2 ARG A 228     -13.779  19.671 -15.089  1.00  0.00           H
ATOM   1166 2HH2 ARG A 228     -12.650  19.408 -13.845  1.00  0.00           H
ATOM   1167  N   TYR A 229     -19.984  19.505  -9.532  1.00  0.00           N
ATOM   1168  CA  TYR A 229     -20.708  20.262  -8.512  1.00  0.00           C
ATOM   1169  C   TYR A 229     -21.488  21.331  -9.204  1.00  0.00           C
ATOM   1170  O   TYR A 229     -20.945  21.890 -10.187  1.00  0.00           O
ATOM   1171  CB  TYR A 229     -19.665  20.699  -7.374  1.00  0.00           C
ATOM   1172  CG  TYR A 229     -20.193  21.665  -6.380  1.00  0.00           C
ATOM   1173  CD1 TYR A 229     -20.852  21.336  -5.185  1.00  0.00           C
ATOM   1174  CD2 TYR A 229     -20.005  23.053  -6.681  1.00  0.00           C
ATOM   1175  CE1 TYR A 229     -21.557  22.285  -4.460  1.00  0.00           C
ATOM   1176  CE2 TYR A 229     -20.546  24.049  -5.875  1.00  0.00           C
ATOM   1177  CZ  TYR A 229     -21.378  23.677  -4.806  1.00  0.00           C
ATOM   1178  OH  TYR A 229     -22.205  24.584  -4.094  1.00  0.00           O
ATOM   1179  HN  TYR A 229     -19.019  19.729  -9.417  1.00  0.00           H
ATOM   1180  HA  TYR A 229     -21.468  19.634  -8.071  1.00  0.00           H
ATOM   1181  HB1 TYR A 229     -18.827  21.182  -7.919  1.00  0.00           H
ATOM   1182  HB2 TYR A 229     -19.343  19.746  -6.900  1.00  0.00           H
ATOM   1183  HD1 TYR A 229     -21.047  20.274  -5.148  1.00  0.00           H
ATOM   1184  HD2 TYR A 229     -19.499  23.267  -7.612  1.00  0.00           H
ATOM   1185  HE1 TYR A 229     -22.095  22.057  -3.551  1.00  0.00           H
ATOM   1186  HE2 TYR A 229     -20.406  25.111  -6.012  1.00  0.00           H
ATOM   1187  HH  TYR A 229     -22.759  25.048  -4.726  1.00  0.00           H
ATOM   1188  N   PRO A 230     -22.771  21.571  -8.945  1.00  0.00           N
ATOM   1189  CA  PRO A 230     -23.537  22.641  -9.603  1.00  0.00           C
ATOM   1190  C   PRO A 230     -22.964  23.993  -9.386  1.00  0.00           C
ATOM   1191  O   PRO A 230     -22.847  24.429  -8.241  1.00  0.00           O
ATOM   1192  CB  PRO A 230     -24.969  22.475  -8.980  1.00  0.00           C
ATOM   1193  CG  PRO A 230     -24.829  21.639  -7.678  1.00  0.00           C
ATOM   1194  CD  PRO A 230     -23.554  20.802  -8.004  1.00  0.00           C
ATOM   1195  HA  PRO A 230     -23.524  22.432 -10.664  1.00  0.00           H
ATOM   1196  HB1 PRO A 230     -25.492  21.983  -9.827  1.00  0.00           H
ATOM   1197  HB2 PRO A 230     -25.504  23.433  -8.803  1.00  0.00           H
ATOM   1198  HG1 PRO A 230     -24.610  22.343  -6.848  1.00  0.00           H
ATOM   1199  HG2 PRO A 230     -25.647  20.955  -7.367  1.00  0.00           H
ATOM   1200  HD1 PRO A 230     -22.911  20.693  -7.104  1.00  0.00           H
ATOM   1201  HD2 PRO A 230     -23.777  19.825  -8.483  1.00  0.00           H
ATOM   1202  N   GLU A 231     -22.512  24.819 -10.365  1.00  0.00           N
ATOM   1203  CA  GLU A 231     -21.826  26.067 -10.002  1.00  0.00           C
ATOM   1204  C   GLU A 231     -22.572  27.294 -10.603  1.00  0.00           C
ATOM   1205  O   GLU A 231     -21.865  28.324 -10.692  1.00  0.00           O
ATOM   1206  CB  GLU A 231     -20.430  26.103 -10.684  1.00  0.00           C
ATOM   1207  CG  GLU A 231     -19.368  25.164 -10.008  1.00  0.00           C
ATOM   1208  CD  GLU A 231     -18.047  24.980 -10.797  1.00  0.00           C
ATOM   1209  OE1 GLU A 231     -17.812  25.606 -11.845  1.00  0.00           O
ATOM   1210  OE2 GLU A 231     -17.151  24.149 -10.321  1.00  0.00           O
ATOM   1211  HN  GLU A 231     -22.697  24.561 -11.309  1.00  0.00           H
ATOM   1212  HA  GLU A 231     -21.754  26.179  -8.930  1.00  0.00           H
ATOM   1213  HB1 GLU A 231     -19.938  27.099 -10.679  1.00  0.00           H
ATOM   1214  HB2 GLU A 231     -20.413  25.818 -11.758  1.00  0.00           H
ATOM   1215  HG1 GLU A 231     -19.894  24.213  -9.780  1.00  0.00           H
ATOM   1216  HG2 GLU A 231     -19.072  25.520  -8.998  1.00  0.00           H
ATOM   1217  N   ARG A 232     -23.929  27.187 -10.911  1.00  0.00           N
ATOM   1218  CA  ARG A 232     -24.687  28.268 -11.454  1.00  0.00           C
ATOM   1219  C   ARG A 232     -24.697  29.501 -10.528  1.00  0.00           C
ATOM   1220  O   ARG A 232     -24.690  30.564 -11.096  1.00  0.00           O
ATOM   1221  CB  ARG A 232     -26.128  27.838 -11.929  1.00  0.00           C
ATOM   1222  CG  ARG A 232     -26.200  26.879 -13.083  1.00  0.00           C
ATOM   1223  CD  ARG A 232     -27.602  26.580 -13.550  1.00  0.00           C
ATOM   1224  NE  ARG A 232     -27.493  25.542 -14.604  1.00  0.00           N
ATOM   1225  CZ  ARG A 232     -27.603  24.227 -14.496  1.00  0.00           C
ATOM   1226  NH1 ARG A 232     -27.782  23.768 -13.292  1.00  0.00           N
ATOM   1227  NH2 ARG A 232     -27.430  23.492 -15.527  1.00  0.00           N
ATOM   1228  HN  ARG A 232     -24.436  26.344 -10.742  1.00  0.00           H
ATOM   1229  HA  ARG A 232     -24.099  28.598 -12.298  1.00  0.00           H
ATOM   1230  HB1 ARG A 232     -26.771  28.717 -12.147  1.00  0.00           H
ATOM   1231  HB2 ARG A 232     -26.493  27.324 -11.014  1.00  0.00           H
ATOM   1232  HG1 ARG A 232     -25.755  25.897 -12.813  1.00  0.00           H
ATOM   1233  HG2 ARG A 232     -25.635  27.261 -13.960  1.00  0.00           H
ATOM   1234  HD1 ARG A 232     -28.041  27.485 -14.023  1.00  0.00           H
ATOM   1235  HD2 ARG A 232     -28.305  26.295 -12.738  1.00  0.00           H
ATOM   1236  HE  ARG A 232     -27.208  25.762 -15.537  1.00  0.00           H
ATOM   1237 1HH1 ARG A 232     -27.605  24.426 -12.561  1.00  0.00           H
ATOM   1238 2HH1 ARG A 232     -27.667  22.786 -13.144  1.00  0.00           H
ATOM   1239 1HH2 ARG A 232     -27.043  23.814 -16.392  1.00  0.00           H
ATOM   1240 2HH2 ARG A 232     -27.944  22.635 -15.575  1.00  0.00           H
ATOM   1241  N   PRO A 233     -24.814  29.554  -9.165  1.00  0.00           N
ATOM   1242  CA  PRO A 233     -24.590  30.827  -8.432  1.00  0.00           C
ATOM   1243  C   PRO A 233     -23.341  31.618  -8.692  1.00  0.00           C
ATOM   1244  O   PRO A 233     -23.285  32.849  -8.830  1.00  0.00           O
ATOM   1245  CB  PRO A 233     -24.681  30.376  -7.012  1.00  0.00           C
ATOM   1246  CG  PRO A 233     -25.708  29.179  -7.007  1.00  0.00           C
ATOM   1247  CD  PRO A 233     -25.389  28.435  -8.287  1.00  0.00           C
ATOM   1248  HA  PRO A 233     -25.394  31.520  -8.631  1.00  0.00           H
ATOM   1249  HB1 PRO A 233     -25.020  31.237  -6.397  1.00  0.00           H
ATOM   1250  HB2 PRO A 233     -23.711  30.024  -6.600  1.00  0.00           H
ATOM   1251  HG1 PRO A 233     -25.433  28.494  -6.177  1.00  0.00           H
ATOM   1252  HG2 PRO A 233     -26.751  29.545  -7.122  1.00  0.00           H
ATOM   1253  HD1 PRO A 233     -24.502  27.818  -8.030  1.00  0.00           H
ATOM   1254  HD2 PRO A 233     -26.227  27.798  -8.645  1.00  0.00           H
ATOM   1255  N   ILE A 234     -22.221  30.847  -8.899  1.00  0.00           N
ATOM   1256  CA  ILE A 234     -20.980  31.462  -9.124  1.00  0.00           C
ATOM   1257  C   ILE A 234     -20.994  32.121 -10.444  1.00  0.00           C
ATOM   1258  O   ILE A 234     -20.522  33.272 -10.705  1.00  0.00           O
ATOM   1259  CB  ILE A 234     -19.835  30.432  -8.909  1.00  0.00           C
ATOM   1260  CG1 ILE A 234     -19.866  29.619  -7.579  1.00  0.00           C
ATOM   1261  CG2 ILE A 234     -18.466  31.031  -9.297  1.00  0.00           C
ATOM   1262  CD  ILE A 234     -19.730  30.537  -6.336  1.00  0.00           C
ATOM   1263  HN  ILE A 234     -22.366  29.861  -8.916  1.00  0.00           H
ATOM   1264  HA  ILE A 234     -20.908  32.289  -8.433  1.00  0.00           H
ATOM   1265  HB  ILE A 234     -19.870  29.621  -9.668  1.00  0.00           H
ATOM   1266 1HG1 ILE A 234     -19.127  28.794  -7.494  1.00  0.00           H
ATOM   1267 2HG1 ILE A 234     -20.834  29.078  -7.646  1.00  0.00           H
ATOM   1268 1HG2 ILE A 234     -18.067  31.638  -8.455  1.00  0.00           H
ATOM   1269 2HG2 ILE A 234     -18.337  31.541 -10.275  1.00  0.00           H
ATOM   1270 3HG2 ILE A 234     -17.728  30.204  -9.364  1.00  0.00           H
ATOM   1271  HD1 ILE A 234     -20.429  31.383  -6.508  1.00  0.00           H
ATOM   1272  HD2 ILE A 234     -18.685  30.896  -6.212  1.00  0.00           H
ATOM   1273  HD3 ILE A 234     -20.023  29.926  -5.456  1.00  0.00           H
ATOM   1274  N   ILE A 235     -21.572  31.410 -11.451  1.00  0.00           N
ATOM   1275  CA  ILE A 235     -21.556  31.830 -12.868  1.00  0.00           C
ATOM   1276  C   ILE A 235     -22.301  33.114 -13.046  1.00  0.00           C
ATOM   1277  O   ILE A 235     -21.810  34.073 -13.698  1.00  0.00           O
ATOM   1278  CB  ILE A 235     -22.016  30.756 -13.812  1.00  0.00           C
ATOM   1279  CG1 ILE A 235     -20.927  29.705 -14.150  1.00  0.00           C
ATOM   1280  CG2 ILE A 235     -22.684  31.270 -15.093  1.00  0.00           C
ATOM   1281  CD  ILE A 235     -19.486  30.326 -14.401  1.00  0.00           C
ATOM   1282  HN  ILE A 235     -21.924  30.496 -11.258  1.00  0.00           H
ATOM   1283  HA  ILE A 235     -20.537  32.112 -13.093  1.00  0.00           H
ATOM   1284  HB  ILE A 235     -22.817  30.122 -13.378  1.00  0.00           H
ATOM   1285 1HG1 ILE A 235     -21.354  29.178 -15.030  1.00  0.00           H
ATOM   1286 2HG1 ILE A 235     -20.830  28.930 -13.361  1.00  0.00           H
ATOM   1287 1HG2 ILE A 235     -23.009  30.376 -15.667  1.00  0.00           H
ATOM   1288 2HG2 ILE A 235     -21.877  31.804 -15.638  1.00  0.00           H
ATOM   1289 3HG2 ILE A 235     -23.595  31.873 -14.889  1.00  0.00           H
ATOM   1290  HD1 ILE A 235     -18.972  30.566 -13.446  1.00  0.00           H
ATOM   1291  HD2 ILE A 235     -19.456  31.278 -14.974  1.00  0.00           H
ATOM   1292  HD3 ILE A 235     -18.930  29.495 -14.886  1.00  0.00           H
ATOM   1293  N   TYR A 236     -23.505  33.225 -12.402  1.00  0.00           N
ATOM   1294  CA  TYR A 236     -24.250  34.463 -12.476  1.00  0.00           C
ATOM   1295  C   TYR A 236     -23.609  35.709 -11.855  1.00  0.00           C
ATOM   1296  O   TYR A 236     -23.597  36.774 -12.473  1.00  0.00           O
ATOM   1297  CB  TYR A 236     -25.611  34.301 -11.755  1.00  0.00           C
ATOM   1298  CG  TYR A 236     -26.413  33.098 -12.376  1.00  0.00           C
ATOM   1299  CD1 TYR A 236     -27.219  32.318 -11.488  1.00  0.00           C
ATOM   1300  CD2 TYR A 236     -26.415  32.714 -13.702  1.00  0.00           C
ATOM   1301  CE1 TYR A 236     -28.003  31.274 -11.904  1.00  0.00           C
ATOM   1302  CE2 TYR A 236     -27.234  31.660 -14.160  1.00  0.00           C
ATOM   1303  CZ  TYR A 236     -28.018  30.940 -13.256  1.00  0.00           C
ATOM   1304  OH  TYR A 236     -28.824  29.899 -13.693  1.00  0.00           O
ATOM   1305  HN  TYR A 236     -23.884  32.481 -11.858  1.00  0.00           H
ATOM   1306  HA  TYR A 236     -24.400  34.643 -13.530  1.00  0.00           H
ATOM   1307  HB1 TYR A 236     -26.236  35.172 -12.047  1.00  0.00           H
ATOM   1308  HB2 TYR A 236     -25.486  34.187 -10.657  1.00  0.00           H
ATOM   1309  HD1 TYR A 236     -27.196  32.556 -10.434  1.00  0.00           H
ATOM   1310  HD2 TYR A 236     -25.744  33.220 -14.380  1.00  0.00           H
ATOM   1311  HE1 TYR A 236     -28.671  30.701 -11.278  1.00  0.00           H
ATOM   1312  HE2 TYR A 236     -27.139  31.383 -15.199  1.00  0.00           H
ATOM   1313  HH  TYR A 236     -28.608  29.849 -14.628  1.00  0.00           H
ATOM   1314  N   TYR A 237     -22.953  35.473 -10.693  1.00  0.00           N
ATOM   1315  CA  TYR A 237     -22.101  36.431  -9.996  1.00  0.00           C
ATOM   1316  C   TYR A 237     -20.788  36.803 -10.739  1.00  0.00           C
ATOM   1317  O   TYR A 237     -20.373  37.989 -10.877  1.00  0.00           O
ATOM   1318  CB  TYR A 237     -21.917  35.958  -8.521  1.00  0.00           C
ATOM   1319  CG  TYR A 237     -21.328  37.009  -7.608  1.00  0.00           C
ATOM   1320  CD1 TYR A 237     -21.995  38.187  -7.355  1.00  0.00           C
ATOM   1321  CD2 TYR A 237     -20.024  36.789  -7.046  1.00  0.00           C
ATOM   1322  CE1 TYR A 237     -21.369  39.097  -6.505  1.00  0.00           C
ATOM   1323  CE2 TYR A 237     -19.461  37.722  -6.217  1.00  0.00           C
ATOM   1324  CZ  TYR A 237     -20.132  38.826  -5.899  1.00  0.00           C
ATOM   1325  OH  TYR A 237     -19.517  39.830  -5.096  1.00  0.00           O
ATOM   1326  HN  TYR A 237     -22.982  34.543 -10.334  1.00  0.00           H
ATOM   1327  HA  TYR A 237     -22.744  37.293  -9.887  1.00  0.00           H
ATOM   1328  HB1 TYR A 237     -21.226  35.088  -8.506  1.00  0.00           H
ATOM   1329  HB2 TYR A 237     -22.880  35.615  -8.087  1.00  0.00           H
ATOM   1330  HD1 TYR A 237     -22.954  38.502  -7.736  1.00  0.00           H
ATOM   1331  HD2 TYR A 237     -19.453  35.892  -7.230  1.00  0.00           H
ATOM   1332  HE1 TYR A 237     -21.863  40.046  -6.356  1.00  0.00           H
ATOM   1333  HE2 TYR A 237     -18.469  37.519  -5.841  1.00  0.00           H
ATOM   1334  HH  TYR A 237     -18.699  39.436  -4.785  1.00  0.00           H
ATOM   1335  N   SER A 238     -19.996  35.819 -11.291  1.00  0.00           N
ATOM   1336  CA  SER A 238     -18.845  36.064 -12.152  1.00  0.00           C
ATOM   1337  C   SER A 238     -19.171  36.804 -13.398  1.00  0.00           C
ATOM   1338  O   SER A 238     -18.477  37.690 -13.808  1.00  0.00           O
ATOM   1339  CB  SER A 238     -18.103  34.822 -12.653  1.00  0.00           C
ATOM   1340  OG  SER A 238     -17.909  33.956 -11.525  1.00  0.00           O
ATOM   1341  HN  SER A 238     -20.229  34.868 -11.095  1.00  0.00           H
ATOM   1342  HA  SER A 238     -18.124  36.637 -11.589  1.00  0.00           H
ATOM   1343  HB1 SER A 238     -17.129  35.040 -13.141  1.00  0.00           H
ATOM   1344  HB2 SER A 238     -18.720  34.224 -13.356  1.00  0.00           H
ATOM   1345  HG1 SER A 238     -18.768  33.687 -11.189  1.00  0.00           H
ATOM   1346  N   VAL A 239     -20.311  36.525 -14.088  1.00  0.00           N
ATOM   1347  CA  VAL A 239     -20.564  37.152 -15.335  1.00  0.00           C
ATOM   1348  C   VAL A 239     -21.087  38.574 -15.140  1.00  0.00           C
ATOM   1349  O   VAL A 239     -20.732  39.554 -15.862  1.00  0.00           O
ATOM   1350  CB  VAL A 239     -21.378  36.274 -16.293  1.00  0.00           C
ATOM   1351  CG1 VAL A 239     -22.149  37.080 -17.291  1.00  0.00           C
ATOM   1352  CG2 VAL A 239     -20.441  35.162 -16.838  1.00  0.00           C
ATOM   1353  HN  VAL A 239     -20.839  35.806 -13.643  1.00  0.00           H
ATOM   1354  HA  VAL A 239     -19.626  37.264 -15.858  1.00  0.00           H
ATOM   1355  HB  VAL A 239     -22.117  35.786 -15.622  1.00  0.00           H
ATOM   1356 1HG1 VAL A 239     -21.384  37.734 -17.761  1.00  0.00           H
ATOM   1357 2HG1 VAL A 239     -22.902  37.714 -16.777  1.00  0.00           H
ATOM   1358 3HG1 VAL A 239     -22.597  36.421 -18.066  1.00  0.00           H
ATOM   1359 1HG2 VAL A 239     -19.773  34.768 -16.042  1.00  0.00           H
ATOM   1360 2HG2 VAL A 239     -19.700  35.536 -17.577  1.00  0.00           H
ATOM   1361 3HG2 VAL A 239     -21.045  34.360 -17.314  1.00  0.00           H
ATOM   1362  N   CYS A 240     -21.806  38.842 -13.984  1.00  0.00           N
ATOM   1363  CA  CYS A 240     -22.080  40.094 -13.387  1.00  0.00           C
ATOM   1364  C   CYS A 240     -20.818  40.944 -13.079  1.00  0.00           C
ATOM   1365  O   CYS A 240     -20.771  42.128 -13.408  1.00  0.00           O
ATOM   1366  CB  CYS A 240     -22.928  39.804 -12.155  1.00  0.00           C
ATOM   1367  SG  CYS A 240     -23.350  41.271 -11.130  1.00  0.00           S
ATOM   1368  HN  CYS A 240     -22.055  38.094 -13.373  1.00  0.00           H
ATOM   1369  HA  CYS A 240     -22.715  40.660 -14.052  1.00  0.00           H
ATOM   1370  HB1 CYS A 240     -22.433  39.045 -11.513  1.00  0.00           H
ATOM   1371  HB2 CYS A 240     -23.900  39.344 -12.434  1.00  0.00           H
ATOM   1372  HG1 CYS A 240     -23.567  40.749  -9.931  1.00  0.00           H
ATOM   1373  N   TYR A 241     -19.863  40.293 -12.329  1.00  0.00           N
ATOM   1374  CA  TYR A 241     -18.578  40.910 -12.003  1.00  0.00           C
ATOM   1375  C   TYR A 241     -17.759  41.325 -13.218  1.00  0.00           C
ATOM   1376  O   TYR A 241     -17.038  42.303 -13.173  1.00  0.00           O
ATOM   1377  CB  TYR A 241     -17.787  39.973 -11.033  1.00  0.00           C
ATOM   1378  CG  TYR A 241     -16.480  40.595 -10.440  1.00  0.00           C
ATOM   1379  CD1 TYR A 241     -15.442  39.839 -10.071  1.00  0.00           C
ATOM   1380  CD2 TYR A 241     -16.372  41.978 -10.179  1.00  0.00           C
ATOM   1381  CE1 TYR A 241     -14.250  40.316  -9.566  1.00  0.00           C
ATOM   1382  CE2 TYR A 241     -15.227  42.547  -9.542  1.00  0.00           C
ATOM   1383  CZ  TYR A 241     -14.122  41.675  -9.371  1.00  0.00           C
ATOM   1384  OH  TYR A 241     -12.890  42.247  -8.890  1.00  0.00           O
ATOM   1385  HN  TYR A 241     -20.163  39.474 -11.847  1.00  0.00           H
ATOM   1386  HA  TYR A 241     -18.753  41.840 -11.482  1.00  0.00           H
ATOM   1387  HB1 TYR A 241     -17.574  39.040 -11.598  1.00  0.00           H
ATOM   1388  HB2 TYR A 241     -18.309  39.719 -10.087  1.00  0.00           H
ATOM   1389  HD1 TYR A 241     -15.549  38.788 -10.294  1.00  0.00           H
ATOM   1390  HD2 TYR A 241     -17.190  42.639 -10.426  1.00  0.00           H
ATOM   1391  HE1 TYR A 241     -13.347  39.741  -9.428  1.00  0.00           H
ATOM   1392  HE2 TYR A 241     -15.157  43.568  -9.194  1.00  0.00           H
ATOM   1393  HH  TYR A 241     -12.815  43.169  -9.145  1.00  0.00           H
ATOM   1394  N   SER A 242     -17.768  40.449 -14.288  1.00  0.00           N
ATOM   1395  CA  SER A 242     -16.945  40.694 -15.518  1.00  0.00           C
ATOM   1396  C   SER A 242     -17.388  42.041 -16.164  1.00  0.00           C
ATOM   1397  O   SER A 242     -16.570  42.856 -16.580  1.00  0.00           O
ATOM   1398  CB  SER A 242     -17.254  39.544 -16.510  1.00  0.00           C
ATOM   1399  OG  SER A 242     -16.027  39.233 -17.244  1.00  0.00           O
ATOM   1400  HN  SER A 242     -18.392  39.676 -14.213  1.00  0.00           H
ATOM   1401  HA  SER A 242     -15.903  40.694 -15.234  1.00  0.00           H
ATOM   1402  HB1 SER A 242     -18.062  39.810 -17.223  1.00  0.00           H
ATOM   1403  HB2 SER A 242     -17.525  38.650 -15.908  1.00  0.00           H
ATOM   1404  HG1 SER A 242     -15.288  39.015 -16.671  1.00  0.00           H
ATOM   1405  N   ILE A 243     -18.682  42.357 -16.143  1.00  0.00           N
ATOM   1406  CA  ILE A 243     -19.159  43.681 -16.586  1.00  0.00           C
ATOM   1407  C   ILE A 243     -18.655  44.851 -15.703  1.00  0.00           C
ATOM   1408  O   ILE A 243     -18.202  45.896 -16.215  1.00  0.00           O
ATOM   1409  CB  ILE A 243     -20.710  43.708 -16.436  1.00  0.00           C
ATOM   1410  CG1 ILE A 243     -21.474  42.725 -17.207  1.00  0.00           C
ATOM   1411  CG2 ILE A 243     -21.271  45.123 -16.853  1.00  0.00           C
ATOM   1412  CD  ILE A 243     -21.108  42.702 -18.681  1.00  0.00           C
ATOM   1413  HN  ILE A 243     -19.363  41.710 -15.811  1.00  0.00           H
ATOM   1414  HA  ILE A 243     -18.893  43.869 -17.615  1.00  0.00           H
ATOM   1415  HB  ILE A 243     -20.978  43.583 -15.365  1.00  0.00           H
ATOM   1416 1HG1 ILE A 243     -22.564  42.870 -17.052  1.00  0.00           H
ATOM   1417 2HG1 ILE A 243     -21.208  41.732 -16.788  1.00  0.00           H
ATOM   1418 1HG2 ILE A 243     -22.287  45.242 -16.418  1.00  0.00           H
ATOM   1419 2HG2 ILE A 243     -21.423  45.201 -17.951  1.00  0.00           H
ATOM   1420 3HG2 ILE A 243     -20.705  46.002 -16.477  1.00  0.00           H
ATOM   1421  HD1 ILE A 243     -21.384  43.661 -19.170  1.00  0.00           H
ATOM   1422  HD2 ILE A 243     -21.709  41.926 -19.200  1.00  0.00           H
ATOM   1423  HD3 ILE A 243     -20.034  42.431 -18.779  1.00  0.00           H
ATOM   1424  N   VAL A 244     -18.749  44.820 -14.334  1.00  0.00           N
ATOM   1425  CA  VAL A 244     -18.204  45.726 -13.385  1.00  0.00           C
ATOM   1426  C   VAL A 244     -16.777  45.958 -13.553  1.00  0.00           C
ATOM   1427  O   VAL A 244     -16.284  47.029 -13.630  1.00  0.00           O
ATOM   1428  CB  VAL A 244     -18.589  45.268 -11.948  1.00  0.00           C
ATOM   1429  CG1 VAL A 244     -17.647  45.905 -10.875  1.00  0.00           C
ATOM   1430  CG2 VAL A 244     -20.042  45.717 -11.704  1.00  0.00           C
ATOM   1431  HN  VAL A 244     -19.045  43.975 -13.893  1.00  0.00           H
ATOM   1432  HA  VAL A 244     -18.630  46.713 -13.483  1.00  0.00           H
ATOM   1433  HB  VAL A 244     -18.420  44.177 -11.817  1.00  0.00           H
ATOM   1434 1HG1 VAL A 244     -17.838  45.382  -9.913  1.00  0.00           H
ATOM   1435 2HG1 VAL A 244     -17.854  46.991 -10.768  1.00  0.00           H
ATOM   1436 3HG1 VAL A 244     -16.544  45.811 -10.969  1.00  0.00           H
ATOM   1437 1HG2 VAL A 244     -20.703  45.457 -12.560  1.00  0.00           H
ATOM   1438 2HG2 VAL A 244     -20.107  46.729 -11.251  1.00  0.00           H
ATOM   1439 3HG2 VAL A 244     -20.234  44.989 -10.887  1.00  0.00           H
ATOM   1440  N   SER A 245     -15.972  44.857 -13.724  1.00  0.00           N
ATOM   1441  CA  SER A 245     -14.560  44.941 -13.978  1.00  0.00           C
ATOM   1442  C   SER A 245     -14.226  45.600 -15.344  1.00  0.00           C
ATOM   1443  O   SER A 245     -13.191  46.256 -15.442  1.00  0.00           O
ATOM   1444  CB  SER A 245     -13.914  43.487 -14.004  1.00  0.00           C
ATOM   1445  OG  SER A 245     -13.943  42.927 -12.651  1.00  0.00           O
ATOM   1446  HN  SER A 245     -16.395  43.964 -13.589  1.00  0.00           H
ATOM   1447  HA  SER A 245     -14.060  45.472 -13.182  1.00  0.00           H
ATOM   1448  HB1 SER A 245     -12.811  43.627 -14.035  1.00  0.00           H
ATOM   1449  HB2 SER A 245     -14.254  42.863 -14.858  1.00  0.00           H
ATOM   1450  HG1 SER A 245     -14.806  42.528 -12.513  1.00  0.00           H
ATOM   1451  N   LEU A 246     -14.914  45.309 -16.435  1.00  0.00           N
ATOM   1452  CA  LEU A 246     -14.847  45.933 -17.740  1.00  0.00           C
ATOM   1453  C   LEU A 246     -15.262  47.417 -17.690  1.00  0.00           C
ATOM   1454  O   LEU A 246     -14.527  48.207 -18.179  1.00  0.00           O
ATOM   1455  CB  LEU A 246     -15.718  45.168 -18.751  1.00  0.00           C
ATOM   1456  CG  LEU A 246     -15.776  45.703 -20.257  1.00  0.00           C
ATOM   1457  CD1 LEU A 246     -14.414  45.579 -20.932  1.00  0.00           C
ATOM   1458  CD2 LEU A 246     -16.829  44.939 -21.134  1.00  0.00           C
ATOM   1459  HN  LEU A 246     -15.750  44.771 -16.352  1.00  0.00           H
ATOM   1460  HA  LEU A 246     -13.778  45.967 -17.893  1.00  0.00           H
ATOM   1461  HB1 LEU A 246     -16.771  45.241 -18.402  1.00  0.00           H
ATOM   1462  HB2 LEU A 246     -15.383  44.111 -18.798  1.00  0.00           H
ATOM   1463  HG  LEU A 246     -16.094  46.765 -20.184  1.00  0.00           H
ATOM   1464 1HD1 LEU A 246     -13.817  46.321 -20.361  1.00  0.00           H
ATOM   1465 2HD1 LEU A 246     -14.403  45.842 -22.011  1.00  0.00           H
ATOM   1466 3HD1 LEU A 246     -13.981  44.567 -20.779  1.00  0.00           H
ATOM   1467 1HD2 LEU A 246     -16.547  43.900 -21.406  1.00  0.00           H
ATOM   1468 2HD2 LEU A 246     -17.025  45.582 -22.018  1.00  0.00           H
ATOM   1469 3HD2 LEU A 246     -17.723  44.836 -20.482  1.00  0.00           H
ATOM   1470  N   MET A 247     -16.324  47.736 -17.042  1.00  0.00           N
ATOM   1471  CA  MET A 247     -16.653  49.101 -16.691  1.00  0.00           C
ATOM   1472  C   MET A 247     -15.683  49.970 -15.975  1.00  0.00           C
ATOM   1473  O   MET A 247     -15.360  51.140 -16.308  1.00  0.00           O
ATOM   1474  CB  MET A 247     -18.070  49.103 -15.999  1.00  0.00           C
ATOM   1475  CG  MET A 247     -18.560  50.433 -15.283  1.00  0.00           C
ATOM   1476  SD  MET A 247     -17.972  50.709 -13.521  1.00  0.00           S
ATOM   1477  CE  MET A 247     -19.238  49.639 -12.619  1.00  0.00           C
ATOM   1478  HN  MET A 247     -16.919  47.033 -16.660  1.00  0.00           H
ATOM   1479  HA  MET A 247     -16.795  49.582 -17.647  1.00  0.00           H
ATOM   1480  HB1 MET A 247     -17.992  48.426 -15.123  1.00  0.00           H
ATOM   1481  HB2 MET A 247     -18.788  48.632 -16.705  1.00  0.00           H
ATOM   1482  HG1 MET A 247     -19.665  50.522 -15.356  1.00  0.00           H
ATOM   1483  HG2 MET A 247     -18.184  51.277 -15.899  1.00  0.00           H
ATOM   1484  HE1 MET A 247     -19.347  48.681 -13.169  1.00  0.00           H
ATOM   1485  HE2 MET A 247     -20.142  50.280 -12.537  1.00  0.00           H
ATOM   1486  HE3 MET A 247     -18.962  49.430 -11.564  1.00  0.00           H
ATOM   1487  N   TYR A 248     -15.158  49.396 -14.840  1.00  0.00           N
ATOM   1488  CA  TYR A 248     -14.205  50.095 -13.998  1.00  0.00           C
ATOM   1489  C   TYR A 248     -12.806  50.297 -14.755  1.00  0.00           C
ATOM   1490  O   TYR A 248     -12.181  51.259 -14.495  1.00  0.00           O
ATOM   1491  CB  TYR A 248     -13.827  49.325 -12.700  1.00  0.00           C
ATOM   1492  CG  TYR A 248     -14.630  49.824 -11.576  1.00  0.00           C
ATOM   1493  CD1 TYR A 248     -15.550  49.002 -10.899  1.00  0.00           C
ATOM   1494  CD2 TYR A 248     -14.542  51.179 -11.182  1.00  0.00           C
ATOM   1495  CE1 TYR A 248     -16.275  49.529  -9.853  1.00  0.00           C
ATOM   1496  CE2 TYR A 248     -15.219  51.670 -10.149  1.00  0.00           C
ATOM   1497  CZ  TYR A 248     -16.174  50.867  -9.477  1.00  0.00           C
ATOM   1498  OH  TYR A 248     -16.970  51.459  -8.449  1.00  0.00           O
ATOM   1499  HN  TYR A 248     -15.555  48.519 -14.582  1.00  0.00           H
ATOM   1500  HA  TYR A 248     -14.627  51.071 -13.809  1.00  0.00           H
ATOM   1501  HB1 TYR A 248     -12.726  49.364 -12.556  1.00  0.00           H
ATOM   1502  HB2 TYR A 248     -14.059  48.247 -12.834  1.00  0.00           H
ATOM   1503  HD1 TYR A 248     -15.710  47.992 -11.248  1.00  0.00           H
ATOM   1504  HD2 TYR A 248     -13.795  51.872 -11.541  1.00  0.00           H
ATOM   1505  HE1 TYR A 248     -16.930  48.858  -9.316  1.00  0.00           H
ATOM   1506  HE2 TYR A 248     -15.041  52.662  -9.759  1.00  0.00           H
ATOM   1507  HH  TYR A 248     -16.759  52.388  -8.333  1.00  0.00           H
ATOM   1508  N   PHE A 249     -12.468  49.284 -15.607  1.00  0.00           N
ATOM   1509  CA  PHE A 249     -11.370  49.382 -16.502  1.00  0.00           C
ATOM   1510  C   PHE A 249     -11.455  50.513 -17.630  1.00  0.00           C
ATOM   1511  O   PHE A 249     -10.488  51.178 -17.952  1.00  0.00           O
ATOM   1512  CB  PHE A 249     -11.224  47.929 -17.184  1.00  0.00           C
ATOM   1513  CG  PHE A 249     -10.135  47.664 -18.206  1.00  0.00           C
ATOM   1514  CD1 PHE A 249      -8.926  48.368 -18.305  1.00  0.00           C
ATOM   1515  CD2 PHE A 249     -10.362  46.614 -19.109  1.00  0.00           C
ATOM   1516  CE1 PHE A 249      -8.036  48.127 -19.338  1.00  0.00           C
ATOM   1517  CE2 PHE A 249      -9.442  46.321 -20.036  1.00  0.00           C
ATOM   1518  CZ  PHE A 249      -8.249  47.081 -20.180  1.00  0.00           C
ATOM   1519  HN  PHE A 249     -12.984  48.441 -15.731  1.00  0.00           H
ATOM   1520  HA  PHE A 249     -10.413  49.457 -16.008  1.00  0.00           H
ATOM   1521  HB1 PHE A 249     -12.162  47.668 -17.717  1.00  0.00           H
ATOM   1522  HB2 PHE A 249     -11.118  47.171 -16.378  1.00  0.00           H
ATOM   1523  HD1 PHE A 249      -8.687  49.194 -17.651  1.00  0.00           H
ATOM   1524  HD2 PHE A 249     -11.269  46.037 -19.004  1.00  0.00           H
ATOM   1525  HE1 PHE A 249      -7.089  48.643 -19.276  1.00  0.00           H
ATOM   1526  HE2 PHE A 249      -9.644  45.476 -20.676  1.00  0.00           H
ATOM   1527  HZ  PHE A 249      -7.520  46.799 -20.925  1.00  0.00           H
ATOM   1528  N   ILE A 250     -12.647  50.625 -18.183  1.00  0.00           N
ATOM   1529  CA  ILE A 250     -13.022  51.618 -19.164  1.00  0.00           C
ATOM   1530  C   ILE A 250     -12.929  53.013 -18.614  1.00  0.00           C
ATOM   1531  O   ILE A 250     -12.298  53.890 -19.221  1.00  0.00           O
ATOM   1532  CB  ILE A 250     -14.277  51.313 -19.890  1.00  0.00           C
ATOM   1533  CG1 ILE A 250     -14.104  50.029 -20.773  1.00  0.00           C
ATOM   1534  CG2 ILE A 250     -14.789  52.388 -20.856  1.00  0.00           C
ATOM   1535  CD  ILE A 250     -15.377  49.571 -21.510  1.00  0.00           C
ATOM   1536  HN  ILE A 250     -13.472  50.115 -17.952  1.00  0.00           H
ATOM   1537  HA  ILE A 250     -12.210  51.637 -19.877  1.00  0.00           H
ATOM   1538  HB  ILE A 250     -15.111  51.151 -19.174  1.00  0.00           H
ATOM   1539 1HG1 ILE A 250     -13.589  49.186 -20.263  1.00  0.00           H
ATOM   1540 2HG1 ILE A 250     -13.398  50.386 -21.553  1.00  0.00           H
ATOM   1541 1HG2 ILE A 250     -14.505  53.435 -20.616  1.00  0.00           H
ATOM   1542 2HG2 ILE A 250     -15.882  52.270 -21.011  1.00  0.00           H
ATOM   1543 3HG2 ILE A 250     -14.458  52.179 -21.896  1.00  0.00           H
ATOM   1544  HD1 ILE A 250     -16.053  50.209 -22.117  1.00  0.00           H
ATOM   1545  HD2 ILE A 250     -16.000  49.249 -20.647  1.00  0.00           H
ATOM   1546  HD3 ILE A 250     -15.112  48.726 -22.182  1.00  0.00           H
ATOM   1547  N   GLY A 251     -13.475  53.266 -17.402  1.00  0.00           N
ATOM   1548  CA  GLY A 251     -13.317  54.507 -16.598  1.00  0.00           C
ATOM   1549  C   GLY A 251     -11.922  54.824 -16.205  1.00  0.00           C
ATOM   1550  O   GLY A 251     -11.503  56.021 -16.165  1.00  0.00           O
ATOM   1551  HN  GLY A 251     -14.061  52.561 -17.009  1.00  0.00           H
ATOM   1552  HA1 GLY A 251     -13.905  54.342 -15.708  1.00  0.00           H
ATOM   1553  HA2 GLY A 251     -13.638  55.310 -17.246  1.00  0.00           H
ATOM   1554  N   PHE A 252     -11.078  53.804 -15.992  1.00  0.00           N
ATOM   1555  CA  PHE A 252      -9.642  54.069 -16.102  1.00  0.00           C
ATOM   1556  C   PHE A 252      -9.054  54.626 -17.397  1.00  0.00           C
ATOM   1557  O   PHE A 252      -8.298  55.617 -17.423  1.00  0.00           O
ATOM   1558  CB  PHE A 252      -8.842  52.799 -15.639  1.00  0.00           C
ATOM   1559  CG  PHE A 252      -7.333  52.813 -15.729  1.00  0.00           C
ATOM   1560  CD1 PHE A 252      -6.549  53.749 -15.114  1.00  0.00           C
ATOM   1561  CD2 PHE A 252      -6.690  51.694 -16.427  1.00  0.00           C
ATOM   1562  CE1 PHE A 252      -5.183  53.678 -15.152  1.00  0.00           C
ATOM   1563  CE2 PHE A 252      -5.333  51.643 -16.480  1.00  0.00           C
ATOM   1564  CZ  PHE A 252      -4.519  52.548 -15.741  1.00  0.00           C
ATOM   1565  HN  PHE A 252     -11.316  52.836 -16.000  1.00  0.00           H
ATOM   1566  HA  PHE A 252      -9.554  54.861 -15.373  1.00  0.00           H
ATOM   1567  HB1 PHE A 252      -9.259  51.998 -16.286  1.00  0.00           H
ATOM   1568  HB2 PHE A 252      -9.019  52.550 -14.570  1.00  0.00           H
ATOM   1569  HD1 PHE A 252      -7.033  54.633 -14.723  1.00  0.00           H
ATOM   1570  HD2 PHE A 252      -7.309  50.889 -16.792  1.00  0.00           H
ATOM   1571  HE1 PHE A 252      -4.583  54.457 -14.705  1.00  0.00           H
ATOM   1572  HE2 PHE A 252      -4.863  50.829 -17.012  1.00  0.00           H
ATOM   1573  HZ  PHE A 252      -3.441  52.522 -15.731  1.00  0.00           H
ATOM   1574  N   LEU A 253      -9.436  53.986 -18.547  1.00  0.00           N
ATOM   1575  CA  LEU A 253      -8.939  54.368 -19.798  1.00  0.00           C
ATOM   1576  C   LEU A 253      -9.436  55.710 -20.319  1.00  0.00           C
ATOM   1577  O   LEU A 253      -8.748  56.496 -20.967  1.00  0.00           O
ATOM   1578  CB  LEU A 253      -9.183  53.232 -20.899  1.00  0.00           C
ATOM   1579  CG  LEU A 253      -8.477  51.942 -20.842  1.00  0.00           C
ATOM   1580  CD1 LEU A 253      -9.357  50.816 -21.333  1.00  0.00           C
ATOM   1581  CD2 LEU A 253      -7.049  51.800 -21.467  1.00  0.00           C
ATOM   1582  HN  LEU A 253     -10.091  53.234 -18.550  1.00  0.00           H
ATOM   1583  HA  LEU A 253      -7.871  54.409 -19.641  1.00  0.00           H
ATOM   1584  HB1 LEU A 253      -8.725  53.607 -21.839  1.00  0.00           H
ATOM   1585  HB2 LEU A 253     -10.285  53.211 -21.043  1.00  0.00           H
ATOM   1586  HG  LEU A 253      -8.177  51.622 -19.821  1.00  0.00           H
ATOM   1587 1HD1 LEU A 253      -8.862  49.830 -21.462  1.00  0.00           H
ATOM   1588 2HD1 LEU A 253      -9.690  51.168 -22.331  1.00  0.00           H
ATOM   1589 3HD1 LEU A 253     -10.234  50.773 -20.652  1.00  0.00           H
ATOM   1590 1HD2 LEU A 253      -7.196  51.740 -22.567  1.00  0.00           H
ATOM   1591 2HD2 LEU A 253      -6.481  50.920 -21.097  1.00  0.00           H
ATOM   1592 3HD2 LEU A 253      -6.400  52.653 -21.174  1.00  0.00           H
ATOM   1593  N   LEU A 254     -10.720  55.959 -20.162  1.00  0.00           N
ATOM   1594  CA  LEU A 254     -11.357  57.308 -20.312  1.00  0.00           C
ATOM   1595  C   LEU A 254     -10.718  58.385 -19.420  1.00  0.00           C
ATOM   1596  O   LEU A 254      -9.990  58.049 -18.429  1.00  0.00           O
ATOM   1597  CB  LEU A 254     -12.894  57.340 -20.075  1.00  0.00           C
ATOM   1598  CG  LEU A 254     -13.674  56.361 -20.986  1.00  0.00           C
ATOM   1599  CD1 LEU A 254     -15.072  56.149 -20.380  1.00  0.00           C
ATOM   1600  CD2 LEU A 254     -13.990  56.938 -22.352  1.00  0.00           C
ATOM   1601  HN  LEU A 254     -11.396  55.308 -19.829  1.00  0.00           H
ATOM   1602  HA  LEU A 254     -11.111  57.626 -21.314  1.00  0.00           H
ATOM   1603  HB1 LEU A 254     -13.260  58.354 -20.345  1.00  0.00           H
ATOM   1604  HB2 LEU A 254     -13.092  56.980 -19.042  1.00  0.00           H
ATOM   1605  HG  LEU A 254     -13.078  55.425 -20.965  1.00  0.00           H
ATOM   1606 1HD1 LEU A 254     -15.210  55.715 -19.367  1.00  0.00           H
ATOM   1607 2HD1 LEU A 254     -15.536  57.147 -20.221  1.00  0.00           H
ATOM   1608 3HD1 LEU A 254     -15.522  55.574 -21.216  1.00  0.00           H
ATOM   1609 1HD2 LEU A 254     -14.454  56.191 -23.032  1.00  0.00           H
ATOM   1610 2HD2 LEU A 254     -13.093  57.250 -22.927  1.00  0.00           H
ATOM   1611 3HD2 LEU A 254     -14.659  57.820 -22.249  1.00  0.00           H
ATOM   1612  N   GLY A 255     -10.972  59.676 -19.714  1.00  0.00           N
ATOM   1613  CA  GLY A 255     -10.617  60.799 -18.832  1.00  0.00           C
ATOM   1614  C   GLY A 255     -11.610  60.833 -17.711  1.00  0.00           C
ATOM   1615  O   GLY A 255     -12.501  60.010 -17.650  1.00  0.00           O
ATOM   1616  HN  GLY A 255     -11.442  59.950 -20.550  1.00  0.00           H
ATOM   1617  HA1 GLY A 255     -10.789  61.757 -19.298  1.00  0.00           H
ATOM   1618  HA2 GLY A 255      -9.654  60.683 -18.357  1.00  0.00           H
ATOM   1619  N   ASP A 256     -11.479  61.822 -16.839  1.00  0.00           N
ATOM   1620  CA  ASP A 256     -12.321  62.105 -15.689  1.00  0.00           C
ATOM   1621  C   ASP A 256     -13.818  62.397 -15.898  1.00  0.00           C
ATOM   1622  O   ASP A 256     -14.211  62.700 -17.030  1.00  0.00           O
ATOM   1623  CB  ASP A 256     -11.772  63.286 -14.733  1.00  0.00           C
ATOM   1624  CG  ASP A 256     -10.574  62.737 -13.938  1.00  0.00           C
ATOM   1625  OD1 ASP A 256     -10.603  61.571 -13.556  1.00  0.00           O
ATOM   1626  OD2 ASP A 256      -9.804  63.582 -13.393  1.00  0.00           O
ATOM   1627  HN  ASP A 256     -10.734  62.484 -16.884  1.00  0.00           H
ATOM   1628  HA  ASP A 256     -12.338  61.194 -15.109  1.00  0.00           H
ATOM   1629  HB1 ASP A 256     -12.526  63.729 -14.047  1.00  0.00           H
ATOM   1630  HB2 ASP A 256     -11.377  64.159 -15.293  1.00  0.00           H
ATOM   1631  N   SER A 257     -14.626  62.122 -14.872  1.00  0.00           N
ATOM   1632  CA  SER A 257     -15.997  61.971 -15.064  1.00  0.00           C
ATOM   1633  C   SER A 257     -16.837  63.192 -14.991  1.00  0.00           C
ATOM   1634  O   SER A 257     -16.625  64.128 -14.258  1.00  0.00           O
ATOM   1635  CB  SER A 257     -16.576  60.952 -14.067  1.00  0.00           C
ATOM   1636  OG  SER A 257     -17.943  60.545 -14.212  1.00  0.00           O
ATOM   1637  HN  SER A 257     -14.240  61.753 -14.030  1.00  0.00           H
ATOM   1638  HA  SER A 257     -16.257  61.544 -16.022  1.00  0.00           H
ATOM   1639  HB1 SER A 257     -16.453  61.489 -13.103  1.00  0.00           H
ATOM   1640  HB2 SER A 257     -15.963  60.044 -14.254  1.00  0.00           H
ATOM   1641  HG1 SER A 257     -18.035  60.136 -15.076  1.00  0.00           H
ATOM   1642  N   THR A 258     -17.813  63.294 -15.898  1.00  0.00           N
ATOM   1643  CA  THR A 258     -18.701  64.433 -16.061  1.00  0.00           C
ATOM   1644  C   THR A 258     -20.106  63.990 -15.774  1.00  0.00           C
ATOM   1645  O   THR A 258     -21.029  64.818 -15.637  1.00  0.00           O
ATOM   1646  CB  THR A 258     -18.655  65.159 -17.377  1.00  0.00           C
ATOM   1647  CG2 THR A 258     -17.325  65.867 -17.599  1.00  0.00           C
ATOM   1648  OG1 THR A 258     -18.793  64.315 -18.465  1.00  0.00           O
ATOM   1649  HN  THR A 258     -17.803  62.630 -16.642  1.00  0.00           H
ATOM   1650  HA  THR A 258     -18.407  65.201 -15.361  1.00  0.00           H
ATOM   1651  HB  THR A 258     -19.494  65.885 -17.445  1.00  0.00           H
ATOM   1652  HG1 THR A 258     -19.672  63.942 -18.363  1.00  0.00           H
ATOM   1653 1HG2 THR A 258     -17.334  66.652 -18.386  1.00  0.00           H
ATOM   1654 2HG2 THR A 258     -16.449  65.184 -17.598  1.00  0.00           H
ATOM   1655 3HG2 THR A 258     -17.235  66.447 -16.656  1.00  0.00           H
ATOM   1656  N   ALA A 259     -20.317  62.759 -15.469  1.00  0.00           N
ATOM   1657  CA  ALA A 259     -21.573  62.208 -15.121  1.00  0.00           C
ATOM   1658  C   ALA A 259     -22.338  62.772 -13.936  1.00  0.00           C
ATOM   1659  O   ALA A 259     -23.592  62.946 -14.026  1.00  0.00           O
ATOM   1660  CB  ALA A 259     -21.337  60.710 -15.034  1.00  0.00           C
ATOM   1661  HN  ALA A 259     -19.619  62.050 -15.543  1.00  0.00           H
ATOM   1662  HA  ALA A 259     -22.271  62.327 -15.935  1.00  0.00           H
ATOM   1663  HB1 ALA A 259     -21.066  60.343 -16.048  1.00  0.00           H
ATOM   1664  HB2 ALA A 259     -22.275  60.250 -14.655  1.00  0.00           H
ATOM   1665  HB3 ALA A 259     -20.488  60.543 -14.338  1.00  0.00           H
ATOM   1666  N   CYS A 260     -21.631  63.138 -12.823  1.00  0.00           N
ATOM   1667  CA  CYS A 260     -22.273  63.590 -11.632  1.00  0.00           C
ATOM   1668  C   CYS A 260     -22.577  65.086 -11.725  1.00  0.00           C
ATOM   1669  O   CYS A 260     -23.489  65.547 -11.104  1.00  0.00           O
ATOM   1670  CB  CYS A 260     -21.412  63.292 -10.417  1.00  0.00           C
ATOM   1671  SG  CYS A 260     -22.170  63.763  -8.795  1.00  0.00           S
ATOM   1672  HN  CYS A 260     -20.660  62.919 -12.770  1.00  0.00           H
ATOM   1673  HA  CYS A 260     -23.268  63.175 -11.570  1.00  0.00           H
ATOM   1674  HB1 CYS A 260     -20.436  63.791 -10.592  1.00  0.00           H
ATOM   1675  HB2 CYS A 260     -21.094  62.230 -10.351  1.00  0.00           H
ATOM   1676  N   ASN A 261     -21.770  65.861 -12.523  1.00  0.00           N
ATOM   1677  CA  ASN A 261     -21.918  67.296 -12.693  1.00  0.00           C
ATOM   1678  C   ASN A 261     -22.777  67.756 -13.807  1.00  0.00           C
ATOM   1679  O   ASN A 261     -23.306  68.860 -13.694  1.00  0.00           O
ATOM   1680  CB  ASN A 261     -20.507  67.952 -12.860  1.00  0.00           C
ATOM   1681  CG  ASN A 261     -19.860  68.473 -11.574  1.00  0.00           C
ATOM   1682  ND2 ASN A 261     -18.496  68.744 -11.697  1.00  0.00           N
ATOM   1683  OD1 ASN A 261     -20.520  68.570 -10.534  1.00  0.00           O
ATOM   1684  HN  ASN A 261     -20.985  65.507 -13.025  1.00  0.00           H
ATOM   1685  HA  ASN A 261     -22.356  67.696 -11.791  1.00  0.00           H
ATOM   1686  HB1 ASN A 261     -20.607  68.817 -13.548  1.00  0.00           H
ATOM   1687  HB2 ASN A 261     -19.841  67.170 -13.281  1.00  0.00           H
ATOM   1688 1HD2 ASN A 261     -18.112  68.868 -12.611  1.00  0.00           H
ATOM   1689 2HD2 ASN A 261     -17.939  68.950 -10.892  1.00  0.00           H
ATOM   1690  N   LYS A 262     -23.035  66.898 -14.872  1.00  0.00           N
ATOM   1691  CA  LYS A 262     -23.889  67.080 -16.061  1.00  0.00           C
ATOM   1692  C   LYS A 262     -23.718  68.479 -16.676  1.00  0.00           C
ATOM   1693  O   LYS A 262     -22.659  69.063 -16.628  1.00  0.00           O
ATOM   1694  CB  LYS A 262     -25.333  66.683 -15.782  1.00  0.00           C
ATOM   1695  CG  LYS A 262     -25.421  65.180 -15.306  1.00  0.00           C
ATOM   1696  CD  LYS A 262     -26.781  64.519 -15.564  1.00  0.00           C
ATOM   1697  CE  LYS A 262     -27.995  65.344 -15.068  1.00  0.00           C
ATOM   1698  NZ  LYS A 262     -27.915  65.658 -13.663  1.00  0.00           N
ATOM   1699  HN  LYS A 262     -22.445  66.098 -14.957  1.00  0.00           H
ATOM   1700  HA  LYS A 262     -23.468  66.393 -16.781  1.00  0.00           H
ATOM   1701  HB1 LYS A 262     -25.870  66.678 -16.755  1.00  0.00           H
ATOM   1702  HB2 LYS A 262     -25.782  67.311 -14.983  1.00  0.00           H
ATOM   1703  HG1 LYS A 262     -25.325  65.134 -14.200  1.00  0.00           H
ATOM   1704  HG2 LYS A 262     -24.588  64.622 -15.785  1.00  0.00           H
ATOM   1705  HD1 LYS A 262     -26.776  63.582 -14.966  1.00  0.00           H
ATOM   1706  HD2 LYS A 262     -26.914  64.345 -16.653  1.00  0.00           H
ATOM   1707  HE1 LYS A 262     -28.886  64.734 -15.326  1.00  0.00           H
ATOM   1708  HE2 LYS A 262     -28.014  66.316 -15.609  1.00  0.00           H
ATOM   1709  HZ1 LYS A 262     -28.680  66.265 -13.304  1.00  0.00           H
ATOM   1710  HZ2 LYS A 262     -26.987  66.086 -13.469  1.00  0.00           H
ATOM   1711  HZ3 LYS A 262     -28.146  64.765 -13.184  1.00  0.00           H
ATOM   1712  N   ALA A 263     -24.736  69.000 -17.465  1.00  0.00           N
ATOM   1713  CA  ALA A 263     -24.633  70.264 -18.030  1.00  0.00           C
ATOM   1714  C   ALA A 263     -24.858  71.446 -17.063  1.00  0.00           C
ATOM   1715  O   ALA A 263     -24.442  72.591 -17.183  1.00  0.00           O
ATOM   1716  CB  ALA A 263     -25.841  70.286 -19.001  1.00  0.00           C
ATOM   1717  HN  ALA A 263     -25.560  68.450 -17.569  1.00  0.00           H
ATOM   1718  HA  ALA A 263     -23.656  70.362 -18.480  1.00  0.00           H
ATOM   1719  HB1 ALA A 263     -25.686  69.505 -19.776  1.00  0.00           H
ATOM   1720  HB2 ALA A 263     -25.900  71.223 -19.596  1.00  0.00           H
ATOM   1721  HB3 ALA A 263     -26.706  69.973 -18.379  1.00  0.00           H
ATOM   1722  N   ASP A 264     -25.551  71.162 -16.000  1.00  0.00           N
ATOM   1723  CA  ASP A 264     -25.735  72.062 -14.872  1.00  0.00           C
ATOM   1724  C   ASP A 264     -24.501  72.487 -14.055  1.00  0.00           C
ATOM   1725  O   ASP A 264     -24.526  73.592 -13.526  1.00  0.00           O
ATOM   1726  CB  ASP A 264     -26.896  71.432 -14.049  1.00  0.00           C
ATOM   1727  CG  ASP A 264     -28.195  71.602 -14.777  1.00  0.00           C
ATOM   1728  OD1 ASP A 264     -29.103  70.772 -14.471  1.00  0.00           O
ATOM   1729  OD2 ASP A 264     -28.347  72.637 -15.471  1.00  0.00           O
ATOM   1730  HN  ASP A 264     -26.076  70.315 -15.977  1.00  0.00           H
ATOM   1731  HA  ASP A 264     -26.126  72.989 -15.265  1.00  0.00           H
ATOM   1732  HB1 ASP A 264     -27.047  71.965 -13.086  1.00  0.00           H
ATOM   1733  HB2 ASP A 264     -26.653  70.381 -13.783  1.00  0.00           H
ATOM   1734  N   GLU A 265     -23.471  71.658 -13.921  1.00  0.00           N
ATOM   1735  CA  GLU A 265     -22.223  72.059 -13.204  1.00  0.00           C
ATOM   1736  C   GLU A 265     -22.294  71.904 -11.682  1.00  0.00           C
ATOM   1737  O   GLU A 265     -21.454  72.352 -10.865  1.00  0.00           O
ATOM   1738  CB  GLU A 265     -21.596  73.461 -13.601  1.00  0.00           C
ATOM   1739  CG  GLU A 265     -21.346  73.576 -15.140  1.00  0.00           C
ATOM   1740  CD  GLU A 265     -20.959  74.967 -15.558  1.00  0.00           C
ATOM   1741  OE1 GLU A 265     -19.783  75.449 -15.490  1.00  0.00           O
ATOM   1742  OE2 GLU A 265     -21.891  75.644 -16.062  1.00  0.00           O
ATOM   1743  HN  GLU A 265     -23.593  70.736 -14.278  1.00  0.00           H
ATOM   1744  HA  GLU A 265     -21.571  71.215 -13.368  1.00  0.00           H
ATOM   1745  HB1 GLU A 265     -20.622  73.645 -13.100  1.00  0.00           H
ATOM   1746  HB2 GLU A 265     -22.220  74.315 -13.261  1.00  0.00           H
ATOM   1747  HG1 GLU A 265     -22.242  73.270 -15.721  1.00  0.00           H
ATOM   1748  HG2 GLU A 265     -20.552  72.879 -15.486  1.00  0.00           H
ATOM   1749  N   LYS A 266     -23.367  71.145 -11.263  1.00  0.00           N
ATOM   1750  CA  LYS A 266     -23.642  70.755  -9.928  1.00  0.00           C
ATOM   1751  C   LYS A 266     -23.977  69.219  -9.734  1.00  0.00           C
ATOM   1752  O   LYS A 266     -24.369  68.522 -10.672  1.00  0.00           O
ATOM   1753  CB  LYS A 266     -24.627  71.701  -9.218  1.00  0.00           C
ATOM   1754  CG  LYS A 266     -25.862  72.161 -10.059  1.00  0.00           C
ATOM   1755  CD  LYS A 266     -26.774  71.021 -10.412  1.00  0.00           C
ATOM   1756  CE  LYS A 266     -27.342  70.361  -9.207  1.00  0.00           C
ATOM   1757  NZ  LYS A 266     -28.157  69.183  -9.542  1.00  0.00           N
ATOM   1758  HN  LYS A 266     -24.008  70.790 -11.940  1.00  0.00           H
ATOM   1759  HA  LYS A 266     -22.718  70.725  -9.370  1.00  0.00           H
ATOM   1760  HB1 LYS A 266     -24.036  72.605  -8.960  1.00  0.00           H
ATOM   1761  HB2 LYS A 266     -24.952  71.280  -8.242  1.00  0.00           H
ATOM   1762  HG1 LYS A 266     -25.461  72.613 -10.992  1.00  0.00           H
ATOM   1763  HG2 LYS A 266     -26.493  72.946  -9.589  1.00  0.00           H
ATOM   1764  HD1 LYS A 266     -26.259  70.299 -11.081  1.00  0.00           H
ATOM   1765  HD2 LYS A 266     -27.638  71.416 -10.988  1.00  0.00           H
ATOM   1766  HE1 LYS A 266     -28.007  71.158  -8.812  1.00  0.00           H
ATOM   1767  HE2 LYS A 266     -26.724  70.056  -8.335  1.00  0.00           H
ATOM   1768  HZ1 LYS A 266     -28.407  69.093 -10.547  1.00  0.00           H
ATOM   1769  HZ2 LYS A 266     -29.003  69.155  -8.938  1.00  0.00           H
ATOM   1770  HZ3 LYS A 266     -27.544  68.385  -9.277  1.00  0.00           H
ATOM   1771  N   LEU A 267     -23.801  68.778  -8.529  1.00  0.00           N
ATOM   1772  CA  LEU A 267     -24.024  67.425  -8.082  1.00  0.00           C
ATOM   1773  C   LEU A 267     -25.455  66.842  -8.264  1.00  0.00           C
ATOM   1774  O   LEU A 267     -26.484  67.520  -8.265  1.00  0.00           O
ATOM   1775  CB  LEU A 267     -23.480  67.230  -6.649  1.00  0.00           C
ATOM   1776  CG  LEU A 267     -24.427  67.460  -5.429  1.00  0.00           C
ATOM   1777  CD1 LEU A 267     -23.717  67.211  -4.089  1.00  0.00           C
ATOM   1778  CD2 LEU A 267     -25.007  68.931  -5.547  1.00  0.00           C
ATOM   1779  HN  LEU A 267     -23.411  69.366  -7.826  1.00  0.00           H
ATOM   1780  HA  LEU A 267     -23.457  66.786  -8.743  1.00  0.00           H
ATOM   1781  HB1 LEU A 267     -22.520  67.780  -6.551  1.00  0.00           H
ATOM   1782  HB2 LEU A 267     -23.185  66.160  -6.589  1.00  0.00           H
ATOM   1783  HG  LEU A 267     -25.275  66.742  -5.428  1.00  0.00           H
ATOM   1784 1HD1 LEU A 267     -22.903  67.956  -3.966  1.00  0.00           H
ATOM   1785 2HD1 LEU A 267     -23.299  66.189  -3.965  1.00  0.00           H
ATOM   1786 3HD1 LEU A 267     -24.398  67.345  -3.222  1.00  0.00           H
ATOM   1787 1HD2 LEU A 267     -25.643  69.188  -4.672  1.00  0.00           H
ATOM   1788 2HD2 LEU A 267     -25.621  69.000  -6.470  1.00  0.00           H
ATOM   1789 3HD2 LEU A 267     -24.157  69.646  -5.575  1.00  0.00           H
ATOM   1790  N   GLU A 268     -25.510  65.553  -8.506  1.00  0.00           N
ATOM   1791  CA  GLU A 268     -26.738  64.710  -8.703  1.00  0.00           C
ATOM   1792  C   GLU A 268     -27.222  64.171  -7.430  1.00  0.00           C
ATOM   1793  O   GLU A 268     -26.509  63.450  -6.720  1.00  0.00           O
ATOM   1794  CB  GLU A 268     -26.494  63.680  -9.792  1.00  0.00           C
ATOM   1795  CG  GLU A 268     -27.681  62.818 -10.201  1.00  0.00           C
ATOM   1796  CD  GLU A 268     -28.782  63.496 -10.954  1.00  0.00           C
ATOM   1797  OE1 GLU A 268     -29.665  64.120 -10.280  1.00  0.00           O
ATOM   1798  OE2 GLU A 268     -28.794  63.594 -12.191  1.00  0.00           O
ATOM   1799  HN  GLU A 268     -24.650  65.048  -8.519  1.00  0.00           H
ATOM   1800  HA  GLU A 268     -27.441  65.292  -9.278  1.00  0.00           H
ATOM   1801  HB1 GLU A 268     -25.618  63.015  -9.631  1.00  0.00           H
ATOM   1802  HB2 GLU A 268     -26.097  64.195 -10.692  1.00  0.00           H
ATOM   1803  HG1 GLU A 268     -28.050  62.201  -9.353  1.00  0.00           H
ATOM   1804  HG2 GLU A 268     -27.285  62.056 -10.906  1.00  0.00           H
ATOM   1805  N   LEU A 269     -28.463  64.515  -7.146  1.00  0.00           N
ATOM   1806  CA  LEU A 269     -29.202  63.941  -6.019  1.00  0.00           C
ATOM   1807  C   LEU A 269     -30.617  63.581  -6.491  1.00  0.00           C
ATOM   1808  O   LEU A 269     -31.562  63.334  -5.779  1.00  0.00           O
ATOM   1809  CB  LEU A 269     -29.212  64.935  -4.805  1.00  0.00           C
ATOM   1810  CG  LEU A 269     -28.008  64.797  -3.905  1.00  0.00           C
ATOM   1811  CD1 LEU A 269     -27.719  66.043  -2.994  1.00  0.00           C
ATOM   1812  CD2 LEU A 269     -28.212  63.572  -2.926  1.00  0.00           C
ATOM   1813  HN  LEU A 269     -28.897  65.186  -7.744  1.00  0.00           H
ATOM   1814  HA  LEU A 269     -28.843  62.979  -5.684  1.00  0.00           H
ATOM   1815  HB1 LEU A 269     -30.129  64.899  -4.180  1.00  0.00           H
ATOM   1816  HB2 LEU A 269     -29.198  65.932  -5.294  1.00  0.00           H
ATOM   1817  HG  LEU A 269     -27.083  64.634  -4.498  1.00  0.00           H
ATOM   1818 1HD1 LEU A 269     -27.465  66.911  -3.638  1.00  0.00           H
ATOM   1819 2HD1 LEU A 269     -26.775  65.968  -2.413  1.00  0.00           H
ATOM   1820 3HD1 LEU A 269     -28.598  66.229  -2.340  1.00  0.00           H
ATOM   1821 1HD2 LEU A 269     -29.160  63.713  -2.363  1.00  0.00           H
ATOM   1822 2HD2 LEU A 269     -27.356  63.615  -2.220  1.00  0.00           H
ATOM   1823 3HD2 LEU A 269     -28.282  62.625  -3.501  1.00  0.00           H
ATOM   1824  N   GLY A 270     -30.906  63.549  -7.823  1.00  0.00           N
ATOM   1825  CA  GLY A 270     -32.310  63.288  -8.196  1.00  0.00           C
ATOM   1826  C   GLY A 270     -33.169  64.531  -8.052  1.00  0.00           C
ATOM   1827  O   GLY A 270     -34.351  64.377  -7.733  1.00  0.00           O
ATOM   1828  HN  GLY A 270     -30.170  63.598  -8.495  1.00  0.00           H
ATOM   1829  HA1 GLY A 270     -32.733  62.431  -7.694  1.00  0.00           H
ATOM   1830  HA2 GLY A 270     -32.404  63.018  -9.239  1.00  0.00           H
ATOM   1831  N   ASP A 271     -32.594  65.759  -8.393  1.00  0.00           N
ATOM   1832  CA  ASP A 271     -33.300  66.995  -8.172  1.00  0.00           C
ATOM   1833  C   ASP A 271     -34.129  67.538  -9.377  1.00  0.00           C
ATOM   1834  O   ASP A 271     -34.729  68.567  -9.323  1.00  0.00           O
ATOM   1835  CB  ASP A 271     -32.305  67.999  -7.560  1.00  0.00           C
ATOM   1836  CG  ASP A 271     -31.029  68.268  -8.328  1.00  0.00           C
ATOM   1837  OD1 ASP A 271     -30.949  67.866  -9.520  1.00  0.00           O
ATOM   1838  OD2 ASP A 271     -30.097  68.936  -7.763  1.00  0.00           O
ATOM   1839  HN  ASP A 271     -31.651  65.812  -8.709  1.00  0.00           H
ATOM   1840  HA  ASP A 271     -34.033  66.842  -7.394  1.00  0.00           H
ATOM   1841  HB1 ASP A 271     -31.974  67.630  -6.566  1.00  0.00           H
ATOM   1842  HB2 ASP A 271     -32.778  68.990  -7.394  1.00  0.00           H
ATOM   1843  N   THR A 272     -34.161  66.729 -10.420  1.00  0.00           N
ATOM   1844  CA  THR A 272     -34.639  67.101 -11.773  1.00  0.00           C
ATOM   1845  C   THR A 272     -36.186  67.151 -11.793  1.00  0.00           C
ATOM   1846  O   THR A 272     -36.735  66.130 -11.413  1.00  0.00           O
ATOM   1847  CB  THR A 272     -33.942  66.460 -12.894  1.00  0.00           C
ATOM   1848  CG2 THR A 272     -34.608  66.667 -14.246  1.00  0.00           C
ATOM   1849  OG1 THR A 272     -32.608  67.018 -12.949  1.00  0.00           O
ATOM   1850  HN  THR A 272     -33.568  65.928 -10.382  1.00  0.00           H
ATOM   1851  HA  THR A 272     -34.448  68.125 -12.057  1.00  0.00           H
ATOM   1852  HB  THR A 272     -34.077  65.404 -12.577  1.00  0.00           H
ATOM   1853  HG1 THR A 272     -32.037  66.402 -12.483  1.00  0.00           H
ATOM   1854 1HG2 THR A 272     -34.057  66.260 -15.121  1.00  0.00           H
ATOM   1855 2HG2 THR A 272     -34.745  67.745 -14.476  1.00  0.00           H
ATOM   1856 3HG2 THR A 272     -35.559  66.097 -14.181  1.00  0.00           H
ATOM   1857  N   VAL A 273     -36.815  68.169 -12.248  1.00  0.00           N
ATOM   1858  CA  VAL A 273     -38.228  68.225 -12.312  1.00  0.00           C
ATOM   1859  C   VAL A 273     -38.650  68.518 -13.725  1.00  0.00           C
ATOM   1860  O   VAL A 273     -39.817  68.573 -14.032  1.00  0.00           O
ATOM   1861  CB  VAL A 273     -38.697  69.233 -11.311  1.00  0.00           C
ATOM   1862  CG1 VAL A 273     -37.991  70.649 -11.318  1.00  0.00           C
ATOM   1863  CG2 VAL A 273     -40.193  69.623 -11.528  1.00  0.00           C
ATOM   1864  HN  VAL A 273     -36.392  68.959 -12.687  1.00  0.00           H
ATOM   1865  HA  VAL A 273     -38.698  67.284 -12.064  1.00  0.00           H
ATOM   1866  HB  VAL A 273     -38.609  68.772 -10.303  1.00  0.00           H
ATOM   1867 1HG1 VAL A 273     -38.549  71.389 -10.706  1.00  0.00           H
ATOM   1868 2HG1 VAL A 273     -37.859  70.987 -12.368  1.00  0.00           H
ATOM   1869 3HG1 VAL A 273     -36.935  70.503 -11.001  1.00  0.00           H
ATOM   1870 1HG2 VAL A 273     -40.440  70.275 -12.392  1.00  0.00           H
ATOM   1871 2HG2 VAL A 273     -40.615  69.986 -10.566  1.00  0.00           H
ATOM   1872 3HG2 VAL A 273     -40.768  68.707 -11.782  1.00  0.00           H
ATOM   1873  N   VAL A 274     -37.659  68.778 -14.571  1.00  0.00           N
ATOM   1874  CA  VAL A 274     -38.059  69.220 -15.966  1.00  0.00           C
ATOM   1875  C   VAL A 274     -38.519  68.011 -16.862  1.00  0.00           C
ATOM   1876  O   VAL A 274     -38.185  66.843 -16.721  1.00  0.00           O
ATOM   1877  CB  VAL A 274     -37.018  70.044 -16.715  1.00  0.00           C
ATOM   1878  CG1 VAL A 274     -36.834  71.338 -15.998  1.00  0.00           C
ATOM   1879  CG2 VAL A 274     -35.683  69.243 -16.720  1.00  0.00           C
ATOM   1880  HN  VAL A 274     -36.663  68.769 -14.537  1.00  0.00           H
ATOM   1881  HA  VAL A 274     -38.921  69.844 -15.779  1.00  0.00           H
ATOM   1882  HB  VAL A 274     -37.317  70.276 -17.760  1.00  0.00           H
ATOM   1883 1HG1 VAL A 274     -36.597  71.164 -14.927  1.00  0.00           H
ATOM   1884 2HG1 VAL A 274     -37.786  71.908 -16.059  1.00  0.00           H
ATOM   1885 3HG1 VAL A 274     -35.974  71.955 -16.337  1.00  0.00           H
ATOM   1886 1HG2 VAL A 274     -34.927  69.805 -17.309  1.00  0.00           H
ATOM   1887 2HG2 VAL A 274     -35.812  68.241 -17.182  1.00  0.00           H
ATOM   1888 3HG2 VAL A 274     -35.294  69.319 -15.682  1.00  0.00           H
ATOM   1889  N   LEU A 275     -39.265  68.297 -17.964  1.00  0.00           N
ATOM   1890  CA  LEU A 275     -39.679  67.259 -18.863  1.00  0.00           C
ATOM   1891  C   LEU A 275     -38.609  66.845 -19.818  1.00  0.00           C
ATOM   1892  O   LEU A 275     -38.599  65.819 -20.422  1.00  0.00           O
ATOM   1893  CB  LEU A 275     -40.991  67.600 -19.571  1.00  0.00           C
ATOM   1894  CG  LEU A 275     -42.200  67.657 -18.569  1.00  0.00           C
ATOM   1895  CD1 LEU A 275     -43.499  68.311 -19.159  1.00  0.00           C
ATOM   1896  CD2 LEU A 275     -42.641  66.234 -18.051  1.00  0.00           C
ATOM   1897  HN  LEU A 275     -39.584  69.214 -18.190  1.00  0.00           H
ATOM   1898  HA  LEU A 275     -39.998  66.366 -18.349  1.00  0.00           H
ATOM   1899  HB1 LEU A 275     -41.311  66.796 -20.267  1.00  0.00           H
ATOM   1900  HB2 LEU A 275     -41.022  68.482 -20.246  1.00  0.00           H
ATOM   1901  HG  LEU A 275     -41.857  68.291 -17.725  1.00  0.00           H
ATOM   1902 1HD1 LEU A 275     -44.251  68.387 -18.344  1.00  0.00           H
ATOM   1903 2HD1 LEU A 275     -43.929  67.869 -20.085  1.00  0.00           H
ATOM   1904 3HD1 LEU A 275     -43.302  69.366 -19.445  1.00  0.00           H
ATOM   1905 1HD2 LEU A 275     -41.771  65.685 -17.631  1.00  0.00           H
ATOM   1906 2HD2 LEU A 275     -43.083  65.604 -18.851  1.00  0.00           H
ATOM   1907 3HD2 LEU A 275     -43.448  66.381 -17.301  1.00  0.00           H
ATOM   1908  N   GLY A 276     -37.674  67.748 -19.990  1.00  0.00           N
ATOM   1909  CA  GLY A 276     -36.444  67.741 -20.793  1.00  0.00           C
ATOM   1910  C   GLY A 276     -35.425  66.729 -20.356  1.00  0.00           C
ATOM   1911  O   GLY A 276     -35.087  66.782 -19.179  1.00  0.00           O
ATOM   1912  HN  GLY A 276     -37.916  68.630 -19.595  1.00  0.00           H
ATOM   1913  HA1 GLY A 276     -36.006  68.728 -20.798  1.00  0.00           H
ATOM   1914  HA2 GLY A 276     -36.600  67.491 -21.831  1.00  0.00           H
ATOM   1915  N   SER A 277     -35.112  65.815 -21.275  1.00  0.00           N
ATOM   1916  CA  SER A 277     -34.377  64.603 -20.900  1.00  0.00           C
ATOM   1917  C   SER A 277     -32.881  64.759 -20.666  1.00  0.00           C
ATOM   1918  O   SER A 277     -32.111  65.372 -21.465  1.00  0.00           O
ATOM   1919  CB  SER A 277     -34.577  63.505 -21.939  1.00  0.00           C
ATOM   1920  OG  SER A 277     -33.750  62.304 -21.923  1.00  0.00           O
ATOM   1921  HN  SER A 277     -35.478  65.926 -22.195  1.00  0.00           H
ATOM   1922  HA  SER A 277     -34.804  64.272 -19.965  1.00  0.00           H
ATOM   1923  HB1 SER A 277     -34.357  63.979 -22.919  1.00  0.00           H
ATOM   1924  HB2 SER A 277     -35.636  63.167 -21.964  1.00  0.00           H
ATOM   1925  HG1 SER A 277     -33.907  61.769 -22.705  1.00  0.00           H
ATOM   1926  N   GLN A 278     -32.403  64.288 -19.486  1.00  0.00           N
ATOM   1927  CA  GLN A 278     -31.104  64.560 -18.943  1.00  0.00           C
ATOM   1928  C   GLN A 278     -30.231  63.349 -19.164  1.00  0.00           C
ATOM   1929  O   GLN A 278     -30.723  62.290 -19.392  1.00  0.00           O
ATOM   1930  CB  GLN A 278     -31.204  65.024 -17.457  1.00  0.00           C
ATOM   1931  CG  GLN A 278     -31.812  66.459 -17.306  1.00  0.00           C
ATOM   1932  CD  GLN A 278     -31.080  67.596 -17.978  1.00  0.00           C
ATOM   1933  NE2 GLN A 278     -31.663  68.254 -19.014  1.00  0.00           N
ATOM   1934  OE1 GLN A 278     -29.988  67.938 -17.481  1.00  0.00           O
ATOM   1935  HN  GLN A 278     -33.066  63.825 -18.904  1.00  0.00           H
ATOM   1936  HA  GLN A 278     -30.672  65.365 -19.518  1.00  0.00           H
ATOM   1937  HB1 GLN A 278     -30.160  64.964 -17.081  1.00  0.00           H
ATOM   1938  HB2 GLN A 278     -31.824  64.266 -16.934  1.00  0.00           H
ATOM   1939  HG1 GLN A 278     -31.817  66.634 -16.209  1.00  0.00           H
ATOM   1940  HG2 GLN A 278     -32.893  66.490 -17.561  1.00  0.00           H
ATOM   1941 1HE2 GLN A 278     -31.219  69.038 -19.449  1.00  0.00           H
ATOM   1942 2HE2 GLN A 278     -32.588  67.954 -19.249  1.00  0.00           H
ATOM   1943  N   ASN A 279     -28.900  63.563 -19.174  1.00  0.00           N
ATOM   1944  CA  ASN A 279     -27.999  62.446 -19.395  1.00  0.00           C
ATOM   1945  C   ASN A 279     -28.057  61.281 -18.486  1.00  0.00           C
ATOM   1946  O   ASN A 279     -28.076  61.418 -17.266  1.00  0.00           O
ATOM   1947  CB  ASN A 279     -26.560  62.905 -19.571  1.00  0.00           C
ATOM   1948  CG  ASN A 279     -25.445  61.779 -19.650  1.00  0.00           C
ATOM   1949  ND2 ASN A 279     -25.075  61.369 -20.846  1.00  0.00           N
ATOM   1950  OD1 ASN A 279     -24.954  61.378 -18.585  1.00  0.00           O
ATOM   1951  HN  ASN A 279     -28.416  64.423 -19.035  1.00  0.00           H
ATOM   1952  HA  ASN A 279     -28.278  61.971 -20.325  1.00  0.00           H
ATOM   1953  HB1 ASN A 279     -26.241  63.591 -18.756  1.00  0.00           H
ATOM   1954  HB2 ASN A 279     -26.447  63.467 -20.523  1.00  0.00           H
ATOM   1955 1HD2 ASN A 279     -24.435  60.602 -20.881  1.00  0.00           H
ATOM   1956 2HD2 ASN A 279     -25.396  61.974 -21.575  1.00  0.00           H
ATOM   1957  N   LYS A 280     -28.083  60.027 -19.026  1.00  0.00           N
ATOM   1958  CA  LYS A 280     -28.409  58.824 -18.280  1.00  0.00           C
ATOM   1959  C   LYS A 280     -27.264  57.956 -17.793  1.00  0.00           C
ATOM   1960  O   LYS A 280     -27.491  56.935 -17.058  1.00  0.00           O
ATOM   1961  CB  LYS A 280     -29.497  57.918 -19.046  1.00  0.00           C
ATOM   1962  CG  LYS A 280     -30.704  58.715 -19.562  1.00  0.00           C
ATOM   1963  CD  LYS A 280     -31.527  59.209 -18.392  1.00  0.00           C
ATOM   1964  CE  LYS A 280     -32.975  59.603 -18.688  1.00  0.00           C
ATOM   1965  NZ  LYS A 280     -33.016  60.819 -19.494  1.00  0.00           N
ATOM   1966  HN  LYS A 280     -28.133  60.004 -20.021  1.00  0.00           H
ATOM   1967  HA  LYS A 280     -28.853  59.067 -17.326  1.00  0.00           H
ATOM   1968  HB1 LYS A 280     -29.935  57.069 -18.478  1.00  0.00           H
ATOM   1969  HB2 LYS A 280     -28.968  57.545 -19.949  1.00  0.00           H
ATOM   1970  HG1 LYS A 280     -31.314  58.161 -20.308  1.00  0.00           H
ATOM   1971  HG2 LYS A 280     -30.347  59.576 -20.166  1.00  0.00           H
ATOM   1972  HD1 LYS A 280     -31.028  60.040 -17.848  1.00  0.00           H
ATOM   1973  HD2 LYS A 280     -31.639  58.451 -17.587  1.00  0.00           H
ATOM   1974  HE1 LYS A 280     -33.630  59.763 -17.805  1.00  0.00           H
ATOM   1975  HE2 LYS A 280     -33.593  58.851 -19.224  1.00  0.00           H
ATOM   1976  HZ1 LYS A 280     -33.939  61.232 -19.253  1.00  0.00           H
ATOM   1977  HZ2 LYS A 280     -32.961  60.518 -20.488  1.00  0.00           H
ATOM   1978  HZ3 LYS A 280     -32.271  61.499 -19.241  1.00  0.00           H
ATOM   1979  N   ALA A 281     -25.959  58.416 -17.960  1.00  0.00           N
ATOM   1980  CA  ALA A 281     -24.725  57.741 -17.475  1.00  0.00           C
ATOM   1981  C   ALA A 281     -24.669  57.372 -15.987  1.00  0.00           C
ATOM   1982  O   ALA A 281     -24.490  56.227 -15.540  1.00  0.00           O
ATOM   1983  CB  ALA A 281     -23.450  58.405 -17.904  1.00  0.00           C
ATOM   1984  HN  ALA A 281     -26.063  59.383 -18.179  1.00  0.00           H
ATOM   1985  HA  ALA A 281     -24.672  56.779 -17.963  1.00  0.00           H
ATOM   1986  HB1 ALA A 281     -22.616  57.873 -17.397  1.00  0.00           H
ATOM   1987  HB2 ALA A 281     -23.528  59.404 -17.424  1.00  0.00           H
ATOM   1988  HB3 ALA A 281     -23.399  58.518 -19.008  1.00  0.00           H
ATOM   1989  N   CYS A 282     -25.022  58.347 -15.090  1.00  0.00           N
ATOM   1990  CA  CYS A 282     -25.002  58.104 -13.646  1.00  0.00           C
ATOM   1991  C   CYS A 282     -26.168  57.264 -13.309  1.00  0.00           C
ATOM   1992  O   CYS A 282     -26.024  56.281 -12.619  1.00  0.00           O
ATOM   1993  CB  CYS A 282     -25.093  59.538 -13.086  1.00  0.00           C
ATOM   1994  SG  CYS A 282     -24.953  59.770 -11.311  1.00  0.00           S
ATOM   1995  HN  CYS A 282     -25.250  59.251 -15.441  1.00  0.00           H
ATOM   1996  HA  CYS A 282     -24.121  57.570 -13.321  1.00  0.00           H
ATOM   1997  HB1 CYS A 282     -25.971  60.123 -13.434  1.00  0.00           H
ATOM   1998  HB2 CYS A 282     -24.201  60.023 -13.535  1.00  0.00           H
ATOM   1999  N   THR A 283     -27.411  57.516 -13.765  1.00  0.00           N
ATOM   2000  CA  THR A 283     -28.516  56.589 -13.460  1.00  0.00           C
ATOM   2001  C   THR A 283     -28.290  55.156 -13.782  1.00  0.00           C
ATOM   2002  O   THR A 283     -28.547  54.320 -12.913  1.00  0.00           O
ATOM   2003  CB  THR A 283     -29.815  57.067 -14.221  1.00  0.00           C
ATOM   2004  CG2 THR A 283     -30.965  56.099 -14.072  1.00  0.00           C
ATOM   2005  OG1 THR A 283     -30.240  58.204 -13.606  1.00  0.00           O
ATOM   2006  HN  THR A 283     -27.733  58.220 -14.394  1.00  0.00           H
ATOM   2007  HA  THR A 283     -28.703  56.597 -12.396  1.00  0.00           H
ATOM   2008  HB  THR A 283     -29.549  57.214 -15.289  1.00  0.00           H
ATOM   2009  HG1 THR A 283     -29.599  58.886 -13.822  1.00  0.00           H
ATOM   2010 1HG2 THR A 283     -31.819  56.567 -14.604  1.00  0.00           H
ATOM   2011 2HG2 THR A 283     -31.112  55.907 -12.987  1.00  0.00           H
ATOM   2012 3HG2 THR A 283     -30.785  55.137 -14.598  1.00  0.00           H
ATOM   2013  N   VAL A 284     -27.710  54.756 -14.955  1.00  0.00           N
ATOM   2014  CA  VAL A 284     -27.219  53.430 -15.366  1.00  0.00           C
ATOM   2015  C   VAL A 284     -26.144  52.923 -14.545  1.00  0.00           C
ATOM   2016  O   VAL A 284     -26.219  51.789 -14.135  1.00  0.00           O
ATOM   2017  CB  VAL A 284     -26.804  53.580 -16.813  1.00  0.00           C
ATOM   2018  CG1 VAL A 284     -25.880  52.476 -17.271  1.00  0.00           C
ATOM   2019  CG2 VAL A 284     -28.004  53.725 -17.696  1.00  0.00           C
ATOM   2020  HN  VAL A 284     -27.568  55.499 -15.606  1.00  0.00           H
ATOM   2021  HA  VAL A 284     -28.059  52.753 -15.312  1.00  0.00           H
ATOM   2022  HB  VAL A 284     -26.288  54.557 -16.927  1.00  0.00           H
ATOM   2023 1HG1 VAL A 284     -24.790  52.602 -17.094  1.00  0.00           H
ATOM   2024 2HG1 VAL A 284     -25.823  52.364 -18.374  1.00  0.00           H
ATOM   2025 3HG1 VAL A 284     -26.242  51.562 -16.753  1.00  0.00           H
ATOM   2026 1HG2 VAL A 284     -27.619  53.880 -18.726  1.00  0.00           H
ATOM   2027 2HG2 VAL A 284     -28.587  54.628 -17.413  1.00  0.00           H
ATOM   2028 3HG2 VAL A 284     -28.706  52.864 -17.721  1.00  0.00           H
ATOM   2029  N   LEU A 285     -25.096  53.722 -14.204  1.00  0.00           N
ATOM   2030  CA  LEU A 285     -23.982  53.120 -13.465  1.00  0.00           C
ATOM   2031  C   LEU A 285     -24.314  52.905 -12.028  1.00  0.00           C
ATOM   2032  O   LEU A 285     -23.764  52.030 -11.362  1.00  0.00           O
ATOM   2033  CB  LEU A 285     -22.648  53.899 -13.611  1.00  0.00           C
ATOM   2034  CG  LEU A 285     -22.085  53.765 -15.039  1.00  0.00           C
ATOM   2035  CD1 LEU A 285     -20.992  54.893 -15.218  1.00  0.00           C
ATOM   2036  CD2 LEU A 285     -21.673  52.332 -15.365  1.00  0.00           C
ATOM   2037  HN  LEU A 285     -24.967  54.622 -14.613  1.00  0.00           H
ATOM   2038  HA  LEU A 285     -23.797  52.102 -13.776  1.00  0.00           H
ATOM   2039  HB1 LEU A 285     -21.875  53.550 -12.893  1.00  0.00           H
ATOM   2040  HB2 LEU A 285     -22.837  54.974 -13.400  1.00  0.00           H
ATOM   2041  HG  LEU A 285     -22.929  53.971 -15.732  1.00  0.00           H
ATOM   2042 1HD1 LEU A 285     -21.448  55.896 -15.079  1.00  0.00           H
ATOM   2043 2HD1 LEU A 285     -20.471  54.816 -16.196  1.00  0.00           H
ATOM   2044 3HD1 LEU A 285     -20.166  54.811 -14.480  1.00  0.00           H
ATOM   2045 1HD2 LEU A 285     -22.518  51.618 -15.477  1.00  0.00           H
ATOM   2046 2HD2 LEU A 285     -21.204  51.950 -14.433  1.00  0.00           H
ATOM   2047 3HD2 LEU A 285     -20.902  52.273 -16.163  1.00  0.00           H
ATOM   2048  N   PHE A 286     -25.154  53.768 -11.436  1.00  0.00           N
ATOM   2049  CA  PHE A 286     -25.661  53.753 -10.040  1.00  0.00           C
ATOM   2050  C   PHE A 286     -26.368  52.409  -9.912  1.00  0.00           C
ATOM   2051  O   PHE A 286     -26.040  51.596  -9.008  1.00  0.00           O
ATOM   2052  CB  PHE A 286     -26.606  54.877  -9.883  1.00  0.00           C
ATOM   2053  CG  PHE A 286     -27.334  54.995  -8.590  1.00  0.00           C
ATOM   2054  CD1 PHE A 286     -28.760  54.669  -8.567  1.00  0.00           C
ATOM   2055  CD2 PHE A 286     -26.741  55.611  -7.444  1.00  0.00           C
ATOM   2056  CE1 PHE A 286     -29.412  54.701  -7.348  1.00  0.00           C
ATOM   2057  CE2 PHE A 286     -27.486  55.646  -6.238  1.00  0.00           C
ATOM   2058  CZ  PHE A 286     -28.850  55.205  -6.198  1.00  0.00           C
ATOM   2059  HN  PHE A 286     -25.508  54.485 -12.033  1.00  0.00           H
ATOM   2060  HA  PHE A 286     -24.799  53.788  -9.389  1.00  0.00           H
ATOM   2061  HB1 PHE A 286     -27.322  54.890 -10.733  1.00  0.00           H
ATOM   2062  HB2 PHE A 286     -26.124  55.869 -10.018  1.00  0.00           H
ATOM   2063  HD1 PHE A 286     -29.162  54.310  -9.502  1.00  0.00           H
ATOM   2064  HD2 PHE A 286     -25.670  55.740  -7.406  1.00  0.00           H
ATOM   2065  HE1 PHE A 286     -30.461  54.449  -7.379  1.00  0.00           H
ATOM   2066  HE2 PHE A 286     -27.035  56.054  -5.345  1.00  0.00           H
ATOM   2067  HZ  PHE A 286     -29.400  55.050  -5.282  1.00  0.00           H
ATOM   2068  N   MET A 287     -27.269  52.019 -10.862  1.00  0.00           N
ATOM   2069  CA  MET A 287     -27.996  50.725 -10.800  1.00  0.00           C
ATOM   2070  C   MET A 287     -27.129  49.544 -10.905  1.00  0.00           C
ATOM   2071  O   MET A 287     -27.248  48.597 -10.132  1.00  0.00           O
ATOM   2072  CB  MET A 287     -29.247  50.729 -11.762  1.00  0.00           C
ATOM   2073  CG  MET A 287     -30.259  51.781 -11.337  1.00  0.00           C
ATOM   2074  SD  MET A 287     -31.098  51.345  -9.754  1.00  0.00           S
ATOM   2075  CE  MET A 287     -32.240  52.806  -9.623  1.00  0.00           C
ATOM   2076  HN  MET A 287     -27.441  52.690 -11.580  1.00  0.00           H
ATOM   2077  HA  MET A 287     -28.363  50.490  -9.811  1.00  0.00           H
ATOM   2078  HB1 MET A 287     -29.776  49.757 -11.861  1.00  0.00           H
ATOM   2079  HB2 MET A 287     -28.920  50.881 -12.813  1.00  0.00           H
ATOM   2080  HG1 MET A 287     -31.068  51.781 -12.097  1.00  0.00           H
ATOM   2081  HG2 MET A 287     -29.863  52.818 -11.286  1.00  0.00           H
ATOM   2082  HE1 MET A 287     -32.279  53.324 -10.605  1.00  0.00           H
ATOM   2083  HE2 MET A 287     -31.851  53.482  -8.831  1.00  0.00           H
ATOM   2084  HE3 MET A 287     -33.227  52.348  -9.397  1.00  0.00           H
ATOM   2085  N   LEU A 288     -26.212  49.542 -11.905  1.00  0.00           N
ATOM   2086  CA  LEU A 288     -25.382  48.377 -12.136  1.00  0.00           C
ATOM   2087  C   LEU A 288     -24.469  47.949 -11.011  1.00  0.00           C
ATOM   2088  O   LEU A 288     -24.397  46.780 -10.650  1.00  0.00           O
ATOM   2089  CB  LEU A 288     -24.502  48.687 -13.439  1.00  0.00           C
ATOM   2090  CG  LEU A 288     -23.378  47.568 -13.755  1.00  0.00           C
ATOM   2091  CD1 LEU A 288     -23.983  46.208 -13.962  1.00  0.00           C
ATOM   2092  CD2 LEU A 288     -22.502  47.928 -14.982  1.00  0.00           C
ATOM   2093  HN  LEU A 288     -26.107  50.213 -12.634  1.00  0.00           H
ATOM   2094  HA  LEU A 288     -26.065  47.577 -12.381  1.00  0.00           H
ATOM   2095  HB1 LEU A 288     -23.860  49.566 -13.218  1.00  0.00           H
ATOM   2096  HB2 LEU A 288     -25.154  48.823 -14.329  1.00  0.00           H
ATOM   2097  HG  LEU A 288     -22.670  47.547 -12.900  1.00  0.00           H
ATOM   2098 1HD1 LEU A 288     -24.711  46.057 -14.788  1.00  0.00           H
ATOM   2099 2HD1 LEU A 288     -24.573  45.805 -13.111  1.00  0.00           H
ATOM   2100 3HD1 LEU A 288     -23.132  45.500 -14.052  1.00  0.00           H
ATOM   2101 1HD2 LEU A 288     -21.692  47.168 -14.998  1.00  0.00           H
ATOM   2102 2HD2 LEU A 288     -22.104  48.947 -14.786  1.00  0.00           H
ATOM   2103 3HD2 LEU A 288     -22.961  47.741 -15.976  1.00  0.00           H
ATOM   2104  N   LEU A 289     -23.819  48.931 -10.323  1.00  0.00           N
ATOM   2105  CA  LEU A 289     -22.978  48.657  -9.181  1.00  0.00           C
ATOM   2106  C   LEU A 289     -23.724  48.280  -7.955  1.00  0.00           C
ATOM   2107  O   LEU A 289     -23.218  47.585  -7.039  1.00  0.00           O
ATOM   2108  CB  LEU A 289     -22.093  49.914  -9.032  1.00  0.00           C
ATOM   2109  CG  LEU A 289     -20.966  49.947  -7.927  1.00  0.00           C
ATOM   2110  CD1 LEU A 289     -19.951  48.759  -8.044  1.00  0.00           C
ATOM   2111  CD2 LEU A 289     -20.108  51.221  -8.071  1.00  0.00           C
ATOM   2112  HN  LEU A 289     -24.029  49.888 -10.506  1.00  0.00           H
ATOM   2113  HA  LEU A 289     -22.453  47.736  -9.385  1.00  0.00           H
ATOM   2114  HB1 LEU A 289     -22.655  50.870  -9.102  1.00  0.00           H
ATOM   2115  HB2 LEU A 289     -21.548  49.975  -9.998  1.00  0.00           H
ATOM   2116  HG  LEU A 289     -21.348  49.892  -6.885  1.00  0.00           H
ATOM   2117 1HD1 LEU A 289     -20.528  47.814  -8.136  1.00  0.00           H
ATOM   2118 2HD1 LEU A 289     -19.314  48.763  -7.134  1.00  0.00           H
ATOM   2119 3HD1 LEU A 289     -19.290  48.896  -8.927  1.00  0.00           H
ATOM   2120 1HD2 LEU A 289     -19.552  51.308  -9.029  1.00  0.00           H
ATOM   2121 2HD2 LEU A 289     -19.227  51.235  -7.393  1.00  0.00           H
ATOM   2122 3HD2 LEU A 289     -20.650  52.161  -7.833  1.00  0.00           H
ATOM   2123  N   TYR A 290     -24.912  48.915  -7.795  1.00  0.00           N
ATOM   2124  CA  TYR A 290     -25.882  48.469  -6.826  1.00  0.00           C
ATOM   2125  C   TYR A 290     -26.401  46.989  -6.919  1.00  0.00           C
ATOM   2126  O   TYR A 290     -26.305  46.237  -5.979  1.00  0.00           O
ATOM   2127  CB  TYR A 290     -27.012  49.552  -6.742  1.00  0.00           C
ATOM   2128  CG  TYR A 290     -28.297  49.057  -6.115  1.00  0.00           C
ATOM   2129  CD1 TYR A 290     -29.551  48.920  -6.780  1.00  0.00           C
ATOM   2130  CD2 TYR A 290     -28.204  48.733  -4.782  1.00  0.00           C
ATOM   2131  CE1 TYR A 290     -30.753  48.630  -6.092  1.00  0.00           C
ATOM   2132  CE2 TYR A 290     -29.399  48.421  -4.065  1.00  0.00           C
ATOM   2133  CZ  TYR A 290     -30.605  48.282  -4.738  1.00  0.00           C
ATOM   2134  OH  TYR A 290     -31.787  47.913  -3.967  1.00  0.00           O
ATOM   2135  HN  TYR A 290     -25.229  49.681  -8.349  1.00  0.00           H
ATOM   2136  HA  TYR A 290     -25.313  48.515  -5.908  1.00  0.00           H
ATOM   2137  HB1 TYR A 290     -27.189  49.864  -7.793  1.00  0.00           H
ATOM   2138  HB2 TYR A 290     -26.547  50.381  -6.168  1.00  0.00           H
ATOM   2139  HD1 TYR A 290     -29.637  48.992  -7.854  1.00  0.00           H
ATOM   2140  HD2 TYR A 290     -27.333  48.768  -4.144  1.00  0.00           H
ATOM   2141  HE1 TYR A 290     -31.732  48.563  -6.543  1.00  0.00           H
ATOM   2142  HE2 TYR A 290     -29.307  48.155  -3.023  1.00  0.00           H
ATOM   2143  HH  TYR A 290     -31.558  47.974  -3.037  1.00  0.00           H
ATOM   2144  N   PHE A 291     -26.688  46.526  -8.161  1.00  0.00           N
ATOM   2145  CA  PHE A 291     -26.981  45.086  -8.446  1.00  0.00           C
ATOM   2146  C   PHE A 291     -25.842  44.091  -8.154  1.00  0.00           C
ATOM   2147  O   PHE A 291     -26.057  42.999  -7.631  1.00  0.00           O
ATOM   2148  CB  PHE A 291     -27.505  44.992  -9.862  1.00  0.00           C
ATOM   2149  CG  PHE A 291     -27.905  43.616 -10.163  1.00  0.00           C
ATOM   2150  CD1 PHE A 291     -29.167  43.137  -9.828  1.00  0.00           C
ATOM   2151  CD2 PHE A 291     -26.979  42.809 -10.832  1.00  0.00           C
ATOM   2152  CE1 PHE A 291     -29.459  41.797  -9.991  1.00  0.00           C
ATOM   2153  CE2 PHE A 291     -27.308  41.476 -10.990  1.00  0.00           C
ATOM   2154  CZ  PHE A 291     -28.580  40.926 -10.679  1.00  0.00           C
ATOM   2155  HN  PHE A 291     -26.806  47.286  -8.796  1.00  0.00           H
ATOM   2156  HA  PHE A 291     -27.735  44.709  -7.771  1.00  0.00           H
ATOM   2157  HB1 PHE A 291     -26.788  45.360 -10.626  1.00  0.00           H
ATOM   2158  HB2 PHE A 291     -28.416  45.599 -10.050  1.00  0.00           H
ATOM   2159  HD1 PHE A 291     -29.796  43.894  -9.385  1.00  0.00           H
ATOM   2160  HD2 PHE A 291     -26.002  43.216 -11.053  1.00  0.00           H
ATOM   2161  HE1 PHE A 291     -30.396  41.413  -9.616  1.00  0.00           H
ATOM   2162  HE2 PHE A 291     -26.624  40.918 -11.612  1.00  0.00           H
ATOM   2163  HZ  PHE A 291     -28.820  39.904 -10.935  1.00  0.00           H
ATOM   2164  N   PHE A 292     -24.630  44.446  -8.509  1.00  0.00           N
ATOM   2165  CA  PHE A 292     -23.426  43.752  -8.169  1.00  0.00           C
ATOM   2166  C   PHE A 292     -23.101  43.493  -6.659  1.00  0.00           C
ATOM   2167  O   PHE A 292     -22.764  42.375  -6.262  1.00  0.00           O
ATOM   2168  CB  PHE A 292     -22.295  44.530  -8.833  1.00  0.00           C
ATOM   2169  CG  PHE A 292     -20.860  44.065  -8.359  1.00  0.00           C
ATOM   2170  CD1 PHE A 292     -20.569  42.711  -8.433  1.00  0.00           C
ATOM   2171  CD2 PHE A 292     -19.952  44.922  -7.790  1.00  0.00           C
ATOM   2172  CE1 PHE A 292     -19.483  42.170  -7.812  1.00  0.00           C
ATOM   2173  CE2 PHE A 292     -18.761  44.422  -7.242  1.00  0.00           C
ATOM   2174  CZ  PHE A 292     -18.473  42.998  -7.292  1.00  0.00           C
ATOM   2175  HN  PHE A 292     -24.542  45.333  -8.953  1.00  0.00           H
ATOM   2176  HA  PHE A 292     -23.499  42.753  -8.573  1.00  0.00           H
ATOM   2177  HB1 PHE A 292     -22.364  45.614  -8.605  1.00  0.00           H
ATOM   2178  HB2 PHE A 292     -22.266  44.400  -9.936  1.00  0.00           H
ATOM   2179  HD1 PHE A 292     -21.203  42.025  -8.974  1.00  0.00           H
ATOM   2180  HD2 PHE A 292     -20.169  45.980  -7.819  1.00  0.00           H
ATOM   2181  HE1 PHE A 292     -19.271  41.113  -7.876  1.00  0.00           H
ATOM   2182  HE2 PHE A 292     -18.094  45.118  -6.755  1.00  0.00           H
ATOM   2183  HZ  PHE A 292     -17.604  42.570  -6.815  1.00  0.00           H
ATOM   2184  N   THR A 293     -23.327  44.588  -5.850  1.00  0.00           N
ATOM   2185  CA  THR A 293     -23.185  44.616  -4.382  1.00  0.00           C
ATOM   2186  C   THR A 293     -24.155  43.711  -3.742  1.00  0.00           C
ATOM   2187  O   THR A 293     -23.877  42.874  -2.884  1.00  0.00           O
ATOM   2188  CB  THR A 293     -23.177  46.023  -3.759  1.00  0.00           C
ATOM   2189  CG2 THR A 293     -22.771  45.899  -2.230  1.00  0.00           C
ATOM   2190  OG1 THR A 293     -22.236  46.977  -4.315  1.00  0.00           O
ATOM   2191  HN  THR A 293     -23.413  45.419  -6.394  1.00  0.00           H
ATOM   2192  HA  THR A 293     -22.193  44.198  -4.298  1.00  0.00           H
ATOM   2193  HB  THR A 293     -24.211  46.419  -3.665  1.00  0.00           H
ATOM   2194  HG1 THR A 293     -22.745  47.485  -4.950  1.00  0.00           H
ATOM   2195 1HG2 THR A 293     -22.743  46.903  -1.752  1.00  0.00           H
ATOM   2196 2HG2 THR A 293     -21.759  45.467  -2.083  1.00  0.00           H
ATOM   2197 3HG2 THR A 293     -23.486  45.302  -1.625  1.00  0.00           H
ATOM   2198  N   MET A 294     -25.422  43.833  -4.263  1.00  0.00           N
ATOM   2199  CA  MET A 294     -26.539  43.055  -3.831  1.00  0.00           C
ATOM   2200  C   MET A 294     -26.543  41.593  -4.151  1.00  0.00           C
ATOM   2201  O   MET A 294     -27.106  40.791  -3.360  1.00  0.00           O
ATOM   2202  CB  MET A 294     -27.778  43.745  -4.432  1.00  0.00           C
ATOM   2203  CG  MET A 294     -28.250  45.115  -3.883  1.00  0.00           C
ATOM   2204  SD  MET A 294     -28.877  45.067  -2.187  1.00  0.00           S
ATOM   2205  CE  MET A 294     -30.639  44.680  -2.671  1.00  0.00           C
ATOM   2206  HN  MET A 294     -25.554  44.492  -4.998  1.00  0.00           H
ATOM   2207  HA  MET A 294     -26.706  43.209  -2.775  1.00  0.00           H
ATOM   2208  HB1 MET A 294     -28.713  43.166  -4.274  1.00  0.00           H
ATOM   2209  HB2 MET A 294     -27.679  43.758  -5.540  1.00  0.00           H
ATOM   2210  HG1 MET A 294     -28.950  45.628  -4.578  1.00  0.00           H
ATOM   2211  HG2 MET A 294     -27.393  45.820  -3.837  1.00  0.00           H
ATOM   2212  HE1 MET A 294     -31.073  45.551  -3.208  1.00  0.00           H
ATOM   2213  HE2 MET A 294     -31.391  44.331  -1.931  1.00  0.00           H
ATOM   2214  HE3 MET A 294     -30.574  44.001  -3.547  1.00  0.00           H
ATOM   2215  N   ALA A 295     -25.980  41.249  -5.285  1.00  0.00           N
ATOM   2216  CA  ALA A 295     -26.210  39.906  -5.791  1.00  0.00           C
ATOM   2217  C   ALA A 295     -25.357  38.914  -4.950  1.00  0.00           C
ATOM   2218  O   ALA A 295     -25.761  37.813  -4.602  1.00  0.00           O
ATOM   2219  CB  ALA A 295     -25.905  39.695  -7.213  1.00  0.00           C
ATOM   2220  HN  ALA A 295     -25.594  41.907  -5.926  1.00  0.00           H
ATOM   2221  HA  ALA A 295     -27.232  39.644  -5.563  1.00  0.00           H
ATOM   2222  HB1 ALA A 295     -26.711  40.257  -7.729  1.00  0.00           H
ATOM   2223  HB2 ALA A 295     -25.887  38.613  -7.463  1.00  0.00           H
ATOM   2224  HB3 ALA A 295     -24.952  40.181  -7.512  1.00  0.00           H
ATOM   2225  N   GLY A 296     -24.155  39.231  -4.497  1.00  0.00           N
ATOM   2226  CA  GLY A 296     -23.252  38.316  -3.805  1.00  0.00           C
ATOM   2227  C   GLY A 296     -23.817  37.855  -2.424  1.00  0.00           C
ATOM   2228  O   GLY A 296     -23.697  36.680  -2.044  1.00  0.00           O
ATOM   2229  HN  GLY A 296     -23.781  40.134  -4.690  1.00  0.00           H
ATOM   2230  HA1 GLY A 296     -22.264  38.731  -3.671  1.00  0.00           H
ATOM   2231  HA2 GLY A 296     -23.120  37.423  -4.399  1.00  0.00           H
ATOM   2232  N   THR A 297     -24.404  38.834  -1.650  1.00  0.00           N
ATOM   2233  CA  THR A 297     -25.001  38.356  -0.349  1.00  0.00           C
ATOM   2234  C   THR A 297     -26.135  37.395  -0.628  1.00  0.00           C
ATOM   2235  O   THR A 297     -26.189  36.325  -0.031  1.00  0.00           O
ATOM   2236  CB  THR A 297     -25.409  39.554   0.495  1.00  0.00           C
ATOM   2237  CG2 THR A 297     -25.419  39.193   2.023  1.00  0.00           C
ATOM   2238  OG1 THR A 297     -24.521  40.656   0.293  1.00  0.00           O
ATOM   2239  HN  THR A 297     -24.479  39.790  -1.925  1.00  0.00           H
ATOM   2240  HA  THR A 297     -24.275  37.825   0.249  1.00  0.00           H
ATOM   2241  HB  THR A 297     -26.462  39.831   0.272  1.00  0.00           H
ATOM   2242  HG1 THR A 297     -23.727  40.345   0.736  1.00  0.00           H
ATOM   2243 1HG2 THR A 297     -24.371  38.962   2.309  1.00  0.00           H
ATOM   2244 2HG2 THR A 297     -25.984  38.248   2.171  1.00  0.00           H
ATOM   2245 3HG2 THR A 297     -25.720  39.975   2.752  1.00  0.00           H
ATOM   2246  N   VAL A 298     -26.977  37.820  -1.578  1.00  0.00           N
ATOM   2247  CA  VAL A 298     -28.059  37.010  -2.090  1.00  0.00           C
ATOM   2248  C   VAL A 298     -27.668  35.560  -2.526  1.00  0.00           C
ATOM   2249  O   VAL A 298     -28.318  34.583  -2.215  1.00  0.00           O
ATOM   2250  CB  VAL A 298     -28.843  37.802  -3.229  1.00  0.00           C
ATOM   2251  CG1 VAL A 298     -29.791  36.945  -4.116  1.00  0.00           C
ATOM   2252  CG2 VAL A 298     -29.578  38.945  -2.562  1.00  0.00           C
ATOM   2253  HN  VAL A 298     -26.843  38.751  -1.906  1.00  0.00           H
ATOM   2254  HA  VAL A 298     -28.699  36.841  -1.236  1.00  0.00           H
ATOM   2255  HB  VAL A 298     -28.010  38.155  -3.874  1.00  0.00           H
ATOM   2256 1HG1 VAL A 298     -30.029  37.663  -4.929  1.00  0.00           H
ATOM   2257 2HG1 VAL A 298     -30.656  36.572  -3.526  1.00  0.00           H
ATOM   2258 3HG1 VAL A 298     -29.242  36.112  -4.606  1.00  0.00           H
ATOM   2259 1HG2 VAL A 298     -30.373  39.369  -3.211  1.00  0.00           H
ATOM   2260 2HG2 VAL A 298     -28.992  39.830  -2.232  1.00  0.00           H
ATOM   2261 3HG2 VAL A 298     -30.072  38.560  -1.644  1.00  0.00           H
ATOM   2262  N   TRP A 299     -26.583  35.471  -3.328  1.00  0.00           N
ATOM   2263  CA  TRP A 299     -26.049  34.200  -3.810  1.00  0.00           C
ATOM   2264  C   TRP A 299     -25.493  33.369  -2.677  1.00  0.00           C
ATOM   2265  O   TRP A 299     -25.495  32.190  -2.700  1.00  0.00           O
ATOM   2266  CB  TRP A 299     -25.075  34.301  -5.046  1.00  0.00           C
ATOM   2267  CG  TRP A 299     -25.727  34.538  -6.378  1.00  0.00           C
ATOM   2268  CD1 TRP A 299     -25.580  35.736  -7.008  1.00  0.00           C
ATOM   2269  CD2 TRP A 299     -26.803  33.861  -7.023  1.00  0.00           C
ATOM   2270  CE2 TRP A 299     -27.257  34.691  -8.072  1.00  0.00           C
ATOM   2271  CE3 TRP A 299     -27.480  32.659  -6.750  1.00  0.00           C
ATOM   2272  NE1 TRP A 299     -26.522  35.808  -8.065  1.00  0.00           N
ATOM   2273  CZ2 TRP A 299     -28.354  34.402  -8.825  1.00  0.00           C
ATOM   2274  CZ3 TRP A 299     -28.674  32.372  -7.403  1.00  0.00           C
ATOM   2275  CH2 TRP A 299     -28.985  33.158  -8.486  1.00  0.00           C
ATOM   2276  HN  TRP A 299     -26.196  36.308  -3.706  1.00  0.00           H
ATOM   2277  HA  TRP A 299     -26.828  33.562  -4.202  1.00  0.00           H
ATOM   2278  HB1 TRP A 299     -24.556  33.321  -5.116  1.00  0.00           H
ATOM   2279  HB2 TRP A 299     -24.312  35.083  -4.850  1.00  0.00           H
ATOM   2280  HD1 TRP A 299     -24.822  36.466  -6.767  1.00  0.00           H
ATOM   2281  HE1 TRP A 299     -26.650  36.590  -8.636  1.00  0.00           H
ATOM   2282  HE3 TRP A 299     -27.244  31.963  -5.958  1.00  0.00           H
ATOM   2283  HZ2 TRP A 299     -28.765  35.153  -9.483  1.00  0.00           H
ATOM   2284  HZ3 TRP A 299     -29.323  31.526  -7.231  1.00  0.00           H
ATOM   2285  HH2 TRP A 299     -29.803  32.774  -9.077  1.00  0.00           H
ATOM   2286  N   TRP A 300     -25.047  33.980  -1.542  1.00  0.00           N
ATOM   2287  CA  TRP A 300     -24.465  33.269  -0.438  1.00  0.00           C
ATOM   2288  C   TRP A 300     -25.627  32.534   0.355  1.00  0.00           C
ATOM   2289  O   TRP A 300     -25.489  31.437   0.867  1.00  0.00           O
ATOM   2290  CB  TRP A 300     -23.791  34.134   0.614  1.00  0.00           C
ATOM   2291  CG  TRP A 300     -23.121  33.453   1.689  1.00  0.00           C
ATOM   2292  CD1 TRP A 300     -22.275  32.364   1.538  1.00  0.00           C
ATOM   2293  CD2 TRP A 300     -23.132  33.682   3.087  1.00  0.00           C
ATOM   2294  CE2 TRP A 300     -22.369  32.679   3.710  1.00  0.00           C
ATOM   2295  CE3 TRP A 300     -23.803  34.570   3.955  1.00  0.00           C
ATOM   2296  NE1 TRP A 300     -21.870  31.846   2.767  1.00  0.00           N
ATOM   2297  CZ2 TRP A 300     -22.164  32.604   5.127  1.00  0.00           C
ATOM   2298  CZ3 TRP A 300     -23.614  34.536   5.383  1.00  0.00           C
ATOM   2299  CH2 TRP A 300     -22.796  33.544   5.911  1.00  0.00           C
ATOM   2300  HN  TRP A 300     -25.059  34.977  -1.561  1.00  0.00           H
ATOM   2301  HA  TRP A 300     -23.757  32.535  -0.793  1.00  0.00           H
ATOM   2302  HB1 TRP A 300     -24.551  34.764   1.125  1.00  0.00           H
ATOM   2303  HB2 TRP A 300     -23.068  34.902   0.262  1.00  0.00           H
ATOM   2304  HD1 TRP A 300     -22.013  32.005   0.553  1.00  0.00           H
ATOM   2305  HE1 TRP A 300     -21.225  31.149   2.989  1.00  0.00           H
ATOM   2306  HE3 TRP A 300     -24.438  35.350   3.559  1.00  0.00           H
ATOM   2307  HZ2 TRP A 300     -21.408  32.013   5.623  1.00  0.00           H
ATOM   2308  HZ3 TRP A 300     -24.129  35.303   5.941  1.00  0.00           H
ATOM   2309  HH2 TRP A 300     -22.729  33.374   6.976  1.00  0.00           H
ATOM   2310  N   VAL A 301     -26.796  33.121   0.438  1.00  0.00           N
ATOM   2311  CA  VAL A 301     -28.066  32.548   0.950  1.00  0.00           C
ATOM   2312  C   VAL A 301     -28.517  31.306   0.144  1.00  0.00           C
ATOM   2313  O   VAL A 301     -28.874  30.271   0.637  1.00  0.00           O
ATOM   2314  CB  VAL A 301     -29.163  33.623   1.097  1.00  0.00           C
ATOM   2315  CG1 VAL A 301     -30.637  33.069   1.330  1.00  0.00           C
ATOM   2316  CG2 VAL A 301     -28.762  34.680   2.139  1.00  0.00           C
ATOM   2317  HN  VAL A 301     -26.877  33.984  -0.056  1.00  0.00           H
ATOM   2318  HA  VAL A 301     -27.787  32.096   1.890  1.00  0.00           H
ATOM   2319  HB  VAL A 301     -29.287  34.102   0.102  1.00  0.00           H
ATOM   2320 1HG1 VAL A 301     -30.876  32.264   0.604  1.00  0.00           H
ATOM   2321 2HG1 VAL A 301     -31.422  33.852   1.403  1.00  0.00           H
ATOM   2322 3HG1 VAL A 301     -30.695  32.435   2.241  1.00  0.00           H
ATOM   2323 1HG2 VAL A 301     -27.918  35.342   1.848  1.00  0.00           H
ATOM   2324 2HG2 VAL A 301     -28.461  34.351   3.158  1.00  0.00           H
ATOM   2325 3HG2 VAL A 301     -29.660  35.332   2.180  1.00  0.00           H
ATOM   2326  N   ILE A 302     -28.418  31.333  -1.232  1.00  0.00           N
ATOM   2327  CA  ILE A 302     -28.527  30.133  -2.095  1.00  0.00           C
ATOM   2328  C   ILE A 302     -27.331  29.164  -1.860  1.00  0.00           C
ATOM   2329  O   ILE A 302     -27.550  27.978  -1.570  1.00  0.00           O
ATOM   2330  CB  ILE A 302     -28.499  30.411  -3.561  1.00  0.00           C
ATOM   2331  CG1 ILE A 302     -29.581  31.550  -4.011  1.00  0.00           C
ATOM   2332  CG2 ILE A 302     -28.632  29.087  -4.386  1.00  0.00           C
ATOM   2333  CD  ILE A 302     -30.987  31.115  -3.665  1.00  0.00           C
ATOM   2334  HN  ILE A 302     -28.406  32.207  -1.711  1.00  0.00           H
ATOM   2335  HA  ILE A 302     -29.499  29.685  -1.940  1.00  0.00           H
ATOM   2336  HB  ILE A 302     -27.553  30.915  -3.855  1.00  0.00           H
ATOM   2337 1HG1 ILE A 302     -29.462  31.699  -5.105  1.00  0.00           H
ATOM   2338 2HG1 ILE A 302     -29.379  32.476  -3.430  1.00  0.00           H
ATOM   2339 1HG2 ILE A 302     -27.610  28.655  -4.459  1.00  0.00           H
ATOM   2340 2HG2 ILE A 302     -28.954  29.281  -5.431  1.00  0.00           H
ATOM   2341 3HG2 ILE A 302     -29.325  28.378  -3.884  1.00  0.00           H
ATOM   2342  HD1 ILE A 302     -31.053  31.054  -2.558  1.00  0.00           H
ATOM   2343  HD2 ILE A 302     -31.281  30.094  -3.989  1.00  0.00           H
ATOM   2344  HD3 ILE A 302     -31.712  31.831  -4.109  1.00  0.00           H
ATOM   2345  N   LEU A 303     -26.053  29.622  -1.758  1.00  0.00           N
ATOM   2346  CA  LEU A 303     -24.964  28.777  -1.518  1.00  0.00           C
ATOM   2347  C   LEU A 303     -25.015  28.008  -0.161  1.00  0.00           C
ATOM   2348  O   LEU A 303     -24.685  26.845  -0.080  1.00  0.00           O
ATOM   2349  CB  LEU A 303     -23.617  29.465  -1.719  1.00  0.00           C
ATOM   2350  CG  LEU A 303     -23.297  29.783  -3.195  1.00  0.00           C
ATOM   2351  CD1 LEU A 303     -22.207  30.809  -3.388  1.00  0.00           C
ATOM   2352  CD2 LEU A 303     -22.774  28.419  -3.804  1.00  0.00           C
ATOM   2353  HN  LEU A 303     -25.865  30.588  -1.919  1.00  0.00           H
ATOM   2354  HA  LEU A 303     -24.883  28.075  -2.334  1.00  0.00           H
ATOM   2355  HB1 LEU A 303     -22.704  29.018  -1.271  1.00  0.00           H
ATOM   2356  HB2 LEU A 303     -23.737  30.463  -1.247  1.00  0.00           H
ATOM   2357  HG  LEU A 303     -24.191  30.083  -3.782  1.00  0.00           H
ATOM   2358 1HD1 LEU A 303     -21.220  30.477  -3.003  1.00  0.00           H
ATOM   2359 2HD1 LEU A 303     -22.375  31.683  -2.723  1.00  0.00           H
ATOM   2360 3HD1 LEU A 303     -21.983  31.036  -4.453  1.00  0.00           H
ATOM   2361 1HD2 LEU A 303     -22.100  28.618  -4.665  1.00  0.00           H
ATOM   2362 2HD2 LEU A 303     -23.615  27.828  -4.226  1.00  0.00           H
ATOM   2363 3HD2 LEU A 303     -22.147  27.758  -3.169  1.00  0.00           H
ATOM   2364  N   THR A 304     -25.554  28.694   0.868  1.00  0.00           N
ATOM   2365  CA  THR A 304     -25.659  28.160   2.234  1.00  0.00           C
ATOM   2366  C   THR A 304     -26.771  27.153   2.359  1.00  0.00           C
ATOM   2367  O   THR A 304     -26.628  26.073   2.937  1.00  0.00           O
ATOM   2368  CB  THR A 304     -25.703  29.100   3.367  1.00  0.00           C
ATOM   2369  CG2 THR A 304     -24.303  29.572   3.880  1.00  0.00           C
ATOM   2370  OG1 THR A 304     -26.353  30.232   3.030  1.00  0.00           O
ATOM   2371  HN  THR A 304     -25.764  29.660   0.740  1.00  0.00           H
ATOM   2372  HA  THR A 304     -24.717  27.651   2.375  1.00  0.00           H
ATOM   2373  HB  THR A 304     -26.346  28.672   4.166  1.00  0.00           H
ATOM   2374  HG1 THR A 304     -25.754  30.776   2.512  1.00  0.00           H
ATOM   2375 1HG2 THR A 304     -23.856  28.664   4.340  1.00  0.00           H
ATOM   2376 2HG2 THR A 304     -24.306  30.350   4.672  1.00  0.00           H
ATOM   2377 3HG2 THR A 304     -23.711  29.994   3.041  1.00  0.00           H
ATOM   2378  N   ILE A 305     -27.857  27.427   1.653  1.00  0.00           N
ATOM   2379  CA  ILE A 305     -28.956  26.532   1.615  1.00  0.00           C
ATOM   2380  C   ILE A 305     -28.584  25.334   0.818  1.00  0.00           C
ATOM   2381  O   ILE A 305     -28.907  24.241   1.166  1.00  0.00           O
ATOM   2382  CB  ILE A 305     -30.357  27.017   1.456  1.00  0.00           C
ATOM   2383  CG1 ILE A 305     -31.506  26.178   2.032  1.00  0.00           C
ATOM   2384  CG2 ILE A 305     -30.520  27.458  -0.067  1.00  0.00           C
ATOM   2385  CD  ILE A 305     -32.798  27.016   2.296  1.00  0.00           C
ATOM   2386  HN  ILE A 305     -27.862  28.308   1.186  1.00  0.00           H
ATOM   2387  HA  ILE A 305     -28.924  26.127   2.615  1.00  0.00           H
ATOM   2388  HB  ILE A 305     -30.335  27.947   2.065  1.00  0.00           H
ATOM   2389 1HG1 ILE A 305     -31.149  25.739   2.989  1.00  0.00           H
ATOM   2390 2HG1 ILE A 305     -31.642  25.259   1.423  1.00  0.00           H
ATOM   2391 1HG2 ILE A 305     -29.755  28.206  -0.370  1.00  0.00           H
ATOM   2392 2HG2 ILE A 305     -31.528  27.885  -0.258  1.00  0.00           H
ATOM   2393 3HG2 ILE A 305     -30.565  26.552  -0.709  1.00  0.00           H
ATOM   2394  HD1 ILE A 305     -33.059  27.573   1.372  1.00  0.00           H
ATOM   2395  HD2 ILE A 305     -32.584  27.839   3.011  1.00  0.00           H
ATOM   2396  HD3 ILE A 305     -33.534  26.293   2.709  1.00  0.00           H
ATOM   2397  N   THR A 306     -27.859  25.586  -0.285  1.00  0.00           N
ATOM   2398  CA  THR A 306     -27.350  24.525  -1.168  1.00  0.00           C
ATOM   2399  C   THR A 306     -26.456  23.421  -0.419  1.00  0.00           C
ATOM   2400  O   THR A 306     -26.669  22.244  -0.629  1.00  0.00           O
ATOM   2401  CB  THR A 306     -26.673  25.058  -2.374  1.00  0.00           C
ATOM   2402  CG2 THR A 306     -26.470  23.778  -3.268  1.00  0.00           C
ATOM   2403  OG1 THR A 306     -27.642  25.861  -3.083  1.00  0.00           O
ATOM   2404  HN  THR A 306     -27.778  26.516  -0.638  1.00  0.00           H
ATOM   2405  HA  THR A 306     -28.316  24.148  -1.468  1.00  0.00           H
ATOM   2406  HB  THR A 306     -25.728  25.602  -2.161  1.00  0.00           H
ATOM   2407  HG1 THR A 306     -27.833  26.677  -2.615  1.00  0.00           H
ATOM   2408 1HG2 THR A 306     -27.324  23.070  -3.207  1.00  0.00           H
ATOM   2409 2HG2 THR A 306     -25.515  23.310  -2.948  1.00  0.00           H
ATOM   2410 3HG2 THR A 306     -26.296  24.021  -4.339  1.00  0.00           H
ATOM   2411  N   TRP A 307     -25.481  23.892   0.399  1.00  0.00           N
ATOM   2412  CA  TRP A 307     -24.888  22.950   1.288  1.00  0.00           C
ATOM   2413  C   TRP A 307     -25.799  22.240   2.325  1.00  0.00           C
ATOM   2414  O   TRP A 307     -25.596  21.155   2.793  1.00  0.00           O
ATOM   2415  CB  TRP A 307     -23.610  23.593   1.924  1.00  0.00           C
ATOM   2416  CG  TRP A 307     -22.758  24.334   0.911  1.00  0.00           C
ATOM   2417  CD1 TRP A 307     -22.455  23.995  -0.363  1.00  0.00           C
ATOM   2418  CD2 TRP A 307     -22.214  25.693   1.140  1.00  0.00           C
ATOM   2419  CE2 TRP A 307     -21.648  26.093  -0.091  1.00  0.00           C
ATOM   2420  CE3 TRP A 307     -22.211  26.535   2.244  1.00  0.00           C
ATOM   2421  NE1 TRP A 307     -21.833  25.065  -0.983  1.00  0.00           N
ATOM   2422  CZ2 TRP A 307     -21.085  27.263  -0.222  1.00  0.00           C
ATOM   2423  CZ3 TRP A 307     -21.613  27.763   2.116  1.00  0.00           C
ATOM   2424  CH2 TRP A 307     -21.013  28.114   0.897  1.00  0.00           C
ATOM   2425  HN  TRP A 307     -25.202  24.846   0.468  1.00  0.00           H
ATOM   2426  HA  TRP A 307     -24.546  22.168   0.626  1.00  0.00           H
ATOM   2427  HB1 TRP A 307     -22.919  22.960   2.521  1.00  0.00           H
ATOM   2428  HB2 TRP A 307     -24.024  24.345   2.628  1.00  0.00           H
ATOM   2429  HD1 TRP A 307     -22.560  23.003  -0.778  1.00  0.00           H
ATOM   2430  HE1 TRP A 307     -21.739  25.185  -1.947  1.00  0.00           H
ATOM   2431  HE3 TRP A 307     -22.633  26.250   3.197  1.00  0.00           H
ATOM   2432  HZ2 TRP A 307     -20.608  27.534  -1.152  1.00  0.00           H
ATOM   2433  HZ3 TRP A 307     -21.430  28.353   3.001  1.00  0.00           H
ATOM   2434  HH2 TRP A 307     -20.483  29.054   0.852  1.00  0.00           H
ATOM   2435  N   PHE A 308     -26.852  22.885   2.843  1.00  0.00           N
ATOM   2436  CA  PHE A 308     -27.897  22.244   3.666  1.00  0.00           C
ATOM   2437  C   PHE A 308     -28.679  21.218   2.884  1.00  0.00           C
ATOM   2438  O   PHE A 308     -29.046  20.151   3.309  1.00  0.00           O
ATOM   2439  CB  PHE A 308     -28.803  23.343   4.327  1.00  0.00           C
ATOM   2440  CG  PHE A 308     -29.766  22.755   5.242  1.00  0.00           C
ATOM   2441  CD1 PHE A 308     -31.137  23.244   5.318  1.00  0.00           C
ATOM   2442  CD2 PHE A 308     -29.414  21.826   6.254  1.00  0.00           C
ATOM   2443  CE1 PHE A 308     -32.073  22.790   6.188  1.00  0.00           C
ATOM   2444  CE2 PHE A 308     -30.407  21.152   7.014  1.00  0.00           C
ATOM   2445  CZ  PHE A 308     -31.739  21.617   6.931  1.00  0.00           C
ATOM   2446  HN  PHE A 308     -26.897  23.859   2.634  1.00  0.00           H
ATOM   2447  HA  PHE A 308     -27.428  21.699   4.471  1.00  0.00           H
ATOM   2448  HB1 PHE A 308     -29.308  23.902   3.511  1.00  0.00           H
ATOM   2449  HB2 PHE A 308     -28.098  23.937   4.947  1.00  0.00           H
ATOM   2450  HD1 PHE A 308     -31.332  24.129   4.731  1.00  0.00           H
ATOM   2451  HD2 PHE A 308     -28.391  21.488   6.316  1.00  0.00           H
ATOM   2452  HE1 PHE A 308     -33.113  23.084   6.182  1.00  0.00           H
ATOM   2453  HE2 PHE A 308     -30.157  20.499   7.837  1.00  0.00           H
ATOM   2454  HZ  PHE A 308     -32.516  21.173   7.536  1.00  0.00           H
ATOM   2455  N   LEU A 309     -29.060  21.583   1.645  1.00  0.00           N
ATOM   2456  CA  LEU A 309     -29.613  20.573   0.649  1.00  0.00           C
ATOM   2457  C   LEU A 309     -28.695  19.406   0.440  1.00  0.00           C
ATOM   2458  O   LEU A 309     -29.126  18.269   0.444  1.00  0.00           O
ATOM   2459  CB  LEU A 309     -29.942  21.225  -0.718  1.00  0.00           C
ATOM   2460  CG  LEU A 309     -30.947  22.479  -0.643  1.00  0.00           C
ATOM   2461  CD1 LEU A 309     -31.184  23.006  -2.042  1.00  0.00           C
ATOM   2462  CD2 LEU A 309     -32.228  22.056   0.119  1.00  0.00           C
ATOM   2463  HN  LEU A 309     -29.005  22.525   1.324  1.00  0.00           H
ATOM   2464  HA  LEU A 309     -30.444  20.035   1.080  1.00  0.00           H
ATOM   2465  HB1 LEU A 309     -30.337  20.422  -1.377  1.00  0.00           H
ATOM   2466  HB2 LEU A 309     -29.048  21.659  -1.214  1.00  0.00           H
ATOM   2467  HG  LEU A 309     -30.583  23.335  -0.036  1.00  0.00           H
ATOM   2468 1HD1 LEU A 309     -30.407  23.680  -2.460  1.00  0.00           H
ATOM   2469 2HD1 LEU A 309     -32.141  23.566  -1.977  1.00  0.00           H
ATOM   2470 3HD1 LEU A 309     -31.317  22.244  -2.841  1.00  0.00           H
ATOM   2471 1HD2 LEU A 309     -32.601  21.122  -0.354  1.00  0.00           H
ATOM   2472 2HD2 LEU A 309     -33.009  22.806  -0.127  1.00  0.00           H
ATOM   2473 3HD2 LEU A 309     -31.940  21.908   1.182  1.00  0.00           H
ATOM   2474  N   ALA A 310     -27.384  19.620   0.272  1.00  0.00           N
ATOM   2475  CA  ALA A 310     -26.396  18.596   0.121  1.00  0.00           C
ATOM   2476  C   ALA A 310     -26.422  17.710   1.417  1.00  0.00           C
ATOM   2477  O   ALA A 310     -26.591  16.469   1.342  1.00  0.00           O
ATOM   2478  CB  ALA A 310     -25.053  19.252  -0.167  1.00  0.00           C
ATOM   2479  HN  ALA A 310     -27.106  20.575   0.195  1.00  0.00           H
ATOM   2480  HA  ALA A 310     -26.763  17.922  -0.638  1.00  0.00           H
ATOM   2481  HB1 ALA A 310     -25.207  20.195  -0.735  1.00  0.00           H
ATOM   2482  HB2 ALA A 310     -24.448  18.609  -0.841  1.00  0.00           H
ATOM   2483  HB3 ALA A 310     -24.548  19.620   0.751  1.00  0.00           H
ATOM   2484  N   ALA A 311     -26.562  18.299   2.630  1.00  0.00           N
ATOM   2485  CA  ALA A 311     -26.747  17.559   3.834  1.00  0.00           C
ATOM   2486  C   ALA A 311     -28.061  16.881   4.104  1.00  0.00           C
ATOM   2487  O   ALA A 311     -27.961  15.708   4.434  1.00  0.00           O
ATOM   2488  CB  ALA A 311     -26.436  18.513   4.944  1.00  0.00           C
ATOM   2489  HN  ALA A 311     -26.513  19.289   2.747  1.00  0.00           H
ATOM   2490  HA  ALA A 311     -26.059  16.728   3.791  1.00  0.00           H
ATOM   2491  HB1 ALA A 311     -26.572  17.996   5.918  1.00  0.00           H
ATOM   2492  HB2 ALA A 311     -27.173  19.342   4.981  1.00  0.00           H
ATOM   2493  HB3 ALA A 311     -25.459  19.023   4.802  1.00  0.00           H
ATOM   2494  N   GLY A 312     -29.258  17.381   3.765  1.00  0.00           N
ATOM   2495  CA  GLY A 312     -30.474  16.608   3.755  1.00  0.00           C
ATOM   2496  C   GLY A 312     -30.583  15.520   2.732  1.00  0.00           C
ATOM   2497  O   GLY A 312     -31.298  14.522   2.875  1.00  0.00           O
ATOM   2498  HN  GLY A 312     -29.253  18.273   3.321  1.00  0.00           H
ATOM   2499  HA1 GLY A 312     -31.222  17.372   3.599  1.00  0.00           H
ATOM   2500  HA2 GLY A 312     -30.644  16.281   4.770  1.00  0.00           H
ATOM   2501  N   ARG A 313     -29.847  15.649   1.604  1.00  0.00           N
ATOM   2502  CA  ARG A 313     -29.558  14.520   0.699  1.00  0.00           C
ATOM   2503  C   ARG A 313     -28.487  13.530   1.246  1.00  0.00           C
ATOM   2504  O   ARG A 313     -28.301  12.498   0.657  1.00  0.00           O
ATOM   2505  CB  ARG A 313     -29.272  15.004  -0.736  1.00  0.00           C
ATOM   2506  CG  ARG A 313     -30.486  15.262  -1.667  1.00  0.00           C
ATOM   2507  CD  ARG A 313     -31.473  16.291  -1.071  1.00  0.00           C
ATOM   2508  NE  ARG A 313     -32.638  16.373  -1.964  1.00  0.00           N
ATOM   2509  CZ  ARG A 313     -33.402  17.436  -2.292  1.00  0.00           C
ATOM   2510  NH1 ARG A 313     -33.299  18.517  -1.619  1.00  0.00           N
ATOM   2511  NH2 ARG A 313     -34.476  17.243  -3.073  1.00  0.00           N
ATOM   2512  HN  ARG A 313     -29.379  16.521   1.472  1.00  0.00           H
ATOM   2513  HA  ARG A 313     -30.514  14.019   0.652  1.00  0.00           H
ATOM   2514  HB1 ARG A 313     -28.540  14.357  -1.264  1.00  0.00           H
ATOM   2515  HB2 ARG A 313     -28.803  16.011  -0.709  1.00  0.00           H
ATOM   2516  HG1 ARG A 313     -30.959  14.258  -1.717  1.00  0.00           H
ATOM   2517  HG2 ARG A 313     -30.118  15.711  -2.615  1.00  0.00           H
ATOM   2518  HD1 ARG A 313     -30.986  17.288  -1.022  1.00  0.00           H
ATOM   2519  HD2 ARG A 313     -31.946  16.087  -0.086  1.00  0.00           H
ATOM   2520  HE  ARG A 313     -32.845  15.585  -2.542  1.00  0.00           H
ATOM   2521 1HH1 ARG A 313     -34.002  19.203  -1.803  1.00  0.00           H
ATOM   2522 2HH1 ARG A 313     -32.913  18.371  -0.707  1.00  0.00           H
ATOM   2523 1HH2 ARG A 313     -34.578  16.387  -3.580  1.00  0.00           H
ATOM   2524 2HH2 ARG A 313     -35.013  18.035  -3.359  1.00  0.00           H
ATOM   2525  N   LYS A 314     -27.870  13.739   2.413  1.00  0.00           N
ATOM   2526  CA  LYS A 314     -26.867  12.981   3.032  1.00  0.00           C
ATOM   2527  C   LYS A 314     -25.585  12.961   2.252  1.00  0.00           C
ATOM   2528  O   LYS A 314     -24.933  11.927   2.021  1.00  0.00           O
ATOM   2529  CB  LYS A 314     -27.440  11.601   3.483  1.00  0.00           C
ATOM   2530  CG  LYS A 314     -28.493  11.624   4.519  1.00  0.00           C
ATOM   2531  CD  LYS A 314     -28.937  10.182   4.932  1.00  0.00           C
ATOM   2532  CE  LYS A 314     -29.803  10.118   6.192  1.00  0.00           C
ATOM   2533  NZ  LYS A 314     -30.100   8.708   6.603  1.00  0.00           N
ATOM   2534  HN  LYS A 314     -28.057  14.545   2.969  1.00  0.00           H
ATOM   2535  HA  LYS A 314     -26.667  13.466   3.976  1.00  0.00           H
ATOM   2536  HB1 LYS A 314     -26.613  10.972   3.875  1.00  0.00           H
ATOM   2537  HB2 LYS A 314     -27.762  11.011   2.598  1.00  0.00           H
ATOM   2538  HG1 LYS A 314     -29.340  12.170   4.051  1.00  0.00           H
ATOM   2539  HG2 LYS A 314     -28.049  12.200   5.359  1.00  0.00           H
ATOM   2540  HD1 LYS A 314     -28.017   9.627   5.217  1.00  0.00           H
ATOM   2541  HD2 LYS A 314     -29.594   9.815   4.115  1.00  0.00           H
ATOM   2542  HE1 LYS A 314     -30.787  10.575   5.951  1.00  0.00           H
ATOM   2543  HE2 LYS A 314     -29.216  10.620   6.992  1.00  0.00           H
ATOM   2544  HZ1 LYS A 314     -31.104   8.529   6.807  1.00  0.00           H
ATOM   2545  HZ2 LYS A 314     -29.445   8.395   7.347  1.00  0.00           H
ATOM   2546  HZ3 LYS A 314     -29.787   8.131   5.797  1.00  0.00           H
ATOM   2547  N   TRP A 315     -25.242  14.116   1.563  1.00  0.00           N
ATOM   2548  CA  TRP A 315     -23.923  14.281   0.922  1.00  0.00           C
ATOM   2549  C   TRP A 315     -23.902  13.662  -0.452  1.00  0.00           C
ATOM   2550  O   TRP A 315     -23.267  12.679  -0.770  1.00  0.00           O
ATOM   2551  CB  TRP A 315     -22.674  13.999   1.840  1.00  0.00           C
ATOM   2552  CG  TRP A 315     -21.318  14.292   1.297  1.00  0.00           C
ATOM   2553  CD1 TRP A 315     -20.435  13.268   1.097  1.00  0.00           C
ATOM   2554  CD2 TRP A 315     -20.788  15.464   0.628  1.00  0.00           C
ATOM   2555  CE2 TRP A 315     -19.610  14.968   0.062  1.00  0.00           C
ATOM   2556  CE3 TRP A 315     -21.258  16.704   0.316  1.00  0.00           C
ATOM   2557  NE1 TRP A 315     -19.367  13.700   0.359  1.00  0.00           N
ATOM   2558  CZ2 TRP A 315     -18.795  15.743  -0.745  1.00  0.00           C
ATOM   2559  CZ3 TRP A 315     -20.341  17.554  -0.277  1.00  0.00           C
ATOM   2560  CH2 TRP A 315     -19.185  17.136  -0.912  1.00  0.00           C
ATOM   2561  HN  TRP A 315     -25.847  14.906   1.515  1.00  0.00           H
ATOM   2562  HA  TRP A 315     -23.937  15.351   0.774  1.00  0.00           H
ATOM   2563  HB1 TRP A 315     -22.701  12.981   2.287  1.00  0.00           H
ATOM   2564  HB2 TRP A 315     -22.747  14.679   2.715  1.00  0.00           H
ATOM   2565  HD1 TRP A 315     -20.511  12.261   1.483  1.00  0.00           H
ATOM   2566  HE1 TRP A 315     -18.713  13.037   0.068  1.00  0.00           H
ATOM   2567  HE3 TRP A 315     -22.229  17.127   0.525  1.00  0.00           H
ATOM   2568  HZ2 TRP A 315     -18.009  15.323  -1.356  1.00  0.00           H
ATOM   2569  HZ3 TRP A 315     -20.676  18.569  -0.430  1.00  0.00           H
ATOM   2570  HH2 TRP A 315     -18.555  17.787  -1.500  1.00  0.00           H
ATOM   2571  N   SER A 316     -24.820  14.263  -1.287  1.00  0.00           N
ATOM   2572  CA  SER A 316     -24.657  13.993  -2.693  1.00  0.00           C
ATOM   2573  C   SER A 316     -25.093  15.184  -3.477  1.00  0.00           C
ATOM   2574  O   SER A 316     -25.909  15.988  -3.061  1.00  0.00           O
ATOM   2575  CB  SER A 316     -25.379  12.702  -3.196  1.00  0.00           C
ATOM   2576  OG  SER A 316     -25.138  12.364  -4.577  1.00  0.00           O
ATOM   2577  HN  SER A 316     -25.402  15.036  -1.046  1.00  0.00           H
ATOM   2578  HA  SER A 316     -23.632  13.774  -2.958  1.00  0.00           H
ATOM   2579  HB1 SER A 316     -26.479  12.841  -3.128  1.00  0.00           H
ATOM   2580  HB2 SER A 316     -25.158  11.817  -2.562  1.00  0.00           H
ATOM   2581  HG1 SER A 316     -25.631  11.571  -4.800  1.00  0.00           H
ATOM   2582  N   CYS A 317     -24.593  15.285  -4.683  1.00  0.00           N
ATOM   2583  CA  CYS A 317     -25.110  16.214  -5.653  1.00  0.00           C
ATOM   2584  C   CYS A 317     -26.233  15.701  -6.527  1.00  0.00           C
ATOM   2585  O   CYS A 317     -26.825  16.420  -7.307  1.00  0.00           O
ATOM   2586  CB  CYS A 317     -23.971  16.773  -6.534  1.00  0.00           C
ATOM   2587  SG  CYS A 317     -22.587  17.753  -5.695  1.00  0.00           S
ATOM   2588  HN  CYS A 317     -23.898  14.607  -4.909  1.00  0.00           H
ATOM   2589  HA  CYS A 317     -25.577  17.094  -5.234  1.00  0.00           H
ATOM   2590  HB1 CYS A 317     -24.398  17.323  -7.400  1.00  0.00           H
ATOM   2591  HB2 CYS A 317     -23.504  15.896  -7.032  1.00  0.00           H
ATOM   2592  HG1 CYS A 317     -22.213  16.809  -4.843  1.00  0.00           H
ATOM   2593  N   GLU A 318     -26.698  14.421  -6.360  1.00  0.00           N
ATOM   2594  CA  GLU A 318     -27.931  13.865  -6.914  1.00  0.00           C
ATOM   2595  C   GLU A 318     -29.156  14.616  -6.484  1.00  0.00           C
ATOM   2596  O   GLU A 318     -29.383  14.761  -5.301  1.00  0.00           O
ATOM   2597  CB  GLU A 318     -27.990  12.393  -6.756  1.00  0.00           C
ATOM   2598  CG  GLU A 318     -26.816  11.617  -7.439  1.00  0.00           C
ATOM   2599  CD  GLU A 318     -26.463  10.216  -6.907  1.00  0.00           C
ATOM   2600  OE1 GLU A 318     -26.134  10.146  -5.661  1.00  0.00           O
ATOM   2601  OE2 GLU A 318     -26.535   9.208  -7.619  1.00  0.00           O
ATOM   2602  HN  GLU A 318     -26.187  13.791  -5.781  1.00  0.00           H
ATOM   2603  HA  GLU A 318     -27.902  13.956  -7.991  1.00  0.00           H
ATOM   2604  HB1 GLU A 318     -28.908  12.007  -7.248  1.00  0.00           H
ATOM   2605  HB2 GLU A 318     -27.905  12.242  -5.659  1.00  0.00           H
ATOM   2606  HG1 GLU A 318     -25.916  12.239  -7.247  1.00  0.00           H
ATOM   2607  HG2 GLU A 318     -26.909  11.557  -8.544  1.00  0.00           H
ATOM   2608  N   ALA A 319     -30.012  15.053  -7.440  1.00  0.00           N
ATOM   2609  CA  ALA A 319     -31.283  15.809  -7.247  1.00  0.00           C
ATOM   2610  C   ALA A 319     -31.136  17.225  -6.623  1.00  0.00           C
ATOM   2611  O   ALA A 319     -31.907  17.631  -5.767  1.00  0.00           O
ATOM   2612  CB  ALA A 319     -32.332  14.981  -6.437  1.00  0.00           C
ATOM   2613  HN  ALA A 319     -29.663  14.940  -8.367  1.00  0.00           H
ATOM   2614  HA  ALA A 319     -31.731  16.023  -8.206  1.00  0.00           H
ATOM   2615  HB1 ALA A 319     -32.447  13.972  -6.887  1.00  0.00           H
ATOM   2616  HB2 ALA A 319     -33.375  15.348  -6.538  1.00  0.00           H
ATOM   2617  HB3 ALA A 319     -31.989  14.693  -5.420  1.00  0.00           H
ATOM   2618  N   ILE A 320     -30.083  17.969  -7.003  1.00  0.00           N
ATOM   2619  CA  ILE A 320     -29.731  19.274  -6.488  1.00  0.00           C
ATOM   2620  C   ILE A 320     -30.000  20.268  -7.527  1.00  0.00           C
ATOM   2621  O   ILE A 320     -30.603  21.311  -7.318  1.00  0.00           O
ATOM   2622  CB  ILE A 320     -28.325  19.218  -5.964  1.00  0.00           C
ATOM   2623  CG1 ILE A 320     -28.112  18.375  -4.596  1.00  0.00           C
ATOM   2624  CG2 ILE A 320     -27.913  20.619  -5.630  1.00  0.00           C
ATOM   2625  CD  ILE A 320     -29.002  18.720  -3.426  1.00  0.00           C
ATOM   2626  HN  ILE A 320     -29.484  17.599  -7.708  1.00  0.00           H
ATOM   2627  HA  ILE A 320     -30.294  19.522  -5.600  1.00  0.00           H
ATOM   2628  HB  ILE A 320     -27.566  18.836  -6.680  1.00  0.00           H
ATOM   2629 1HG1 ILE A 320     -27.034  18.429  -4.337  1.00  0.00           H
ATOM   2630 2HG1 ILE A 320     -28.372  17.330  -4.868  1.00  0.00           H
ATOM   2631 1HG2 ILE A 320     -28.619  21.077  -4.905  1.00  0.00           H
ATOM   2632 2HG2 ILE A 320     -27.899  21.224  -6.561  1.00  0.00           H
ATOM   2633 3HG2 ILE A 320     -26.853  20.655  -5.301  1.00  0.00           H
ATOM   2634  HD1 ILE A 320     -28.821  18.191  -2.466  1.00  0.00           H
ATOM   2635  HD2 ILE A 320     -30.025  18.395  -3.712  1.00  0.00           H
ATOM   2636  HD3 ILE A 320     -29.159  19.777  -3.120  1.00  0.00           H
ATOM   2637  N   GLU A 321     -29.761  19.810  -8.757  1.00  0.00           N
ATOM   2638  CA  GLU A 321     -30.243  20.581  -9.955  1.00  0.00           C
ATOM   2639  C   GLU A 321     -31.760  20.499 -10.272  1.00  0.00           C
ATOM   2640  O   GLU A 321     -32.314  19.402 -10.224  1.00  0.00           O
ATOM   2641  CB  GLU A 321     -29.429  20.265 -11.292  1.00  0.00           C
ATOM   2642  CG  GLU A 321     -27.923  20.551 -11.151  1.00  0.00           C
ATOM   2643  CD  GLU A 321     -27.124  20.305 -12.434  1.00  0.00           C
ATOM   2644  OE1 GLU A 321     -26.425  19.251 -12.503  1.00  0.00           O
ATOM   2645  OE2 GLU A 321     -27.252  21.140 -13.349  1.00  0.00           O
ATOM   2646  HN  GLU A 321     -29.278  18.956  -8.938  1.00  0.00           H
ATOM   2647  HA  GLU A 321     -30.097  21.637  -9.783  1.00  0.00           H
ATOM   2648  HB1 GLU A 321     -29.742  20.861 -12.175  1.00  0.00           H
ATOM   2649  HB2 GLU A 321     -29.502  19.170 -11.471  1.00  0.00           H
ATOM   2650  HG1 GLU A 321     -27.532  19.823 -10.409  1.00  0.00           H
ATOM   2651  HG2 GLU A 321     -27.720  21.579 -10.781  1.00  0.00           H
ATOM   2652  N   GLN A 322     -32.421  21.652 -10.477  1.00  0.00           N
ATOM   2653  CA  GLN A 322     -33.890  21.800 -10.704  1.00  0.00           C
ATOM   2654  C   GLN A 322     -34.738  21.573  -9.465  1.00  0.00           C
ATOM   2655  O   GLN A 322     -35.989  21.610  -9.439  1.00  0.00           O
ATOM   2656  CB  GLN A 322     -34.388  21.046 -11.960  1.00  0.00           C
ATOM   2657  CG  GLN A 322     -33.747  21.439 -13.258  1.00  0.00           C
ATOM   2658  CD  GLN A 322     -34.343  20.618 -14.443  1.00  0.00           C
ATOM   2659  NE2 GLN A 322     -35.226  21.271 -15.231  1.00  0.00           N
ATOM   2660  OE1 GLN A 322     -34.036  19.439 -14.600  1.00  0.00           O
ATOM   2661  HN  GLN A 322     -31.943  22.526 -10.524  1.00  0.00           H
ATOM   2662  HA  GLN A 322     -33.995  22.840 -10.978  1.00  0.00           H
ATOM   2663  HB1 GLN A 322     -35.482  21.240 -11.971  1.00  0.00           H
ATOM   2664  HB2 GLN A 322     -34.174  19.971 -11.775  1.00  0.00           H
ATOM   2665  HG1 GLN A 322     -32.644  21.325 -13.328  1.00  0.00           H
ATOM   2666  HG2 GLN A 322     -33.978  22.525 -13.304  1.00  0.00           H
ATOM   2667 1HE2 GLN A 322     -35.856  21.906 -14.785  1.00  0.00           H
ATOM   2668 2HE2 GLN A 322     -35.534  20.745 -16.023  1.00  0.00           H
ATOM   2669  N   LYS A 323     -33.983  21.348  -8.300  1.00  0.00           N
ATOM   2670  CA  LYS A 323     -34.545  21.308  -6.978  1.00  0.00           C
ATOM   2671  C   LYS A 323     -34.397  22.530  -6.123  1.00  0.00           C
ATOM   2672  O   LYS A 323     -34.617  22.529  -4.914  1.00  0.00           O
ATOM   2673  CB  LYS A 323     -34.030  20.174  -6.149  1.00  0.00           C
ATOM   2674  CG  LYS A 323     -34.432  18.874  -6.896  1.00  0.00           C
ATOM   2675  CD  LYS A 323     -35.953  18.705  -7.216  1.00  0.00           C
ATOM   2676  CE  LYS A 323     -36.371  17.259  -7.368  1.00  0.00           C
ATOM   2677  NZ  LYS A 323     -35.594  16.644  -8.436  1.00  0.00           N
ATOM   2678  HN  LYS A 323     -33.013  21.476  -8.495  1.00  0.00           H
ATOM   2679  HA  LYS A 323     -35.615  21.169  -7.027  1.00  0.00           H
ATOM   2680  HB1 LYS A 323     -34.462  20.028  -5.136  1.00  0.00           H
ATOM   2681  HB2 LYS A 323     -32.955  20.276  -5.886  1.00  0.00           H
ATOM   2682  HG1 LYS A 323     -34.160  18.028  -6.230  1.00  0.00           H
ATOM   2683  HG2 LYS A 323     -33.794  18.615  -7.768  1.00  0.00           H
ATOM   2684  HD1 LYS A 323     -36.251  19.299  -8.106  1.00  0.00           H
ATOM   2685  HD2 LYS A 323     -36.549  19.200  -6.420  1.00  0.00           H
ATOM   2686  HE1 LYS A 323     -37.446  17.249  -7.648  1.00  0.00           H
ATOM   2687  HE2 LYS A 323     -36.184  16.643  -6.461  1.00  0.00           H
ATOM   2688  HZ1 LYS A 323     -35.877  17.042  -9.355  1.00  0.00           H
ATOM   2689  HZ2 LYS A 323     -35.751  15.618  -8.365  1.00  0.00           H
ATOM   2690  HZ3 LYS A 323     -34.569  16.797  -8.350  1.00  0.00           H
ATOM   2691  N   ALA A 324     -33.960  23.637  -6.727  1.00  0.00           N
ATOM   2692  CA  ALA A 324     -33.790  24.863  -6.011  1.00  0.00           C
ATOM   2693  C   ALA A 324     -34.312  26.116  -6.639  1.00  0.00           C
ATOM   2694  O   ALA A 324     -33.967  27.265  -6.418  1.00  0.00           O
ATOM   2695  CB  ALA A 324     -32.279  25.131  -6.006  1.00  0.00           C
ATOM   2696  HN  ALA A 324     -33.671  23.627  -7.680  1.00  0.00           H
ATOM   2697  HA  ALA A 324     -34.172  24.855  -5.001  1.00  0.00           H
ATOM   2698  HB1 ALA A 324     -31.843  25.585  -6.922  1.00  0.00           H
ATOM   2699  HB2 ALA A 324     -31.692  24.237  -5.701  1.00  0.00           H
ATOM   2700  HB3 ALA A 324     -32.109  25.828  -5.158  1.00  0.00           H
ATOM   2701  N   VAL A 325     -35.285  25.882  -7.518  1.00  0.00           N
ATOM   2702  CA  VAL A 325     -35.946  26.796  -8.435  1.00  0.00           C
ATOM   2703  C   VAL A 325     -36.631  28.026  -7.871  1.00  0.00           C
ATOM   2704  O   VAL A 325     -36.310  29.150  -8.230  1.00  0.00           O
ATOM   2705  CB  VAL A 325     -36.785  26.177  -9.518  1.00  0.00           C
ATOM   2706  CG1 VAL A 325     -35.866  25.070 -10.118  1.00  0.00           C
ATOM   2707  CG2 VAL A 325     -38.184  25.700  -8.935  1.00  0.00           C
ATOM   2708  HN  VAL A 325     -35.529  24.954  -7.790  1.00  0.00           H
ATOM   2709  HA  VAL A 325     -35.055  27.216  -8.879  1.00  0.00           H
ATOM   2710  HB  VAL A 325     -36.866  26.902 -10.356  1.00  0.00           H
ATOM   2711 1HG1 VAL A 325     -36.112  24.933 -11.192  1.00  0.00           H
ATOM   2712 2HG1 VAL A 325     -36.029  24.073  -9.654  1.00  0.00           H
ATOM   2713 3HG1 VAL A 325     -34.818  25.424 -10.023  1.00  0.00           H
ATOM   2714 1HG2 VAL A 325     -38.928  26.521  -8.844  1.00  0.00           H
ATOM   2715 2HG2 VAL A 325     -38.025  25.315  -7.904  1.00  0.00           H
ATOM   2716 3HG2 VAL A 325     -38.556  25.012  -9.724  1.00  0.00           H
ATOM   2717  N   TRP A 326     -37.497  27.937  -6.840  1.00  0.00           N
ATOM   2718  CA  TRP A 326     -38.312  29.053  -6.317  1.00  0.00           C
ATOM   2719  C   TRP A 326     -37.456  30.062  -5.613  1.00  0.00           C
ATOM   2720  O   TRP A 326     -37.594  31.296  -5.731  1.00  0.00           O
ATOM   2721  CB  TRP A 326     -39.657  28.559  -5.599  1.00  0.00           C
ATOM   2722  CG  TRP A 326     -40.691  27.922  -6.507  1.00  0.00           C
ATOM   2723  CD1 TRP A 326     -40.815  26.593  -6.779  1.00  0.00           C
ATOM   2724  CD2 TRP A 326     -41.870  28.583  -7.043  1.00  0.00           C
ATOM   2725  CE2 TRP A 326     -42.546  27.574  -7.819  1.00  0.00           C
ATOM   2726  CE3 TRP A 326     -42.309  29.932  -7.064  1.00  0.00           C
ATOM   2727  NE1 TRP A 326     -41.899  26.370  -7.688  1.00  0.00           N
ATOM   2728  CZ2 TRP A 326     -43.525  27.966  -8.699  1.00  0.00           C
ATOM   2729  CZ3 TRP A 326     -43.338  30.202  -7.965  1.00  0.00           C
ATOM   2730  CH2 TRP A 326     -44.002  29.288  -8.739  1.00  0.00           C
ATOM   2731  HN  TRP A 326     -37.761  27.011  -6.582  1.00  0.00           H
ATOM   2732  HA  TRP A 326     -38.726  29.644  -7.121  1.00  0.00           H
ATOM   2733  HB1 TRP A 326     -40.026  29.465  -5.074  1.00  0.00           H
ATOM   2734  HB2 TRP A 326     -39.459  27.767  -4.845  1.00  0.00           H
ATOM   2735  HD1 TRP A 326     -40.201  25.835  -6.312  1.00  0.00           H
ATOM   2736  HE1 TRP A 326     -42.063  25.627  -8.299  1.00  0.00           H
ATOM   2737  HE3 TRP A 326     -41.870  30.739  -6.496  1.00  0.00           H
ATOM   2738  HZ2 TRP A 326     -44.087  27.282  -9.317  1.00  0.00           H
ATOM   2739  HZ3 TRP A 326     -43.777  31.188  -7.955  1.00  0.00           H
ATOM   2740  HH2 TRP A 326     -44.944  29.430  -9.247  1.00  0.00           H
ATOM   2741  N   PHE A 327     -36.538  29.502  -4.776  1.00  0.00           N
ATOM   2742  CA  PHE A 327     -35.475  30.312  -4.232  1.00  0.00           C
ATOM   2743  C   PHE A 327     -34.653  30.999  -5.289  1.00  0.00           C
ATOM   2744  O   PHE A 327     -34.337  32.196  -5.180  1.00  0.00           O
ATOM   2745  CB  PHE A 327     -34.395  29.448  -3.460  1.00  0.00           C
ATOM   2746  CG  PHE A 327     -34.847  28.578  -2.434  1.00  0.00           C
ATOM   2747  CD1 PHE A 327     -34.314  27.256  -2.201  1.00  0.00           C
ATOM   2748  CD2 PHE A 327     -35.955  28.895  -1.572  1.00  0.00           C
ATOM   2749  CE1 PHE A 327     -34.786  26.258  -1.258  1.00  0.00           C
ATOM   2750  CE2 PHE A 327     -36.399  27.962  -0.640  1.00  0.00           C
ATOM   2751  CZ  PHE A 327     -35.817  26.702  -0.497  1.00  0.00           C
ATOM   2752  HN  PHE A 327     -36.572  28.530  -4.554  1.00  0.00           H
ATOM   2753  HA  PHE A 327     -35.967  31.046  -3.610  1.00  0.00           H
ATOM   2754  HB1 PHE A 327     -33.517  29.948  -2.997  1.00  0.00           H
ATOM   2755  HB2 PHE A 327     -33.820  28.791  -4.148  1.00  0.00           H
ATOM   2756  HD1 PHE A 327     -33.480  26.896  -2.784  1.00  0.00           H
ATOM   2757  HD2 PHE A 327     -36.415  29.852  -1.769  1.00  0.00           H
ATOM   2758  HE1 PHE A 327     -34.397  25.262  -1.114  1.00  0.00           H
ATOM   2759  HE2 PHE A 327     -37.214  28.330  -0.034  1.00  0.00           H
ATOM   2760  HZ  PHE A 327     -36.378  26.065   0.171  1.00  0.00           H
HETATM 2761  N   HSD A 328     -34.204  30.248  -6.323  1.00  0.00           N
HETATM 2762  CA  HSD A 328     -33.403  30.882  -7.322  1.00  0.00           C
HETATM 2763  C   HSD A 328     -34.032  32.043  -7.990  1.00  0.00           C
HETATM 2764  O   HSD A 328     -33.424  33.090  -8.275  1.00  0.00           O
HETATM 2765  CB  HSD A 328     -32.984  29.769  -8.391  1.00  0.00           C
HETATM 2766  CG  HSD A 328     -31.793  28.851  -7.939  1.00  0.00           C
HETATM 2767  CD2 HSD A 328     -31.401  28.426  -6.700  1.00  0.00           C
HETATM 2768  ND1 HSD A 328     -30.862  28.359  -8.854  1.00  0.00           N
HETATM 2769  CE1 HSD A 328     -29.923  27.663  -8.152  1.00  0.00           C
HETATM 2770  NE2 HSD A 328     -30.150  27.703  -6.834  1.00  0.00           N
HETATM 2771  HN  HSD A 328     -34.442  29.289  -6.454  1.00  0.00           H
HETATM 2772  HA  HSD A 328     -32.538  31.309  -6.836  1.00  0.00           H
HETATM 2773  HB1 HSD A 328     -32.671  30.191  -9.370  1.00  0.00           H
HETATM 2774  HB2 HSD A 328     -33.869  29.159  -8.669  1.00  0.00           H
HETATM 2775  HD1 HSD A 328     -30.771  28.522  -9.837  1.00  0.00           H
HETATM 2776  HD2 HSD A 328     -31.779  28.665  -5.714  1.00  0.00           H
HETATM 2777  HE1 HSD A 328     -29.237  26.986  -8.659  1.00  0.00           H
ATOM   2778  N   ALA A 329     -35.366  31.952  -8.336  1.00  0.00           N
ATOM   2779  CA  ALA A 329     -36.167  33.054  -8.957  1.00  0.00           C
ATOM   2780  C   ALA A 329     -36.393  34.161  -7.950  1.00  0.00           C
ATOM   2781  O   ALA A 329     -36.045  35.236  -8.415  1.00  0.00           O
ATOM   2782  CB  ALA A 329     -37.508  32.552  -9.482  1.00  0.00           C
ATOM   2783  HN  ALA A 329     -35.885  31.188  -7.960  1.00  0.00           H
ATOM   2784  HA  ALA A 329     -35.514  33.451  -9.721  1.00  0.00           H
ATOM   2785  HB1 ALA A 329     -37.410  31.518  -9.876  1.00  0.00           H
ATOM   2786  HB2 ALA A 329     -37.937  33.310 -10.172  1.00  0.00           H
ATOM   2787  HB3 ALA A 329     -38.175  32.406  -8.605  1.00  0.00           H
ATOM   2788  N   VAL A 330     -36.678  33.901  -6.664  1.00  0.00           N
ATOM   2789  CA  VAL A 330     -36.440  34.987  -5.642  1.00  0.00           C
ATOM   2790  C   VAL A 330     -35.012  35.622  -5.625  1.00  0.00           C
ATOM   2791  O   VAL A 330     -34.954  36.819  -5.557  1.00  0.00           O
ATOM   2792  CB  VAL A 330     -36.964  34.495  -4.237  1.00  0.00           C
ATOM   2793  CG1 VAL A 330     -36.391  35.368  -3.042  1.00  0.00           C
ATOM   2794  CG2 VAL A 330     -38.490  34.447  -4.123  1.00  0.00           C
ATOM   2795  HN  VAL A 330     -36.957  32.986  -6.383  1.00  0.00           H
ATOM   2796  HA  VAL A 330     -37.085  35.789  -5.968  1.00  0.00           H
ATOM   2797  HB  VAL A 330     -36.496  33.501  -4.080  1.00  0.00           H
ATOM   2798 1HG1 VAL A 330     -35.284  35.286  -3.010  1.00  0.00           H
ATOM   2799 2HG1 VAL A 330     -36.808  34.999  -2.080  1.00  0.00           H
ATOM   2800 3HG1 VAL A 330     -36.470  36.455  -3.253  1.00  0.00           H
ATOM   2801 1HG2 VAL A 330     -39.025  33.920  -4.941  1.00  0.00           H
ATOM   2802 2HG2 VAL A 330     -38.857  35.494  -4.067  1.00  0.00           H
ATOM   2803 3HG2 VAL A 330     -38.855  34.022  -3.163  1.00  0.00           H
ATOM   2804  N   ALA A 331     -33.892  34.835  -5.747  1.00  0.00           N
ATOM   2805  CA  ALA A 331     -32.500  35.387  -5.773  1.00  0.00           C
ATOM   2806  C   ALA A 331     -32.293  36.469  -6.853  1.00  0.00           C
ATOM   2807  O   ALA A 331     -31.858  37.553  -6.539  1.00  0.00           O
ATOM   2808  CB  ALA A 331     -31.418  34.238  -5.631  1.00  0.00           C
ATOM   2809  HN  ALA A 331     -33.942  33.839  -5.764  1.00  0.00           H
ATOM   2810  HA  ALA A 331     -32.453  35.933  -4.842  1.00  0.00           H
ATOM   2811  HB1 ALA A 331     -30.437  34.545  -6.052  1.00  0.00           H
ATOM   2812  HB2 ALA A 331     -31.818  33.445  -6.299  1.00  0.00           H
ATOM   2813  HB3 ALA A 331     -31.295  33.841  -4.602  1.00  0.00           H
ATOM   2814  N   TRP A 332     -32.741  36.091  -8.049  1.00  0.00           N
ATOM   2815  CA  TRP A 332     -32.839  36.991  -9.208  1.00  0.00           C
ATOM   2816  C   TRP A 332     -33.714  38.129  -9.028  1.00  0.00           C
ATOM   2817  O   TRP A 332     -33.346  39.310  -9.250  1.00  0.00           O
ATOM   2818  CB  TRP A 332     -33.391  36.223 -10.481  1.00  0.00           C
ATOM   2819  CG  TRP A 332     -32.410  35.448 -11.190  1.00  0.00           C
ATOM   2820  CD1 TRP A 332     -32.289  34.098 -11.090  1.00  0.00           C
ATOM   2821  CD2 TRP A 332     -31.221  35.937 -11.885  1.00  0.00           C
ATOM   2822  CE2 TRP A 332     -30.551  34.807 -12.302  1.00  0.00           C
ATOM   2823  CE3 TRP A 332     -30.716  37.226 -12.156  1.00  0.00           C
ATOM   2824  NE1 TRP A 332     -31.141  33.733 -11.749  1.00  0.00           N
ATOM   2825  CZ2 TRP A 332     -29.347  34.912 -12.964  1.00  0.00           C
ATOM   2826  CZ3 TRP A 332     -29.472  37.365 -12.760  1.00  0.00           C
ATOM   2827  CH2 TRP A 332     -28.844  36.196 -13.144  1.00  0.00           C
ATOM   2828  HN  TRP A 332     -33.173  35.194  -8.099  1.00  0.00           H
ATOM   2829  HA  TRP A 332     -31.854  37.412  -9.350  1.00  0.00           H
ATOM   2830  HB1 TRP A 332     -33.719  36.958 -11.245  1.00  0.00           H
ATOM   2831  HB2 TRP A 332     -34.302  35.632 -10.247  1.00  0.00           H
ATOM   2832  HD1 TRP A 332     -32.988  33.398 -10.656  1.00  0.00           H
ATOM   2833  HE1 TRP A 332     -30.779  32.855 -11.980  1.00  0.00           H
ATOM   2834  HE3 TRP A 332     -31.280  38.069 -11.785  1.00  0.00           H
ATOM   2835  HZ2 TRP A 332     -28.739  34.026 -13.072  1.00  0.00           H
ATOM   2836  HZ3 TRP A 332     -29.128  38.379 -12.907  1.00  0.00           H
ATOM   2837  HH2 TRP A 332     -27.892  36.257 -13.651  1.00  0.00           H
ATOM   2838  N   GLY A 333     -34.959  37.880  -8.547  1.00  0.00           N
ATOM   2839  CA  GLY A 333     -36.008  38.922  -8.609  1.00  0.00           C
ATOM   2840  C   GLY A 333     -35.965  39.998  -7.530  1.00  0.00           C
ATOM   2841  O   GLY A 333     -36.303  41.167  -7.701  1.00  0.00           O
ATOM   2842  HN  GLY A 333     -35.282  36.976  -8.278  1.00  0.00           H
ATOM   2843  HA1 GLY A 333     -36.900  38.401  -8.296  1.00  0.00           H
ATOM   2844  HA2 GLY A 333     -36.013  39.476  -9.536  1.00  0.00           H
ATOM   2845  N   THR A 334     -35.480  39.629  -6.259  1.00  0.00           N
ATOM   2846  CA  THR A 334     -35.324  40.532  -5.105  1.00  0.00           C
ATOM   2847  C   THR A 334     -34.596  41.858  -5.379  1.00  0.00           C
ATOM   2848  O   THR A 334     -35.117  42.927  -5.060  1.00  0.00           O
ATOM   2849  CB  THR A 334     -34.760  39.755  -3.889  1.00  0.00           C
ATOM   2850  CG2 THR A 334     -34.496  40.727  -2.640  1.00  0.00           C
ATOM   2851  OG1 THR A 334     -35.708  38.775  -3.421  1.00  0.00           O
ATOM   2852  HN  THR A 334     -35.396  38.642  -6.148  1.00  0.00           H
ATOM   2853  HA  THR A 334     -36.299  40.899  -4.820  1.00  0.00           H
ATOM   2854  HB  THR A 334     -33.846  39.182  -4.155  1.00  0.00           H
ATOM   2855  HG1 THR A 334     -35.498  37.994  -3.939  1.00  0.00           H
ATOM   2856 1HG2 THR A 334     -33.733  41.514  -2.821  1.00  0.00           H
ATOM   2857 2HG2 THR A 334     -34.104  40.055  -1.847  1.00  0.00           H
ATOM   2858 3HG2 THR A 334     -35.442  41.197  -2.294  1.00  0.00           H
ATOM   2859  N   PRO A 335     -33.312  41.926  -5.865  1.00  0.00           N
ATOM   2860  CA  PRO A 335     -32.634  43.162  -6.163  1.00  0.00           C
ATOM   2861  C   PRO A 335     -33.167  43.722  -7.426  1.00  0.00           C
ATOM   2862  O   PRO A 335     -33.158  44.969  -7.584  1.00  0.00           O
ATOM   2863  CB  PRO A 335     -31.143  42.711  -6.479  1.00  0.00           C
ATOM   2864  CG  PRO A 335     -31.320  41.263  -6.872  1.00  0.00           C
ATOM   2865  CD  PRO A 335     -32.406  40.758  -5.959  1.00  0.00           C
ATOM   2866  HA  PRO A 335     -32.839  43.907  -5.409  1.00  0.00           H
ATOM   2867  HB1 PRO A 335     -30.522  42.821  -5.565  1.00  0.00           H
ATOM   2868  HB2 PRO A 335     -30.573  43.227  -7.282  1.00  0.00           H
ATOM   2869  HG1 PRO A 335     -31.821  41.175  -7.860  1.00  0.00           H
ATOM   2870  HG2 PRO A 335     -30.370  40.689  -6.807  1.00  0.00           H
ATOM   2871  HD1 PRO A 335     -32.860  39.838  -6.391  1.00  0.00           H
ATOM   2872  HD2 PRO A 335     -32.034  40.492  -4.947  1.00  0.00           H
ATOM   2873  N   GLY A 336     -33.812  42.842  -8.324  1.00  0.00           N
ATOM   2874  CA  GLY A 336     -34.585  43.294  -9.555  1.00  0.00           C
ATOM   2875  C   GLY A 336     -35.799  44.179  -9.351  1.00  0.00           C
ATOM   2876  O   GLY A 336     -35.978  45.212  -9.946  1.00  0.00           O
ATOM   2877  HN  GLY A 336     -33.909  41.885  -8.060  1.00  0.00           H
ATOM   2878  HA1 GLY A 336     -35.020  42.385  -9.946  1.00  0.00           H
ATOM   2879  HA2 GLY A 336     -33.962  43.591 -10.385  1.00  0.00           H
ATOM   2880  N   PHE A 337     -36.647  43.770  -8.355  1.00  0.00           N
ATOM   2881  CA  PHE A 337     -37.764  44.558  -7.864  1.00  0.00           C
ATOM   2882  C   PHE A 337     -37.309  45.887  -7.265  1.00  0.00           C
ATOM   2883  O   PHE A 337     -37.932  46.926  -7.501  1.00  0.00           O
ATOM   2884  CB  PHE A 337     -38.568  43.729  -6.828  1.00  0.00           C
ATOM   2885  CG  PHE A 337     -39.592  44.454  -6.133  1.00  0.00           C
ATOM   2886  CD1 PHE A 337     -40.534  45.206  -6.855  1.00  0.00           C
ATOM   2887  CD2 PHE A 337     -39.883  44.235  -4.755  1.00  0.00           C
ATOM   2888  CE1 PHE A 337     -41.617  45.714  -6.171  1.00  0.00           C
ATOM   2889  CE2 PHE A 337     -41.013  44.764  -4.107  1.00  0.00           C
ATOM   2890  CZ  PHE A 337     -41.880  45.451  -4.837  1.00  0.00           C
ATOM   2891  HN  PHE A 337     -36.538  42.837  -8.018  1.00  0.00           H
ATOM   2892  HA  PHE A 337     -38.352  44.859  -8.719  1.00  0.00           H
ATOM   2893  HB1 PHE A 337     -37.837  43.418  -6.052  1.00  0.00           H
ATOM   2894  HB2 PHE A 337     -38.855  42.781  -7.334  1.00  0.00           H
ATOM   2895  HD1 PHE A 337     -40.306  45.459  -7.880  1.00  0.00           H
ATOM   2896  HD2 PHE A 337     -39.298  43.621  -4.088  1.00  0.00           H
ATOM   2897  HE1 PHE A 337     -42.281  46.460  -6.582  1.00  0.00           H
ATOM   2898  HE2 PHE A 337     -41.156  44.495  -3.071  1.00  0.00           H
ATOM   2899  HZ  PHE A 337     -42.687  45.957  -4.327  1.00  0.00           H
ATOM   2900  N   LEU A 338     -36.359  45.879  -6.391  1.00  0.00           N
ATOM   2901  CA  LEU A 338     -35.817  47.054  -5.739  1.00  0.00           C
ATOM   2902  C   LEU A 338     -35.119  48.047  -6.764  1.00  0.00           C
ATOM   2903  O   LEU A 338     -35.255  49.284  -6.604  1.00  0.00           O
ATOM   2904  CB  LEU A 338     -34.839  46.624  -4.643  1.00  0.00           C
ATOM   2905  CG  LEU A 338     -35.504  45.823  -3.412  1.00  0.00           C
ATOM   2906  CD1 LEU A 338     -34.377  45.195  -2.537  1.00  0.00           C
ATOM   2907  CD2 LEU A 338     -36.498  46.738  -2.587  1.00  0.00           C
ATOM   2908  HN  LEU A 338     -35.842  45.080  -6.094  1.00  0.00           H
ATOM   2909  HA  LEU A 338     -36.627  47.588  -5.265  1.00  0.00           H
ATOM   2910  HB1 LEU A 338     -34.237  47.483  -4.277  1.00  0.00           H
ATOM   2911  HB2 LEU A 338     -34.017  46.015  -5.076  1.00  0.00           H
ATOM   2912  HG  LEU A 338     -36.080  45.016  -3.913  1.00  0.00           H
ATOM   2913 1HD1 LEU A 338     -33.905  45.989  -1.920  1.00  0.00           H
ATOM   2914 2HD1 LEU A 338     -33.564  44.871  -3.223  1.00  0.00           H
ATOM   2915 3HD1 LEU A 338     -34.758  44.360  -1.911  1.00  0.00           H
ATOM   2916 1HD2 LEU A 338     -37.052  47.396  -3.288  1.00  0.00           H
ATOM   2917 2HD2 LEU A 338     -35.989  47.454  -1.907  1.00  0.00           H
ATOM   2918 3HD2 LEU A 338     -37.233  46.078  -2.079  1.00  0.00           H
ATOM   2919  N   THR A 339     -34.468  47.519  -7.808  1.00  0.00           N
ATOM   2920  CA  THR A 339     -33.953  48.343  -8.872  1.00  0.00           C
ATOM   2921  C   THR A 339     -35.072  49.134  -9.627  1.00  0.00           C
ATOM   2922  O   THR A 339     -34.921  50.376  -9.804  1.00  0.00           O
ATOM   2923  CB  THR A 339     -33.171  47.497  -9.944  1.00  0.00           C
ATOM   2924  CG2 THR A 339     -32.625  48.365 -11.151  1.00  0.00           C
ATOM   2925  OG1 THR A 339     -31.968  46.986  -9.269  1.00  0.00           O
ATOM   2926  HN  THR A 339     -34.236  46.550  -7.771  1.00  0.00           H
ATOM   2927  HA  THR A 339     -33.273  49.118  -8.557  1.00  0.00           H
ATOM   2928  HB  THR A 339     -33.771  46.669 -10.382  1.00  0.00           H
ATOM   2929  HG1 THR A 339     -32.273  46.365  -8.603  1.00  0.00           H
ATOM   2930 1HG2 THR A 339     -32.121  47.593 -11.772  1.00  0.00           H
ATOM   2931 2HG2 THR A 339     -31.824  49.055 -10.811  1.00  0.00           H
ATOM   2932 3HG2 THR A 339     -33.447  48.888 -11.686  1.00  0.00           H
ATOM   2933  N   VAL A 340     -36.220  48.598 -10.030  1.00  0.00           N
ATOM   2934  CA  VAL A 340     -37.385  49.317 -10.567  1.00  0.00           C
ATOM   2935  C   VAL A 340     -38.111  50.198  -9.563  1.00  0.00           C
ATOM   2936  O   VAL A 340     -38.514  51.283  -9.927  1.00  0.00           O
ATOM   2937  CB  VAL A 340     -38.383  48.463 -11.340  1.00  0.00           C
ATOM   2938  CG1 VAL A 340     -37.786  47.970 -12.586  1.00  0.00           C
ATOM   2939  CG2 VAL A 340     -38.970  47.422 -10.376  1.00  0.00           C
ATOM   2940  HN  VAL A 340     -36.334  47.613  -9.938  1.00  0.00           H
ATOM   2941  HA  VAL A 340     -37.064  50.057 -11.285  1.00  0.00           H
ATOM   2942  HB  VAL A 340     -39.179  49.190 -11.612  1.00  0.00           H
ATOM   2943 1HG1 VAL A 340     -37.458  48.698 -13.359  1.00  0.00           H
ATOM   2944 2HG1 VAL A 340     -38.622  47.303 -12.888  1.00  0.00           H
ATOM   2945 3HG1 VAL A 340     -36.846  47.393 -12.451  1.00  0.00           H
ATOM   2946 1HG2 VAL A 340     -38.112  46.774 -10.095  1.00  0.00           H
ATOM   2947 2HG2 VAL A 340     -39.660  46.726 -10.898  1.00  0.00           H
ATOM   2948 3HG2 VAL A 340     -39.311  47.952  -9.461  1.00  0.00           H
ATOM   2949  N   MET A 341     -38.181  49.874  -8.269  1.00  0.00           N
ATOM   2950  CA  MET A 341     -38.785  50.890  -7.350  1.00  0.00           C
ATOM   2951  C   MET A 341     -37.912  52.096  -7.114  1.00  0.00           C
ATOM   2952  O   MET A 341     -38.421  53.230  -6.987  1.00  0.00           O
ATOM   2953  CB  MET A 341     -38.834  50.180  -5.955  1.00  0.00           C
ATOM   2954  CG  MET A 341     -39.754  48.984  -5.974  1.00  0.00           C
ATOM   2955  SD  MET A 341     -41.076  48.842  -4.728  1.00  0.00           S
ATOM   2956  CE  MET A 341     -39.970  48.640  -3.286  1.00  0.00           C
ATOM   2957  HN  MET A 341     -37.898  49.012  -7.856  1.00  0.00           H
ATOM   2958  HA  MET A 341     -39.717  51.296  -7.717  1.00  0.00           H
ATOM   2959  HB1 MET A 341     -39.101  50.997  -5.251  1.00  0.00           H
ATOM   2960  HB2 MET A 341     -37.872  49.783  -5.566  1.00  0.00           H
ATOM   2961  HG1 MET A 341     -39.210  48.016  -5.938  1.00  0.00           H
ATOM   2962  HG2 MET A 341     -40.152  48.942  -7.011  1.00  0.00           H
ATOM   2963  HE1 MET A 341     -39.013  48.291  -3.725  1.00  0.00           H
ATOM   2964  HE2 MET A 341     -40.335  47.957  -2.490  1.00  0.00           H
ATOM   2965  HE3 MET A 341     -39.898  49.621  -2.766  1.00  0.00           H
ATOM   2966  N   LEU A 342     -36.589  52.045  -7.095  1.00  0.00           N
ATOM   2967  CA  LEU A 342     -35.715  53.130  -7.019  1.00  0.00           C
ATOM   2968  C   LEU A 342     -35.720  53.941  -8.368  1.00  0.00           C
ATOM   2969  O   LEU A 342     -35.613  55.192  -8.335  1.00  0.00           O
ATOM   2970  CB  LEU A 342     -34.271  52.655  -6.483  1.00  0.00           C
ATOM   2971  CG  LEU A 342     -34.177  52.394  -4.965  1.00  0.00           C
ATOM   2972  CD1 LEU A 342     -32.726  51.994  -4.652  1.00  0.00           C
ATOM   2973  CD2 LEU A 342     -34.603  53.604  -4.193  1.00  0.00           C
ATOM   2974  HN  LEU A 342     -36.090  51.210  -7.311  1.00  0.00           H
ATOM   2975  HA  LEU A 342     -36.104  53.866  -6.331  1.00  0.00           H
ATOM   2976  HB1 LEU A 342     -33.557  53.430  -6.835  1.00  0.00           H
ATOM   2977  HB2 LEU A 342     -34.143  51.702  -7.039  1.00  0.00           H
ATOM   2978  HG  LEU A 342     -34.848  51.568  -4.643  1.00  0.00           H
ATOM   2979 1HD1 LEU A 342     -32.198  51.397  -5.427  1.00  0.00           H
ATOM   2980 2HD1 LEU A 342     -32.701  51.433  -3.694  1.00  0.00           H
ATOM   2981 3HD1 LEU A 342     -32.135  52.933  -4.605  1.00  0.00           H
ATOM   2982 1HD2 LEU A 342     -34.396  53.402  -3.121  1.00  0.00           H
ATOM   2983 2HD2 LEU A 342     -35.701  53.748  -4.282  1.00  0.00           H
ATOM   2984 3HD2 LEU A 342     -34.097  54.537  -4.519  1.00  0.00           H
ATOM   2985  N   LEU A 343     -35.823  53.227  -9.570  1.00  0.00           N
ATOM   2986  CA  LEU A 343     -36.077  53.999 -10.759  1.00  0.00           C
ATOM   2987  C   LEU A 343     -37.430  54.720 -10.844  1.00  0.00           C
ATOM   2988  O   LEU A 343     -37.457  55.789 -11.376  1.00  0.00           O
ATOM   2989  CB  LEU A 343     -36.116  53.185 -12.060  1.00  0.00           C
ATOM   2990  CG  LEU A 343     -34.757  52.650 -12.487  1.00  0.00           C
ATOM   2991  CD1 LEU A 343     -34.915  51.489 -13.419  1.00  0.00           C
ATOM   2992  CD2 LEU A 343     -33.869  53.746 -13.065  1.00  0.00           C
ATOM   2993  HN  LEU A 343     -35.756  52.237  -9.661  1.00  0.00           H
ATOM   2994  HA  LEU A 343     -35.266  54.707 -10.844  1.00  0.00           H
ATOM   2995  HB1 LEU A 343     -36.382  53.862 -12.900  1.00  0.00           H
ATOM   2996  HB2 LEU A 343     -36.883  52.389 -11.956  1.00  0.00           H
ATOM   2997  HG  LEU A 343     -34.083  52.317 -11.668  1.00  0.00           H
ATOM   2998 1HD1 LEU A 343     -35.332  50.604 -12.892  1.00  0.00           H
ATOM   2999 2HD1 LEU A 343     -33.990  51.053 -13.850  1.00  0.00           H
ATOM   3000 3HD1 LEU A 343     -35.567  51.716 -14.289  1.00  0.00           H
ATOM   3001 1HD2 LEU A 343     -34.423  54.463 -13.707  1.00  0.00           H
ATOM   3002 2HD2 LEU A 343     -32.955  53.406 -13.596  1.00  0.00           H
ATOM   3003 3HD2 LEU A 343     -33.493  54.348 -12.210  1.00  0.00           H
ATOM   3004  N   ALA A 344     -38.528  54.060 -10.351  1.00  0.00           N
ATOM   3005  CA  ALA A 344     -39.874  54.638 -10.404  1.00  0.00           C
ATOM   3006  C   ALA A 344     -40.059  55.813  -9.458  1.00  0.00           C
ATOM   3007  O   ALA A 344     -40.774  56.767  -9.760  1.00  0.00           O
ATOM   3008  CB  ALA A 344     -40.869  53.492 -10.141  1.00  0.00           C
ATOM   3009  HN  ALA A 344     -38.458  53.092 -10.121  1.00  0.00           H
ATOM   3010  HA  ALA A 344     -40.125  54.975 -11.399  1.00  0.00           H
ATOM   3011  HB1 ALA A 344     -40.985  52.791 -10.995  1.00  0.00           H
ATOM   3012  HB2 ALA A 344     -41.841  53.955  -9.869  1.00  0.00           H
ATOM   3013  HB3 ALA A 344     -40.605  52.970  -9.197  1.00  0.00           H
ATOM   3014  N   MET A 345     -39.481  55.755  -8.313  1.00  0.00           N
ATOM   3015  CA  MET A 345     -39.264  56.921  -7.408  1.00  0.00           C
ATOM   3016  C   MET A 345     -38.482  58.058  -7.961  1.00  0.00           C
ATOM   3017  O   MET A 345     -38.753  59.223  -7.709  1.00  0.00           O
ATOM   3018  CB  MET A 345     -38.647  56.405  -6.111  1.00  0.00           C
ATOM   3019  CG  MET A 345     -39.669  55.752  -5.177  1.00  0.00           C
ATOM   3020  SD  MET A 345     -38.930  54.770  -3.854  1.00  0.00           S
ATOM   3021  CE  MET A 345     -38.036  56.256  -3.261  1.00  0.00           C
ATOM   3022  HN  MET A 345     -39.018  54.953  -7.946  1.00  0.00           H
ATOM   3023  HA  MET A 345     -40.251  57.324  -7.241  1.00  0.00           H
ATOM   3024  HB1 MET A 345     -38.191  57.304  -5.644  1.00  0.00           H
ATOM   3025  HB2 MET A 345     -37.856  55.699  -6.441  1.00  0.00           H
ATOM   3026  HG1 MET A 345     -40.299  55.077  -5.796  1.00  0.00           H
ATOM   3027  HG2 MET A 345     -40.403  56.444  -4.711  1.00  0.00           H
ATOM   3028  HE1 MET A 345     -38.662  57.172  -3.254  1.00  0.00           H
ATOM   3029  HE2 MET A 345     -37.167  56.276  -3.954  1.00  0.00           H
ATOM   3030  HE3 MET A 345     -37.638  56.126  -2.231  1.00  0.00           H
ATOM   3031  N   ASN A 346     -37.504  57.792  -8.794  1.00  0.00           N
ATOM   3032  CA  ASN A 346     -36.619  58.695  -9.579  1.00  0.00           C
ATOM   3033  C   ASN A 346     -35.314  59.028  -8.863  1.00  0.00           C
ATOM   3034  O   ASN A 346     -34.803  60.124  -8.925  1.00  0.00           O
ATOM   3035  CB  ASN A 346     -37.391  59.972 -10.125  1.00  0.00           C
ATOM   3036  CG  ASN A 346     -38.762  59.770 -10.767  1.00  0.00           C
ATOM   3037  ND2 ASN A 346     -38.798  58.795 -11.729  1.00  0.00           N
ATOM   3038  OD1 ASN A 346     -39.823  60.363 -10.555  1.00  0.00           O
ATOM   3039  HN  ASN A 346     -37.295  56.852  -9.051  1.00  0.00           H
ATOM   3040  HA  ASN A 346     -36.378  58.239 -10.528  1.00  0.00           H
ATOM   3041  HB1 ASN A 346     -36.786  60.454 -10.923  1.00  0.00           H
ATOM   3042  HB2 ASN A 346     -37.474  60.675  -9.269  1.00  0.00           H
ATOM   3043 1HD2 ASN A 346     -37.907  58.568 -12.120  1.00  0.00           H
ATOM   3044 2HD2 ASN A 346     -39.618  58.635 -12.279  1.00  0.00           H
ATOM   3045  N   LYS A 347     -34.833  57.990  -8.177  1.00  0.00           N
ATOM   3046  CA  LYS A 347     -33.664  58.120  -7.217  1.00  0.00           C
ATOM   3047  C   LYS A 347     -32.392  57.855  -7.930  1.00  0.00           C
ATOM   3048  O   LYS A 347     -32.249  56.930  -8.727  1.00  0.00           O
ATOM   3049  CB  LYS A 347     -33.593  57.184  -6.023  1.00  0.00           C
ATOM   3050  CG  LYS A 347     -34.770  57.398  -5.009  1.00  0.00           C
ATOM   3051  CD  LYS A 347     -34.723  58.818  -4.287  1.00  0.00           C
ATOM   3052  CE  LYS A 347     -35.371  58.636  -2.842  1.00  0.00           C
ATOM   3053  NZ  LYS A 347     -35.252  59.860  -2.086  1.00  0.00           N
ATOM   3054  HN  LYS A 347     -35.323  57.123  -8.157  1.00  0.00           H
ATOM   3055  HA  LYS A 347     -33.672  59.144  -6.874  1.00  0.00           H
ATOM   3056  HB1 LYS A 347     -32.644  57.246  -5.450  1.00  0.00           H
ATOM   3057  HB2 LYS A 347     -33.501  56.143  -6.401  1.00  0.00           H
ATOM   3058  HG1 LYS A 347     -34.770  56.611  -4.224  1.00  0.00           H
ATOM   3059  HG2 LYS A 347     -35.772  57.284  -5.477  1.00  0.00           H
ATOM   3060  HD1 LYS A 347     -35.134  59.621  -4.935  1.00  0.00           H
ATOM   3061  HD2 LYS A 347     -33.641  58.944  -4.067  1.00  0.00           H
ATOM   3062  HE1 LYS A 347     -34.838  57.744  -2.447  1.00  0.00           H
ATOM   3063  HE2 LYS A 347     -36.432  58.319  -2.923  1.00  0.00           H
ATOM   3064  HZ1 LYS A 347     -35.334  59.722  -1.058  1.00  0.00           H
ATOM   3065  HZ2 LYS A 347     -35.960  60.564  -2.378  1.00  0.00           H
ATOM   3066  HZ3 LYS A 347     -34.297  60.244  -2.235  1.00  0.00           H
ATOM   3067  N   VAL A 348     -31.406  58.760  -7.718  1.00  0.00           N
ATOM   3068  CA  VAL A 348     -30.027  58.507  -8.113  1.00  0.00           C
ATOM   3069  C   VAL A 348     -29.178  59.420  -7.143  1.00  0.00           C
ATOM   3070  O   VAL A 348     -29.532  60.548  -6.864  1.00  0.00           O
ATOM   3071  CB  VAL A 348     -29.752  58.986  -9.535  1.00  0.00           C
ATOM   3072  CG1 VAL A 348     -30.269  60.376  -9.959  1.00  0.00           C
ATOM   3073  CG2 VAL A 348     -28.336  58.688  -9.954  1.00  0.00           C
ATOM   3074  HN  VAL A 348     -31.473  59.634  -7.244  1.00  0.00           H
ATOM   3075  HA  VAL A 348     -29.727  57.475  -8.009  1.00  0.00           H
ATOM   3076  HB  VAL A 348     -30.403  58.401 -10.221  1.00  0.00           H
ATOM   3077 1HG1 VAL A 348     -29.684  61.080  -9.329  1.00  0.00           H
ATOM   3078 2HG1 VAL A 348     -31.345  60.522  -9.721  1.00  0.00           H
ATOM   3079 3HG1 VAL A 348     -30.090  60.728 -10.997  1.00  0.00           H
ATOM   3080 1HG2 VAL A 348     -27.690  59.139  -9.171  1.00  0.00           H
ATOM   3081 2HG2 VAL A 348     -28.090  59.064 -10.969  1.00  0.00           H
ATOM   3082 3HG2 VAL A 348     -28.035  57.620 -10.005  1.00  0.00           H
ATOM   3083  N   GLU A 349     -28.052  58.933  -6.569  1.00  0.00           N
ATOM   3084  CA  GLU A 349     -27.018  59.785  -6.010  1.00  0.00           C
ATOM   3085  C   GLU A 349     -25.680  59.726  -6.772  1.00  0.00           C
ATOM   3086  O   GLU A 349     -25.273  58.662  -7.112  1.00  0.00           O
ATOM   3087  CB  GLU A 349     -26.602  59.309  -4.590  1.00  0.00           C
ATOM   3088  CG  GLU A 349     -27.777  59.472  -3.629  1.00  0.00           C
ATOM   3089  CD  GLU A 349     -27.450  59.218  -2.237  1.00  0.00           C
ATOM   3090  OE1 GLU A 349     -27.461  60.213  -1.443  1.00  0.00           O
ATOM   3091  OE2 GLU A 349     -27.066  58.085  -1.798  1.00  0.00           O
ATOM   3092  HN  GLU A 349     -27.778  57.988  -6.729  1.00  0.00           H
ATOM   3093  HA  GLU A 349     -27.380  60.794  -5.878  1.00  0.00           H
ATOM   3094  HB1 GLU A 349     -25.770  59.965  -4.256  1.00  0.00           H
ATOM   3095  HB2 GLU A 349     -26.278  58.249  -4.680  1.00  0.00           H
ATOM   3096  HG1 GLU A 349     -28.650  58.901  -4.013  1.00  0.00           H
ATOM   3097  HG2 GLU A 349     -27.870  60.573  -3.743  1.00  0.00           H
ATOM   3098  N   GLY A 350     -25.066  60.873  -6.973  1.00  0.00           N
ATOM   3099  CA  GLY A 350     -23.651  60.974  -7.309  1.00  0.00           C
ATOM   3100  C   GLY A 350     -22.705  60.335  -6.262  1.00  0.00           C
ATOM   3101  O   GLY A 350     -23.106  59.861  -5.220  1.00  0.00           O
ATOM   3102  HN  GLY A 350     -25.525  61.745  -6.822  1.00  0.00           H
ATOM   3103  HA1 GLY A 350     -23.504  62.040  -7.399  1.00  0.00           H
ATOM   3104  HA2 GLY A 350     -23.357  60.390  -8.170  1.00  0.00           H
ATOM   3105  N   ASP A 351     -21.377  60.456  -6.444  1.00  0.00           N
ATOM   3106  CA  ASP A 351     -20.375  60.177  -5.441  1.00  0.00           C
ATOM   3107  C   ASP A 351     -19.308  61.296  -5.503  1.00  0.00           C
ATOM   3108  O   ASP A 351     -18.816  61.732  -6.529  1.00  0.00           O
ATOM   3109  CB  ASP A 351     -19.623  58.820  -5.663  1.00  0.00           C
ATOM   3110  CG  ASP A 351     -18.889  58.254  -4.503  1.00  0.00           C
ATOM   3111  OD1 ASP A 351     -18.350  57.127  -4.506  1.00  0.00           O
ATOM   3112  OD2 ASP A 351     -18.805  58.970  -3.438  1.00  0.00           O
ATOM   3113  HN  ASP A 351     -21.097  60.725  -7.361  1.00  0.00           H
ATOM   3114  HA  ASP A 351     -20.812  60.216  -4.455  1.00  0.00           H
ATOM   3115  HB1 ASP A 351     -18.921  58.652  -6.507  1.00  0.00           H
ATOM   3116  HB2 ASP A 351     -20.482  58.119  -5.740  1.00  0.00           H
ATOM   3117  N   ASN A 352     -18.951  61.751  -4.273  1.00  0.00           N
ATOM   3118  CA  ASN A 352     -18.199  62.908  -4.047  1.00  0.00           C
ATOM   3119  C   ASN A 352     -16.741  62.666  -4.286  1.00  0.00           C
ATOM   3120  O   ASN A 352     -15.883  63.582  -4.463  1.00  0.00           O
ATOM   3121  CB  ASN A 352     -18.415  63.299  -2.551  1.00  0.00           C
ATOM   3122  CG  ASN A 352     -17.772  64.624  -2.192  1.00  0.00           C
ATOM   3123  ND2 ASN A 352     -17.841  65.606  -3.108  1.00  0.00           N
ATOM   3124  OD1 ASN A 352     -17.254  64.875  -1.082  1.00  0.00           O
ATOM   3125  HN  ASN A 352     -19.406  61.245  -3.545  1.00  0.00           H
ATOM   3126  HA  ASN A 352     -18.577  63.677  -4.705  1.00  0.00           H
ATOM   3127  HB1 ASN A 352     -18.057  62.546  -1.816  1.00  0.00           H
ATOM   3128  HB2 ASN A 352     -19.511  63.446  -2.446  1.00  0.00           H
ATOM   3129 1HD2 ASN A 352     -17.467  66.454  -2.734  1.00  0.00           H
ATOM   3130 2HD2 ASN A 352     -18.216  65.619  -4.036  1.00  0.00           H
ATOM   3131  N   ILE A 353     -16.323  61.387  -4.212  1.00  0.00           N
ATOM   3132  CA  ILE A 353     -14.903  60.956  -4.100  1.00  0.00           C
ATOM   3133  C   ILE A 353     -14.605  60.486  -5.549  1.00  0.00           C
ATOM   3134  O   ILE A 353     -14.020  61.155  -6.390  1.00  0.00           O
ATOM   3135  CB  ILE A 353     -14.778  59.897  -3.022  1.00  0.00           C
ATOM   3136  CG1 ILE A 353     -15.317  60.393  -1.616  1.00  0.00           C
ATOM   3137  CG2 ILE A 353     -13.333  59.497  -2.860  1.00  0.00           C
ATOM   3138  CD  ILE A 353     -14.614  61.646  -1.110  1.00  0.00           C
ATOM   3139  HN  ILE A 353     -16.928  60.615  -4.031  1.00  0.00           H
ATOM   3140  HA  ILE A 353     -14.161  61.731  -3.973  1.00  0.00           H
ATOM   3141  HB  ILE A 353     -15.424  59.011  -3.202  1.00  0.00           H
ATOM   3142 1HG1 ILE A 353     -15.218  59.666  -0.782  1.00  0.00           H
ATOM   3143 2HG1 ILE A 353     -16.418  60.530  -1.584  1.00  0.00           H
ATOM   3144 1HG2 ILE A 353     -12.743  60.413  -2.639  1.00  0.00           H
ATOM   3145 2HG2 ILE A 353     -12.878  59.024  -3.756  1.00  0.00           H
ATOM   3146 3HG2 ILE A 353     -13.161  58.765  -2.041  1.00  0.00           H
ATOM   3147  HD1 ILE A 353     -15.389  62.334  -0.710  1.00  0.00           H
ATOM   3148  HD2 ILE A 353     -14.073  62.196  -1.909  1.00  0.00           H
ATOM   3149  HD3 ILE A 353     -13.834  61.307  -0.394  1.00  0.00           H
ATOM   3150  N   SER A 354     -15.171  59.235  -5.887  1.00  0.00           N
ATOM   3151  CA  SER A 354     -14.960  58.628  -7.214  1.00  0.00           C
ATOM   3152  C   SER A 354     -15.699  59.482  -8.306  1.00  0.00           C
ATOM   3153  O   SER A 354     -16.627  60.248  -8.103  1.00  0.00           O
ATOM   3154  CB  SER A 354     -15.545  57.157  -7.213  1.00  0.00           C
ATOM   3155  OG  SER A 354     -15.312  56.486  -8.421  1.00  0.00           O
ATOM   3156  HN  SER A 354     -15.585  58.660  -5.187  1.00  0.00           H
ATOM   3157  HA  SER A 354     -13.904  58.635  -7.438  1.00  0.00           H
ATOM   3158  HB1 SER A 354     -16.633  57.245  -7.004  1.00  0.00           H
ATOM   3159  HB2 SER A 354     -15.058  56.585  -6.397  1.00  0.00           H
ATOM   3160  HG1 SER A 354     -14.384  56.515  -8.666  1.00  0.00           H
ATOM   3161  N   GLY A 355     -15.380  59.197  -9.571  1.00  0.00           N
ATOM   3162  CA  GLY A 355     -16.106  59.601 -10.801  1.00  0.00           C
ATOM   3163  C   GLY A 355     -17.330  58.803 -10.864  1.00  0.00           C
ATOM   3164  O   GLY A 355     -18.386  59.295 -11.293  1.00  0.00           O
ATOM   3165  HN  GLY A 355     -14.532  58.745  -9.835  1.00  0.00           H
ATOM   3166  HA1 GLY A 355     -15.535  59.362 -11.686  1.00  0.00           H
ATOM   3167  HA2 GLY A 355     -16.272  60.667 -10.806  1.00  0.00           H
ATOM   3168  N   VAL A 356     -17.337  57.600 -10.354  1.00  0.00           N
ATOM   3169  CA  VAL A 356     -18.442  56.662 -10.558  1.00  0.00           C
ATOM   3170  C   VAL A 356     -19.616  56.905  -9.586  1.00  0.00           C
ATOM   3171  O   VAL A 356     -19.432  56.947  -8.399  1.00  0.00           O
ATOM   3172  CB  VAL A 356     -17.985  55.242 -10.670  1.00  0.00           C
ATOM   3173  CG1 VAL A 356     -19.113  54.196 -10.726  1.00  0.00           C
ATOM   3174  CG2 VAL A 356     -17.028  55.062 -11.885  1.00  0.00           C
ATOM   3175  HN  VAL A 356     -16.601  57.140  -9.864  1.00  0.00           H
ATOM   3176  HA  VAL A 356     -18.937  56.897 -11.489  1.00  0.00           H
ATOM   3177  HB  VAL A 356     -17.318  55.001  -9.814  1.00  0.00           H
ATOM   3178 1HG1 VAL A 356     -18.649  53.194 -10.847  1.00  0.00           H
ATOM   3179 2HG1 VAL A 356     -19.721  54.361 -11.641  1.00  0.00           H
ATOM   3180 3HG1 VAL A 356     -19.779  54.199  -9.837  1.00  0.00           H
ATOM   3181 1HG2 VAL A 356     -16.502  54.085 -11.825  1.00  0.00           H
ATOM   3182 2HG2 VAL A 356     -16.321  55.916 -11.961  1.00  0.00           H
ATOM   3183 3HG2 VAL A 356     -17.725  55.036 -12.749  1.00  0.00           H
ATOM   3184  N   CYS A 357     -20.840  57.078 -10.089  1.00  0.00           N
ATOM   3185  CA  CYS A 357     -22.052  57.222  -9.196  1.00  0.00           C
ATOM   3186  C   CYS A 357     -22.534  55.958  -8.349  1.00  0.00           C
ATOM   3187  O   CYS A 357     -22.803  54.852  -8.856  1.00  0.00           O
ATOM   3188  CB  CYS A 357     -23.337  57.657 -10.013  1.00  0.00           C
ATOM   3189  SG  CYS A 357     -23.086  59.199 -10.912  1.00  0.00           S
ATOM   3190  HN  CYS A 357     -20.867  56.984 -11.081  1.00  0.00           H
ATOM   3191  HA  CYS A 357     -21.877  58.069  -8.550  1.00  0.00           H
ATOM   3192  HB1 CYS A 357     -24.109  57.746  -9.220  1.00  0.00           H
ATOM   3193  HB2 CYS A 357     -23.738  56.858 -10.673  1.00  0.00           H
ATOM   3194  N   PHE A 358     -22.793  56.059  -7.018  1.00  0.00           N
ATOM   3195  CA  PHE A 358     -23.086  55.065  -6.082  1.00  0.00           C
ATOM   3196  C   PHE A 358     -23.647  55.661  -4.892  1.00  0.00           C
ATOM   3197  O   PHE A 358     -23.669  56.854  -4.746  1.00  0.00           O
ATOM   3198  CB  PHE A 358     -21.920  54.024  -5.862  1.00  0.00           C
ATOM   3199  CG  PHE A 358     -22.235  52.758  -5.095  1.00  0.00           C
ATOM   3200  CD1 PHE A 358     -23.325  51.939  -5.414  1.00  0.00           C
ATOM   3201  CD2 PHE A 358     -21.527  52.357  -3.864  1.00  0.00           C
ATOM   3202  CE1 PHE A 358     -23.712  50.867  -4.701  1.00  0.00           C
ATOM   3203  CE2 PHE A 358     -21.832  51.204  -3.255  1.00  0.00           C
ATOM   3204  CZ  PHE A 358     -22.976  50.443  -3.612  1.00  0.00           C
ATOM   3205  HN  PHE A 358     -22.854  57.021  -6.762  1.00  0.00           H
ATOM   3206  HA  PHE A 358     -23.957  54.585  -6.504  1.00  0.00           H
ATOM   3207  HB1 PHE A 358     -21.117  54.547  -5.298  1.00  0.00           H
ATOM   3208  HB2 PHE A 358     -21.532  53.667  -6.840  1.00  0.00           H
ATOM   3209  HD1 PHE A 358     -23.804  52.220  -6.340  1.00  0.00           H
ATOM   3210  HD2 PHE A 358     -20.683  52.949  -3.545  1.00  0.00           H
ATOM   3211  HE1 PHE A 358     -24.671  50.467  -4.998  1.00  0.00           H
ATOM   3212  HE2 PHE A 358     -21.225  50.926  -2.405  1.00  0.00           H
ATOM   3213  HZ  PHE A 358     -23.134  49.505  -3.099  1.00  0.00           H
ATOM   3214  N   VAL A 359     -24.291  54.903  -4.031  1.00  0.00           N
ATOM   3215  CA  VAL A 359     -25.111  55.319  -2.888  1.00  0.00           C
ATOM   3216  C   VAL A 359     -24.320  55.942  -1.772  1.00  0.00           C
ATOM   3217  O   VAL A 359     -23.163  55.629  -1.492  1.00  0.00           O
ATOM   3218  CB  VAL A 359     -26.081  54.271  -2.278  1.00  0.00           C
ATOM   3219  CG1 VAL A 359     -27.305  54.130  -3.134  1.00  0.00           C
ATOM   3220  CG2 VAL A 359     -25.236  52.990  -2.122  1.00  0.00           C
ATOM   3221  HN  VAL A 359     -24.406  53.927  -4.193  1.00  0.00           H
ATOM   3222  HA  VAL A 359     -25.748  56.037  -3.383  1.00  0.00           H
ATOM   3223  HB  VAL A 359     -26.575  54.629  -1.350  1.00  0.00           H
ATOM   3224 1HG1 VAL A 359     -27.774  53.197  -2.755  1.00  0.00           H
ATOM   3225 2HG1 VAL A 359     -26.920  54.018  -4.171  1.00  0.00           H
ATOM   3226 3HG1 VAL A 359     -27.994  54.985  -2.970  1.00  0.00           H
ATOM   3227 1HG2 VAL A 359     -25.885  52.309  -1.531  1.00  0.00           H
ATOM   3228 2HG2 VAL A 359     -24.309  53.182  -1.542  1.00  0.00           H
ATOM   3229 3HG2 VAL A 359     -24.790  52.575  -3.050  1.00  0.00           H
ATOM   3230  N   GLY A 360     -24.815  56.978  -1.073  1.00  0.00           N
ATOM   3231  CA  GLY A 360     -24.054  57.510   0.060  1.00  0.00           C
ATOM   3232  C   GLY A 360     -23.837  59.037   0.167  1.00  0.00           C
ATOM   3233  O   GLY A 360     -23.289  59.542   1.102  1.00  0.00           O
ATOM   3234  HN  GLY A 360     -25.742  57.277  -1.290  1.00  0.00           H
ATOM   3235  HA1 GLY A 360     -23.025  57.183   0.042  1.00  0.00           H
ATOM   3236  HA2 GLY A 360     -24.564  57.232   0.970  1.00  0.00           H
ATOM   3237  N   LEU A 361     -24.296  59.824  -0.829  1.00  0.00           N
ATOM   3238  CA  LEU A 361     -24.102  61.261  -0.859  1.00  0.00           C
ATOM   3239  C   LEU A 361     -24.895  62.046   0.164  1.00  0.00           C
ATOM   3240  O   LEU A 361     -24.385  62.371   1.231  1.00  0.00           O
ATOM   3241  CB  LEU A 361     -24.482  61.737  -2.321  1.00  0.00           C
ATOM   3242  CG  LEU A 361     -24.249  63.266  -2.568  1.00  0.00           C
ATOM   3243  CD1 LEU A 361     -22.858  63.752  -2.184  1.00  0.00           C
ATOM   3244  CD2 LEU A 361     -24.305  63.463  -4.130  1.00  0.00           C
ATOM   3245  HN  LEU A 361     -24.769  59.403  -1.598  1.00  0.00           H
ATOM   3246  HA  LEU A 361     -23.049  61.429  -0.684  1.00  0.00           H
ATOM   3247  HB1 LEU A 361     -25.568  61.589  -2.506  1.00  0.00           H
ATOM   3248  HB2 LEU A 361     -23.767  61.132  -2.917  1.00  0.00           H
ATOM   3249  HG  LEU A 361     -25.079  63.860  -2.129  1.00  0.00           H
ATOM   3250 1HD1 LEU A 361     -22.073  63.121  -2.652  1.00  0.00           H
ATOM   3251 2HD1 LEU A 361     -22.749  63.843  -1.082  1.00  0.00           H
ATOM   3252 3HD1 LEU A 361     -22.680  64.771  -2.588  1.00  0.00           H
ATOM   3253 1HD2 LEU A 361     -24.248  64.518  -4.474  1.00  0.00           H
ATOM   3254 2HD2 LEU A 361     -25.222  62.966  -4.513  1.00  0.00           H
ATOM   3255 3HD2 LEU A 361     -23.445  62.977  -4.638  1.00  0.00           H
ATOM   3256  N   TYR A 362     -26.165  62.316  -0.084  1.00  0.00           N
ATOM   3257  CA  TYR A 362     -26.933  63.261   0.766  1.00  0.00           C
ATOM   3258  C   TYR A 362     -28.393  62.848   0.915  1.00  0.00           C
ATOM   3259  O   TYR A 362     -29.185  63.552   1.509  1.00  0.00           O
ATOM   3260  CB  TYR A 362     -26.780  64.723   0.234  1.00  0.00           C
ATOM   3261  CG  TYR A 362     -26.992  65.646   1.345  1.00  0.00           C
ATOM   3262  CD1 TYR A 362     -28.125  66.482   1.268  1.00  0.00           C
ATOM   3263  CD2 TYR A 362     -26.108  65.805   2.452  1.00  0.00           C
ATOM   3264  CE1 TYR A 362     -28.485  67.368   2.293  1.00  0.00           C
ATOM   3265  CE2 TYR A 362     -26.437  66.757   3.453  1.00  0.00           C
ATOM   3266  CZ  TYR A 362     -27.641  67.383   3.418  1.00  0.00           C
ATOM   3267  OH  TYR A 362     -28.001  68.213   4.535  1.00  0.00           O
ATOM   3268  HN  TYR A 362     -26.577  61.854  -0.865  1.00  0.00           H
ATOM   3269  HA  TYR A 362     -26.502  63.209   1.755  1.00  0.00           H
ATOM   3270  HB1 TYR A 362     -27.578  64.890  -0.521  1.00  0.00           H
ATOM   3271  HB2 TYR A 362     -25.775  64.892  -0.208  1.00  0.00           H
ATOM   3272  HD1 TYR A 362     -28.814  66.284   0.460  1.00  0.00           H
ATOM   3273  HD2 TYR A 362     -25.188  65.241   2.417  1.00  0.00           H
ATOM   3274  HE1 TYR A 362     -29.441  67.872   2.274  1.00  0.00           H
ATOM   3275  HE2 TYR A 362     -25.646  66.866   4.182  1.00  0.00           H
ATOM   3276  HH  TYR A 362     -27.287  67.990   5.137  1.00  0.00           H
ATOM   3277  N   ASP A 363     -28.797  61.736   0.337  1.00  0.00           N
ATOM   3278  CA  ASP A 363     -30.143  61.218   0.356  1.00  0.00           C
ATOM   3279  C   ASP A 363     -30.127  59.760   0.802  1.00  0.00           C
ATOM   3280  O   ASP A 363     -29.832  58.832   0.158  1.00  0.00           O
ATOM   3281  CB  ASP A 363     -30.829  61.392  -1.056  1.00  0.00           C
ATOM   3282  CG  ASP A 363     -32.244  61.000  -1.236  1.00  0.00           C
ATOM   3283  OD1 ASP A 363     -32.841  61.056  -2.389  1.00  0.00           O
ATOM   3284  OD2 ASP A 363     -32.890  60.596  -0.190  1.00  0.00           O
ATOM   3285  HN  ASP A 363     -28.209  61.211  -0.273  1.00  0.00           H
ATOM   3286  HA  ASP A 363     -30.689  61.794   1.088  1.00  0.00           H
ATOM   3287  HB1 ASP A 363     -30.249  60.917  -1.876  1.00  0.00           H
ATOM   3288  HB2 ASP A 363     -30.898  62.479  -1.272  1.00  0.00           H
ATOM   3289  N   LEU A 364     -30.470  59.515   2.106  1.00  0.00           N
ATOM   3290  CA  LEU A 364     -30.181  58.290   2.779  1.00  0.00           C
ATOM   3291  C   LEU A 364     -31.176  57.138   2.648  1.00  0.00           C
ATOM   3292  O   LEU A 364     -30.919  55.990   3.047  1.00  0.00           O
ATOM   3293  CB  LEU A 364     -29.814  58.445   4.249  1.00  0.00           C
ATOM   3294  CG  LEU A 364     -28.496  59.303   4.443  1.00  0.00           C
ATOM   3295  CD1 LEU A 364     -28.513  60.101   5.797  1.00  0.00           C
ATOM   3296  CD2 LEU A 364     -27.288  58.439   4.446  1.00  0.00           C
ATOM   3297  HN  LEU A 364     -30.784  60.158   2.800  1.00  0.00           H
ATOM   3298  HA  LEU A 364     -29.263  57.874   2.394  1.00  0.00           H
ATOM   3299  HB1 LEU A 364     -29.769  57.583   4.949  1.00  0.00           H
ATOM   3300  HB2 LEU A 364     -30.655  58.974   4.745  1.00  0.00           H
ATOM   3301  HG  LEU A 364     -28.452  59.973   3.558  1.00  0.00           H
ATOM   3302 1HD1 LEU A 364     -27.576  60.679   5.942  1.00  0.00           H
ATOM   3303 2HD1 LEU A 364     -28.684  59.379   6.625  1.00  0.00           H
ATOM   3304 3HD1 LEU A 364     -29.291  60.892   5.740  1.00  0.00           H
ATOM   3305 1HD2 LEU A 364     -27.120  57.962   3.457  1.00  0.00           H
ATOM   3306 2HD2 LEU A 364     -27.362  57.676   5.251  1.00  0.00           H
ATOM   3307 3HD2 LEU A 364     -26.399  59.106   4.478  1.00  0.00           H
ATOM   3308  N   ASP A 365     -32.360  57.424   2.031  1.00  0.00           N
ATOM   3309  CA  ASP A 365     -33.397  56.440   1.662  1.00  0.00           C
ATOM   3310  C   ASP A 365     -32.903  55.084   1.083  1.00  0.00           C
ATOM   3311  O   ASP A 365     -33.176  53.982   1.670  1.00  0.00           O
ATOM   3312  CB  ASP A 365     -34.421  57.151   0.745  1.00  0.00           C
ATOM   3313  CG  ASP A 365     -35.032  58.408   1.320  1.00  0.00           C
ATOM   3314  OD1 ASP A 365     -35.159  58.710   2.517  1.00  0.00           O
ATOM   3315  OD2 ASP A 365     -35.567  59.179   0.461  1.00  0.00           O
ATOM   3316  HN  ASP A 365     -32.600  58.373   1.839  1.00  0.00           H
ATOM   3317  HA  ASP A 365     -33.892  56.160   2.581  1.00  0.00           H
ATOM   3318  HB1 ASP A 365     -35.307  56.585   0.386  1.00  0.00           H
ATOM   3319  HB2 ASP A 365     -34.010  57.385  -0.260  1.00  0.00           H
ATOM   3320  N   ALA A 366     -32.157  55.176  -0.041  1.00  0.00           N
ATOM   3321  CA  ALA A 366     -31.662  53.999  -0.769  1.00  0.00           C
ATOM   3322  C   ALA A 366     -30.722  53.200   0.160  1.00  0.00           C
ATOM   3323  O   ALA A 366     -30.957  51.975   0.255  1.00  0.00           O
ATOM   3324  CB  ALA A 366     -30.913  54.291  -2.025  1.00  0.00           C
ATOM   3325  HN  ALA A 366     -32.045  56.052  -0.503  1.00  0.00           H
ATOM   3326  HA  ALA A 366     -32.545  53.383  -0.858  1.00  0.00           H
ATOM   3327  HB1 ALA A 366     -29.884  54.693  -1.914  1.00  0.00           H
ATOM   3328  HB2 ALA A 366     -31.541  54.883  -2.725  1.00  0.00           H
ATOM   3329  HB3 ALA A 366     -30.835  53.404  -2.691  1.00  0.00           H
ATOM   3330  N   SER A 367     -29.840  53.874   0.881  1.00  0.00           N
ATOM   3331  CA  SER A 367     -28.818  53.333   1.712  1.00  0.00           C
ATOM   3332  C   SER A 367     -29.267  52.558   2.939  1.00  0.00           C
ATOM   3333  O   SER A 367     -28.598  51.549   3.305  1.00  0.00           O
ATOM   3334  CB  SER A 367     -27.854  54.524   2.105  1.00  0.00           C
ATOM   3335  OG  SER A 367     -28.286  55.241   3.206  1.00  0.00           O
ATOM   3336  HN  SER A 367     -29.852  54.870   0.828  1.00  0.00           H
ATOM   3337  HA  SER A 367     -28.316  52.626   1.067  1.00  0.00           H
ATOM   3338  HB1 SER A 367     -27.723  55.083   1.153  1.00  0.00           H
ATOM   3339  HB2 SER A 367     -26.834  54.192   2.393  1.00  0.00           H
ATOM   3340  HG1 SER A 367     -29.177  55.557   3.037  1.00  0.00           H
ATOM   3341  N   ARG A 368     -30.342  53.012   3.585  1.00  0.00           N
ATOM   3342  CA  ARG A 368     -30.999  52.307   4.733  1.00  0.00           C
ATOM   3343  C   ARG A 368     -31.991  51.205   4.210  1.00  0.00           C
ATOM   3344  O   ARG A 368     -31.802  50.078   4.675  1.00  0.00           O
ATOM   3345  CB  ARG A 368     -31.774  53.341   5.556  1.00  0.00           C
ATOM   3346  CG  ARG A 368     -30.697  54.263   6.182  1.00  0.00           C
ATOM   3347  CD  ARG A 368     -31.361  55.472   6.804  1.00  0.00           C
ATOM   3348  NE  ARG A 368     -30.339  56.181   7.698  1.00  0.00           N
ATOM   3349  CZ  ARG A 368     -30.455  57.413   8.160  1.00  0.00           C
ATOM   3350  NH1 ARG A 368     -31.400  58.254   7.737  1.00  0.00           N
ATOM   3351  NH2 ARG A 368     -29.491  57.994   8.922  1.00  0.00           N
ATOM   3352  HN  ARG A 368     -30.799  53.853   3.309  1.00  0.00           H
ATOM   3353  HA  ARG A 368     -30.186  51.789   5.223  1.00  0.00           H
ATOM   3354  HB1 ARG A 368     -32.460  52.942   6.333  1.00  0.00           H
ATOM   3355  HB2 ARG A 368     -32.209  54.049   4.818  1.00  0.00           H
ATOM   3356  HG1 ARG A 368     -29.812  54.442   5.534  1.00  0.00           H
ATOM   3357  HG2 ARG A 368     -30.338  53.740   7.094  1.00  0.00           H
ATOM   3358  HD1 ARG A 368     -32.228  55.184   7.436  1.00  0.00           H
ATOM   3359  HD2 ARG A 368     -31.731  56.145   6.001  1.00  0.00           H
ATOM   3360  HE  ARG A 368     -29.520  55.749   8.077  1.00  0.00           H
ATOM   3361 1HH1 ARG A 368     -32.084  58.033   7.040  1.00  0.00           H
ATOM   3362 2HH1 ARG A 368     -31.380  59.212   8.022  1.00  0.00           H
ATOM   3363 1HH2 ARG A 368     -28.845  57.343   9.321  1.00  0.00           H
ATOM   3364 2HH2 ARG A 368     -29.355  58.985   8.893  1.00  0.00           H
ATOM   3365  N   TYR A 369     -32.938  51.545   3.371  1.00  0.00           N
ATOM   3366  CA  TYR A 369     -34.120  50.698   3.341  1.00  0.00           C
ATOM   3367  C   TYR A 369     -34.083  49.727   2.200  1.00  0.00           C
ATOM   3368  O   TYR A 369     -34.759  48.758   2.193  1.00  0.00           O
ATOM   3369  CB  TYR A 369     -35.409  51.496   3.263  1.00  0.00           C
ATOM   3370  CG  TYR A 369     -35.610  52.724   4.243  1.00  0.00           C
ATOM   3371  CD1 TYR A 369     -35.515  54.042   3.768  1.00  0.00           C
ATOM   3372  CD2 TYR A 369     -35.641  52.679   5.680  1.00  0.00           C
ATOM   3373  CE1 TYR A 369     -35.683  55.181   4.530  1.00  0.00           C
ATOM   3374  CE2 TYR A 369     -35.870  53.801   6.539  1.00  0.00           C
ATOM   3375  CZ  TYR A 369     -35.817  55.065   5.929  1.00  0.00           C
ATOM   3376  OH  TYR A 369     -36.054  56.169   6.736  1.00  0.00           O
ATOM   3377  HN  TYR A 369     -33.041  52.481   3.042  1.00  0.00           H
ATOM   3378  HA  TYR A 369     -34.224  50.169   4.277  1.00  0.00           H
ATOM   3379  HB1 TYR A 369     -36.281  50.808   3.299  1.00  0.00           H
ATOM   3380  HB2 TYR A 369     -35.413  51.925   2.239  1.00  0.00           H
ATOM   3381  HD1 TYR A 369     -35.365  54.173   2.706  1.00  0.00           H
ATOM   3382  HD2 TYR A 369     -35.681  51.690   6.112  1.00  0.00           H
ATOM   3383  HE1 TYR A 369     -35.813  56.125   4.022  1.00  0.00           H
ATOM   3384  HE2 TYR A 369     -35.998  53.697   7.607  1.00  0.00           H
ATOM   3385  HH  TYR A 369     -36.056  55.828   7.634  1.00  0.00           H
ATOM   3386  N   PHE A 370     -33.326  50.074   1.223  1.00  0.00           N
ATOM   3387  CA  PHE A 370     -33.168  49.350  -0.118  1.00  0.00           C
ATOM   3388  C   PHE A 370     -31.737  48.848  -0.242  1.00  0.00           C
ATOM   3389  O   PHE A 370     -31.449  48.011  -1.100  1.00  0.00           O
ATOM   3390  CB  PHE A 370     -33.495  50.226  -1.317  1.00  0.00           C
ATOM   3391  CG  PHE A 370     -34.896  50.867  -1.233  1.00  0.00           C
ATOM   3392  CD1 PHE A 370     -35.877  50.314  -2.029  1.00  0.00           C
ATOM   3393  CD2 PHE A 370     -35.056  52.103  -0.648  1.00  0.00           C
ATOM   3394  CE1 PHE A 370     -37.077  51.007  -2.195  1.00  0.00           C
ATOM   3395  CE2 PHE A 370     -36.317  52.674  -0.673  1.00  0.00           C
ATOM   3396  CZ  PHE A 370     -37.313  52.254  -1.577  1.00  0.00           C
ATOM   3397  HN  PHE A 370     -32.808  50.905   1.410  1.00  0.00           H
ATOM   3398  HA  PHE A 370     -33.793  48.470  -0.162  1.00  0.00           H
ATOM   3399  HB1 PHE A 370     -33.370  49.662  -2.266  1.00  0.00           H
ATOM   3400  HB2 PHE A 370     -32.805  51.095  -1.277  1.00  0.00           H
ATOM   3401  HD1 PHE A 370     -35.607  49.459  -2.630  1.00  0.00           H
ATOM   3402  HD2 PHE A 370     -34.298  52.373   0.072  1.00  0.00           H
ATOM   3403  HE1 PHE A 370     -37.813  50.692  -2.921  1.00  0.00           H
ATOM   3404  HE2 PHE A 370     -36.531  53.656  -0.281  1.00  0.00           H
ATOM   3405  HZ  PHE A 370     -38.246  52.759  -1.772  1.00  0.00           H
ATOM   3406  N   VAL A 371     -30.868  49.069   0.767  1.00  0.00           N
ATOM   3407  CA  VAL A 371     -29.533  48.419   0.906  1.00  0.00           C
ATOM   3408  C   VAL A 371     -29.498  47.714   2.261  1.00  0.00           C
ATOM   3409  O   VAL A 371     -29.632  46.504   2.319  1.00  0.00           O
ATOM   3410  CB  VAL A 371     -28.241  49.217   0.691  1.00  0.00           C
ATOM   3411  CG1 VAL A 371     -26.912  48.368   0.925  1.00  0.00           C
ATOM   3412  CG2 VAL A 371     -28.399  49.809  -0.652  1.00  0.00           C
ATOM   3413  HN  VAL A 371     -31.003  49.831   1.396  1.00  0.00           H
ATOM   3414  HA  VAL A 371     -29.437  47.642   0.161  1.00  0.00           H
ATOM   3415  HB  VAL A 371     -28.136  50.054   1.415  1.00  0.00           H
ATOM   3416 1HG1 VAL A 371     -26.810  47.940   1.945  1.00  0.00           H
ATOM   3417 2HG1 VAL A 371     -26.027  49.041   0.936  1.00  0.00           H
ATOM   3418 3HG1 VAL A 371     -26.685  47.634   0.123  1.00  0.00           H
ATOM   3419 1HG2 VAL A 371     -29.215  50.534  -0.861  1.00  0.00           H
ATOM   3420 2HG2 VAL A 371     -28.493  48.917  -1.307  1.00  0.00           H
ATOM   3421 3HG2 VAL A 371     -27.493  50.377  -0.952  1.00  0.00           H
ATOM   3422  N   LEU A 372     -29.143  48.488   3.335  1.00  0.00           N
ATOM   3423  CA  LEU A 372     -28.690  48.082   4.628  1.00  0.00           C
ATOM   3424  C   LEU A 372     -29.611  47.166   5.447  1.00  0.00           C
ATOM   3425  O   LEU A 372     -29.172  46.179   6.075  1.00  0.00           O
ATOM   3426  CB  LEU A 372     -28.247  49.359   5.485  1.00  0.00           C
ATOM   3427  CG  LEU A 372     -27.740  49.091   6.891  1.00  0.00           C
ATOM   3428  CD1 LEU A 372     -26.317  48.683   6.841  1.00  0.00           C
ATOM   3429  CD2 LEU A 372     -27.905  50.378   7.676  1.00  0.00           C
ATOM   3430  HN  LEU A 372     -29.104  49.480   3.235  1.00  0.00           H
ATOM   3431  HA  LEU A 372     -27.873  47.434   4.344  1.00  0.00           H
ATOM   3432  HB1 LEU A 372     -29.138  50.016   5.400  1.00  0.00           H
ATOM   3433  HB2 LEU A 372     -27.481  49.980   4.970  1.00  0.00           H
ATOM   3434  HG  LEU A 372     -28.395  48.348   7.394  1.00  0.00           H
ATOM   3435 1HD1 LEU A 372     -26.007  48.373   7.862  1.00  0.00           H
ATOM   3436 2HD1 LEU A 372     -25.711  49.572   6.563  1.00  0.00           H
ATOM   3437 3HD1 LEU A 372     -26.107  47.816   6.178  1.00  0.00           H
ATOM   3438 1HD2 LEU A 372     -28.983  50.574   7.860  1.00  0.00           H
ATOM   3439 2HD2 LEU A 372     -27.608  51.322   7.171  1.00  0.00           H
ATOM   3440 3HD2 LEU A 372     -27.352  50.316   8.639  1.00  0.00           H
ATOM   3441  N   LEU A 373     -30.888  47.449   5.523  1.00  0.00           N
ATOM   3442  CA  LEU A 373     -31.956  46.634   5.889  1.00  0.00           C
ATOM   3443  C   LEU A 373     -31.975  45.271   5.181  1.00  0.00           C
ATOM   3444  O   LEU A 373     -31.786  44.266   5.895  1.00  0.00           O
ATOM   3445  CB  LEU A 373     -33.254  47.545   6.029  1.00  0.00           C
ATOM   3446  CG  LEU A 373     -34.627  47.015   6.447  1.00  0.00           C
ATOM   3447  CD1 LEU A 373     -34.628  46.017   7.543  1.00  0.00           C
ATOM   3448  CD2 LEU A 373     -35.492  48.270   6.799  1.00  0.00           C
ATOM   3449  HN  LEU A 373     -31.103  48.305   5.059  1.00  0.00           H
ATOM   3450  HA  LEU A 373     -31.647  46.314   6.873  1.00  0.00           H
ATOM   3451  HB1 LEU A 373     -33.428  48.007   5.033  1.00  0.00           H
ATOM   3452  HB2 LEU A 373     -32.948  48.407   6.660  1.00  0.00           H
ATOM   3453  HG  LEU A 373     -35.179  46.538   5.609  1.00  0.00           H
ATOM   3454 1HD1 LEU A 373     -34.238  45.086   7.080  1.00  0.00           H
ATOM   3455 2HD1 LEU A 373     -35.630  45.674   7.879  1.00  0.00           H
ATOM   3456 3HD1 LEU A 373     -33.975  46.205   8.423  1.00  0.00           H
ATOM   3457 1HD2 LEU A 373     -34.999  49.227   7.073  1.00  0.00           H
ATOM   3458 2HD2 LEU A 373     -36.287  47.935   7.500  1.00  0.00           H
ATOM   3459 3HD2 LEU A 373     -36.106  48.538   5.912  1.00  0.00           H
ATOM   3460  N   PRO A 374     -32.133  45.072   3.916  1.00  0.00           N
ATOM   3461  CA  PRO A 374     -32.142  43.696   3.312  1.00  0.00           C
ATOM   3462  C   PRO A 374     -30.764  43.110   3.392  1.00  0.00           C
ATOM   3463  O   PRO A 374     -30.739  41.882   3.476  1.00  0.00           O
ATOM   3464  CB  PRO A 374     -32.719  43.878   1.933  1.00  0.00           C
ATOM   3465  CG  PRO A 374     -32.771  45.407   1.615  1.00  0.00           C
ATOM   3466  CD  PRO A 374     -32.764  46.094   3.008  1.00  0.00           C
ATOM   3467  HA  PRO A 374     -32.744  43.086   3.969  1.00  0.00           H
ATOM   3468  HB1 PRO A 374     -33.804  43.655   2.019  1.00  0.00           H
ATOM   3469  HB2 PRO A 374     -32.358  43.222   1.113  1.00  0.00           H
ATOM   3470  HG1 PRO A 374     -31.755  45.537   1.183  1.00  0.00           H
ATOM   3471  HG2 PRO A 374     -33.517  45.676   0.837  1.00  0.00           H
ATOM   3472  HD1 PRO A 374     -32.228  47.067   3.007  1.00  0.00           H
ATOM   3473  HD2 PRO A 374     -33.803  46.279   3.356  1.00  0.00           H
ATOM   3474  N   LEU A 375     -29.593  43.843   3.274  1.00  0.00           N
ATOM   3475  CA  LEU A 375     -28.283  43.241   3.469  1.00  0.00           C
ATOM   3476  C   LEU A 375     -27.990  42.691   4.773  1.00  0.00           C
ATOM   3477  O   LEU A 375     -27.471  41.563   4.903  1.00  0.00           O
ATOM   3478  CB  LEU A 375     -27.328  44.418   3.042  1.00  0.00           C
ATOM   3479  CG  LEU A 375     -25.895  44.101   2.583  1.00  0.00           C
ATOM   3480  CD1 LEU A 375     -25.987  43.202   1.337  1.00  0.00           C
ATOM   3481  CD2 LEU A 375     -25.220  45.399   2.214  1.00  0.00           C
ATOM   3482  HN  LEU A 375     -29.622  44.801   3.000  1.00  0.00           H
ATOM   3483  HA  LEU A 375     -28.176  42.389   2.813  1.00  0.00           H
ATOM   3484  HB1 LEU A 375     -27.342  45.108   3.913  1.00  0.00           H
ATOM   3485  HB2 LEU A 375     -27.847  44.866   2.168  1.00  0.00           H
ATOM   3486  HG  LEU A 375     -25.376  43.563   3.405  1.00  0.00           H
ATOM   3487 1HD1 LEU A 375     -24.969  43.157   0.895  1.00  0.00           H
ATOM   3488 2HD1 LEU A 375     -26.742  43.472   0.569  1.00  0.00           H
ATOM   3489 3HD1 LEU A 375     -26.298  42.172   1.614  1.00  0.00           H
ATOM   3490 1HD2 LEU A 375     -25.472  46.205   2.936  1.00  0.00           H
ATOM   3491 2HD2 LEU A 375     -25.507  45.743   1.197  1.00  0.00           H
ATOM   3492 3HD2 LEU A 375     -24.118  45.258   2.184  1.00  0.00           H
ATOM   3493  N   CYS A 376     -28.222  43.462   5.886  1.00  0.00           N
ATOM   3494  CA  CYS A 376     -28.288  42.827   7.234  1.00  0.00           C
ATOM   3495  C   CYS A 376     -29.328  41.734   7.480  1.00  0.00           C
ATOM   3496  O   CYS A 376     -29.145  40.699   8.169  1.00  0.00           O
ATOM   3497  CB  CYS A 376     -28.293  43.936   8.346  1.00  0.00           C
ATOM   3498  SG  CYS A 376     -26.811  44.963   8.148  1.00  0.00           S
ATOM   3499  HN  CYS A 376     -28.602  44.372   5.738  1.00  0.00           H
ATOM   3500  HA  CYS A 376     -27.318  42.361   7.322  1.00  0.00           H
ATOM   3501  HB1 CYS A 376     -28.218  43.277   9.238  1.00  0.00           H
ATOM   3502  HB2 CYS A 376     -29.126  44.668   8.402  1.00  0.00           H
ATOM   3503  HG1 CYS A 376     -27.194  45.627   7.068  1.00  0.00           H
ATOM   3504  N   LEU A 377     -30.540  41.845   6.869  1.00  0.00           N
ATOM   3505  CA  LEU A 377     -31.411  40.697   6.777  1.00  0.00           C
ATOM   3506  C   LEU A 377     -30.936  39.445   6.091  1.00  0.00           C
ATOM   3507  O   LEU A 377     -31.132  38.375   6.634  1.00  0.00           O
ATOM   3508  CB  LEU A 377     -32.881  41.099   6.286  1.00  0.00           C
ATOM   3509  CG  LEU A 377     -33.944  39.958   6.296  1.00  0.00           C
ATOM   3510  CD1 LEU A 377     -34.045  39.334   7.698  1.00  0.00           C
ATOM   3511  CD2 LEU A 377     -35.212  40.510   5.769  1.00  0.00           C
ATOM   3512  HN  LEU A 377     -30.859  42.749   6.596  1.00  0.00           H
ATOM   3513  HA  LEU A 377     -31.664  40.401   7.784  1.00  0.00           H
ATOM   3514  HB1 LEU A 377     -32.872  41.484   5.244  1.00  0.00           H
ATOM   3515  HB2 LEU A 377     -33.307  41.924   6.896  1.00  0.00           H
ATOM   3516  HG  LEU A 377     -33.599  39.076   5.715  1.00  0.00           H
ATOM   3517 1HD1 LEU A 377     -34.560  38.361   7.556  1.00  0.00           H
ATOM   3518 2HD1 LEU A 377     -34.445  39.988   8.503  1.00  0.00           H
ATOM   3519 3HD1 LEU A 377     -33.051  38.932   7.987  1.00  0.00           H
ATOM   3520 1HD2 LEU A 377     -35.509  41.409   6.350  1.00  0.00           H
ATOM   3521 2HD2 LEU A 377     -36.069  39.814   5.885  1.00  0.00           H
ATOM   3522 3HD2 LEU A 377     -35.101  40.772   4.695  1.00  0.00           H
ATOM   3523  N   CYS A 378     -30.229  39.524   4.969  1.00  0.00           N
ATOM   3524  CA  CYS A 378     -29.530  38.460   4.247  1.00  0.00           C
ATOM   3525  C   CYS A 378     -28.419  37.827   4.972  1.00  0.00           C
ATOM   3526  O   CYS A 378     -28.257  36.602   5.007  1.00  0.00           O
ATOM   3527  CB  CYS A 378     -28.983  38.894   2.817  1.00  0.00           C
ATOM   3528  SG  CYS A 378     -30.348  39.088   1.581  1.00  0.00           S
ATOM   3529  HN  CYS A 378     -30.138  40.444   4.594  1.00  0.00           H
ATOM   3530  HA  CYS A 378     -30.302  37.710   4.147  1.00  0.00           H
ATOM   3531  HB1 CYS A 378     -28.211  38.191   2.439  1.00  0.00           H
ATOM   3532  HB2 CYS A 378     -28.522  39.896   2.956  1.00  0.00           H
ATOM   3533  HG1 CYS A 378     -31.056  39.872   2.383  1.00  0.00           H
ATOM   3534  N   VAL A 379     -27.546  38.600   5.628  1.00  0.00           N
ATOM   3535  CA  VAL A 379     -26.420  38.105   6.429  1.00  0.00           C
ATOM   3536  C   VAL A 379     -26.878  37.348   7.612  1.00  0.00           C
ATOM   3537  O   VAL A 379     -26.360  36.344   8.104  1.00  0.00           O
ATOM   3538  CB  VAL A 379     -25.468  39.242   6.921  1.00  0.00           C
ATOM   3539  CG1 VAL A 379     -24.403  38.722   7.868  1.00  0.00           C
ATOM   3540  CG2 VAL A 379     -24.820  39.771   5.579  1.00  0.00           C
ATOM   3541  HN  VAL A 379     -27.725  39.575   5.522  1.00  0.00           H
ATOM   3542  HA  VAL A 379     -25.730  37.550   5.810  1.00  0.00           H
ATOM   3543  HB  VAL A 379     -26.048  40.057   7.405  1.00  0.00           H
ATOM   3544 1HG1 VAL A 379     -23.643  39.444   8.238  1.00  0.00           H
ATOM   3545 2HG1 VAL A 379     -23.877  37.918   7.311  1.00  0.00           H
ATOM   3546 3HG1 VAL A 379     -24.906  38.267   8.747  1.00  0.00           H
ATOM   3547 1HG2 VAL A 379     -24.316  38.939   5.042  1.00  0.00           H
ATOM   3548 2HG2 VAL A 379     -24.210  40.698   5.608  1.00  0.00           H
ATOM   3549 3HG2 VAL A 379     -25.718  40.132   5.033  1.00  0.00           H
ATOM   3550  N   PHE A 380     -27.940  37.864   8.243  1.00  0.00           N
ATOM   3551  CA  PHE A 380     -28.437  37.258   9.466  1.00  0.00           C
ATOM   3552  C   PHE A 380     -29.364  35.976   9.272  1.00  0.00           C
ATOM   3553  O   PHE A 380     -29.171  34.955   9.955  1.00  0.00           O
ATOM   3554  CB  PHE A 380     -29.405  38.303  10.055  1.00  0.00           C
ATOM   3555  CG  PHE A 380     -29.936  37.859  11.434  1.00  0.00           C
ATOM   3556  CD1 PHE A 380     -28.977  37.559  12.464  1.00  0.00           C
ATOM   3557  CD2 PHE A 380     -31.350  37.858  11.699  1.00  0.00           C
ATOM   3558  CE1 PHE A 380     -29.419  37.497  13.807  1.00  0.00           C
ATOM   3559  CE2 PHE A 380     -31.762  37.592  13.017  1.00  0.00           C
ATOM   3560  CZ  PHE A 380     -30.758  37.497  14.067  1.00  0.00           C
ATOM   3561  HN  PHE A 380     -28.274  38.790   8.087  1.00  0.00           H
ATOM   3562  HA  PHE A 380     -27.575  37.017  10.070  1.00  0.00           H
ATOM   3563  HB1 PHE A 380     -30.316  38.522   9.458  1.00  0.00           H
ATOM   3564  HB2 PHE A 380     -28.836  39.207  10.357  1.00  0.00           H
ATOM   3565  HD1 PHE A 380     -27.923  37.665  12.253  1.00  0.00           H
ATOM   3566  HD2 PHE A 380     -32.135  37.982  10.969  1.00  0.00           H
ATOM   3567  HE1 PHE A 380     -28.658  37.540  14.571  1.00  0.00           H
ATOM   3568  HE2 PHE A 380     -32.760  37.556  13.427  1.00  0.00           H
ATOM   3569  HZ  PHE A 380     -31.048  37.293  15.087  1.00  0.00           H
ATOM   3570  N   VAL A 381     -30.206  35.799   8.178  1.00  0.00           N
ATOM   3571  CA  VAL A 381     -30.588  34.531   7.686  1.00  0.00           C
ATOM   3572  C   VAL A 381     -29.441  33.651   7.247  1.00  0.00           C
ATOM   3573  O   VAL A 381     -29.398  32.469   7.623  1.00  0.00           O
ATOM   3574  CB  VAL A 381     -31.698  34.693   6.603  1.00  0.00           C
ATOM   3575  CG1 VAL A 381     -32.365  33.346   6.188  1.00  0.00           C
ATOM   3576  CG2 VAL A 381     -32.811  35.512   7.232  1.00  0.00           C
ATOM   3577  HN  VAL A 381     -30.468  36.458   7.477  1.00  0.00           H
ATOM   3578  HA  VAL A 381     -30.994  34.039   8.558  1.00  0.00           H
ATOM   3579  HB  VAL A 381     -31.288  35.212   5.711  1.00  0.00           H
ATOM   3580 1HG1 VAL A 381     -33.252  33.597   5.568  1.00  0.00           H
ATOM   3581 2HG1 VAL A 381     -32.732  32.862   7.118  1.00  0.00           H
ATOM   3582 3HG1 VAL A 381     -31.652  32.629   5.726  1.00  0.00           H
ATOM   3583 1HG2 VAL A 381     -33.685  35.574   6.549  1.00  0.00           H
ATOM   3584 2HG2 VAL A 381     -32.474  36.565   7.336  1.00  0.00           H
ATOM   3585 3HG2 VAL A 381     -33.196  35.162   8.214  1.00  0.00           H
ATOM   3586  N   GLY A 382     -28.449  34.128   6.487  1.00  0.00           N
ATOM   3587  CA  GLY A 382     -27.291  33.322   6.007  1.00  0.00           C
ATOM   3588  C   GLY A 382     -26.489  32.574   7.125  1.00  0.00           C
ATOM   3589  O   GLY A 382     -26.221  31.375   7.147  1.00  0.00           O
ATOM   3590  HN  GLY A 382     -28.487  35.100   6.270  1.00  0.00           H
ATOM   3591  HA1 GLY A 382     -26.575  33.863   5.405  1.00  0.00           H
ATOM   3592  HA2 GLY A 382     -27.769  32.539   5.438  1.00  0.00           H
ATOM   3593  N   LEU A 383     -26.034  33.376   8.142  1.00  0.00           N
ATOM   3594  CA  LEU A 383     -25.249  32.838   9.227  1.00  0.00           C
ATOM   3595  C   LEU A 383     -26.055  31.958  10.110  1.00  0.00           C
ATOM   3596  O   LEU A 383     -25.539  31.022  10.734  1.00  0.00           O
ATOM   3597  CB  LEU A 383     -24.765  34.143  10.018  1.00  0.00           C
ATOM   3598  CG  LEU A 383     -24.030  33.915  11.298  1.00  0.00           C
ATOM   3599  CD1 LEU A 383     -22.651  33.331  11.091  1.00  0.00           C
ATOM   3600  CD2 LEU A 383     -23.913  35.249  12.035  1.00  0.00           C
ATOM   3601  HN  LEU A 383     -26.327  34.318   8.291  1.00  0.00           H
ATOM   3602  HA  LEU A 383     -24.363  32.310   8.908  1.00  0.00           H
ATOM   3603  HB1 LEU A 383     -25.547  34.894  10.261  1.00  0.00           H
ATOM   3604  HB2 LEU A 383     -24.096  34.770   9.391  1.00  0.00           H
ATOM   3605  HG  LEU A 383     -24.631  33.268  11.973  1.00  0.00           H
ATOM   3606 1HD1 LEU A 383     -22.005  33.867  10.364  1.00  0.00           H
ATOM   3607 2HD1 LEU A 383     -22.743  32.306  10.672  1.00  0.00           H
ATOM   3608 3HD1 LEU A 383     -22.051  33.232  12.022  1.00  0.00           H
ATOM   3609 1HD2 LEU A 383     -23.407  35.210  13.023  1.00  0.00           H
ATOM   3610 2HD2 LEU A 383     -24.877  35.706  12.347  1.00  0.00           H
ATOM   3611 3HD2 LEU A 383     -23.470  35.967  11.313  1.00  0.00           H
ATOM   3612  N   SER A 384     -27.368  32.262  10.232  1.00  0.00           N
ATOM   3613  CA  SER A 384     -28.309  31.320  10.966  1.00  0.00           C
ATOM   3614  C   SER A 384     -28.449  30.025  10.112  1.00  0.00           C
ATOM   3615  O   SER A 384     -28.285  28.946  10.700  1.00  0.00           O
ATOM   3616  CB  SER A 384     -29.862  31.867  10.984  1.00  0.00           C
ATOM   3617  OG  SER A 384     -29.951  33.006  11.752  1.00  0.00           O
ATOM   3618  HN  SER A 384     -27.729  33.093   9.819  1.00  0.00           H
ATOM   3619  HA  SER A 384     -27.857  30.943  11.872  1.00  0.00           H
ATOM   3620  HB1 SER A 384     -30.541  31.118  11.447  1.00  0.00           H
ATOM   3621  HB2 SER A 384     -30.276  32.091   9.979  1.00  0.00           H
ATOM   3622  HG1 SER A 384     -29.789  33.788  11.218  1.00  0.00           H
ATOM   3623  N   LEU A 385     -28.444  30.074   8.728  1.00  0.00           N
ATOM   3624  CA  LEU A 385     -28.439  28.981   7.769  1.00  0.00           C
ATOM   3625  C   LEU A 385     -27.120  28.198   7.930  1.00  0.00           C
ATOM   3626  O   LEU A 385     -27.073  26.963   7.947  1.00  0.00           O
ATOM   3627  CB  LEU A 385     -28.667  29.455   6.315  1.00  0.00           C
ATOM   3628  CG  LEU A 385     -30.105  29.602   5.767  1.00  0.00           C
ATOM   3629  CD1 LEU A 385     -29.944  30.434   4.358  1.00  0.00           C
ATOM   3630  CD2 LEU A 385     -30.811  28.234   5.620  1.00  0.00           C
ATOM   3631  HN  LEU A 385     -28.614  30.953   8.290  1.00  0.00           H
ATOM   3632  HA  LEU A 385     -29.315  28.428   8.074  1.00  0.00           H
ATOM   3633  HB1 LEU A 385     -28.309  28.758   5.527  1.00  0.00           H
ATOM   3634  HB2 LEU A 385     -28.048  30.371   6.200  1.00  0.00           H
ATOM   3635  HG  LEU A 385     -30.655  30.214   6.514  1.00  0.00           H
ATOM   3636 1HD1 LEU A 385     -29.318  29.873   3.631  1.00  0.00           H
ATOM   3637 2HD1 LEU A 385     -29.466  31.413   4.570  1.00  0.00           H
ATOM   3638 3HD1 LEU A 385     -30.935  30.649   3.904  1.00  0.00           H
ATOM   3639 1HD2 LEU A 385     -31.024  27.599   6.508  1.00  0.00           H
ATOM   3640 2HD2 LEU A 385     -30.307  27.676   4.804  1.00  0.00           H
ATOM   3641 3HD2 LEU A 385     -31.841  28.436   5.254  1.00  0.00           H
ATOM   3642  N   LEU A 386     -25.937  28.902   8.057  1.00  0.00           N
ATOM   3643  CA  LEU A 386     -24.644  28.440   8.304  1.00  0.00           C
ATOM   3644  C   LEU A 386     -24.479  27.678   9.581  1.00  0.00           C
ATOM   3645  O   LEU A 386     -23.914  26.564   9.554  1.00  0.00           O
ATOM   3646  CB  LEU A 386     -23.653  29.579   8.302  1.00  0.00           C
ATOM   3647  CG  LEU A 386     -22.075  29.233   8.437  1.00  0.00           C
ATOM   3648  CD1 LEU A 386     -21.522  28.670   7.076  1.00  0.00           C
ATOM   3649  CD2 LEU A 386     -21.320  30.585   8.625  1.00  0.00           C
ATOM   3650  HN  LEU A 386     -26.119  29.863   7.859  1.00  0.00           H
ATOM   3651  HA  LEU A 386     -24.371  27.734   7.534  1.00  0.00           H
ATOM   3652  HB1 LEU A 386     -24.006  30.253   9.112  1.00  0.00           H
ATOM   3653  HB2 LEU A 386     -23.874  30.071   7.330  1.00  0.00           H
ATOM   3654  HG  LEU A 386     -21.862  28.489   9.234  1.00  0.00           H
ATOM   3655 1HD1 LEU A 386     -21.553  29.543   6.391  1.00  0.00           H
ATOM   3656 2HD1 LEU A 386     -22.182  27.927   6.580  1.00  0.00           H
ATOM   3657 3HD1 LEU A 386     -20.478  28.299   7.168  1.00  0.00           H
ATOM   3658 1HD2 LEU A 386     -21.346  31.258   7.742  1.00  0.00           H
ATOM   3659 2HD2 LEU A 386     -20.244  30.324   8.718  1.00  0.00           H
ATOM   3660 3HD2 LEU A 386     -21.477  31.208   9.532  1.00  0.00           H
ATOM   3661  N   LEU A 387     -25.198  28.042  10.671  1.00  0.00           N
ATOM   3662  CA  LEU A 387     -25.209  27.292  11.923  1.00  0.00           C
ATOM   3663  C   LEU A 387     -26.001  25.958  11.717  1.00  0.00           C
ATOM   3664  O   LEU A 387     -25.484  24.864  11.946  1.00  0.00           O
ATOM   3665  CB  LEU A 387     -25.977  28.219  12.865  1.00  0.00           C
ATOM   3666  CG  LEU A 387     -26.061  27.678  14.305  1.00  0.00           C
ATOM   3667  CD1 LEU A 387     -24.702  27.496  14.913  1.00  0.00           C
ATOM   3668  CD2 LEU A 387     -27.014  28.581  15.161  1.00  0.00           C
ATOM   3669  HN  LEU A 387     -25.767  28.861  10.666  1.00  0.00           H
ATOM   3670  HA  LEU A 387     -24.212  27.012  12.229  1.00  0.00           H
ATOM   3671  HB1 LEU A 387     -26.978  28.590  12.558  1.00  0.00           H
ATOM   3672  HB2 LEU A 387     -25.461  29.198  12.961  1.00  0.00           H
ATOM   3673  HG  LEU A 387     -26.458  26.641  14.294  1.00  0.00           H
ATOM   3674 1HD1 LEU A 387     -23.916  28.272  15.041  1.00  0.00           H
ATOM   3675 2HD1 LEU A 387     -24.228  26.652  14.367  1.00  0.00           H
ATOM   3676 3HD1 LEU A 387     -24.897  27.070  15.919  1.00  0.00           H
ATOM   3677 1HD2 LEU A 387     -26.813  28.366  16.232  1.00  0.00           H
ATOM   3678 2HD2 LEU A 387     -28.065  28.349  14.886  1.00  0.00           H
ATOM   3679 3HD2 LEU A 387     -26.764  29.663  15.117  1.00  0.00           H
ATOM   3680  N   ALA A 388     -27.187  26.048  11.025  1.00  0.00           N
ATOM   3681  CA  ALA A 388     -27.959  24.780  10.751  1.00  0.00           C
ATOM   3682  C   ALA A 388     -27.269  23.828   9.702  1.00  0.00           C
ATOM   3683  O   ALA A 388     -27.175  22.566   9.901  1.00  0.00           O
ATOM   3684  CB  ALA A 388     -29.313  25.182  10.159  1.00  0.00           C
ATOM   3685  HN  ALA A 388     -27.312  26.929  10.575  1.00  0.00           H
ATOM   3686  HA  ALA A 388     -27.998  24.135  11.618  1.00  0.00           H
ATOM   3687  HB1 ALA A 388     -29.669  25.844  10.978  1.00  0.00           H
ATOM   3688  HB2 ALA A 388     -30.081  24.383  10.095  1.00  0.00           H
ATOM   3689  HB3 ALA A 388     -29.367  25.757   9.209  1.00  0.00           H
ATOM   3690  N   GLY A 389     -26.597  24.454   8.694  1.00  0.00           N
ATOM   3691  CA  GLY A 389     -25.753  23.896   7.633  1.00  0.00           C
ATOM   3692  C   GLY A 389     -24.661  23.030   8.209  1.00  0.00           C
ATOM   3693  O   GLY A 389     -24.664  21.814   7.938  1.00  0.00           O
ATOM   3694  HN  GLY A 389     -26.666  25.448   8.693  1.00  0.00           H
ATOM   3695  HA1 GLY A 389     -25.353  24.736   7.085  1.00  0.00           H
ATOM   3696  HA2 GLY A 389     -26.351  23.214   7.046  1.00  0.00           H
ATOM   3697  N   ILE A 390     -23.745  23.604   9.048  1.00  0.00           N
ATOM   3698  CA  ILE A 390     -22.472  22.931   9.475  1.00  0.00           C
ATOM   3699  C   ILE A 390     -22.896  21.820  10.479  1.00  0.00           C
ATOM   3700  O   ILE A 390     -22.301  20.702  10.456  1.00  0.00           O
ATOM   3701  CB  ILE A 390     -21.497  23.859  10.107  1.00  0.00           C
ATOM   3702  CG1 ILE A 390     -20.846  24.689   9.065  1.00  0.00           C
ATOM   3703  CG2 ILE A 390     -20.351  23.030  10.821  1.00  0.00           C
ATOM   3704  CD  ILE A 390     -20.187  25.937   9.598  1.00  0.00           C
ATOM   3705  HN  ILE A 390     -23.889  24.566   9.268  1.00  0.00           H
ATOM   3706  HA  ILE A 390     -22.060  22.478   8.584  1.00  0.00           H
ATOM   3707  HB  ILE A 390     -22.035  24.413  10.906  1.00  0.00           H
ATOM   3708 1HG1 ILE A 390     -21.637  24.939   8.326  1.00  0.00           H
ATOM   3709 2HG1 ILE A 390     -20.034  24.238   8.456  1.00  0.00           H
ATOM   3710 1HG2 ILE A 390     -19.412  23.623  10.861  1.00  0.00           H
ATOM   3711 2HG2 ILE A 390     -20.132  22.190  10.126  1.00  0.00           H
ATOM   3712 3HG2 ILE A 390     -20.603  22.815  11.881  1.00  0.00           H
ATOM   3713  HD1 ILE A 390     -19.674  26.519   8.804  1.00  0.00           H
ATOM   3714  HD2 ILE A 390     -19.496  25.637  10.414  1.00  0.00           H
ATOM   3715  HD3 ILE A 390     -20.961  26.621  10.009  1.00  0.00           H
ATOM   3716  N   ILE A 391     -23.986  22.073  11.331  1.00  0.00           N
ATOM   3717  CA  ILE A 391     -24.579  21.059  12.139  1.00  0.00           C
ATOM   3718  C   ILE A 391     -25.054  19.888  11.297  1.00  0.00           C
ATOM   3719  O   ILE A 391     -24.842  18.704  11.593  1.00  0.00           O
ATOM   3720  CB  ILE A 391     -25.561  21.628  13.245  1.00  0.00           C
ATOM   3721  CG1 ILE A 391     -24.837  22.659  14.164  1.00  0.00           C
ATOM   3722  CG2 ILE A 391     -26.247  20.595  14.121  1.00  0.00           C
ATOM   3723  CD  ILE A 391     -25.721  23.637  14.937  1.00  0.00           C
ATOM   3724  HN  ILE A 391     -24.416  22.971  11.399  1.00  0.00           H
ATOM   3725  HA  ILE A 391     -23.746  20.764  12.761  1.00  0.00           H
ATOM   3726  HB  ILE A 391     -26.326  22.093  12.587  1.00  0.00           H
ATOM   3727 1HG1 ILE A 391     -24.028  23.206  13.635  1.00  0.00           H
ATOM   3728 2HG1 ILE A 391     -24.325  22.008  14.904  1.00  0.00           H
ATOM   3729 1HG2 ILE A 391     -26.845  19.811  13.609  1.00  0.00           H
ATOM   3730 2HG2 ILE A 391     -26.850  21.148  14.873  1.00  0.00           H
ATOM   3731 3HG2 ILE A 391     -25.432  20.013  14.602  1.00  0.00           H
ATOM   3732  HD1 ILE A 391     -25.154  24.404  15.506  1.00  0.00           H
ATOM   3733  HD2 ILE A 391     -26.425  23.053  15.569  1.00  0.00           H
ATOM   3734  HD3 ILE A 391     -26.266  24.317  14.248  1.00  0.00           H
ATOM   3735  N   SER A 392     -25.837  20.168  10.249  1.00  0.00           N
ATOM   3736  CA  SER A 392     -26.249  19.123   9.226  1.00  0.00           C
ATOM   3737  C   SER A 392     -25.140  18.464   8.479  1.00  0.00           C
ATOM   3738  O   SER A 392     -25.068  17.267   8.448  1.00  0.00           O
ATOM   3739  CB  SER A 392     -27.355  19.666   8.301  1.00  0.00           C
ATOM   3740  OG  SER A 392     -28.204  18.621   7.795  1.00  0.00           O
ATOM   3741  HN  SER A 392     -25.964  21.143  10.089  1.00  0.00           H
ATOM   3742  HA  SER A 392     -26.701  18.361   9.842  1.00  0.00           H
ATOM   3743  HB1 SER A 392     -26.852  20.210   7.473  1.00  0.00           H
ATOM   3744  HB2 SER A 392     -27.979  20.344   8.922  1.00  0.00           H
ATOM   3745  HG1 SER A 392     -28.741  18.180   8.457  1.00  0.00           H
ATOM   3746  N   LEU A 393     -24.099  19.190   7.976  1.00  0.00           N
ATOM   3747  CA  LEU A 393     -22.978  18.501   7.357  1.00  0.00           C
ATOM   3748  C   LEU A 393     -22.189  17.541   8.267  1.00  0.00           C
ATOM   3749  O   LEU A 393     -21.955  16.400   7.857  1.00  0.00           O
ATOM   3750  CB  LEU A 393     -22.000  19.558   6.771  1.00  0.00           C
ATOM   3751  CG  LEU A 393     -22.640  20.428   5.628  1.00  0.00           C
ATOM   3752  CD1 LEU A 393     -21.822  21.698   5.278  1.00  0.00           C
ATOM   3753  CD2 LEU A 393     -22.686  19.608   4.312  1.00  0.00           C
ATOM   3754  HN  LEU A 393     -24.163  20.181   8.050  1.00  0.00           H
ATOM   3755  HA  LEU A 393     -23.265  17.832   6.559  1.00  0.00           H
ATOM   3756  HB1 LEU A 393     -21.017  19.153   6.446  1.00  0.00           H
ATOM   3757  HB2 LEU A 393     -21.811  20.309   7.568  1.00  0.00           H
ATOM   3758  HG  LEU A 393     -23.665  20.772   5.886  1.00  0.00           H
ATOM   3759 1HD1 LEU A 393     -22.007  22.101   4.259  1.00  0.00           H
ATOM   3760 2HD1 LEU A 393     -20.744  21.428   5.293  1.00  0.00           H
ATOM   3761 3HD1 LEU A 393     -21.946  22.532   6.001  1.00  0.00           H
ATOM   3762 1HD2 LEU A 393     -21.667  19.276   4.021  1.00  0.00           H
ATOM   3763 2HD2 LEU A 393     -22.953  20.303   3.488  1.00  0.00           H
ATOM   3764 3HD2 LEU A 393     -23.248  18.649   4.325  1.00  0.00           H
ATOM   3765  N   ASN A 394     -21.931  17.984   9.495  1.00  0.00           N
ATOM   3766  CA  ASN A 394     -21.163  17.248  10.528  1.00  0.00           C
ATOM   3767  C   ASN A 394     -21.883  15.889  10.935  1.00  0.00           C
ATOM   3768  O   ASN A 394     -21.261  14.878  11.113  1.00  0.00           O
ATOM   3769  CB  ASN A 394     -20.852  18.171  11.702  1.00  0.00           C
ATOM   3770  CG  ASN A 394     -19.786  17.470  12.598  1.00  0.00           C
ATOM   3771  ND2 ASN A 394     -20.017  17.483  13.911  1.00  0.00           N
ATOM   3772  OD1 ASN A 394     -19.030  16.669  12.027  1.00  0.00           O
ATOM   3773  HN  ASN A 394     -22.236  18.904   9.725  1.00  0.00           H
ATOM   3774  HA  ASN A 394     -20.270  17.019   9.966  1.00  0.00           H
ATOM   3775  HB1 ASN A 394     -21.815  18.395  12.211  1.00  0.00           H
ATOM   3776  HB2 ASN A 394     -20.513  19.181  11.391  1.00  0.00           H
ATOM   3777 1HD2 ASN A 394     -19.421  16.930  14.493  1.00  0.00           H
ATOM   3778 2HD2 ASN A 394     -20.790  17.962  14.325  1.00  0.00           H
HETATM 3779  N   HSD A 395     -23.200  15.878  11.139  1.00  0.00           N
HETATM 3780  CA  HSD A 395     -24.012  14.780  11.637  1.00  0.00           C
HETATM 3781  C   HSD A 395     -23.841  13.590  10.650  1.00  0.00           C
HETATM 3782  O   HSD A 395     -23.521  12.465  11.000  1.00  0.00           O
HETATM 3783  CB  HSD A 395     -25.549  15.214  11.699  1.00  0.00           C
HETATM 3784  CG  HSD A 395     -26.384  13.994  11.894  1.00  0.00           C
HETATM 3785  CD2 HSD A 395     -27.303  13.504  10.962  1.00  0.00           C
HETATM 3786  ND1 HSD A 395     -26.599  13.235  12.987  1.00  0.00           N
HETATM 3787  CE1 HSD A 395     -27.694  12.452  12.752  1.00  0.00           C
HETATM 3788  NE2 HSD A 395     -28.149  12.557  11.495  1.00  0.00           N
HETATM 3789  HN  HSD A 395     -23.695  16.723  10.955  1.00  0.00           H
HETATM 3790  HA  HSD A 395     -23.691  14.505  12.631  1.00  0.00           H
HETATM 3791  HB1 HSD A 395     -25.871  15.846  10.844  1.00  0.00           H
HETATM 3792  HB2 HSD A 395     -25.702  15.881  12.574  1.00  0.00           H
HETATM 3793  HD1 HSD A 395     -26.144  13.403  13.862  1.00  0.00           H
HETATM 3794  HD2 HSD A 395     -27.363  13.781   9.916  1.00  0.00           H
HETATM 3795  HE1 HSD A 395     -28.072  11.852  13.580  1.00  0.00           H
ATOM   3796  N   VAL A 396     -24.049  13.877   9.363  1.00  0.00           N
ATOM   3797  CA  VAL A 396     -23.838  12.832   8.340  1.00  0.00           C
ATOM   3798  C   VAL A 396     -22.442  12.274   8.223  1.00  0.00           C
ATOM   3799  O   VAL A 396     -22.301  11.081   8.082  1.00  0.00           O
ATOM   3800  CB  VAL A 396     -24.347  13.320   6.975  1.00  0.00           C
ATOM   3801  CG1 VAL A 396     -23.887  12.426   5.817  1.00  0.00           C
ATOM   3802  CG2 VAL A 396     -25.910  13.361   7.118  1.00  0.00           C
ATOM   3803  HN  VAL A 396     -24.151  14.823   9.064  1.00  0.00           H
ATOM   3804  HA  VAL A 396     -24.520  12.018   8.532  1.00  0.00           H
ATOM   3805  HB  VAL A 396     -24.006  14.346   6.717  1.00  0.00           H
ATOM   3806 1HG1 VAL A 396     -22.796  12.514   5.629  1.00  0.00           H
ATOM   3807 2HG1 VAL A 396     -24.354  12.714   4.851  1.00  0.00           H
ATOM   3808 3HG1 VAL A 396     -24.353  11.450   6.073  1.00  0.00           H
ATOM   3809 1HG2 VAL A 396     -26.405  12.368   7.159  1.00  0.00           H
ATOM   3810 2HG2 VAL A 396     -26.473  13.776   6.254  1.00  0.00           H
ATOM   3811 3HG2 VAL A 396     -26.364  14.071   7.841  1.00  0.00           H
ATOM   3812  N   ARG A 397     -21.377  13.088   8.282  1.00  0.00           N
ATOM   3813  CA  ARG A 397     -19.970  12.698   8.444  1.00  0.00           C
ATOM   3814  C   ARG A 397     -19.666  11.814   9.610  1.00  0.00           C
ATOM   3815  O   ARG A 397     -19.116  10.724   9.623  1.00  0.00           O
ATOM   3816  CB  ARG A 397     -18.966  13.934   8.565  1.00  0.00           C
ATOM   3817  CG  ARG A 397     -17.502  13.546   9.032  1.00  0.00           C
ATOM   3818  CD  ARG A 397     -16.560  14.725   9.102  1.00  0.00           C
ATOM   3819  NE  ARG A 397     -16.799  15.564  10.317  1.00  0.00           N
ATOM   3820  CZ  ARG A 397     -16.028  15.589  11.406  1.00  0.00           C
ATOM   3821  NH1 ARG A 397     -14.840  15.052  11.502  1.00  0.00           N
ATOM   3822  NH2 ARG A 397     -16.607  15.933  12.527  1.00  0.00           N
ATOM   3823  HN  ARG A 397     -21.608  14.038   8.476  1.00  0.00           H
ATOM   3824  HA  ARG A 397     -19.733  12.238   7.496  1.00  0.00           H
ATOM   3825  HB1 ARG A 397     -19.400  14.517   9.405  1.00  0.00           H
ATOM   3826  HB2 ARG A 397     -18.913  14.627   7.698  1.00  0.00           H
ATOM   3827  HG1 ARG A 397     -17.114  12.893   8.220  1.00  0.00           H
ATOM   3828  HG2 ARG A 397     -17.566  13.018  10.008  1.00  0.00           H
ATOM   3829  HD1 ARG A 397     -16.812  15.356   8.223  1.00  0.00           H
ATOM   3830  HD2 ARG A 397     -15.495  14.412   9.139  1.00  0.00           H
ATOM   3831  HE  ARG A 397     -17.738  15.819  10.548  1.00  0.00           H
ATOM   3832 1HH1 ARG A 397     -14.343  14.804  10.671  1.00  0.00           H
ATOM   3833 2HH1 ARG A 397     -14.382  15.197  12.379  1.00  0.00           H
ATOM   3834 1HH2 ARG A 397     -17.541  16.287  12.567  1.00  0.00           H
ATOM   3835 2HH2 ARG A 397     -16.290  15.637  13.428  1.00  0.00           H
ATOM   3836  N   GLN A 398     -20.235  12.185  10.783  1.00  0.00           N
ATOM   3837  CA  GLN A 398     -20.146  11.296  11.961  1.00  0.00           C
ATOM   3838  C   GLN A 398     -20.831   9.926  11.779  1.00  0.00           C
ATOM   3839  O   GLN A 398     -20.175   8.903  11.804  1.00  0.00           O
ATOM   3840  CB  GLN A 398     -20.608  11.968  13.319  1.00  0.00           C
ATOM   3841  CG  GLN A 398     -19.757  13.206  13.749  1.00  0.00           C
ATOM   3842  CD  GLN A 398     -18.309  12.818  13.598  1.00  0.00           C
ATOM   3843  NE2 GLN A 398     -17.762  12.020  14.549  1.00  0.00           N
ATOM   3844  OE1 GLN A 398     -17.586  13.189  12.658  1.00  0.00           O
ATOM   3845  HN  GLN A 398     -20.888  12.931  10.893  1.00  0.00           H
ATOM   3846  HA  GLN A 398     -19.105  11.100  12.164  1.00  0.00           H
ATOM   3847  HB1 GLN A 398     -20.506  11.230  14.142  1.00  0.00           H
ATOM   3848  HB2 GLN A 398     -21.665  12.289  13.193  1.00  0.00           H
ATOM   3849  HG1 GLN A 398     -19.972  13.577  14.774  1.00  0.00           H
ATOM   3850  HG2 GLN A 398     -19.998  13.972  12.981  1.00  0.00           H
ATOM   3851 1HE2 GLN A 398     -18.230  11.479  15.248  1.00  0.00           H
ATOM   3852 2HE2 GLN A 398     -16.762  11.986  14.532  1.00  0.00           H
ATOM   3853  N   VAL A 399     -22.176   9.906  11.531  1.00  0.00           N
ATOM   3854  CA  VAL A 399     -23.024   8.735  11.389  1.00  0.00           C
ATOM   3855  C   VAL A 399     -22.668   7.818  10.249  1.00  0.00           C
ATOM   3856  O   VAL A 399     -22.552   6.602  10.480  1.00  0.00           O
ATOM   3857  CB  VAL A 399     -24.498   9.039  11.411  1.00  0.00           C
ATOM   3858  CG1 VAL A 399     -25.386   7.770  11.221  1.00  0.00           C
ATOM   3859  CG2 VAL A 399     -24.846   9.813  12.674  1.00  0.00           C
ATOM   3860  HN  VAL A 399     -22.583  10.816  11.502  1.00  0.00           H
ATOM   3861  HA  VAL A 399     -22.855   8.152  12.283  1.00  0.00           H
ATOM   3862  HB  VAL A 399     -24.786   9.632  10.517  1.00  0.00           H
ATOM   3863 1HG1 VAL A 399     -26.466   7.897  11.443  1.00  0.00           H
ATOM   3864 2HG1 VAL A 399     -24.967   7.069  11.976  1.00  0.00           H
ATOM   3865 3HG1 VAL A 399     -25.244   7.400  10.184  1.00  0.00           H
ATOM   3866 1HG2 VAL A 399     -24.357  10.811  12.667  1.00  0.00           H
ATOM   3867 2HG2 VAL A 399     -24.590   9.290  13.621  1.00  0.00           H
ATOM   3868 3HG2 VAL A 399     -25.945   9.967  12.685  1.00  0.00           H
ATOM   3869  N   ILE A 400     -22.522   8.317   8.987  1.00  0.00           N
ATOM   3870  CA  ILE A 400     -22.323   7.387   7.851  1.00  0.00           C
ATOM   3871  C   ILE A 400     -20.956   6.694   7.898  1.00  0.00           C
ATOM   3872  O   ILE A 400     -19.905   7.252   7.688  1.00  0.00           O
ATOM   3873  CB  ILE A 400     -22.602   8.040   6.488  1.00  0.00           C
ATOM   3874  CG1 ILE A 400     -24.017   8.797   6.537  1.00  0.00           C
ATOM   3875  CG2 ILE A 400     -22.368   7.103   5.251  1.00  0.00           C
ATOM   3876  CD  ILE A 400     -25.175   7.903   6.943  1.00  0.00           C
ATOM   3877  HN  ILE A 400     -22.415   9.303   8.888  1.00  0.00           H
ATOM   3878  HA  ILE A 400     -23.035   6.579   7.935  1.00  0.00           H
ATOM   3879  HB  ILE A 400     -21.915   8.910   6.417  1.00  0.00           H
ATOM   3880 1HG1 ILE A 400     -24.150   9.175   5.501  1.00  0.00           H
ATOM   3881 2HG1 ILE A 400     -24.051   9.600   7.303  1.00  0.00           H
ATOM   3882 1HG2 ILE A 400     -22.917   7.535   4.387  1.00  0.00           H
ATOM   3883 2HG2 ILE A 400     -22.806   6.116   5.516  1.00  0.00           H
ATOM   3884 3HG2 ILE A 400     -21.277   7.083   5.044  1.00  0.00           H
ATOM   3885  HD1 ILE A 400     -25.184   7.002   6.292  1.00  0.00           H
ATOM   3886  HD2 ILE A 400     -26.122   8.475   6.832  1.00  0.00           H
ATOM   3887  HD3 ILE A 400     -24.950   7.576   7.980  1.00  0.00           H
ATOM   3888  N   GLN A 401     -20.982   5.327   7.973  1.00  0.00           N
ATOM   3889  CA  GLN A 401     -19.698   4.580   8.144  1.00  0.00           C
ATOM   3890  C   GLN A 401     -19.290   3.989   6.756  1.00  0.00           C
ATOM   3891  O   GLN A 401     -18.053   3.715   6.502  1.00  0.00           O
ATOM   3892  CB  GLN A 401     -19.775   3.436   9.247  1.00  0.00           C
ATOM   3893  CG  GLN A 401     -20.096   3.781  10.704  1.00  0.00           C
ATOM   3894  CD  GLN A 401     -19.034   4.791  11.185  1.00  0.00           C
ATOM   3895  NE2 GLN A 401     -19.401   6.101  11.167  1.00  0.00           N
ATOM   3896  OE1 GLN A 401     -17.912   4.452  11.539  1.00  0.00           O
ATOM   3897  HN  GLN A 401     -21.753   4.743   8.214  1.00  0.00           H
ATOM   3898  HA  GLN A 401     -18.904   5.262   8.413  1.00  0.00           H
ATOM   3899  HB1 GLN A 401     -18.699   3.169   9.182  1.00  0.00           H
ATOM   3900  HB2 GLN A 401     -20.529   2.721   8.854  1.00  0.00           H
ATOM   3901  HG1 GLN A 401     -19.811   2.915  11.338  1.00  0.00           H
ATOM   3902  HG2 GLN A 401     -21.150   4.036  10.949  1.00  0.00           H
ATOM   3903 1HE2 GLN A 401     -20.359   6.337  11.004  1.00  0.00           H
ATOM   3904 2HE2 GLN A 401     -18.765   6.854  11.336  1.00  0.00           H
HETATM 3905  N   HSD A 402     -20.205   3.880   5.776  1.00  0.00           N
HETATM 3906  CA  HSD A 402     -19.919   3.347   4.458  1.00  0.00           C
HETATM 3907  C   HSD A 402     -20.375   4.371   3.401  1.00  0.00           C
HETATM 3908  O   HSD A 402     -21.593   4.540   3.278  1.00  0.00           O
HETATM 3909  CB  HSD A 402     -20.533   2.011   4.187  1.00  0.00           C
HETATM 3910  CG  HSD A 402     -20.481   1.206   5.465  1.00  0.00           C
HETATM 3911  CD2 HSD A 402     -21.444   0.634   6.274  1.00  0.00           C
HETATM 3912  ND1 HSD A 402     -19.242   0.718   5.903  1.00  0.00           N
HETATM 3913  CE1 HSD A 402     -19.531  -0.209   6.852  1.00  0.00           C
HETATM 3914  NE2 HSD A 402     -20.821  -0.288   7.138  1.00  0.00           N
HETATM 3915  HN  HSD A 402     -21.142   3.937   6.110  1.00  0.00           H
HETATM 3916  HA  HSD A 402     -18.869   3.167   4.280  1.00  0.00           H
HETATM 3917  HB1 HSD A 402     -20.122   1.478   3.303  1.00  0.00           H
HETATM 3918  HB2 HSD A 402     -21.632   2.058   4.032  1.00  0.00           H
HETATM 3919  HD1 HSD A 402     -18.321   0.974   5.606  1.00  0.00           H
HETATM 3920  HD2 HSD A 402     -22.521   0.702   6.360  1.00  0.00           H
HETATM 3921  HE1 HSD A 402     -18.734  -0.776   7.333  1.00  0.00           H
ATOM   3922  N   ASP A 403     -19.530   4.967   2.582  1.00  0.00           N
ATOM   3923  CA  ASP A 403     -18.073   4.928   2.596  1.00  0.00           C
ATOM   3924  C   ASP A 403     -17.564   6.058   3.495  1.00  0.00           C
ATOM   3925  O   ASP A 403     -17.691   7.267   3.256  1.00  0.00           O
ATOM   3926  CB  ASP A 403     -17.499   5.005   1.081  1.00  0.00           C
ATOM   3927  CG  ASP A 403     -16.044   4.790   0.920  1.00  0.00           C
ATOM   3928  OD1 ASP A 403     -15.645   4.792  -0.273  1.00  0.00           O
ATOM   3929  OD2 ASP A 403     -15.315   4.546   1.864  1.00  0.00           O
ATOM   3930  HN  ASP A 403     -19.914   5.601   1.915  1.00  0.00           H
ATOM   3931  HA  ASP A 403     -17.679   3.966   2.893  1.00  0.00           H
ATOM   3932  HB1 ASP A 403     -17.658   6.055   0.754  1.00  0.00           H
ATOM   3933  HB2 ASP A 403     -18.010   4.296   0.396  1.00  0.00           H
ATOM   3934  N   GLY A 404     -16.841   5.657   4.572  1.00  0.00           N
ATOM   3935  CA  GLY A 404     -16.198   6.651   5.497  1.00  0.00           C
ATOM   3936  C   GLY A 404     -15.161   7.594   4.862  1.00  0.00           C
ATOM   3937  O   GLY A 404     -14.903   8.742   5.321  1.00  0.00           O
ATOM   3938  HN  GLY A 404     -16.680   4.688   4.743  1.00  0.00           H
ATOM   3939  HA1 GLY A 404     -15.654   6.066   6.223  1.00  0.00           H
ATOM   3940  HA2 GLY A 404     -16.954   7.232   6.005  1.00  0.00           H
ATOM   3941  N   ARG A 405     -14.583   7.157   3.721  1.00  0.00           N
ATOM   3942  CA  ARG A 405     -13.589   7.908   2.944  1.00  0.00           C
ATOM   3943  C   ARG A 405     -14.139   9.016   2.074  1.00  0.00           C
ATOM   3944  O   ARG A 405     -13.481  10.011   1.800  1.00  0.00           O
ATOM   3945  CB  ARG A 405     -12.858   6.904   2.005  1.00  0.00           C
ATOM   3946  CG  ARG A 405     -11.931   5.889   2.752  1.00  0.00           C
ATOM   3947  CD  ARG A 405     -11.496   4.619   2.054  1.00  0.00           C
ATOM   3948  NE  ARG A 405     -12.673   3.899   1.511  1.00  0.00           N
ATOM   3949  CZ  ARG A 405     -12.712   2.762   0.865  1.00  0.00           C
ATOM   3950  NH1 ARG A 405     -11.624   2.094   0.639  1.00  0.00           N
ATOM   3951  NH2 ARG A 405     -13.866   2.265   0.520  1.00  0.00           N
ATOM   3952  HN  ARG A 405     -14.848   6.256   3.388  1.00  0.00           H
ATOM   3953  HA  ARG A 405     -12.924   8.432   3.614  1.00  0.00           H
ATOM   3954  HB1 ARG A 405     -12.126   7.400   1.331  1.00  0.00           H
ATOM   3955  HB2 ARG A 405     -13.561   6.269   1.425  1.00  0.00           H
ATOM   3956  HG1 ARG A 405     -12.544   5.506   3.595  1.00  0.00           H
ATOM   3957  HG2 ARG A 405     -11.075   6.301   3.327  1.00  0.00           H
ATOM   3958  HD1 ARG A 405     -10.853   4.025   2.738  1.00  0.00           H
ATOM   3959  HD2 ARG A 405     -10.741   4.909   1.292  1.00  0.00           H
ATOM   3960  HE  ARG A 405     -13.612   4.211   1.650  1.00  0.00           H
ATOM   3961 1HH1 ARG A 405     -10.742   2.450   0.948  1.00  0.00           H
ATOM   3962 2HH1 ARG A 405     -11.719   1.188   0.226  1.00  0.00           H
ATOM   3963 1HH2 ARG A 405     -14.711   2.759   0.726  1.00  0.00           H
ATOM   3964 2HH2 ARG A 405     -14.063   1.365   0.131  1.00  0.00           H
ATOM   3965  N   ASN A 406     -15.494   8.880   1.657  1.00  0.00           N
ATOM   3966  CA  ASN A 406     -16.249   9.986   1.091  1.00  0.00           C
ATOM   3967  C   ASN A 406     -16.570  10.996   2.147  1.00  0.00           C
ATOM   3968  O   ASN A 406     -16.549  12.179   1.872  1.00  0.00           O
ATOM   3969  CB  ASN A 406     -17.581   9.503   0.404  1.00  0.00           C
ATOM   3970  CG  ASN A 406     -18.256  10.550  -0.527  1.00  0.00           C
ATOM   3971  ND2 ASN A 406     -19.505  10.250  -0.898  1.00  0.00           N
ATOM   3972  OD1 ASN A 406     -17.662  11.585  -0.852  1.00  0.00           O
ATOM   3973  HN  ASN A 406     -15.891   7.966   1.643  1.00  0.00           H
ATOM   3974  HA  ASN A 406     -15.660  10.540   0.375  1.00  0.00           H
ATOM   3975  HB1 ASN A 406     -18.279   9.162   1.199  1.00  0.00           H
ATOM   3976  HB2 ASN A 406     -17.388   8.562  -0.155  1.00  0.00           H
ATOM   3977 1HD2 ASN A 406     -19.897   9.351  -0.698  1.00  0.00           H
ATOM   3978 2HD2 ASN A 406     -20.009  10.897  -1.470  1.00  0.00           H
ATOM   3979  N   GLN A 407     -16.832  10.384   3.391  1.00  0.00           N
ATOM   3980  CA  GLN A 407     -17.232  11.206   4.506  1.00  0.00           C
ATOM   3981  C   GLN A 407     -16.035  12.066   5.078  1.00  0.00           C
ATOM   3982  O   GLN A 407     -16.244  13.079   5.702  1.00  0.00           O
ATOM   3983  CB  GLN A 407     -17.943  10.522   5.700  1.00  0.00           C
ATOM   3984  CG  GLN A 407     -19.265   9.782   5.436  1.00  0.00           C
ATOM   3985  CD  GLN A 407     -20.011  10.182   4.185  1.00  0.00           C
ATOM   3986  NE2 GLN A 407     -19.836   9.396   3.118  1.00  0.00           N
ATOM   3987  OE1 GLN A 407     -20.826  11.086   4.180  1.00  0.00           O
ATOM   3988  HN  GLN A 407     -17.081   9.428   3.521  1.00  0.00           H
ATOM   3989  HA  GLN A 407     -18.031  11.872   4.216  1.00  0.00           H
ATOM   3990  HB1 GLN A 407     -18.056  11.260   6.523  1.00  0.00           H
ATOM   3991  HB2 GLN A 407     -17.289   9.726   6.116  1.00  0.00           H
ATOM   3992  HG1 GLN A 407     -19.849   9.801   6.380  1.00  0.00           H
ATOM   3993  HG2 GLN A 407     -18.993   8.712   5.315  1.00  0.00           H
ATOM   3994 1HE2 GLN A 407     -20.438   9.447   2.320  1.00  0.00           H
ATOM   3995 2HE2 GLN A 407     -19.198   8.634   3.228  1.00  0.00           H
ATOM   3996  N   GLU A 408     -14.728  11.674   4.759  1.00  0.00           N
ATOM   3997  CA  GLU A 408     -13.617  12.527   5.080  1.00  0.00           C
ATOM   3998  C   GLU A 408     -13.394  13.547   3.978  1.00  0.00           C
ATOM   3999  O   GLU A 408     -12.952  14.700   4.132  1.00  0.00           O
ATOM   4000  CB  GLU A 408     -12.447  11.680   5.342  1.00  0.00           C
ATOM   4001  CG  GLU A 408     -11.331  12.532   5.991  1.00  0.00           C
ATOM   4002  CD  GLU A 408     -10.016  11.851   6.389  1.00  0.00           C
ATOM   4003  OE1 GLU A 408      -8.934  12.290   5.976  1.00  0.00           O
ATOM   4004  OE2 GLU A 408     -10.120  10.771   7.032  1.00  0.00           O
ATOM   4005  HN  GLU A 408     -14.464  10.753   4.485  1.00  0.00           H
ATOM   4006  HA  GLU A 408     -13.818  13.076   5.988  1.00  0.00           H
ATOM   4007  HB1 GLU A 408     -12.220  11.117   4.412  1.00  0.00           H
ATOM   4008  HB2 GLU A 408     -12.738  10.878   6.054  1.00  0.00           H
ATOM   4009  HG1 GLU A 408     -11.843  12.908   6.902  1.00  0.00           H
ATOM   4010  HG2 GLU A 408     -11.134  13.448   5.394  1.00  0.00           H
ATOM   4011  N   LYS A 409     -13.825  13.260   2.738  1.00  0.00           N
ATOM   4012  CA  LYS A 409     -13.954  14.240   1.588  1.00  0.00           C
ATOM   4013  C   LYS A 409     -15.038  15.260   1.890  1.00  0.00           C
ATOM   4014  O   LYS A 409     -14.933  16.474   1.585  1.00  0.00           O
ATOM   4015  CB  LYS A 409     -13.888  13.594   0.142  1.00  0.00           C
ATOM   4016  CG  LYS A 409     -12.613  12.811  -0.002  1.00  0.00           C
ATOM   4017  CD  LYS A 409     -12.508  12.176  -1.439  1.00  0.00           C
ATOM   4018  CE  LYS A 409     -13.691  11.147  -1.746  1.00  0.00           C
ATOM   4019  NZ  LYS A 409     -13.328  10.346  -2.915  1.00  0.00           N
ATOM   4020  HN  LYS A 409     -14.101  12.322   2.539  1.00  0.00           H
ATOM   4021  HA  LYS A 409     -13.066  14.856   1.547  1.00  0.00           H
ATOM   4022  HB1 LYS A 409     -13.865  14.422  -0.599  1.00  0.00           H
ATOM   4023  HB2 LYS A 409     -14.742  12.936  -0.130  1.00  0.00           H
ATOM   4024  HG1 LYS A 409     -12.360  11.997   0.711  1.00  0.00           H
ATOM   4025  HG2 LYS A 409     -11.826  13.594   0.006  1.00  0.00           H
ATOM   4026  HD1 LYS A 409     -11.545  11.622  -1.435  1.00  0.00           H
ATOM   4027  HD2 LYS A 409     -12.593  12.979  -2.201  1.00  0.00           H
ATOM   4028  HE1 LYS A 409     -14.667  11.662  -1.875  1.00  0.00           H
ATOM   4029  HE2 LYS A 409     -13.671  10.355  -0.966  1.00  0.00           H
ATOM   4030  HZ1 LYS A 409     -13.250  11.017  -3.705  1.00  0.00           H
ATOM   4031  HZ2 LYS A 409     -14.005   9.588  -3.138  1.00  0.00           H
ATOM   4032  HZ3 LYS A 409     -12.312  10.134  -2.857  1.00  0.00           H
ATOM   4033  N   LEU A 410     -16.098  14.887   2.646  1.00  0.00           N
ATOM   4034  CA  LEU A 410     -17.043  15.846   3.158  1.00  0.00           C
ATOM   4035  C   LEU A 410     -16.445  16.761   4.151  1.00  0.00           C
ATOM   4036  O   LEU A 410     -16.626  18.015   4.225  1.00  0.00           O
ATOM   4037  CB  LEU A 410     -18.264  14.998   3.626  1.00  0.00           C
ATOM   4038  CG  LEU A 410     -19.242  15.681   4.642  1.00  0.00           C
ATOM   4039  CD1 LEU A 410     -19.837  16.942   4.113  1.00  0.00           C
ATOM   4040  CD2 LEU A 410     -20.344  14.666   5.058  1.00  0.00           C
ATOM   4041  HN  LEU A 410     -16.196  13.921   2.874  1.00  0.00           H
ATOM   4042  HA  LEU A 410     -17.500  16.470   2.403  1.00  0.00           H
ATOM   4043  HB1 LEU A 410     -17.767  14.103   4.059  1.00  0.00           H
ATOM   4044  HB2 LEU A 410     -18.831  14.576   2.769  1.00  0.00           H
ATOM   4045  HG  LEU A 410     -18.647  15.905   5.553  1.00  0.00           H
ATOM   4046 1HD1 LEU A 410     -19.045  17.684   3.870  1.00  0.00           H
ATOM   4047 2HD1 LEU A 410     -20.505  17.388   4.881  1.00  0.00           H
ATOM   4048 3HD1 LEU A 410     -20.523  16.816   3.249  1.00  0.00           H
ATOM   4049 1HD2 LEU A 410     -21.028  15.201   5.751  1.00  0.00           H
ATOM   4050 2HD2 LEU A 410     -19.864  13.795   5.552  1.00  0.00           H
ATOM   4051 3HD2 LEU A 410     -20.856  14.382   4.113  1.00  0.00           H
ATOM   4052  N   LYS A 411     -15.535  16.298   5.017  1.00  0.00           N
ATOM   4053  CA  LYS A 411     -14.789  17.029   5.998  1.00  0.00           C
ATOM   4054  C   LYS A 411     -13.922  18.160   5.352  1.00  0.00           C
ATOM   4055  O   LYS A 411     -13.909  19.301   5.843  1.00  0.00           O
ATOM   4056  CB  LYS A 411     -14.013  16.036   6.903  1.00  0.00           C
ATOM   4057  CG  LYS A 411     -12.769  16.595   7.678  1.00  0.00           C
ATOM   4058  CD  LYS A 411     -13.090  17.543   8.881  1.00  0.00           C
ATOM   4059  CE  LYS A 411     -11.785  18.184   9.394  1.00  0.00           C
ATOM   4060  NZ  LYS A 411     -12.045  19.000  10.605  1.00  0.00           N
ATOM   4061  HN  LYS A 411     -15.238  15.361   4.852  1.00  0.00           H
ATOM   4062  HA  LYS A 411     -15.567  17.533   6.550  1.00  0.00           H
ATOM   4063  HB1 LYS A 411     -13.613  15.276   6.200  1.00  0.00           H
ATOM   4064  HB2 LYS A 411     -14.757  15.526   7.552  1.00  0.00           H
ATOM   4065  HG1 LYS A 411     -12.111  17.037   6.900  1.00  0.00           H
ATOM   4066  HG2 LYS A 411     -12.218  15.714   8.073  1.00  0.00           H
ATOM   4067  HD1 LYS A 411     -13.471  16.857   9.666  1.00  0.00           H
ATOM   4068  HD2 LYS A 411     -13.899  18.249   8.593  1.00  0.00           H
ATOM   4069  HE1 LYS A 411     -11.373  18.814   8.577  1.00  0.00           H
ATOM   4070  HE2 LYS A 411     -10.989  17.494   9.751  1.00  0.00           H
ATOM   4071  HZ1 LYS A 411     -13.046  19.277  10.558  1.00  0.00           H
ATOM   4072  HZ2 LYS A 411     -11.432  19.831  10.483  1.00  0.00           H
ATOM   4073  HZ3 LYS A 411     -12.025  18.488  11.509  1.00  0.00           H
ATOM   4074  N   LYS A 412     -13.312  17.905   4.182  1.00  0.00           N
ATOM   4075  CA  LYS A 412     -12.534  18.801   3.415  1.00  0.00           C
ATOM   4076  C   LYS A 412     -13.310  19.928   2.699  1.00  0.00           C
ATOM   4077  O   LYS A 412     -12.895  21.077   2.772  1.00  0.00           O
ATOM   4078  CB  LYS A 412     -11.745  17.949   2.446  1.00  0.00           C
ATOM   4079  CG  LYS A 412     -10.636  17.215   3.293  1.00  0.00           C
ATOM   4080  CD  LYS A 412      -9.676  16.351   2.387  1.00  0.00           C
ATOM   4081  CE  LYS A 412      -8.672  15.522   3.200  1.00  0.00           C
ATOM   4082  NZ  LYS A 412      -7.630  14.787   2.386  1.00  0.00           N
ATOM   4083  HN  LYS A 412     -13.448  16.985   3.821  1.00  0.00           H
ATOM   4084  HA  LYS A 412     -11.810  19.282   4.056  1.00  0.00           H
ATOM   4085  HB1 LYS A 412     -11.131  18.592   1.778  1.00  0.00           H
ATOM   4086  HB2 LYS A 412     -12.378  17.168   1.974  1.00  0.00           H
ATOM   4087  HG1 LYS A 412     -11.067  16.499   4.025  1.00  0.00           H
ATOM   4088  HG2 LYS A 412     -10.101  17.992   3.878  1.00  0.00           H
ATOM   4089  HD1 LYS A 412      -9.222  16.939   1.562  1.00  0.00           H
ATOM   4090  HD2 LYS A 412     -10.340  15.650   1.837  1.00  0.00           H
ATOM   4091  HE1 LYS A 412      -9.246  14.720   3.713  1.00  0.00           H
ATOM   4092  HE2 LYS A 412      -8.289  16.072   4.086  1.00  0.00           H
ATOM   4093  HZ1 LYS A 412      -8.124  14.560   1.499  1.00  0.00           H
ATOM   4094  HZ2 LYS A 412      -7.283  13.909   2.822  1.00  0.00           H
ATOM   4095  HZ3 LYS A 412      -6.815  15.408   2.199  1.00  0.00           H
ATOM   4096  N   PHE A 413     -14.560  19.600   2.139  1.00  0.00           N
ATOM   4097  CA  PHE A 413     -15.618  20.505   1.640  1.00  0.00           C
ATOM   4098  C   PHE A 413     -16.058  21.490   2.822  1.00  0.00           C
ATOM   4099  O   PHE A 413     -16.105  22.701   2.619  1.00  0.00           O
ATOM   4100  CB  PHE A 413     -16.828  19.654   1.130  1.00  0.00           C
ATOM   4101  CG  PHE A 413     -17.798  20.517   0.324  1.00  0.00           C
ATOM   4102  CD1 PHE A 413     -18.899  21.081   0.919  1.00  0.00           C
ATOM   4103  CD2 PHE A 413     -17.626  20.671  -1.080  1.00  0.00           C
ATOM   4104  CE1 PHE A 413     -19.783  21.858   0.185  1.00  0.00           C
ATOM   4105  CE2 PHE A 413     -18.570  21.273  -1.859  1.00  0.00           C
ATOM   4106  CZ  PHE A 413     -19.684  21.953  -1.287  1.00  0.00           C
ATOM   4107  HN  PHE A 413     -14.753  18.631   1.996  1.00  0.00           H
ATOM   4108  HA  PHE A 413     -15.237  21.022   0.772  1.00  0.00           H
ATOM   4109  HB1 PHE A 413     -17.386  19.156   1.951  1.00  0.00           H
ATOM   4110  HB2 PHE A 413     -16.504  18.828   0.461  1.00  0.00           H
ATOM   4111  HD1 PHE A 413     -19.055  20.928   1.977  1.00  0.00           H
ATOM   4112  HD2 PHE A 413     -16.793  20.160  -1.541  1.00  0.00           H
ATOM   4113  HE1 PHE A 413     -20.581  22.321   0.747  1.00  0.00           H
ATOM   4114  HE2 PHE A 413     -18.392  21.246  -2.924  1.00  0.00           H
ATOM   4115  HZ  PHE A 413     -20.453  22.508  -1.803  1.00  0.00           H
ATOM   4116  N   MET A 414     -16.189  21.003   4.094  1.00  0.00           N
ATOM   4117  CA  MET A 414     -16.298  21.787   5.310  1.00  0.00           C
ATOM   4118  C   MET A 414     -15.214  22.803   5.596  1.00  0.00           C
ATOM   4119  O   MET A 414     -15.566  23.931   5.838  1.00  0.00           O
ATOM   4120  CB  MET A 414     -16.663  21.033   6.608  1.00  0.00           C
ATOM   4121  CG  MET A 414     -18.105  20.384   6.638  1.00  0.00           C
ATOM   4122  SD  MET A 414     -18.680  19.749   8.323  1.00  0.00           S
ATOM   4123  CE  MET A 414     -17.858  18.076   8.308  1.00  0.00           C
ATOM   4124  HN  MET A 414     -16.184  20.023   4.278  1.00  0.00           H
ATOM   4125  HA  MET A 414     -17.156  22.427   5.171  1.00  0.00           H
ATOM   4126  HB1 MET A 414     -16.648  21.754   7.453  1.00  0.00           H
ATOM   4127  HB2 MET A 414     -15.813  20.360   6.849  1.00  0.00           H
ATOM   4128  HG1 MET A 414     -18.225  19.586   5.875  1.00  0.00           H
ATOM   4129  HG2 MET A 414     -18.776  21.224   6.356  1.00  0.00           H
ATOM   4130  HE1 MET A 414     -16.760  18.123   8.471  1.00  0.00           H
ATOM   4131  HE2 MET A 414     -17.961  17.649   7.288  1.00  0.00           H
ATOM   4132  HE3 MET A 414     -18.351  17.402   9.040  1.00  0.00           H
ATOM   4133  N   ILE A 415     -13.937  22.435   5.411  1.00  0.00           N
ATOM   4134  CA  ILE A 415     -12.845  23.385   5.466  1.00  0.00           C
ATOM   4135  C   ILE A 415     -12.991  24.462   4.421  1.00  0.00           C
ATOM   4136  O   ILE A 415     -12.936  25.687   4.668  1.00  0.00           O
ATOM   4137  CB  ILE A 415     -11.446  22.750   5.457  1.00  0.00           C
ATOM   4138  CG1 ILE A 415     -11.243  21.493   6.368  1.00  0.00           C
ATOM   4139  CG2 ILE A 415     -10.342  23.795   5.697  1.00  0.00           C
ATOM   4140  CD  ILE A 415      -9.829  20.913   6.129  1.00  0.00           C
ATOM   4141  HN  ILE A 415     -13.754  21.459   5.318  1.00  0.00           H
ATOM   4142  HA  ILE A 415     -12.953  23.928   6.393  1.00  0.00           H
ATOM   4143  HB  ILE A 415     -11.165  22.342   4.463  1.00  0.00           H
ATOM   4144 1HG1 ILE A 415     -12.000  20.736   6.071  1.00  0.00           H
ATOM   4145 2HG1 ILE A 415     -11.264  21.713   7.456  1.00  0.00           H
ATOM   4146 1HG2 ILE A 415     -10.377  24.253   6.708  1.00  0.00           H
ATOM   4147 2HG2 ILE A 415     -10.583  24.711   5.116  1.00  0.00           H
ATOM   4148 3HG2 ILE A 415      -9.284  23.606   5.414  1.00  0.00           H
ATOM   4149  HD1 ILE A 415      -9.771  19.856   6.467  1.00  0.00           H
ATOM   4150  HD2 ILE A 415      -9.198  21.507   6.824  1.00  0.00           H
ATOM   4151  HD3 ILE A 415      -9.492  20.874   5.072  1.00  0.00           H
ATOM   4152  N   ARG A 416     -13.210  23.989   3.162  1.00  0.00           N
ATOM   4153  CA  ARG A 416     -13.422  24.916   2.014  1.00  0.00           C
ATOM   4154  C   ARG A 416     -14.583  25.997   2.176  1.00  0.00           C
ATOM   4155  O   ARG A 416     -14.358  27.197   2.031  1.00  0.00           O
ATOM   4156  CB  ARG A 416     -13.805  24.106   0.772  1.00  0.00           C
ATOM   4157  CG  ARG A 416     -12.628  23.439   0.063  1.00  0.00           C
ATOM   4158  CD  ARG A 416     -13.096  22.620  -1.145  1.00  0.00           C
ATOM   4159  NE  ARG A 416     -13.606  23.728  -2.029  1.00  0.00           N
ATOM   4160  CZ  ARG A 416     -14.395  23.570  -3.020  1.00  0.00           C
ATOM   4161  NH1 ARG A 416     -14.956  22.375  -3.212  1.00  0.00           N
ATOM   4162  NH2 ARG A 416     -14.825  24.570  -3.772  1.00  0.00           N
ATOM   4163  HN  ARG A 416     -13.294  23.002   3.042  1.00  0.00           H
ATOM   4164  HA  ARG A 416     -12.589  25.563   1.783  1.00  0.00           H
ATOM   4165  HB1 ARG A 416     -14.477  24.686   0.104  1.00  0.00           H
ATOM   4166  HB2 ARG A 416     -14.526  23.335   1.117  1.00  0.00           H
ATOM   4167  HG1 ARG A 416     -12.095  22.760   0.763  1.00  0.00           H
ATOM   4168  HG2 ARG A 416     -11.865  24.169  -0.282  1.00  0.00           H
ATOM   4169  HD1 ARG A 416     -13.902  21.946  -0.784  1.00  0.00           H
ATOM   4170  HD2 ARG A 416     -12.304  22.077  -1.704  1.00  0.00           H
ATOM   4171  HE  ARG A 416     -13.215  24.648  -2.033  1.00  0.00           H
ATOM   4172 1HH1 ARG A 416     -15.497  22.333  -4.052  1.00  0.00           H
ATOM   4173 2HH1 ARG A 416     -14.612  21.536  -2.793  1.00  0.00           H
ATOM   4174 1HH2 ARG A 416     -14.234  25.374  -3.719  1.00  0.00           H
ATOM   4175 2HH2 ARG A 416     -15.590  24.476  -4.409  1.00  0.00           H
ATOM   4176  N   ILE A 417     -15.806  25.599   2.539  1.00  0.00           N
ATOM   4177  CA  ILE A 417     -16.971  26.404   2.761  1.00  0.00           C
ATOM   4178  C   ILE A 417     -16.712  27.304   3.966  1.00  0.00           C
ATOM   4179  O   ILE A 417     -17.289  28.402   4.024  1.00  0.00           O
ATOM   4180  CB  ILE A 417     -18.292  25.688   2.823  1.00  0.00           C
ATOM   4181  CG1 ILE A 417     -18.431  24.714   4.063  1.00  0.00           C
ATOM   4182  CG2 ILE A 417     -18.597  24.919   1.546  1.00  0.00           C
ATOM   4183  CD  ILE A 417     -19.741  24.791   4.851  1.00  0.00           C
ATOM   4184  HN  ILE A 417     -15.883  24.605   2.544  1.00  0.00           H
ATOM   4185  HA  ILE A 417     -17.083  27.069   1.918  1.00  0.00           H
ATOM   4186  HB  ILE A 417     -19.019  26.515   2.973  1.00  0.00           H
ATOM   4187 1HG1 ILE A 417     -17.659  25.043   4.792  1.00  0.00           H
ATOM   4188 2HG1 ILE A 417     -18.356  23.641   3.786  1.00  0.00           H
ATOM   4189 1HG2 ILE A 417     -17.778  24.214   1.289  1.00  0.00           H
ATOM   4190 2HG2 ILE A 417     -18.685  25.638   0.703  1.00  0.00           H
ATOM   4191 3HG2 ILE A 417     -19.502  24.287   1.670  1.00  0.00           H
ATOM   4192  HD1 ILE A 417     -19.857  25.883   5.018  1.00  0.00           H
ATOM   4193  HD2 ILE A 417     -19.928  24.181   5.762  1.00  0.00           H
ATOM   4194  HD3 ILE A 417     -20.575  24.688   4.123  1.00  0.00           H
ATOM   4195  N   GLY A 418     -15.791  26.905   4.800  1.00  0.00           N
ATOM   4196  CA  GLY A 418     -15.543  27.572   6.072  1.00  0.00           C
ATOM   4197  C   GLY A 418     -14.465  28.682   5.996  1.00  0.00           C
ATOM   4198  O   GLY A 418     -14.526  29.776   6.567  1.00  0.00           O
ATOM   4199  HN  GLY A 418     -15.217  26.098   4.692  1.00  0.00           H
ATOM   4200  HA1 GLY A 418     -15.323  26.807   6.801  1.00  0.00           H
ATOM   4201  HA2 GLY A 418     -16.470  28.087   6.281  1.00  0.00           H
ATOM   4202  N   VAL A 419     -13.447  28.366   5.218  1.00  0.00           N
ATOM   4203  CA  VAL A 419     -12.493  29.305   4.648  1.00  0.00           C
ATOM   4204  C   VAL A 419     -13.149  30.381   3.824  1.00  0.00           C
ATOM   4205  O   VAL A 419     -13.102  31.564   4.123  1.00  0.00           O
ATOM   4206  CB  VAL A 419     -11.414  28.514   3.809  1.00  0.00           C
ATOM   4207  CG1 VAL A 419     -10.505  29.246   2.828  1.00  0.00           C
ATOM   4208  CG2 VAL A 419     -10.537  27.867   4.880  1.00  0.00           C
ATOM   4209  HN  VAL A 419     -13.338  27.476   4.782  1.00  0.00           H
ATOM   4210  HA  VAL A 419     -11.958  29.853   5.410  1.00  0.00           H
ATOM   4211  HB  VAL A 419     -11.920  27.827   3.098  1.00  0.00           H
ATOM   4212 1HG1 VAL A 419      -9.882  29.919   3.455  1.00  0.00           H
ATOM   4213 2HG1 VAL A 419     -11.076  29.763   2.027  1.00  0.00           H
ATOM   4214 3HG1 VAL A 419      -9.840  28.520   2.312  1.00  0.00           H
ATOM   4215 1HG2 VAL A 419      -9.917  28.641   5.379  1.00  0.00           H
ATOM   4216 2HG2 VAL A 419      -9.977  26.942   4.626  1.00  0.00           H
ATOM   4217 3HG2 VAL A 419     -11.130  27.429   5.710  1.00  0.00           H
ATOM   4218  N   PHE A 420     -13.948  29.902   2.785  1.00  0.00           N
ATOM   4219  CA  PHE A 420     -14.711  30.877   2.034  1.00  0.00           C
ATOM   4220  C   PHE A 420     -15.813  31.626   2.827  1.00  0.00           C
ATOM   4221  O   PHE A 420     -15.940  32.824   2.641  1.00  0.00           O
ATOM   4222  CB  PHE A 420     -15.208  30.112   0.710  1.00  0.00           C
ATOM   4223  CG  PHE A 420     -16.299  30.812  -0.028  1.00  0.00           C
ATOM   4224  CD1 PHE A 420     -16.168  32.129  -0.499  1.00  0.00           C
ATOM   4225  CD2 PHE A 420     -17.513  30.203  -0.297  1.00  0.00           C
ATOM   4226  CE1 PHE A 420     -17.211  32.792  -1.223  1.00  0.00           C
ATOM   4227  CE2 PHE A 420     -18.562  30.865  -0.939  1.00  0.00           C
ATOM   4228  CZ  PHE A 420     -18.430  32.178  -1.404  1.00  0.00           C
ATOM   4229  HN  PHE A 420     -13.973  28.918   2.618  1.00  0.00           H
ATOM   4230  HA  PHE A 420     -14.082  31.680   1.681  1.00  0.00           H
ATOM   4231  HB1 PHE A 420     -15.610  29.102   0.940  1.00  0.00           H
ATOM   4232  HB2 PHE A 420     -14.380  29.959  -0.015  1.00  0.00           H
ATOM   4233  HD1 PHE A 420     -15.198  32.604  -0.501  1.00  0.00           H
ATOM   4234  HD2 PHE A 420     -17.817  29.266   0.146  1.00  0.00           H
ATOM   4235  HE1 PHE A 420     -17.075  33.814  -1.545  1.00  0.00           H
ATOM   4236  HE2 PHE A 420     -19.535  30.429  -1.115  1.00  0.00           H
ATOM   4237  HZ  PHE A 420     -19.329  32.646  -1.776  1.00  0.00           H
ATOM   4238  N   SER A 421     -16.600  31.013   3.734  1.00  0.00           N
ATOM   4239  CA  SER A 421     -17.630  31.728   4.468  1.00  0.00           C
ATOM   4240  C   SER A 421     -17.000  32.800   5.309  1.00  0.00           C
ATOM   4241  O   SER A 421     -17.520  33.910   5.612  1.00  0.00           O
ATOM   4242  CB  SER A 421     -18.509  30.909   5.548  1.00  0.00           C
ATOM   4243  OG  SER A 421     -19.423  30.060   4.927  1.00  0.00           O
ATOM   4244  HN  SER A 421     -16.769  30.035   3.636  1.00  0.00           H
ATOM   4245  HA  SER A 421     -18.273  32.228   3.758  1.00  0.00           H
ATOM   4246  HB1 SER A 421     -19.119  31.669   6.083  1.00  0.00           H
ATOM   4247  HB2 SER A 421     -17.955  30.459   6.399  1.00  0.00           H
ATOM   4248  HG1 SER A 421     -18.871  29.399   4.504  1.00  0.00           H
ATOM   4249  N   GLY A 422     -15.866  32.451   5.895  1.00  0.00           N
ATOM   4250  CA  GLY A 422     -15.077  33.361   6.718  1.00  0.00           C
ATOM   4251  C   GLY A 422     -14.471  34.519   5.920  1.00  0.00           C
ATOM   4252  O   GLY A 422     -14.612  35.706   6.307  1.00  0.00           O
ATOM   4253  HN  GLY A 422     -15.499  31.525   5.841  1.00  0.00           H
ATOM   4254  HA1 GLY A 422     -14.323  32.731   7.163  1.00  0.00           H
ATOM   4255  HA2 GLY A 422     -15.747  33.817   7.432  1.00  0.00           H
ATOM   4256  N   LEU A 423     -13.898  34.149   4.773  1.00  0.00           N
ATOM   4257  CA  LEU A 423     -13.294  35.029   3.746  1.00  0.00           C
ATOM   4258  C   LEU A 423     -14.220  36.067   3.169  1.00  0.00           C
ATOM   4259  O   LEU A 423     -13.785  37.229   3.097  1.00  0.00           O
ATOM   4260  CB  LEU A 423     -12.656  34.142   2.574  1.00  0.00           C
ATOM   4261  CG  LEU A 423     -12.168  34.788   1.333  1.00  0.00           C
ATOM   4262  CD1 LEU A 423     -11.030  35.855   1.646  1.00  0.00           C
ATOM   4263  CD2 LEU A 423     -11.557  33.729   0.350  1.00  0.00           C
ATOM   4264  HN  LEU A 423     -13.817  33.180   4.549  1.00  0.00           H
ATOM   4265  HA  LEU A 423     -12.513  35.586   4.242  1.00  0.00           H
ATOM   4266  HB1 LEU A 423     -13.499  33.608   2.085  1.00  0.00           H
ATOM   4267  HB2 LEU A 423     -11.873  33.528   3.069  1.00  0.00           H
ATOM   4268  HG  LEU A 423     -13.061  35.186   0.806  1.00  0.00           H
ATOM   4269 1HD1 LEU A 423     -10.185  35.403   2.209  1.00  0.00           H
ATOM   4270 2HD1 LEU A 423     -11.396  36.742   2.205  1.00  0.00           H
ATOM   4271 3HD1 LEU A 423     -10.724  36.326   0.688  1.00  0.00           H
ATOM   4272 1HD2 LEU A 423     -12.362  33.011   0.087  1.00  0.00           H
ATOM   4273 2HD2 LEU A 423     -10.809  33.183   0.963  1.00  0.00           H
ATOM   4274 3HD2 LEU A 423     -11.110  34.094  -0.600  1.00  0.00           H
ATOM   4275  N   TYR A 424     -15.433  35.663   2.759  1.00  0.00           N
ATOM   4276  CA  TYR A 424     -16.501  36.570   2.192  1.00  0.00           C
ATOM   4277  C   TYR A 424     -17.038  37.503   3.326  1.00  0.00           C
ATOM   4278  O   TYR A 424     -17.278  38.645   3.110  1.00  0.00           O
ATOM   4279  CB  TYR A 424     -17.709  35.754   1.518  1.00  0.00           C
ATOM   4280  CG  TYR A 424     -18.782  36.705   1.041  1.00  0.00           C
ATOM   4281  CD1 TYR A 424     -18.600  37.668  -0.003  1.00  0.00           C
ATOM   4282  CD2 TYR A 424     -19.998  36.711   1.667  1.00  0.00           C
ATOM   4283  CE1 TYR A 424     -19.638  38.615  -0.341  1.00  0.00           C
ATOM   4284  CE2 TYR A 424     -21.025  37.579   1.286  1.00  0.00           C
ATOM   4285  CZ  TYR A 424     -20.811  38.574   0.357  1.00  0.00           C
ATOM   4286  OH  TYR A 424     -21.818  39.502   0.034  1.00  0.00           O
ATOM   4287  HN  TYR A 424     -15.581  34.679   2.827  1.00  0.00           H
ATOM   4288  HA  TYR A 424     -15.987  37.102   1.405  1.00  0.00           H
ATOM   4289  HB1 TYR A 424     -18.230  35.054   2.204  1.00  0.00           H
ATOM   4290  HB2 TYR A 424     -17.253  35.108   0.738  1.00  0.00           H
ATOM   4291  HD1 TYR A 424     -17.645  37.702  -0.507  1.00  0.00           H
ATOM   4292  HD2 TYR A 424     -20.161  36.013   2.475  1.00  0.00           H
ATOM   4293  HE1 TYR A 424     -19.399  39.303  -1.140  1.00  0.00           H
ATOM   4294  HE2 TYR A 424     -21.952  37.541   1.839  1.00  0.00           H
ATOM   4295  HH  TYR A 424     -21.492  39.888  -0.784  1.00  0.00           H
ATOM   4296  N   LEU A 425     -17.215  36.978   4.539  1.00  0.00           N
ATOM   4297  CA  LEU A 425     -17.772  37.713   5.718  1.00  0.00           C
ATOM   4298  C   LEU A 425     -16.956  38.946   6.074  1.00  0.00           C
ATOM   4299  O   LEU A 425     -17.541  39.987   6.365  1.00  0.00           O
ATOM   4300  CB  LEU A 425     -17.857  36.794   6.882  1.00  0.00           C
ATOM   4301  CG  LEU A 425     -18.636  37.392   8.033  1.00  0.00           C
ATOM   4302  CD1 LEU A 425     -20.156  37.636   7.742  1.00  0.00           C
ATOM   4303  CD2 LEU A 425     -18.720  36.493   9.250  1.00  0.00           C
ATOM   4304  HN  LEU A 425     -17.249  35.988   4.662  1.00  0.00           H
ATOM   4305  HA  LEU A 425     -18.784  37.970   5.443  1.00  0.00           H
ATOM   4306  HB1 LEU A 425     -16.855  36.452   7.218  1.00  0.00           H
ATOM   4307  HB2 LEU A 425     -18.379  35.858   6.592  1.00  0.00           H
ATOM   4308  HG  LEU A 425     -18.179  38.348   8.368  1.00  0.00           H
ATOM   4309 1HD1 LEU A 425     -20.721  36.697   7.561  1.00  0.00           H
ATOM   4310 2HD1 LEU A 425     -20.204  38.329   6.874  1.00  0.00           H
ATOM   4311 3HD1 LEU A 425     -20.743  38.129   8.546  1.00  0.00           H
ATOM   4312 1HD2 LEU A 425     -19.287  35.541   9.167  1.00  0.00           H
ATOM   4313 2HD2 LEU A 425     -19.225  36.958  10.124  1.00  0.00           H
ATOM   4314 3HD2 LEU A 425     -17.735  36.075   9.548  1.00  0.00           H
ATOM   4315  N   VAL A 426     -15.563  38.880   6.242  1.00  0.00           N
ATOM   4316  CA  VAL A 426     -14.736  39.924   6.622  1.00  0.00           C
ATOM   4317  C   VAL A 426     -14.645  41.259   5.802  1.00  0.00           C
ATOM   4318  O   VAL A 426     -14.733  42.309   6.376  1.00  0.00           O
ATOM   4319  CB  VAL A 426     -13.249  39.426   6.811  1.00  0.00           C
ATOM   4320  CG1 VAL A 426     -12.320  40.579   7.301  1.00  0.00           C
ATOM   4321  CG2 VAL A 426     -13.147  38.370   7.912  1.00  0.00           C
ATOM   4322  HN  VAL A 426     -15.091  38.020   6.069  1.00  0.00           H
ATOM   4323  HA  VAL A 426     -15.081  40.241   7.595  1.00  0.00           H
ATOM   4324  HB  VAL A 426     -12.707  38.976   5.952  1.00  0.00           H
ATOM   4325 1HG1 VAL A 426     -11.309  40.192   7.549  1.00  0.00           H
ATOM   4326 2HG1 VAL A 426     -12.734  40.998   8.243  1.00  0.00           H
ATOM   4327 3HG1 VAL A 426     -12.049  41.333   6.532  1.00  0.00           H
ATOM   4328 1HG2 VAL A 426     -13.608  38.817   8.819  1.00  0.00           H
ATOM   4329 2HG2 VAL A 426     -12.089  38.220   8.218  1.00  0.00           H
ATOM   4330 3HG2 VAL A 426     -13.650  37.402   7.698  1.00  0.00           H
ATOM   4331  N   PRO A 427     -14.549  41.294   4.436  1.00  0.00           N
ATOM   4332  CA  PRO A 427     -14.600  42.496   3.652  1.00  0.00           C
ATOM   4333  C   PRO A 427     -16.029  43.159   3.782  1.00  0.00           C
ATOM   4334  O   PRO A 427     -16.085  44.335   3.872  1.00  0.00           O
ATOM   4335  CB  PRO A 427     -14.097  42.050   2.207  1.00  0.00           C
ATOM   4336  CG  PRO A 427     -14.344  40.540   2.154  1.00  0.00           C
ATOM   4337  CD  PRO A 427     -14.172  40.163   3.611  1.00  0.00           C
ATOM   4338  HA  PRO A 427     -13.910  43.243   4.017  1.00  0.00           H
ATOM   4339  HB1 PRO A 427     -13.004  42.185   2.063  1.00  0.00           H
ATOM   4340  HB2 PRO A 427     -14.722  42.700   1.558  1.00  0.00           H
ATOM   4341  HG1 PRO A 427     -15.352  40.222   1.813  1.00  0.00           H
ATOM   4342  HG2 PRO A 427     -13.551  40.007   1.586  1.00  0.00           H
ATOM   4343  HD1 PRO A 427     -14.891  39.382   3.937  1.00  0.00           H
ATOM   4344  HD2 PRO A 427     -13.172  39.759   3.876  1.00  0.00           H
ATOM   4345  N   LEU A 428     -17.126  42.337   3.771  1.00  0.00           N
ATOM   4346  CA  LEU A 428     -18.477  42.785   3.947  1.00  0.00           C
ATOM   4347  C   LEU A 428     -18.673  43.314   5.366  1.00  0.00           C
ATOM   4348  O   LEU A 428     -19.265  44.376   5.509  1.00  0.00           O
ATOM   4349  CB  LEU A 428     -19.494  41.768   3.470  1.00  0.00           C
ATOM   4350  CG  LEU A 428     -21.002  42.158   3.765  1.00  0.00           C
ATOM   4351  CD1 LEU A 428     -21.334  43.514   3.054  1.00  0.00           C
ATOM   4352  CD2 LEU A 428     -21.984  41.050   3.382  1.00  0.00           C
ATOM   4353  HN  LEU A 428     -16.941  41.358   3.732  1.00  0.00           H
ATOM   4354  HA  LEU A 428     -18.498  43.708   3.386  1.00  0.00           H
ATOM   4355  HB1 LEU A 428     -19.453  40.785   3.985  1.00  0.00           H
ATOM   4356  HB2 LEU A 428     -19.288  41.580   2.395  1.00  0.00           H
ATOM   4357  HG  LEU A 428     -21.058  42.362   4.856  1.00  0.00           H
ATOM   4358 1HD1 LEU A 428     -20.839  44.355   3.586  1.00  0.00           H
ATOM   4359 2HD1 LEU A 428     -22.433  43.635   3.158  1.00  0.00           H
ATOM   4360 3HD1 LEU A 428     -21.070  43.516   1.974  1.00  0.00           H
ATOM   4361 1HD2 LEU A 428     -21.790  40.219   4.092  1.00  0.00           H
ATOM   4362 2HD2 LEU A 428     -21.727  40.754   2.342  1.00  0.00           H
ATOM   4363 3HD2 LEU A 428     -23.035  41.408   3.425  1.00  0.00           H
ATOM   4364  N   VAL A 429     -18.172  42.602   6.358  1.00  0.00           N
ATOM   4365  CA  VAL A 429     -18.154  43.183   7.745  1.00  0.00           C
ATOM   4366  C   VAL A 429     -17.394  44.491   7.897  1.00  0.00           C
ATOM   4367  O   VAL A 429     -17.868  45.497   8.425  1.00  0.00           O
ATOM   4368  CB  VAL A 429     -17.875  42.082   8.789  1.00  0.00           C
ATOM   4369  CG1 VAL A 429     -17.419  42.637  10.144  1.00  0.00           C
ATOM   4370  CG2 VAL A 429     -19.150  41.200   9.043  1.00  0.00           C
ATOM   4371  HN  VAL A 429     -17.674  41.745   6.246  1.00  0.00           H
ATOM   4372  HA  VAL A 429     -19.171  43.471   7.968  1.00  0.00           H
ATOM   4373  HB  VAL A 429     -17.200  41.288   8.403  1.00  0.00           H
ATOM   4374 1HG1 VAL A 429     -16.546  43.318  10.049  1.00  0.00           H
ATOM   4375 2HG1 VAL A 429     -17.032  41.822  10.793  1.00  0.00           H
ATOM   4376 3HG1 VAL A 429     -18.249  43.145  10.681  1.00  0.00           H
ATOM   4377 1HG2 VAL A 429     -19.478  40.746   8.084  1.00  0.00           H
ATOM   4378 2HG2 VAL A 429     -19.945  41.910   9.352  1.00  0.00           H
ATOM   4379 3HG2 VAL A 429     -18.988  40.437   9.834  1.00  0.00           H
ATOM   4380  N   THR A 430     -16.246  44.591   7.268  1.00  0.00           N
ATOM   4381  CA  THR A 430     -15.519  45.874   7.075  1.00  0.00           C
ATOM   4382  C   THR A 430     -16.159  47.023   6.357  1.00  0.00           C
ATOM   4383  O   THR A 430     -16.221  48.166   6.877  1.00  0.00           O
ATOM   4384  CB  THR A 430     -14.119  45.658   6.485  1.00  0.00           C
ATOM   4385  CG2 THR A 430     -13.228  46.885   6.601  1.00  0.00           C
ATOM   4386  OG1 THR A 430     -13.362  44.694   7.268  1.00  0.00           O
ATOM   4387  HN  THR A 430     -15.918  43.785   6.783  1.00  0.00           H
ATOM   4388  HA  THR A 430     -15.302  46.318   8.035  1.00  0.00           H
ATOM   4389  HB  THR A 430     -14.232  45.272   5.449  1.00  0.00           H
ATOM   4390  HG1 THR A 430     -13.796  43.852   7.105  1.00  0.00           H
ATOM   4391 1HG2 THR A 430     -12.880  47.012   7.649  1.00  0.00           H
ATOM   4392 2HG2 THR A 430     -13.819  47.777   6.301  1.00  0.00           H
ATOM   4393 3HG2 THR A 430     -12.402  46.851   5.859  1.00  0.00           H
ATOM   4394  N   LEU A 431     -16.785  46.783   5.153  1.00  0.00           N
ATOM   4395  CA  LEU A 431     -17.671  47.749   4.414  1.00  0.00           C
ATOM   4396  C   LEU A 431     -18.936  48.189   5.140  1.00  0.00           C
ATOM   4397  O   LEU A 431     -19.282  49.351   5.016  1.00  0.00           O
ATOM   4398  CB  LEU A 431     -18.141  47.169   3.071  1.00  0.00           C
ATOM   4399  CG  LEU A 431     -16.985  47.232   1.979  1.00  0.00           C
ATOM   4400  CD1 LEU A 431     -17.266  46.261   0.844  1.00  0.00           C
ATOM   4401  CD2 LEU A 431     -16.692  48.695   1.564  1.00  0.00           C
ATOM   4402  HN  LEU A 431     -16.588  45.880   4.780  1.00  0.00           H
ATOM   4403  HA  LEU A 431     -17.089  48.639   4.221  1.00  0.00           H
ATOM   4404  HB1 LEU A 431     -18.885  47.805   2.545  1.00  0.00           H
ATOM   4405  HB2 LEU A 431     -18.491  46.114   3.098  1.00  0.00           H
ATOM   4406  HG  LEU A 431     -16.124  46.841   2.561  1.00  0.00           H
ATOM   4407 1HD1 LEU A 431     -18.288  46.377   0.425  1.00  0.00           H
ATOM   4408 2HD1 LEU A 431     -17.333  45.258   1.317  1.00  0.00           H
ATOM   4409 3HD1 LEU A 431     -16.450  46.218   0.091  1.00  0.00           H
ATOM   4410 1HD2 LEU A 431     -16.511  49.408   2.397  1.00  0.00           H
ATOM   4411 2HD2 LEU A 431     -17.526  49.094   0.949  1.00  0.00           H
ATOM   4412 3HD2 LEU A 431     -15.763  48.706   0.954  1.00  0.00           H
ATOM   4413  N   LEU A 432     -19.590  47.308   5.851  1.00  0.00           N
ATOM   4414  CA  LEU A 432     -20.603  47.660   6.781  1.00  0.00           C
ATOM   4415  C   LEU A 432     -20.221  48.605   7.909  1.00  0.00           C
ATOM   4416  O   LEU A 432     -20.970  49.598   8.208  1.00  0.00           O
ATOM   4417  CB  LEU A 432     -21.305  46.468   7.442  1.00  0.00           C
ATOM   4418  CG  LEU A 432     -22.223  45.737   6.395  1.00  0.00           C
ATOM   4419  CD1 LEU A 432     -22.365  44.282   6.802  1.00  0.00           C
ATOM   4420  CD2 LEU A 432     -23.574  46.436   6.291  1.00  0.00           C
ATOM   4421  HN  LEU A 432     -19.303  46.353   5.870  1.00  0.00           H
ATOM   4422  HA  LEU A 432     -21.298  48.245   6.197  1.00  0.00           H
ATOM   4423  HB1 LEU A 432     -21.848  46.786   8.359  1.00  0.00           H
ATOM   4424  HB2 LEU A 432     -20.489  45.778   7.747  1.00  0.00           H
ATOM   4425  HG  LEU A 432     -21.740  45.701   5.395  1.00  0.00           H
ATOM   4426 1HD1 LEU A 432     -21.355  43.872   7.017  1.00  0.00           H
ATOM   4427 2HD1 LEU A 432     -22.738  43.715   5.922  1.00  0.00           H
ATOM   4428 3HD1 LEU A 432     -22.962  44.163   7.731  1.00  0.00           H
ATOM   4429 1HD2 LEU A 432     -24.090  46.498   7.272  1.00  0.00           H
ATOM   4430 2HD2 LEU A 432     -24.240  46.036   5.496  1.00  0.00           H
ATOM   4431 3HD2 LEU A 432     -23.392  47.512   6.079  1.00  0.00           H
ATOM   4432  N   GLY A 433     -19.021  48.409   8.461  1.00  0.00           N
ATOM   4433  CA  GLY A 433     -18.301  49.402   9.287  1.00  0.00           C
ATOM   4434  C   GLY A 433     -17.855  50.740   8.633  1.00  0.00           C
ATOM   4435  O   GLY A 433     -17.911  51.804   9.200  1.00  0.00           O
ATOM   4436  HN  GLY A 433     -18.590  47.530   8.276  1.00  0.00           H
ATOM   4437  HA1 GLY A 433     -17.397  48.943   9.659  1.00  0.00           H
ATOM   4438  HA2 GLY A 433     -18.873  49.585  10.183  1.00  0.00           H
ATOM   4439  N   CYS A 434     -17.408  50.676   7.355  1.00  0.00           N
ATOM   4440  CA  CYS A 434     -17.039  51.782   6.497  1.00  0.00           C
ATOM   4441  C   CYS A 434     -18.199  52.781   6.250  1.00  0.00           C
ATOM   4442  O   CYS A 434     -18.032  53.998   6.358  1.00  0.00           O
ATOM   4443  CB  CYS A 434     -16.326  51.505   5.235  1.00  0.00           C
ATOM   4444  SG  CYS A 434     -14.674  50.855   5.640  1.00  0.00           S
ATOM   4445  HN  CYS A 434     -17.427  49.789   6.901  1.00  0.00           H
ATOM   4446  HA  CYS A 434     -16.370  52.448   7.023  1.00  0.00           H
ATOM   4447  HB1 CYS A 434     -16.380  52.371   4.541  1.00  0.00           H
ATOM   4448  HB2 CYS A 434     -16.881  50.683   4.732  1.00  0.00           H
ATOM   4449  HG1 CYS A 434     -15.075  49.765   6.278  1.00  0.00           H
ATOM   4450  N   TYR A 435     -19.434  52.266   5.906  1.00  0.00           N
ATOM   4451  CA  TYR A 435     -20.663  52.983   5.800  1.00  0.00           C
ATOM   4452  C   TYR A 435     -21.045  53.615   7.194  1.00  0.00           C
ATOM   4453  O   TYR A 435     -21.325  54.803   7.321  1.00  0.00           O
ATOM   4454  CB  TYR A 435     -21.827  52.101   5.155  1.00  0.00           C
ATOM   4455  CG  TYR A 435     -23.246  52.696   5.181  1.00  0.00           C
ATOM   4456  CD1 TYR A 435     -24.183  52.441   6.221  1.00  0.00           C
ATOM   4457  CD2 TYR A 435     -23.626  53.565   4.163  1.00  0.00           C
ATOM   4458  CE1 TYR A 435     -25.299  53.217   6.367  1.00  0.00           C
ATOM   4459  CE2 TYR A 435     -24.763  54.376   4.384  1.00  0.00           C
ATOM   4460  CZ  TYR A 435     -25.617  54.244   5.485  1.00  0.00           C
ATOM   4461  OH  TYR A 435     -26.936  54.759   5.585  1.00  0.00           O
ATOM   4462  HN  TYR A 435     -19.471  51.270   5.882  1.00  0.00           H
ATOM   4463  HA  TYR A 435     -20.366  53.808   5.169  1.00  0.00           H
ATOM   4464  HB1 TYR A 435     -21.874  51.113   5.662  1.00  0.00           H
ATOM   4465  HB2 TYR A 435     -21.509  51.974   4.099  1.00  0.00           H
ATOM   4466  HD1 TYR A 435     -23.964  51.748   7.019  1.00  0.00           H
ATOM   4467  HD2 TYR A 435     -22.951  53.743   3.338  1.00  0.00           H
ATOM   4468  HE1 TYR A 435     -26.015  52.990   7.143  1.00  0.00           H
ATOM   4469  HE2 TYR A 435     -25.102  55.126   3.683  1.00  0.00           H
ATOM   4470  HH  TYR A 435     -27.267  54.962   4.707  1.00  0.00           H
ATOM   4471  N   VAL A 436     -21.057  52.756   8.245  1.00  0.00           N
ATOM   4472  CA  VAL A 436     -21.275  53.273   9.630  1.00  0.00           C
ATOM   4473  C   VAL A 436     -20.299  54.356  10.097  1.00  0.00           C
ATOM   4474  O   VAL A 436     -20.701  55.407  10.634  1.00  0.00           O
ATOM   4475  CB  VAL A 436     -21.389  52.042  10.538  1.00  0.00           C
ATOM   4476  CG1 VAL A 436     -21.396  52.427  12.002  1.00  0.00           C
ATOM   4477  CG2 VAL A 436     -22.648  51.233  10.153  1.00  0.00           C
ATOM   4478  HN  VAL A 436     -20.969  51.764   8.281  1.00  0.00           H
ATOM   4479  HA  VAL A 436     -22.247  53.743   9.629  1.00  0.00           H
ATOM   4480  HB  VAL A 436     -20.505  51.369  10.532  1.00  0.00           H
ATOM   4481 1HG1 VAL A 436     -21.893  51.741  12.722  1.00  0.00           H
ATOM   4482 2HG1 VAL A 436     -21.963  53.380  12.072  1.00  0.00           H
ATOM   4483 3HG1 VAL A 436     -20.419  52.667  12.472  1.00  0.00           H
ATOM   4484 1HG2 VAL A 436     -22.577  51.003   9.069  1.00  0.00           H
ATOM   4485 2HG2 VAL A 436     -23.525  51.910  10.237  1.00  0.00           H
ATOM   4486 3HG2 VAL A 436     -22.877  50.274  10.667  1.00  0.00           H
ATOM   4487  N   TYR A 437     -19.036  54.217   9.697  1.00  0.00           N
ATOM   4488  CA  TYR A 437     -17.997  55.230   9.825  1.00  0.00           C
ATOM   4489  C   TYR A 437     -18.303  56.554   9.219  1.00  0.00           C
ATOM   4490  O   TYR A 437     -18.053  57.599   9.784  1.00  0.00           O
ATOM   4491  CB  TYR A 437     -16.666  54.642   9.428  1.00  0.00           C
ATOM   4492  CG  TYR A 437     -15.562  55.656   9.400  1.00  0.00           C
ATOM   4493  CD1 TYR A 437     -15.150  56.287   8.245  1.00  0.00           C
ATOM   4494  CD2 TYR A 437     -14.902  56.033  10.579  1.00  0.00           C
ATOM   4495  CE1 TYR A 437     -14.050  57.201   8.198  1.00  0.00           C
ATOM   4496  CE2 TYR A 437     -13.715  56.773  10.547  1.00  0.00           C
ATOM   4497  CZ  TYR A 437     -13.278  57.330   9.348  1.00  0.00           C
ATOM   4498  OH  TYR A 437     -12.160  58.235   9.345  1.00  0.00           O
ATOM   4499  HN  TYR A 437     -18.738  53.353   9.300  1.00  0.00           H
ATOM   4500  HA  TYR A 437     -18.048  55.450  10.882  1.00  0.00           H
ATOM   4501  HB1 TYR A 437     -16.783  54.363   8.359  1.00  0.00           H
ATOM   4502  HB2 TYR A 437     -16.316  53.799  10.061  1.00  0.00           H
ATOM   4503  HD1 TYR A 437     -15.673  56.042   7.333  1.00  0.00           H
ATOM   4504  HD2 TYR A 437     -15.268  55.617  11.506  1.00  0.00           H
ATOM   4505  HE1 TYR A 437     -13.763  57.910   7.434  1.00  0.00           H
ATOM   4506  HE2 TYR A 437     -13.185  56.850  11.485  1.00  0.00           H
ATOM   4507  HH  TYR A 437     -11.879  58.465  10.233  1.00  0.00           H
ATOM   4508  N   GLU A 438     -18.867  56.531   7.940  1.00  0.00           N
ATOM   4509  CA  GLU A 438     -19.187  57.681   7.183  1.00  0.00           C
ATOM   4510  C   GLU A 438     -20.377  58.406   7.780  1.00  0.00           C
ATOM   4511  O   GLU A 438     -20.472  59.643   7.866  1.00  0.00           O
ATOM   4512  CB  GLU A 438     -19.261  57.406   5.648  1.00  0.00           C
ATOM   4513  CG  GLU A 438     -17.879  57.190   4.981  1.00  0.00           C
ATOM   4514  CD  GLU A 438     -17.955  56.962   3.481  1.00  0.00           C
ATOM   4515  OE1 GLU A 438     -18.594  55.927   3.036  1.00  0.00           O
ATOM   4516  OE2 GLU A 438     -17.381  57.749   2.732  1.00  0.00           O
ATOM   4517  HN  GLU A 438     -19.065  55.639   7.543  1.00  0.00           H
ATOM   4518  HA  GLU A 438     -18.304  58.293   7.300  1.00  0.00           H
ATOM   4519  HB1 GLU A 438     -19.840  58.218   5.156  1.00  0.00           H
ATOM   4520  HB2 GLU A 438     -19.798  56.437   5.579  1.00  0.00           H
ATOM   4521  HG1 GLU A 438     -17.368  56.361   5.515  1.00  0.00           H
ATOM   4522  HG2 GLU A 438     -17.302  58.136   5.067  1.00  0.00           H
ATOM   4523  N   GLN A 439     -21.313  57.619   8.330  1.00  0.00           N
ATOM   4524  CA  GLN A 439     -22.458  57.959   9.133  1.00  0.00           C
ATOM   4525  C   GLN A 439     -22.132  58.578  10.472  1.00  0.00           C
ATOM   4526  O   GLN A 439     -22.773  59.554  10.859  1.00  0.00           O
ATOM   4527  CB  GLN A 439     -23.508  56.825   9.197  1.00  0.00           C
ATOM   4528  CG  GLN A 439     -24.225  56.446   7.902  1.00  0.00           C
ATOM   4529  CD  GLN A 439     -24.953  57.731   7.454  1.00  0.00           C
ATOM   4530  NE2 GLN A 439     -25.885  58.317   8.208  1.00  0.00           N
ATOM   4531  OE1 GLN A 439     -24.555  58.075   6.324  1.00  0.00           O
ATOM   4532  HN  GLN A 439     -21.052  56.657   8.282  1.00  0.00           H
ATOM   4533  HA  GLN A 439     -22.934  58.771   8.605  1.00  0.00           H
ATOM   4534  HB1 GLN A 439     -24.184  56.966  10.067  1.00  0.00           H
ATOM   4535  HB2 GLN A 439     -22.996  55.888   9.505  1.00  0.00           H
ATOM   4536  HG1 GLN A 439     -24.992  55.664   8.086  1.00  0.00           H
ATOM   4537  HG2 GLN A 439     -23.466  56.147   7.148  1.00  0.00           H
ATOM   4538 1HE2 GLN A 439     -26.244  59.225   7.989  1.00  0.00           H
ATOM   4539 2HE2 GLN A 439     -26.009  57.959   9.133  1.00  0.00           H
ATOM   4540  N   VAL A 440     -21.095  58.152  11.219  1.00  0.00           N
ATOM   4541  CA  VAL A 440     -20.645  58.831  12.427  1.00  0.00           C
ATOM   4542  C   VAL A 440     -20.100  60.206  12.171  1.00  0.00           C
ATOM   4543  O   VAL A 440     -20.498  61.144  12.824  1.00  0.00           O
ATOM   4544  CB  VAL A 440     -19.693  57.884  13.111  1.00  0.00           C
ATOM   4545  CG1 VAL A 440     -18.919  58.604  14.184  1.00  0.00           C
ATOM   4546  CG2 VAL A 440     -20.491  56.646  13.574  1.00  0.00           C
ATOM   4547  HN  VAL A 440     -20.575  57.329  11.004  1.00  0.00           H
ATOM   4548  HA  VAL A 440     -21.403  58.887  13.194  1.00  0.00           H
ATOM   4549  HB  VAL A 440     -18.896  57.541  12.417  1.00  0.00           H
ATOM   4550 1HG1 VAL A 440     -19.646  58.978  14.936  1.00  0.00           H
ATOM   4551 2HG1 VAL A 440     -18.266  59.416  13.799  1.00  0.00           H
ATOM   4552 3HG1 VAL A 440     -18.213  57.891  14.661  1.00  0.00           H
ATOM   4553 1HG2 VAL A 440     -21.203  56.223  12.834  1.00  0.00           H
ATOM   4554 2HG2 VAL A 440     -21.130  56.815  14.467  1.00  0.00           H
ATOM   4555 3HG2 VAL A 440     -19.836  55.777  13.798  1.00  0.00           H
ATOM   4556  N   ASN A 441     -19.328  60.325  11.117  1.00  0.00           N
ATOM   4557  CA  ASN A 441     -18.570  61.586  10.829  1.00  0.00           C
ATOM   4558  C   ASN A 441     -19.423  62.687  10.106  1.00  0.00           C
ATOM   4559  O   ASN A 441     -18.916  63.854   9.964  1.00  0.00           O
ATOM   4560  CB  ASN A 441     -17.204  61.289  10.153  1.00  0.00           C
ATOM   4561  CG  ASN A 441     -16.366  60.464  11.085  1.00  0.00           C
ATOM   4562  ND2 ASN A 441     -15.738  59.370  10.673  1.00  0.00           N
ATOM   4563  OD1 ASN A 441     -16.303  60.888  12.221  1.00  0.00           O
ATOM   4564  HN  ASN A 441     -19.070  59.565  10.528  1.00  0.00           H
ATOM   4565  HA  ASN A 441     -18.334  62.042  11.780  1.00  0.00           H
ATOM   4566  HB1 ASN A 441     -16.662  62.247   9.996  1.00  0.00           H
ATOM   4567  HB2 ASN A 441     -17.317  60.882   9.124  1.00  0.00           H
ATOM   4568 1HD2 ASN A 441     -15.906  59.072   9.734  1.00  0.00           H
ATOM   4569 2HD2 ASN A 441     -15.151  58.817  11.265  1.00  0.00           H
ATOM   4570  N   ARG A 442     -20.651  62.454   9.675  1.00  0.00           N
ATOM   4571  CA  ARG A 442     -21.484  63.415   8.941  1.00  0.00           C
ATOM   4572  C   ARG A 442     -21.664  64.763   9.471  1.00  0.00           C
ATOM   4573  O   ARG A 442     -21.634  65.688   8.666  1.00  0.00           O
ATOM   4574  CB  ARG A 442     -22.888  62.796   8.877  1.00  0.00           C
ATOM   4575  CG  ARG A 442     -23.142  61.621   7.975  1.00  0.00           C
ATOM   4576  CD  ARG A 442     -24.215  61.977   6.949  1.00  0.00           C
ATOM   4577  NE  ARG A 442     -24.172  60.929   5.873  1.00  0.00           N
ATOM   4578  CZ  ARG A 442     -24.014  61.171   4.573  1.00  0.00           C
ATOM   4579  NH1 ARG A 442     -24.210  62.322   3.957  1.00  0.00           N
ATOM   4580  NH2 ARG A 442     -23.844  60.128   3.814  1.00  0.00           N
ATOM   4581  HN  ARG A 442     -20.990  61.516   9.687  1.00  0.00           H
ATOM   4582  HA  ARG A 442     -21.166  63.568   7.921  1.00  0.00           H
ATOM   4583  HB1 ARG A 442     -23.733  63.467   8.610  1.00  0.00           H
ATOM   4584  HB2 ARG A 442     -23.308  62.513   9.865  1.00  0.00           H
ATOM   4585  HG1 ARG A 442     -23.245  60.812   8.730  1.00  0.00           H
ATOM   4586  HG2 ARG A 442     -22.225  61.417   7.383  1.00  0.00           H
ATOM   4587  HD1 ARG A 442     -23.831  62.864   6.400  1.00  0.00           H
ATOM   4588  HD2 ARG A 442     -25.244  62.186   7.314  1.00  0.00           H
ATOM   4589  HE  ARG A 442     -24.291  59.948   6.025  1.00  0.00           H
ATOM   4590 1HH1 ARG A 442     -24.600  63.085   4.472  1.00  0.00           H
ATOM   4591 2HH1 ARG A 442     -24.329  62.266   2.966  1.00  0.00           H
ATOM   4592 1HH2 ARG A 442     -23.615  59.273   4.279  1.00  0.00           H
ATOM   4593 2HH2 ARG A 442     -23.930  60.166   2.819  1.00  0.00           H
ATOM   4594  N   ILE A 443     -21.787  64.936  10.770  1.00  0.00           N
ATOM   4595  CA  ILE A 443     -21.787  66.259  11.447  1.00  0.00           C
ATOM   4596  C   ILE A 443     -20.503  67.039  11.298  1.00  0.00           C
ATOM   4597  O   ILE A 443     -20.426  68.262  11.103  1.00  0.00           O
ATOM   4598  CB  ILE A 443     -22.112  66.077  12.918  1.00  0.00           C
ATOM   4599  CG1 ILE A 443     -22.227  67.421  13.721  1.00  0.00           C
ATOM   4600  CG2 ILE A 443     -21.046  65.098  13.583  1.00  0.00           C
ATOM   4601  CD  ILE A 443     -23.307  68.433  13.333  1.00  0.00           C
ATOM   4602  HN  ILE A 443     -21.856  64.208  11.448  1.00  0.00           H
ATOM   4603  HA  ILE A 443     -22.516  66.831  10.892  1.00  0.00           H
ATOM   4604  HB  ILE A 443     -22.995  65.409  13.020  1.00  0.00           H
ATOM   4605 1HG1 ILE A 443     -21.255  67.955  13.657  1.00  0.00           H
ATOM   4606 2HG1 ILE A 443     -22.430  67.320  14.808  1.00  0.00           H
ATOM   4607 1HG2 ILE A 443     -21.486  64.596  14.472  1.00  0.00           H
ATOM   4608 2HG2 ILE A 443     -20.121  65.634  13.884  1.00  0.00           H
ATOM   4609 3HG2 ILE A 443     -20.632  64.315  12.913  1.00  0.00           H
ATOM   4610  HD1 ILE A 443     -24.322  67.990  13.427  1.00  0.00           H
ATOM   4611  HD2 ILE A 443     -23.329  68.768  12.274  1.00  0.00           H
ATOM   4612  HD3 ILE A 443     -23.155  69.327  13.975  1.00  0.00           H
ATOM   4613  N   THR A 444     -19.318  66.407  11.473  1.00  0.00           N
ATOM   4614  CA  THR A 444     -18.025  67.077  11.544  1.00  0.00           C
ATOM   4615  C   THR A 444     -17.655  67.680  10.197  1.00  0.00           C
ATOM   4616  O   THR A 444     -17.030  68.687  10.103  1.00  0.00           O
ATOM   4617  CB  THR A 444     -16.904  66.112  12.035  1.00  0.00           C
ATOM   4618  CG2 THR A 444     -15.466  66.566  11.963  1.00  0.00           C
ATOM   4619  OG1 THR A 444     -17.213  65.674  13.359  1.00  0.00           O
ATOM   4620  HN  THR A 444     -19.137  65.431  11.559  1.00  0.00           H
ATOM   4621  HA  THR A 444     -18.177  67.968  12.136  1.00  0.00           H
ATOM   4622  HB  THR A 444     -17.029  65.205  11.405  1.00  0.00           H
ATOM   4623  HG1 THR A 444     -17.163  66.470  13.894  1.00  0.00           H
ATOM   4624 1HG2 THR A 444     -15.311  67.557  12.440  1.00  0.00           H
ATOM   4625 2HG2 THR A 444     -15.249  66.715  10.884  1.00  0.00           H
ATOM   4626 3HG2 THR A 444     -14.775  65.850  12.459  1.00  0.00           H
ATOM   4627  N   TRP A 445     -18.024  66.935   9.085  1.00  0.00           N
ATOM   4628  CA  TRP A 445     -17.753  67.441   7.706  1.00  0.00           C
ATOM   4629  C   TRP A 445     -18.630  68.665   7.414  1.00  0.00           C
ATOM   4630  O   TRP A 445     -18.214  69.669   6.793  1.00  0.00           O
ATOM   4631  CB  TRP A 445     -17.802  66.323   6.613  1.00  0.00           C
ATOM   4632  CG  TRP A 445     -16.853  65.199   6.806  1.00  0.00           C
ATOM   4633  CD1 TRP A 445     -15.547  65.317   7.117  1.00  0.00           C
ATOM   4634  CD2 TRP A 445     -17.115  63.778   6.628  1.00  0.00           C
ATOM   4635  CE2 TRP A 445     -15.940  63.092   6.862  1.00  0.00           C
ATOM   4636  CE3 TRP A 445     -18.271  63.129   6.449  1.00  0.00           C
ATOM   4637  NE1 TRP A 445     -14.979  64.065   7.182  1.00  0.00           N
ATOM   4638  CZ2 TRP A 445     -15.794  61.755   6.657  1.00  0.00           C
ATOM   4639  CZ3 TRP A 445     -18.239  61.768   6.210  1.00  0.00           C
ATOM   4640  CH2 TRP A 445     -17.003  61.126   6.292  1.00  0.00           C
ATOM   4641  HN  TRP A 445     -18.559  66.098   9.163  1.00  0.00           H
ATOM   4642  HA  TRP A 445     -16.722  67.764   7.733  1.00  0.00           H
ATOM   4643  HB1 TRP A 445     -17.570  66.829   5.651  1.00  0.00           H
ATOM   4644  HB2 TRP A 445     -18.829  65.908   6.515  1.00  0.00           H
ATOM   4645  HD1 TRP A 445     -15.196  66.255   7.521  1.00  0.00           H
ATOM   4646  HE1 TRP A 445     -14.069  63.787   7.405  1.00  0.00           H
ATOM   4647  HE3 TRP A 445     -19.162  63.729   6.558  1.00  0.00           H
ATOM   4648  HZ2 TRP A 445     -14.855  61.240   6.798  1.00  0.00           H
ATOM   4649  HZ3 TRP A 445     -19.167  61.260   5.988  1.00  0.00           H
ATOM   4650  HH2 TRP A 445     -17.050  60.068   6.081  1.00  0.00           H
ATOM   4651  N   GLU A 446     -19.945  68.610   7.942  1.00  0.00           N
ATOM   4652  CA  GLU A 446     -20.793  69.762   7.916  1.00  0.00           C
ATOM   4653  C   GLU A 446     -20.302  70.982   8.592  1.00  0.00           C
ATOM   4654  O   GLU A 446     -20.255  72.050   8.009  1.00  0.00           O
ATOM   4655  CB  GLU A 446     -22.180  69.230   8.288  1.00  0.00           C
ATOM   4656  CG  GLU A 446     -23.445  70.171   8.218  1.00  0.00           C
ATOM   4657  CD  GLU A 446     -24.517  69.538   9.051  1.00  0.00           C
ATOM   4658  OE1 GLU A 446     -24.780  68.308   8.846  1.00  0.00           O
ATOM   4659  OE2 GLU A 446     -25.176  70.203   9.930  1.00  0.00           O
ATOM   4660  HN  GLU A 446     -20.313  67.771   8.336  1.00  0.00           H
ATOM   4661  HA  GLU A 446     -20.903  69.995   6.868  1.00  0.00           H
ATOM   4662  HB1 GLU A 446     -22.108  68.801   9.310  1.00  0.00           H
ATOM   4663  HB2 GLU A 446     -22.294  68.344   7.626  1.00  0.00           H
ATOM   4664  HG1 GLU A 446     -23.714  70.187   7.141  1.00  0.00           H
ATOM   4665  HG2 GLU A 446     -23.263  71.239   8.469  1.00  0.00           H
ATOM   4666  N   ILE A 447     -19.840  70.852   9.794  1.00  0.00           N
ATOM   4667  CA  ILE A 447     -19.341  71.979  10.531  1.00  0.00           C
ATOM   4668  C   ILE A 447     -18.026  72.553   9.876  1.00  0.00           C
ATOM   4669  O   ILE A 447     -17.927  73.755   9.829  1.00  0.00           O
ATOM   4670  CB  ILE A 447     -19.060  71.620  12.036  1.00  0.00           C
ATOM   4671  CG1 ILE A 447     -20.384  71.190  12.769  1.00  0.00           C
ATOM   4672  CG2 ILE A 447     -18.376  72.767  12.728  1.00  0.00           C
ATOM   4673  CD  ILE A 447     -20.201  70.739  14.259  1.00  0.00           C
ATOM   4674  HN  ILE A 447     -20.005  69.957  10.202  1.00  0.00           H
ATOM   4675  HA  ILE A 447     -20.101  72.746  10.535  1.00  0.00           H
ATOM   4676  HB  ILE A 447     -18.400  70.730  11.949  1.00  0.00           H
ATOM   4677 1HG1 ILE A 447     -20.852  70.395  12.151  1.00  0.00           H
ATOM   4678 2HG1 ILE A 447     -21.045  72.079  12.846  1.00  0.00           H
ATOM   4679 1HG2 ILE A 447     -17.967  72.467  13.717  1.00  0.00           H
ATOM   4680 2HG2 ILE A 447     -19.024  73.650  12.918  1.00  0.00           H
ATOM   4681 3HG2 ILE A 447     -17.478  73.169  12.214  1.00  0.00           H
ATOM   4682  HD1 ILE A 447     -21.119  70.206  14.588  1.00  0.00           H
ATOM   4683  HD2 ILE A 447     -19.919  71.624  14.869  1.00  0.00           H
ATOM   4684  HD3 ILE A 447     -19.427  69.943  14.284  1.00  0.00           H
ATOM   4685  N   THR A 448     -17.108  71.652   9.353  1.00  0.00           N
ATOM   4686  CA  THR A 448     -15.927  71.862   8.586  1.00  0.00           C
ATOM   4687  C   THR A 448     -16.130  72.689   7.326  1.00  0.00           C
ATOM   4688  O   THR A 448     -15.486  73.708   7.058  1.00  0.00           O
ATOM   4689  CB  THR A 448     -15.333  70.530   8.271  1.00  0.00           C
ATOM   4690  CG2 THR A 448     -14.201  70.651   7.191  1.00  0.00           C
ATOM   4691  OG1 THR A 448     -14.709  69.857   9.394  1.00  0.00           O
ATOM   4692  HN  THR A 448     -17.286  70.688   9.535  1.00  0.00           H
ATOM   4693  HA  THR A 448     -15.185  72.336   9.209  1.00  0.00           H
ATOM   4694  HB  THR A 448     -16.040  69.845   7.755  1.00  0.00           H
ATOM   4695  HG1 THR A 448     -15.354  69.521  10.021  1.00  0.00           H
ATOM   4696 1HG2 THR A 448     -14.715  70.952   6.253  1.00  0.00           H
ATOM   4697 2HG2 THR A 448     -13.610  69.724   7.031  1.00  0.00           H
ATOM   4698 3HG2 THR A 448     -13.504  71.440   7.547  1.00  0.00           H
ATOM   4699  N   TRP A 449     -17.123  72.267   6.476  1.00  0.00           N
ATOM   4700  CA  TRP A 449     -17.779  72.976   5.375  1.00  0.00           C
ATOM   4701  C   TRP A 449     -18.248  74.338   5.593  1.00  0.00           C
ATOM   4702  O   TRP A 449     -17.731  75.315   5.028  1.00  0.00           O
ATOM   4703  CB  TRP A 449     -18.948  72.054   4.836  1.00  0.00           C
ATOM   4704  CG  TRP A 449     -19.740  72.625   3.708  1.00  0.00           C
ATOM   4705  CD1 TRP A 449     -20.952  73.221   3.780  1.00  0.00           C
ATOM   4706  CD2 TRP A 449     -19.348  72.395   2.331  1.00  0.00           C
ATOM   4707  CE2 TRP A 449     -20.446  72.968   1.549  1.00  0.00           C
ATOM   4708  CE3 TRP A 449     -18.232  71.806   1.736  1.00  0.00           C
ATOM   4709  NE1 TRP A 449     -21.347  73.539   2.414  1.00  0.00           N
ATOM   4710  CZ2 TRP A 449     -20.391  72.823   0.155  1.00  0.00           C
ATOM   4711  CZ3 TRP A 449     -18.271  71.706   0.331  1.00  0.00           C
ATOM   4712  CH2 TRP A 449     -19.238  72.291  -0.432  1.00  0.00           C
ATOM   4713  HN  TRP A 449     -17.413  71.319   6.583  1.00  0.00           H
ATOM   4714  HA  TRP A 449     -17.016  72.957   4.610  1.00  0.00           H
ATOM   4715  HB1 TRP A 449     -19.588  71.755   5.693  1.00  0.00           H
ATOM   4716  HB2 TRP A 449     -18.537  71.062   4.550  1.00  0.00           H
ATOM   4717  HD1 TRP A 449     -21.564  73.466   4.635  1.00  0.00           H
ATOM   4718  HE1 TRP A 449     -22.059  74.097   2.048  1.00  0.00           H
ATOM   4719  HE3 TRP A 449     -17.447  71.323   2.298  1.00  0.00           H
ATOM   4720  HZ2 TRP A 449     -21.237  73.180  -0.413  1.00  0.00           H
ATOM   4721  HZ3 TRP A 449     -17.418  71.223  -0.122  1.00  0.00           H
ATOM   4722  HH2 TRP A 449     -19.260  72.076  -1.490  1.00  0.00           H
ATOM   4723  N   VAL A 450     -19.176  74.596   6.501  1.00  0.00           N
ATOM   4724  CA  VAL A 450     -19.598  75.925   6.717  1.00  0.00           C
ATOM   4725  C   VAL A 450     -18.442  76.787   7.303  1.00  0.00           C
ATOM   4726  O   VAL A 450     -18.350  77.961   6.953  1.00  0.00           O
ATOM   4727  CB  VAL A 450     -20.834  75.985   7.753  1.00  0.00           C
ATOM   4728  CG1 VAL A 450     -21.443  77.384   7.772  1.00  0.00           C
ATOM   4729  CG2 VAL A 450     -21.890  74.925   7.374  1.00  0.00           C
ATOM   4730  HN  VAL A 450     -19.639  73.860   6.989  1.00  0.00           H
ATOM   4731  HA  VAL A 450     -19.877  76.458   5.820  1.00  0.00           H
ATOM   4732  HB  VAL A 450     -20.546  75.705   8.789  1.00  0.00           H
ATOM   4733 1HG1 VAL A 450     -20.710  78.047   8.279  1.00  0.00           H
ATOM   4734 2HG1 VAL A 450     -22.438  77.551   8.237  1.00  0.00           H
ATOM   4735 3HG1 VAL A 450     -21.621  77.731   6.731  1.00  0.00           H
ATOM   4736 1HG2 VAL A 450     -22.286  75.193   6.372  1.00  0.00           H
ATOM   4737 2HG2 VAL A 450     -22.783  74.938   8.035  1.00  0.00           H
ATOM   4738 3HG2 VAL A 450     -21.561  73.864   7.383  1.00  0.00           H
ATOM   4739  N   SER A 451     -17.580  76.215   8.176  1.00  0.00           N
ATOM   4740  CA  SER A 451     -16.392  76.935   8.638  1.00  0.00           C
ATOM   4741  C   SER A 451     -15.537  77.469   7.560  1.00  0.00           C
ATOM   4742  O   SER A 451     -15.269  78.693   7.471  1.00  0.00           O
ATOM   4743  CB  SER A 451     -15.531  76.026   9.611  1.00  0.00           C
ATOM   4744  OG  SER A 451     -14.540  76.761  10.302  1.00  0.00           O
ATOM   4745  HN  SER A 451     -17.650  75.268   8.478  1.00  0.00           H
ATOM   4746  HA  SER A 451     -16.697  77.771   9.251  1.00  0.00           H
ATOM   4747  HB1 SER A 451     -15.152  75.083   9.162  1.00  0.00           H
ATOM   4748  HB2 SER A 451     -16.186  75.565  10.381  1.00  0.00           H
ATOM   4749  HG1 SER A 451     -13.700  76.612   9.863  1.00  0.00           H
ATOM   4750  N   ASP A 452     -15.237  76.657   6.526  1.00  0.00           N
ATOM   4751  CA  ASP A 452     -14.546  77.088   5.287  1.00  0.00           C
ATOM   4752  C   ASP A 452     -15.297  77.947   4.295  1.00  0.00           C
ATOM   4753  O   ASP A 452     -14.734  78.811   3.678  1.00  0.00           O
ATOM   4754  CB  ASP A 452     -13.994  75.839   4.635  1.00  0.00           C
ATOM   4755  CG  ASP A 452     -12.840  75.198   5.341  1.00  0.00           C
ATOM   4756  OD1 ASP A 452     -12.234  74.162   4.881  1.00  0.00           O
ATOM   4757  OD2 ASP A 452     -12.346  75.707   6.389  1.00  0.00           O
ATOM   4758  HN  ASP A 452     -15.339  75.672   6.653  1.00  0.00           H
ATOM   4759  HA  ASP A 452     -13.684  77.656   5.603  1.00  0.00           H
ATOM   4760  HB1 ASP A 452     -13.704  76.038   3.581  1.00  0.00           H
ATOM   4761  HB2 ASP A 452     -14.818  75.096   4.686  1.00  0.00           H
HETATM 4762  N   HSD A 453     -16.554  77.642   4.076  1.00  0.00           N
HETATM 4763  CA  HSD A 453     -17.415  78.450   3.265  1.00  0.00           C
HETATM 4764  C   HSD A 453     -17.645  79.911   3.715  1.00  0.00           C
HETATM 4765  O   HSD A 453     -17.751  80.856   2.938  1.00  0.00           O
HETATM 4766  CB  HSD A 453     -18.850  77.761   3.235  1.00  0.00           C
HETATM 4767  CG  HSD A 453     -19.649  78.193   2.032  1.00  0.00           C
HETATM 4768  CD2 HSD A 453     -19.881  77.643   0.848  1.00  0.00           C
HETATM 4769  ND1 HSD A 453     -20.315  79.401   2.105  1.00  0.00           N
HETATM 4770  CE1 HSD A 453     -20.983  79.515   0.916  1.00  0.00           C
HETATM 4771  NE2 HSD A 453     -20.768  78.450   0.151  1.00  0.00           N
HETATM 4772  HN  HSD A 453     -16.932  76.832   4.518  1.00  0.00           H
HETATM 4773  HA  HSD A 453     -16.970  78.394   2.283  1.00  0.00           H
HETATM 4774  HB1 HSD A 453     -19.343  78.041   4.191  1.00  0.00           H
HETATM 4775  HB2 HSD A 453     -18.662  76.667   3.198  1.00  0.00           H
HETATM 4776  HD1 HSD A 453     -20.246  80.144   2.772  1.00  0.00           H
HETATM 4777  HD2 HSD A 453     -19.522  76.671   0.534  1.00  0.00           H
HETATM 4778  HE1 HSD A 453     -21.848  80.149   0.728  1.00  0.00           H
ATOM   4779  N   CYS A 454     -17.633  80.140   5.055  1.00  0.00           N
ATOM   4780  CA  CYS A 454     -17.668  81.493   5.609  1.00  0.00           C
ATOM   4781  C   CYS A 454     -16.316  82.205   5.458  1.00  0.00           C
ATOM   4782  O   CYS A 454     -16.293  83.445   5.443  1.00  0.00           O
ATOM   4783  CB  CYS A 454     -18.086  81.449   7.112  1.00  0.00           C
ATOM   4784  SG  CYS A 454     -19.874  81.007   7.275  1.00  0.00           S
ATOM   4785  HN  CYS A 454     -17.651  79.385   5.708  1.00  0.00           H
ATOM   4786  HA  CYS A 454     -18.390  82.066   5.048  1.00  0.00           H
ATOM   4787  HB1 CYS A 454     -17.974  82.476   7.519  1.00  0.00           H
ATOM   4788  HB2 CYS A 454     -17.454  80.716   7.657  1.00  0.00           H
ATOM   4789  HG1 CYS A 454     -19.754  79.689   7.277  1.00  0.00           H
ATOM   4790  N   ARG A 455     -15.242  81.469   5.319  1.00  0.00           N
ATOM   4791  CA  ARG A 455     -13.912  82.069   5.221  1.00  0.00           C
ATOM   4792  C   ARG A 455     -13.674  82.846   3.967  1.00  0.00           C
ATOM   4793  O   ARG A 455     -14.395  82.683   2.978  1.00  0.00           O
ATOM   4794  CB  ARG A 455     -12.758  81.033   5.466  1.00  0.00           C
ATOM   4795  CG  ARG A 455     -12.668  80.744   6.958  1.00  0.00           C
ATOM   4796  CD  ARG A 455     -11.565  79.656   7.337  1.00  0.00           C
ATOM   4797  NE  ARG A 455     -11.298  79.737   8.797  1.00  0.00           N
ATOM   4798  CZ  ARG A 455     -10.128  79.547   9.400  1.00  0.00           C
ATOM   4799  NH1 ARG A 455      -8.977  79.603   8.764  1.00  0.00           N
ATOM   4800  NH2 ARG A 455     -10.098  79.397  10.693  1.00  0.00           N
ATOM   4801  HN  ARG A 455     -15.355  80.482   5.235  1.00  0.00           H
ATOM   4802  HA  ARG A 455     -13.873  82.779   6.035  1.00  0.00           H
ATOM   4803  HB1 ARG A 455     -11.776  81.510   5.259  1.00  0.00           H
ATOM   4804  HB2 ARG A 455     -12.861  80.093   4.883  1.00  0.00           H
ATOM   4805  HG1 ARG A 455     -13.666  80.413   7.317  1.00  0.00           H
ATOM   4806  HG2 ARG A 455     -12.409  81.674   7.507  1.00  0.00           H
ATOM   4807  HD1 ARG A 455     -10.619  79.872   6.794  1.00  0.00           H
ATOM   4808  HD2 ARG A 455     -12.047  78.687   7.091  1.00  0.00           H
ATOM   4809  HE  ARG A 455     -12.099  79.930   9.363  1.00  0.00           H
ATOM   4810 1HH1 ARG A 455      -8.869  79.327   7.809  1.00  0.00           H
ATOM   4811 2HH1 ARG A 455      -8.143  79.549   9.315  1.00  0.00           H
ATOM   4812 1HH2 ARG A 455     -10.922  79.042  11.136  1.00  0.00           H
ATOM   4813 2HH2 ARG A 455      -9.263  79.505  11.231  1.00  0.00           H
ATOM   4814  N   GLN A 456     -12.691  83.763   3.931  1.00  0.00           N
ATOM   4815  CA  GLN A 456     -12.290  84.519   2.707  1.00  0.00           C
ATOM   4816  C   GLN A 456     -11.588  83.649   1.669  1.00  0.00           C
ATOM   4817  O   GLN A 456     -11.946  83.678   0.497  1.00  0.00           O
ATOM   4818  CB  GLN A 456     -11.362  85.733   3.019  1.00  0.00           C
ATOM   4819  CG  GLN A 456     -12.085  86.821   3.808  1.00  0.00           C
ATOM   4820  CD  GLN A 456     -13.397  87.315   3.249  1.00  0.00           C
ATOM   4821  NE2 GLN A 456     -13.446  87.711   1.914  1.00  0.00           N
ATOM   4822  OE1 GLN A 456     -14.389  87.308   3.978  1.00  0.00           O
ATOM   4823  HN  GLN A 456     -12.227  83.932   4.798  1.00  0.00           H
ATOM   4824  HA  GLN A 456     -13.130  84.816   2.097  1.00  0.00           H
ATOM   4825  HB1 GLN A 456     -10.908  86.176   2.108  1.00  0.00           H
ATOM   4826  HB2 GLN A 456     -10.496  85.357   3.605  1.00  0.00           H
ATOM   4827  HG1 GLN A 456     -11.542  87.744   4.104  1.00  0.00           H
ATOM   4828  HG2 GLN A 456     -12.264  86.442   4.837  1.00  0.00           H
ATOM   4829 1HE2 GLN A 456     -14.348  87.950   1.553  1.00  0.00           H
ATOM   4830 2HE2 GLN A 456     -12.600  87.717   1.383  1.00  0.00           H
ATOM   4831  N   TYR A 457     -10.689  82.824   2.156  1.00  0.00           N
ATOM   4832  CA  TYR A 457      -9.972  81.829   1.398  1.00  0.00           C
ATOM   4833  C   TYR A 457     -10.793  80.784   0.680  1.00  0.00           C
ATOM   4834  O   TYR A 457     -11.885  80.436   1.113  1.00  0.00           O
ATOM   4835  CB  TYR A 457      -9.012  81.056   2.340  1.00  0.00           C
ATOM   4836  CG  TYR A 457      -8.065  82.129   2.910  1.00  0.00           C
ATOM   4837  CD1 TYR A 457      -7.086  82.730   2.216  1.00  0.00           C
ATOM   4838  CD2 TYR A 457      -8.336  82.666   4.166  1.00  0.00           C
ATOM   4839  CE1 TYR A 457      -6.269  83.800   2.738  1.00  0.00           C
ATOM   4840  CE2 TYR A 457      -7.469  83.535   4.797  1.00  0.00           C
ATOM   4841  CZ  TYR A 457      -6.482  84.275   4.050  1.00  0.00           C
ATOM   4842  OH  TYR A 457      -5.755  85.368   4.568  1.00  0.00           O
ATOM   4843  HN  TYR A 457     -10.546  82.766   3.142  1.00  0.00           H
ATOM   4844  HA  TYR A 457      -9.356  82.373   0.698  1.00  0.00           H
ATOM   4845  HB1 TYR A 457      -8.359  80.315   1.830  1.00  0.00           H
ATOM   4846  HB2 TYR A 457      -9.470  80.406   3.117  1.00  0.00           H
ATOM   4847  HD1 TYR A 457      -6.805  82.421   1.221  1.00  0.00           H
ATOM   4848  HD2 TYR A 457      -9.159  82.231   4.713  1.00  0.00           H
ATOM   4849  HE1 TYR A 457      -5.508  84.150   2.057  1.00  0.00           H
ATOM   4850  HE2 TYR A 457      -7.592  83.810   5.834  1.00  0.00           H
ATOM   4851  HH  TYR A 457      -6.118  85.586   5.430  1.00  0.00           H
HETATM 4852  N   HSD A 458     -10.272  80.233  -0.377  1.00  0.00           N
HETATM 4853  CA  HSD A 458     -10.913  79.139  -1.076  1.00  0.00           C
HETATM 4854  C   HSD A 458     -11.188  77.930  -0.170  1.00  0.00           C
HETATM 4855  O   HSD A 458     -10.505  77.683   0.831  1.00  0.00           O
HETATM 4856  CB  HSD A 458     -10.125  78.664  -2.381  1.00  0.00           C
HETATM 4857  CG  HSD A 458     -10.309  79.704  -3.468  1.00  0.00           C
HETATM 4858  CD2 HSD A 458      -9.352  80.319  -4.178  1.00  0.00           C
HETATM 4859  ND1 HSD A 458     -11.524  80.128  -4.087  1.00  0.00           N
HETATM 4860  CE1 HSD A 458     -11.183  80.960  -5.144  1.00  0.00           C
HETATM 4861  NE2 HSD A 458      -9.864  81.109  -5.177  1.00  0.00           N
HETATM 4862  HN  HSD A 458      -9.366  80.485  -0.706  1.00  0.00           H
HETATM 4863  HA  HSD A 458     -11.898  79.436  -1.406  1.00  0.00           H
HETATM 4864  HB1 HSD A 458     -10.574  77.689  -2.670  1.00  0.00           H
HETATM 4865  HB2 HSD A 458      -9.046  78.455  -2.222  1.00  0.00           H
HETATM 4866  HD1 HSD A 458     -12.462  79.983  -3.773  1.00  0.00           H
HETATM 4867  HD2 HSD A 458      -8.292  80.207  -3.981  1.00  0.00           H
HETATM 4868  HE1 HSD A 458     -11.965  81.444  -5.729  1.00  0.00           H
ATOM   4869  N   ILE A 459     -12.384  77.228  -0.367  1.00  0.00           N
ATOM   4870  CA  ILE A 459     -12.615  75.923   0.282  1.00  0.00           C
ATOM   4871  C   ILE A 459     -11.530  74.789   0.213  1.00  0.00           C
ATOM   4872  O   ILE A 459     -11.321  74.212   1.252  1.00  0.00           O
ATOM   4873  CB  ILE A 459     -14.073  75.366   0.047  1.00  0.00           C
ATOM   4874  CG1 ILE A 459     -15.129  76.505   0.244  1.00  0.00           C
ATOM   4875  CG2 ILE A 459     -14.390  74.285   1.092  1.00  0.00           C
ATOM   4876  CD  ILE A 459     -16.548  76.059  -0.071  1.00  0.00           C
ATOM   4877  HN  ILE A 459     -13.049  77.449  -1.078  1.00  0.00           H
ATOM   4878  HA  ILE A 459     -12.674  76.110   1.345  1.00  0.00           H
ATOM   4879  HB  ILE A 459     -14.132  74.937  -0.977  1.00  0.00           H
ATOM   4880 1HG1 ILE A 459     -14.807  77.330  -0.426  1.00  0.00           H
ATOM   4881 2HG1 ILE A 459     -15.033  76.991   1.238  1.00  0.00           H
ATOM   4882 1HG2 ILE A 459     -14.473  74.640   2.142  1.00  0.00           H
ATOM   4883 2HG2 ILE A 459     -13.647  73.461   1.145  1.00  0.00           H
ATOM   4884 3HG2 ILE A 459     -15.399  73.964   0.753  1.00  0.00           H
ATOM   4885  HD1 ILE A 459     -17.190  76.955  -0.211  1.00  0.00           H
ATOM   4886  HD2 ILE A 459     -16.781  75.487   0.854  1.00  0.00           H
ATOM   4887  HD3 ILE A 459     -16.652  75.463  -1.003  1.00  0.00           H
ATOM   4888  N   PRO A 460     -10.869  74.436  -0.935  1.00  0.00           N
ATOM   4889  CA  PRO A 460      -9.662  73.648  -0.955  1.00  0.00           C
ATOM   4890  C   PRO A 460      -8.541  74.057   0.002  1.00  0.00           C
ATOM   4891  O   PRO A 460      -8.363  75.224   0.301  1.00  0.00           O
ATOM   4892  CB  PRO A 460      -9.216  73.750  -2.377  1.00  0.00           C
ATOM   4893  CG  PRO A 460     -10.468  73.713  -3.215  1.00  0.00           C
ATOM   4894  CD  PRO A 460     -11.427  74.545  -2.266  1.00  0.00           C
ATOM   4895  HA  PRO A 460     -10.014  72.648  -0.750  1.00  0.00           H
ATOM   4896  HB1 PRO A 460      -8.520  72.922  -2.630  1.00  0.00           H
ATOM   4897  HB2 PRO A 460      -8.605  74.671  -2.491  1.00  0.00           H
ATOM   4898  HG1 PRO A 460     -10.266  74.207  -4.189  1.00  0.00           H
ATOM   4899  HG2 PRO A 460     -10.859  72.677  -3.310  1.00  0.00           H
ATOM   4900  HD1 PRO A 460     -11.525  75.610  -2.565  1.00  0.00           H
ATOM   4901  HD2 PRO A 460     -12.449  74.131  -2.411  1.00  0.00           H
ATOM   4902  N   CYS A 461      -7.672  73.110   0.442  1.00  0.00           N
ATOM   4903  CA  CYS A 461      -6.757  73.131   1.571  1.00  0.00           C
ATOM   4904  C   CYS A 461      -5.288  72.895   1.115  1.00  0.00           C
ATOM   4905  O   CYS A 461      -5.034  71.848   0.483  1.00  0.00           O
ATOM   4906  CB  CYS A 461      -7.117  72.063   2.621  1.00  0.00           C
ATOM   4907  SG  CYS A 461      -6.250  72.213   4.277  1.00  0.00           S
ATOM   4908  HN  CYS A 461      -7.630  72.177   0.096  1.00  0.00           H
ATOM   4909  HA  CYS A 461      -6.786  74.075   2.098  1.00  0.00           H
ATOM   4910  HB1 CYS A 461      -7.012  71.074   2.126  1.00  0.00           H
ATOM   4911  HB2 CYS A 461      -8.212  72.229   2.688  1.00  0.00           H
ATOM   4912  HG1 CYS A 461      -7.272  72.126   5.115  1.00  0.00           H
ATOM   4913  N   PRO A 462      -4.326  73.775   1.380  1.00  0.00           N
ATOM   4914  CA  PRO A 462      -2.971  73.503   0.881  1.00  0.00           C
ATOM   4915  C   PRO A 462      -1.998  72.998   1.929  1.00  0.00           C
ATOM   4916  O   PRO A 462      -0.948  72.503   1.531  1.00  0.00           O
ATOM   4917  CB  PRO A 462      -2.604  74.946   0.334  1.00  0.00           C
ATOM   4918  CG  PRO A 462      -3.203  75.812   1.431  1.00  0.00           C
ATOM   4919  CD  PRO A 462      -4.605  75.205   1.698  1.00  0.00           C
ATOM   4920  HA  PRO A 462      -2.961  72.813   0.051  1.00  0.00           H
ATOM   4921  HB1 PRO A 462      -2.986  75.105  -0.697  1.00  0.00           H
ATOM   4922  HB2 PRO A 462      -1.522  75.180   0.249  1.00  0.00           H
ATOM   4923  HG1 PRO A 462      -2.620  75.688   2.368  1.00  0.00           H
ATOM   4924  HG2 PRO A 462      -3.207  76.896   1.189  1.00  0.00           H
ATOM   4925  HD1 PRO A 462      -4.817  75.420   2.767  1.00  0.00           H
ATOM   4926  HD2 PRO A 462      -5.411  75.494   0.988  1.00  0.00           H
ATOM   4927  N   TYR A 463      -2.343  73.126   3.223  1.00  0.00           N
ATOM   4928  CA  TYR A 463      -1.441  72.887   4.302  1.00  0.00           C
ATOM   4929  C   TYR A 463      -0.714  71.553   4.261  1.00  0.00           C
ATOM   4930  O   TYR A 463      -1.218  70.415   3.935  1.00  0.00           O
ATOM   4931  CB  TYR A 463      -2.088  73.151   5.652  1.00  0.00           C
ATOM   4932  CG  TYR A 463      -2.383  74.579   5.864  1.00  0.00           C
ATOM   4933  CD1 TYR A 463      -1.339  75.465   6.283  1.00  0.00           C
ATOM   4934  CD2 TYR A 463      -3.630  75.141   5.547  1.00  0.00           C
ATOM   4935  CE1 TYR A 463      -1.441  76.851   6.228  1.00  0.00           C
ATOM   4936  CE2 TYR A 463      -3.804  76.550   5.533  1.00  0.00           C
ATOM   4937  CZ  TYR A 463      -2.717  77.379   5.814  1.00  0.00           C
ATOM   4938  OH  TYR A 463      -2.702  78.797   5.500  1.00  0.00           O
ATOM   4939  HN  TYR A 463      -3.221  73.542   3.444  1.00  0.00           H
ATOM   4940  HA  TYR A 463      -0.636  73.557   4.040  1.00  0.00           H
ATOM   4941  HB1 TYR A 463      -1.277  72.901   6.369  1.00  0.00           H
ATOM   4942  HB2 TYR A 463      -3.065  72.637   5.773  1.00  0.00           H
ATOM   4943  HD1 TYR A 463      -0.395  75.010   6.546  1.00  0.00           H
ATOM   4944  HD2 TYR A 463      -4.480  74.578   5.190  1.00  0.00           H
ATOM   4945  HE1 TYR A 463      -0.564  77.452   6.417  1.00  0.00           H
ATOM   4946  HE2 TYR A 463      -4.759  77.006   5.316  1.00  0.00           H
ATOM   4947  HH  TYR A 463      -3.520  78.929   5.015  1.00  0.00           H
ATOM   4948  N   GLN A 464       0.599  71.585   4.606  1.00  0.00           N
ATOM   4949  CA  GLN A 464       1.428  70.407   4.556  1.00  0.00           C
ATOM   4950  C   GLN A 464       0.971  69.326   5.650  1.00  0.00           C
ATOM   4951  O   GLN A 464       0.881  68.119   5.444  1.00  0.00           O
ATOM   4952  CB  GLN A 464       2.880  70.792   4.724  1.00  0.00           C
ATOM   4953  CG  GLN A 464       3.468  71.640   3.538  1.00  0.00           C
ATOM   4954  CD  GLN A 464       3.772  70.848   2.244  1.00  0.00           C
ATOM   4955  NE2 GLN A 464       4.287  71.559   1.219  1.00  0.00           N
ATOM   4956  OE1 GLN A 464       3.480  69.658   2.089  1.00  0.00           O
ATOM   4957  HN  GLN A 464       0.941  72.447   4.972  1.00  0.00           H
ATOM   4958  HA  GLN A 464       1.277  69.927   3.600  1.00  0.00           H
ATOM   4959  HB1 GLN A 464       3.496  69.871   4.797  1.00  0.00           H
ATOM   4960  HB2 GLN A 464       3.001  71.307   5.701  1.00  0.00           H
ATOM   4961  HG1 GLN A 464       4.411  72.100   3.902  1.00  0.00           H
ATOM   4962  HG2 GLN A 464       2.754  72.473   3.366  1.00  0.00           H
ATOM   4963 1HE2 GLN A 464       4.313  71.018   0.380  1.00  0.00           H
ATOM   4964 2HE2 GLN A 464       4.787  72.422   1.291  1.00  0.00           H
ATOM   4965  N   ALA A 465       0.620  69.890   6.856  1.00  0.00           N
ATOM   4966  CA  ALA A 465       0.152  69.190   8.018  1.00  0.00           C
ATOM   4967  C   ALA A 465      -1.358  68.765   7.781  1.00  0.00           C
ATOM   4968  O   ALA A 465      -2.054  69.315   6.943  1.00  0.00           O
ATOM   4969  CB  ALA A 465       0.231  70.054   9.348  1.00  0.00           C
ATOM   4970  HN  ALA A 465       0.607  70.884   6.920  1.00  0.00           H
ATOM   4971  HA  ALA A 465       0.839  68.387   8.240  1.00  0.00           H
ATOM   4972  HB1 ALA A 465      -0.619  70.765   9.270  1.00  0.00           H
ATOM   4973  HB2 ALA A 465       1.233  70.516   9.478  1.00  0.00           H
ATOM   4974  HB3 ALA A 465      -0.015  69.410  10.220  1.00  0.00           H
ATOM   4975  N   LYS A 466      -1.826  67.721   8.446  1.00  0.00           N
ATOM   4976  CA  LYS A 466      -3.166  67.132   8.331  1.00  0.00           C
ATOM   4977  C   LYS A 466      -4.062  67.641   9.474  1.00  0.00           C
ATOM   4978  O   LYS A 466      -4.046  67.077  10.599  1.00  0.00           O
ATOM   4979  CB  LYS A 466      -3.096  65.622   8.169  1.00  0.00           C
ATOM   4980  CG  LYS A 466      -2.232  65.204   6.969  1.00  0.00           C
ATOM   4981  CD  LYS A 466      -2.826  65.682   5.598  1.00  0.00           C
ATOM   4982  CE  LYS A 466      -2.008  65.255   4.362  1.00  0.00           C
ATOM   4983  NZ  LYS A 466      -2.554  65.726   3.174  1.00  0.00           N
ATOM   4984  HN  LYS A 466      -1.270  67.293   9.153  1.00  0.00           H
ATOM   4985  HA  LYS A 466      -3.629  67.555   7.451  1.00  0.00           H
ATOM   4986  HB1 LYS A 466      -4.127  65.223   8.054  1.00  0.00           H
ATOM   4987  HB2 LYS A 466      -2.749  65.113   9.093  1.00  0.00           H
ATOM   4988  HG1 LYS A 466      -2.307  64.099   6.883  1.00  0.00           H
ATOM   4989  HG2 LYS A 466      -1.153  65.458   7.041  1.00  0.00           H
ATOM   4990  HD1 LYS A 466      -2.839  66.789   5.515  1.00  0.00           H
ATOM   4991  HD2 LYS A 466      -3.886  65.356   5.520  1.00  0.00           H
ATOM   4992  HE1 LYS A 466      -1.882  64.151   4.352  1.00  0.00           H
ATOM   4993  HE2 LYS A 466      -1.011  65.734   4.472  1.00  0.00           H
ATOM   4994  HZ1 LYS A 466      -2.984  66.655   3.354  1.00  0.00           H
ATOM   4995  HZ2 LYS A 466      -3.171  64.930   2.913  1.00  0.00           H
ATOM   4996  HZ3 LYS A 466      -1.804  65.816   2.458  1.00  0.00           H
ATOM   4997  N   ALA A 467      -5.003  68.655   9.289  1.00  0.00           N
ATOM   4998  CA  ALA A 467      -5.680  69.309  10.354  1.00  0.00           C
ATOM   4999  C   ALA A 467      -7.078  69.595   9.811  1.00  0.00           C
ATOM   5000  O   ALA A 467      -7.839  70.423  10.336  1.00  0.00           O
ATOM   5001  CB  ALA A 467      -4.954  70.520  10.887  1.00  0.00           C
ATOM   5002  HN  ALA A 467      -4.996  69.103   8.398  1.00  0.00           H
ATOM   5003  HA  ALA A 467      -5.740  68.546  11.116  1.00  0.00           H
ATOM   5004  HB1 ALA A 467      -3.909  70.281  11.179  1.00  0.00           H
ATOM   5005  HB2 ALA A 467      -5.414  70.850  11.843  1.00  0.00           H
ATOM   5006  HB3 ALA A 467      -4.868  71.315  10.116  1.00  0.00           H
ATOM   5007  N   LYS A 468      -7.469  68.925   8.749  1.00  0.00           N
ATOM   5008  CA  LYS A 468      -8.764  69.104   8.077  1.00  0.00           C
ATOM   5009  C   LYS A 468      -9.426  67.791   7.831  1.00  0.00           C
ATOM   5010  O   LYS A 468      -8.903  66.961   7.089  1.00  0.00           O
ATOM   5011  CB  LYS A 468      -8.454  69.827   6.739  1.00  0.00           C
ATOM   5012  CG  LYS A 468      -9.688  70.222   5.943  1.00  0.00           C
ATOM   5013  CD  LYS A 468     -10.563  71.388   6.476  1.00  0.00           C
ATOM   5014  CE  LYS A 468      -9.897  72.781   6.677  1.00  0.00           C
ATOM   5015  NZ  LYS A 468     -10.824  73.786   7.260  1.00  0.00           N
ATOM   5016  HN  LYS A 468      -6.754  68.319   8.408  1.00  0.00           H
ATOM   5017  HA  LYS A 468      -9.433  69.586   8.776  1.00  0.00           H
ATOM   5018  HB1 LYS A 468      -7.906  69.161   6.040  1.00  0.00           H
ATOM   5019  HB2 LYS A 468      -7.768  70.661   7.003  1.00  0.00           H
ATOM   5020  HG1 LYS A 468     -10.432  69.398   5.918  1.00  0.00           H
ATOM   5021  HG2 LYS A 468      -9.375  70.488   4.911  1.00  0.00           H
ATOM   5022  HD1 LYS A 468     -10.850  71.082   7.505  1.00  0.00           H
ATOM   5023  HD2 LYS A 468     -11.409  71.450   5.758  1.00  0.00           H
ATOM   5024  HE1 LYS A 468      -9.462  73.097   5.705  1.00  0.00           H
ATOM   5025  HE2 LYS A 468      -9.013  72.671   7.340  1.00  0.00           H
ATOM   5026  HZ1 LYS A 468     -10.376  74.670   7.576  1.00  0.00           H
ATOM   5027  HZ2 LYS A 468     -11.232  73.404   8.137  1.00  0.00           H
ATOM   5028  HZ3 LYS A 468     -11.505  74.017   6.508  1.00  0.00           H
ATOM   5029  N   ALA A 469     -10.699  67.710   8.351  1.00  0.00           N
ATOM   5030  CA  ALA A 469     -11.394  66.456   8.161  1.00  0.00           C
ATOM   5031  C   ALA A 469     -12.105  66.194   6.879  1.00  0.00           C
ATOM   5032  O   ALA A 469     -12.846  66.996   6.364  1.00  0.00           O
ATOM   5033  CB  ALA A 469     -12.446  66.191   9.288  1.00  0.00           C
ATOM   5034  HN  ALA A 469     -11.114  68.437   8.892  1.00  0.00           H
ATOM   5035  HA  ALA A 469     -10.613  65.713   8.222  1.00  0.00           H
ATOM   5036  HB1 ALA A 469     -13.250  66.956   9.247  1.00  0.00           H
ATOM   5037  HB2 ALA A 469     -11.926  66.276  10.266  1.00  0.00           H
ATOM   5038  HB3 ALA A 469     -12.878  65.182   9.116  1.00  0.00           H
ATOM   5039  N   ARG A 470     -11.797  65.014   6.301  1.00  0.00           N
ATOM   5040  CA  ARG A 470     -12.371  64.637   5.014  1.00  0.00           C
ATOM   5041  C   ARG A 470     -12.513  63.158   5.032  1.00  0.00           C
ATOM   5042  O   ARG A 470     -11.799  62.468   5.774  1.00  0.00           O
ATOM   5043  CB  ARG A 470     -11.308  65.031   3.869  1.00  0.00           C
ATOM   5044  CG  ARG A 470      -9.961  64.274   3.817  1.00  0.00           C
ATOM   5045  CD  ARG A 470      -9.342  64.308   2.424  1.00  0.00           C
ATOM   5046  NE  ARG A 470      -8.063  63.495   2.457  1.00  0.00           N
ATOM   5047  CZ  ARG A 470      -7.258  63.196   1.452  1.00  0.00           C
ATOM   5048  NH1 ARG A 470      -7.289  63.639   0.234  1.00  0.00           N
ATOM   5049  NH2 ARG A 470      -6.247  62.357   1.776  1.00  0.00           N
ATOM   5050  HN  ARG A 470     -11.021  64.464   6.598  1.00  0.00           H
ATOM   5051  HA  ARG A 470     -13.357  65.074   4.948  1.00  0.00           H
ATOM   5052  HB1 ARG A 470     -11.193  66.127   3.724  1.00  0.00           H
ATOM   5053  HB2 ARG A 470     -11.799  64.775   2.907  1.00  0.00           H
ATOM   5054  HG1 ARG A 470      -9.909  63.229   4.186  1.00  0.00           H
ATOM   5055  HG2 ARG A 470      -9.308  64.815   4.536  1.00  0.00           H
ATOM   5056  HD1 ARG A 470      -9.013  65.351   2.223  1.00  0.00           H
[truncated: 74,202 more chars]
