# Supplementary material for: Structural insight into small molecule action on Frizzleds
Source: Nat Commun. 2020 Jan 21;11:414. doi: 10.1038/s41467-019-14149-3 (PMC6972889; doi:10.1038/s41467-019-14149-3)
Supplement: Supplementary file 17 — Supplementary Data 16 [file 41467_2019_14149_MOESM17_ESM.txt]

HELIX    1   1 SER A  192  ILE A  222  1                                  31
HELIX    2   2 ARG A  232  LEU A  253  1                                  22
HELIX    3   3 ALA A  281  GLY A  312  1                                  32
HELIX    4   4 GLU A  318  ILE A  320  1                                   3
HELIX    5   5 VAL A  325  MET A  345  1                                  21
HELIX    6   6 ASP A  365  VAL A  399  1                                  35
HELIX    7   7 GLY A  404  CYS A  454  1                                  51
HELIX    8   8 LEU A  473  ILE A  488  1                                  16
HELIX    9   9 ALA A  490  PHE A  492  1                                   3
HELIX   10  10 THR A  501  GLY A  505  1                                   5
ATOM      1  N   ASP A 156     -27.046  81.694 -20.775  1.00  0.00           N
ATOM      2  CA  ASP A 156     -26.140  82.480 -19.849  1.00  0.00           C
ATOM      3  C   ASP A 156     -26.754  82.797 -18.519  1.00  0.00           C
ATOM      4  O   ASP A 156     -27.958  82.845 -18.267  1.00  0.00           O
ATOM      5  CB  ASP A 156     -25.521  83.683 -20.653  1.00  0.00           C
ATOM      6  CG  ASP A 156     -24.434  84.503 -19.961  1.00  0.00           C
ATOM      7  OD1 ASP A 156     -23.610  83.922 -19.139  1.00  0.00           O
ATOM      8  OD2 ASP A 156     -24.294  85.694 -20.327  1.00  0.00           O
ATOM      9  HA  ASP A 156     -25.358  81.740 -19.761  1.00  0.00           H
ATOM     10  HB1 ASP A 156     -26.409  84.351 -20.636  1.00  0.00           H
ATOM     11  HB2 ASP A 156     -25.073  83.449 -21.643  1.00  0.00           H
ATOM     12  HT1 ASP A 156     -27.930  82.242 -20.753  1.00  0.00           H
ATOM     13  HT2 ASP A 156     -27.239  80.728 -20.442  1.00  0.00           H
ATOM     14  HT3 ASP A 156     -26.558  81.675 -21.693  1.00  0.00           H
ATOM     15  N   ILE A 157     -25.877  83.074 -17.591  1.00  0.00           N
ATOM     16  CA  ILE A 157     -26.160  83.276 -16.202  1.00  0.00           C
ATOM     17  C   ILE A 157     -26.720  84.650 -15.920  1.00  0.00           C
ATOM     18  O   ILE A 157     -26.231  85.692 -16.396  1.00  0.00           O
ATOM     19  CB  ILE A 157     -25.069  82.926 -15.184  1.00  0.00           C
ATOM     20  CG1 ILE A 157     -24.536  81.492 -15.336  1.00  0.00           C
ATOM     21  CG2 ILE A 157     -25.386  83.274 -13.694  1.00  0.00           C
ATOM     22  CD  ILE A 157     -25.531  80.475 -14.730  1.00  0.00           C
ATOM     23  HN  ILE A 157     -24.916  83.079 -17.856  1.00  0.00           H
ATOM     24  HA  ILE A 157     -26.992  82.617 -16.000  1.00  0.00           H
ATOM     25  HB  ILE A 157     -24.196  83.578 -15.396  1.00  0.00           H
ATOM     26 1HG1 ILE A 157     -23.592  81.429 -14.754  1.00  0.00           H
ATOM     27 2HG1 ILE A 157     -24.349  81.289 -16.413  1.00  0.00           H
ATOM     28 1HG2 ILE A 157     -26.230  82.642 -13.342  1.00  0.00           H
ATOM     29 2HG2 ILE A 157     -25.535  84.364 -13.532  1.00  0.00           H
ATOM     30 3HG2 ILE A 157     -24.475  83.075 -13.090  1.00  0.00           H
ATOM     31  HD1 ILE A 157     -26.384  80.545 -15.439  1.00  0.00           H
ATOM     32  HD2 ILE A 157     -25.904  80.628 -13.694  1.00  0.00           H
ATOM     33  HD3 ILE A 157     -25.325  79.390 -14.847  1.00  0.00           H
ATOM     34  N   GLY A 158     -27.835  84.706 -15.254  1.00  0.00           N
ATOM     35  CA  GLY A 158     -28.471  85.927 -14.839  1.00  0.00           C
ATOM     36  C   GLY A 158     -28.903  86.019 -13.404  1.00  0.00           C
ATOM     37  O   GLY A 158     -29.434  87.013 -12.976  1.00  0.00           O
ATOM     38  HN  GLY A 158     -28.236  83.858 -14.916  1.00  0.00           H
ATOM     39  HA1 GLY A 158     -29.411  86.107 -15.338  1.00  0.00           H
ATOM     40  HA2 GLY A 158     -27.775  86.741 -14.976  1.00  0.00           H
ATOM     41  N   PHE A 159     -28.846  84.945 -12.710  1.00  0.00           N
ATOM     42  CA  PHE A 159     -29.020  84.925 -11.264  1.00  0.00           C
ATOM     43  C   PHE A 159     -27.640  84.997 -10.504  1.00  0.00           C
ATOM     44  O   PHE A 159     -26.630  84.868 -11.186  1.00  0.00           O
ATOM     45  CB  PHE A 159     -29.779  83.600 -10.888  1.00  0.00           C
ATOM     46  CG  PHE A 159     -30.313  83.480  -9.480  1.00  0.00           C
ATOM     47  CD1 PHE A 159     -31.434  84.223  -9.145  1.00  0.00           C
ATOM     48  CD2 PHE A 159     -29.843  82.540  -8.510  1.00  0.00           C
ATOM     49  CE1 PHE A 159     -32.100  84.057  -7.894  1.00  0.00           C
ATOM     50  CE2 PHE A 159     -30.461  82.420  -7.308  1.00  0.00           C
ATOM     51  CZ  PHE A 159     -31.611  83.142  -6.928  1.00  0.00           C
ATOM     52  HN  PHE A 159     -28.498  84.072 -13.043  1.00  0.00           H
ATOM     53  HA  PHE A 159     -29.659  85.739 -10.951  1.00  0.00           H
ATOM     54  HB1 PHE A 159     -29.076  82.765 -11.100  1.00  0.00           H
ATOM     55  HB2 PHE A 159     -30.607  83.356 -11.587  1.00  0.00           H
ATOM     56  HD1 PHE A 159     -31.822  84.925  -9.870  1.00  0.00           H
ATOM     57  HD2 PHE A 159     -28.952  81.994  -8.782  1.00  0.00           H
ATOM     58  HE1 PHE A 159     -32.999  84.627  -7.708  1.00  0.00           H
ATOM     59  HE2 PHE A 159     -30.191  81.654  -6.597  1.00  0.00           H
ATOM     60  HZ  PHE A 159     -32.059  82.992  -5.956  1.00  0.00           H
ATOM     61  N   TRP A 160     -27.534  85.290  -9.107  1.00  0.00           N
ATOM     62  CA  TRP A 160     -26.316  85.254  -8.438  1.00  0.00           C
ATOM     63  C   TRP A 160     -26.421  84.143  -7.365  1.00  0.00           C
ATOM     64  O   TRP A 160     -27.416  83.935  -6.713  1.00  0.00           O
ATOM     65  CB  TRP A 160     -25.904  86.576  -7.856  1.00  0.00           C
ATOM     66  CG  TRP A 160     -24.592  86.519  -7.148  1.00  0.00           C
ATOM     67  CD1 TRP A 160     -23.385  86.887  -7.831  1.00  0.00           C
ATOM     68  CD2 TRP A 160     -24.209  86.227  -5.789  1.00  0.00           C
ATOM     69  CE2 TRP A 160     -22.793  86.614  -5.728  1.00  0.00           C
ATOM     70  CE3 TRP A 160     -24.873  85.847  -4.670  1.00  0.00           C
ATOM     71  NE1 TRP A 160     -22.407  87.025  -6.929  1.00  0.00           N
ATOM     72  CZ2 TRP A 160     -22.108  86.536  -4.510  1.00  0.00           C
ATOM     73  CZ3 TRP A 160     -24.133  85.785  -3.468  1.00  0.00           C
ATOM     74  CH2 TRP A 160     -22.793  86.138  -3.383  1.00  0.00           C
ATOM     75  HN  TRP A 160     -28.316  85.359  -8.491  1.00  0.00           H
ATOM     76  HA  TRP A 160     -25.460  84.973  -9.033  1.00  0.00           H
ATOM     77  HB1 TRP A 160     -26.649  86.980  -7.137  1.00  0.00           H
ATOM     78  HB2 TRP A 160     -25.787  87.284  -8.704  1.00  0.00           H
ATOM     79  HD1 TRP A 160     -23.353  87.081  -8.893  1.00  0.00           H
ATOM     80  HE1 TRP A 160     -21.713  87.711  -6.973  1.00  0.00           H
ATOM     81  HE3 TRP A 160     -25.919  85.578  -4.712  1.00  0.00           H
ATOM     82  HZ2 TRP A 160     -21.065  86.815  -4.466  1.00  0.00           H
ATOM     83  HZ3 TRP A 160     -24.712  85.604  -2.575  1.00  0.00           H
ATOM     84  HH2 TRP A 160     -22.232  85.957  -2.477  1.00  0.00           H
ATOM     85  N   CYS A 161     -25.292  83.403  -7.256  1.00  0.00           N
ATOM     86  CA  CYS A 161     -25.059  82.387  -6.259  1.00  0.00           C
ATOM     87  C   CYS A 161     -23.702  82.650  -5.568  1.00  0.00           C
ATOM     88  O   CYS A 161     -22.908  83.283  -6.323  1.00  0.00           O
ATOM     89  CB  CYS A 161     -25.091  80.963  -6.940  1.00  0.00           C
ATOM     90  SG  CYS A 161     -26.726  80.238  -7.124  1.00  0.00           S
ATOM     91  HN  CYS A 161     -24.462  83.522  -7.793  1.00  0.00           H
ATOM     92  HA  CYS A 161     -25.798  82.488  -5.477  1.00  0.00           H
ATOM     93  HB1 CYS A 161     -24.517  80.292  -6.265  1.00  0.00           H
ATOM     94  HB2 CYS A 161     -24.482  80.869  -7.864  1.00  0.00           H
ATOM     95  N   PRO A 162     -23.377  82.376  -4.295  1.00  0.00           N
ATOM     96  CA  PRO A 162     -22.029  82.297  -3.766  1.00  0.00           C
ATOM     97  C   PRO A 162     -20.939  81.609  -4.600  1.00  0.00           C
ATOM     98  O   PRO A 162     -21.170  80.851  -5.509  1.00  0.00           O
ATOM     99  CB  PRO A 162     -22.122  81.540  -2.398  1.00  0.00           C
ATOM    100  CG  PRO A 162     -23.530  81.823  -1.921  1.00  0.00           C
ATOM    101  CD  PRO A 162     -24.295  82.009  -3.181  1.00  0.00           C
ATOM    102  HA  PRO A 162     -21.881  83.361  -3.653  1.00  0.00           H
ATOM    103  HB1 PRO A 162     -21.426  81.953  -1.636  1.00  0.00           H
ATOM    104  HB2 PRO A 162     -22.067  80.430  -2.376  1.00  0.00           H
ATOM    105  HG1 PRO A 162     -23.920  81.027  -1.252  1.00  0.00           H
ATOM    106  HG2 PRO A 162     -23.487  82.816  -1.423  1.00  0.00           H
ATOM    107  HD1 PRO A 162     -24.738  81.051  -3.524  1.00  0.00           H
ATOM    108  HD2 PRO A 162     -25.166  82.698  -3.173  1.00  0.00           H
ATOM    109  N   ARG A 163     -19.679  81.905  -4.311  1.00  0.00           N
ATOM    110  CA  ARG A 163     -18.606  81.900  -5.322  1.00  0.00           C
ATOM    111  C   ARG A 163     -18.096  80.530  -5.808  1.00  0.00           C
ATOM    112  O   ARG A 163     -17.607  80.360  -6.909  1.00  0.00           O
ATOM    113  CB  ARG A 163     -17.530  82.903  -4.875  1.00  0.00           C
ATOM    114  CG  ARG A 163     -18.060  84.351  -4.740  1.00  0.00           C
ATOM    115  CD  ARG A 163     -18.287  85.113  -6.051  1.00  0.00           C
ATOM    116  NE  ARG A 163     -18.768  86.537  -5.697  1.00  0.00           N
ATOM    117  CZ  ARG A 163     -19.069  87.543  -6.455  1.00  0.00           C
ATOM    118  NH1 ARG A 163     -19.082  87.473  -7.797  1.00  0.00           N
ATOM    119  NH2 ARG A 163     -19.133  88.757  -5.894  1.00  0.00           N
ATOM    120  HN  ARG A 163     -19.454  82.305  -3.427  1.00  0.00           H
ATOM    121  HA  ARG A 163     -19.036  82.352  -6.202  1.00  0.00           H
ATOM    122  HB1 ARG A 163     -16.695  82.760  -5.594  1.00  0.00           H
ATOM    123  HB2 ARG A 163     -17.062  82.574  -3.922  1.00  0.00           H
ATOM    124  HG1 ARG A 163     -17.348  84.892  -4.081  1.00  0.00           H
ATOM    125  HG2 ARG A 163     -19.022  84.381  -4.186  1.00  0.00           H
ATOM    126  HD1 ARG A 163     -19.160  84.634  -6.546  1.00  0.00           H
ATOM    127  HD2 ARG A 163     -17.368  85.072  -6.674  1.00  0.00           H
ATOM    128  HE  ARG A 163     -18.680  86.786  -4.733  1.00  0.00           H
ATOM    129 1HH1 ARG A 163     -19.011  86.567  -8.213  1.00  0.00           H
ATOM    130 2HH1 ARG A 163     -19.102  88.302  -8.355  1.00  0.00           H
ATOM    131 1HH2 ARG A 163     -18.859  88.846  -4.937  1.00  0.00           H
ATOM    132 2HH2 ARG A 163     -19.076  89.599  -6.430  1.00  0.00           H
HETATM  133  N   HSD A 164     -18.227  79.437  -4.972  1.00  0.00           N
HETATM  134  CA  HSD A 164     -18.008  78.033  -5.459  1.00  0.00           C
HETATM  135  C   HSD A 164     -19.173  77.237  -5.551  1.00  0.00           C
HETATM  136  O   HSD A 164     -19.115  76.002  -5.560  1.00  0.00           O
HETATM  137  CB  HSD A 164     -17.028  77.241  -4.537  1.00  0.00           C
HETATM  138  CG  HSD A 164     -15.741  77.953  -4.284  1.00  0.00           C
HETATM  139  CD2 HSD A 164     -15.434  78.826  -3.274  1.00  0.00           C
HETATM  140  ND1 HSD A 164     -14.571  77.634  -4.934  1.00  0.00           N
HETATM  141  CE1 HSD A 164     -13.594  78.356  -4.359  1.00  0.00           C
HETATM  142  NE2 HSD A 164     -14.059  79.126  -3.354  1.00  0.00           N
HETATM  143  HN  HSD A 164     -18.527  79.552  -4.027  1.00  0.00           H
HETATM  144  HA  HSD A 164     -17.687  78.057  -6.490  1.00  0.00           H
HETATM  145  HB1 HSD A 164     -16.810  76.235  -4.956  1.00  0.00           H
HETATM  146  HB2 HSD A 164     -17.493  77.166  -3.530  1.00  0.00           H
HETATM  147  HD1 HSD A 164     -14.494  77.060  -5.750  1.00  0.00           H
HETATM  148  HD2 HSD A 164     -15.957  79.341  -2.478  1.00  0.00           H
HETATM  149  HE1 HSD A 164     -12.520  78.354  -4.551  1.00  0.00           H
ATOM    150  N   LEU A 165     -20.442  77.802  -5.459  1.00  0.00           N
ATOM    151  CA  LEU A 165     -21.598  76.983  -5.749  1.00  0.00           C
ATOM    152  C   LEU A 165     -22.071  77.131  -7.272  1.00  0.00           C
ATOM    153  O   LEU A 165     -22.211  78.234  -7.838  1.00  0.00           O
ATOM    154  CB  LEU A 165     -22.788  77.254  -4.844  1.00  0.00           C
ATOM    155  CG  LEU A 165     -22.449  77.084  -3.356  1.00  0.00           C
ATOM    156  CD1 LEU A 165     -23.668  77.413  -2.464  1.00  0.00           C
ATOM    157  CD2 LEU A 165     -21.833  75.749  -2.929  1.00  0.00           C
ATOM    158  HN  LEU A 165     -20.577  78.775  -5.287  1.00  0.00           H
ATOM    159  HA  LEU A 165     -21.432  75.938  -5.531  1.00  0.00           H
ATOM    160  HB1 LEU A 165     -23.510  76.411  -4.885  1.00  0.00           H
ATOM    161  HB2 LEU A 165     -23.140  78.302  -4.954  1.00  0.00           H
ATOM    162  HG  LEU A 165     -21.662  77.848  -3.173  1.00  0.00           H
ATOM    163 1HD1 LEU A 165     -23.956  78.485  -2.532  1.00  0.00           H
ATOM    164 2HD1 LEU A 165     -23.355  77.207  -1.419  1.00  0.00           H
ATOM    165 3HD1 LEU A 165     -24.548  76.767  -2.666  1.00  0.00           H
ATOM    166 1HD2 LEU A 165     -20.863  75.539  -3.427  1.00  0.00           H
ATOM    167 2HD2 LEU A 165     -22.513  74.924  -3.225  1.00  0.00           H
ATOM    168 3HD2 LEU A 165     -21.728  75.606  -1.832  1.00  0.00           H
ATOM    169  N   LYS A 166     -22.471  76.052  -7.964  1.00  0.00           N
ATOM    170  CA  LYS A 166     -23.069  76.025  -9.271  1.00  0.00           C
ATOM    171  C   LYS A 166     -24.521  76.612  -9.266  1.00  0.00           C
ATOM    172  O   LYS A 166     -25.340  76.218  -8.372  1.00  0.00           O
ATOM    173  CB  LYS A 166     -23.035  74.576  -9.787  1.00  0.00           C
ATOM    174  CG  LYS A 166     -21.598  73.956  -9.927  1.00  0.00           C
ATOM    175  CD  LYS A 166     -20.721  74.805 -10.828  1.00  0.00           C
ATOM    176  CE  LYS A 166     -19.373  74.048 -11.239  1.00  0.00           C
ATOM    177  NZ  LYS A 166     -18.474  74.871 -12.092  1.00  0.00           N
ATOM    178  HN  LYS A 166     -22.656  75.211  -7.460  1.00  0.00           H
ATOM    179  HA  LYS A 166     -22.500  76.664  -9.929  1.00  0.00           H
ATOM    180  HB1 LYS A 166     -23.483  74.698 -10.796  1.00  0.00           H
ATOM    181  HB2 LYS A 166     -23.695  73.967  -9.133  1.00  0.00           H
ATOM    182  HG1 LYS A 166     -21.786  72.954 -10.370  1.00  0.00           H
ATOM    183  HG2 LYS A 166     -21.048  73.690  -8.999  1.00  0.00           H
ATOM    184  HD1 LYS A 166     -20.472  75.788 -10.376  1.00  0.00           H
ATOM    185  HD2 LYS A 166     -21.294  75.051 -11.748  1.00  0.00           H
ATOM    186  HE1 LYS A 166     -19.576  73.060 -11.705  1.00  0.00           H
ATOM    187  HE2 LYS A 166     -18.887  73.897 -10.253  1.00  0.00           H
ATOM    188  HZ1 LYS A 166     -18.948  74.676 -12.996  1.00  0.00           H
ATOM    189  HZ2 LYS A 166     -17.464  74.657 -12.209  1.00  0.00           H
ATOM    190  HZ3 LYS A 166     -18.553  75.892 -11.904  1.00  0.00           H
ATOM    191  N   THR A 167     -24.831  77.312 -10.360  1.00  0.00           N
ATOM    192  CA  THR A 167     -26.118  77.994 -10.519  1.00  0.00           C
ATOM    193  C   THR A 167     -27.111  77.088 -11.319  1.00  0.00           C
ATOM    194  O   THR A 167     -26.846  76.837 -12.507  1.00  0.00           O
ATOM    195  CB  THR A 167     -26.066  79.339 -11.173  1.00  0.00           C
ATOM    196  CG2 THR A 167     -27.393  80.138 -11.134  1.00  0.00           C
ATOM    197  OG1 THR A 167     -25.071  80.166 -10.547  1.00  0.00           O
ATOM    198  HN  THR A 167     -24.191  77.402 -11.118  1.00  0.00           H
ATOM    199  HA  THR A 167     -26.603  78.144  -9.565  1.00  0.00           H
ATOM    200  HB  THR A 167     -25.791  79.306 -12.249  1.00  0.00           H
ATOM    201  HG1 THR A 167     -24.217  79.730 -10.497  1.00  0.00           H
ATOM    202 1HG2 THR A 167     -28.043  79.941 -12.013  1.00  0.00           H
ATOM    203 2HG2 THR A 167     -27.218  81.235 -11.159  1.00  0.00           H
ATOM    204 3HG2 THR A 167     -28.043  79.943 -10.254  1.00  0.00           H
ATOM    205  N   SER A 168     -28.260  76.611 -10.769  1.00  0.00           N
ATOM    206  CA  SER A 168     -29.252  75.730 -11.378  1.00  0.00           C
ATOM    207  C   SER A 168     -30.429  76.505 -11.895  1.00  0.00           C
ATOM    208  O   SER A 168     -30.888  77.471 -11.315  1.00  0.00           O
ATOM    209  CB  SER A 168     -29.776  74.670 -10.301  1.00  0.00           C
ATOM    210  OG  SER A 168     -30.509  73.526 -10.813  1.00  0.00           O
ATOM    211  HN  SER A 168     -28.282  76.805  -9.792  1.00  0.00           H
ATOM    212  HA  SER A 168     -28.844  75.208 -12.230  1.00  0.00           H
ATOM    213  HB1 SER A 168     -30.295  75.193  -9.469  1.00  0.00           H
ATOM    214  HB2 SER A 168     -28.857  74.237  -9.854  1.00  0.00           H
ATOM    215  HG1 SER A 168     -29.950  72.877 -11.245  1.00  0.00           H
ATOM    216  N   GLY A 169     -31.123  75.994 -12.992  1.00  0.00           N
ATOM    217  CA  GLY A 169     -32.380  76.459 -13.574  1.00  0.00           C
ATOM    218  C   GLY A 169     -33.584  75.699 -13.090  1.00  0.00           C
ATOM    219  O   GLY A 169     -34.725  76.131 -13.168  1.00  0.00           O
ATOM    220  HN  GLY A 169     -30.730  75.169 -13.391  1.00  0.00           H
ATOM    221  HA1 GLY A 169     -32.227  76.297 -14.631  1.00  0.00           H
ATOM    222  HA2 GLY A 169     -32.481  77.517 -13.381  1.00  0.00           H
ATOM    223  N   GLY A 170     -33.392  74.493 -12.467  1.00  0.00           N
ATOM    224  CA  GLY A 170     -34.409  73.581 -12.133  1.00  0.00           C
ATOM    225  C   GLY A 170     -34.809  73.547 -10.700  1.00  0.00           C
ATOM    226  O   GLY A 170     -33.994  73.867  -9.864  1.00  0.00           O
ATOM    227  HN  GLY A 170     -32.466  74.122 -12.453  1.00  0.00           H
ATOM    228  HA1 GLY A 170     -33.860  72.651 -12.149  1.00  0.00           H
ATOM    229  HA2 GLY A 170     -35.295  73.604 -12.751  1.00  0.00           H
ATOM    230  N   GLN A 171     -35.977  73.058 -10.349  1.00  0.00           N
ATOM    231  CA  GLN A 171     -36.415  72.956  -8.941  1.00  0.00           C
ATOM    232  C   GLN A 171     -35.702  71.932  -8.105  1.00  0.00           C
ATOM    233  O   GLN A 171     -35.703  70.712  -8.366  1.00  0.00           O
ATOM    234  CB  GLN A 171     -37.973  72.719  -8.805  1.00  0.00           C
ATOM    235  CG  GLN A 171     -38.856  73.933  -9.257  1.00  0.00           C
ATOM    236  CD  GLN A 171     -38.577  75.202  -8.491  1.00  0.00           C
ATOM    237  NE2 GLN A 171     -39.419  75.580  -7.534  1.00  0.00           N
ATOM    238  OE1 GLN A 171     -37.584  75.848  -8.844  1.00  0.00           O
ATOM    239  HN  GLN A 171     -36.645  72.765 -11.028  1.00  0.00           H
ATOM    240  HA  GLN A 171     -36.154  73.864  -8.417  1.00  0.00           H
ATOM    241  HB1 GLN A 171     -38.207  72.415  -7.761  1.00  0.00           H
ATOM    242  HB2 GLN A 171     -38.173  71.762  -9.334  1.00  0.00           H
ATOM    243  HG1 GLN A 171     -39.910  73.616  -9.100  1.00  0.00           H
ATOM    244  HG2 GLN A 171     -38.644  74.001 -10.345  1.00  0.00           H
ATOM    245 1HE2 GLN A 171     -39.281  76.485  -7.132  1.00  0.00           H
ATOM    246 2HE2 GLN A 171     -39.843  74.830  -7.026  1.00  0.00           H
ATOM    247  N   GLY A 172     -35.031  72.396  -7.056  1.00  0.00           N
ATOM    248  CA  GLY A 172     -34.034  71.536  -6.403  1.00  0.00           C
ATOM    249  C   GLY A 172     -34.525  70.394  -5.579  1.00  0.00           C
ATOM    250  O   GLY A 172     -35.739  70.159  -5.468  1.00  0.00           O
ATOM    251  HN  GLY A 172     -35.138  73.330  -6.723  1.00  0.00           H
ATOM    252  HA1 GLY A 172     -33.473  72.225  -5.790  1.00  0.00           H
ATOM    253  HA2 GLY A 172     -33.391  71.106  -7.158  1.00  0.00           H
ATOM    254  N   TYR A 173     -33.652  69.625  -4.978  1.00  0.00           N
ATOM    255  CA  TYR A 173     -34.043  68.525  -4.139  1.00  0.00           C
ATOM    256  C   TYR A 173     -34.516  68.967  -2.733  1.00  0.00           C
ATOM    257  O   TYR A 173     -34.237  70.036  -2.269  1.00  0.00           O
ATOM    258  CB  TYR A 173     -32.850  67.525  -4.119  1.00  0.00           C
ATOM    259  CG  TYR A 173     -33.123  66.142  -3.502  1.00  0.00           C
ATOM    260  CD1 TYR A 173     -32.436  65.752  -2.377  1.00  0.00           C
ATOM    261  CD2 TYR A 173     -33.939  65.196  -4.108  1.00  0.00           C
ATOM    262  CE1 TYR A 173     -32.560  64.411  -1.818  1.00  0.00           C
ATOM    263  CE2 TYR A 173     -34.131  63.936  -3.515  1.00  0.00           C
ATOM    264  CZ  TYR A 173     -33.428  63.550  -2.408  1.00  0.00           C
ATOM    265  OH  TYR A 173     -33.574  62.198  -1.958  1.00  0.00           O
ATOM    266  HN  TYR A 173     -32.681  69.807  -5.108  1.00  0.00           H
ATOM    267  HA  TYR A 173     -34.887  68.004  -4.569  1.00  0.00           H
ATOM    268  HB1 TYR A 173     -32.099  68.049  -3.492  1.00  0.00           H
ATOM    269  HB2 TYR A 173     -32.344  67.355  -5.093  1.00  0.00           H
ATOM    270  HD1 TYR A 173     -31.637  66.263  -1.860  1.00  0.00           H
ATOM    271  HD2 TYR A 173     -34.562  65.457  -4.950  1.00  0.00           H
ATOM    272  HE1 TYR A 173     -31.916  64.238  -0.969  1.00  0.00           H
ATOM    273  HE2 TYR A 173     -34.876  63.312  -3.985  1.00  0.00           H
ATOM    274  HH  TYR A 173     -33.210  62.340  -1.081  1.00  0.00           H
ATOM    275  N   LYS A 174     -35.425  68.133  -2.021  1.00  0.00           N
ATOM    276  CA  LYS A 174     -36.079  68.492  -0.785  1.00  0.00           C
ATOM    277  C   LYS A 174     -35.140  68.505   0.474  1.00  0.00           C
ATOM    278  O   LYS A 174     -34.251  67.648   0.589  1.00  0.00           O
ATOM    279  CB  LYS A 174     -37.392  67.789  -0.478  1.00  0.00           C
ATOM    280  CG  LYS A 174     -37.454  66.277  -0.715  1.00  0.00           C
ATOM    281  CD  LYS A 174     -36.517  65.483   0.094  1.00  0.00           C
ATOM    282  CE  LYS A 174     -37.038  64.077   0.251  1.00  0.00           C
ATOM    283  NZ  LYS A 174     -36.163  63.243   1.130  1.00  0.00           N
ATOM    284  HN  LYS A 174     -35.582  67.189  -2.301  1.00  0.00           H
ATOM    285  HA  LYS A 174     -36.323  69.527  -0.978  1.00  0.00           H
ATOM    286  HB1 LYS A 174     -38.032  68.156  -1.310  1.00  0.00           H
ATOM    287  HB2 LYS A 174     -37.692  68.029   0.564  1.00  0.00           H
ATOM    288  HG1 LYS A 174     -37.191  66.003  -1.759  1.00  0.00           H
ATOM    289  HG2 LYS A 174     -38.532  66.046  -0.570  1.00  0.00           H
ATOM    290  HD1 LYS A 174     -36.410  65.837   1.142  1.00  0.00           H
ATOM    291  HD2 LYS A 174     -35.465  65.482  -0.260  1.00  0.00           H
ATOM    292  HE1 LYS A 174     -37.193  63.537  -0.707  1.00  0.00           H
ATOM    293  HE2 LYS A 174     -37.998  64.215   0.794  1.00  0.00           H
ATOM    294  HZ1 LYS A 174     -35.223  62.969   0.779  1.00  0.00           H
ATOM    295  HZ2 LYS A 174     -36.623  62.361   1.433  1.00  0.00           H
ATOM    296  HZ3 LYS A 174     -36.134  63.665   2.080  1.00  0.00           H
ATOM    297  N   PHE A 175     -35.336  69.512   1.392  1.00  0.00           N
ATOM    298  CA  PHE A 175     -34.591  69.648   2.647  1.00  0.00           C
ATOM    299  C   PHE A 175     -33.474  70.604   2.535  1.00  0.00           C
ATOM    300  O   PHE A 175     -33.046  71.261   3.532  1.00  0.00           O
ATOM    301  CB  PHE A 175     -34.378  68.223   3.416  1.00  0.00           C
ATOM    302  CG  PHE A 175     -33.680  68.412   4.727  1.00  0.00           C
ATOM    303  CD1 PHE A 175     -32.267  68.193   4.852  1.00  0.00           C
ATOM    304  CD2 PHE A 175     -34.401  68.589   5.998  1.00  0.00           C
ATOM    305  CE1 PHE A 175     -31.519  68.373   6.021  1.00  0.00           C
ATOM    306  CE2 PHE A 175     -33.596  68.887   7.178  1.00  0.00           C
ATOM    307  CZ  PHE A 175     -32.180  68.776   7.175  1.00  0.00           C
ATOM    308  HN  PHE A 175     -36.136  70.099   1.286  1.00  0.00           H
ATOM    309  HA  PHE A 175     -35.203  70.236   3.315  1.00  0.00           H
ATOM    310  HB1 PHE A 175     -33.790  67.589   2.718  1.00  0.00           H
ATOM    311  HB2 PHE A 175     -35.444  67.970   3.601  1.00  0.00           H
ATOM    312  HD1 PHE A 175     -31.682  68.047   3.956  1.00  0.00           H
ATOM    313  HD2 PHE A 175     -35.468  68.753   5.986  1.00  0.00           H
ATOM    314  HE1 PHE A 175     -30.449  68.260   6.114  1.00  0.00           H
ATOM    315  HE2 PHE A 175     -34.116  69.074   8.106  1.00  0.00           H
ATOM    316  HZ  PHE A 175     -31.576  69.041   8.031  1.00  0.00           H
ATOM    317  N   LEU A 176     -32.956  70.871   1.343  1.00  0.00           N
ATOM    318  CA  LEU A 176     -31.837  71.779   1.138  1.00  0.00           C
ATOM    319  C   LEU A 176     -31.996  73.246   1.339  1.00  0.00           C
ATOM    320  O   LEU A 176     -33.122  73.698   1.168  1.00  0.00           O
ATOM    321  CB  LEU A 176     -31.368  71.637  -0.270  1.00  0.00           C
ATOM    322  CG  LEU A 176     -31.137  70.185  -0.700  1.00  0.00           C
ATOM    323  CD1 LEU A 176     -30.565  70.289  -2.121  1.00  0.00           C
ATOM    324  CD2 LEU A 176     -30.192  69.361   0.184  1.00  0.00           C
ATOM    325  HN  LEU A 176     -33.361  70.439   0.541  1.00  0.00           H
ATOM    326  HA  LEU A 176     -30.997  71.421   1.715  1.00  0.00           H
ATOM    327  HB1 LEU A 176     -30.478  72.263  -0.495  1.00  0.00           H
ATOM    328  HB2 LEU A 176     -32.095  72.132  -0.951  1.00  0.00           H
ATOM    329  HG  LEU A 176     -32.128  69.699  -0.822  1.00  0.00           H
ATOM    330 1HD1 LEU A 176     -30.323  69.231  -2.357  1.00  0.00           H
ATOM    331 2HD1 LEU A 176     -29.614  70.862  -2.165  1.00  0.00           H
ATOM    332 3HD1 LEU A 176     -31.295  70.815  -2.774  1.00  0.00           H
ATOM    333 1HD2 LEU A 176     -29.804  68.488  -0.384  1.00  0.00           H
ATOM    334 2HD2 LEU A 176     -30.672  69.199   1.173  1.00  0.00           H
ATOM    335 3HD2 LEU A 176     -29.247  69.937   0.281  1.00  0.00           H
ATOM    336  N   GLY A 177     -30.866  73.985   1.448  1.00  0.00           N
ATOM    337  CA  GLY A 177     -30.820  75.386   1.537  1.00  0.00           C
ATOM    338  C   GLY A 177     -30.466  76.108   0.204  1.00  0.00           C
ATOM    339  O   GLY A 177     -30.385  75.440  -0.814  1.00  0.00           O
ATOM    340  HN  GLY A 177     -29.935  73.630   1.424  1.00  0.00           H
ATOM    341  HA1 GLY A 177     -30.012  75.663   2.198  1.00  0.00           H
ATOM    342  HA2 GLY A 177     -31.783  75.809   1.781  1.00  0.00           H
ATOM    343  N   ILE A 178     -30.240  77.450   0.280  1.00  0.00           N
ATOM    344  CA  ILE A 178     -29.808  78.342  -0.720  1.00  0.00           C
ATOM    345  C   ILE A 178     -30.381  77.982  -2.164  1.00  0.00           C
ATOM    346  O   ILE A 178     -29.588  77.487  -2.968  1.00  0.00           O
ATOM    347  CB  ILE A 178     -28.230  78.591  -0.829  1.00  0.00           C
ATOM    348  CG1 ILE A 178     -27.571  78.928   0.607  1.00  0.00           C
ATOM    349  CG2 ILE A 178     -28.036  79.857  -1.749  1.00  0.00           C
ATOM    350  CD  ILE A 178     -26.162  79.481   0.664  1.00  0.00           C
ATOM    351  HN  ILE A 178     -30.502  77.926   1.115  1.00  0.00           H
ATOM    352  HA  ILE A 178     -30.330  79.235  -0.409  1.00  0.00           H
ATOM    353  HB  ILE A 178     -27.753  77.664  -1.210  1.00  0.00           H
ATOM    354 1HG1 ILE A 178     -27.513  77.946   1.122  1.00  0.00           H
ATOM    355 2HG1 ILE A 178     -28.238  79.638   1.144  1.00  0.00           H
ATOM    356 1HG2 ILE A 178     -28.582  80.719  -1.310  1.00  0.00           H
ATOM    357 2HG2 ILE A 178     -28.569  79.582  -2.684  1.00  0.00           H
ATOM    358 3HG2 ILE A 178     -26.968  80.076  -1.964  1.00  0.00           H
ATOM    359  HD1 ILE A 178     -26.070  80.506   0.244  1.00  0.00           H
ATOM    360  HD2 ILE A 178     -25.486  78.864   0.034  1.00  0.00           H
ATOM    361  HD3 ILE A 178     -25.764  79.416   1.699  1.00  0.00           H
ATOM    362  N   ASP A 179     -31.664  78.280  -2.554  1.00  0.00           N
ATOM    363  CA  ASP A 179     -32.310  77.836  -3.780  1.00  0.00           C
ATOM    364  C   ASP A 179     -31.624  78.292  -5.071  1.00  0.00           C
ATOM    365  O   ASP A 179     -31.244  79.467  -5.177  1.00  0.00           O
ATOM    366  CB  ASP A 179     -33.881  78.167  -3.792  1.00  0.00           C
ATOM    367  CG  ASP A 179     -34.515  77.515  -2.582  1.00  0.00           C
ATOM    368  OD1 ASP A 179     -34.018  76.849  -1.705  1.00  0.00           O
ATOM    369  OD2 ASP A 179     -35.747  77.740  -2.410  1.00  0.00           O
ATOM    370  HN  ASP A 179     -32.301  78.771  -1.964  1.00  0.00           H
ATOM    371  HA  ASP A 179     -32.293  76.758  -3.714  1.00  0.00           H
ATOM    372  HB1 ASP A 179     -34.366  77.774  -4.711  1.00  0.00           H
ATOM    373  HB2 ASP A 179     -34.077  79.251  -3.648  1.00  0.00           H
ATOM    374  N   GLN A 180     -31.487  77.363  -6.012  1.00  0.00           N
ATOM    375  CA  GLN A 180     -30.828  77.461  -7.282  1.00  0.00           C
ATOM    376  C   GLN A 180     -29.274  77.432  -7.134  1.00  0.00           C
ATOM    377  O   GLN A 180     -28.518  77.455  -8.123  1.00  0.00           O
ATOM    378  CB  GLN A 180     -31.359  78.585  -8.137  1.00  0.00           C
ATOM    379  CG  GLN A 180     -32.835  78.633  -8.615  1.00  0.00           C
ATOM    380  CD  GLN A 180     -33.449  77.185  -8.684  1.00  0.00           C
ATOM    381  NE2 GLN A 180     -33.073  76.555  -9.796  1.00  0.00           N
ATOM    382  OE1 GLN A 180     -34.282  76.758  -7.879  1.00  0.00           O
ATOM    383  HN  GLN A 180     -31.952  76.511  -5.786  1.00  0.00           H
ATOM    384  HA  GLN A 180     -30.997  76.537  -7.814  1.00  0.00           H
ATOM    385  HB1 GLN A 180     -30.720  78.463  -9.038  1.00  0.00           H
ATOM    386  HB2 GLN A 180     -31.086  79.630  -7.875  1.00  0.00           H
ATOM    387  HG1 GLN A 180     -32.953  79.156  -9.589  1.00  0.00           H
ATOM    388  HG2 GLN A 180     -33.476  79.140  -7.862  1.00  0.00           H
ATOM    389 1HE2 GLN A 180     -33.472  75.674 -10.047  1.00  0.00           H
ATOM    390 2HE2 GLN A 180     -32.327  76.932 -10.344  1.00  0.00           H
ATOM    391  N   CYS A 181     -28.740  77.287  -5.912  1.00  0.00           N
ATOM    392  CA  CYS A 181     -27.265  77.192  -5.687  1.00  0.00           C
ATOM    393  C   CYS A 181     -26.900  75.791  -5.209  1.00  0.00           C
ATOM    394  O   CYS A 181     -27.624  75.321  -4.282  1.00  0.00           O
ATOM    395  CB  CYS A 181     -26.693  78.269  -4.728  1.00  0.00           C
ATOM    396  SG  CYS A 181     -27.395  79.872  -5.225  1.00  0.00           S
ATOM    397  HN  CYS A 181     -29.378  77.325  -5.148  1.00  0.00           H
ATOM    398  HA  CYS A 181     -26.705  77.470  -6.568  1.00  0.00           H
ATOM    399  HB1 CYS A 181     -25.601  78.398  -4.575  1.00  0.00           H
ATOM    400  HB2 CYS A 181     -27.206  78.047  -3.767  1.00  0.00           H
ATOM    401  N   ALA A 182     -25.880  75.114  -5.815  1.00  0.00           N
ATOM    402  CA  ALA A 182     -25.640  73.683  -5.576  1.00  0.00           C
ATOM    403  C   ALA A 182     -24.152  73.375  -5.562  1.00  0.00           C
ATOM    404  O   ALA A 182     -23.460  74.158  -6.168  1.00  0.00           O
ATOM    405  CB  ALA A 182     -26.154  72.720  -6.645  1.00  0.00           C
ATOM    406  HN  ALA A 182     -25.399  75.477  -6.609  1.00  0.00           H
ATOM    407  HA  ALA A 182     -26.112  73.350  -4.664  1.00  0.00           H
ATOM    408  HB1 ALA A 182     -25.865  73.027  -7.672  1.00  0.00           H
ATOM    409  HB2 ALA A 182     -27.260  72.826  -6.633  1.00  0.00           H
ATOM    410  HB3 ALA A 182     -25.783  71.688  -6.467  1.00  0.00           H
ATOM    411  N   PRO A 183     -23.511  72.421  -4.903  1.00  0.00           N
ATOM    412  CA  PRO A 183     -22.115  72.157  -4.953  1.00  0.00           C
ATOM    413  C   PRO A 183     -21.620  71.737  -6.357  1.00  0.00           C
ATOM    414  O   PRO A 183     -22.387  71.076  -7.080  1.00  0.00           O
ATOM    415  CB  PRO A 183     -21.883  71.045  -3.923  1.00  0.00           C
ATOM    416  CG  PRO A 183     -23.153  71.130  -3.029  1.00  0.00           C
ATOM    417  CD  PRO A 183     -24.197  71.444  -4.083  1.00  0.00           C
ATOM    418  HA  PRO A 183     -21.612  73.061  -4.642  1.00  0.00           H
ATOM    419  HB1 PRO A 183     -20.985  71.170  -3.282  1.00  0.00           H
ATOM    420  HB2 PRO A 183     -21.862  70.060  -4.438  1.00  0.00           H
ATOM    421  HG1 PRO A 183     -23.329  70.181  -2.480  1.00  0.00           H
ATOM    422  HG2 PRO A 183     -23.023  71.859  -2.201  1.00  0.00           H
ATOM    423  HD1 PRO A 183     -24.521  70.571  -4.689  1.00  0.00           H
ATOM    424  HD2 PRO A 183     -25.118  71.792  -3.565  1.00  0.00           H
ATOM    425  N   PRO A 184     -20.386  72.017  -6.862  1.00  0.00           N
ATOM    426  CA  PRO A 184     -19.737  71.142  -7.851  1.00  0.00           C
ATOM    427  C   PRO A 184     -19.633  69.731  -7.487  1.00  0.00           C
ATOM    428  O   PRO A 184     -19.433  69.404  -6.326  1.00  0.00           O
ATOM    429  CB  PRO A 184     -18.292  71.745  -7.933  1.00  0.00           C
ATOM    430  CG  PRO A 184     -18.018  72.210  -6.481  1.00  0.00           C
ATOM    431  CD  PRO A 184     -19.435  72.781  -6.085  1.00  0.00           C
ATOM    432  HA  PRO A 184     -20.277  71.150  -8.787  1.00  0.00           H
ATOM    433  HB1 PRO A 184     -18.239  72.638  -8.594  1.00  0.00           H
ATOM    434  HB2 PRO A 184     -17.508  71.063  -8.325  1.00  0.00           H
ATOM    435  HG1 PRO A 184     -17.899  71.240  -5.954  1.00  0.00           H
ATOM    436  HG2 PRO A 184     -17.204  72.953  -6.349  1.00  0.00           H
ATOM    437  HD1 PRO A 184     -19.591  72.904  -4.992  1.00  0.00           H
ATOM    438  HD2 PRO A 184     -19.442  73.820  -6.478  1.00  0.00           H
ATOM    439  N   CYS A 185     -19.759  68.826  -8.442  1.00  0.00           N
ATOM    440  CA  CYS A 185     -19.579  67.413  -8.257  1.00  0.00           C
ATOM    441  C   CYS A 185     -18.205  66.942  -7.687  1.00  0.00           C
ATOM    442  O   CYS A 185     -18.302  65.971  -6.900  1.00  0.00           O
ATOM    443  CB  CYS A 185     -20.200  66.560  -9.436  1.00  0.00           C
ATOM    444  SG  CYS A 185     -20.739  64.935  -8.960  1.00  0.00           S
ATOM    445  HN  CYS A 185     -19.836  69.115  -9.393  1.00  0.00           H
ATOM    446  HA  CYS A 185     -20.201  67.179  -7.406  1.00  0.00           H
ATOM    447  HB1 CYS A 185     -19.569  66.441 -10.344  1.00  0.00           H
ATOM    448  HB2 CYS A 185     -21.115  67.051  -9.829  1.00  0.00           H
ATOM    449  N   PRO A 186     -17.019  67.504  -7.821  1.00  0.00           N
ATOM    450  CA  PRO A 186     -15.796  67.082  -7.101  1.00  0.00           C
ATOM    451  C   PRO A 186     -15.751  67.873  -5.781  1.00  0.00           C
ATOM    452  O   PRO A 186     -16.070  69.052  -5.740  1.00  0.00           O
ATOM    453  CB  PRO A 186     -14.608  67.354  -8.077  1.00  0.00           C
ATOM    454  CG  PRO A 186     -15.304  67.693  -9.362  1.00  0.00           C
ATOM    455  CD  PRO A 186     -16.699  68.173  -9.084  1.00  0.00           C
ATOM    456  HA  PRO A 186     -15.809  66.015  -6.936  1.00  0.00           H
ATOM    457  HB1 PRO A 186     -14.000  66.427  -8.158  1.00  0.00           H
ATOM    458  HB2 PRO A 186     -14.024  68.196  -7.648  1.00  0.00           H
ATOM    459  HG1 PRO A 186     -14.694  68.289 -10.074  1.00  0.00           H
ATOM    460  HG2 PRO A 186     -15.353  66.762  -9.967  1.00  0.00           H
ATOM    461  HD1 PRO A 186     -16.760  69.238  -8.773  1.00  0.00           H
ATOM    462  HD2 PRO A 186     -17.477  68.003  -9.859  1.00  0.00           H
ATOM    463  N   ASN A 187     -15.363  67.213  -4.663  1.00  0.00           N
ATOM    464  CA  ASN A 187     -15.059  67.822  -3.334  1.00  0.00           C
ATOM    465  C   ASN A 187     -13.945  68.888  -3.470  1.00  0.00           C
ATOM    466  O   ASN A 187     -13.087  68.899  -4.357  1.00  0.00           O
ATOM    467  CB  ASN A 187     -14.767  66.687  -2.339  1.00  0.00           C
ATOM    468  CG  ASN A 187     -14.524  67.158  -0.915  1.00  0.00           C
ATOM    469  ND2 ASN A 187     -15.628  67.524  -0.163  1.00  0.00           N
ATOM    470  OD1 ASN A 187     -13.402  67.319  -0.394  1.00  0.00           O
ATOM    471  HN  ASN A 187     -15.238  66.224  -4.704  1.00  0.00           H
ATOM    472  HA  ASN A 187     -15.978  68.306  -3.040  1.00  0.00           H
ATOM    473  HB1 ASN A 187     -13.863  66.136  -2.674  1.00  0.00           H
ATOM    474  HB2 ASN A 187     -15.549  65.903  -2.254  1.00  0.00           H
ATOM    475 1HD2 ASN A 187     -15.535  67.617   0.828  1.00  0.00           H
ATOM    476 2HD2 ASN A 187     -16.536  67.275  -0.501  1.00  0.00           H
ATOM    477  N   MET A 188     -13.986  69.840  -2.515  1.00  0.00           N
ATOM    478  CA  MET A 188     -13.083  71.022  -2.402  1.00  0.00           C
ATOM    479  C   MET A 188     -11.717  70.637  -2.103  1.00  0.00           C
ATOM    480  O   MET A 188     -10.752  71.127  -2.648  1.00  0.00           O
ATOM    481  CB  MET A 188     -13.513  72.038  -1.247  1.00  0.00           C
ATOM    482  CG  MET A 188     -14.904  72.540  -1.468  1.00  0.00           C
ATOM    483  SD  MET A 188     -14.944  73.543  -3.027  1.00  0.00           S
ATOM    484  CE  MET A 188     -16.718  73.186  -3.383  1.00  0.00           C
ATOM    485  HN  MET A 188     -14.803  69.791  -1.946  1.00  0.00           H
ATOM    486  HA  MET A 188     -13.166  71.459  -3.386  1.00  0.00           H
ATOM    487  HB1 MET A 188     -12.772  72.827  -0.996  1.00  0.00           H
ATOM    488  HB2 MET A 188     -13.567  71.453  -0.304  1.00  0.00           H
ATOM    489  HG1 MET A 188     -15.395  73.026  -0.598  1.00  0.00           H
ATOM    490  HG2 MET A 188     -15.582  71.663  -1.539  1.00  0.00           H
ATOM    491  HE1 MET A 188     -17.004  72.181  -3.759  1.00  0.00           H
ATOM    492  HE2 MET A 188     -17.136  73.841  -4.177  1.00  0.00           H
ATOM    493  HE3 MET A 188     -17.215  73.374  -2.407  1.00  0.00           H
ATOM    494  N   TYR A 189     -11.520  69.623  -1.298  1.00  0.00           N
ATOM    495  CA  TYR A 189     -10.317  69.278  -0.512  1.00  0.00           C
ATOM    496  C   TYR A 189      -9.671  68.022  -1.028  1.00  0.00           C
ATOM    497  O   TYR A 189      -8.992  67.314  -0.303  1.00  0.00           O
ATOM    498  CB  TYR A 189     -10.740  69.089   1.058  1.00  0.00           C
ATOM    499  CG  TYR A 189     -11.623  70.248   1.529  1.00  0.00           C
ATOM    500  CD1 TYR A 189     -13.014  69.929   1.642  1.00  0.00           C
ATOM    501  CD2 TYR A 189     -11.072  71.325   2.138  1.00  0.00           C
ATOM    502  CE1 TYR A 189     -13.822  70.894   2.185  1.00  0.00           C
ATOM    503  CE2 TYR A 189     -11.916  72.267   2.724  1.00  0.00           C
ATOM    504  CZ  TYR A 189     -13.256  72.107   2.629  1.00  0.00           C
ATOM    505  OH  TYR A 189     -14.171  73.174   3.020  1.00  0.00           O
ATOM    506  HN  TYR A 189     -12.355  69.235  -0.914  1.00  0.00           H
ATOM    507  HA  TYR A 189      -9.606  70.086  -0.416  1.00  0.00           H
ATOM    508  HB1 TYR A 189      -9.830  69.006   1.690  1.00  0.00           H
ATOM    509  HB2 TYR A 189     -11.202  68.099   1.262  1.00  0.00           H
ATOM    510  HD1 TYR A 189     -13.399  69.017   1.210  1.00  0.00           H
ATOM    511  HD2 TYR A 189     -10.023  71.559   2.229  1.00  0.00           H
ATOM    512  HE1 TYR A 189     -14.888  70.750   2.276  1.00  0.00           H
ATOM    513  HE2 TYR A 189     -11.447  73.117   3.196  1.00  0.00           H
ATOM    514  HH  TYR A 189     -13.656  73.901   3.380  1.00  0.00           H
ATOM    515  N   PHE A 190      -9.681  67.701  -2.329  1.00  0.00           N
ATOM    516  CA  PHE A 190      -8.860  66.648  -2.887  1.00  0.00           C
ATOM    517  C   PHE A 190      -8.057  67.290  -4.041  1.00  0.00           C
ATOM    518  O   PHE A 190      -8.608  68.071  -4.802  1.00  0.00           O
ATOM    519  CB  PHE A 190      -9.745  65.494  -3.384  1.00  0.00           C
ATOM    520  CG  PHE A 190     -10.050  64.464  -2.331  1.00  0.00           C
ATOM    521  CD1 PHE A 190     -11.106  64.581  -1.469  1.00  0.00           C
ATOM    522  CD2 PHE A 190      -9.305  63.238  -2.319  1.00  0.00           C
ATOM    523  CE1 PHE A 190     -11.501  63.487  -0.636  1.00  0.00           C
ATOM    524  CE2 PHE A 190      -9.684  62.158  -1.538  1.00  0.00           C
ATOM    525  CZ  PHE A 190     -10.744  62.327  -0.670  1.00  0.00           C
ATOM    526  HN  PHE A 190     -10.243  68.179  -3.000  1.00  0.00           H
ATOM    527  HA  PHE A 190      -8.140  66.258  -2.183  1.00  0.00           H
ATOM    528  HB1 PHE A 190      -9.332  64.885  -4.216  1.00  0.00           H
ATOM    529  HB2 PHE A 190     -10.686  65.889  -3.822  1.00  0.00           H
ATOM    530  HD1 PHE A 190     -11.689  65.485  -1.372  1.00  0.00           H
ATOM    531  HD2 PHE A 190      -8.512  63.217  -3.052  1.00  0.00           H
ATOM    532  HE1 PHE A 190     -12.404  63.510  -0.044  1.00  0.00           H
ATOM    533  HE2 PHE A 190      -9.065  61.272  -1.525  1.00  0.00           H
ATOM    534  HZ  PHE A 190     -11.033  61.595   0.068  1.00  0.00           H
ATOM    535  N   LYS A 191      -6.770  66.952  -4.107  1.00  0.00           N
ATOM    536  CA  LYS A 191      -6.056  67.224  -5.382  1.00  0.00           C
ATOM    537  C   LYS A 191      -6.527  66.269  -6.507  1.00  0.00           C
ATOM    538  O   LYS A 191      -6.988  65.151  -6.237  1.00  0.00           O
ATOM    539  CB  LYS A 191      -4.502  67.030  -5.196  1.00  0.00           C
ATOM    540  CG  LYS A 191      -3.785  67.861  -4.090  1.00  0.00           C
ATOM    541  CD  LYS A 191      -3.922  69.351  -4.362  1.00  0.00           C
ATOM    542  CE  LYS A 191      -3.085  69.918  -5.584  1.00  0.00           C
ATOM    543  NZ  LYS A 191      -1.722  69.471  -5.507  1.00  0.00           N
ATOM    544  HN  LYS A 191      -6.388  66.249  -3.513  1.00  0.00           H
ATOM    545  HA  LYS A 191      -6.233  68.256  -5.644  1.00  0.00           H
ATOM    546  HB1 LYS A 191      -4.013  67.317  -6.151  1.00  0.00           H
ATOM    547  HB2 LYS A 191      -4.314  65.949  -5.020  1.00  0.00           H
ATOM    548  HG1 LYS A 191      -2.707  67.598  -4.093  1.00  0.00           H
ATOM    549  HG2 LYS A 191      -4.262  67.652  -3.108  1.00  0.00           H
ATOM    550  HD1 LYS A 191      -3.525  69.946  -3.511  1.00  0.00           H
ATOM    551  HD2 LYS A 191      -4.963  69.703  -4.523  1.00  0.00           H
ATOM    552  HE1 LYS A 191      -3.260  71.014  -5.630  1.00  0.00           H
ATOM    553  HE2 LYS A 191      -3.622  69.462  -6.444  1.00  0.00           H
ATOM    554  HZ1 LYS A 191      -1.124  69.939  -6.218  1.00  0.00           H
ATOM    555  HZ2 LYS A 191      -1.617  68.440  -5.610  1.00  0.00           H
ATOM    556  HZ3 LYS A 191      -1.383  69.707  -4.553  1.00  0.00           H
ATOM    557  N   SER A 192      -6.465  66.579  -7.804  1.00  0.00           N
ATOM    558  CA  SER A 192      -6.820  65.632  -8.876  1.00  0.00           C
ATOM    559  C   SER A 192      -5.976  64.383  -8.825  1.00  0.00           C
ATOM    560  O   SER A 192      -6.381  63.260  -9.151  1.00  0.00           O
ATOM    561  CB  SER A 192      -6.757  66.287 -10.350  1.00  0.00           C
ATOM    562  OG  SER A 192      -7.583  65.665 -11.328  1.00  0.00           O
ATOM    563  HN  SER A 192      -6.075  67.472  -8.015  1.00  0.00           H
ATOM    564  HA  SER A 192      -7.839  65.301  -8.744  1.00  0.00           H
ATOM    565  HB1 SER A 192      -5.716  66.321 -10.738  1.00  0.00           H
ATOM    566  HB2 SER A 192      -7.141  67.311 -10.156  1.00  0.00           H
ATOM    567  HG1 SER A 192      -8.319  65.136 -11.010  1.00  0.00           H
ATOM    568  N   ASP A 193      -4.666  64.560  -8.424  1.00  0.00           N
ATOM    569  CA  ASP A 193      -3.641  63.543  -8.288  1.00  0.00           C
ATOM    570  C   ASP A 193      -4.195  62.495  -7.366  1.00  0.00           C
ATOM    571  O   ASP A 193      -4.154  61.312  -7.740  1.00  0.00           O
ATOM    572  CB  ASP A 193      -2.354  64.179  -7.784  1.00  0.00           C
ATOM    573  CG  ASP A 193      -1.608  65.170  -8.686  1.00  0.00           C
ATOM    574  OD1 ASP A 193      -2.092  65.374  -9.824  1.00  0.00           O
ATOM    575  OD2 ASP A 193      -0.565  65.779  -8.273  1.00  0.00           O
ATOM    576  HN  ASP A 193      -4.261  65.461  -8.287  1.00  0.00           H
ATOM    577  HA  ASP A 193      -3.547  63.095  -9.266  1.00  0.00           H
ATOM    578  HB1 ASP A 193      -1.591  63.392  -7.607  1.00  0.00           H
ATOM    579  HB2 ASP A 193      -2.544  64.728  -6.837  1.00  0.00           H
ATOM    580  N   GLU A 194      -4.653  62.872  -6.151  1.00  0.00           N
ATOM    581  CA  GLU A 194      -5.204  61.943  -5.183  1.00  0.00           C
ATOM    582  C   GLU A 194      -6.367  61.131  -5.658  1.00  0.00           C
ATOM    583  O   GLU A 194      -6.395  59.970  -5.371  1.00  0.00           O
ATOM    584  CB  GLU A 194      -5.594  62.839  -3.985  1.00  0.00           C
ATOM    585  CG  GLU A 194      -4.394  63.293  -3.180  1.00  0.00           C
ATOM    586  CD  GLU A 194      -4.830  64.144  -1.949  1.00  0.00           C
ATOM    587  OE1 GLU A 194      -4.549  63.810  -0.764  1.00  0.00           O
ATOM    588  OE2 GLU A 194      -5.451  65.196  -2.189  1.00  0.00           O
ATOM    589  HN  GLU A 194      -4.749  63.831  -5.892  1.00  0.00           H
ATOM    590  HA  GLU A 194      -4.419  61.226  -4.994  1.00  0.00           H
ATOM    591  HB1 GLU A 194      -6.327  62.343  -3.314  1.00  0.00           H
ATOM    592  HB2 GLU A 194      -6.066  63.795  -4.299  1.00  0.00           H
ATOM    593  HG1 GLU A 194      -3.816  64.092  -3.692  1.00  0.00           H
ATOM    594  HG2 GLU A 194      -3.653  62.533  -2.853  1.00  0.00           H
ATOM    595  N   LEU A 195      -7.269  61.764  -6.460  1.00  0.00           N
ATOM    596  CA  LEU A 195      -8.351  61.195  -7.170  1.00  0.00           C
ATOM    597  C   LEU A 195      -7.889  60.286  -8.260  1.00  0.00           C
ATOM    598  O   LEU A 195      -8.295  59.149  -8.356  1.00  0.00           O
ATOM    599  CB  LEU A 195      -9.321  62.240  -7.742  1.00  0.00           C
ATOM    600  CG  LEU A 195      -9.853  63.338  -6.767  1.00  0.00           C
ATOM    601  CD1 LEU A 195     -10.495  64.527  -7.519  1.00  0.00           C
ATOM    602  CD2 LEU A 195     -10.716  62.732  -5.666  1.00  0.00           C
ATOM    603  HN  LEU A 195      -7.253  62.749  -6.616  1.00  0.00           H
ATOM    604  HA  LEU A 195      -8.886  60.645  -6.409  1.00  0.00           H
ATOM    605  HB1 LEU A 195     -10.147  61.712  -8.265  1.00  0.00           H
ATOM    606  HB2 LEU A 195      -8.864  62.848  -8.552  1.00  0.00           H
ATOM    607  HG  LEU A 195      -9.034  63.657  -6.086  1.00  0.00           H
ATOM    608 1HD1 LEU A 195     -10.700  65.217  -6.673  1.00  0.00           H
ATOM    609 2HD1 LEU A 195     -11.406  64.259  -8.093  1.00  0.00           H
ATOM    610 3HD1 LEU A 195      -9.784  65.070  -8.178  1.00  0.00           H
ATOM    611 1HD2 LEU A 195     -10.212  62.013  -4.986  1.00  0.00           H
ATOM    612 2HD2 LEU A 195     -11.586  62.228  -6.140  1.00  0.00           H
ATOM    613 3HD2 LEU A 195     -11.124  63.411  -4.886  1.00  0.00           H
ATOM    614  N   GLU A 196      -6.906  60.638  -9.089  1.00  0.00           N
ATOM    615  CA  GLU A 196      -6.197  59.732  -9.980  1.00  0.00           C
ATOM    616  C   GLU A 196      -5.469  58.527  -9.298  1.00  0.00           C
ATOM    617  O   GLU A 196      -5.449  57.420  -9.848  1.00  0.00           O
ATOM    618  CB  GLU A 196      -5.279  60.557 -10.874  1.00  0.00           C
ATOM    619  CG  GLU A 196      -6.015  61.415 -11.809  1.00  0.00           C
ATOM    620  CD  GLU A 196      -6.638  60.561 -12.921  1.00  0.00           C
ATOM    621  OE1 GLU A 196      -6.118  59.436 -13.160  1.00  0.00           O
ATOM    622  OE2 GLU A 196      -7.698  60.929 -13.486  1.00  0.00           O
ATOM    623  HN  GLU A 196      -6.592  61.585  -9.072  1.00  0.00           H
ATOM    624  HA  GLU A 196      -6.894  59.238 -10.640  1.00  0.00           H
ATOM    625  HB1 GLU A 196      -4.533  59.994 -11.475  1.00  0.00           H
ATOM    626  HB2 GLU A 196      -4.722  61.284 -10.246  1.00  0.00           H
ATOM    627  HG1 GLU A 196      -5.324  62.184 -12.215  1.00  0.00           H
ATOM    628  HG2 GLU A 196      -6.867  61.944 -11.330  1.00  0.00           H
ATOM    629  N   PHE A 197      -4.785  58.693  -8.147  1.00  0.00           N
ATOM    630  CA  PHE A 197      -4.190  57.617  -7.393  1.00  0.00           C
ATOM    631  C   PHE A 197      -5.148  56.445  -7.041  1.00  0.00           C
ATOM    632  O   PHE A 197      -4.874  55.275  -7.333  1.00  0.00           O
ATOM    633  CB  PHE A 197      -3.472  58.287  -6.161  1.00  0.00           C
ATOM    634  CG  PHE A 197      -2.786  57.464  -5.128  1.00  0.00           C
ATOM    635  CD1 PHE A 197      -2.170  56.209  -5.478  1.00  0.00           C
ATOM    636  CD2 PHE A 197      -2.513  57.977  -3.866  1.00  0.00           C
ATOM    637  CE1 PHE A 197      -1.519  55.406  -4.465  1.00  0.00           C
ATOM    638  CE2 PHE A 197      -1.774  57.232  -2.929  1.00  0.00           C
ATOM    639  CZ  PHE A 197      -1.269  55.934  -3.262  1.00  0.00           C
ATOM    640  HN  PHE A 197      -4.732  59.568  -7.672  1.00  0.00           H
ATOM    641  HA  PHE A 197      -3.458  57.121  -8.014  1.00  0.00           H
ATOM    642  HB1 PHE A 197      -4.101  59.029  -5.627  1.00  0.00           H
ATOM    643  HB2 PHE A 197      -2.626  58.901  -6.537  1.00  0.00           H
ATOM    644  HD1 PHE A 197      -2.239  55.785  -6.469  1.00  0.00           H
ATOM    645  HD2 PHE A 197      -3.072  58.869  -3.626  1.00  0.00           H
ATOM    646  HE1 PHE A 197      -1.386  54.349  -4.638  1.00  0.00           H
ATOM    647  HE2 PHE A 197      -1.551  57.692  -1.977  1.00  0.00           H
ATOM    648  HZ  PHE A 197      -0.619  55.399  -2.585  1.00  0.00           H
ATOM    649  N   ALA A 198      -6.284  56.860  -6.396  1.00  0.00           N
ATOM    650  CA  ALA A 198      -7.424  55.984  -6.222  1.00  0.00           C
ATOM    651  C   ALA A 198      -7.995  55.345  -7.488  1.00  0.00           C
ATOM    652  O   ALA A 198      -8.260  54.126  -7.591  1.00  0.00           O
ATOM    653  CB  ALA A 198      -8.474  56.776  -5.457  1.00  0.00           C
ATOM    654  HN  ALA A 198      -6.418  57.819  -6.158  1.00  0.00           H
ATOM    655  HA  ALA A 198      -7.166  55.180  -5.549  1.00  0.00           H
ATOM    656  HB1 ALA A 198      -9.404  56.306  -5.072  1.00  0.00           H
ATOM    657  HB2 ALA A 198      -8.811  57.604  -6.119  1.00  0.00           H
ATOM    658  HB3 ALA A 198      -7.915  57.275  -4.637  1.00  0.00           H
ATOM    659  N   LYS A 199      -8.282  56.089  -8.552  1.00  0.00           N
ATOM    660  CA  LYS A 199      -8.631  55.580  -9.857  1.00  0.00           C
ATOM    661  C   LYS A 199      -7.693  54.493 -10.513  1.00  0.00           C
ATOM    662  O   LYS A 199      -8.093  53.457 -11.079  1.00  0.00           O
ATOM    663  CB  LYS A 199      -8.901  56.779 -10.846  1.00  0.00           C
ATOM    664  CG  LYS A 199      -8.916  56.473 -12.377  1.00  0.00           C
ATOM    665  CD  LYS A 199      -9.143  57.851 -13.138  1.00  0.00           C
ATOM    666  CE  LYS A 199      -8.565  57.911 -14.589  1.00  0.00           C
ATOM    667  NZ  LYS A 199      -8.784  59.218 -15.117  1.00  0.00           N
ATOM    668  HN  LYS A 199      -8.138  57.073  -8.485  1.00  0.00           H
ATOM    669  HA  LYS A 199      -9.561  55.035  -9.791  1.00  0.00           H
ATOM    670  HB1 LYS A 199      -8.226  57.604 -10.532  1.00  0.00           H
ATOM    671  HB2 LYS A 199      -9.915  57.178 -10.625  1.00  0.00           H
ATOM    672  HG1 LYS A 199      -9.567  55.640 -12.718  1.00  0.00           H
ATOM    673  HG2 LYS A 199      -7.905  56.046 -12.544  1.00  0.00           H
ATOM    674  HD1 LYS A 199      -8.539  58.628 -12.621  1.00  0.00           H
ATOM    675  HD2 LYS A 199     -10.205  58.173 -13.097  1.00  0.00           H
ATOM    676  HE1 LYS A 199      -9.165  57.173 -15.165  1.00  0.00           H
ATOM    677  HE2 LYS A 199      -7.505  57.583 -14.550  1.00  0.00           H
ATOM    678  HZ1 LYS A 199      -8.576  59.432 -16.113  1.00  0.00           H
ATOM    679  HZ2 LYS A 199      -8.215  59.919 -14.602  1.00  0.00           H
ATOM    680  HZ3 LYS A 199      -9.803  59.405 -15.208  1.00  0.00           H
ATOM    681  N   SER A 200      -6.336  54.666 -10.322  1.00  0.00           N
ATOM    682  CA  SER A 200      -5.367  53.623 -10.688  1.00  0.00           C
ATOM    683  C   SER A 200      -5.383  52.320  -9.873  1.00  0.00           C
ATOM    684  O   SER A 200      -5.329  51.201 -10.382  1.00  0.00           O
ATOM    685  CB  SER A 200      -4.001  54.309 -10.919  1.00  0.00           C
ATOM    686  OG  SER A 200      -3.110  53.281 -11.398  1.00  0.00           O
ATOM    687  HN  SER A 200      -6.079  55.537  -9.909  1.00  0.00           H
ATOM    688  HA  SER A 200      -5.647  53.216 -11.648  1.00  0.00           H
ATOM    689  HB1 SER A 200      -3.679  54.642  -9.909  1.00  0.00           H
ATOM    690  HB2 SER A 200      -3.913  55.109 -11.684  1.00  0.00           H
ATOM    691  HG1 SER A 200      -2.277  53.757 -11.383  1.00  0.00           H
ATOM    692  N   PHE A 201      -5.539  52.436  -8.503  1.00  0.00           N
ATOM    693  CA  PHE A 201      -5.468  51.388  -7.490  1.00  0.00           C
ATOM    694  C   PHE A 201      -6.419  50.273  -7.781  1.00  0.00           C
ATOM    695  O   PHE A 201      -6.071  49.124  -7.864  1.00  0.00           O
ATOM    696  CB  PHE A 201      -5.757  52.093  -6.139  1.00  0.00           C
ATOM    697  CG  PHE A 201      -5.869  51.150  -4.990  1.00  0.00           C
ATOM    698  CD1 PHE A 201      -4.671  50.534  -4.580  1.00  0.00           C
ATOM    699  CD2 PHE A 201      -7.059  50.659  -4.433  1.00  0.00           C
ATOM    700  CE1 PHE A 201      -4.663  49.607  -3.569  1.00  0.00           C
ATOM    701  CE2 PHE A 201      -7.097  49.702  -3.441  1.00  0.00           C
ATOM    702  CZ  PHE A 201      -5.891  49.128  -3.015  1.00  0.00           C
ATOM    703  HN  PHE A 201      -5.465  53.356  -8.127  1.00  0.00           H
ATOM    704  HA  PHE A 201      -4.472  50.983  -7.382  1.00  0.00           H
ATOM    705  HB1 PHE A 201      -6.730  52.623  -6.216  1.00  0.00           H
ATOM    706  HB2 PHE A 201      -5.018  52.898  -5.934  1.00  0.00           H
ATOM    707  HD1 PHE A 201      -3.743  50.872  -5.018  1.00  0.00           H
ATOM    708  HD2 PHE A 201      -7.959  51.121  -4.809  1.00  0.00           H
ATOM    709  HE1 PHE A 201      -3.790  49.056  -3.251  1.00  0.00           H
ATOM    710  HE2 PHE A 201      -8.024  49.467  -2.940  1.00  0.00           H
ATOM    711  HZ  PHE A 201      -5.898  48.387  -2.230  1.00  0.00           H
ATOM    712  N   ILE A 202      -7.728  50.560  -8.052  1.00  0.00           N
ATOM    713  CA  ILE A 202      -8.664  49.518  -8.523  1.00  0.00           C
ATOM    714  C   ILE A 202      -8.582  49.210  -9.965  1.00  0.00           C
ATOM    715  O   ILE A 202      -8.748  48.061 -10.389  1.00  0.00           O
ATOM    716  CB  ILE A 202     -10.072  49.880  -8.009  1.00  0.00           C
ATOM    717  CG1 ILE A 202     -11.132  48.787  -7.984  1.00  0.00           C
ATOM    718  CG2 ILE A 202     -10.571  51.115  -8.864  1.00  0.00           C
ATOM    719  CD  ILE A 202     -12.479  49.041  -7.221  1.00  0.00           C
ATOM    720  HN  ILE A 202      -8.095  51.486  -8.015  1.00  0.00           H
ATOM    721  HA  ILE A 202      -8.447  48.573  -8.047  1.00  0.00           H
ATOM    722  HB  ILE A 202     -10.034  50.209  -6.948  1.00  0.00           H
ATOM    723 1HG1 ILE A 202     -10.555  47.921  -7.592  1.00  0.00           H
ATOM    724 2HG1 ILE A 202     -11.434  48.575  -9.032  1.00  0.00           H
ATOM    725 1HG2 ILE A 202     -10.521  51.060  -9.973  1.00  0.00           H
ATOM    726 2HG2 ILE A 202      -9.907  51.998  -8.754  1.00  0.00           H
ATOM    727 3HG2 ILE A 202     -11.618  51.406  -8.629  1.00  0.00           H
ATOM    728  HD1 ILE A 202     -13.091  49.763  -7.803  1.00  0.00           H
ATOM    729  HD2 ILE A 202     -12.333  49.472  -6.208  1.00  0.00           H
ATOM    730  HD3 ILE A 202     -13.007  48.071  -7.100  1.00  0.00           H
ATOM    731  N   GLY A 203      -8.198  50.193 -10.794  1.00  0.00           N
ATOM    732  CA  GLY A 203      -8.126  50.161 -12.254  1.00  0.00           C
ATOM    733  C   GLY A 203      -7.153  49.111 -12.793  1.00  0.00           C
ATOM    734  O   GLY A 203      -7.525  48.343 -13.686  1.00  0.00           O
ATOM    735  HN  GLY A 203      -8.167  51.117 -10.421  1.00  0.00           H
ATOM    736  HA1 GLY A 203      -7.685  51.038 -12.703  1.00  0.00           H
ATOM    737  HA2 GLY A 203      -9.060  49.938 -12.748  1.00  0.00           H
ATOM    738  N   THR A 204      -5.934  49.176 -12.232  1.00  0.00           N
ATOM    739  CA  THR A 204      -4.841  48.196 -12.475  1.00  0.00           C
ATOM    740  C   THR A 204      -5.065  46.821 -12.080  1.00  0.00           C
ATOM    741  O   THR A 204      -4.628  45.858 -12.715  1.00  0.00           O
ATOM    742  CB  THR A 204      -3.493  48.607 -11.885  1.00  0.00           C
ATOM    743  CG2 THR A 204      -3.039  49.866 -12.559  1.00  0.00           C
ATOM    744  OG1 THR A 204      -3.582  48.952 -10.548  1.00  0.00           O
ATOM    745  HN  THR A 204      -5.676  49.827 -11.524  1.00  0.00           H
ATOM    746  HA  THR A 204      -4.735  48.116 -13.548  1.00  0.00           H
ATOM    747  HB  THR A 204      -2.698  47.835 -11.963  1.00  0.00           H
ATOM    748  HG1 THR A 204      -4.080  49.761 -10.408  1.00  0.00           H
ATOM    749 1HG2 THR A 204      -2.885  49.762 -13.655  1.00  0.00           H
ATOM    750 2HG2 THR A 204      -2.076  50.168 -12.095  1.00  0.00           H
ATOM    751 3HG2 THR A 204      -3.752  50.709 -12.437  1.00  0.00           H
ATOM    752  N   VAL A 205      -5.628  46.598 -10.812  1.00  0.00           N
ATOM    753  CA  VAL A 205      -6.114  45.394 -10.205  1.00  0.00           C
ATOM    754  C   VAL A 205      -7.311  44.867 -11.022  1.00  0.00           C
ATOM    755  O   VAL A 205      -7.508  43.696 -11.288  1.00  0.00           O
ATOM    756  CB  VAL A 205      -6.498  45.489  -8.748  1.00  0.00           C
ATOM    757  CG1 VAL A 205      -7.136  44.197  -8.135  1.00  0.00           C
ATOM    758  CG2 VAL A 205      -5.251  45.792  -7.885  1.00  0.00           C
ATOM    759  HN  VAL A 205      -5.678  47.442 -10.283  1.00  0.00           H
ATOM    760  HA  VAL A 205      -5.289  44.703 -10.295  1.00  0.00           H
ATOM    761  HB  VAL A 205      -7.199  46.327  -8.542  1.00  0.00           H
ATOM    762 1HG1 VAL A 205      -8.116  43.808  -8.485  1.00  0.00           H
ATOM    763 2HG1 VAL A 205      -7.231  44.162  -7.029  1.00  0.00           H
ATOM    764 3HG1 VAL A 205      -6.483  43.354  -8.444  1.00  0.00           H
ATOM    765 1HG2 VAL A 205      -4.826  46.794  -8.109  1.00  0.00           H
ATOM    766 2HG2 VAL A 205      -4.457  45.042  -8.088  1.00  0.00           H
ATOM    767 3HG2 VAL A 205      -5.492  45.631  -6.812  1.00  0.00           H
ATOM    768  N   SER A 206      -8.185  45.724 -11.535  1.00  0.00           N
ATOM    769  CA  SER A 206      -9.362  45.278 -12.253  1.00  0.00           C
ATOM    770  C   SER A 206      -9.005  44.721 -13.679  1.00  0.00           C
ATOM    771  O   SER A 206      -9.779  43.893 -14.186  1.00  0.00           O
ATOM    772  CB  SER A 206     -10.484  46.344 -12.347  1.00  0.00           C
ATOM    773  OG  SER A 206     -11.041  46.672 -11.055  1.00  0.00           O
ATOM    774  HN  SER A 206      -8.117  46.680 -11.261  1.00  0.00           H
ATOM    775  HA  SER A 206      -9.797  44.428 -11.748  1.00  0.00           H
ATOM    776  HB1 SER A 206     -11.270  45.877 -12.978  1.00  0.00           H
ATOM    777  HB2 SER A 206     -10.227  47.247 -12.942  1.00  0.00           H
ATOM    778  HG1 SER A 206     -10.312  47.196 -10.712  1.00  0.00           H
ATOM    779  N   ILE A 207      -7.892  45.068 -14.282  1.00  0.00           N
ATOM    780  CA  ILE A 207      -7.419  44.512 -15.507  1.00  0.00           C
ATOM    781  C   ILE A 207      -7.376  42.922 -15.456  1.00  0.00           C
ATOM    782  O   ILE A 207      -7.919  42.236 -16.333  1.00  0.00           O
ATOM    783  CB  ILE A 207      -6.013  45.070 -16.051  1.00  0.00           C
ATOM    784  CG1 ILE A 207      -5.943  46.602 -15.778  1.00  0.00           C
ATOM    785  CG2 ILE A 207      -6.005  44.641 -17.538  1.00  0.00           C
ATOM    786  CD  ILE A 207      -4.870  47.396 -16.457  1.00  0.00           C
ATOM    787  HN  ILE A 207      -7.306  45.697 -13.776  1.00  0.00           H
ATOM    788  HA  ILE A 207      -8.158  44.772 -16.251  1.00  0.00           H
ATOM    789  HB  ILE A 207      -5.160  44.536 -15.577  1.00  0.00           H
ATOM    790 1HG1 ILE A 207      -5.797  46.637 -14.676  1.00  0.00           H
ATOM    791 2HG1 ILE A 207      -6.933  47.058 -15.992  1.00  0.00           H
ATOM    792 1HG2 ILE A 207      -5.038  44.981 -17.968  1.00  0.00           H
ATOM    793 2HG2 ILE A 207      -6.760  45.200 -18.129  1.00  0.00           H
ATOM    794 3HG2 ILE A 207      -6.062  43.534 -17.602  1.00  0.00           H
ATOM    795  HD1 ILE A 207      -4.948  47.608 -17.544  1.00  0.00           H
ATOM    796  HD2 ILE A 207      -3.933  46.800 -16.484  1.00  0.00           H
ATOM    797  HD3 ILE A 207      -4.720  48.326 -15.867  1.00  0.00           H
ATOM    798  N   PHE A 208      -6.571  42.443 -14.412  1.00  0.00           N
ATOM    799  CA  PHE A 208      -6.439  41.019 -14.070  1.00  0.00           C
ATOM    800  C   PHE A 208      -7.750  40.442 -13.569  1.00  0.00           C
ATOM    801  O   PHE A 208      -8.187  39.377 -13.962  1.00  0.00           O
ATOM    802  CB  PHE A 208      -5.321  40.745 -13.033  1.00  0.00           C
ATOM    803  CG  PHE A 208      -4.009  41.338 -13.530  1.00  0.00           C
ATOM    804  CD1 PHE A 208      -3.490  42.649 -13.145  1.00  0.00           C
ATOM    805  CD2 PHE A 208      -3.213  40.668 -14.431  1.00  0.00           C
ATOM    806  CE1 PHE A 208      -2.379  43.202 -13.719  1.00  0.00           C
ATOM    807  CE2 PHE A 208      -2.064  41.250 -15.023  1.00  0.00           C
ATOM    808  CZ  PHE A 208      -1.643  42.537 -14.743  1.00  0.00           C
ATOM    809  HN  PHE A 208      -6.294  43.091 -13.708  1.00  0.00           H
ATOM    810  HA  PHE A 208      -6.222  40.406 -14.932  1.00  0.00           H
ATOM    811  HB1 PHE A 208      -5.278  39.645 -12.879  1.00  0.00           H
ATOM    812  HB2 PHE A 208      -5.488  41.257 -12.061  1.00  0.00           H
ATOM    813  HD1 PHE A 208      -4.096  43.335 -12.572  1.00  0.00           H
ATOM    814  HD2 PHE A 208      -3.601  39.733 -14.808  1.00  0.00           H
ATOM    815  HE1 PHE A 208      -2.092  44.193 -13.403  1.00  0.00           H
ATOM    816  HE2 PHE A 208      -1.498  40.727 -15.779  1.00  0.00           H
ATOM    817  HZ  PHE A 208      -0.788  43.062 -15.143  1.00  0.00           H
ATOM    818  N   CYS A 209      -8.602  41.147 -12.763  1.00  0.00           N
ATOM    819  CA  CYS A 209     -10.045  40.729 -12.405  1.00  0.00           C
ATOM    820  C   CYS A 209     -10.890  40.465 -13.559  1.00  0.00           C
ATOM    821  O   CYS A 209     -11.627  39.440 -13.647  1.00  0.00           O
ATOM    822  CB  CYS A 209     -10.778  41.785 -11.460  1.00  0.00           C
ATOM    823  SG  CYS A 209      -9.914  41.991  -9.906  1.00  0.00           S
ATOM    824  HN  CYS A 209      -8.301  42.050 -12.464  1.00  0.00           H
ATOM    825  HA  CYS A 209      -9.946  39.772 -11.915  1.00  0.00           H
ATOM    826  HB1 CYS A 209     -11.859  41.546 -11.368  1.00  0.00           H
ATOM    827  HB2 CYS A 209     -10.815  42.767 -11.977  1.00  0.00           H
ATOM    828  HG1 CYS A 209      -9.063  42.915 -10.327  1.00  0.00           H
ATOM    829  N   LEU A 210     -10.844  41.355 -14.629  1.00  0.00           N
ATOM    830  CA  LEU A 210     -11.454  41.114 -15.840  1.00  0.00           C
ATOM    831  C   LEU A 210     -10.944  39.859 -16.564  1.00  0.00           C
ATOM    832  O   LEU A 210     -11.806  39.065 -16.877  1.00  0.00           O
ATOM    833  CB  LEU A 210     -11.451  42.449 -16.599  1.00  0.00           C
ATOM    834  CG  LEU A 210     -12.091  42.387 -18.008  1.00  0.00           C
ATOM    835  CD1 LEU A 210     -13.613  42.239 -17.938  1.00  0.00           C
ATOM    836  CD2 LEU A 210     -11.846  43.719 -18.756  1.00  0.00           C
ATOM    837  HN  LEU A 210     -10.349  42.198 -14.436  1.00  0.00           H
ATOM    838  HA  LEU A 210     -12.504  40.963 -15.632  1.00  0.00           H
ATOM    839  HB1 LEU A 210     -10.412  42.817 -16.740  1.00  0.00           H
ATOM    840  HB2 LEU A 210     -11.876  43.230 -15.932  1.00  0.00           H
ATOM    841  HG  LEU A 210     -11.665  41.573 -18.633  1.00  0.00           H
ATOM    842 1HD1 LEU A 210     -14.076  42.853 -17.136  1.00  0.00           H
ATOM    843 2HD1 LEU A 210     -13.748  41.198 -17.573  1.00  0.00           H
ATOM    844 3HD1 LEU A 210     -14.084  42.408 -18.930  1.00  0.00           H
ATOM    845 1HD2 LEU A 210     -10.780  43.982 -18.579  1.00  0.00           H
ATOM    846 2HD2 LEU A 210     -12.589  44.517 -18.543  1.00  0.00           H
ATOM    847 3HD2 LEU A 210     -11.875  43.496 -19.843  1.00  0.00           H
ATOM    848  N   CYS A 211      -9.678  39.595 -16.758  1.00  0.00           N
ATOM    849  CA  CYS A 211      -9.182  38.327 -17.284  1.00  0.00           C
ATOM    850  C   CYS A 211      -9.688  37.114 -16.522  1.00  0.00           C
ATOM    851  O   CYS A 211     -10.156  36.112 -17.088  1.00  0.00           O
ATOM    852  CB  CYS A 211      -7.666  38.296 -17.506  1.00  0.00           C
ATOM    853  SG  CYS A 211      -7.042  39.577 -18.583  1.00  0.00           S
ATOM    854  HN  CYS A 211      -9.009  40.244 -16.403  1.00  0.00           H
ATOM    855  HA  CYS A 211      -9.649  38.250 -18.255  1.00  0.00           H
ATOM    856  HB1 CYS A 211      -7.416  37.282 -17.886  1.00  0.00           H
ATOM    857  HB2 CYS A 211      -7.154  38.471 -16.536  1.00  0.00           H
ATOM    858  HG1 CYS A 211      -6.824  40.466 -17.625  1.00  0.00           H
ATOM    859  N   ALA A 212      -9.683  37.191 -15.162  1.00  0.00           N
ATOM    860  CA  ALA A 212     -10.180  36.151 -14.215  1.00  0.00           C
ATOM    861  C   ALA A 212     -11.700  35.820 -14.353  1.00  0.00           C
ATOM    862  O   ALA A 212     -12.086  34.663 -14.309  1.00  0.00           O
ATOM    863  CB  ALA A 212      -9.814  36.562 -12.842  1.00  0.00           C
ATOM    864  HN  ALA A 212      -9.123  37.937 -14.812  1.00  0.00           H
ATOM    865  HA  ALA A 212      -9.696  35.214 -14.445  1.00  0.00           H
ATOM    866  HB1 ALA A 212     -10.100  35.792 -12.094  1.00  0.00           H
ATOM    867  HB2 ALA A 212     -10.210  37.565 -12.573  1.00  0.00           H
ATOM    868  HB3 ALA A 212      -8.710  36.675 -12.788  1.00  0.00           H
ATOM    869  N   THR A 213     -12.540  36.822 -14.708  1.00  0.00           N
ATOM    870  CA  THR A 213     -13.996  36.568 -14.916  1.00  0.00           C
ATOM    871  C   THR A 213     -14.216  35.825 -16.215  1.00  0.00           C
ATOM    872  O   THR A 213     -15.105  35.009 -16.221  1.00  0.00           O
ATOM    873  CB  THR A 213     -14.869  37.797 -14.734  1.00  0.00           C
ATOM    874  CG2 THR A 213     -14.798  38.401 -13.272  1.00  0.00           C
ATOM    875  OG1 THR A 213     -14.514  38.796 -15.687  1.00  0.00           O
ATOM    876  HN  THR A 213     -12.152  37.732 -14.842  1.00  0.00           H
ATOM    877  HA  THR A 213     -14.389  35.959 -14.115  1.00  0.00           H
ATOM    878  HB  THR A 213     -15.917  37.482 -14.927  1.00  0.00           H
ATOM    879  HG1 THR A 213     -13.619  39.080 -15.487  1.00  0.00           H
ATOM    880 1HG2 THR A 213     -15.477  39.272 -13.167  1.00  0.00           H
ATOM    881 2HG2 THR A 213     -13.750  38.676 -13.023  1.00  0.00           H
ATOM    882 3HG2 THR A 213     -15.053  37.632 -12.512  1.00  0.00           H
ATOM    883  N   LEU A 214     -13.431  36.031 -17.227  1.00  0.00           N
ATOM    884  CA  LEU A 214     -13.395  35.183 -18.415  1.00  0.00           C
ATOM    885  C   LEU A 214     -12.869  33.760 -18.206  1.00  0.00           C
ATOM    886  O   LEU A 214     -13.492  32.729 -18.589  1.00  0.00           O
ATOM    887  CB  LEU A 214     -12.596  35.786 -19.553  1.00  0.00           C
ATOM    888  CG  LEU A 214     -12.438  34.999 -20.898  1.00  0.00           C
ATOM    889  CD1 LEU A 214     -13.704  35.081 -21.790  1.00  0.00           C
ATOM    890  CD2 LEU A 214     -11.148  35.537 -21.554  1.00  0.00           C
ATOM    891  HN  LEU A 214     -12.767  36.775 -17.197  1.00  0.00           H
ATOM    892  HA  LEU A 214     -14.391  35.187 -18.833  1.00  0.00           H
ATOM    893  HB1 LEU A 214     -11.569  36.011 -19.194  1.00  0.00           H
ATOM    894  HB2 LEU A 214     -13.063  36.770 -19.775  1.00  0.00           H
ATOM    895  HG  LEU A 214     -12.247  33.921 -20.710  1.00  0.00           H
ATOM    896 1HD1 LEU A 214     -14.413  34.411 -21.261  1.00  0.00           H
ATOM    897 2HD1 LEU A 214     -13.627  34.618 -22.797  1.00  0.00           H
ATOM    898 3HD1 LEU A 214     -13.973  36.135 -22.021  1.00  0.00           H
ATOM    899 1HD2 LEU A 214     -11.151  36.644 -21.639  1.00  0.00           H
ATOM    900 2HD2 LEU A 214     -10.990  35.007 -22.518  1.00  0.00           H
ATOM    901 3HD2 LEU A 214     -10.329  35.214 -20.875  1.00  0.00           H
ATOM    902  N   PHE A 215     -11.767  33.676 -17.413  1.00  0.00           N
ATOM    903  CA  PHE A 215     -11.260  32.329 -16.972  1.00  0.00           C
ATOM    904  C   PHE A 215     -12.282  31.501 -16.178  1.00  0.00           C
ATOM    905  O   PHE A 215     -12.453  30.307 -16.451  1.00  0.00           O
ATOM    906  CB  PHE A 215      -9.877  32.623 -16.381  1.00  0.00           C
ATOM    907  CG  PHE A 215      -9.189  31.439 -15.958  1.00  0.00           C
ATOM    908  CD1 PHE A 215      -8.421  30.707 -16.738  1.00  0.00           C
ATOM    909  CD2 PHE A 215      -9.334  31.121 -14.546  1.00  0.00           C
ATOM    910  CE1 PHE A 215      -7.802  29.602 -16.232  1.00  0.00           C
ATOM    911  CE2 PHE A 215      -8.755  29.946 -14.033  1.00  0.00           C
ATOM    912  CZ  PHE A 215      -8.013  29.165 -14.912  1.00  0.00           C
ATOM    913  HN  PHE A 215     -11.172  34.423 -17.125  1.00  0.00           H
ATOM    914  HA  PHE A 215     -11.084  31.694 -17.827  1.00  0.00           H
ATOM    915  HB1 PHE A 215     -10.015  33.301 -15.511  1.00  0.00           H
ATOM    916  HB2 PHE A 215      -9.194  33.204 -17.036  1.00  0.00           H
ATOM    917  HD1 PHE A 215      -8.305  30.921 -17.791  1.00  0.00           H
ATOM    918  HD2 PHE A 215     -10.015  31.743 -13.983  1.00  0.00           H
ATOM    919  HE1 PHE A 215      -7.121  29.097 -16.902  1.00  0.00           H
ATOM    920  HE2 PHE A 215      -8.896  29.655 -13.002  1.00  0.00           H
ATOM    921  HZ  PHE A 215      -7.530  28.274 -14.539  1.00  0.00           H
ATOM    922  N   THR A 216     -13.067  32.097 -15.245  1.00  0.00           N
ATOM    923  CA  THR A 216     -14.030  31.287 -14.563  1.00  0.00           C
ATOM    924  C   THR A 216     -15.113  30.689 -15.463  1.00  0.00           C
ATOM    925  O   THR A 216     -15.447  29.492 -15.439  1.00  0.00           O
ATOM    926  CB  THR A 216     -14.525  31.789 -13.187  1.00  0.00           C
ATOM    927  CG2 THR A 216     -15.035  33.209 -13.353  1.00  0.00           C
ATOM    928  OG1 THR A 216     -15.636  31.102 -12.630  1.00  0.00           O
ATOM    929  HN  THR A 216     -12.859  33.049 -15.039  1.00  0.00           H
ATOM    930  HA  THR A 216     -13.480  30.422 -14.224  1.00  0.00           H
ATOM    931  HB  THR A 216     -13.692  31.732 -12.453  1.00  0.00           H
ATOM    932  HG1 THR A 216     -15.393  30.184 -12.491  1.00  0.00           H
ATOM    933 1HG2 THR A 216     -16.008  33.291 -13.883  1.00  0.00           H
ATOM    934 2HG2 THR A 216     -14.184  33.819 -13.728  1.00  0.00           H
ATOM    935 3HG2 THR A 216     -15.159  33.615 -12.326  1.00  0.00           H
ATOM    936  N   PHE A 217     -15.715  31.564 -16.261  1.00  0.00           N
ATOM    937  CA  PHE A 217     -16.652  31.169 -17.327  1.00  0.00           C
ATOM    938  C   PHE A 217     -16.168  30.164 -18.329  1.00  0.00           C
ATOM    939  O   PHE A 217     -16.797  29.173 -18.614  1.00  0.00           O
ATOM    940  CB  PHE A 217     -17.053  32.515 -17.973  1.00  0.00           C
ATOM    941  CG  PHE A 217     -17.873  32.409 -19.259  1.00  0.00           C
ATOM    942  CD1 PHE A 217     -19.292  32.594 -19.182  1.00  0.00           C
ATOM    943  CD2 PHE A 217     -17.267  32.426 -20.520  1.00  0.00           C
ATOM    944  CE1 PHE A 217     -20.049  32.604 -20.352  1.00  0.00           C
ATOM    945  CE2 PHE A 217     -18.085  32.429 -21.641  1.00  0.00           C
ATOM    946  CZ  PHE A 217     -19.478  32.435 -21.623  1.00  0.00           C
ATOM    947  HN  PHE A 217     -15.440  32.521 -16.219  1.00  0.00           H
ATOM    948  HA  PHE A 217     -17.499  30.635 -16.919  1.00  0.00           H
ATOM    949  HB1 PHE A 217     -16.195  33.162 -18.259  1.00  0.00           H
ATOM    950  HB2 PHE A 217     -17.499  33.163 -17.189  1.00  0.00           H
ATOM    951  HD1 PHE A 217     -19.767  32.756 -18.226  1.00  0.00           H
ATOM    952  HD2 PHE A 217     -16.204  32.432 -20.715  1.00  0.00           H
ATOM    953  HE1 PHE A 217     -21.128  32.591 -20.340  1.00  0.00           H
ATOM    954  HE2 PHE A 217     -17.631  32.293 -22.611  1.00  0.00           H
ATOM    955  HZ  PHE A 217     -20.184  32.490 -22.439  1.00  0.00           H
ATOM    956  N   LEU A 218     -14.916  30.272 -18.898  1.00  0.00           N
ATOM    957  CA  LEU A 218     -14.476  29.336 -19.876  1.00  0.00           C
ATOM    958  C   LEU A 218     -14.055  28.020 -19.285  1.00  0.00           C
ATOM    959  O   LEU A 218     -14.217  26.948 -19.920  1.00  0.00           O
ATOM    960  CB  LEU A 218     -13.225  29.749 -20.677  1.00  0.00           C
ATOM    961  CG  LEU A 218     -13.388  31.059 -21.497  1.00  0.00           C
ATOM    962  CD1 LEU A 218     -12.038  31.579 -22.098  1.00  0.00           C
ATOM    963  CD2 LEU A 218     -14.380  30.773 -22.567  1.00  0.00           C
ATOM    964  HN  LEU A 218     -14.353  31.072 -18.704  1.00  0.00           H
ATOM    965  HA  LEU A 218     -15.212  29.013 -20.598  1.00  0.00           H
ATOM    966  HB1 LEU A 218     -12.836  28.949 -21.344  1.00  0.00           H
ATOM    967  HB2 LEU A 218     -12.425  30.016 -19.953  1.00  0.00           H
ATOM    968  HG  LEU A 218     -13.838  31.836 -20.843  1.00  0.00           H
ATOM    969 1HD1 LEU A 218     -11.740  30.740 -22.763  1.00  0.00           H
ATOM    970 2HD1 LEU A 218     -11.170  31.604 -21.406  1.00  0.00           H
ATOM    971 3HD1 LEU A 218     -12.112  32.569 -22.596  1.00  0.00           H
ATOM    972 1HD2 LEU A 218     -14.501  31.607 -23.291  1.00  0.00           H
ATOM    973 2HD2 LEU A 218     -15.405  30.507 -22.229  1.00  0.00           H
ATOM    974 3HD2 LEU A 218     -14.053  29.862 -23.112  1.00  0.00           H
ATOM    975  N   THR A 219     -13.652  28.025 -18.007  1.00  0.00           N
ATOM    976  CA  THR A 219     -13.494  26.677 -17.371  1.00  0.00           C
ATOM    977  C   THR A 219     -14.774  25.902 -17.227  1.00  0.00           C
ATOM    978  O   THR A 219     -14.835  24.701 -17.275  1.00  0.00           O
ATOM    979  CB  THR A 219     -12.755  26.667 -16.046  1.00  0.00           C
ATOM    980  CG2 THR A 219     -11.369  27.081 -16.420  1.00  0.00           C
ATOM    981  OG1 THR A 219     -13.241  27.610 -15.138  1.00  0.00           O
ATOM    982  HN  THR A 219     -13.486  28.898 -17.554  1.00  0.00           H
ATOM    983  HA  THR A 219     -12.869  26.066 -18.006  1.00  0.00           H
ATOM    984  HB  THR A 219     -12.714  25.707 -15.489  1.00  0.00           H
ATOM    985  HG1 THR A 219     -13.210  28.477 -15.550  1.00  0.00           H
ATOM    986 1HG2 THR A 219     -11.285  28.057 -16.942  1.00  0.00           H
ATOM    987 2HG2 THR A 219     -10.771  26.393 -17.055  1.00  0.00           H
ATOM    988 3HG2 THR A 219     -10.842  27.214 -15.451  1.00  0.00           H
ATOM    989  N   PHE A 220     -15.951  26.659 -17.010  1.00  0.00           N
ATOM    990  CA  PHE A 220     -17.243  26.044 -16.982  1.00  0.00           C
ATOM    991  C   PHE A 220     -17.590  25.367 -18.278  1.00  0.00           C
ATOM    992  O   PHE A 220     -18.088  24.271 -18.276  1.00  0.00           O
ATOM    993  CB  PHE A 220     -18.326  27.062 -16.325  1.00  0.00           C
ATOM    994  CG  PHE A 220     -19.798  27.012 -16.792  1.00  0.00           C
ATOM    995  CD1 PHE A 220     -20.735  26.090 -16.252  1.00  0.00           C
ATOM    996  CD2 PHE A 220     -20.152  27.849 -17.818  1.00  0.00           C
ATOM    997  CE1 PHE A 220     -22.073  26.080 -16.785  1.00  0.00           C
ATOM    998  CE2 PHE A 220     -21.419  27.819 -18.324  1.00  0.00           C
ATOM    999  CZ  PHE A 220     -22.395  26.963 -17.844  1.00  0.00           C
ATOM   1000  HN  PHE A 220     -15.956  27.655 -16.972  1.00  0.00           H
ATOM   1001  HA  PHE A 220     -17.126  25.221 -16.292  1.00  0.00           H
ATOM   1002  HB1 PHE A 220     -17.876  28.069 -16.460  1.00  0.00           H
ATOM   1003  HB2 PHE A 220     -18.347  26.874 -15.230  1.00  0.00           H
ATOM   1004  HD1 PHE A 220     -20.376  25.354 -15.548  1.00  0.00           H
ATOM   1005  HD2 PHE A 220     -19.304  28.418 -18.165  1.00  0.00           H
ATOM   1006  HE1 PHE A 220     -22.678  25.244 -16.467  1.00  0.00           H
ATOM   1007  HE2 PHE A 220     -21.646  28.502 -19.130  1.00  0.00           H
ATOM   1008  HZ  PHE A 220     -23.361  26.975 -18.325  1.00  0.00           H
ATOM   1009  N   LEU A 221     -17.360  25.997 -19.422  1.00  0.00           N
ATOM   1010  CA  LEU A 221     -17.594  25.447 -20.797  1.00  0.00           C
ATOM   1011  C   LEU A 221     -16.609  24.282 -21.164  1.00  0.00           C
ATOM   1012  O   LEU A 221     -17.047  23.229 -21.575  1.00  0.00           O
ATOM   1013  CB  LEU A 221     -17.526  26.546 -21.926  1.00  0.00           C
ATOM   1014  CG  LEU A 221     -18.639  27.530 -22.011  1.00  0.00           C
ATOM   1015  CD1 LEU A 221     -18.187  28.971 -22.452  1.00  0.00           C
ATOM   1016  CD2 LEU A 221     -19.830  27.140 -23.020  1.00  0.00           C
ATOM   1017  HN  LEU A 221     -16.970  26.914 -19.366  1.00  0.00           H
ATOM   1018  HA  LEU A 221     -18.601  25.058 -20.800  1.00  0.00           H
ATOM   1019  HB1 LEU A 221     -17.527  26.015 -22.902  1.00  0.00           H
ATOM   1020  HB2 LEU A 221     -16.559  27.091 -21.891  1.00  0.00           H
ATOM   1021  HG  LEU A 221     -19.140  27.621 -21.023  1.00  0.00           H
ATOM   1022 1HD1 LEU A 221     -17.554  29.362 -21.627  1.00  0.00           H
ATOM   1023 2HD1 LEU A 221     -19.041  29.680 -22.490  1.00  0.00           H
ATOM   1024 3HD1 LEU A 221     -17.603  28.966 -23.397  1.00  0.00           H
ATOM   1025 1HD2 LEU A 221     -19.270  26.965 -23.964  1.00  0.00           H
ATOM   1026 2HD2 LEU A 221     -20.499  28.024 -23.092  1.00  0.00           H
ATOM   1027 3HD2 LEU A 221     -20.348  26.268 -22.567  1.00  0.00           H
ATOM   1028  N   ILE A 222     -15.319  24.457 -21.023  1.00  0.00           N
ATOM   1029  CA  ILE A 222     -14.348  23.411 -21.358  1.00  0.00           C
ATOM   1030  C   ILE A 222     -14.458  22.184 -20.451  1.00  0.00           C
ATOM   1031  O   ILE A 222     -14.141  21.026 -20.782  1.00  0.00           O
ATOM   1032  CB  ILE A 222     -12.902  24.013 -21.394  1.00  0.00           C
ATOM   1033  CG1 ILE A 222     -12.732  25.137 -22.541  1.00  0.00           C
ATOM   1034  CG2 ILE A 222     -11.778  22.980 -21.546  1.00  0.00           C
ATOM   1035  CD  ILE A 222     -13.288  24.934 -23.892  1.00  0.00           C
ATOM   1036  HN  ILE A 222     -14.855  25.204 -20.554  1.00  0.00           H
ATOM   1037  HA  ILE A 222     -14.527  22.984 -22.334  1.00  0.00           H
ATOM   1038  HB  ILE A 222     -13.005  24.567 -20.436  1.00  0.00           H
ATOM   1039 1HG1 ILE A 222     -11.650  25.366 -22.645  1.00  0.00           H
ATOM   1040 2HG1 ILE A 222     -13.177  26.069 -22.130  1.00  0.00           H
ATOM   1041 1HG2 ILE A 222     -10.830  23.538 -21.701  1.00  0.00           H
ATOM   1042 2HG2 ILE A 222     -11.932  22.302 -22.413  1.00  0.00           H
ATOM   1043 3HG2 ILE A 222     -11.588  22.268 -20.714  1.00  0.00           H
ATOM   1044  HD1 ILE A 222     -13.328  25.900 -24.438  1.00  0.00           H
ATOM   1045  HD2 ILE A 222     -14.367  24.710 -23.749  1.00  0.00           H
ATOM   1046  HD3 ILE A 222     -12.867  24.058 -24.431  1.00  0.00           H
ATOM   1047  N   ASP A 223     -14.818  22.416 -19.217  1.00  0.00           N
ATOM   1048  CA  ASP A 223     -15.132  21.312 -18.258  1.00  0.00           C
ATOM   1049  C   ASP A 223     -16.390  20.561 -18.844  1.00  0.00           C
ATOM   1050  O   ASP A 223     -17.426  21.147 -19.163  1.00  0.00           O
ATOM   1051  CB  ASP A 223     -15.422  21.832 -16.844  1.00  0.00           C
ATOM   1052  CG  ASP A 223     -15.731  20.822 -15.823  1.00  0.00           C
ATOM   1053  OD1 ASP A 223     -16.083  21.341 -14.739  1.00  0.00           O
ATOM   1054  OD2 ASP A 223     -15.649  19.562 -16.076  1.00  0.00           O
ATOM   1055  HN  ASP A 223     -15.104  23.317 -18.897  1.00  0.00           H
ATOM   1056  HA  ASP A 223     -14.361  20.559 -18.182  1.00  0.00           H
ATOM   1057  HB1 ASP A 223     -16.253  22.569 -16.874  1.00  0.00           H
ATOM   1058  HB2 ASP A 223     -14.499  22.354 -16.509  1.00  0.00           H
ATOM   1059  N   VAL A 224     -16.265  19.198 -18.939  1.00  0.00           N
ATOM   1060  CA  VAL A 224     -17.293  18.280 -19.459  1.00  0.00           C
ATOM   1061  C   VAL A 224     -17.964  17.345 -18.470  1.00  0.00           C
ATOM   1062  O   VAL A 224     -18.681  16.468 -18.884  1.00  0.00           O
ATOM   1063  CB  VAL A 224     -16.585  17.406 -20.559  1.00  0.00           C
ATOM   1064  CG1 VAL A 224     -16.321  18.281 -21.775  1.00  0.00           C
ATOM   1065  CG2 VAL A 224     -15.379  16.667 -20.036  1.00  0.00           C
ATOM   1066  HN  VAL A 224     -15.451  18.709 -18.638  1.00  0.00           H
ATOM   1067  HA  VAL A 224     -18.119  18.930 -19.711  1.00  0.00           H
ATOM   1068  HB  VAL A 224     -17.365  16.737 -20.982  1.00  0.00           H
ATOM   1069 1HG1 VAL A 224     -15.478  17.827 -22.339  1.00  0.00           H
ATOM   1070 2HG1 VAL A 224     -16.112  19.322 -21.451  1.00  0.00           H
ATOM   1071 3HG1 VAL A 224     -17.166  18.360 -22.492  1.00  0.00           H
ATOM   1072 1HG2 VAL A 224     -15.640  16.257 -19.037  1.00  0.00           H
ATOM   1073 2HG2 VAL A 224     -14.565  17.420 -19.956  1.00  0.00           H
ATOM   1074 3HG2 VAL A 224     -14.928  15.862 -20.654  1.00  0.00           H
ATOM   1075  N   ARG A 225     -17.657  17.506 -17.187  1.00  0.00           N
ATOM   1076  CA  ARG A 225     -18.223  16.638 -16.086  1.00  0.00           C
ATOM   1077  C   ARG A 225     -19.288  17.352 -15.302  1.00  0.00           C
ATOM   1078  O   ARG A 225     -19.345  18.508 -14.930  1.00  0.00           O
ATOM   1079  CB  ARG A 225     -17.057  16.342 -15.067  1.00  0.00           C
ATOM   1080  CG  ARG A 225     -15.926  15.488 -15.625  1.00  0.00           C
ATOM   1081  CD  ARG A 225     -16.376  14.057 -16.041  1.00  0.00           C
ATOM   1082  NE  ARG A 225     -15.172  13.285 -16.509  1.00  0.00           N
ATOM   1083  CZ  ARG A 225     -15.288  12.086 -17.113  1.00  0.00           C
ATOM   1084  NH1 ARG A 225     -16.361  11.736 -17.757  1.00  0.00           N
ATOM   1085  NH2 ARG A 225     -14.244  11.313 -17.193  1.00  0.00           N
ATOM   1086  HN  ARG A 225     -17.107  18.271 -16.860  1.00  0.00           H
ATOM   1087  HA  ARG A 225     -18.730  15.777 -16.499  1.00  0.00           H
ATOM   1088  HB1 ARG A 225     -17.496  15.920 -14.139  1.00  0.00           H
ATOM   1089  HB2 ARG A 225     -16.533  17.230 -14.653  1.00  0.00           H
ATOM   1090  HG1 ARG A 225     -15.174  15.328 -14.822  1.00  0.00           H
ATOM   1091  HG2 ARG A 225     -15.465  16.063 -16.456  1.00  0.00           H
ATOM   1092  HD1 ARG A 225     -17.055  14.250 -16.899  1.00  0.00           H
ATOM   1093  HD2 ARG A 225     -16.915  13.518 -15.233  1.00  0.00           H
ATOM   1094  HE  ARG A 225     -14.324  13.485 -16.015  1.00  0.00           H
ATOM   1095 1HH1 ARG A 225     -17.079  12.420 -17.884  1.00  0.00           H
ATOM   1096 2HH1 ARG A 225     -16.447  10.900 -18.299  1.00  0.00           H
ATOM   1097 1HH2 ARG A 225     -13.398  11.552 -16.714  1.00  0.00           H
ATOM   1098 2HH2 ARG A 225     -14.388  10.374 -17.504  1.00  0.00           H
ATOM   1099  N   ARG A 226     -20.278  16.523 -14.934  1.00  0.00           N
ATOM   1100  CA  ARG A 226     -21.542  17.037 -14.332  1.00  0.00           C
ATOM   1101  C   ARG A 226     -21.622  16.774 -12.826  1.00  0.00           C
ATOM   1102  O   ARG A 226     -22.565  17.155 -12.152  1.00  0.00           O
ATOM   1103  CB  ARG A 226     -22.713  16.381 -15.086  1.00  0.00           C
ATOM   1104  CG  ARG A 226     -22.720  16.490 -16.616  1.00  0.00           C
ATOM   1105  CD  ARG A 226     -24.041  16.125 -17.293  1.00  0.00           C
ATOM   1106  NE  ARG A 226     -23.794  16.387 -18.720  1.00  0.00           N
ATOM   1107  CZ  ARG A 226     -24.394  15.687 -19.709  1.00  0.00           C
ATOM   1108  NH1 ARG A 226     -25.436  14.928 -19.457  1.00  0.00           N
ATOM   1109  NH2 ARG A 226     -23.947  15.734 -20.969  1.00  0.00           N
ATOM   1110  HN  ARG A 226     -20.104  15.543 -14.994  1.00  0.00           H
ATOM   1111  HA  ARG A 226     -21.701  18.068 -14.613  1.00  0.00           H
ATOM   1112  HB1 ARG A 226     -23.683  16.773 -14.714  1.00  0.00           H
ATOM   1113  HB2 ARG A 226     -22.775  15.293 -14.875  1.00  0.00           H
ATOM   1114  HG1 ARG A 226     -21.864  15.888 -16.988  1.00  0.00           H
ATOM   1115  HG2 ARG A 226     -22.383  17.523 -16.846  1.00  0.00           H
ATOM   1116  HD1 ARG A 226     -24.906  16.718 -16.926  1.00  0.00           H
ATOM   1117  HD2 ARG A 226     -24.351  15.073 -17.117  1.00  0.00           H
ATOM   1118  HE  ARG A 226     -23.110  17.081 -18.944  1.00  0.00           H
ATOM   1119 1HH1 ARG A 226     -25.796  14.379 -20.211  1.00  0.00           H
ATOM   1120 2HH1 ARG A 226     -25.820  14.925 -18.534  1.00  0.00           H
ATOM   1121 1HH2 ARG A 226     -23.176  16.344 -21.155  1.00  0.00           H
ATOM   1122 2HH2 ARG A 226     -24.376  15.209 -21.703  1.00  0.00           H
ATOM   1123  N   PHE A 227     -20.578  16.150 -12.254  1.00  0.00           N
ATOM   1124  CA  PHE A 227     -20.609  15.744 -10.854  1.00  0.00           C
ATOM   1125  C   PHE A 227     -20.143  16.867  -9.912  1.00  0.00           C
ATOM   1126  O   PHE A 227     -20.087  16.673  -8.668  1.00  0.00           O
ATOM   1127  CB  PHE A 227     -19.861  14.448 -10.581  1.00  0.00           C
ATOM   1128  CG  PHE A 227     -18.394  14.483 -10.962  1.00  0.00           C
ATOM   1129  CD1 PHE A 227     -18.093  13.632 -11.999  1.00  0.00           C
ATOM   1130  CD2 PHE A 227     -17.343  15.341 -10.513  1.00  0.00           C
ATOM   1131  CE1 PHE A 227     -16.833  13.500 -12.494  1.00  0.00           C
ATOM   1132  CE2 PHE A 227     -16.031  15.165 -10.950  1.00  0.00           C
ATOM   1133  CZ  PHE A 227     -15.726  14.113 -11.878  1.00  0.00           C
ATOM   1134  HN  PHE A 227     -19.761  15.844 -12.738  1.00  0.00           H
ATOM   1135  HA  PHE A 227     -21.669  15.712 -10.651  1.00  0.00           H
ATOM   1136  HB1 PHE A 227     -20.389  13.551 -10.968  1.00  0.00           H
ATOM   1137  HB2 PHE A 227     -19.893  14.240  -9.491  1.00  0.00           H
ATOM   1138  HD1 PHE A 227     -18.894  13.042 -12.420  1.00  0.00           H
ATOM   1139  HD2 PHE A 227     -17.460  16.090  -9.744  1.00  0.00           H
ATOM   1140  HE1 PHE A 227     -16.622  12.816 -13.303  1.00  0.00           H
ATOM   1141  HE2 PHE A 227     -15.240  15.766 -10.525  1.00  0.00           H
ATOM   1142  HZ  PHE A 227     -14.742  13.949 -12.294  1.00  0.00           H
ATOM   1143  N   ARG A 228     -19.731  18.055 -10.445  1.00  0.00           N
ATOM   1144  CA  ARG A 228     -19.223  19.270  -9.756  1.00  0.00           C
ATOM   1145  C   ARG A 228     -20.142  19.713  -8.655  1.00  0.00           C
ATOM   1146  O   ARG A 228     -21.364  19.830  -8.862  1.00  0.00           O
ATOM   1147  CB  ARG A 228     -18.992  20.401 -10.829  1.00  0.00           C
ATOM   1148  CG  ARG A 228     -18.099  19.956 -11.970  1.00  0.00           C
ATOM   1149  CD  ARG A 228     -16.850  19.525 -11.538  1.00  0.00           C
ATOM   1150  NE  ARG A 228     -15.879  19.410 -12.687  1.00  0.00           N
ATOM   1151  CZ  ARG A 228     -14.699  18.827 -12.646  1.00  0.00           C
ATOM   1152  NH1 ARG A 228     -14.255  18.266 -11.558  1.00  0.00           N
ATOM   1153  NH2 ARG A 228     -13.981  18.856 -13.738  1.00  0.00           N
ATOM   1154  HN  ARG A 228     -19.828  18.011 -11.436  1.00  0.00           H
ATOM   1155  HA  ARG A 228     -18.273  19.031  -9.301  1.00  0.00           H
ATOM   1156  HB1 ARG A 228     -18.486  21.225 -10.283  1.00  0.00           H
ATOM   1157  HB2 ARG A 228     -19.989  20.717 -11.205  1.00  0.00           H
ATOM   1158  HG1 ARG A 228     -17.919  20.846 -12.609  1.00  0.00           H
ATOM   1159  HG2 ARG A 228     -18.643  19.219 -12.599  1.00  0.00           H
ATOM   1160  HD1 ARG A 228     -16.928  18.542 -11.024  1.00  0.00           H
ATOM   1161  HD2 ARG A 228     -16.463  20.181 -10.729  1.00  0.00           H
ATOM   1162  HE  ARG A 228     -16.114  19.902 -13.525  1.00  0.00           H
ATOM   1163 1HH1 ARG A 228     -14.823  18.344 -10.740  1.00  0.00           H
ATOM   1164 2HH1 ARG A 228     -13.273  18.082 -11.512  1.00  0.00           H
ATOM   1165 1HH2 ARG A 228     -14.473  19.124 -14.567  1.00  0.00           H
ATOM   1166 2HH2 ARG A 228     -13.045  18.506 -13.762  1.00  0.00           H
ATOM   1167  N   TYR A 229     -19.664  20.196  -7.490  1.00  0.00           N
ATOM   1168  CA  TYR A 229     -20.429  20.854  -6.428  1.00  0.00           C
ATOM   1169  C   TYR A 229     -20.969  22.211  -6.981  1.00  0.00           C
ATOM   1170  O   TYR A 229     -20.247  22.832  -7.717  1.00  0.00           O
ATOM   1171  CB  TYR A 229     -19.687  20.882  -5.121  1.00  0.00           C
ATOM   1172  CG  TYR A 229     -19.153  19.502  -4.910  1.00  0.00           C
ATOM   1173  CD1 TYR A 229     -19.994  18.419  -4.549  1.00  0.00           C
ATOM   1174  CD2 TYR A 229     -17.764  19.378  -4.958  1.00  0.00           C
ATOM   1175  CE1 TYR A 229     -19.405  17.192  -4.239  1.00  0.00           C
ATOM   1176  CE2 TYR A 229     -17.152  18.155  -4.610  1.00  0.00           C
ATOM   1177  CZ  TYR A 229     -17.992  17.063  -4.255  1.00  0.00           C
ATOM   1178  OH  TYR A 229     -17.480  15.838  -3.823  1.00  0.00           O
ATOM   1179  HN  TYR A 229     -18.674  20.287  -7.411  1.00  0.00           H
ATOM   1180  HA  TYR A 229     -21.322  20.280  -6.231  1.00  0.00           H
ATOM   1181  HB1 TYR A 229     -20.340  21.141  -4.261  1.00  0.00           H
ATOM   1182  HB2 TYR A 229     -18.820  21.575  -5.167  1.00  0.00           H
ATOM   1183  HD1 TYR A 229     -21.063  18.555  -4.493  1.00  0.00           H
ATOM   1184  HD2 TYR A 229     -17.080  20.200  -5.108  1.00  0.00           H
ATOM   1185  HE1 TYR A 229     -20.022  16.316  -4.104  1.00  0.00           H
ATOM   1186  HE2 TYR A 229     -16.075  18.239  -4.631  1.00  0.00           H
ATOM   1187  HH  TYR A 229     -18.129  15.494  -3.203  1.00  0.00           H
ATOM   1188  N   PRO A 230     -22.129  22.765  -6.571  1.00  0.00           N
ATOM   1189  CA  PRO A 230     -22.755  23.979  -7.162  1.00  0.00           C
ATOM   1190  C   PRO A 230     -21.895  25.149  -7.602  1.00  0.00           C
ATOM   1191  O   PRO A 230     -21.207  25.790  -6.812  1.00  0.00           O
ATOM   1192  CB  PRO A 230     -23.748  24.342  -6.016  1.00  0.00           C
ATOM   1193  CG  PRO A 230     -24.334  22.937  -5.746  1.00  0.00           C
ATOM   1194  CD  PRO A 230     -23.115  22.099  -5.687  1.00  0.00           C
ATOM   1195  HA  PRO A 230     -23.300  23.698  -8.052  1.00  0.00           H
ATOM   1196  HB1 PRO A 230     -24.601  24.953  -6.382  1.00  0.00           H
ATOM   1197  HB2 PRO A 230     -23.254  24.865  -5.168  1.00  0.00           H
ATOM   1198  HG1 PRO A 230     -24.870  22.852  -4.777  1.00  0.00           H
ATOM   1199  HG2 PRO A 230     -24.931  22.655  -6.639  1.00  0.00           H
ATOM   1200  HD1 PRO A 230     -22.772  22.033  -4.632  1.00  0.00           H
ATOM   1201  HD2 PRO A 230     -23.453  21.095  -6.021  1.00  0.00           H
ATOM   1202  N   GLU A 231     -21.909  25.412  -8.916  1.00  0.00           N
ATOM   1203  CA  GLU A 231     -20.994  26.285  -9.624  1.00  0.00           C
ATOM   1204  C   GLU A 231     -21.682  27.315 -10.584  1.00  0.00           C
ATOM   1205  O   GLU A 231     -21.103  28.371 -10.837  1.00  0.00           O
ATOM   1206  CB  GLU A 231     -19.965  25.381 -10.425  1.00  0.00           C
ATOM   1207  CG  GLU A 231     -18.928  26.235 -11.199  1.00  0.00           C
ATOM   1208  CD  GLU A 231     -17.770  25.366 -11.795  1.00  0.00           C
ATOM   1209  OE1 GLU A 231     -16.914  25.995 -12.449  1.00  0.00           O
ATOM   1210  OE2 GLU A 231     -17.627  24.142 -11.586  1.00  0.00           O
ATOM   1211  HN  GLU A 231     -22.575  24.866  -9.416  1.00  0.00           H
ATOM   1212  HA  GLU A 231     -20.425  27.002  -9.051  1.00  0.00           H
ATOM   1213  HB1 GLU A 231     -20.551  24.780 -11.152  1.00  0.00           H
ATOM   1214  HB2 GLU A 231     -19.574  24.738  -9.607  1.00  0.00           H
ATOM   1215  HG1 GLU A 231     -18.433  27.018 -10.585  1.00  0.00           H
ATOM   1216  HG2 GLU A 231     -19.341  26.758 -12.089  1.00  0.00           H
ATOM   1217  N   ARG A 232     -22.897  27.015 -11.013  1.00  0.00           N
ATOM   1218  CA  ARG A 232     -23.650  27.985 -11.718  1.00  0.00           C
ATOM   1219  C   ARG A 232     -23.834  29.377 -11.041  1.00  0.00           C
ATOM   1220  O   ARG A 232     -23.499  30.399 -11.664  1.00  0.00           O
ATOM   1221  CB  ARG A 232     -24.992  27.414 -12.275  1.00  0.00           C
ATOM   1222  CG  ARG A 232     -24.668  26.172 -13.131  1.00  0.00           C
ATOM   1223  CD  ARG A 232     -26.002  25.501 -13.571  1.00  0.00           C
ATOM   1224  NE  ARG A 232     -25.774  24.234 -14.250  1.00  0.00           N
ATOM   1225  CZ  ARG A 232     -26.387  23.692 -15.274  1.00  0.00           C
ATOM   1226  NH1 ARG A 232     -27.475  24.263 -15.864  1.00  0.00           N
ATOM   1227  NH2 ARG A 232     -25.957  22.519 -15.680  1.00  0.00           N
ATOM   1228  HN  ARG A 232     -23.386  26.169 -10.812  1.00  0.00           H
ATOM   1229  HA  ARG A 232     -23.005  28.181 -12.562  1.00  0.00           H
ATOM   1230  HB1 ARG A 232     -25.292  28.039 -13.143  1.00  0.00           H
ATOM   1231  HB2 ARG A 232     -25.811  27.441 -11.525  1.00  0.00           H
ATOM   1232  HG1 ARG A 232     -24.147  25.401 -12.523  1.00  0.00           H
ATOM   1233  HG2 ARG A 232     -24.139  26.359 -14.091  1.00  0.00           H
ATOM   1234  HD1 ARG A 232     -26.671  26.200 -14.118  1.00  0.00           H
ATOM   1235  HD2 ARG A 232     -26.574  25.310 -12.639  1.00  0.00           H
ATOM   1236  HE  ARG A 232     -24.978  23.699 -13.968  1.00  0.00           H
ATOM   1237 1HH1 ARG A 232     -28.028  24.912 -15.341  1.00  0.00           H
ATOM   1238 2HH1 ARG A 232     -27.855  23.640 -16.548  1.00  0.00           H
ATOM   1239 1HH2 ARG A 232     -25.317  21.933 -15.181  1.00  0.00           H
ATOM   1240 2HH2 ARG A 232     -26.419  21.981 -16.384  1.00  0.00           H
ATOM   1241  N   PRO A 233     -24.299  29.513  -9.771  1.00  0.00           N
ATOM   1242  CA  PRO A 233     -24.197  30.752  -9.005  1.00  0.00           C
ATOM   1243  C   PRO A 233     -22.811  31.505  -8.993  1.00  0.00           C
ATOM   1244  O   PRO A 233     -22.737  32.725  -8.760  1.00  0.00           O
ATOM   1245  CB  PRO A 233     -24.764  30.459  -7.583  1.00  0.00           C
ATOM   1246  CG  PRO A 233     -25.677  29.307  -7.861  1.00  0.00           C
ATOM   1247  CD  PRO A 233     -24.986  28.532  -8.965  1.00  0.00           C
ATOM   1248  HA  PRO A 233     -24.796  31.540  -9.435  1.00  0.00           H
ATOM   1249  HB1 PRO A 233     -25.226  31.324  -7.059  1.00  0.00           H
ATOM   1250  HB2 PRO A 233     -23.862  30.267  -6.964  1.00  0.00           H
ATOM   1251  HG1 PRO A 233     -25.949  28.724  -6.955  1.00  0.00           H
ATOM   1252  HG2 PRO A 233     -26.646  29.735  -8.196  1.00  0.00           H
ATOM   1253  HD1 PRO A 233     -24.326  27.735  -8.560  1.00  0.00           H
ATOM   1254  HD2 PRO A 233     -25.786  27.925  -9.443  1.00  0.00           H
ATOM   1255  N   ILE A 234     -21.679  30.739  -9.135  1.00  0.00           N
ATOM   1256  CA  ILE A 234     -20.276  31.188  -9.204  1.00  0.00           C
ATOM   1257  C   ILE A 234     -19.972  32.018 -10.418  1.00  0.00           C
ATOM   1258  O   ILE A 234     -19.410  33.072 -10.405  1.00  0.00           O
ATOM   1259  CB  ILE A 234     -19.183  30.115  -8.915  1.00  0.00           C
ATOM   1260  CG1 ILE A 234     -19.409  29.460  -7.550  1.00  0.00           C
ATOM   1261  CG2 ILE A 234     -17.773  30.852  -8.868  1.00  0.00           C
ATOM   1262  CD  ILE A 234     -19.364  30.372  -6.341  1.00  0.00           C
ATOM   1263  HN  ILE A 234     -21.917  29.805  -9.391  1.00  0.00           H
ATOM   1264  HA  ILE A 234     -20.239  31.822  -8.331  1.00  0.00           H
ATOM   1265  HB  ILE A 234     -19.138  29.359  -9.729  1.00  0.00           H
ATOM   1266 1HG1 ILE A 234     -18.571  28.750  -7.378  1.00  0.00           H
ATOM   1267 2HG1 ILE A 234     -20.351  28.878  -7.643  1.00  0.00           H
ATOM   1268 1HG2 ILE A 234     -17.970  31.899  -8.556  1.00  0.00           H
ATOM   1269 2HG2 ILE A 234     -17.314  30.964  -9.874  1.00  0.00           H
ATOM   1270 3HG2 ILE A 234     -17.024  30.330  -8.235  1.00  0.00           H
ATOM   1271  HD1 ILE A 234     -19.399  29.864  -5.354  1.00  0.00           H
ATOM   1272  HD2 ILE A 234     -20.225  31.041  -6.555  1.00  0.00           H
ATOM   1273  HD3 ILE A 234     -18.423  30.962  -6.377  1.00  0.00           H
ATOM   1274  N   ILE A 235     -20.476  31.442 -11.586  1.00  0.00           N
ATOM   1275  CA  ILE A 235     -20.570  32.109 -12.909  1.00  0.00           C
ATOM   1276  C   ILE A 235     -21.439  33.305 -12.966  1.00  0.00           C
ATOM   1277  O   ILE A 235     -21.036  34.343 -13.501  1.00  0.00           O
ATOM   1278  CB  ILE A 235     -21.002  31.114 -14.020  1.00  0.00           C
ATOM   1279  CG1 ILE A 235     -20.101  29.879 -14.067  1.00  0.00           C
ATOM   1280  CG2 ILE A 235     -21.171  31.786 -15.401  1.00  0.00           C
ATOM   1281  CD  ILE A 235     -18.573  30.182 -13.967  1.00  0.00           C
ATOM   1282  HN  ILE A 235     -20.732  30.480 -11.536  1.00  0.00           H
ATOM   1283  HA  ILE A 235     -19.619  32.592 -13.078  1.00  0.00           H
ATOM   1284  HB  ILE A 235     -21.980  30.665 -13.748  1.00  0.00           H
ATOM   1285 1HG1 ILE A 235     -20.406  29.145 -14.844  1.00  0.00           H
ATOM   1286 2HG1 ILE A 235     -20.339  29.331 -13.131  1.00  0.00           H
ATOM   1287 1HG2 ILE A 235     -21.584  31.066 -16.141  1.00  0.00           H
ATOM   1288 2HG2 ILE A 235     -20.201  32.209 -15.742  1.00  0.00           H
ATOM   1289 3HG2 ILE A 235     -21.682  32.770 -15.465  1.00  0.00           H
ATOM   1290  HD1 ILE A 235     -17.902  29.314 -13.797  1.00  0.00           H
ATOM   1291  HD2 ILE A 235     -18.234  30.855 -13.151  1.00  0.00           H
ATOM   1292  HD3 ILE A 235     -18.217  30.565 -14.948  1.00  0.00           H
ATOM   1293  N   TYR A 236     -22.618  33.256 -12.336  1.00  0.00           N
ATOM   1294  CA  TYR A 236     -23.647  34.222 -12.383  1.00  0.00           C
ATOM   1295  C   TYR A 236     -23.102  35.555 -11.677  1.00  0.00           C
ATOM   1296  O   TYR A 236     -23.240  36.644 -12.196  1.00  0.00           O
ATOM   1297  CB  TYR A 236     -24.971  33.864 -11.683  1.00  0.00           C
ATOM   1298  CG  TYR A 236     -25.645  32.641 -12.368  1.00  0.00           C
ATOM   1299  CD1 TYR A 236     -26.435  31.705 -11.593  1.00  0.00           C
ATOM   1300  CD2 TYR A 236     -25.773  32.609 -13.775  1.00  0.00           C
ATOM   1301  CE1 TYR A 236     -27.167  30.736 -12.347  1.00  0.00           C
ATOM   1302  CE2 TYR A 236     -26.539  31.642 -14.481  1.00  0.00           C
ATOM   1303  CZ  TYR A 236     -27.174  30.662 -13.746  1.00  0.00           C
ATOM   1304  OH  TYR A 236     -28.051  29.683 -14.297  1.00  0.00           O
ATOM   1305  HN  TYR A 236     -22.921  32.518 -11.737  1.00  0.00           H
ATOM   1306  HA  TYR A 236     -23.853  34.492 -13.410  1.00  0.00           H
ATOM   1307  HB1 TYR A 236     -25.605  34.761 -11.857  1.00  0.00           H
ATOM   1308  HB2 TYR A 236     -24.881  33.593 -10.610  1.00  0.00           H
ATOM   1309  HD1 TYR A 236     -26.626  31.850 -10.540  1.00  0.00           H
ATOM   1310  HD2 TYR A 236     -25.410  33.414 -14.397  1.00  0.00           H
ATOM   1311  HE1 TYR A 236     -27.729  29.982 -11.815  1.00  0.00           H
ATOM   1312  HE2 TYR A 236     -26.460  31.528 -15.552  1.00  0.00           H
ATOM   1313  HH  TYR A 236     -28.611  30.149 -14.922  1.00  0.00           H
ATOM   1314  N   TYR A 237     -22.331  35.432 -10.582  1.00  0.00           N
ATOM   1315  CA  TYR A 237     -21.761  36.524  -9.833  1.00  0.00           C
ATOM   1316  C   TYR A 237     -20.521  36.928 -10.619  1.00  0.00           C
ATOM   1317  O   TYR A 237     -20.189  38.158 -10.612  1.00  0.00           O
ATOM   1318  CB  TYR A 237     -21.322  36.009  -8.405  1.00  0.00           C
ATOM   1319  CG  TYR A 237     -20.880  37.024  -7.499  1.00  0.00           C
ATOM   1320  CD1 TYR A 237     -21.560  38.330  -7.371  1.00  0.00           C
ATOM   1321  CD2 TYR A 237     -19.701  36.851  -6.817  1.00  0.00           C
ATOM   1322  CE1 TYR A 237     -21.083  39.299  -6.475  1.00  0.00           C
ATOM   1323  CE2 TYR A 237     -19.288  37.825  -5.814  1.00  0.00           C
ATOM   1324  CZ  TYR A 237     -19.965  39.061  -5.686  1.00  0.00           C
ATOM   1325  OH  TYR A 237     -19.352  40.049  -4.863  1.00  0.00           O
ATOM   1326  HN  TYR A 237     -22.153  34.472 -10.382  1.00  0.00           H
ATOM   1327  HA  TYR A 237     -22.460  37.348  -9.803  1.00  0.00           H
ATOM   1328  HB1 TYR A 237     -20.596  35.184  -8.567  1.00  0.00           H
ATOM   1329  HB2 TYR A 237     -22.190  35.594  -7.852  1.00  0.00           H
ATOM   1330  HD1 TYR A 237     -22.496  38.406  -7.906  1.00  0.00           H
ATOM   1331  HD2 TYR A 237     -19.084  35.966  -6.872  1.00  0.00           H
ATOM   1332  HE1 TYR A 237     -21.672  40.202  -6.415  1.00  0.00           H
ATOM   1333  HE2 TYR A 237     -18.379  37.704  -5.244  1.00  0.00           H
ATOM   1334  HH  TYR A 237     -18.558  39.623  -4.532  1.00  0.00           H
ATOM   1335  N   SER A 238     -19.839  36.026 -11.393  1.00  0.00           N
ATOM   1336  CA  SER A 238     -18.715  36.372 -12.173  1.00  0.00           C
ATOM   1337  C   SER A 238     -18.929  37.157 -13.481  1.00  0.00           C
ATOM   1338  O   SER A 238     -18.079  37.971 -13.845  1.00  0.00           O
ATOM   1339  CB  SER A 238     -17.766  35.240 -12.426  1.00  0.00           C
ATOM   1340  OG  SER A 238     -17.256  34.629 -11.192  1.00  0.00           O
ATOM   1341  HN  SER A 238     -20.227  35.107 -11.416  1.00  0.00           H
ATOM   1342  HA  SER A 238     -18.038  37.023 -11.639  1.00  0.00           H
ATOM   1343  HB1 SER A 238     -16.858  35.520 -13.001  1.00  0.00           H
ATOM   1344  HB2 SER A 238     -18.219  34.447 -13.058  1.00  0.00           H
ATOM   1345  HG1 SER A 238     -17.900  33.937 -11.027  1.00  0.00           H
ATOM   1346  N   VAL A 239     -20.098  36.991 -14.118  1.00  0.00           N
ATOM   1347  CA  VAL A 239     -20.388  37.830 -15.269  1.00  0.00           C
ATOM   1348  C   VAL A 239     -20.785  39.153 -14.854  1.00  0.00           C
ATOM   1349  O   VAL A 239     -20.477  40.105 -15.549  1.00  0.00           O
ATOM   1350  CB  VAL A 239     -21.332  37.326 -16.292  1.00  0.00           C
ATOM   1351  CG1 VAL A 239     -20.845  35.870 -16.639  1.00  0.00           C
ATOM   1352  CG2 VAL A 239     -22.687  37.188 -15.790  1.00  0.00           C
ATOM   1353  HN  VAL A 239     -20.780  36.309 -13.864  1.00  0.00           H
ATOM   1354  HA  VAL A 239     -19.430  37.954 -15.752  1.00  0.00           H
ATOM   1355  HB  VAL A 239     -21.292  37.960 -17.203  1.00  0.00           H
ATOM   1356 1HG1 VAL A 239     -21.321  35.515 -17.578  1.00  0.00           H
ATOM   1357 2HG1 VAL A 239     -20.988  35.084 -15.868  1.00  0.00           H
ATOM   1358 3HG1 VAL A 239     -19.743  35.984 -16.725  1.00  0.00           H
ATOM   1359 1HG2 VAL A 239     -23.413  36.770 -16.519  1.00  0.00           H
ATOM   1360 2HG2 VAL A 239     -23.114  38.169 -15.491  1.00  0.00           H
ATOM   1361 3HG2 VAL A 239     -22.753  36.545 -14.885  1.00  0.00           H
ATOM   1362  N   CYS A 240     -21.396  39.379 -13.672  1.00  0.00           N
ATOM   1363  CA  CYS A 240     -21.594  40.629 -12.973  1.00  0.00           C
ATOM   1364  C   CYS A 240     -20.302  41.415 -12.593  1.00  0.00           C
ATOM   1365  O   CYS A 240     -20.149  42.565 -12.892  1.00  0.00           O
ATOM   1366  CB  CYS A 240     -22.417  40.600 -11.700  1.00  0.00           C
ATOM   1367  SG  CYS A 240     -23.956  39.615 -11.861  1.00  0.00           S
ATOM   1368  HN  CYS A 240     -21.640  38.590 -13.113  1.00  0.00           H
ATOM   1369  HA  CYS A 240     -22.117  41.308 -13.629  1.00  0.00           H
ATOM   1370  HB1 CYS A 240     -22.744  41.613 -11.381  1.00  0.00           H
ATOM   1371  HB2 CYS A 240     -21.875  40.043 -10.906  1.00  0.00           H
ATOM   1372  HG1 CYS A 240     -24.067  39.994 -13.127  1.00  0.00           H
ATOM   1373  N   TYR A 241     -19.294  40.700 -12.089  1.00  0.00           N
ATOM   1374  CA  TYR A 241     -18.065  41.312 -11.590  1.00  0.00           C
ATOM   1375  C   TYR A 241     -17.286  41.693 -12.821  1.00  0.00           C
ATOM   1376  O   TYR A 241     -16.551  42.673 -12.750  1.00  0.00           O
ATOM   1377  CB  TYR A 241     -17.442  40.269 -10.625  1.00  0.00           C
ATOM   1378  CG  TYR A 241     -16.225  40.885 -10.019  1.00  0.00           C
ATOM   1379  CD1 TYR A 241     -15.023  40.168  -9.881  1.00  0.00           C
ATOM   1380  CD2 TYR A 241     -16.166  42.244  -9.719  1.00  0.00           C
ATOM   1381  CE1 TYR A 241     -13.956  40.679  -9.165  1.00  0.00           C
ATOM   1382  CE2 TYR A 241     -15.073  42.828  -9.074  1.00  0.00           C
ATOM   1383  CZ  TYR A 241     -13.952  42.048  -8.910  1.00  0.00           C
ATOM   1384  OH  TYR A 241     -12.770  42.537  -8.321  1.00  0.00           O
ATOM   1385  HN  TYR A 241     -19.381  39.748 -11.806  1.00  0.00           H
ATOM   1386  HA  TYR A 241     -18.369  42.188 -11.037  1.00  0.00           H
ATOM   1387  HB1 TYR A 241     -17.094  39.423 -11.253  1.00  0.00           H
ATOM   1388  HB2 TYR A 241     -18.179  39.884  -9.888  1.00  0.00           H
ATOM   1389  HD1 TYR A 241     -14.887  39.163 -10.253  1.00  0.00           H
ATOM   1390  HD2 TYR A 241     -17.059  42.853  -9.722  1.00  0.00           H
ATOM   1391  HE1 TYR A 241     -13.077  40.102  -8.921  1.00  0.00           H
ATOM   1392  HE2 TYR A 241     -15.107  43.883  -8.848  1.00  0.00           H
ATOM   1393  HH  TYR A 241     -12.599  43.365  -8.776  1.00  0.00           H
ATOM   1394  N   SER A 242     -17.275  40.934 -13.989  1.00  0.00           N
ATOM   1395  CA  SER A 242     -16.722  41.344 -15.224  1.00  0.00           C
ATOM   1396  C   SER A 242     -17.052  42.688 -15.631  1.00  0.00           C
ATOM   1397  O   SER A 242     -16.226  43.570 -15.834  1.00  0.00           O
ATOM   1398  CB  SER A 242     -17.119  40.367 -16.350  1.00  0.00           C
ATOM   1399  OG  SER A 242     -16.309  40.471 -17.491  1.00  0.00           O
ATOM   1400  HN  SER A 242     -17.769  40.073 -14.075  1.00  0.00           H
ATOM   1401  HA  SER A 242     -15.644  41.358 -15.150  1.00  0.00           H
ATOM   1402  HB1 SER A 242     -18.169  40.491 -16.692  1.00  0.00           H
ATOM   1403  HB2 SER A 242     -16.968  39.338 -15.961  1.00  0.00           H
ATOM   1404  HG1 SER A 242     -15.474  40.162 -17.130  1.00  0.00           H
ATOM   1405  N   ILE A 243     -18.308  42.946 -15.715  1.00  0.00           N
ATOM   1406  CA  ILE A 243     -18.870  44.321 -16.113  1.00  0.00           C
ATOM   1407  C   ILE A 243     -18.444  45.373 -15.144  1.00  0.00           C
ATOM   1408  O   ILE A 243     -18.046  46.480 -15.562  1.00  0.00           O
ATOM   1409  CB  ILE A 243     -20.444  44.145 -16.326  1.00  0.00           C
ATOM   1410  CG1 ILE A 243     -20.793  43.217 -17.440  1.00  0.00           C
ATOM   1411  CG2 ILE A 243     -21.174  45.532 -16.444  1.00  0.00           C
ATOM   1412  CD  ILE A 243     -20.281  43.558 -18.841  1.00  0.00           C
ATOM   1413  HN  ILE A 243     -19.001  42.254 -15.533  1.00  0.00           H
ATOM   1414  HA  ILE A 243     -18.342  44.573 -17.021  1.00  0.00           H
ATOM   1415  HB  ILE A 243     -20.871  43.806 -15.358  1.00  0.00           H
ATOM   1416 1HG1 ILE A 243     -21.893  43.056 -17.429  1.00  0.00           H
ATOM   1417 2HG1 ILE A 243     -20.412  42.182 -17.299  1.00  0.00           H
ATOM   1418 1HG2 ILE A 243     -20.631  46.211 -17.136  1.00  0.00           H
ATOM   1419 2HG2 ILE A 243     -21.225  45.953 -15.418  1.00  0.00           H
ATOM   1420 3HG2 ILE A 243     -22.160  45.257 -16.876  1.00  0.00           H
ATOM   1421  HD1 ILE A 243     -20.870  44.404 -19.254  1.00  0.00           H
ATOM   1422  HD2 ILE A 243     -20.416  42.684 -19.515  1.00  0.00           H
ATOM   1423  HD3 ILE A 243     -19.193  43.761 -18.748  1.00  0.00           H
ATOM   1424  N   VAL A 244     -18.431  45.118 -13.836  1.00  0.00           N
ATOM   1425  CA  VAL A 244     -17.856  46.077 -12.840  1.00  0.00           C
ATOM   1426  C   VAL A 244     -16.333  46.281 -13.121  1.00  0.00           C
ATOM   1427  O   VAL A 244     -15.814  47.421 -13.169  1.00  0.00           O
ATOM   1428  CB  VAL A 244     -18.257  45.680 -11.480  1.00  0.00           C
ATOM   1429  CG1 VAL A 244     -17.670  46.543 -10.346  1.00  0.00           C
ATOM   1430  CG2 VAL A 244     -19.798  45.669 -11.217  1.00  0.00           C
ATOM   1431  HN  VAL A 244     -18.682  44.222 -13.475  1.00  0.00           H
ATOM   1432  HA  VAL A 244     -18.267  47.046 -13.083  1.00  0.00           H
ATOM   1433  HB  VAL A 244     -17.817  44.673 -11.321  1.00  0.00           H
ATOM   1434 1HG1 VAL A 244     -17.820  47.638 -10.461  1.00  0.00           H
ATOM   1435 2HG1 VAL A 244     -16.578  46.429 -10.183  1.00  0.00           H
ATOM   1436 3HG1 VAL A 244     -18.126  46.229  -9.383  1.00  0.00           H
ATOM   1437 1HG2 VAL A 244     -20.383  45.114 -11.981  1.00  0.00           H
ATOM   1438 2HG2 VAL A 244     -20.154  46.707 -11.043  1.00  0.00           H
ATOM   1439 3HG2 VAL A 244     -19.970  45.138 -10.257  1.00  0.00           H
ATOM   1440  N   SER A 245     -15.563  45.243 -13.390  1.00  0.00           N
ATOM   1441  CA  SER A 245     -14.134  45.205 -13.459  1.00  0.00           C
ATOM   1442  C   SER A 245     -13.741  46.006 -14.663  1.00  0.00           C
ATOM   1443  O   SER A 245     -12.910  46.900 -14.704  1.00  0.00           O
ATOM   1444  CB  SER A 245     -13.513  43.792 -13.497  1.00  0.00           C
ATOM   1445  OG  SER A 245     -13.693  43.156 -12.291  1.00  0.00           O
ATOM   1446  HN  SER A 245     -15.969  44.340 -13.504  1.00  0.00           H
ATOM   1447  HA  SER A 245     -13.668  45.807 -12.693  1.00  0.00           H
ATOM   1448  HB1 SER A 245     -12.444  43.955 -13.753  1.00  0.00           H
ATOM   1449  HB2 SER A 245     -14.031  43.153 -14.243  1.00  0.00           H
ATOM   1450  HG1 SER A 245     -14.641  43.013 -12.327  1.00  0.00           H
ATOM   1451  N   LEU A 246     -14.449  45.694 -15.858  1.00  0.00           N
ATOM   1452  CA  LEU A 246     -14.403  46.464 -17.091  1.00  0.00           C
ATOM   1453  C   LEU A 246     -14.811  47.943 -16.857  1.00  0.00           C
ATOM   1454  O   LEU A 246     -14.285  48.866 -17.458  1.00  0.00           O
ATOM   1455  CB  LEU A 246     -15.409  45.778 -18.071  1.00  0.00           C
ATOM   1456  CG  LEU A 246     -15.599  46.401 -19.466  1.00  0.00           C
ATOM   1457  CD1 LEU A 246     -14.400  46.332 -20.357  1.00  0.00           C
ATOM   1458  CD2 LEU A 246     -16.810  45.884 -20.132  1.00  0.00           C
ATOM   1459  HN  LEU A 246     -15.093  44.945 -15.997  1.00  0.00           H
ATOM   1460  HA  LEU A 246     -13.400  46.438 -17.490  1.00  0.00           H
ATOM   1461  HB1 LEU A 246     -16.387  45.661 -17.556  1.00  0.00           H
ATOM   1462  HB2 LEU A 246     -15.121  44.734 -18.318  1.00  0.00           H
ATOM   1463  HG  LEU A 246     -15.929  47.436 -19.231  1.00  0.00           H
ATOM   1464 1HD1 LEU A 246     -14.323  45.488 -21.074  1.00  0.00           H
ATOM   1465 2HD1 LEU A 246     -13.475  46.419 -19.748  1.00  0.00           H
ATOM   1466 3HD1 LEU A 246     -14.421  47.174 -21.081  1.00  0.00           H
ATOM   1467 1HD2 LEU A 246     -16.752  44.817 -20.438  1.00  0.00           H
ATOM   1468 2HD2 LEU A 246     -17.080  46.503 -21.014  1.00  0.00           H
ATOM   1469 3HD2 LEU A 246     -17.720  45.900 -19.495  1.00  0.00           H
ATOM   1470  N   MET A 247     -15.804  48.246 -15.958  1.00  0.00           N
ATOM   1471  CA  MET A 247     -16.154  49.676 -15.623  1.00  0.00           C
ATOM   1472  C   MET A 247     -15.053  50.498 -15.018  1.00  0.00           C
ATOM   1473  O   MET A 247     -14.628  51.541 -15.492  1.00  0.00           O
ATOM   1474  CB  MET A 247     -17.399  49.723 -14.727  1.00  0.00           C
ATOM   1475  CG  MET A 247     -17.884  51.142 -14.452  1.00  0.00           C
ATOM   1476  SD  MET A 247     -18.974  51.131 -13.002  1.00  0.00           S
ATOM   1477  CE  MET A 247     -17.594  50.839 -11.871  1.00  0.00           C
ATOM   1478  HN  MET A 247     -16.279  47.540 -15.439  1.00  0.00           H
ATOM   1479  HA  MET A 247     -16.552  50.186 -16.487  1.00  0.00           H
ATOM   1480  HB1 MET A 247     -17.216  49.143 -13.798  1.00  0.00           H
ATOM   1481  HB2 MET A 247     -18.169  49.209 -15.340  1.00  0.00           H
ATOM   1482  HG1 MET A 247     -18.438  51.402 -15.378  1.00  0.00           H
ATOM   1483  HG2 MET A 247     -17.082  51.884 -14.251  1.00  0.00           H
ATOM   1484  HE1 MET A 247     -16.708  51.496 -12.000  1.00  0.00           H
ATOM   1485  HE2 MET A 247     -17.270  49.779 -11.952  1.00  0.00           H
ATOM   1486  HE3 MET A 247     -17.863  51.011 -10.807  1.00  0.00           H
ATOM   1487  N   TYR A 248     -14.418  49.903 -13.982  1.00  0.00           N
ATOM   1488  CA  TYR A 248     -13.238  50.509 -13.367  1.00  0.00           C
ATOM   1489  C   TYR A 248     -11.986  50.472 -14.212  1.00  0.00           C
ATOM   1490  O   TYR A 248     -11.210  51.435 -14.176  1.00  0.00           O
ATOM   1491  CB  TYR A 248     -12.907  49.856 -12.037  1.00  0.00           C
ATOM   1492  CG  TYR A 248     -13.898  50.093 -10.947  1.00  0.00           C
ATOM   1493  CD1 TYR A 248     -14.154  51.374 -10.370  1.00  0.00           C
ATOM   1494  CD2 TYR A 248     -14.476  49.046 -10.248  1.00  0.00           C
ATOM   1495  CE1 TYR A 248     -15.001  51.641  -9.269  1.00  0.00           C
ATOM   1496  CE2 TYR A 248     -15.316  49.247  -9.165  1.00  0.00           C
ATOM   1497  CZ  TYR A 248     -15.639  50.542  -8.725  1.00  0.00           C
ATOM   1498  OH  TYR A 248     -16.547  50.673  -7.664  1.00  0.00           O
ATOM   1499  HN  TYR A 248     -14.855  49.089 -13.609  1.00  0.00           H
ATOM   1500  HA  TYR A 248     -13.617  51.516 -13.272  1.00  0.00           H
ATOM   1501  HB1 TYR A 248     -11.930  50.188 -11.623  1.00  0.00           H
ATOM   1502  HB2 TYR A 248     -12.793  48.750 -12.067  1.00  0.00           H
ATOM   1503  HD1 TYR A 248     -13.742  52.288 -10.773  1.00  0.00           H
ATOM   1504  HD2 TYR A 248     -14.038  48.069 -10.389  1.00  0.00           H
ATOM   1505  HE1 TYR A 248     -15.334  52.635  -9.010  1.00  0.00           H
ATOM   1506  HE2 TYR A 248     -15.803  48.420  -8.669  1.00  0.00           H
ATOM   1507  HH  TYR A 248     -16.809  51.587  -7.535  1.00  0.00           H
ATOM   1508  N   PHE A 249     -11.659  49.341 -14.919  1.00  0.00           N
ATOM   1509  CA  PHE A 249     -10.533  49.291 -15.843  1.00  0.00           C
ATOM   1510  C   PHE A 249     -10.681  50.304 -17.023  1.00  0.00           C
ATOM   1511  O   PHE A 249      -9.803  51.108 -17.325  1.00  0.00           O
ATOM   1512  CB  PHE A 249     -10.044  47.907 -16.266  1.00  0.00           C
ATOM   1513  CG  PHE A 249      -9.335  47.686 -17.612  1.00  0.00           C
ATOM   1514  CD1 PHE A 249      -9.872  46.634 -18.468  1.00  0.00           C
ATOM   1515  CD2 PHE A 249      -8.103  48.283 -17.975  1.00  0.00           C
ATOM   1516  CE1 PHE A 249      -9.218  46.369 -19.667  1.00  0.00           C
ATOM   1517  CE2 PHE A 249      -7.415  47.907 -19.168  1.00  0.00           C
ATOM   1518  CZ  PHE A 249      -8.030  46.990 -20.028  1.00  0.00           C
ATOM   1519  HN  PHE A 249     -12.157  48.499 -14.726  1.00  0.00           H
ATOM   1520  HA  PHE A 249      -9.714  49.571 -15.197  1.00  0.00           H
ATOM   1521  HB1 PHE A 249     -11.031  47.404 -16.343  1.00  0.00           H
ATOM   1522  HB2 PHE A 249      -9.563  47.377 -15.416  1.00  0.00           H
ATOM   1523  HD1 PHE A 249     -10.812  46.185 -18.182  1.00  0.00           H
ATOM   1524  HD2 PHE A 249      -7.668  49.010 -17.305  1.00  0.00           H
ATOM   1525  HE1 PHE A 249      -9.541  45.542 -20.281  1.00  0.00           H
ATOM   1526  HE2 PHE A 249      -6.488  48.274 -19.583  1.00  0.00           H
ATOM   1527  HZ  PHE A 249      -7.509  46.644 -20.908  1.00  0.00           H
ATOM   1528  N   ILE A 250     -11.862  50.435 -17.748  1.00  0.00           N
ATOM   1529  CA  ILE A 250     -12.040  51.453 -18.778  1.00  0.00           C
ATOM   1530  C   ILE A 250     -12.086  52.914 -18.319  1.00  0.00           C
ATOM   1531  O   ILE A 250     -11.479  53.806 -18.888  1.00  0.00           O
ATOM   1532  CB  ILE A 250     -13.097  51.031 -19.780  1.00  0.00           C
ATOM   1533  CG1 ILE A 250     -12.740  49.719 -20.394  1.00  0.00           C
ATOM   1534  CG2 ILE A 250     -13.353  52.127 -20.850  1.00  0.00           C
ATOM   1535  CD  ILE A 250     -11.433  49.591 -21.272  1.00  0.00           C
ATOM   1536  HN  ILE A 250     -12.529  49.725 -17.536  1.00  0.00           H
ATOM   1537  HA  ILE A 250     -11.147  51.417 -19.382  1.00  0.00           H
ATOM   1538  HB  ILE A 250     -14.118  50.849 -19.383  1.00  0.00           H
ATOM   1539 1HG1 ILE A 250     -13.532  49.435 -21.121  1.00  0.00           H
ATOM   1540 2HG1 ILE A 250     -12.771  48.946 -19.597  1.00  0.00           H
ATOM   1541 1HG2 ILE A 250     -13.869  53.034 -20.471  1.00  0.00           H
ATOM   1542 2HG2 ILE A 250     -14.067  51.744 -21.610  1.00  0.00           H
ATOM   1543 3HG2 ILE A 250     -12.444  52.495 -21.373  1.00  0.00           H
ATOM   1544  HD1 ILE A 250     -11.314  48.495 -21.412  1.00  0.00           H
ATOM   1545  HD2 ILE A 250     -10.518  50.080 -20.875  1.00  0.00           H
ATOM   1546  HD3 ILE A 250     -11.648  50.123 -22.223  1.00  0.00           H
ATOM   1547  N   GLY A 251     -12.855  53.159 -17.199  1.00  0.00           N
ATOM   1548  CA  GLY A 251     -12.781  54.421 -16.490  1.00  0.00           C
ATOM   1549  C   GLY A 251     -11.370  54.953 -16.143  1.00  0.00           C
ATOM   1550  O   GLY A 251     -11.073  56.117 -16.245  1.00  0.00           O
ATOM   1551  HN  GLY A 251     -13.397  52.442 -16.768  1.00  0.00           H
ATOM   1552  HA1 GLY A 251     -13.331  54.191 -15.590  1.00  0.00           H
ATOM   1553  HA2 GLY A 251     -13.299  55.135 -17.113  1.00  0.00           H
ATOM   1554  N   PHE A 252     -10.507  54.064 -15.723  1.00  0.00           N
ATOM   1555  CA  PHE A 252      -9.141  54.229 -15.477  1.00  0.00           C
ATOM   1556  C   PHE A 252      -8.283  54.760 -16.645  1.00  0.00           C
ATOM   1557  O   PHE A 252      -7.422  55.631 -16.529  1.00  0.00           O
ATOM   1558  CB  PHE A 252      -8.573  52.939 -14.883  1.00  0.00           C
ATOM   1559  CG  PHE A 252      -7.136  52.669 -15.140  1.00  0.00           C
ATOM   1560  CD1 PHE A 252      -6.184  53.472 -14.559  1.00  0.00           C
ATOM   1561  CD2 PHE A 252      -6.768  51.623 -16.020  1.00  0.00           C
ATOM   1562  CE1 PHE A 252      -4.827  53.231 -14.716  1.00  0.00           C
ATOM   1563  CE2 PHE A 252      -5.441  51.352 -16.185  1.00  0.00           C
ATOM   1564  CZ  PHE A 252      -4.451  52.181 -15.562  1.00  0.00           C
ATOM   1565  HN  PHE A 252     -10.844  53.168 -15.445  1.00  0.00           H
ATOM   1566  HA  PHE A 252      -8.928  54.990 -14.741  1.00  0.00           H
ATOM   1567  HB1 PHE A 252      -9.171  52.155 -15.394  1.00  0.00           H
ATOM   1568  HB2 PHE A 252      -8.742  52.879 -13.786  1.00  0.00           H
ATOM   1569  HD1 PHE A 252      -6.491  54.364 -14.032  1.00  0.00           H
ATOM   1570  HD2 PHE A 252      -7.532  51.035 -16.508  1.00  0.00           H
ATOM   1571  HE1 PHE A 252      -4.060  53.808 -14.222  1.00  0.00           H
ATOM   1572  HE2 PHE A 252      -5.114  50.576 -16.864  1.00  0.00           H
ATOM   1573  HZ  PHE A 252      -3.391  51.994 -15.660  1.00  0.00           H
ATOM   1574  N   LEU A 253      -8.495  54.212 -17.887  1.00  0.00           N
ATOM   1575  CA  LEU A 253      -7.853  54.653 -19.117  1.00  0.00           C
ATOM   1576  C   LEU A 253      -8.425  56.008 -19.574  1.00  0.00           C
ATOM   1577  O   LEU A 253      -7.736  56.980 -19.744  1.00  0.00           O
ATOM   1578  CB  LEU A 253      -8.087  53.578 -20.224  1.00  0.00           C
ATOM   1579  CG  LEU A 253      -7.158  52.281 -20.122  1.00  0.00           C
ATOM   1580  CD1 LEU A 253      -7.803  51.097 -20.789  1.00  0.00           C
ATOM   1581  CD2 LEU A 253      -5.763  52.571 -20.650  1.00  0.00           C
ATOM   1582  HN  LEU A 253      -9.174  53.483 -17.931  1.00  0.00           H
ATOM   1583  HA  LEU A 253      -6.779  54.765 -19.116  1.00  0.00           H
ATOM   1584  HB1 LEU A 253      -8.120  54.067 -21.222  1.00  0.00           H
ATOM   1585  HB2 LEU A 253      -9.115  53.164 -20.150  1.00  0.00           H
ATOM   1586  HG  LEU A 253      -6.975  51.974 -19.071  1.00  0.00           H
ATOM   1587 1HD1 LEU A 253      -8.208  51.503 -21.741  1.00  0.00           H
ATOM   1588 2HD1 LEU A 253      -8.519  50.597 -20.102  1.00  0.00           H
ATOM   1589 3HD1 LEU A 253      -7.073  50.270 -20.921  1.00  0.00           H
ATOM   1590 1HD2 LEU A 253      -5.163  51.693 -20.969  1.00  0.00           H
ATOM   1591 2HD2 LEU A 253      -5.189  53.184 -19.923  1.00  0.00           H
ATOM   1592 3HD2 LEU A 253      -5.996  53.171 -21.555  1.00  0.00           H
ATOM   1593  N   LEU A 254      -9.803  56.110 -19.610  1.00  0.00           N
ATOM   1594  CA  LEU A 254     -10.338  57.446 -19.912  1.00  0.00           C
ATOM   1595  C   LEU A 254      -9.893  58.672 -19.112  1.00  0.00           C
ATOM   1596  O   LEU A 254      -9.551  58.556 -17.909  1.00  0.00           O
ATOM   1597  CB  LEU A 254     -11.964  57.376 -19.790  1.00  0.00           C
ATOM   1598  CG  LEU A 254     -12.630  56.399 -20.712  1.00  0.00           C
ATOM   1599  CD1 LEU A 254     -14.068  55.937 -20.258  1.00  0.00           C
ATOM   1600  CD2 LEU A 254     -12.760  57.098 -22.110  1.00  0.00           C
ATOM   1601  HN  LEU A 254     -10.388  55.315 -19.469  1.00  0.00           H
ATOM   1602  HA  LEU A 254     -10.088  57.670 -20.938  1.00  0.00           H
ATOM   1603  HB1 LEU A 254     -12.358  58.398 -19.969  1.00  0.00           H
ATOM   1604  HB2 LEU A 254     -12.192  57.034 -18.758  1.00  0.00           H
ATOM   1605  HG  LEU A 254     -11.986  55.496 -20.778  1.00  0.00           H
ATOM   1606 1HD1 LEU A 254     -14.384  55.046 -20.842  1.00  0.00           H
ATOM   1607 2HD1 LEU A 254     -14.075  55.775 -19.160  1.00  0.00           H
ATOM   1608 3HD1 LEU A 254     -14.786  56.767 -20.437  1.00  0.00           H
ATOM   1609 1HD2 LEU A 254     -13.198  56.407 -22.861  1.00  0.00           H
ATOM   1610 2HD2 LEU A 254     -11.793  57.468 -22.515  1.00  0.00           H
ATOM   1611 3HD2 LEU A 254     -13.403  58.004 -22.131  1.00  0.00           H
ATOM   1612  N   GLY A 255      -9.923  59.914 -19.664  1.00  0.00           N
ATOM   1613  CA  GLY A 255      -9.848  61.172 -18.908  1.00  0.00           C
ATOM   1614  C   GLY A 255     -10.919  61.618 -17.871  1.00  0.00           C
ATOM   1615  O   GLY A 255     -11.849  60.894 -17.517  1.00  0.00           O
ATOM   1616  HN  GLY A 255     -10.115  60.030 -20.635  1.00  0.00           H
ATOM   1617  HA1 GLY A 255      -9.798  61.998 -19.602  1.00  0.00           H
ATOM   1618  HA2 GLY A 255      -8.994  61.065 -18.255  1.00  0.00           H
ATOM   1619  N   ASP A 256     -10.812  62.894 -17.444  1.00  0.00           N
ATOM   1620  CA  ASP A 256     -11.635  63.501 -16.447  1.00  0.00           C
ATOM   1621  C   ASP A 256     -13.221  63.337 -16.592  1.00  0.00           C
ATOM   1622  O   ASP A 256     -13.779  63.791 -17.600  1.00  0.00           O
ATOM   1623  CB  ASP A 256     -11.263  64.993 -16.199  1.00  0.00           C
ATOM   1624  CG  ASP A 256      -9.754  65.257 -15.934  1.00  0.00           C
ATOM   1625  OD1 ASP A 256      -9.267  65.008 -14.792  1.00  0.00           O
ATOM   1626  OD2 ASP A 256      -9.087  65.757 -16.873  1.00  0.00           O
ATOM   1627  HN  ASP A 256     -10.060  63.498 -17.697  1.00  0.00           H
ATOM   1628  HA  ASP A 256     -11.412  63.054 -15.489  1.00  0.00           H
ATOM   1629  HB1 ASP A 256     -11.903  65.442 -15.409  1.00  0.00           H
ATOM   1630  HB2 ASP A 256     -11.418  65.559 -17.143  1.00  0.00           H
ATOM   1631  N   SER A 257     -13.863  62.593 -15.657  1.00  0.00           N
ATOM   1632  CA  SER A 257     -15.273  62.171 -15.731  1.00  0.00           C
ATOM   1633  C   SER A 257     -16.240  63.324 -15.778  1.00  0.00           C
ATOM   1634  O   SER A 257     -16.158  64.254 -14.994  1.00  0.00           O
ATOM   1635  CB  SER A 257     -15.569  61.319 -14.474  1.00  0.00           C
ATOM   1636  OG  SER A 257     -16.896  60.872 -14.506  1.00  0.00           O
ATOM   1637  HN  SER A 257     -13.415  62.313 -14.811  1.00  0.00           H
ATOM   1638  HA  SER A 257     -15.364  61.570 -16.623  1.00  0.00           H
ATOM   1639  HB1 SER A 257     -15.517  61.799 -13.474  1.00  0.00           H
ATOM   1640  HB2 SER A 257     -14.964  60.386 -14.475  1.00  0.00           H
ATOM   1641  HG1 SER A 257     -16.929  60.288 -15.267  1.00  0.00           H
ATOM   1642  N   THR A 258     -17.242  63.244 -16.701  1.00  0.00           N
ATOM   1643  CA  THR A 258     -18.361  64.213 -16.792  1.00  0.00           C
ATOM   1644  C   THR A 258     -19.626  63.468 -16.454  1.00  0.00           C
ATOM   1645  O   THR A 258     -20.702  64.041 -16.667  1.00  0.00           O
ATOM   1646  CB  THR A 258     -18.447  64.852 -18.215  1.00  0.00           C
ATOM   1647  CG2 THR A 258     -17.175  65.671 -18.497  1.00  0.00           C
ATOM   1648  OG1 THR A 258     -18.592  63.951 -19.347  1.00  0.00           O
ATOM   1649  HN  THR A 258     -17.349  62.452 -17.299  1.00  0.00           H
ATOM   1650  HA  THR A 258     -18.247  65.003 -16.066  1.00  0.00           H
ATOM   1651  HB  THR A 258     -19.324  65.533 -18.240  1.00  0.00           H
ATOM   1652  HG1 THR A 258     -18.383  63.049 -19.094  1.00  0.00           H
ATOM   1653 1HG2 THR A 258     -17.301  66.315 -19.393  1.00  0.00           H
ATOM   1654 2HG2 THR A 258     -16.251  65.082 -18.680  1.00  0.00           H
ATOM   1655 3HG2 THR A 258     -16.855  66.291 -17.632  1.00  0.00           H
ATOM   1656  N   ALA A 259     -19.589  62.198 -16.010  1.00  0.00           N
ATOM   1657  CA  ALA A 259     -20.722  61.325 -15.686  1.00  0.00           C
ATOM   1658  C   ALA A 259     -21.770  61.961 -14.789  1.00  0.00           C
ATOM   1659  O   ALA A 259     -22.939  61.879 -15.082  1.00  0.00           O
ATOM   1660  CB  ALA A 259     -20.212  60.125 -15.037  1.00  0.00           C
ATOM   1661  HN  ALA A 259     -18.715  61.742 -15.865  1.00  0.00           H
ATOM   1662  HA  ALA A 259     -21.212  61.096 -16.622  1.00  0.00           H
ATOM   1663  HB1 ALA A 259     -20.973  59.328 -14.900  1.00  0.00           H
ATOM   1664  HB2 ALA A 259     -19.813  60.356 -14.026  1.00  0.00           H
ATOM   1665  HB3 ALA A 259     -19.456  59.656 -15.703  1.00  0.00           H
ATOM   1666  N   CYS A 260     -21.357  62.636 -13.663  1.00  0.00           N
ATOM   1667  CA  CYS A 260     -22.114  63.421 -12.743  1.00  0.00           C
ATOM   1668  C   CYS A 260     -22.860  64.607 -13.376  1.00  0.00           C
ATOM   1669  O   CYS A 260     -23.950  64.969 -12.989  1.00  0.00           O
ATOM   1670  CB  CYS A 260     -21.158  63.925 -11.619  1.00  0.00           C
ATOM   1671  SG  CYS A 260     -22.175  64.372 -10.134  1.00  0.00           S
ATOM   1672  HN  CYS A 260     -20.384  62.641 -13.452  1.00  0.00           H
ATOM   1673  HA  CYS A 260     -22.875  62.801 -12.291  1.00  0.00           H
ATOM   1674  HB1 CYS A 260     -20.558  64.813 -11.912  1.00  0.00           H
ATOM   1675  HB2 CYS A 260     -20.483  63.142 -11.210  1.00  0.00           H
ATOM   1676  N   ASN A 261     -22.158  65.279 -14.328  1.00  0.00           N
ATOM   1677  CA  ASN A 261     -22.321  66.678 -14.516  1.00  0.00           C
ATOM   1678  C   ASN A 261     -23.748  67.133 -14.898  1.00  0.00           C
ATOM   1679  O   ASN A 261     -24.366  67.963 -14.183  1.00  0.00           O
ATOM   1680  CB  ASN A 261     -21.248  67.340 -15.507  1.00  0.00           C
ATOM   1681  CG  ASN A 261     -19.853  67.073 -15.094  1.00  0.00           C
ATOM   1682  ND2 ASN A 261     -18.870  67.684 -15.797  1.00  0.00           N
ATOM   1683  OD1 ASN A 261     -19.571  66.420 -14.068  1.00  0.00           O
ATOM   1684  HN  ASN A 261     -21.367  64.886 -14.794  1.00  0.00           H
ATOM   1685  HA  ASN A 261     -22.072  67.143 -13.573  1.00  0.00           H
ATOM   1686  HB1 ASN A 261     -21.525  68.415 -15.469  1.00  0.00           H
ATOM   1687  HB2 ASN A 261     -21.406  66.908 -16.518  1.00  0.00           H
ATOM   1688 1HD2 ASN A 261     -19.163  68.256 -16.562  1.00  0.00           H
ATOM   1689 2HD2 ASN A 261     -17.914  67.631 -15.508  1.00  0.00           H
ATOM   1690  N   LYS A 262     -24.244  66.686 -16.019  1.00  0.00           N
ATOM   1691  CA  LYS A 262     -25.417  67.229 -16.720  1.00  0.00           C
ATOM   1692  C   LYS A 262     -25.396  68.762 -17.004  1.00  0.00           C
ATOM   1693  O   LYS A 262     -24.255  69.251 -17.188  1.00  0.00           O
ATOM   1694  CB  LYS A 262     -26.736  66.677 -16.012  1.00  0.00           C
ATOM   1695  CG  LYS A 262     -26.649  65.283 -15.377  1.00  0.00           C
ATOM   1696  CD  LYS A 262     -28.042  64.834 -14.846  1.00  0.00           C
ATOM   1697  CE  LYS A 262     -28.882  65.813 -14.019  1.00  0.00           C
ATOM   1698  NZ  LYS A 262     -28.670  65.764 -12.532  1.00  0.00           N
ATOM   1699  HN  LYS A 262     -23.688  65.954 -16.407  1.00  0.00           H
ATOM   1700  HA  LYS A 262     -25.305  66.702 -17.656  1.00  0.00           H
ATOM   1701  HB1 LYS A 262     -27.476  66.725 -16.840  1.00  0.00           H
ATOM   1702  HB2 LYS A 262     -27.023  67.405 -15.223  1.00  0.00           H
ATOM   1703  HG1 LYS A 262     -26.044  65.446 -14.459  1.00  0.00           H
ATOM   1704  HG2 LYS A 262     -26.181  64.453 -15.947  1.00  0.00           H
ATOM   1705  HD1 LYS A 262     -28.000  63.910 -14.228  1.00  0.00           H
ATOM   1706  HD2 LYS A 262     -28.632  64.455 -15.707  1.00  0.00           H
ATOM   1707  HE1 LYS A 262     -29.943  65.541 -14.202  1.00  0.00           H
ATOM   1708  HE2 LYS A 262     -28.856  66.865 -14.375  1.00  0.00           H
ATOM   1709  HZ1 LYS A 262     -29.423  66.340 -12.103  1.00  0.00           H
ATOM   1710  HZ2 LYS A 262     -27.725  66.178 -12.402  1.00  0.00           H
ATOM   1711  HZ3 LYS A 262     -28.642  64.804 -12.133  1.00  0.00           H
ATOM   1712  N   ALA A 263     -26.605  69.413 -17.178  1.00  0.00           N
ATOM   1713  CA  ALA A 263     -26.560  70.721 -17.801  1.00  0.00           C
ATOM   1714  C   ALA A 263     -26.264  71.815 -16.767  1.00  0.00           C
ATOM   1715  O   ALA A 263     -25.777  72.914 -16.978  1.00  0.00           O
ATOM   1716  CB  ALA A 263     -27.891  70.989 -18.524  1.00  0.00           C
ATOM   1717  HN  ALA A 263     -27.503  68.988 -17.092  1.00  0.00           H
ATOM   1718  HA  ALA A 263     -25.754  70.707 -18.519  1.00  0.00           H
ATOM   1719  HB1 ALA A 263     -28.100  70.218 -19.296  1.00  0.00           H
ATOM   1720  HB2 ALA A 263     -27.955  71.964 -19.052  1.00  0.00           H
ATOM   1721  HB3 ALA A 263     -28.675  70.907 -17.741  1.00  0.00           H
ATOM   1722  N   ASP A 264     -26.777  71.564 -15.549  1.00  0.00           N
ATOM   1723  CA  ASP A 264     -26.434  72.317 -14.376  1.00  0.00           C
ATOM   1724  C   ASP A 264     -24.967  72.191 -14.013  1.00  0.00           C
ATOM   1725  O   ASP A 264     -24.340  73.194 -13.682  1.00  0.00           O
ATOM   1726  CB  ASP A 264     -27.327  71.885 -13.179  1.00  0.00           C
ATOM   1727  CG  ASP A 264     -28.727  72.426 -13.206  1.00  0.00           C
ATOM   1728  OD1 ASP A 264     -28.996  73.504 -13.835  1.00  0.00           O
ATOM   1729  OD2 ASP A 264     -29.601  71.793 -12.591  1.00  0.00           O
ATOM   1730  HN  ASP A 264     -27.390  70.810 -15.329  1.00  0.00           H
ATOM   1731  HA  ASP A 264     -26.696  73.352 -14.541  1.00  0.00           H
ATOM   1732  HB1 ASP A 264     -26.854  72.403 -12.317  1.00  0.00           H
ATOM   1733  HB2 ASP A 264     -27.224  70.808 -12.928  1.00  0.00           H
ATOM   1734  N   GLU A 265     -24.392  71.013 -14.042  1.00  0.00           N
ATOM   1735  CA  GLU A 265     -22.989  70.681 -13.684  1.00  0.00           C
ATOM   1736  C   GLU A 265     -22.865  70.461 -12.165  1.00  0.00           C
ATOM   1737  O   GLU A 265     -21.885  70.927 -11.522  1.00  0.00           O
ATOM   1738  CB  GLU A 265     -21.854  71.603 -14.305  1.00  0.00           C
ATOM   1739  CG  GLU A 265     -21.958  71.623 -15.820  1.00  0.00           C
ATOM   1740  CD  GLU A 265     -20.932  72.657 -16.370  1.00  0.00           C
ATOM   1741  OE1 GLU A 265     -19.801  72.278 -16.270  1.00  0.00           O
ATOM   1742  OE2 GLU A 265     -21.339  73.715 -16.849  1.00  0.00           O
ATOM   1743  HN  GLU A 265     -24.899  70.332 -14.565  1.00  0.00           H
ATOM   1744  HA  GLU A 265     -22.785  69.686 -14.052  1.00  0.00           H
ATOM   1745  HB1 GLU A 265     -20.862  71.141 -14.112  1.00  0.00           H
ATOM   1746  HB2 GLU A 265     -21.894  72.624 -13.871  1.00  0.00           H
ATOM   1747  HG1 GLU A 265     -22.971  71.951 -16.136  1.00  0.00           H
ATOM   1748  HG2 GLU A 265     -21.822  70.632 -16.302  1.00  0.00           H
ATOM   1749  N   LYS A 266     -23.920  69.925 -11.499  1.00  0.00           N
ATOM   1750  CA  LYS A 266     -24.093  70.000 -10.064  1.00  0.00           C
ATOM   1751  C   LYS A 266     -23.961  68.682  -9.423  1.00  0.00           C
ATOM   1752  O   LYS A 266     -24.141  67.627  -9.985  1.00  0.00           O
ATOM   1753  CB  LYS A 266     -25.465  70.582  -9.624  1.00  0.00           C
ATOM   1754  CG  LYS A 266     -26.742  69.770 -10.004  1.00  0.00           C
ATOM   1755  CD  LYS A 266     -28.002  70.597  -9.828  1.00  0.00           C
ATOM   1756  CE  LYS A 266     -29.357  69.796 -10.144  1.00  0.00           C
ATOM   1757  NZ  LYS A 266     -30.553  70.551  -9.787  1.00  0.00           N
ATOM   1758  HN  LYS A 266     -24.718  69.685 -12.046  1.00  0.00           H
ATOM   1759  HA  LYS A 266     -23.351  70.649  -9.625  1.00  0.00           H
ATOM   1760  HB1 LYS A 266     -25.638  71.599 -10.036  1.00  0.00           H
ATOM   1761  HB2 LYS A 266     -25.522  70.727  -8.524  1.00  0.00           H
ATOM   1762  HG1 LYS A 266     -26.998  68.887  -9.380  1.00  0.00           H
ATOM   1763  HG2 LYS A 266     -26.719  69.468 -11.073  1.00  0.00           H
ATOM   1764  HD1 LYS A 266     -28.051  71.435 -10.556  1.00  0.00           H
ATOM   1765  HD2 LYS A 266     -28.080  71.029  -8.808  1.00  0.00           H
ATOM   1766  HE1 LYS A 266     -29.399  68.773  -9.716  1.00  0.00           H
ATOM   1767  HE2 LYS A 266     -29.380  69.594 -11.237  1.00  0.00           H
ATOM   1768  HZ1 LYS A 266     -30.474  70.713  -8.763  1.00  0.00           H
ATOM   1769  HZ2 LYS A 266     -31.328  69.865  -9.888  1.00  0.00           H
ATOM   1770  HZ3 LYS A 266     -30.632  71.450 -10.304  1.00  0.00           H
ATOM   1771  N   LEU A 267     -23.685  68.744  -8.084  1.00  0.00           N
ATOM   1772  CA  LEU A 267     -23.650  67.593  -7.186  1.00  0.00           C
ATOM   1773  C   LEU A 267     -25.029  66.934  -7.118  1.00  0.00           C
ATOM   1774  O   LEU A 267     -26.022  67.564  -6.902  1.00  0.00           O
ATOM   1775  CB  LEU A 267     -22.993  67.922  -5.810  1.00  0.00           C
ATOM   1776  CG  LEU A 267     -22.915  66.705  -4.810  1.00  0.00           C
ATOM   1777  CD1 LEU A 267     -22.185  65.491  -5.355  1.00  0.00           C
ATOM   1778  CD2 LEU A 267     -22.334  67.252  -3.457  1.00  0.00           C
ATOM   1779  HN  LEU A 267     -23.561  69.665  -7.723  1.00  0.00           H
ATOM   1780  HA  LEU A 267     -22.981  66.875  -7.636  1.00  0.00           H
ATOM   1781  HB1 LEU A 267     -23.660  68.616  -5.253  1.00  0.00           H
ATOM   1782  HB2 LEU A 267     -21.979  68.348  -5.964  1.00  0.00           H
ATOM   1783  HG  LEU A 267     -23.957  66.424  -4.544  1.00  0.00           H
ATOM   1784 1HD1 LEU A 267     -22.707  65.109  -6.258  1.00  0.00           H
ATOM   1785 2HD1 LEU A 267     -22.065  64.798  -4.494  1.00  0.00           H
ATOM   1786 3HD1 LEU A 267     -21.153  65.723  -5.694  1.00  0.00           H
ATOM   1787 1HD2 LEU A 267     -22.380  66.361  -2.794  1.00  0.00           H
ATOM   1788 2HD2 LEU A 267     -22.994  68.051  -3.054  1.00  0.00           H
ATOM   1789 3HD2 LEU A 267     -21.279  67.581  -3.577  1.00  0.00           H
ATOM   1790  N   GLU A 268     -25.120  65.626  -7.476  1.00  0.00           N
ATOM   1791  CA  GLU A 268     -26.287  64.833  -7.711  1.00  0.00           C
ATOM   1792  C   GLU A 268     -27.078  64.304  -6.492  1.00  0.00           C
ATOM   1793  O   GLU A 268     -26.797  63.246  -5.873  1.00  0.00           O
ATOM   1794  CB  GLU A 268     -25.992  63.692  -8.782  1.00  0.00           C
ATOM   1795  CG  GLU A 268     -27.140  62.764  -9.204  1.00  0.00           C
ATOM   1796  CD  GLU A 268     -28.226  63.495  -9.967  1.00  0.00           C
ATOM   1797  OE1 GLU A 268     -28.469  63.354 -11.183  1.00  0.00           O
ATOM   1798  OE2 GLU A 268     -29.008  64.183  -9.160  1.00  0.00           O
ATOM   1799  HN  GLU A 268     -24.325  65.132  -7.817  1.00  0.00           H
ATOM   1800  HA  GLU A 268     -26.959  65.492  -8.242  1.00  0.00           H
ATOM   1801  HB1 GLU A 268     -25.270  62.975  -8.338  1.00  0.00           H
ATOM   1802  HB2 GLU A 268     -25.519  63.958  -9.752  1.00  0.00           H
ATOM   1803  HG1 GLU A 268     -27.567  62.145  -8.386  1.00  0.00           H
ATOM   1804  HG2 GLU A 268     -26.679  62.038  -9.907  1.00  0.00           H
ATOM   1805  N   LEU A 269     -28.204  65.003  -6.214  1.00  0.00           N
ATOM   1806  CA  LEU A 269     -29.062  64.676  -5.076  1.00  0.00           C
ATOM   1807  C   LEU A 269     -30.303  63.964  -5.443  1.00  0.00           C
ATOM   1808  O   LEU A 269     -31.078  63.497  -4.599  1.00  0.00           O
ATOM   1809  CB  LEU A 269     -29.332  66.024  -4.289  1.00  0.00           C
ATOM   1810  CG  LEU A 269     -28.325  66.375  -3.208  1.00  0.00           C
ATOM   1811  CD1 LEU A 269     -28.299  65.374  -2.038  1.00  0.00           C
ATOM   1812  CD2 LEU A 269     -26.849  66.520  -3.728  1.00  0.00           C
ATOM   1813  HN  LEU A 269     -28.432  65.806  -6.758  1.00  0.00           H
ATOM   1814  HA  LEU A 269     -28.546  64.069  -4.347  1.00  0.00           H
ATOM   1815  HB1 LEU A 269     -30.288  65.947  -3.727  1.00  0.00           H
ATOM   1816  HB2 LEU A 269     -29.486  66.908  -4.945  1.00  0.00           H
ATOM   1817  HG  LEU A 269     -28.595  67.341  -2.730  1.00  0.00           H
ATOM   1818 1HD1 LEU A 269     -27.813  65.741  -1.109  1.00  0.00           H
ATOM   1819 2HD1 LEU A 269     -28.043  64.334  -2.334  1.00  0.00           H
ATOM   1820 3HD1 LEU A 269     -29.363  65.218  -1.760  1.00  0.00           H
ATOM   1821 1HD2 LEU A 269     -26.563  65.832  -4.552  1.00  0.00           H
ATOM   1822 2HD2 LEU A 269     -26.224  66.269  -2.845  1.00  0.00           H
ATOM   1823 3HD2 LEU A 269     -26.612  67.549  -4.078  1.00  0.00           H
ATOM   1824  N   GLY A 270     -30.519  63.683  -6.761  1.00  0.00           N
ATOM   1825  CA  GLY A 270     -31.625  62.897  -7.248  1.00  0.00           C
ATOM   1826  C   GLY A 270     -32.920  63.676  -7.343  1.00  0.00           C
ATOM   1827  O   GLY A 270     -34.027  63.201  -7.163  1.00  0.00           O
ATOM   1828  HN  GLY A 270     -29.817  63.956  -7.414  1.00  0.00           H
ATOM   1829  HA1 GLY A 270     -31.895  62.097  -6.573  1.00  0.00           H
ATOM   1830  HA2 GLY A 270     -31.432  62.591  -8.265  1.00  0.00           H
ATOM   1831  N   ASP A 271     -32.779  64.932  -7.705  1.00  0.00           N
ATOM   1832  CA  ASP A 271     -33.899  65.856  -7.945  1.00  0.00           C
ATOM   1833  C   ASP A 271     -34.941  65.262  -8.946  1.00  0.00           C
ATOM   1834  O   ASP A 271     -36.113  65.206  -8.592  1.00  0.00           O
ATOM   1835  CB  ASP A 271     -33.417  67.292  -8.304  1.00  0.00           C
ATOM   1836  CG  ASP A 271     -32.584  67.447  -9.608  1.00  0.00           C
ATOM   1837  OD1 ASP A 271     -32.233  68.569 -10.011  1.00  0.00           O
ATOM   1838  OD2 ASP A 271     -32.041  66.402 -10.080  1.00  0.00           O
ATOM   1839  HN  ASP A 271     -31.857  65.258  -7.900  1.00  0.00           H
ATOM   1840  HA  ASP A 271     -34.404  65.852  -6.991  1.00  0.00           H
ATOM   1841  HB1 ASP A 271     -32.778  67.688  -7.486  1.00  0.00           H
ATOM   1842  HB2 ASP A 271     -34.356  67.865  -8.463  1.00  0.00           H
ATOM   1843  N   THR A 272     -34.548  64.840 -10.249  1.00  0.00           N
ATOM   1844  CA  THR A 272     -35.483  64.302 -11.277  1.00  0.00           C
ATOM   1845  C   THR A 272     -34.918  63.298 -12.235  1.00  0.00           C
ATOM   1846  O   THR A 272     -33.892  63.539 -12.805  1.00  0.00           O
ATOM   1847  CB  THR A 272     -36.380  65.237 -12.012  1.00  0.00           C
ATOM   1848  CG2 THR A 272     -35.595  66.450 -12.689  1.00  0.00           C
ATOM   1849  OG1 THR A 272     -37.241  64.649 -12.991  1.00  0.00           O
ATOM   1850  HN  THR A 272     -33.578  64.900 -10.471  1.00  0.00           H
ATOM   1851  HA  THR A 272     -36.056  63.746 -10.550  1.00  0.00           H
ATOM   1852  HB  THR A 272     -37.040  65.671 -11.231  1.00  0.00           H
ATOM   1853  HG1 THR A 272     -37.662  63.908 -12.550  1.00  0.00           H
ATOM   1854 1HG2 THR A 272     -36.224  67.198 -13.217  1.00  0.00           H
ATOM   1855 2HG2 THR A 272     -34.845  66.046 -13.403  1.00  0.00           H
ATOM   1856 3HG2 THR A 272     -35.039  67.038 -11.929  1.00  0.00           H
ATOM   1857  N   VAL A 273     -35.610  62.144 -12.389  1.00  0.00           N
ATOM   1858  CA  VAL A 273     -35.075  60.976 -13.060  1.00  0.00           C
ATOM   1859  C   VAL A 273     -36.006  60.606 -14.324  1.00  0.00           C
ATOM   1860  O   VAL A 273     -36.005  59.572 -14.945  1.00  0.00           O
ATOM   1861  CB  VAL A 273     -35.061  59.867 -12.020  1.00  0.00           C
ATOM   1862  CG1 VAL A 273     -34.007  60.160 -10.910  1.00  0.00           C
ATOM   1863  CG2 VAL A 273     -36.480  59.722 -11.308  1.00  0.00           C
ATOM   1864  HN  VAL A 273     -36.378  62.064 -11.758  1.00  0.00           H
ATOM   1865  HA  VAL A 273     -34.102  61.188 -13.476  1.00  0.00           H
ATOM   1866  HB  VAL A 273     -34.899  58.925 -12.586  1.00  0.00           H
ATOM   1867 1HG1 VAL A 273     -33.017  60.134 -11.413  1.00  0.00           H
ATOM   1868 2HG1 VAL A 273     -34.029  59.443 -10.063  1.00  0.00           H
ATOM   1869 3HG1 VAL A 273     -34.176  61.170 -10.482  1.00  0.00           H
ATOM   1870 1HG2 VAL A 273     -36.846  60.633 -10.789  1.00  0.00           H
ATOM   1871 2HG2 VAL A 273     -36.357  58.929 -10.538  1.00  0.00           H
ATOM   1872 3HG2 VAL A 273     -37.128  59.258 -12.081  1.00  0.00           H
ATOM   1873  N   VAL A 274     -36.847  61.556 -14.665  1.00  0.00           N
ATOM   1874  CA  VAL A 274     -37.696  61.551 -15.869  1.00  0.00           C
ATOM   1875  C   VAL A 274     -37.111  61.027 -17.239  1.00  0.00           C
ATOM   1876  O   VAL A 274     -35.982  61.355 -17.651  1.00  0.00           O
ATOM   1877  CB  VAL A 274     -38.438  62.891 -16.089  1.00  0.00           C
ATOM   1878  CG1 VAL A 274     -39.069  63.126 -17.510  1.00  0.00           C
ATOM   1879  CG2 VAL A 274     -39.541  63.002 -14.976  1.00  0.00           C
ATOM   1880  HN  VAL A 274     -36.816  62.375 -14.097  1.00  0.00           H
ATOM   1881  HA  VAL A 274     -38.477  60.871 -15.564  1.00  0.00           H
ATOM   1882  HB  VAL A 274     -37.734  63.700 -15.799  1.00  0.00           H
ATOM   1883 1HG1 VAL A 274     -39.415  64.183 -17.506  1.00  0.00           H
ATOM   1884 2HG1 VAL A 274     -39.961  62.464 -17.540  1.00  0.00           H
ATOM   1885 3HG1 VAL A 274     -38.383  62.892 -18.352  1.00  0.00           H
ATOM   1886 1HG2 VAL A 274     -39.897  64.053 -14.913  1.00  0.00           H
ATOM   1887 2HG2 VAL A 274     -39.052  62.737 -14.014  1.00  0.00           H
ATOM   1888 3HG2 VAL A 274     -40.399  62.317 -15.148  1.00  0.00           H
ATOM   1889  N   LEU A 275     -37.991  60.164 -17.822  1.00  0.00           N
ATOM   1890  CA  LEU A 275     -37.610  59.436 -18.979  1.00  0.00           C
ATOM   1891  C   LEU A 275     -37.705  60.269 -20.237  1.00  0.00           C
ATOM   1892  O   LEU A 275     -38.640  61.018 -20.339  1.00  0.00           O
ATOM   1893  CB  LEU A 275     -38.186  58.034 -18.993  1.00  0.00           C
ATOM   1894  CG  LEU A 275     -38.095  57.235 -17.710  1.00  0.00           C
ATOM   1895  CD1 LEU A 275     -38.972  55.996 -17.846  1.00  0.00           C
ATOM   1896  CD2 LEU A 275     -36.669  56.736 -17.353  1.00  0.00           C
ATOM   1897  HN  LEU A 275     -38.939  60.081 -17.526  1.00  0.00           H
ATOM   1898  HA  LEU A 275     -36.542  59.312 -18.877  1.00  0.00           H
ATOM   1899  HB1 LEU A 275     -37.869  57.376 -19.831  1.00  0.00           H
ATOM   1900  HB2 LEU A 275     -39.283  58.178 -19.099  1.00  0.00           H
ATOM   1901  HG  LEU A 275     -38.385  57.849 -16.830  1.00  0.00           H
ATOM   1902 1HD1 LEU A 275     -38.784  55.416 -18.775  1.00  0.00           H
ATOM   1903 2HD1 LEU A 275     -40.022  56.354 -17.920  1.00  0.00           H
ATOM   1904 3HD1 LEU A 275     -38.898  55.233 -17.041  1.00  0.00           H
ATOM   1905 1HD2 LEU A 275     -36.421  55.866 -17.996  1.00  0.00           H
ATOM   1906 2HD2 LEU A 275     -36.773  56.378 -16.307  1.00  0.00           H
ATOM   1907 3HD2 LEU A 275     -35.974  57.601 -17.420  1.00  0.00           H
ATOM   1908  N   GLY A 276     -36.701  60.237 -21.062  1.00  0.00           N
ATOM   1909  CA  GLY A 276     -36.669  60.973 -22.313  1.00  0.00           C
ATOM   1910  C   GLY A 276     -36.149  62.424 -22.195  1.00  0.00           C
ATOM   1911  O   GLY A 276     -36.581  63.386 -22.912  1.00  0.00           O
ATOM   1912  HN  GLY A 276     -35.879  59.708 -20.865  1.00  0.00           H
ATOM   1913  HA1 GLY A 276     -37.654  61.005 -22.754  1.00  0.00           H
ATOM   1914  HA2 GLY A 276     -35.938  60.358 -22.817  1.00  0.00           H
ATOM   1915  N   SER A 277     -35.237  62.643 -21.203  1.00  0.00           N
ATOM   1916  CA  SER A 277     -34.978  63.951 -20.725  1.00  0.00           C
ATOM   1917  C   SER A 277     -33.780  63.884 -19.800  1.00  0.00           C
ATOM   1918  O   SER A 277     -33.901  63.229 -18.796  1.00  0.00           O
ATOM   1919  CB  SER A 277     -36.203  64.428 -19.873  1.00  0.00           C
ATOM   1920  OG  SER A 277     -35.924  65.595 -19.144  1.00  0.00           O
ATOM   1921  HN  SER A 277     -34.910  61.885 -20.643  1.00  0.00           H
ATOM   1922  HA  SER A 277     -34.797  64.729 -21.451  1.00  0.00           H
ATOM   1923  HB1 SER A 277     -36.550  63.573 -19.254  1.00  0.00           H
ATOM   1924  HB2 SER A 277     -37.083  64.697 -20.495  1.00  0.00           H
ATOM   1925  HG1 SER A 277     -35.939  66.318 -19.775  1.00  0.00           H
ATOM   1926  N   GLN A 278     -32.643  64.501 -20.116  1.00  0.00           N
ATOM   1927  CA  GLN A 278     -31.505  64.701 -19.185  1.00  0.00           C
ATOM   1928  C   GLN A 278     -30.677  63.469 -18.784  1.00  0.00           C
ATOM   1929  O   GLN A 278     -31.225  62.460 -18.421  1.00  0.00           O
ATOM   1930  CB  GLN A 278     -32.039  65.657 -18.020  1.00  0.00           C
ATOM   1931  CG  GLN A 278     -32.762  66.978 -18.431  1.00  0.00           C
ATOM   1932  CD  GLN A 278     -31.933  68.025 -19.289  1.00  0.00           C
ATOM   1933  NE2 GLN A 278     -32.598  69.023 -19.942  1.00  0.00           N
ATOM   1934  OE1 GLN A 278     -30.727  67.997 -19.311  1.00  0.00           O
ATOM   1935  HN  GLN A 278     -32.499  64.998 -20.969  1.00  0.00           H
ATOM   1936  HA  GLN A 278     -30.757  65.281 -19.703  1.00  0.00           H
ATOM   1937  HB1 GLN A 278     -31.171  65.985 -17.408  1.00  0.00           H
ATOM   1938  HB2 GLN A 278     -32.780  65.085 -17.424  1.00  0.00           H
ATOM   1939  HG1 GLN A 278     -33.188  67.474 -17.532  1.00  0.00           H
ATOM   1940  HG2 GLN A 278     -33.650  66.734 -19.053  1.00  0.00           H
ATOM   1941 1HE2 GLN A 278     -32.230  69.541 -20.715  1.00  0.00           H
ATOM   1942 2HE2 GLN A 278     -33.455  69.385 -19.577  1.00  0.00           H
ATOM   1943  N   ASN A 279     -29.330  63.524 -18.932  1.00  0.00           N
ATOM   1944  CA  ASN A 279     -28.317  62.547 -18.559  1.00  0.00           C
ATOM   1945  C   ASN A 279     -28.681  61.556 -17.432  1.00  0.00           C
ATOM   1946  O   ASN A 279     -29.084  61.881 -16.354  1.00  0.00           O
ATOM   1947  CB  ASN A 279     -26.849  63.058 -18.401  1.00  0.00           C
ATOM   1948  CG  ASN A 279     -26.374  63.800 -19.613  1.00  0.00           C
ATOM   1949  ND2 ASN A 279     -25.247  64.512 -19.431  1.00  0.00           N
ATOM   1950  OD1 ASN A 279     -26.971  63.804 -20.697  1.00  0.00           O
ATOM   1951  HN  ASN A 279     -28.958  64.387 -19.265  1.00  0.00           H
ATOM   1952  HA  ASN A 279     -28.261  61.862 -19.392  1.00  0.00           H
ATOM   1953  HB1 ASN A 279     -26.119  62.241 -18.211  1.00  0.00           H
ATOM   1954  HB2 ASN A 279     -26.866  63.806 -17.581  1.00  0.00           H
ATOM   1955 1HD2 ASN A 279     -24.891  65.188 -20.077  1.00  0.00           H
ATOM   1956 2HD2 ASN A 279     -24.625  64.130 -18.748  1.00  0.00           H
ATOM   1957  N   LYS A 280     -28.379  60.312 -17.704  1.00  0.00           N
ATOM   1958  CA  LYS A 280     -28.703  59.127 -16.862  1.00  0.00           C
ATOM   1959  C   LYS A 280     -27.472  58.347 -16.625  1.00  0.00           C
ATOM   1960  O   LYS A 280     -27.478  57.273 -16.113  1.00  0.00           O
ATOM   1961  CB  LYS A 280     -29.616  58.147 -17.592  1.00  0.00           C
ATOM   1962  CG  LYS A 280     -30.996  58.746 -17.990  1.00  0.00           C
ATOM   1963  CD  LYS A 280     -31.805  59.096 -16.722  1.00  0.00           C
ATOM   1964  CE  LYS A 280     -33.262  59.556 -17.049  1.00  0.00           C
ATOM   1965  NZ  LYS A 280     -33.314  60.764 -17.823  1.00  0.00           N
ATOM   1966  HN  LYS A 280     -27.857  60.140 -18.536  1.00  0.00           H
ATOM   1967  HA  LYS A 280     -29.201  59.453 -15.961  1.00  0.00           H
ATOM   1968  HB1 LYS A 280     -29.955  57.346 -16.901  1.00  0.00           H
ATOM   1969  HB2 LYS A 280     -29.186  57.766 -18.543  1.00  0.00           H
ATOM   1970  HG1 LYS A 280     -31.585  57.993 -18.556  1.00  0.00           H
ATOM   1971  HG2 LYS A 280     -30.884  59.611 -18.679  1.00  0.00           H
ATOM   1972  HD1 LYS A 280     -31.292  59.901 -16.155  1.00  0.00           H
ATOM   1973  HD2 LYS A 280     -31.718  58.169 -16.116  1.00  0.00           H
ATOM   1974  HE1 LYS A 280     -33.794  59.826 -16.111  1.00  0.00           H
ATOM   1975  HE2 LYS A 280     -33.808  58.760 -17.599  1.00  0.00           H
ATOM   1976  HZ1 LYS A 280     -32.622  61.499 -17.575  1.00  0.00           H
ATOM   1977  HZ2 LYS A 280     -34.281  61.143 -17.794  1.00  0.00           H
ATOM   1978  HZ3 LYS A 280     -33.055  60.491 -18.793  1.00  0.00           H
ATOM   1979  N   ALA A 281     -26.342  59.015 -16.959  1.00  0.00           N
ATOM   1980  CA  ALA A 281     -25.010  58.481 -16.760  1.00  0.00           C
ATOM   1981  C   ALA A 281     -24.808  58.222 -15.265  1.00  0.00           C
ATOM   1982  O   ALA A 281     -24.422  57.154 -14.779  1.00  0.00           O
ATOM   1983  CB  ALA A 281     -24.049  59.559 -17.274  1.00  0.00           C
ATOM   1984  HN  ALA A 281     -26.447  59.822 -17.534  1.00  0.00           H
ATOM   1985  HA  ALA A 281     -24.811  57.540 -17.253  1.00  0.00           H
ATOM   1986  HB1 ALA A 281     -24.195  59.790 -18.351  1.00  0.00           H
ATOM   1987  HB2 ALA A 281     -23.040  59.129 -17.096  1.00  0.00           H
ATOM   1988  HB3 ALA A 281     -24.172  60.580 -16.855  1.00  0.00           H
ATOM   1989  N   CYS A 282     -25.162  59.188 -14.337  1.00  0.00           N
ATOM   1990  CA  CYS A 282     -24.999  58.926 -12.881  1.00  0.00           C
ATOM   1991  C   CYS A 282     -25.945  57.865 -12.350  1.00  0.00           C
ATOM   1992  O   CYS A 282     -25.588  56.994 -11.610  1.00  0.00           O
ATOM   1993  CB  CYS A 282     -25.125  60.228 -12.159  1.00  0.00           C
ATOM   1994  SG  CYS A 282     -24.571  60.495 -10.380  1.00  0.00           S
ATOM   1995  HN  CYS A 282     -25.463  60.131 -14.459  1.00  0.00           H
ATOM   1996  HA  CYS A 282     -24.037  58.443 -12.797  1.00  0.00           H
ATOM   1997  HB1 CYS A 282     -26.126  60.689 -12.293  1.00  0.00           H
ATOM   1998  HB2 CYS A 282     -24.448  60.966 -12.640  1.00  0.00           H
ATOM   1999  N   THR A 283     -27.151  57.867 -12.898  1.00  0.00           N
ATOM   2000  CA  THR A 283     -28.217  56.976 -12.578  1.00  0.00           C
ATOM   2001  C   THR A 283     -27.710  55.534 -12.878  1.00  0.00           C
ATOM   2002  O   THR A 283     -27.735  54.654 -11.985  1.00  0.00           O
ATOM   2003  CB  THR A 283     -29.488  57.066 -13.478  1.00  0.00           C
ATOM   2004  CG2 THR A 283     -30.538  56.138 -13.066  1.00  0.00           C
ATOM   2005  OG1 THR A 283     -30.110  58.259 -13.194  1.00  0.00           O
ATOM   2006  HN  THR A 283     -27.312  58.637 -13.510  1.00  0.00           H
ATOM   2007  HA  THR A 283     -28.554  57.116 -11.561  1.00  0.00           H
ATOM   2008  HB  THR A 283     -29.149  56.934 -14.527  1.00  0.00           H
ATOM   2009  HG1 THR A 283     -29.435  58.939 -13.130  1.00  0.00           H
ATOM   2010 1HG2 THR A 283     -30.379  55.175 -13.596  1.00  0.00           H
ATOM   2011 2HG2 THR A 283     -31.607  56.254 -13.345  1.00  0.00           H
ATOM   2012 3HG2 THR A 283     -30.689  55.930 -11.985  1.00  0.00           H
ATOM   2013  N   VAL A 284     -27.178  55.252 -14.082  1.00  0.00           N
ATOM   2014  CA  VAL A 284     -26.915  53.852 -14.526  1.00  0.00           C
ATOM   2015  C   VAL A 284     -25.842  53.238 -13.632  1.00  0.00           C
ATOM   2016  O   VAL A 284     -26.096  52.132 -13.098  1.00  0.00           O
ATOM   2017  CB  VAL A 284     -26.561  53.696 -16.001  1.00  0.00           C
ATOM   2018  CG1 VAL A 284     -26.027  52.352 -16.327  1.00  0.00           C
ATOM   2019  CG2 VAL A 284     -27.839  53.975 -16.682  1.00  0.00           C
ATOM   2020  HN  VAL A 284     -27.100  56.001 -14.735  1.00  0.00           H
ATOM   2021  HA  VAL A 284     -27.823  53.362 -14.205  1.00  0.00           H
ATOM   2022  HB  VAL A 284     -25.910  54.550 -16.283  1.00  0.00           H
ATOM   2023 1HG1 VAL A 284     -25.032  52.117 -15.891  1.00  0.00           H
ATOM   2024 2HG1 VAL A 284     -25.906  52.360 -17.432  1.00  0.00           H
ATOM   2025 3HG1 VAL A 284     -26.642  51.510 -15.945  1.00  0.00           H
ATOM   2026 1HG2 VAL A 284     -28.224  55.001 -16.501  1.00  0.00           H
ATOM   2027 2HG2 VAL A 284     -28.632  53.224 -16.484  1.00  0.00           H
ATOM   2028 3HG2 VAL A 284     -27.671  53.967 -17.780  1.00  0.00           H
ATOM   2029  N   LEU A 285     -24.759  53.976 -13.377  1.00  0.00           N
ATOM   2030  CA  LEU A 285     -23.603  53.586 -12.600  1.00  0.00           C
ATOM   2031  C   LEU A 285     -23.906  53.132 -11.154  1.00  0.00           C
ATOM   2032  O   LEU A 285     -23.532  52.066 -10.645  1.00  0.00           O
ATOM   2033  CB  LEU A 285     -22.435  54.612 -12.586  1.00  0.00           C
ATOM   2034  CG  LEU A 285     -21.714  54.991 -13.951  1.00  0.00           C
ATOM   2035  CD1 LEU A 285     -20.805  56.229 -13.850  1.00  0.00           C
ATOM   2036  CD2 LEU A 285     -20.932  53.764 -14.505  1.00  0.00           C
ATOM   2037  HN  LEU A 285     -24.647  54.887 -13.765  1.00  0.00           H
ATOM   2038  HA  LEU A 285     -23.322  52.655 -13.070  1.00  0.00           H
ATOM   2039  HB1 LEU A 285     -21.657  54.304 -11.855  1.00  0.00           H
ATOM   2040  HB2 LEU A 285     -22.868  55.506 -12.089  1.00  0.00           H
ATOM   2041  HG  LEU A 285     -22.488  55.345 -14.665  1.00  0.00           H
ATOM   2042 1HD1 LEU A 285     -20.346  56.656 -14.767  1.00  0.00           H
ATOM   2043 2HD1 LEU A 285     -19.979  55.988 -13.147  1.00  0.00           H
ATOM   2044 3HD1 LEU A 285     -21.409  57.047 -13.402  1.00  0.00           H
ATOM   2045 1HD2 LEU A 285     -20.043  53.587 -13.863  1.00  0.00           H
ATOM   2046 2HD2 LEU A 285     -20.555  54.065 -15.505  1.00  0.00           H
ATOM   2047 3HD2 LEU A 285     -21.600  52.907 -14.739  1.00  0.00           H
ATOM   2048  N   PHE A 286     -24.707  54.058 -10.530  1.00  0.00           N
ATOM   2049  CA  PHE A 286     -25.392  53.984  -9.236  1.00  0.00           C
ATOM   2050  C   PHE A 286     -26.169  52.654  -9.269  1.00  0.00           C
ATOM   2051  O   PHE A 286     -25.892  51.775  -8.434  1.00  0.00           O
ATOM   2052  CB  PHE A 286     -26.230  55.298  -8.996  1.00  0.00           C
ATOM   2053  CG  PHE A 286     -27.333  55.170  -7.884  1.00  0.00           C
ATOM   2054  CD1 PHE A 286     -28.724  54.960  -8.088  1.00  0.00           C
ATOM   2055  CD2 PHE A 286     -26.839  55.408  -6.618  1.00  0.00           C
ATOM   2056  CE1 PHE A 286     -29.570  54.913  -6.972  1.00  0.00           C
ATOM   2057  CE2 PHE A 286     -27.658  55.218  -5.507  1.00  0.00           C
ATOM   2058  CZ  PHE A 286     -29.049  54.998  -5.674  1.00  0.00           C
ATOM   2059  HN  PHE A 286     -25.009  54.779 -11.150  1.00  0.00           H
ATOM   2060  HA  PHE A 286     -24.686  53.916  -8.422  1.00  0.00           H
ATOM   2061  HB1 PHE A 286     -26.908  55.516  -9.848  1.00  0.00           H
ATOM   2062  HB2 PHE A 286     -25.575  56.182  -8.842  1.00  0.00           H
ATOM   2063  HD1 PHE A 286     -29.058  54.926  -9.114  1.00  0.00           H
ATOM   2064  HD2 PHE A 286     -25.789  55.653  -6.562  1.00  0.00           H
ATOM   2065  HE1 PHE A 286     -30.611  54.704  -7.165  1.00  0.00           H
ATOM   2066  HE2 PHE A 286     -27.356  55.434  -4.493  1.00  0.00           H
ATOM   2067  HZ  PHE A 286     -29.767  55.094  -4.873  1.00  0.00           H
ATOM   2068  N   MET A 287     -27.096  52.428 -10.212  1.00  0.00           N
ATOM   2069  CA  MET A 287     -27.916  51.233 -10.347  1.00  0.00           C
ATOM   2070  C   MET A 287     -27.207  49.920 -10.611  1.00  0.00           C
ATOM   2071  O   MET A 287     -27.615  48.827 -10.233  1.00  0.00           O
ATOM   2072  CB  MET A 287     -29.105  51.549 -11.330  1.00  0.00           C
ATOM   2073  CG  MET A 287     -30.239  52.484 -10.793  1.00  0.00           C
ATOM   2074  SD  MET A 287     -31.672  52.562 -11.707  1.00  0.00           S
ATOM   2075  CE  MET A 287     -32.399  53.840 -10.582  1.00  0.00           C
ATOM   2076  HN  MET A 287     -27.180  53.154 -10.889  1.00  0.00           H
ATOM   2077  HA  MET A 287     -28.326  51.136  -9.354  1.00  0.00           H
ATOM   2078  HB1 MET A 287     -29.662  50.591 -11.412  1.00  0.00           H
ATOM   2079  HB2 MET A 287     -28.723  51.842 -12.331  1.00  0.00           H
ATOM   2080  HG1 MET A 287     -29.769  53.487 -10.886  1.00  0.00           H
ATOM   2081  HG2 MET A 287     -30.561  52.331  -9.741  1.00  0.00           H
ATOM   2082  HE1 MET A 287     -32.958  53.316  -9.778  1.00  0.00           H
ATOM   2083  HE2 MET A 287     -33.169  54.452 -11.097  1.00  0.00           H
ATOM   2084  HE3 MET A 287     -31.636  54.570 -10.236  1.00  0.00           H
ATOM   2085  N   LEU A 288     -26.184  50.052 -11.416  1.00  0.00           N
ATOM   2086  CA  LEU A 288     -25.390  48.914 -11.782  1.00  0.00           C
ATOM   2087  C   LEU A 288     -24.545  48.348 -10.604  1.00  0.00           C
ATOM   2088  O   LEU A 288     -24.533  47.091 -10.400  1.00  0.00           O
ATOM   2089  CB  LEU A 288     -24.496  49.430 -12.971  1.00  0.00           C
ATOM   2090  CG  LEU A 288     -23.570  48.405 -13.751  1.00  0.00           C
ATOM   2091  CD1 LEU A 288     -23.361  49.069 -15.147  1.00  0.00           C
ATOM   2092  CD2 LEU A 288     -22.212  48.109 -13.050  1.00  0.00           C
ATOM   2093  HN  LEU A 288     -25.993  50.926 -11.855  1.00  0.00           H
ATOM   2094  HA  LEU A 288     -25.936  48.036 -12.094  1.00  0.00           H
ATOM   2095  HB1 LEU A 288     -23.784  50.220 -12.647  1.00  0.00           H
ATOM   2096  HB2 LEU A 288     -25.116  49.899 -13.765  1.00  0.00           H
ATOM   2097  HG  LEU A 288     -24.211  47.525 -13.972  1.00  0.00           H
ATOM   2098 1HD1 LEU A 288     -23.052  50.124 -14.993  1.00  0.00           H
ATOM   2099 2HD1 LEU A 288     -24.302  49.129 -15.735  1.00  0.00           H
ATOM   2100 3HD1 LEU A 288     -22.630  48.575 -15.823  1.00  0.00           H
ATOM   2101 1HD2 LEU A 288     -22.333  47.346 -12.251  1.00  0.00           H
ATOM   2102 2HD2 LEU A 288     -21.894  49.057 -12.568  1.00  0.00           H
ATOM   2103 3HD2 LEU A 288     -21.492  47.725 -13.806  1.00  0.00           H
ATOM   2104  N   LEU A 289     -23.856  49.203  -9.820  1.00  0.00           N
ATOM   2105  CA  LEU A 289     -23.172  48.867  -8.520  1.00  0.00           C
ATOM   2106  C   LEU A 289     -24.120  48.392  -7.431  1.00  0.00           C
ATOM   2107  O   LEU A 289     -23.914  47.416  -6.724  1.00  0.00           O
ATOM   2108  CB  LEU A 289     -22.287  50.191  -8.138  1.00  0.00           C
ATOM   2109  CG  LEU A 289     -21.022  50.322  -9.088  1.00  0.00           C
ATOM   2110  CD1 LEU A 289     -20.394  51.653  -8.802  1.00  0.00           C
ATOM   2111  CD2 LEU A 289     -20.041  49.165  -8.854  1.00  0.00           C
ATOM   2112  HN  LEU A 289     -23.935  50.186  -9.963  1.00  0.00           H
ATOM   2113  HA  LEU A 289     -22.470  48.073  -8.729  1.00  0.00           H
ATOM   2114  HB1 LEU A 289     -21.759  50.242  -7.162  1.00  0.00           H
ATOM   2115  HB2 LEU A 289     -22.992  51.014  -8.382  1.00  0.00           H
ATOM   2116  HG  LEU A 289     -21.326  50.244 -10.154  1.00  0.00           H
ATOM   2117 1HD1 LEU A 289     -20.915  52.504  -9.289  1.00  0.00           H
ATOM   2118 2HD1 LEU A 289     -19.337  51.710  -9.139  1.00  0.00           H
ATOM   2119 3HD1 LEU A 289     -20.253  51.953  -7.741  1.00  0.00           H
ATOM   2120 1HD2 LEU A 289     -19.705  49.056  -7.800  1.00  0.00           H
ATOM   2121 2HD2 LEU A 289     -19.137  49.251  -9.495  1.00  0.00           H
ATOM   2122 3HD2 LEU A 289     -20.441  48.179  -9.174  1.00  0.00           H
ATOM   2123  N   TYR A 290     -25.329  49.032  -7.307  1.00  0.00           N
ATOM   2124  CA  TYR A 290     -26.307  48.468  -6.481  1.00  0.00           C
ATOM   2125  C   TYR A 290     -26.748  47.084  -6.866  1.00  0.00           C
ATOM   2126  O   TYR A 290     -26.881  46.179  -6.061  1.00  0.00           O
ATOM   2127  CB  TYR A 290     -27.484  49.482  -6.441  1.00  0.00           C
ATOM   2128  CG  TYR A 290     -28.642  48.999  -5.558  1.00  0.00           C
ATOM   2129  CD1 TYR A 290     -29.758  48.338  -6.135  1.00  0.00           C
ATOM   2130  CD2 TYR A 290     -28.499  48.968  -4.093  1.00  0.00           C
ATOM   2131  CE1 TYR A 290     -30.756  47.750  -5.288  1.00  0.00           C
ATOM   2132  CE2 TYR A 290     -29.465  48.258  -3.331  1.00  0.00           C
ATOM   2133  CZ  TYR A 290     -30.564  47.609  -3.982  1.00  0.00           C
ATOM   2134  OH  TYR A 290     -31.427  46.802  -3.235  1.00  0.00           O
ATOM   2135  HN  TYR A 290     -25.612  49.877  -7.754  1.00  0.00           H
ATOM   2136  HA  TYR A 290     -25.857  48.438  -5.500  1.00  0.00           H
ATOM   2137  HB1 TYR A 290     -27.869  49.741  -7.451  1.00  0.00           H
ATOM   2138  HB2 TYR A 290     -27.063  50.423  -6.029  1.00  0.00           H
ATOM   2139  HD1 TYR A 290     -29.903  48.136  -7.186  1.00  0.00           H
ATOM   2140  HD2 TYR A 290     -27.620  49.347  -3.593  1.00  0.00           H
ATOM   2141  HE1 TYR A 290     -31.586  47.215  -5.725  1.00  0.00           H
ATOM   2142  HE2 TYR A 290     -29.363  48.254  -2.256  1.00  0.00           H
ATOM   2143  HH  TYR A 290     -31.340  46.951  -2.291  1.00  0.00           H
ATOM   2144  N   PHE A 291     -26.969  46.825  -8.162  1.00  0.00           N
ATOM   2145  CA  PHE A 291     -27.247  45.450  -8.650  1.00  0.00           C
ATOM   2146  C   PHE A 291     -26.127  44.401  -8.373  1.00  0.00           C
ATOM   2147  O   PHE A 291     -26.336  43.252  -7.966  1.00  0.00           O
ATOM   2148  CB  PHE A 291     -27.793  45.566 -10.099  1.00  0.00           C
ATOM   2149  CG  PHE A 291     -28.162  44.387 -10.848  1.00  0.00           C
ATOM   2150  CD1 PHE A 291     -27.166  43.467 -11.105  1.00  0.00           C
ATOM   2151  CD2 PHE A 291     -29.423  44.285 -11.397  1.00  0.00           C
ATOM   2152  CE1 PHE A 291     -27.478  42.252 -11.725  1.00  0.00           C
ATOM   2153  CE2 PHE A 291     -29.751  43.117 -12.132  1.00  0.00           C
ATOM   2154  CZ  PHE A 291     -28.748  42.161 -12.376  1.00  0.00           C
ATOM   2155  HN  PHE A 291     -27.061  47.580  -8.806  1.00  0.00           H
ATOM   2156  HA  PHE A 291     -28.076  45.091  -8.059  1.00  0.00           H
ATOM   2157  HB1 PHE A 291     -27.056  46.045 -10.780  1.00  0.00           H
ATOM   2158  HB2 PHE A 291     -28.671  46.242 -10.016  1.00  0.00           H
ATOM   2159  HD1 PHE A 291     -26.141  43.551 -10.773  1.00  0.00           H
ATOM   2160  HD2 PHE A 291     -30.104  45.064 -11.088  1.00  0.00           H
ATOM   2161  HE1 PHE A 291     -26.627  41.597 -11.840  1.00  0.00           H
ATOM   2162  HE2 PHE A 291     -30.736  43.101 -12.574  1.00  0.00           H
ATOM   2163  HZ  PHE A 291     -29.043  41.213 -12.803  1.00  0.00           H
ATOM   2164  N   PHE A 292     -24.827  44.726  -8.501  1.00  0.00           N
ATOM   2165  CA  PHE A 292     -23.654  44.008  -8.083  1.00  0.00           C
ATOM   2166  C   PHE A 292     -23.646  43.700  -6.602  1.00  0.00           C
ATOM   2167  O   PHE A 292     -23.336  42.554  -6.191  1.00  0.00           O
ATOM   2168  CB  PHE A 292     -22.366  44.572  -8.690  1.00  0.00           C
ATOM   2169  CG  PHE A 292     -21.068  44.002  -8.094  1.00  0.00           C
ATOM   2170  CD1 PHE A 292     -20.645  42.669  -8.331  1.00  0.00           C
ATOM   2171  CD2 PHE A 292     -20.112  44.846  -7.449  1.00  0.00           C
ATOM   2172  CE1 PHE A 292     -19.520  42.148  -7.740  1.00  0.00           C
ATOM   2173  CE2 PHE A 292     -18.936  44.366  -6.905  1.00  0.00           C
ATOM   2174  CZ  PHE A 292     -18.652  42.984  -6.954  1.00  0.00           C
ATOM   2175  HN  PHE A 292     -24.746  45.642  -8.884  1.00  0.00           H
ATOM   2176  HA  PHE A 292     -23.776  42.986  -8.411  1.00  0.00           H
ATOM   2177  HB1 PHE A 292     -22.555  45.667  -8.671  1.00  0.00           H
ATOM   2178  HB2 PHE A 292     -22.383  44.285  -9.763  1.00  0.00           H
ATOM   2179  HD1 PHE A 292     -21.288  41.945  -8.811  1.00  0.00           H
ATOM   2180  HD2 PHE A 292     -20.314  45.889  -7.253  1.00  0.00           H
ATOM   2181  HE1 PHE A 292     -19.309  41.091  -7.808  1.00  0.00           H
ATOM   2182  HE2 PHE A 292     -18.253  45.020  -6.386  1.00  0.00           H
ATOM   2183  HZ  PHE A 292     -17.871  42.543  -6.353  1.00  0.00           H
ATOM   2184  N   THR A 293     -23.928  44.681  -5.784  1.00  0.00           N
ATOM   2185  CA  THR A 293     -23.912  44.707  -4.327  1.00  0.00           C
ATOM   2186  C   THR A 293     -24.997  43.827  -3.740  1.00  0.00           C
ATOM   2187  O   THR A 293     -24.635  43.065  -2.833  1.00  0.00           O
ATOM   2188  CB  THR A 293     -24.117  46.112  -3.767  1.00  0.00           C
ATOM   2189  CG2 THR A 293     -24.590  46.234  -2.292  1.00  0.00           C
ATOM   2190  OG1 THR A 293     -22.955  46.923  -4.029  1.00  0.00           O
ATOM   2191  HN  THR A 293     -24.043  45.547  -6.265  1.00  0.00           H
ATOM   2192  HA  THR A 293     -23.031  44.222  -3.935  1.00  0.00           H
ATOM   2193  HB  THR A 293     -24.953  46.535  -4.364  1.00  0.00           H
ATOM   2194  HG1 THR A 293     -22.896  46.952  -4.987  1.00  0.00           H
ATOM   2195 1HG2 THR A 293     -25.661  45.996  -2.115  1.00  0.00           H
ATOM   2196 2HG2 THR A 293     -24.341  47.266  -1.967  1.00  0.00           H
ATOM   2197 3HG2 THR A 293     -24.009  45.539  -1.648  1.00  0.00           H
ATOM   2198  N   MET A 294     -26.192  43.796  -4.282  1.00  0.00           N
ATOM   2199  CA  MET A 294     -27.251  42.781  -4.030  1.00  0.00           C
ATOM   2200  C   MET A 294     -26.977  41.344  -4.445  1.00  0.00           C
ATOM   2201  O   MET A 294     -27.116  40.424  -3.688  1.00  0.00           O
ATOM   2202  CB  MET A 294     -28.578  43.258  -4.593  1.00  0.00           C
ATOM   2203  CG  MET A 294     -29.350  44.357  -3.797  1.00  0.00           C
ATOM   2204  SD  MET A 294     -29.201  44.255  -1.959  1.00  0.00           S
ATOM   2205  CE  MET A 294     -29.943  42.647  -1.924  1.00  0.00           C
ATOM   2206  HN  MET A 294     -26.284  44.392  -5.075  1.00  0.00           H
ATOM   2207  HA  MET A 294     -27.418  42.669  -2.968  1.00  0.00           H
ATOM   2208  HB1 MET A 294     -29.290  42.411  -4.685  1.00  0.00           H
ATOM   2209  HB2 MET A 294     -28.392  43.782  -5.555  1.00  0.00           H
ATOM   2210  HG1 MET A 294     -30.438  44.434  -4.007  1.00  0.00           H
ATOM   2211  HG2 MET A 294     -28.864  45.289  -4.156  1.00  0.00           H
ATOM   2212  HE1 MET A 294     -30.383  42.469  -0.920  1.00  0.00           H
ATOM   2213  HE2 MET A 294     -29.253  41.862  -2.300  1.00  0.00           H
ATOM   2214  HE3 MET A 294     -30.763  42.438  -2.643  1.00  0.00           H
ATOM   2215  N   ALA A 295     -26.402  41.120  -5.654  1.00  0.00           N
ATOM   2216  CA  ALA A 295     -26.132  39.800  -6.193  1.00  0.00           C
ATOM   2217  C   ALA A 295     -25.276  38.822  -5.425  1.00  0.00           C
ATOM   2218  O   ALA A 295     -25.473  37.635  -5.451  1.00  0.00           O
ATOM   2219  CB  ALA A 295     -25.526  39.891  -7.586  1.00  0.00           C
ATOM   2220  HN  ALA A 295     -26.403  41.826  -6.359  1.00  0.00           H
ATOM   2221  HA  ALA A 295     -27.130  39.393  -6.261  1.00  0.00           H
ATOM   2222  HB1 ALA A 295     -25.484  38.891  -8.069  1.00  0.00           H
ATOM   2223  HB2 ALA A 295     -24.457  40.155  -7.432  1.00  0.00           H
ATOM   2224  HB3 ALA A 295     -25.940  40.683  -8.245  1.00  0.00           H
ATOM   2225  N   GLY A 296     -24.157  39.291  -4.783  1.00  0.00           N
ATOM   2226  CA  GLY A 296     -23.263  38.432  -3.974  1.00  0.00           C
ATOM   2227  C   GLY A 296     -23.813  37.712  -2.870  1.00  0.00           C
ATOM   2228  O   GLY A 296     -23.798  36.500  -2.741  1.00  0.00           O
ATOM   2229  HN  GLY A 296     -23.863  40.234  -4.920  1.00  0.00           H
ATOM   2230  HA1 GLY A 296     -22.539  39.102  -3.536  1.00  0.00           H
ATOM   2231  HA2 GLY A 296     -22.851  37.715  -4.669  1.00  0.00           H
ATOM   2232  N   THR A 297     -24.565  38.455  -2.007  1.00  0.00           N
ATOM   2233  CA  THR A 297     -25.278  38.089  -0.779  1.00  0.00           C
ATOM   2234  C   THR A 297     -26.443  37.233  -1.150  1.00  0.00           C
ATOM   2235  O   THR A 297     -26.687  36.139  -0.636  1.00  0.00           O
ATOM   2236  CB  THR A 297     -25.822  39.163   0.120  1.00  0.00           C
ATOM   2237  CG2 THR A 297     -25.627  38.780   1.592  1.00  0.00           C
ATOM   2238  OG1 THR A 297     -25.055  40.339  -0.042  1.00  0.00           O
ATOM   2239  HN  THR A 297     -24.541  39.400  -2.322  1.00  0.00           H
ATOM   2240  HA  THR A 297     -24.628  37.476  -0.171  1.00  0.00           H
ATOM   2241  HB  THR A 297     -26.898  39.403  -0.016  1.00  0.00           H
ATOM   2242  HG1 THR A 297     -24.185  39.959  -0.180  1.00  0.00           H
ATOM   2243 1HG2 THR A 297     -24.568  38.697   1.916  1.00  0.00           H
ATOM   2244 2HG2 THR A 297     -26.246  37.929   1.951  1.00  0.00           H
ATOM   2245 3HG2 THR A 297     -26.093  39.621   2.148  1.00  0.00           H
ATOM   2246  N   VAL A 298     -27.096  37.581  -2.276  1.00  0.00           N
ATOM   2247  CA  VAL A 298     -28.123  36.774  -2.829  1.00  0.00           C
ATOM   2248  C   VAL A 298     -27.679  35.435  -3.251  1.00  0.00           C
ATOM   2249  O   VAL A 298     -28.172  34.440  -2.730  1.00  0.00           O
ATOM   2250  CB  VAL A 298     -28.828  37.485  -3.983  1.00  0.00           C
ATOM   2251  CG1 VAL A 298     -29.693  36.661  -4.899  1.00  0.00           C
ATOM   2252  CG2 VAL A 298     -29.673  38.678  -3.420  1.00  0.00           C
ATOM   2253  HN  VAL A 298     -26.896  38.407  -2.797  1.00  0.00           H
ATOM   2254  HA  VAL A 298     -28.909  36.627  -2.103  1.00  0.00           H
ATOM   2255  HB  VAL A 298     -28.070  37.875  -4.696  1.00  0.00           H
ATOM   2256 1HG1 VAL A 298     -30.102  37.420  -5.601  1.00  0.00           H
ATOM   2257 2HG1 VAL A 298     -30.596  36.266  -4.386  1.00  0.00           H
ATOM   2258 3HG1 VAL A 298     -29.048  35.958  -5.467  1.00  0.00           H
ATOM   2259 1HG2 VAL A 298     -29.767  39.414  -4.246  1.00  0.00           H
ATOM   2260 2HG2 VAL A 298     -29.134  39.134  -2.563  1.00  0.00           H
ATOM   2261 3HG2 VAL A 298     -30.639  38.324  -3.002  1.00  0.00           H
ATOM   2262  N   TRP A 299     -26.591  35.335  -4.189  1.00  0.00           N
ATOM   2263  CA  TRP A 299     -26.123  34.102  -4.650  1.00  0.00           C
ATOM   2264  C   TRP A 299     -25.589  33.176  -3.540  1.00  0.00           C
ATOM   2265  O   TRP A 299     -25.958  31.987  -3.513  1.00  0.00           O
ATOM   2266  CB  TRP A 299     -25.025  34.272  -5.750  1.00  0.00           C
ATOM   2267  CG  TRP A 299     -25.640  34.693  -7.045  1.00  0.00           C
ATOM   2268  CD1 TRP A 299     -25.236  35.816  -7.706  1.00  0.00           C
ATOM   2269  CD2 TRP A 299     -26.749  34.060  -7.725  1.00  0.00           C
ATOM   2270  CE2 TRP A 299     -26.973  34.818  -8.877  1.00  0.00           C
ATOM   2271  CE3 TRP A 299     -27.487  32.945  -7.496  1.00  0.00           C
ATOM   2272  NE1 TRP A 299     -26.045  35.810  -8.822  1.00  0.00           N
ATOM   2273  CZ2 TRP A 299     -27.900  34.410  -9.838  1.00  0.00           C
ATOM   2274  CZ3 TRP A 299     -28.357  32.465  -8.505  1.00  0.00           C
ATOM   2275  CH2 TRP A 299     -28.600  33.257  -9.592  1.00  0.00           C
ATOM   2276  HN  TRP A 299     -26.298  36.190  -4.610  1.00  0.00           H
ATOM   2277  HA  TRP A 299     -26.960  33.563  -5.067  1.00  0.00           H
ATOM   2278  HB1 TRP A 299     -24.451  33.355  -6.006  1.00  0.00           H
ATOM   2279  HB2 TRP A 299     -24.276  34.983  -5.343  1.00  0.00           H
ATOM   2280  HD1 TRP A 299     -24.389  36.439  -7.461  1.00  0.00           H
ATOM   2281  HE1 TRP A 299     -25.955  36.523  -9.483  1.00  0.00           H
ATOM   2282  HE3 TRP A 299     -27.357  32.333  -6.615  1.00  0.00           H
ATOM   2283  HZ2 TRP A 299     -28.120  34.860 -10.794  1.00  0.00           H
ATOM   2284  HZ3 TRP A 299     -28.910  31.567  -8.273  1.00  0.00           H
ATOM   2285  HH2 TRP A 299     -29.414  33.103 -10.286  1.00  0.00           H
ATOM   2286  N   TRP A 300     -24.847  33.759  -2.591  1.00  0.00           N
ATOM   2287  CA  TRP A 300     -24.483  33.074  -1.323  1.00  0.00           C
ATOM   2288  C   TRP A 300     -25.732  32.572  -0.518  1.00  0.00           C
ATOM   2289  O   TRP A 300     -25.734  31.494   0.079  1.00  0.00           O
ATOM   2290  CB  TRP A 300     -23.513  33.946  -0.557  1.00  0.00           C
ATOM   2291  CG  TRP A 300     -22.974  33.404   0.708  1.00  0.00           C
ATOM   2292  CD1 TRP A 300     -21.935  32.470   0.889  1.00  0.00           C
ATOM   2293  CD2 TRP A 300     -23.479  33.665   2.066  1.00  0.00           C
ATOM   2294  CE2 TRP A 300     -22.708  32.872   2.929  1.00  0.00           C
ATOM   2295  CE3 TRP A 300     -24.529  34.433   2.595  1.00  0.00           C
ATOM   2296  NE1 TRP A 300     -21.819  32.118   2.264  1.00  0.00           N
ATOM   2297  CZ2 TRP A 300     -22.842  33.020   4.311  1.00  0.00           C
ATOM   2298  CZ3 TRP A 300     -24.714  34.498   4.000  1.00  0.00           C
ATOM   2299  CH2 TRP A 300     -23.810  33.854   4.879  1.00  0.00           C
ATOM   2300  HN  TRP A 300     -24.566  34.713  -2.656  1.00  0.00           H
ATOM   2301  HA  TRP A 300     -23.880  32.195  -1.493  1.00  0.00           H
ATOM   2302  HB1 TRP A 300     -24.058  34.876  -0.289  1.00  0.00           H
ATOM   2303  HB2 TRP A 300     -22.707  34.193  -1.282  1.00  0.00           H
ATOM   2304  HD1 TRP A 300     -21.438  31.936   0.094  1.00  0.00           H
ATOM   2305  HE1 TRP A 300     -21.106  31.677   2.764  1.00  0.00           H
ATOM   2306  HE3 TRP A 300     -25.151  35.050   1.964  1.00  0.00           H
ATOM   2307  HZ2 TRP A 300     -22.155  32.571   5.013  1.00  0.00           H
ATOM   2308  HZ3 TRP A 300     -25.345  35.258   4.438  1.00  0.00           H
ATOM   2309  HH2 TRP A 300     -23.947  33.865   5.950  1.00  0.00           H
ATOM   2310  N   VAL A 301     -26.865  33.304  -0.317  1.00  0.00           N
ATOM   2311  CA  VAL A 301     -28.066  32.740   0.241  1.00  0.00           C
ATOM   2312  C   VAL A 301     -28.509  31.503  -0.495  1.00  0.00           C
ATOM   2313  O   VAL A 301     -28.806  30.469   0.065  1.00  0.00           O
ATOM   2314  CB  VAL A 301     -29.284  33.703   0.247  1.00  0.00           C
ATOM   2315  CG1 VAL A 301     -30.617  32.987   0.670  1.00  0.00           C
ATOM   2316  CG2 VAL A 301     -29.072  34.611   1.417  1.00  0.00           C
ATOM   2317  HN  VAL A 301     -26.949  34.242  -0.642  1.00  0.00           H
ATOM   2318  HA  VAL A 301     -27.955  32.383   1.254  1.00  0.00           H
ATOM   2319  HB  VAL A 301     -29.492  34.137  -0.754  1.00  0.00           H
ATOM   2320 1HG1 VAL A 301     -30.588  32.350   1.579  1.00  0.00           H
ATOM   2321 2HG1 VAL A 301     -30.912  32.312  -0.162  1.00  0.00           H
ATOM   2322 3HG1 VAL A 301     -31.432  33.710   0.888  1.00  0.00           H
ATOM   2323 1HG2 VAL A 301     -30.004  35.184   1.613  1.00  0.00           H
ATOM   2324 2HG2 VAL A 301     -28.261  35.311   1.122  1.00  0.00           H
ATOM   2325 3HG2 VAL A 301     -28.784  34.106   2.363  1.00  0.00           H
ATOM   2326  N   ILE A 302     -28.610  31.550  -1.891  1.00  0.00           N
ATOM   2327  CA  ILE A 302     -28.966  30.424  -2.686  1.00  0.00           C
ATOM   2328  C   ILE A 302     -28.001  29.235  -2.572  1.00  0.00           C
ATOM   2329  O   ILE A 302     -28.431  28.055  -2.482  1.00  0.00           O
ATOM   2330  CB  ILE A 302     -29.097  30.887  -4.141  1.00  0.00           C
ATOM   2331  CG1 ILE A 302     -30.270  31.802  -4.387  1.00  0.00           C
ATOM   2332  CG2 ILE A 302     -29.232  29.584  -5.034  1.00  0.00           C
ATOM   2333  CD  ILE A 302     -31.592  31.279  -3.811  1.00  0.00           C
ATOM   2334  HN  ILE A 302     -28.466  32.372  -2.436  1.00  0.00           H
ATOM   2335  HA  ILE A 302     -29.890  29.939  -2.404  1.00  0.00           H
ATOM   2336  HB  ILE A 302     -28.165  31.435  -4.396  1.00  0.00           H
ATOM   2337 1HG1 ILE A 302     -30.353  31.950  -5.486  1.00  0.00           H
ATOM   2338 2HG1 ILE A 302     -30.047  32.807  -3.970  1.00  0.00           H
ATOM   2339 1HG2 ILE A 302     -28.272  29.025  -5.070  1.00  0.00           H
ATOM   2340 2HG2 ILE A 302     -29.613  29.820  -6.051  1.00  0.00           H
ATOM   2341 3HG2 ILE A 302     -29.890  28.865  -4.502  1.00  0.00           H
ATOM   2342  HD1 ILE A 302     -31.529  31.288  -2.702  1.00  0.00           H
ATOM   2343  HD2 ILE A 302     -31.826  30.275  -4.226  1.00  0.00           H
ATOM   2344  HD3 ILE A 302     -32.462  31.927  -4.047  1.00  0.00           H
ATOM   2345  N   LEU A 303     -26.672  29.464  -2.531  1.00  0.00           N
ATOM   2346  CA  LEU A 303     -25.592  28.508  -2.294  1.00  0.00           C
ATOM   2347  C   LEU A 303     -25.810  27.818  -0.949  1.00  0.00           C
ATOM   2348  O   LEU A 303     -25.766  26.611  -0.996  1.00  0.00           O
ATOM   2349  CB  LEU A 303     -24.086  29.044  -2.354  1.00  0.00           C
ATOM   2350  CG  LEU A 303     -23.517  29.178  -3.752  1.00  0.00           C
ATOM   2351  CD1 LEU A 303     -22.170  29.829  -3.866  1.00  0.00           C
ATOM   2352  CD2 LEU A 303     -23.506  27.750  -4.463  1.00  0.00           C
ATOM   2353  HN  LEU A 303     -26.434  30.428  -2.440  1.00  0.00           H
ATOM   2354  HA  LEU A 303     -25.843  27.750  -3.021  1.00  0.00           H
ATOM   2355  HB1 LEU A 303     -23.345  28.418  -1.812  1.00  0.00           H
ATOM   2356  HB2 LEU A 303     -24.090  30.028  -1.839  1.00  0.00           H
ATOM   2357  HG  LEU A 303     -24.263  29.755  -4.340  1.00  0.00           H
ATOM   2358 1HD1 LEU A 303     -22.015  30.675  -3.164  1.00  0.00           H
ATOM   2359 2HD1 LEU A 303     -21.999  30.267  -4.873  1.00  0.00           H
ATOM   2360 3HD1 LEU A 303     -21.324  29.140  -3.661  1.00  0.00           H
ATOM   2361 1HD2 LEU A 303     -23.233  26.926  -3.769  1.00  0.00           H
ATOM   2362 2HD2 LEU A 303     -22.799  27.833  -5.315  1.00  0.00           H
ATOM   2363 3HD2 LEU A 303     -24.569  27.617  -4.760  1.00  0.00           H
ATOM   2364  N   THR A 304     -25.971  28.497   0.186  1.00  0.00           N
ATOM   2365  CA  THR A 304     -26.199  27.929   1.510  1.00  0.00           C
ATOM   2366  C   THR A 304     -27.460  27.087   1.587  1.00  0.00           C
ATOM   2367  O   THR A 304     -27.417  26.048   2.211  1.00  0.00           O
ATOM   2368  CB  THR A 304     -26.280  28.904   2.717  1.00  0.00           C
ATOM   2369  CG2 THR A 304     -24.984  29.577   2.976  1.00  0.00           C
ATOM   2370  OG1 THR A 304     -27.243  29.915   2.545  1.00  0.00           O
ATOM   2371  HN  THR A 304     -25.994  29.493   0.237  1.00  0.00           H
ATOM   2372  HA  THR A 304     -25.439  27.185   1.697  1.00  0.00           H
ATOM   2373  HB  THR A 304     -26.421  28.266   3.616  1.00  0.00           H
ATOM   2374  HG1 THR A 304     -26.920  30.652   2.021  1.00  0.00           H
ATOM   2375 1HG2 THR A 304     -24.178  28.941   3.397  1.00  0.00           H
ATOM   2376 2HG2 THR A 304     -25.160  30.401   3.700  1.00  0.00           H
ATOM   2377 3HG2 THR A 304     -24.722  30.097   2.029  1.00  0.00           H
ATOM   2378  N   ILE A 305     -28.699  27.435   1.064  1.00  0.00           N
ATOM   2379  CA  ILE A 305     -29.868  26.597   0.925  1.00  0.00           C
ATOM   2380  C   ILE A 305     -29.666  25.467   0.023  1.00  0.00           C
ATOM   2381  O   ILE A 305     -30.051  24.391   0.413  1.00  0.00           O
ATOM   2382  CB  ILE A 305     -31.193  27.336   0.538  1.00  0.00           C
ATOM   2383  CG1 ILE A 305     -32.369  26.399   0.393  1.00  0.00           C
ATOM   2384  CG2 ILE A 305     -31.012  28.115  -0.738  1.00  0.00           C
ATOM   2385  CD  ILE A 305     -32.835  25.734   1.676  1.00  0.00           C
ATOM   2386  HN  ILE A 305     -28.765  28.358   0.694  1.00  0.00           H
ATOM   2387  HA  ILE A 305     -30.001  26.072   1.859  1.00  0.00           H
ATOM   2388  HB  ILE A 305     -31.517  28.092   1.285  1.00  0.00           H
ATOM   2389 1HG1 ILE A 305     -32.250  25.642  -0.411  1.00  0.00           H
ATOM   2390 2HG1 ILE A 305     -33.226  27.029   0.072  1.00  0.00           H
ATOM   2391 1HG2 ILE A 305     -30.787  27.401  -1.559  1.00  0.00           H
ATOM   2392 2HG2 ILE A 305     -30.187  28.857  -0.672  1.00  0.00           H
ATOM   2393 3HG2 ILE A 305     -31.860  28.778  -1.012  1.00  0.00           H
ATOM   2394  HD1 ILE A 305     -32.205  24.920   2.096  1.00  0.00           H
ATOM   2395  HD2 ILE A 305     -33.805  25.229   1.482  1.00  0.00           H
ATOM   2396  HD3 ILE A 305     -33.176  26.416   2.483  1.00  0.00           H
ATOM   2397  N   THR A 306     -29.017  25.606  -1.153  1.00  0.00           N
ATOM   2398  CA  THR A 306     -28.630  24.556  -2.131  1.00  0.00           C
ATOM   2399  C   THR A 306     -27.720  23.519  -1.400  1.00  0.00           C
ATOM   2400  O   THR A 306     -27.849  22.331  -1.637  1.00  0.00           O
ATOM   2401  CB  THR A 306     -27.899  25.017  -3.420  1.00  0.00           C
ATOM   2402  CG2 THR A 306     -27.842  23.884  -4.380  1.00  0.00           C
ATOM   2403  OG1 THR A 306     -28.759  25.941  -4.051  1.00  0.00           O
ATOM   2404  HN  THR A 306     -28.704  26.519  -1.399  1.00  0.00           H
ATOM   2405  HA  THR A 306     -29.561  24.037  -2.302  1.00  0.00           H
ATOM   2406  HB  THR A 306     -26.938  25.514  -3.166  1.00  0.00           H
ATOM   2407  HG1 THR A 306     -28.725  26.731  -3.505  1.00  0.00           H
ATOM   2408 1HG2 THR A 306     -27.265  23.057  -3.916  1.00  0.00           H
ATOM   2409 2HG2 THR A 306     -27.270  24.247  -5.260  1.00  0.00           H
ATOM   2410 3HG2 THR A 306     -28.838  23.589  -4.774  1.00  0.00           H
ATOM   2411  N   TRP A 307     -26.698  24.011  -0.591  1.00  0.00           N
ATOM   2412  CA  TRP A 307     -26.031  23.111   0.303  1.00  0.00           C
ATOM   2413  C   TRP A 307     -26.828  22.337   1.357  1.00  0.00           C
ATOM   2414  O   TRP A 307     -26.740  21.094   1.490  1.00  0.00           O
ATOM   2415  CB  TRP A 307     -24.809  23.810   0.941  1.00  0.00           C
ATOM   2416  CG  TRP A 307     -23.780  24.298  -0.051  1.00  0.00           C
ATOM   2417  CD1 TRP A 307     -23.445  23.845  -1.255  1.00  0.00           C
ATOM   2418  CD2 TRP A 307     -22.967  25.395   0.271  1.00  0.00           C
ATOM   2419  CE2 TRP A 307     -22.052  25.556  -0.822  1.00  0.00           C
ATOM   2420  CE3 TRP A 307     -22.952  26.384   1.262  1.00  0.00           C
ATOM   2421  NE1 TRP A 307     -22.358  24.575  -1.735  1.00  0.00           N
ATOM   2422  CZ2 TRP A 307     -21.142  26.609  -0.912  1.00  0.00           C
ATOM   2423  CZ3 TRP A 307     -22.035  27.472   1.171  1.00  0.00           C
ATOM   2424  CH2 TRP A 307     -21.138  27.589   0.074  1.00  0.00           C
ATOM   2425  HN  TRP A 307     -26.641  25.007  -0.580  1.00  0.00           H
ATOM   2426  HA  TRP A 307     -25.661  22.281  -0.280  1.00  0.00           H
ATOM   2427  HB1 TRP A 307     -24.409  23.066   1.663  1.00  0.00           H
ATOM   2428  HB2 TRP A 307     -25.179  24.700   1.493  1.00  0.00           H
ATOM   2429  HD1 TRP A 307     -24.066  23.209  -1.866  1.00  0.00           H
ATOM   2430  HE1 TRP A 307     -22.005  24.407  -2.630  1.00  0.00           H
ATOM   2431  HE3 TRP A 307     -23.572  26.410   2.145  1.00  0.00           H
ATOM   2432  HZ2 TRP A 307     -20.505  26.722  -1.777  1.00  0.00           H
ATOM   2433  HZ3 TRP A 307     -21.930  28.242   1.919  1.00  0.00           H
ATOM   2434  HH2 TRP A 307     -20.458  28.427   0.068  1.00  0.00           H
ATOM   2435  N   PHE A 308     -27.661  22.991   2.169  1.00  0.00           N
ATOM   2436  CA  PHE A 308     -28.493  22.492   3.242  1.00  0.00           C
ATOM   2437  C   PHE A 308     -29.566  21.591   2.748  1.00  0.00           C
ATOM   2438  O   PHE A 308     -29.795  20.534   3.376  1.00  0.00           O
ATOM   2439  CB  PHE A 308     -29.124  23.719   4.035  1.00  0.00           C
ATOM   2440  CG  PHE A 308     -30.236  23.328   5.033  1.00  0.00           C
ATOM   2441  CD1 PHE A 308     -31.401  24.146   5.155  1.00  0.00           C
ATOM   2442  CD2 PHE A 308     -30.079  22.342   6.013  1.00  0.00           C
ATOM   2443  CE1 PHE A 308     -32.399  23.915   6.195  1.00  0.00           C
ATOM   2444  CE2 PHE A 308     -31.045  22.095   6.960  1.00  0.00           C
ATOM   2445  CZ  PHE A 308     -32.260  22.805   7.003  1.00  0.00           C
ATOM   2446  HN  PHE A 308     -27.777  23.981   2.141  1.00  0.00           H
ATOM   2447  HA  PHE A 308     -27.830  22.097   3.997  1.00  0.00           H
ATOM   2448  HB1 PHE A 308     -29.584  24.420   3.306  1.00  0.00           H
ATOM   2449  HB2 PHE A 308     -28.368  24.261   4.641  1.00  0.00           H
ATOM   2450  HD1 PHE A 308     -31.642  24.911   4.431  1.00  0.00           H
ATOM   2451  HD2 PHE A 308     -29.179  21.745   5.978  1.00  0.00           H
ATOM   2452  HE1 PHE A 308     -33.191  24.649   6.210  1.00  0.00           H
ATOM   2453  HE2 PHE A 308     -30.889  21.253   7.619  1.00  0.00           H
ATOM   2454  HZ  PHE A 308     -33.056  22.473   7.653  1.00  0.00           H
ATOM   2455  N   LEU A 309     -30.096  21.793   1.537  1.00  0.00           N
ATOM   2456  CA  LEU A 309     -30.893  20.780   0.762  1.00  0.00           C
ATOM   2457  C   LEU A 309     -30.080  19.611   0.381  1.00  0.00           C
ATOM   2458  O   LEU A 309     -30.466  18.412   0.517  1.00  0.00           O
ATOM   2459  CB  LEU A 309     -31.550  21.328  -0.519  1.00  0.00           C
ATOM   2460  CG  LEU A 309     -32.763  22.394  -0.330  1.00  0.00           C
ATOM   2461  CD1 LEU A 309     -33.491  22.626  -1.670  1.00  0.00           C
ATOM   2462  CD2 LEU A 309     -33.696  21.771   0.698  1.00  0.00           C
ATOM   2463  HN  LEU A 309     -29.904  22.712   1.203  1.00  0.00           H
ATOM   2464  HA  LEU A 309     -31.685  20.376   1.375  1.00  0.00           H
ATOM   2465  HB1 LEU A 309     -31.920  20.472  -1.122  1.00  0.00           H
ATOM   2466  HB2 LEU A 309     -30.825  21.834  -1.192  1.00  0.00           H
ATOM   2467  HG  LEU A 309     -32.319  23.336   0.057  1.00  0.00           H
ATOM   2468 1HD1 LEU A 309     -32.680  22.713  -2.425  1.00  0.00           H
ATOM   2469 2HD1 LEU A 309     -34.080  23.567  -1.692  1.00  0.00           H
ATOM   2470 3HD1 LEU A 309     -34.048  21.723  -2.001  1.00  0.00           H
ATOM   2471 1HD2 LEU A 309     -34.725  22.148   0.519  1.00  0.00           H
ATOM   2472 2HD2 LEU A 309     -33.342  21.890   1.743  1.00  0.00           H
ATOM   2473 3HD2 LEU A 309     -33.651  20.661   0.674  1.00  0.00           H
ATOM   2474  N   ALA A 310     -28.818  19.760  -0.014  1.00  0.00           N
ATOM   2475  CA  ALA A 310     -27.960  18.692  -0.395  1.00  0.00           C
ATOM   2476  C   ALA A 310     -27.669  17.664   0.693  1.00  0.00           C
ATOM   2477  O   ALA A 310     -27.758  16.464   0.475  1.00  0.00           O
ATOM   2478  CB  ALA A 310     -26.695  19.219  -1.059  1.00  0.00           C
ATOM   2479  HN  ALA A 310     -28.486  20.699  -0.046  1.00  0.00           H
ATOM   2480  HA  ALA A 310     -28.495  18.174  -1.177  1.00  0.00           H
ATOM   2481  HB1 ALA A 310     -26.108  19.763  -0.288  1.00  0.00           H
ATOM   2482  HB2 ALA A 310     -27.015  19.918  -1.862  1.00  0.00           H
ATOM   2483  HB3 ALA A 310     -26.103  18.418  -1.551  1.00  0.00           H
ATOM   2484  N   ALA A 311     -27.353  18.196   1.910  1.00  0.00           N
ATOM   2485  CA  ALA A 311     -27.241  17.485   3.167  1.00  0.00           C
ATOM   2486  C   ALA A 311     -28.501  16.761   3.589  1.00  0.00           C
ATOM   2487  O   ALA A 311     -28.481  15.634   4.115  1.00  0.00           O
ATOM   2488  CB  ALA A 311     -26.781  18.481   4.203  1.00  0.00           C
ATOM   2489  HN  ALA A 311     -27.269  19.186   2.000  1.00  0.00           H
ATOM   2490  HA  ALA A 311     -26.460  16.757   3.002  1.00  0.00           H
ATOM   2491  HB1 ALA A 311     -25.870  19.082   3.997  1.00  0.00           H
ATOM   2492  HB2 ALA A 311     -26.565  17.841   5.086  1.00  0.00           H
ATOM   2493  HB3 ALA A 311     -27.545  19.160   4.640  1.00  0.00           H
ATOM   2494  N   GLY A 312     -29.620  17.396   3.300  1.00  0.00           N
ATOM   2495  CA  GLY A 312     -30.971  16.803   3.638  1.00  0.00           C
ATOM   2496  C   GLY A 312     -31.289  15.586   2.840  1.00  0.00           C
ATOM   2497  O   GLY A 312     -31.963  14.683   3.416  1.00  0.00           O
ATOM   2498  HN  GLY A 312     -29.550  18.264   2.816  1.00  0.00           H
ATOM   2499  HA1 GLY A 312     -31.723  17.563   3.486  1.00  0.00           H
ATOM   2500  HA2 GLY A 312     -30.944  16.518   4.679  1.00  0.00           H
ATOM   2501  N   ARG A 313     -30.736  15.523   1.628  1.00  0.00           N
ATOM   2502  CA  ARG A 313     -30.752  14.276   0.782  1.00  0.00           C
ATOM   2503  C   ARG A 313     -29.551  13.314   1.096  1.00  0.00           C
ATOM   2504  O   ARG A 313     -29.049  12.555   0.290  1.00  0.00           O
ATOM   2505  CB  ARG A 313     -30.480  14.621  -0.754  1.00  0.00           C
ATOM   2506  CG  ARG A 313     -31.558  15.612  -1.247  1.00  0.00           C
ATOM   2507  CD  ARG A 313     -32.891  14.973  -1.572  1.00  0.00           C
ATOM   2508  NE  ARG A 313     -33.731  15.981  -2.316  1.00  0.00           N
ATOM   2509  CZ  ARG A 313     -34.143  15.826  -3.535  1.00  0.00           C
ATOM   2510  NH1 ARG A 313     -34.248  14.623  -4.169  1.00  0.00           N
ATOM   2511  NH2 ARG A 313     -34.318  16.917  -4.104  1.00  0.00           N
ATOM   2512  HN  ARG A 313     -30.091  16.204   1.290  1.00  0.00           H
ATOM   2513  HA  ARG A 313     -31.659  13.704   0.902  1.00  0.00           H
ATOM   2514  HB1 ARG A 313     -30.446  13.801  -1.503  1.00  0.00           H
ATOM   2515  HB2 ARG A 313     -29.582  15.275  -0.756  1.00  0.00           H
ATOM   2516  HG1 ARG A 313     -31.157  16.072  -2.176  1.00  0.00           H
ATOM   2517  HG2 ARG A 313     -31.653  16.466  -0.544  1.00  0.00           H
ATOM   2518  HD1 ARG A 313     -33.406  14.484  -0.719  1.00  0.00           H
ATOM   2519  HD2 ARG A 313     -32.671  14.027  -2.111  1.00  0.00           H
ATOM   2520  HE  ARG A 313     -33.746  16.910  -1.950  1.00  0.00           H
ATOM   2521 1HH1 ARG A 313     -34.310  14.596  -5.167  1.00  0.00           H
ATOM   2522 2HH1 ARG A 313     -34.300  13.844  -3.542  1.00  0.00           H
ATOM   2523 1HH2 ARG A 313     -34.156  17.672  -3.469  1.00  0.00           H
ATOM   2524 2HH2 ARG A 313     -34.922  16.939  -4.900  1.00  0.00           H
ATOM   2525  N   LYS A 314     -29.024  13.529   2.337  1.00  0.00           N
ATOM   2526  CA  LYS A 314     -27.953  12.754   3.067  1.00  0.00           C
ATOM   2527  C   LYS A 314     -26.506  13.075   2.652  1.00  0.00           C
ATOM   2528  O   LYS A 314     -25.572  12.292   2.864  1.00  0.00           O
ATOM   2529  CB  LYS A 314     -28.275  11.292   3.072  1.00  0.00           C
ATOM   2530  CG  LYS A 314     -29.488  10.872   3.860  1.00  0.00           C
ATOM   2531  CD  LYS A 314     -29.937   9.404   3.717  1.00  0.00           C
ATOM   2532  CE  LYS A 314     -31.324   9.255   4.375  1.00  0.00           C
ATOM   2533  NZ  LYS A 314     -31.912   7.976   3.985  1.00  0.00           N
ATOM   2534  HN  LYS A 314     -29.476  14.243   2.866  1.00  0.00           H
ATOM   2535  HA  LYS A 314     -28.072  13.015   4.108  1.00  0.00           H
ATOM   2536  HB1 LYS A 314     -27.440  10.641   3.408  1.00  0.00           H
ATOM   2537  HB2 LYS A 314     -28.529  10.925   2.054  1.00  0.00           H
ATOM   2538  HG1 LYS A 314     -30.337  11.540   3.602  1.00  0.00           H
ATOM   2539  HG2 LYS A 314     -29.282  11.085   4.931  1.00  0.00           H
ATOM   2540  HD1 LYS A 314     -29.202   8.769   4.255  1.00  0.00           H
ATOM   2541  HD2 LYS A 314     -29.898   9.119   2.644  1.00  0.00           H
ATOM   2542  HE1 LYS A 314     -31.992  10.109   4.133  1.00  0.00           H
ATOM   2543  HE2 LYS A 314     -31.231   9.285   5.482  1.00  0.00           H
ATOM   2544  HZ1 LYS A 314     -31.523   7.209   4.572  1.00  0.00           H
ATOM   2545  HZ2 LYS A 314     -31.584   7.723   3.031  1.00  0.00           H
ATOM   2546  HZ3 LYS A 314     -32.951   8.002   3.974  1.00  0.00           H
ATOM   2547  N   TRP A 315     -26.292  14.256   2.010  1.00  0.00           N
ATOM   2548  CA  TRP A 315     -25.102  14.768   1.410  1.00  0.00           C
ATOM   2549  C   TRP A 315     -25.017  14.261  -0.114  1.00  0.00           C
ATOM   2550  O   TRP A 315     -24.053  13.681  -0.543  1.00  0.00           O
ATOM   2551  CB  TRP A 315     -23.799  14.536   2.216  1.00  0.00           C
ATOM   2552  CG  TRP A 315     -22.496  15.054   1.693  1.00  0.00           C
ATOM   2553  CD1 TRP A 315     -21.387  14.274   1.669  1.00  0.00           C
ATOM   2554  CD2 TRP A 315     -22.191  16.320   0.925  1.00  0.00           C
ATOM   2555  CE2 TRP A 315     -20.900  16.159   0.410  1.00  0.00           C
ATOM   2556  CE3 TRP A 315     -22.880  17.515   0.628  1.00  0.00           C
ATOM   2557  NE1 TRP A 315     -20.431  14.890   0.787  1.00  0.00           N
ATOM   2558  CZ2 TRP A 315     -20.203  17.176  -0.298  1.00  0.00           C
ATOM   2559  CZ3 TRP A 315     -22.226  18.564  -0.119  1.00  0.00           C
ATOM   2560  CH2 TRP A 315     -20.873  18.453  -0.588  1.00  0.00           C
ATOM   2561  HN  TRP A 315     -27.082  14.809   1.759  1.00  0.00           H
ATOM   2562  HA  TRP A 315     -25.338  15.821   1.368  1.00  0.00           H
ATOM   2563  HB1 TRP A 315     -23.583  13.487   2.514  1.00  0.00           H
ATOM   2564  HB2 TRP A 315     -23.947  15.085   3.170  1.00  0.00           H
ATOM   2565  HD1 TRP A 315     -21.298  13.277   2.074  1.00  0.00           H
ATOM   2566  HE1 TRP A 315     -19.656  14.458   0.380  1.00  0.00           H
ATOM   2567  HE3 TRP A 315     -23.916  17.632   0.905  1.00  0.00           H
ATOM   2568  HZ2 TRP A 315     -19.188  17.005  -0.626  1.00  0.00           H
ATOM   2569  HZ3 TRP A 315     -22.740  19.499  -0.286  1.00  0.00           H
ATOM   2570  HH2 TRP A 315     -20.401  19.249  -1.146  1.00  0.00           H
ATOM   2571  N   SER A 316     -26.090  14.450  -0.966  1.00  0.00           N
ATOM   2572  CA  SER A 316     -26.012  14.355  -2.407  1.00  0.00           C
ATOM   2573  C   SER A 316     -26.469  15.610  -3.158  1.00  0.00           C
ATOM   2574  O   SER A 316     -27.685  15.947  -3.138  1.00  0.00           O
ATOM   2575  CB  SER A 316     -26.905  13.211  -2.751  1.00  0.00           C
ATOM   2576  OG  SER A 316     -26.935  12.822  -4.107  1.00  0.00           O
ATOM   2577  HN  SER A 316     -26.957  14.816  -0.636  1.00  0.00           H
ATOM   2578  HA  SER A 316     -24.989  14.353  -2.756  1.00  0.00           H
ATOM   2579  HB1 SER A 316     -27.942  13.377  -2.389  1.00  0.00           H
ATOM   2580  HB2 SER A 316     -26.445  12.336  -2.244  1.00  0.00           H
ATOM   2581  HG1 SER A 316     -26.123  13.213  -4.435  1.00  0.00           H
ATOM   2582  N   CYS A 317     -25.621  16.269  -3.983  1.00  0.00           N
ATOM   2583  CA  CYS A 317     -25.987  17.411  -4.787  1.00  0.00           C
ATOM   2584  C   CYS A 317     -26.447  17.003  -6.157  1.00  0.00           C
ATOM   2585  O   CYS A 317     -27.017  17.779  -6.896  1.00  0.00           O
ATOM   2586  CB  CYS A 317     -24.680  18.307  -5.043  1.00  0.00           C
ATOM   2587  SG  CYS A 317     -23.847  18.692  -3.456  1.00  0.00           S
ATOM   2588  HN  CYS A 317     -24.751  15.784  -4.023  1.00  0.00           H
ATOM   2589  HA  CYS A 317     -26.655  18.053  -4.230  1.00  0.00           H
ATOM   2590  HB1 CYS A 317     -25.046  19.222  -5.557  1.00  0.00           H
ATOM   2591  HB2 CYS A 317     -23.985  17.710  -5.673  1.00  0.00           H
ATOM   2592  HG1 CYS A 317     -23.490  17.454  -3.143  1.00  0.00           H
ATOM   2593  N   GLU A 318     -26.293  15.761  -6.511  1.00  0.00           N
ATOM   2594  CA  GLU A 318     -26.970  15.124  -7.562  1.00  0.00           C
ATOM   2595  C   GLU A 318     -28.441  15.240  -7.481  1.00  0.00           C
ATOM   2596  O   GLU A 318     -29.193  15.417  -8.451  1.00  0.00           O
ATOM   2597  CB  GLU A 318     -26.602  13.628  -7.665  1.00  0.00           C
ATOM   2598  CG  GLU A 318     -25.036  13.422  -7.692  1.00  0.00           C
ATOM   2599  CD  GLU A 318     -24.361  13.274  -6.325  1.00  0.00           C
ATOM   2600  OE1 GLU A 318     -23.336  12.553  -6.256  1.00  0.00           O
ATOM   2601  OE2 GLU A 318     -24.857  13.769  -5.228  1.00  0.00           O
ATOM   2602  HN  GLU A 318     -25.729  15.152  -5.959  1.00  0.00           H
ATOM   2603  HA  GLU A 318     -26.597  15.631  -8.440  1.00  0.00           H
ATOM   2604  HB1 GLU A 318     -26.947  13.288  -8.665  1.00  0.00           H
ATOM   2605  HB2 GLU A 318     -27.012  12.905  -6.929  1.00  0.00           H
ATOM   2606  HG1 GLU A 318     -24.558  14.303  -8.172  1.00  0.00           H
ATOM   2607  HG2 GLU A 318     -24.823  12.585  -8.391  1.00  0.00           H
ATOM   2608  N   ALA A 319     -29.037  15.116  -6.268  1.00  0.00           N
ATOM   2609  CA  ALA A 319     -30.464  15.221  -6.047  1.00  0.00           C
ATOM   2610  C   ALA A 319     -31.047  16.598  -6.372  1.00  0.00           C
ATOM   2611  O   ALA A 319     -32.249  16.846  -6.553  1.00  0.00           O
ATOM   2612  CB  ALA A 319     -30.635  14.934  -4.547  1.00  0.00           C
ATOM   2613  HN  ALA A 319     -28.527  15.070  -5.412  1.00  0.00           H
ATOM   2614  HA  ALA A 319     -31.015  14.489  -6.619  1.00  0.00           H
ATOM   2615  HB1 ALA A 319     -30.495  13.860  -4.303  1.00  0.00           H
ATOM   2616  HB2 ALA A 319     -31.670  15.239  -4.281  1.00  0.00           H
ATOM   2617  HB3 ALA A 319     -29.918  15.399  -3.836  1.00  0.00           H
ATOM   2618  N   ILE A 320     -30.244  17.630  -6.516  1.00  0.00           N
ATOM   2619  CA  ILE A 320     -30.716  19.027  -6.661  1.00  0.00           C
ATOM   2620  C   ILE A 320     -30.581  19.439  -8.153  1.00  0.00           C
ATOM   2621  O   ILE A 320     -31.035  20.514  -8.578  1.00  0.00           O
ATOM   2622  CB  ILE A 320     -29.874  20.019  -5.710  1.00  0.00           C
ATOM   2623  CG1 ILE A 320     -29.892  19.390  -4.218  1.00  0.00           C
ATOM   2624  CG2 ILE A 320     -30.464  21.406  -5.768  1.00  0.00           C
ATOM   2625  CD  ILE A 320     -31.312  18.976  -3.661  1.00  0.00           C
ATOM   2626  HN  ILE A 320     -29.300  17.344  -6.664  1.00  0.00           H
ATOM   2627  HA  ILE A 320     -31.769  19.187  -6.479  1.00  0.00           H
ATOM   2628  HB  ILE A 320     -28.813  19.962  -6.033  1.00  0.00           H
ATOM   2629 1HG1 ILE A 320     -29.437  20.055  -3.453  1.00  0.00           H
ATOM   2630 2HG1 ILE A 320     -29.200  18.523  -4.179  1.00  0.00           H
ATOM   2631 1HG2 ILE A 320     -30.122  22.135  -5.004  1.00  0.00           H
ATOM   2632 2HG2 ILE A 320     -31.542  21.279  -5.529  1.00  0.00           H
ATOM   2633 3HG2 ILE A 320     -30.372  21.942  -6.737  1.00  0.00           H
ATOM   2634  HD1 ILE A 320     -31.177  18.550  -2.644  1.00  0.00           H
ATOM   2635  HD2 ILE A 320     -31.640  18.130  -4.301  1.00  0.00           H
ATOM   2636  HD3 ILE A 320     -32.051  19.805  -3.702  1.00  0.00           H
ATOM   2637  N   GLU A 321     -30.140  18.593  -9.070  1.00  0.00           N
ATOM   2638  CA  GLU A 321     -30.243  18.812 -10.494  1.00  0.00           C
ATOM   2639  C   GLU A 321     -31.698  18.854 -11.000  1.00  0.00           C
ATOM   2640  O   GLU A 321     -32.527  18.027 -10.574  1.00  0.00           O
ATOM   2641  CB  GLU A 321     -29.410  17.711 -11.244  1.00  0.00           C
ATOM   2642  CG  GLU A 321     -27.889  17.685 -11.043  1.00  0.00           C
ATOM   2643  CD  GLU A 321     -27.114  16.485 -11.721  1.00  0.00           C
ATOM   2644  OE1 GLU A 321     -26.528  15.664 -10.998  1.00  0.00           O
ATOM   2645  OE2 GLU A 321     -27.051  16.563 -12.977  1.00  0.00           O
ATOM   2646  HN  GLU A 321     -29.686  17.744  -8.810  1.00  0.00           H
ATOM   2647  HA  GLU A 321     -29.828  19.810 -10.505  1.00  0.00           H
ATOM   2648  HB1 GLU A 321     -29.671  17.971 -12.292  1.00  0.00           H
ATOM   2649  HB2 GLU A 321     -29.868  16.736 -10.970  1.00  0.00           H
ATOM   2650  HG1 GLU A 321     -27.709  17.742  -9.948  1.00  0.00           H
ATOM   2651  HG2 GLU A 321     -27.366  18.577 -11.448  1.00  0.00           H
ATOM   2652  N   GLN A 322     -32.047  19.775 -11.933  1.00  0.00           N
ATOM   2653  CA  GLN A 322     -33.356  20.151 -12.459  1.00  0.00           C
ATOM   2654  C   GLN A 322     -34.277  20.838 -11.485  1.00  0.00           C
ATOM   2655  O   GLN A 322     -35.352  21.361 -11.821  1.00  0.00           O
ATOM   2656  CB  GLN A 322     -34.089  18.828 -12.976  1.00  0.00           C
ATOM   2657  CG  GLN A 322     -33.189  17.943 -13.847  1.00  0.00           C
ATOM   2658  CD  GLN A 322     -32.233  18.693 -14.824  1.00  0.00           C
ATOM   2659  NE2 GLN A 322     -31.092  18.012 -15.011  1.00  0.00           N
ATOM   2660  OE1 GLN A 322     -32.582  19.751 -15.365  1.00  0.00           O
ATOM   2661  HN  GLN A 322     -31.315  20.300 -12.361  1.00  0.00           H
ATOM   2662  HA  GLN A 322     -33.124  20.809 -13.283  1.00  0.00           H
ATOM   2663  HB1 GLN A 322     -35.012  19.173 -13.489  1.00  0.00           H
ATOM   2664  HB2 GLN A 322     -34.562  18.245 -12.156  1.00  0.00           H
ATOM   2665  HG1 GLN A 322     -33.748  17.194 -14.448  1.00  0.00           H
ATOM   2666  HG2 GLN A 322     -32.574  17.320 -13.163  1.00  0.00           H
ATOM   2667 1HE2 GLN A 322     -30.942  17.206 -14.440  1.00  0.00           H
ATOM   2668 2HE2 GLN A 322     -30.348  18.500 -15.465  1.00  0.00           H
ATOM   2669  N   LYS A 323     -33.897  20.945 -10.199  1.00  0.00           N
ATOM   2670  CA  LYS A 323     -34.609  21.434  -9.038  1.00  0.00           C
ATOM   2671  C   LYS A 323     -34.307  22.906  -8.656  1.00  0.00           C
ATOM   2672  O   LYS A 323     -34.701  23.330  -7.625  1.00  0.00           O
ATOM   2673  CB  LYS A 323     -34.417  20.567  -7.759  1.00  0.00           C
ATOM   2674  CG  LYS A 323     -34.675  19.036  -7.918  1.00  0.00           C
ATOM   2675  CD  LYS A 323     -36.159  18.659  -8.279  1.00  0.00           C
ATOM   2676  CE  LYS A 323     -36.385  17.277  -8.914  1.00  0.00           C
ATOM   2677  NZ  LYS A 323     -37.797  17.115  -9.144  1.00  0.00           N
ATOM   2678  HN  LYS A 323     -33.030  20.515  -9.960  1.00  0.00           H
ATOM   2679  HA  LYS A 323     -35.627  21.528  -9.387  1.00  0.00           H
ATOM   2680  HB1 LYS A 323     -35.133  20.849  -6.958  1.00  0.00           H
ATOM   2681  HB2 LYS A 323     -33.378  20.811  -7.452  1.00  0.00           H
ATOM   2682  HG1 LYS A 323     -34.368  18.467  -7.013  1.00  0.00           H
ATOM   2683  HG2 LYS A 323     -33.958  18.761  -8.721  1.00  0.00           H
ATOM   2684  HD1 LYS A 323     -36.370  19.439  -9.042  1.00  0.00           H
ATOM   2685  HD2 LYS A 323     -36.798  18.817  -7.385  1.00  0.00           H
ATOM   2686  HE1 LYS A 323     -36.050  16.431  -8.278  1.00  0.00           H
ATOM   2687  HE2 LYS A 323     -35.912  17.204  -9.917  1.00  0.00           H
ATOM   2688  HZ1 LYS A 323     -38.114  16.128  -9.065  1.00  0.00           H
ATOM   2689  HZ2 LYS A 323     -38.084  17.453 -10.085  1.00  0.00           H
ATOM   2690  HZ3 LYS A 323     -38.453  17.653  -8.544  1.00  0.00           H
ATOM   2691  N   ALA A 324     -33.411  23.599  -9.320  1.00  0.00           N
ATOM   2692  CA  ALA A 324     -32.795  24.873  -8.943  1.00  0.00           C
ATOM   2693  C   ALA A 324     -33.082  25.848 -10.049  1.00  0.00           C
ATOM   2694  O   ALA A 324     -32.589  26.984 -10.047  1.00  0.00           O
ATOM   2695  CB  ALA A 324     -31.272  24.740  -8.788  1.00  0.00           C
ATOM   2696  HN  ALA A 324     -32.943  23.112 -10.054  1.00  0.00           H
ATOM   2697  HA  ALA A 324     -33.207  25.291  -8.035  1.00  0.00           H
ATOM   2698  HB1 ALA A 324     -30.994  24.209  -7.853  1.00  0.00           H
ATOM   2699  HB2 ALA A 324     -30.741  25.708  -8.662  1.00  0.00           H
ATOM   2700  HB3 ALA A 324     -30.760  24.422  -9.722  1.00  0.00           H
ATOM   2701  N   VAL A 325     -33.946  25.456 -10.982  1.00  0.00           N
ATOM   2702  CA  VAL A 325     -34.440  26.186 -12.099  1.00  0.00           C
ATOM   2703  C   VAL A 325     -34.981  27.530 -11.600  1.00  0.00           C
ATOM   2704  O   VAL A 325     -34.565  28.558 -12.137  1.00  0.00           O
ATOM   2705  CB  VAL A 325     -35.408  25.370 -13.081  1.00  0.00           C
ATOM   2706  CG1 VAL A 325     -35.987  26.462 -13.984  1.00  0.00           C
ATOM   2707  CG2 VAL A 325     -34.662  24.252 -13.725  1.00  0.00           C
ATOM   2708  HN  VAL A 325     -34.455  24.620 -10.792  1.00  0.00           H
ATOM   2709  HA  VAL A 325     -33.556  26.477 -12.646  1.00  0.00           H
ATOM   2710  HB  VAL A 325     -36.200  25.022 -12.385  1.00  0.00           H
ATOM   2711 1HG1 VAL A 325     -36.613  25.958 -14.752  1.00  0.00           H
ATOM   2712 2HG1 VAL A 325     -35.308  27.149 -14.534  1.00  0.00           H
ATOM   2713 3HG1 VAL A 325     -36.778  26.995 -13.414  1.00  0.00           H
ATOM   2714 1HG2 VAL A 325     -33.732  24.669 -14.167  1.00  0.00           H
ATOM   2715 2HG2 VAL A 325     -35.259  23.686 -14.473  1.00  0.00           H
ATOM   2716 3HG2 VAL A 325     -34.363  23.516 -12.948  1.00  0.00           H
ATOM   2717  N   TRP A 326     -35.821  27.662 -10.536  1.00  0.00           N
ATOM   2718  CA  TRP A 326     -36.397  28.894 -10.135  1.00  0.00           C
ATOM   2719  C   TRP A 326     -35.578  29.545  -9.074  1.00  0.00           C
ATOM   2720  O   TRP A 326     -35.708  30.759  -8.946  1.00  0.00           O
ATOM   2721  CB  TRP A 326     -37.894  28.718  -9.766  1.00  0.00           C
ATOM   2722  CG  TRP A 326     -38.696  27.771 -10.598  1.00  0.00           C
ATOM   2723  CD1 TRP A 326     -39.419  26.598 -10.355  1.00  0.00           C
ATOM   2724  CD2 TRP A 326     -38.833  28.062 -12.037  1.00  0.00           C
ATOM   2725  CE2 TRP A 326     -39.536  26.967 -12.561  1.00  0.00           C
ATOM   2726  CE3 TRP A 326     -38.405  29.090 -12.864  1.00  0.00           C
ATOM   2727  NE1 TRP A 326     -39.941  26.222 -11.538  1.00  0.00           N
ATOM   2728  CZ2 TRP A 326     -39.969  26.922 -13.873  1.00  0.00           C
ATOM   2729  CZ3 TRP A 326     -38.659  28.962 -14.247  1.00  0.00           C
ATOM   2730  CH2 TRP A 326     -39.499  27.954 -14.688  1.00  0.00           C
ATOM   2731  HN  TRP A 326     -36.108  26.907  -9.950  1.00  0.00           H
ATOM   2732  HA  TRP A 326     -36.397  29.620 -10.935  1.00  0.00           H
ATOM   2733  HB1 TRP A 326     -38.263  29.759  -9.880  1.00  0.00           H
ATOM   2734  HB2 TRP A 326     -38.027  28.421  -8.704  1.00  0.00           H
ATOM   2735  HD1 TRP A 326     -39.528  26.107  -9.398  1.00  0.00           H
ATOM   2736  HE1 TRP A 326     -40.732  25.682 -11.729  1.00  0.00           H
ATOM   2737  HE3 TRP A 326     -37.966  30.027 -12.554  1.00  0.00           H
ATOM   2738  HZ2 TRP A 326     -40.601  26.137 -14.261  1.00  0.00           H
ATOM   2739  HZ3 TRP A 326     -38.375  29.799 -14.869  1.00  0.00           H
ATOM   2740  HH2 TRP A 326     -39.719  27.779 -15.731  1.00  0.00           H
ATOM   2741  N   PHE A 327     -34.682  28.841  -8.373  1.00  0.00           N
ATOM   2742  CA  PHE A 327     -33.577  29.421  -7.484  1.00  0.00           C
ATOM   2743  C   PHE A 327     -32.749  30.325  -8.315  1.00  0.00           C
ATOM   2744  O   PHE A 327     -32.533  31.463  -8.024  1.00  0.00           O
ATOM   2745  CB  PHE A 327     -32.607  28.330  -6.880  1.00  0.00           C
ATOM   2746  CG  PHE A 327     -33.301  27.247  -6.054  1.00  0.00           C
ATOM   2747  CD1 PHE A 327     -34.586  27.265  -5.481  1.00  0.00           C
ATOM   2748  CD2 PHE A 327     -32.547  26.107  -5.864  1.00  0.00           C
ATOM   2749  CE1 PHE A 327     -35.000  26.312  -4.565  1.00  0.00           C
ATOM   2750  CE2 PHE A 327     -32.952  25.005  -5.015  1.00  0.00           C
ATOM   2751  CZ  PHE A 327     -34.158  25.144  -4.310  1.00  0.00           C
ATOM   2752  HN  PHE A 327     -34.592  27.852  -8.453  1.00  0.00           H
ATOM   2753  HA  PHE A 327     -34.018  30.110  -6.779  1.00  0.00           H
ATOM   2754  HB1 PHE A 327     -31.930  28.783  -6.125  1.00  0.00           H
ATOM   2755  HB2 PHE A 327     -31.854  27.947  -7.601  1.00  0.00           H
ATOM   2756  HD1 PHE A 327     -35.190  28.144  -5.651  1.00  0.00           H
ATOM   2757  HD2 PHE A 327     -31.623  26.004  -6.413  1.00  0.00           H
ATOM   2758  HE1 PHE A 327     -35.987  26.346  -4.127  1.00  0.00           H
ATOM   2759  HE2 PHE A 327     -32.299  24.145  -4.991  1.00  0.00           H
ATOM   2760  HZ  PHE A 327     -34.431  24.441  -3.536  1.00  0.00           H
HETATM 2761  N   HSD A 328     -32.294  29.849  -9.453  1.00  0.00           N
HETATM 2762  CA  HSD A 328     -31.673  30.695 -10.438  1.00  0.00           C
HETATM 2763  C   HSD A 328     -32.524  31.900 -11.003  1.00  0.00           C
HETATM 2764  O   HSD A 328     -32.071  33.046 -11.041  1.00  0.00           O
HETATM 2765  CB  HSD A 328     -31.132  29.914 -11.649  1.00  0.00           C
HETATM 2766  CG  HSD A 328     -30.101  28.839 -11.292  1.00  0.00           C
HETATM 2767  CD2 HSD A 328     -29.490  28.473 -10.175  1.00  0.00           C
HETATM 2768  ND1 HSD A 328     -29.515  28.102 -12.297  1.00  0.00           N
HETATM 2769  CE1 HSD A 328     -28.623  27.269 -11.698  1.00  0.00           C
HETATM 2770  NE2 HSD A 328     -28.580  27.463 -10.404  1.00  0.00           N
HETATM 2771  HN  HSD A 328     -32.432  28.875  -9.616  1.00  0.00           H
HETATM 2772  HA  HSD A 328     -30.859  31.187  -9.928  1.00  0.00           H
HETATM 2773  HB1 HSD A 328     -30.580  30.668 -12.251  1.00  0.00           H
HETATM 2774  HB2 HSD A 328     -31.967  29.407 -12.178  1.00  0.00           H
HETATM 2775  HD1 HSD A 328     -29.732  28.161 -13.272  1.00  0.00           H
HETATM 2776  HD2 HSD A 328     -29.614  28.678  -9.119  1.00  0.00           H
HETATM 2777  HE1 HSD A 328     -28.056  26.539 -12.275  1.00  0.00           H
ATOM   2778  N   ALA A 329     -33.867  31.714 -11.360  1.00  0.00           N
ATOM   2779  CA  ALA A 329     -34.841  32.786 -11.835  1.00  0.00           C
ATOM   2780  C   ALA A 329     -35.075  33.813 -10.749  1.00  0.00           C
ATOM   2781  O   ALA A 329     -35.006  35.036 -11.024  1.00  0.00           O
ATOM   2782  CB  ALA A 329     -36.280  32.220 -12.210  1.00  0.00           C
ATOM   2783  HN  ALA A 329     -34.220  30.790 -11.240  1.00  0.00           H
ATOM   2784  HA  ALA A 329     -34.453  33.258 -12.726  1.00  0.00           H
ATOM   2785  HB1 ALA A 329     -37.013  33.027 -12.425  1.00  0.00           H
ATOM   2786  HB2 ALA A 329     -36.539  31.645 -11.295  1.00  0.00           H
ATOM   2787  HB3 ALA A 329     -36.128  31.440 -12.986  1.00  0.00           H
ATOM   2788  N   VAL A 330     -35.437  33.543  -9.492  1.00  0.00           N
ATOM   2789  CA  VAL A 330     -35.660  34.424  -8.326  1.00  0.00           C
ATOM   2790  C   VAL A 330     -34.557  35.233  -7.798  1.00  0.00           C
ATOM   2791  O   VAL A 330     -34.543  36.436  -7.532  1.00  0.00           O
ATOM   2792  CB  VAL A 330     -36.424  33.604  -7.297  1.00  0.00           C
ATOM   2793  CG1 VAL A 330     -36.843  34.500  -6.045  1.00  0.00           C
ATOM   2794  CG2 VAL A 330     -37.733  33.004  -7.900  1.00  0.00           C
ATOM   2795  HN  VAL A 330     -35.631  32.596  -9.246  1.00  0.00           H
ATOM   2796  HA  VAL A 330     -36.478  35.097  -8.538  1.00  0.00           H
ATOM   2797  HB  VAL A 330     -35.859  32.754  -6.857  1.00  0.00           H
ATOM   2798 1HG1 VAL A 330     -37.560  33.996  -5.363  1.00  0.00           H
ATOM   2799 2HG1 VAL A 330     -37.421  35.387  -6.383  1.00  0.00           H
ATOM   2800 3HG1 VAL A 330     -36.024  34.895  -5.407  1.00  0.00           H
ATOM   2801 1HG2 VAL A 330     -38.286  32.646  -7.006  1.00  0.00           H
ATOM   2802 2HG2 VAL A 330     -37.686  32.154  -8.613  1.00  0.00           H
ATOM   2803 3HG2 VAL A 330     -38.437  33.683  -8.428  1.00  0.00           H
ATOM   2804  N   ALA A 331     -33.407  34.493  -7.681  1.00  0.00           N
ATOM   2805  CA  ALA A 331     -32.113  35.052  -7.326  1.00  0.00           C
ATOM   2806  C   ALA A 331     -31.508  36.090  -8.346  1.00  0.00           C
ATOM   2807  O   ALA A 331     -31.058  37.151  -7.905  1.00  0.00           O
ATOM   2808  CB  ALA A 331     -31.154  33.884  -7.108  1.00  0.00           C
ATOM   2809  HN  ALA A 331     -33.500  33.506  -7.781  1.00  0.00           H
ATOM   2810  HA  ALA A 331     -32.270  35.659  -6.447  1.00  0.00           H
ATOM   2811  HB1 ALA A 331     -31.113  33.285  -8.042  1.00  0.00           H
ATOM   2812  HB2 ALA A 331     -31.543  33.209  -6.315  1.00  0.00           H
ATOM   2813  HB3 ALA A 331     -30.162  34.240  -6.757  1.00  0.00           H
ATOM   2814  N   TRP A 332     -31.586  35.816  -9.670  1.00  0.00           N
ATOM   2815  CA  TRP A 332     -31.484  36.832 -10.740  1.00  0.00           C
ATOM   2816  C   TRP A 332     -32.532  37.936 -10.711  1.00  0.00           C
ATOM   2817  O   TRP A 332     -32.241  39.117 -10.938  1.00  0.00           O
ATOM   2818  CB  TRP A 332     -31.448  36.228 -12.219  1.00  0.00           C
ATOM   2819  CG  TRP A 332     -30.125  35.866 -12.820  1.00  0.00           C
ATOM   2820  CD1 TRP A 332     -29.819  34.571 -13.229  1.00  0.00           C
ATOM   2821  CD2 TRP A 332     -29.014  36.666 -13.275  1.00  0.00           C
ATOM   2822  CE2 TRP A 332     -27.970  35.776 -13.681  1.00  0.00           C
ATOM   2823  CE3 TRP A 332     -28.818  38.037 -13.226  1.00  0.00           C
ATOM   2824  NE1 TRP A 332     -28.498  34.506 -13.717  1.00  0.00           N
ATOM   2825  CZ2 TRP A 332     -26.742  36.272 -14.059  1.00  0.00           C
ATOM   2826  CZ3 TRP A 332     -27.559  38.512 -13.604  1.00  0.00           C
ATOM   2827  CH2 TRP A 332     -26.550  37.672 -14.100  1.00  0.00           C
ATOM   2828  HN  TRP A 332     -31.900  34.898  -9.899  1.00  0.00           H
ATOM   2829  HA  TRP A 332     -30.534  37.332 -10.634  1.00  0.00           H
ATOM   2830  HB1 TRP A 332     -31.954  36.922 -12.924  1.00  0.00           H
ATOM   2831  HB2 TRP A 332     -32.063  35.320 -12.041  1.00  0.00           H
ATOM   2832  HD1 TRP A 332     -30.565  33.791 -13.253  1.00  0.00           H
ATOM   2833  HE1 TRP A 332     -27.995  33.685 -13.881  1.00  0.00           H
ATOM   2834  HE3 TRP A 332     -29.527  38.697 -12.749  1.00  0.00           H
ATOM   2835  HZ2 TRP A 332     -26.090  35.573 -14.562  1.00  0.00           H
ATOM   2836  HZ3 TRP A 332     -27.405  39.576 -13.509  1.00  0.00           H
ATOM   2837  HH2 TRP A 332     -25.622  38.038 -14.513  1.00  0.00           H
ATOM   2838  N   GLY A 333     -33.762  37.597 -10.408  1.00  0.00           N
ATOM   2839  CA  GLY A 333     -34.914  38.489 -10.280  1.00  0.00           C
ATOM   2840  C   GLY A 333     -34.809  39.466  -9.169  1.00  0.00           C
ATOM   2841  O   GLY A 333     -35.326  40.536  -9.261  1.00  0.00           O
ATOM   2842  HN  GLY A 333     -34.003  36.636 -10.515  1.00  0.00           H
ATOM   2843  HA1 GLY A 333     -35.774  37.852 -10.139  1.00  0.00           H
ATOM   2844  HA2 GLY A 333     -34.854  39.048 -11.203  1.00  0.00           H
ATOM   2845  N   THR A 334     -34.171  39.117  -8.061  1.00  0.00           N
ATOM   2846  CA  THR A 334     -34.072  39.916  -6.895  1.00  0.00           C
ATOM   2847  C   THR A 334     -33.329  41.271  -6.960  1.00  0.00           C
ATOM   2848  O   THR A 334     -33.946  42.213  -6.556  1.00  0.00           O
ATOM   2849  CB  THR A 334     -33.373  39.175  -5.701  1.00  0.00           C
ATOM   2850  CG2 THR A 334     -32.894  39.987  -4.474  1.00  0.00           C
ATOM   2851  OG1 THR A 334     -34.290  38.287  -5.262  1.00  0.00           O
ATOM   2852  HN  THR A 334     -33.827  38.190  -7.937  1.00  0.00           H
ATOM   2853  HA  THR A 334     -35.052  40.239  -6.574  1.00  0.00           H
ATOM   2854  HB  THR A 334     -32.447  38.753  -6.144  1.00  0.00           H
ATOM   2855  HG1 THR A 334     -34.245  37.610  -5.940  1.00  0.00           H
ATOM   2856 1HG2 THR A 334     -32.458  39.402  -3.637  1.00  0.00           H
ATOM   2857 2HG2 THR A 334     -33.813  40.409  -4.013  1.00  0.00           H
ATOM   2858 3HG2 THR A 334     -32.175  40.824  -4.601  1.00  0.00           H
ATOM   2859  N   PRO A 335     -32.095  41.370  -7.554  1.00  0.00           N
ATOM   2860  CA  PRO A 335     -31.481  42.729  -7.642  1.00  0.00           C
ATOM   2861  C   PRO A 335     -32.275  43.471  -8.754  1.00  0.00           C
ATOM   2862  O   PRO A 335     -32.490  44.654  -8.674  1.00  0.00           O
ATOM   2863  CB  PRO A 335     -29.994  42.388  -7.978  1.00  0.00           C
ATOM   2864  CG  PRO A 335     -30.057  41.026  -8.701  1.00  0.00           C
ATOM   2865  CD  PRO A 335     -31.156  40.379  -7.916  1.00  0.00           C
ATOM   2866  HA  PRO A 335     -31.590  43.283  -6.721  1.00  0.00           H
ATOM   2867  HB1 PRO A 335     -29.423  42.257  -7.033  1.00  0.00           H
ATOM   2868  HB2 PRO A 335     -29.513  43.166  -8.608  1.00  0.00           H
ATOM   2869  HG1 PRO A 335     -30.336  41.219  -9.759  1.00  0.00           H
ATOM   2870  HG2 PRO A 335     -29.004  40.685  -8.603  1.00  0.00           H
ATOM   2871  HD1 PRO A 335     -31.634  39.590  -8.534  1.00  0.00           H
ATOM   2872  HD2 PRO A 335     -30.672  39.975  -7.000  1.00  0.00           H
ATOM   2873  N   GLY A 336     -32.705  42.794  -9.830  1.00  0.00           N
ATOM   2874  CA  GLY A 336     -33.697  43.360 -10.770  1.00  0.00           C
ATOM   2875  C   GLY A 336     -34.920  44.025 -10.136  1.00  0.00           C
ATOM   2876  O   GLY A 336     -35.151  45.210 -10.302  1.00  0.00           O
ATOM   2877  HN  GLY A 336     -32.380  41.851  -9.822  1.00  0.00           H
ATOM   2878  HA1 GLY A 336     -34.014  42.526 -11.379  1.00  0.00           H
ATOM   2879  HA2 GLY A 336     -33.260  44.125 -11.395  1.00  0.00           H
ATOM   2880  N   PHE A 337     -35.599  43.340  -9.241  1.00  0.00           N
ATOM   2881  CA  PHE A 337     -36.739  43.717  -8.426  1.00  0.00           C
ATOM   2882  C   PHE A 337     -36.419  44.778  -7.462  1.00  0.00           C
ATOM   2883  O   PHE A 337     -37.061  45.808  -7.536  1.00  0.00           O
ATOM   2884  CB  PHE A 337     -37.436  42.484  -7.769  1.00  0.00           C
ATOM   2885  CG  PHE A 337     -38.452  43.016  -6.671  1.00  0.00           C
ATOM   2886  CD1 PHE A 337     -39.512  43.870  -7.037  1.00  0.00           C
ATOM   2887  CD2 PHE A 337     -38.228  42.733  -5.270  1.00  0.00           C
ATOM   2888  CE1 PHE A 337     -40.272  44.498  -5.995  1.00  0.00           C
ATOM   2889  CE2 PHE A 337     -39.103  43.190  -4.235  1.00  0.00           C
ATOM   2890  CZ  PHE A 337     -40.147  44.073  -4.643  1.00  0.00           C
ATOM   2891  HN  PHE A 337     -35.373  42.370  -9.179  1.00  0.00           H
ATOM   2892  HA  PHE A 337     -37.458  44.095  -9.138  1.00  0.00           H
ATOM   2893  HB1 PHE A 337     -36.720  41.775  -7.302  1.00  0.00           H
ATOM   2894  HB2 PHE A 337     -38.001  41.882  -8.513  1.00  0.00           H
ATOM   2895  HD1 PHE A 337     -39.733  44.170  -8.051  1.00  0.00           H
ATOM   2896  HD2 PHE A 337     -37.456  41.996  -5.100  1.00  0.00           H
ATOM   2897  HE1 PHE A 337     -40.870  45.384  -6.151  1.00  0.00           H
ATOM   2898  HE2 PHE A 337     -38.956  42.817  -3.232  1.00  0.00           H
ATOM   2899  HZ  PHE A 337     -40.710  44.581  -3.874  1.00  0.00           H
ATOM   2900  N   LEU A 338     -35.313  44.678  -6.727  1.00  0.00           N
ATOM   2901  CA  LEU A 338     -34.982  45.749  -5.896  1.00  0.00           C
ATOM   2902  C   LEU A 338     -34.370  46.951  -6.595  1.00  0.00           C
ATOM   2903  O   LEU A 338     -34.468  48.037  -5.998  1.00  0.00           O
ATOM   2904  CB  LEU A 338     -34.067  45.329  -4.694  1.00  0.00           C
ATOM   2905  CG  LEU A 338     -34.633  44.147  -3.898  1.00  0.00           C
ATOM   2906  CD1 LEU A 338     -33.559  43.692  -2.925  1.00  0.00           C
ATOM   2907  CD2 LEU A 338     -35.869  44.549  -3.041  1.00  0.00           C
ATOM   2908  HN  LEU A 338     -34.751  43.856  -6.665  1.00  0.00           H
ATOM   2909  HA  LEU A 338     -35.853  45.976  -5.299  1.00  0.00           H
ATOM   2910  HB1 LEU A 338     -33.768  46.196  -4.066  1.00  0.00           H
ATOM   2911  HB2 LEU A 338     -33.162  44.919  -5.191  1.00  0.00           H
ATOM   2912  HG  LEU A 338     -34.857  43.283  -4.559  1.00  0.00           H
ATOM   2913 1HD1 LEU A 338     -32.632  43.307  -3.401  1.00  0.00           H
ATOM   2914 2HD1 LEU A 338     -34.004  42.862  -2.334  1.00  0.00           H
ATOM   2915 3HD1 LEU A 338     -33.437  44.487  -2.158  1.00  0.00           H
ATOM   2916 1HD2 LEU A 338     -36.281  43.705  -2.447  1.00  0.00           H
ATOM   2917 2HD2 LEU A 338     -36.695  44.826  -3.732  1.00  0.00           H
ATOM   2918 3HD2 LEU A 338     -35.669  45.446  -2.417  1.00  0.00           H
ATOM   2919  N   THR A 339     -33.843  46.877  -7.821  1.00  0.00           N
ATOM   2920  CA  THR A 339     -33.481  48.138  -8.549  1.00  0.00           C
ATOM   2921  C   THR A 339     -34.755  48.873  -8.961  1.00  0.00           C
ATOM   2922  O   THR A 339     -34.772  50.131  -8.975  1.00  0.00           O
ATOM   2923  CB  THR A 339     -32.538  47.864  -9.690  1.00  0.00           C
ATOM   2924  CG2 THR A 339     -31.814  49.150  -9.989  1.00  0.00           C
ATOM   2925  OG1 THR A 339     -31.549  46.973  -9.442  1.00  0.00           O
ATOM   2926  HN  THR A 339     -33.786  45.977  -8.243  1.00  0.00           H
ATOM   2927  HA  THR A 339     -32.879  48.684  -7.837  1.00  0.00           H
ATOM   2928  HB  THR A 339     -33.139  47.598 -10.586  1.00  0.00           H
ATOM   2929  HG1 THR A 339     -32.009  46.182  -9.153  1.00  0.00           H
ATOM   2930 1HG2 THR A 339     -31.135  49.480  -9.173  1.00  0.00           H
ATOM   2931 2HG2 THR A 339     -32.544  49.923 -10.306  1.00  0.00           H
ATOM   2932 3HG2 THR A 339     -31.139  49.027 -10.862  1.00  0.00           H
ATOM   2933  N   VAL A 340     -35.854  48.151  -9.424  1.00  0.00           N
ATOM   2934  CA  VAL A 340     -37.230  48.728  -9.631  1.00  0.00           C
ATOM   2935  C   VAL A 340     -37.898  49.295  -8.425  1.00  0.00           C
ATOM   2936  O   VAL A 340     -38.580  50.314  -8.644  1.00  0.00           O
ATOM   2937  CB  VAL A 340     -38.184  47.613 -10.171  1.00  0.00           C
ATOM   2938  CG1 VAL A 340     -39.710  47.852 -10.090  1.00  0.00           C
ATOM   2939  CG2 VAL A 340     -37.656  47.306 -11.628  1.00  0.00           C
ATOM   2940  HN  VAL A 340     -35.784  47.164  -9.546  1.00  0.00           H
ATOM   2941  HA  VAL A 340     -37.085  49.536 -10.333  1.00  0.00           H
ATOM   2942  HB  VAL A 340     -38.019  46.676  -9.596  1.00  0.00           H
ATOM   2943 1HG1 VAL A 340     -39.977  48.768 -10.660  1.00  0.00           H
ATOM   2944 2HG1 VAL A 340     -40.021  47.890  -9.023  1.00  0.00           H
ATOM   2945 3HG1 VAL A 340     -40.111  46.903 -10.503  1.00  0.00           H
ATOM   2946 1HG2 VAL A 340     -37.904  48.110 -12.354  1.00  0.00           H
ATOM   2947 2HG2 VAL A 340     -38.254  46.451 -12.011  1.00  0.00           H
ATOM   2948 3HG2 VAL A 340     -36.620  46.906 -11.623  1.00  0.00           H
ATOM   2949  N   MET A 341     -37.667  48.718  -7.210  1.00  0.00           N
ATOM   2950  CA  MET A 341     -38.198  49.415  -6.021  1.00  0.00           C
ATOM   2951  C   MET A 341     -37.589  50.837  -5.711  1.00  0.00           C
ATOM   2952  O   MET A 341     -38.393  51.788  -5.555  1.00  0.00           O
ATOM   2953  CB  MET A 341     -37.857  48.531  -4.751  1.00  0.00           C
ATOM   2954  CG  MET A 341     -38.884  47.416  -4.524  1.00  0.00           C
ATOM   2955  SD  MET A 341     -40.603  47.984  -4.374  1.00  0.00           S
ATOM   2956  CE  MET A 341     -40.386  48.963  -2.830  1.00  0.00           C
ATOM   2957  HN  MET A 341     -37.232  47.832  -7.067  1.00  0.00           H
ATOM   2958  HA  MET A 341     -39.248  49.533  -6.243  1.00  0.00           H
ATOM   2959  HB1 MET A 341     -37.937  49.277  -3.932  1.00  0.00           H
ATOM   2960  HB2 MET A 341     -36.849  48.066  -4.806  1.00  0.00           H
ATOM   2961  HG1 MET A 341     -38.690  46.876  -3.573  1.00  0.00           H
ATOM   2962  HG2 MET A 341     -38.753  46.733  -5.391  1.00  0.00           H
ATOM   2963  HE1 MET A 341     -39.794  48.384  -2.089  1.00  0.00           H
ATOM   2964  HE2 MET A 341     -41.357  49.274  -2.388  1.00  0.00           H
ATOM   2965  HE3 MET A 341     -39.857  49.893  -3.128  1.00  0.00           H
ATOM   2966  N   LEU A 342     -36.245  50.927  -5.835  1.00  0.00           N
ATOM   2967  CA  LEU A 342     -35.520  52.232  -5.940  1.00  0.00           C
ATOM   2968  C   LEU A 342     -35.870  53.166  -7.097  1.00  0.00           C
ATOM   2969  O   LEU A 342     -35.897  54.411  -7.050  1.00  0.00           O
ATOM   2970  CB  LEU A 342     -33.991  51.942  -5.984  1.00  0.00           C
ATOM   2971  CG  LEU A 342     -33.409  51.669  -4.637  1.00  0.00           C
ATOM   2972  CD1 LEU A 342     -32.191  50.739  -4.697  1.00  0.00           C
ATOM   2973  CD2 LEU A 342     -33.078  52.932  -3.875  1.00  0.00           C
ATOM   2974  HN  LEU A 342     -35.661  50.130  -5.973  1.00  0.00           H
ATOM   2975  HA  LEU A 342     -35.747  52.857  -5.088  1.00  0.00           H
ATOM   2976  HB1 LEU A 342     -33.347  52.767  -6.356  1.00  0.00           H
ATOM   2977  HB2 LEU A 342     -33.811  51.080  -6.663  1.00  0.00           H
ATOM   2978  HG  LEU A 342     -34.266  51.111  -4.201  1.00  0.00           H
ATOM   2979 1HD1 LEU A 342     -32.517  49.749  -5.080  1.00  0.00           H
ATOM   2980 2HD1 LEU A 342     -31.785  50.441  -3.706  1.00  0.00           H
ATOM   2981 3HD1 LEU A 342     -31.343  51.106  -5.314  1.00  0.00           H
ATOM   2982 1HD2 LEU A 342     -32.577  52.653  -2.923  1.00  0.00           H
ATOM   2983 2HD2 LEU A 342     -33.889  53.669  -3.692  1.00  0.00           H
ATOM   2984 3HD2 LEU A 342     -32.322  53.538  -4.420  1.00  0.00           H
ATOM   2985  N   LEU A 343     -36.222  52.549  -8.245  1.00  0.00           N
ATOM   2986  CA  LEU A 343     -36.712  53.325  -9.407  1.00  0.00           C
ATOM   2987  C   LEU A 343     -38.029  54.052  -9.133  1.00  0.00           C
ATOM   2988  O   LEU A 343     -38.193  55.227  -9.460  1.00  0.00           O
ATOM   2989  CB  LEU A 343     -36.606  52.455 -10.640  1.00  0.00           C
ATOM   2990  CG  LEU A 343     -36.926  53.033 -12.031  1.00  0.00           C
ATOM   2991  CD1 LEU A 343     -35.991  54.097 -12.505  1.00  0.00           C
ATOM   2992  CD2 LEU A 343     -37.076  51.891 -13.073  1.00  0.00           C
ATOM   2993  HN  LEU A 343     -36.132  51.556  -8.275  1.00  0.00           H
ATOM   2994  HA  LEU A 343     -35.903  54.034  -9.515  1.00  0.00           H
ATOM   2995  HB1 LEU A 343     -37.275  51.627 -10.320  1.00  0.00           H
ATOM   2996  HB2 LEU A 343     -35.645  51.914 -10.768  1.00  0.00           H
ATOM   2997  HG  LEU A 343     -37.975  53.387 -11.938  1.00  0.00           H
ATOM   2998 1HD1 LEU A 343     -36.182  54.324 -13.576  1.00  0.00           H
ATOM   2999 2HD1 LEU A 343     -34.946  53.739 -12.396  1.00  0.00           H
ATOM   3000 3HD1 LEU A 343     -36.188  55.024 -11.927  1.00  0.00           H
ATOM   3001 1HD2 LEU A 343     -37.557  50.944 -12.744  1.00  0.00           H
ATOM   3002 2HD2 LEU A 343     -36.016  51.688 -13.336  1.00  0.00           H
ATOM   3003 3HD2 LEU A 343     -37.557  52.303 -13.985  1.00  0.00           H
ATOM   3004  N   ALA A 344     -39.029  53.285  -8.544  1.00  0.00           N
ATOM   3005  CA  ALA A 344     -40.260  53.823  -8.072  1.00  0.00           C
ATOM   3006  C   ALA A 344     -40.077  54.995  -7.058  1.00  0.00           C
ATOM   3007  O   ALA A 344     -40.826  55.951  -7.063  1.00  0.00           O
ATOM   3008  CB  ALA A 344     -41.090  52.700  -7.456  1.00  0.00           C
ATOM   3009  HN  ALA A 344     -38.812  52.323  -8.397  1.00  0.00           H
ATOM   3010  HA  ALA A 344     -40.824  54.164  -8.927  1.00  0.00           H
ATOM   3011  HB1 ALA A 344     -41.348  51.884  -8.164  1.00  0.00           H
ATOM   3012  HB2 ALA A 344     -42.032  53.034  -6.971  1.00  0.00           H
ATOM   3013  HB3 ALA A 344     -40.478  52.166  -6.696  1.00  0.00           H
ATOM   3014  N   MET A 345     -39.078  55.005  -6.127  1.00  0.00           N
ATOM   3015  CA  MET A 345     -39.076  56.067  -5.131  1.00  0.00           C
ATOM   3016  C   MET A 345     -38.187  57.233  -5.549  1.00  0.00           C
ATOM   3017  O   MET A 345     -38.001  58.212  -4.799  1.00  0.00           O
ATOM   3018  CB  MET A 345     -38.511  55.407  -3.953  1.00  0.00           C
ATOM   3019  CG  MET A 345     -39.365  54.210  -3.490  1.00  0.00           C
ATOM   3020  SD  MET A 345     -41.051  54.465  -2.930  1.00  0.00           S
ATOM   3021  CE  MET A 345     -41.279  52.695  -2.550  1.00  0.00           C
ATOM   3022  HN  MET A 345     -38.570  54.168  -5.938  1.00  0.00           H
ATOM   3023  HA  MET A 345     -40.056  56.471  -4.928  1.00  0.00           H
ATOM   3024  HB1 MET A 345     -38.353  56.132  -3.125  1.00  0.00           H
ATOM   3025  HB2 MET A 345     -37.465  55.050  -4.066  1.00  0.00           H
ATOM   3026  HG1 MET A 345     -38.818  53.684  -2.679  1.00  0.00           H
ATOM   3027  HG2 MET A 345     -39.483  53.385  -4.225  1.00  0.00           H
ATOM   3028  HE1 MET A 345     -40.517  52.494  -1.766  1.00  0.00           H
ATOM   3029  HE2 MET A 345     -41.109  52.076  -3.456  1.00  0.00           H
ATOM   3030  HE3 MET A 345     -42.323  52.520  -2.216  1.00  0.00           H
ATOM   3031  N   ASN A 346     -37.617  57.153  -6.722  1.00  0.00           N
ATOM   3032  CA  ASN A 346     -36.818  58.133  -7.516  1.00  0.00           C
ATOM   3033  C   ASN A 346     -35.420  58.399  -7.004  1.00  0.00           C
ATOM   3034  O   ASN A 346     -34.836  59.422  -7.343  1.00  0.00           O
ATOM   3035  CB  ASN A 346     -37.503  59.540  -7.680  1.00  0.00           C
ATOM   3036  CG  ASN A 346     -38.950  59.471  -8.138  1.00  0.00           C
ATOM   3037  ND2 ASN A 346     -39.053  59.173  -9.451  1.00  0.00           N
ATOM   3038  OD1 ASN A 346     -39.889  59.728  -7.389  1.00  0.00           O
ATOM   3039  HN  ASN A 346     -37.724  56.293  -7.215  1.00  0.00           H
ATOM   3040  HA  ASN A 346     -36.681  57.653  -8.473  1.00  0.00           H
ATOM   3041  HB1 ASN A 346     -36.899  60.225  -8.312  1.00  0.00           H
ATOM   3042  HB2 ASN A 346     -37.435  60.004  -6.673  1.00  0.00           H
ATOM   3043 1HD2 ASN A 346     -38.210  58.810  -9.848  1.00  0.00           H
ATOM   3044 2HD2 ASN A 346     -39.892  59.429  -9.930  1.00  0.00           H
ATOM   3045  N   LYS A 347     -34.934  57.566  -6.087  1.00  0.00           N
ATOM   3046  CA  LYS A 347     -33.690  57.750  -5.478  1.00  0.00           C
ATOM   3047  C   LYS A 347     -32.477  57.516  -6.432  1.00  0.00           C
ATOM   3048  O   LYS A 347     -32.335  56.510  -7.161  1.00  0.00           O
ATOM   3049  CB  LYS A 347     -33.521  56.745  -4.317  1.00  0.00           C
ATOM   3050  CG  LYS A 347     -34.475  56.953  -3.173  1.00  0.00           C
ATOM   3051  CD  LYS A 347     -34.717  58.371  -2.677  1.00  0.00           C
ATOM   3052  CE  LYS A 347     -35.790  58.379  -1.539  1.00  0.00           C
ATOM   3053  NZ  LYS A 347     -35.792  59.651  -0.780  1.00  0.00           N
ATOM   3054  HN  LYS A 347     -35.476  56.757  -5.878  1.00  0.00           H
ATOM   3055  HA  LYS A 347     -33.579  58.795  -5.229  1.00  0.00           H
ATOM   3056  HB1 LYS A 347     -32.468  56.951  -4.027  1.00  0.00           H
ATOM   3057  HB2 LYS A 347     -33.559  55.696  -4.681  1.00  0.00           H
ATOM   3058  HG1 LYS A 347     -34.035  56.298  -2.391  1.00  0.00           H
ATOM   3059  HG2 LYS A 347     -35.433  56.508  -3.515  1.00  0.00           H
ATOM   3060  HD1 LYS A 347     -35.080  59.047  -3.481  1.00  0.00           H
ATOM   3061  HD2 LYS A 347     -33.783  58.806  -2.262  1.00  0.00           H
ATOM   3062  HE1 LYS A 347     -35.760  57.463  -0.911  1.00  0.00           H
ATOM   3063  HE2 LYS A 347     -36.788  58.325  -2.023  1.00  0.00           H
ATOM   3064  HZ1 LYS A 347     -36.454  59.816   0.004  1.00  0.00           H
ATOM   3065  HZ2 LYS A 347     -35.887  60.508  -1.363  1.00  0.00           H
ATOM   3066  HZ3 LYS A 347     -34.785  59.596  -0.526  1.00  0.00           H
ATOM   3067  N   VAL A 348     -31.571  58.512  -6.387  1.00  0.00           N
ATOM   3068  CA  VAL A 348     -30.308  58.522  -7.085  1.00  0.00           C
ATOM   3069  C   VAL A 348     -29.383  59.169  -6.162  1.00  0.00           C
ATOM   3070  O   VAL A 348     -29.755  60.237  -5.672  1.00  0.00           O
ATOM   3071  CB  VAL A 348     -30.232  59.292  -8.430  1.00  0.00           C
ATOM   3072  CG1 VAL A 348     -28.872  58.932  -9.197  1.00  0.00           C
ATOM   3073  CG2 VAL A 348     -31.353  58.831  -9.324  1.00  0.00           C
ATOM   3074  HN  VAL A 348     -31.671  59.349  -5.855  1.00  0.00           H
ATOM   3075  HA  VAL A 348     -30.035  57.487  -7.233  1.00  0.00           H
ATOM   3076  HB  VAL A 348     -30.391  60.375  -8.243  1.00  0.00           H
ATOM   3077 1HG1 VAL A 348     -27.955  59.228  -8.645  1.00  0.00           H
ATOM   3078 2HG1 VAL A 348     -28.840  59.522 -10.137  1.00  0.00           H
ATOM   3079 3HG1 VAL A 348     -28.788  57.846  -9.418  1.00  0.00           H
ATOM   3080 1HG2 VAL A 348     -31.280  57.722  -9.352  1.00  0.00           H
ATOM   3081 2HG2 VAL A 348     -31.125  59.089 -10.381  1.00  0.00           H
ATOM   3082 3HG2 VAL A 348     -32.289  59.221  -8.871  1.00  0.00           H
ATOM   3083  N   GLU A 349     -28.165  58.651  -5.985  1.00  0.00           N
ATOM   3084  CA  GLU A 349     -27.071  59.201  -5.210  1.00  0.00           C
ATOM   3085  C   GLU A 349     -25.871  59.280  -6.097  1.00  0.00           C
ATOM   3086  O   GLU A 349     -25.539  58.262  -6.723  1.00  0.00           O
ATOM   3087  CB  GLU A 349     -26.656  58.405  -3.945  1.00  0.00           C
ATOM   3088  CG  GLU A 349     -27.863  58.233  -2.971  1.00  0.00           C
ATOM   3089  CD  GLU A 349     -27.340  58.148  -1.545  1.00  0.00           C
ATOM   3090  OE1 GLU A 349     -27.285  57.079  -0.966  1.00  0.00           O
ATOM   3091  OE2 GLU A 349     -26.963  59.266  -1.086  1.00  0.00           O
ATOM   3092  HN  GLU A 349     -27.957  57.724  -6.290  1.00  0.00           H
ATOM   3093  HA  GLU A 349     -27.262  60.247  -5.021  1.00  0.00           H
ATOM   3094  HB1 GLU A 349     -25.815  58.967  -3.485  1.00  0.00           H
ATOM   3095  HB2 GLU A 349     -26.263  57.423  -4.283  1.00  0.00           H
ATOM   3096  HG1 GLU A 349     -28.541  57.367  -3.126  1.00  0.00           H
ATOM   3097  HG2 GLU A 349     -28.547  59.106  -3.031  1.00  0.00           H
ATOM   3098  N   GLY A 350     -25.220  60.430  -6.266  1.00  0.00           N
ATOM   3099  CA  GLY A 350     -23.850  60.607  -6.899  1.00  0.00           C
ATOM   3100  C   GLY A 350     -22.821  60.664  -5.943  1.00  0.00           C
ATOM   3101  O   GLY A 350     -23.005  60.528  -4.752  1.00  0.00           O
ATOM   3102  HN  GLY A 350     -25.570  61.237  -5.796  1.00  0.00           H
ATOM   3103  HA1 GLY A 350     -23.855  61.602  -7.321  1.00  0.00           H
ATOM   3104  HA2 GLY A 350     -23.618  59.875  -7.659  1.00  0.00           H
ATOM   3105  N   ASP A 351     -21.563  60.738  -6.359  1.00  0.00           N
ATOM   3106  CA  ASP A 351     -20.420  60.678  -5.478  1.00  0.00           C
ATOM   3107  C   ASP A 351     -19.663  62.027  -5.475  1.00  0.00           C
ATOM   3108  O   ASP A 351     -19.443  62.661  -6.501  1.00  0.00           O
ATOM   3109  CB  ASP A 351     -19.514  59.406  -5.763  1.00  0.00           C
ATOM   3110  CG  ASP A 351     -18.298  59.372  -4.825  1.00  0.00           C
ATOM   3111  OD1 ASP A 351     -17.372  58.524  -5.256  1.00  0.00           O
ATOM   3112  OD2 ASP A 351     -18.352  59.905  -3.666  1.00  0.00           O
ATOM   3113  HN  ASP A 351     -21.323  61.039  -7.279  1.00  0.00           H
ATOM   3114  HA  ASP A 351     -20.793  60.630  -4.465  1.00  0.00           H
ATOM   3115  HB1 ASP A 351     -19.136  59.445  -6.807  1.00  0.00           H
ATOM   3116  HB2 ASP A 351     -20.108  58.506  -5.495  1.00  0.00           H
ATOM   3117  N   ASN A 352     -19.173  62.465  -4.313  1.00  0.00           N
ATOM   3118  CA  ASN A 352     -18.449  63.696  -4.180  1.00  0.00           C
ATOM   3119  C   ASN A 352     -16.928  63.451  -4.409  1.00  0.00           C
ATOM   3120  O   ASN A 352     -16.188  64.355  -4.627  1.00  0.00           O
ATOM   3121  CB  ASN A 352     -18.763  64.404  -2.856  1.00  0.00           C
ATOM   3122  CG  ASN A 352     -18.242  65.850  -2.887  1.00  0.00           C
ATOM   3123  ND2 ASN A 352     -18.420  66.605  -4.059  1.00  0.00           N
ATOM   3124  OD1 ASN A 352     -17.858  66.319  -1.796  1.00  0.00           O
ATOM   3125  HN  ASN A 352     -19.337  61.913  -3.498  1.00  0.00           H
ATOM   3126  HA  ASN A 352     -18.758  64.363  -4.972  1.00  0.00           H
ATOM   3127  HB1 ASN A 352     -18.388  63.886  -1.948  1.00  0.00           H
ATOM   3128  HB2 ASN A 352     -19.857  64.462  -2.670  1.00  0.00           H
ATOM   3129 1HD2 ASN A 352     -18.485  67.603  -4.096  1.00  0.00           H
ATOM   3130 2HD2 ASN A 352     -18.367  66.139  -4.942  1.00  0.00           H
ATOM   3131  N   ILE A 353     -16.535  62.190  -4.343  1.00  0.00           N
ATOM   3132  CA  ILE A 353     -15.131  61.767  -4.259  1.00  0.00           C
ATOM   3133  C   ILE A 353     -14.811  61.268  -5.600  1.00  0.00           C
ATOM   3134  O   ILE A 353     -14.082  61.897  -6.299  1.00  0.00           O
ATOM   3135  CB  ILE A 353     -14.810  60.852  -3.135  1.00  0.00           C
ATOM   3136  CG1 ILE A 353     -15.310  61.280  -1.740  1.00  0.00           C
ATOM   3137  CG2 ILE A 353     -13.283  60.604  -3.042  1.00  0.00           C
ATOM   3138  CD  ILE A 353     -14.896  62.727  -1.283  1.00  0.00           C
ATOM   3139  HN  ILE A 353     -17.255  61.604  -3.981  1.00  0.00           H
ATOM   3140  HA  ILE A 353     -14.556  62.680  -4.202  1.00  0.00           H
ATOM   3141  HB  ILE A 353     -15.267  59.853  -3.299  1.00  0.00           H
ATOM   3142 1HG1 ILE A 353     -15.027  60.626  -0.887  1.00  0.00           H
ATOM   3143 2HG1 ILE A 353     -16.414  61.204  -1.843  1.00  0.00           H
ATOM   3144 1HG2 ILE A 353     -12.632  61.471  -2.799  1.00  0.00           H
ATOM   3145 2HG2 ILE A 353     -12.996  60.239  -4.051  1.00  0.00           H
ATOM   3146 3HG2 ILE A 353     -12.998  59.867  -2.262  1.00  0.00           H
ATOM   3147  HD1 ILE A 353     -15.151  62.830  -0.206  1.00  0.00           H
ATOM   3148  HD2 ILE A 353     -15.505  63.533  -1.746  1.00  0.00           H
ATOM   3149  HD3 ILE A 353     -13.912  63.117  -1.621  1.00  0.00           H
ATOM   3150  N   SER A 354     -15.350  60.042  -6.035  1.00  0.00           N
ATOM   3151  CA  SER A 354     -15.078  59.518  -7.338  1.00  0.00           C
ATOM   3152  C   SER A 354     -15.993  60.076  -8.418  1.00  0.00           C
ATOM   3153  O   SER A 354     -17.031  60.692  -8.199  1.00  0.00           O
ATOM   3154  CB  SER A 354     -15.049  58.016  -7.373  1.00  0.00           C
ATOM   3155  OG  SER A 354     -16.311  57.382  -7.487  1.00  0.00           O
ATOM   3156  HN  SER A 354     -16.060  59.628  -5.471  1.00  0.00           H
ATOM   3157  HA  SER A 354     -14.055  59.805  -7.534  1.00  0.00           H
ATOM   3158  HB1 SER A 354     -14.649  57.657  -6.400  1.00  0.00           H
ATOM   3159  HB2 SER A 354     -14.443  57.686  -8.244  1.00  0.00           H
ATOM   3160  HG1 SER A 354     -16.928  57.692  -6.819  1.00  0.00           H
ATOM   3161  N   GLY A 355     -15.630  59.733  -9.649  1.00  0.00           N
ATOM   3162  CA  GLY A 355     -16.428  60.085 -10.809  1.00  0.00           C
ATOM   3163  C   GLY A 355     -17.596  59.163 -10.947  1.00  0.00           C
ATOM   3164  O   GLY A 355     -18.666  59.456 -11.508  1.00  0.00           O
ATOM   3165  HN  GLY A 355     -14.774  59.240  -9.787  1.00  0.00           H
ATOM   3166  HA1 GLY A 355     -15.815  60.031 -11.696  1.00  0.00           H
ATOM   3167  HA2 GLY A 355     -16.904  61.052 -10.735  1.00  0.00           H
ATOM   3168  N   VAL A 356     -17.448  57.965 -10.275  1.00  0.00           N
ATOM   3169  CA  VAL A 356     -18.427  56.947 -10.362  1.00  0.00           C
ATOM   3170  C   VAL A 356     -19.436  57.098  -9.175  1.00  0.00           C
ATOM   3171  O   VAL A 356     -19.189  56.945  -7.982  1.00  0.00           O
ATOM   3172  CB  VAL A 356     -17.817  55.555 -10.276  1.00  0.00           C
ATOM   3173  CG1 VAL A 356     -18.863  54.456 -10.360  1.00  0.00           C
ATOM   3174  CG2 VAL A 356     -16.732  55.303 -11.329  1.00  0.00           C
ATOM   3175  HN  VAL A 356     -16.634  57.772  -9.731  1.00  0.00           H
ATOM   3176  HA  VAL A 356     -18.977  57.011 -11.289  1.00  0.00           H
ATOM   3177  HB  VAL A 356     -17.287  55.437  -9.306  1.00  0.00           H
ATOM   3178 1HG1 VAL A 356     -19.632  54.577  -9.568  1.00  0.00           H
ATOM   3179 2HG1 VAL A 356     -18.386  53.500 -10.057  1.00  0.00           H
ATOM   3180 3HG1 VAL A 356     -19.252  54.313 -11.391  1.00  0.00           H
ATOM   3181 1HG2 VAL A 356     -17.301  55.272 -12.284  1.00  0.00           H
ATOM   3182 2HG2 VAL A 356     -16.335  54.266 -11.347  1.00  0.00           H
ATOM   3183 3HG2 VAL A 356     -15.923  56.064 -11.291  1.00  0.00           H
ATOM   3184  N   CYS A 357     -20.696  57.414  -9.496  1.00  0.00           N
ATOM   3185  CA  CYS A 357     -21.873  57.510  -8.637  1.00  0.00           C
ATOM   3186  C   CYS A 357     -22.261  56.253  -7.843  1.00  0.00           C
ATOM   3187  O   CYS A 357     -22.429  55.187  -8.427  1.00  0.00           O
ATOM   3188  CB  CYS A 357     -23.017  57.860  -9.562  1.00  0.00           C
ATOM   3189  SG  CYS A 357     -22.691  59.504 -10.364  1.00  0.00           S
ATOM   3190  HN  CYS A 357     -20.822  57.604 -10.467  1.00  0.00           H
ATOM   3191  HA  CYS A 357     -21.678  58.234  -7.859  1.00  0.00           H
ATOM   3192  HB1 CYS A 357     -23.984  57.976  -9.028  1.00  0.00           H
ATOM   3193  HB2 CYS A 357     -23.232  57.124 -10.366  1.00  0.00           H
ATOM   3194  N   PHE A 358     -22.551  56.396  -6.553  1.00  0.00           N
ATOM   3195  CA  PHE A 358     -22.979  55.284  -5.646  1.00  0.00           C
ATOM   3196  C   PHE A 358     -23.554  55.874  -4.381  1.00  0.00           C
ATOM   3197  O   PHE A 358     -23.282  56.998  -3.932  1.00  0.00           O
ATOM   3198  CB  PHE A 358     -21.708  54.522  -5.352  1.00  0.00           C
ATOM   3199  CG  PHE A 358     -22.020  53.170  -4.756  1.00  0.00           C
ATOM   3200  CD1 PHE A 358     -22.824  52.263  -5.448  1.00  0.00           C
ATOM   3201  CD2 PHE A 358     -21.409  52.813  -3.529  1.00  0.00           C
ATOM   3202  CE1 PHE A 358     -23.067  51.045  -4.899  1.00  0.00           C
ATOM   3203  CE2 PHE A 358     -21.760  51.552  -2.971  1.00  0.00           C
ATOM   3204  CZ  PHE A 358     -22.610  50.672  -3.676  1.00  0.00           C
ATOM   3205  HN  PHE A 358     -22.546  57.287  -6.106  1.00  0.00           H
ATOM   3206  HA  PHE A 358     -23.718  54.678  -6.149  1.00  0.00           H
ATOM   3207  HB1 PHE A 358     -21.058  55.146  -4.700  1.00  0.00           H
ATOM   3208  HB2 PHE A 358     -21.202  54.369  -6.329  1.00  0.00           H
ATOM   3209  HD1 PHE A 358     -23.246  52.466  -6.422  1.00  0.00           H
ATOM   3210  HD2 PHE A 358     -20.778  53.504  -2.989  1.00  0.00           H
ATOM   3211  HE1 PHE A 358     -23.630  50.286  -5.424  1.00  0.00           H
ATOM   3212  HE2 PHE A 358     -21.281  51.121  -2.105  1.00  0.00           H
ATOM   3213  HZ  PHE A 358     -22.845  49.729  -3.203  1.00  0.00           H
ATOM   3214  N   VAL A 359     -24.353  55.021  -3.601  1.00  0.00           N
ATOM   3215  CA  VAL A 359     -24.937  55.228  -2.277  1.00  0.00           C
ATOM   3216  C   VAL A 359     -24.055  55.883  -1.239  1.00  0.00           C
ATOM   3217  O   VAL A 359     -22.861  55.679  -1.197  1.00  0.00           O
ATOM   3218  CB  VAL A 359     -25.751  53.989  -1.771  1.00  0.00           C
ATOM   3219  CG1 VAL A 359     -26.844  53.545  -2.731  1.00  0.00           C
ATOM   3220  CG2 VAL A 359     -24.753  52.836  -1.669  1.00  0.00           C
ATOM   3221  HN  VAL A 359     -24.503  54.102  -3.957  1.00  0.00           H
ATOM   3222  HA  VAL A 359     -25.701  55.970  -2.457  1.00  0.00           H
ATOM   3223  HB  VAL A 359     -26.139  54.238  -0.760  1.00  0.00           H
ATOM   3224 1HG1 VAL A 359     -27.418  52.643  -2.428  1.00  0.00           H
ATOM   3225 2HG1 VAL A 359     -26.531  53.288  -3.765  1.00  0.00           H
ATOM   3226 3HG1 VAL A 359     -27.569  54.388  -2.738  1.00  0.00           H
ATOM   3227 1HG2 VAL A 359     -23.753  53.106  -1.268  1.00  0.00           H
ATOM   3228 2HG2 VAL A 359     -24.581  52.325  -2.641  1.00  0.00           H
ATOM   3229 3HG2 VAL A 359     -25.236  52.121  -0.970  1.00  0.00           H
ATOM   3230  N   GLY A 360     -24.583  56.775  -0.412  1.00  0.00           N
ATOM   3231  CA  GLY A 360     -23.789  57.382   0.617  1.00  0.00           C
ATOM   3232  C   GLY A 360     -23.751  58.854   0.614  1.00  0.00           C
ATOM   3233  O   GLY A 360     -22.920  59.361   1.403  1.00  0.00           O
ATOM   3234  HN  GLY A 360     -25.566  56.896  -0.523  1.00  0.00           H
ATOM   3235  HA1 GLY A 360     -22.743  57.139   0.495  1.00  0.00           H
ATOM   3236  HA2 GLY A 360     -24.203  57.114   1.578  1.00  0.00           H
ATOM   3237  N   LEU A 361     -24.512  59.620  -0.189  1.00  0.00           N
ATOM   3238  CA  LEU A 361     -24.222  61.024  -0.268  1.00  0.00           C
ATOM   3239  C   LEU A 361     -24.741  61.835   0.913  1.00  0.00           C
ATOM   3240  O   LEU A 361     -24.111  62.646   1.601  1.00  0.00           O
ATOM   3241  CB  LEU A 361     -24.626  61.635  -1.594  1.00  0.00           C
ATOM   3242  CG  LEU A 361     -24.290  63.155  -1.913  1.00  0.00           C
ATOM   3243  CD1 LEU A 361     -22.820  63.506  -1.802  1.00  0.00           C
ATOM   3244  CD2 LEU A 361     -24.745  63.431  -3.397  1.00  0.00           C
ATOM   3245  HN  LEU A 361     -25.315  59.276  -0.671  1.00  0.00           H
ATOM   3246  HA  LEU A 361     -23.153  61.183  -0.238  1.00  0.00           H
ATOM   3247  HB1 LEU A 361     -25.736  61.608  -1.626  1.00  0.00           H
ATOM   3248  HB2 LEU A 361     -24.251  61.024  -2.442  1.00  0.00           H
ATOM   3249  HG  LEU A 361     -24.908  63.802  -1.254  1.00  0.00           H
ATOM   3250 1HD1 LEU A 361     -22.550  63.331  -0.738  1.00  0.00           H
ATOM   3251 2HD1 LEU A 361     -22.609  64.537  -2.157  1.00  0.00           H
ATOM   3252 3HD1 LEU A 361     -22.242  62.925  -2.552  1.00  0.00           H
ATOM   3253 1HD2 LEU A 361     -24.499  62.584  -4.073  1.00  0.00           H
ATOM   3254 2HD2 LEU A 361     -24.263  64.388  -3.690  1.00  0.00           H
ATOM   3255 3HD2 LEU A 361     -25.836  63.625  -3.474  1.00  0.00           H
ATOM   3256  N   TYR A 362     -25.971  61.599   1.386  1.00  0.00           N
ATOM   3257  CA  TYR A 362     -26.637  62.594   2.136  1.00  0.00           C
ATOM   3258  C   TYR A 362     -28.000  62.155   2.770  1.00  0.00           C
ATOM   3259  O   TYR A 362     -28.045  62.055   4.025  1.00  0.00           O
ATOM   3260  CB  TYR A 362     -26.951  63.767   1.089  1.00  0.00           C
ATOM   3261  CG  TYR A 362     -27.632  64.890   1.827  1.00  0.00           C
ATOM   3262  CD1 TYR A 362     -28.948  65.361   1.644  1.00  0.00           C
ATOM   3263  CD2 TYR A 362     -26.864  65.703   2.698  1.00  0.00           C
ATOM   3264  CE1 TYR A 362     -29.476  66.385   2.327  1.00  0.00           C
ATOM   3265  CE2 TYR A 362     -27.283  66.900   3.291  1.00  0.00           C
ATOM   3266  CZ  TYR A 362     -28.657  67.140   3.182  1.00  0.00           C
ATOM   3267  OH  TYR A 362     -29.265  68.304   3.753  1.00  0.00           O
ATOM   3268  HN  TYR A 362     -26.518  60.905   0.924  1.00  0.00           H
ATOM   3269  HA  TYR A 362     -25.980  62.904   2.935  1.00  0.00           H
ATOM   3270  HB1 TYR A 362     -27.653  63.493   0.272  1.00  0.00           H
ATOM   3271  HB2 TYR A 362     -25.965  64.154   0.750  1.00  0.00           H
ATOM   3272  HD1 TYR A 362     -29.612  64.796   1.006  1.00  0.00           H
ATOM   3273  HD2 TYR A 362     -25.839  65.375   2.775  1.00  0.00           H
ATOM   3274  HE1 TYR A 362     -30.539  66.570   2.315  1.00  0.00           H
ATOM   3275  HE2 TYR A 362     -26.653  67.552   3.878  1.00  0.00           H
ATOM   3276  HH  TYR A 362     -28.597  68.780   4.251  1.00  0.00           H
ATOM   3277  N   ASP A 363     -28.943  61.707   1.955  1.00  0.00           N
ATOM   3278  CA  ASP A 363     -30.247  61.452   2.493  1.00  0.00           C
ATOM   3279  C   ASP A 363     -30.411  59.924   2.589  1.00  0.00           C
ATOM   3280  O   ASP A 363     -30.104  59.207   1.660  1.00  0.00           O
ATOM   3281  CB  ASP A 363     -31.201  62.151   1.481  1.00  0.00           C
ATOM   3282  CG  ASP A 363     -32.717  61.825   1.542  1.00  0.00           C
ATOM   3283  OD1 ASP A 363     -33.120  60.944   2.335  1.00  0.00           O
ATOM   3284  OD2 ASP A 363     -33.435  62.456   0.758  1.00  0.00           O
ATOM   3285  HN  ASP A 363     -28.794  61.690   0.969  1.00  0.00           H
ATOM   3286  HA  ASP A 363     -30.316  62.005   3.418  1.00  0.00           H
ATOM   3287  HB1 ASP A 363     -30.864  62.031   0.429  1.00  0.00           H
ATOM   3288  HB2 ASP A 363     -31.191  63.236   1.720  1.00  0.00           H
ATOM   3289  N   LEU A 364     -30.912  59.346   3.691  1.00  0.00           N
ATOM   3290  CA  LEU A 364     -30.432  58.078   4.079  1.00  0.00           C
ATOM   3291  C   LEU A 364     -31.432  56.942   3.822  1.00  0.00           C
ATOM   3292  O   LEU A 364     -31.210  55.761   4.105  1.00  0.00           O
ATOM   3293  CB  LEU A 364     -30.055  58.191   5.569  1.00  0.00           C
ATOM   3294  CG  LEU A 364     -28.981  59.177   5.958  1.00  0.00           C
ATOM   3295  CD1 LEU A 364     -28.831  59.259   7.495  1.00  0.00           C
ATOM   3296  CD2 LEU A 364     -27.581  58.930   5.326  1.00  0.00           C
ATOM   3297  HN  LEU A 364     -31.314  60.001   4.326  1.00  0.00           H
ATOM   3298  HA  LEU A 364     -29.538  57.843   3.522  1.00  0.00           H
ATOM   3299  HB1 LEU A 364     -29.813  57.185   5.973  1.00  0.00           H
ATOM   3300  HB2 LEU A 364     -31.003  58.576   6.003  1.00  0.00           H
ATOM   3301  HG  LEU A 364     -29.303  60.188   5.632  1.00  0.00           H
ATOM   3302 1HD1 LEU A 364     -27.995  59.978   7.637  1.00  0.00           H
ATOM   3303 2HD1 LEU A 364     -28.561  58.278   7.939  1.00  0.00           H
ATOM   3304 3HD1 LEU A 364     -29.777  59.568   7.988  1.00  0.00           H
ATOM   3305 1HD2 LEU A 364     -27.172  57.899   5.393  1.00  0.00           H
ATOM   3306 2HD2 LEU A 364     -26.849  59.584   5.845  1.00  0.00           H
ATOM   3307 3HD2 LEU A 364     -27.564  59.295   4.277  1.00  0.00           H
ATOM   3308  N   ASP A 365     -32.581  57.323   3.220  1.00  0.00           N
ATOM   3309  CA  ASP A 365     -33.650  56.390   2.881  1.00  0.00           C
ATOM   3310  C   ASP A 365     -33.240  55.303   1.867  1.00  0.00           C
ATOM   3311  O   ASP A 365     -33.636  54.193   2.044  1.00  0.00           O
ATOM   3312  CB  ASP A 365     -34.974  57.129   2.449  1.00  0.00           C
ATOM   3313  CG  ASP A 365     -35.663  57.773   3.583  1.00  0.00           C
ATOM   3314  OD1 ASP A 365     -36.512  58.646   3.297  1.00  0.00           O
ATOM   3315  OD2 ASP A 365     -35.277  57.454   4.769  1.00  0.00           O
ATOM   3316  HN  ASP A 365     -32.767  58.286   3.041  1.00  0.00           H
ATOM   3317  HA  ASP A 365     -33.931  55.759   3.713  1.00  0.00           H
ATOM   3318  HB1 ASP A 365     -35.762  56.496   1.987  1.00  0.00           H
ATOM   3319  HB2 ASP A 365     -34.823  57.902   1.667  1.00  0.00           H
ATOM   3320  N   ALA A 366     -32.445  55.586   0.850  1.00  0.00           N
ATOM   3321  CA  ALA A 366     -31.907  54.562  -0.052  1.00  0.00           C
ATOM   3322  C   ALA A 366     -31.027  53.579   0.720  1.00  0.00           C
ATOM   3323  O   ALA A 366     -31.245  52.388   0.659  1.00  0.00           O
ATOM   3324  CB  ALA A 366     -31.046  54.903  -1.379  1.00  0.00           C
ATOM   3325  HN  ALA A 366     -32.105  56.508   0.681  1.00  0.00           H
ATOM   3326  HA  ALA A 366     -32.809  54.105  -0.435  1.00  0.00           H
ATOM   3327  HB1 ALA A 366     -31.686  55.624  -1.929  1.00  0.00           H
ATOM   3328  HB2 ALA A 366     -30.950  53.961  -1.962  1.00  0.00           H
ATOM   3329  HB3 ALA A 366     -30.048  55.319  -1.122  1.00  0.00           H
ATOM   3330  N   SER A 367     -30.092  54.084   1.531  1.00  0.00           N
ATOM   3331  CA  SER A 367     -29.207  53.323   2.390  1.00  0.00           C
ATOM   3332  C   SER A 367     -29.906  52.461   3.463  1.00  0.00           C
ATOM   3333  O   SER A 367     -29.823  51.266   3.434  1.00  0.00           O
ATOM   3334  CB  SER A 367     -28.077  54.246   2.955  1.00  0.00           C
ATOM   3335  OG  SER A 367     -27.272  54.757   1.871  1.00  0.00           O
ATOM   3336  HN  SER A 367     -29.992  55.071   1.634  1.00  0.00           H
ATOM   3337  HA  SER A 367     -28.716  52.601   1.754  1.00  0.00           H
ATOM   3338  HB1 SER A 367     -27.342  53.703   3.590  1.00  0.00           H
ATOM   3339  HB2 SER A 367     -28.399  55.128   3.547  1.00  0.00           H
ATOM   3340  HG1 SER A 367     -27.894  55.262   1.342  1.00  0.00           H
ATOM   3341  N   ARG A 368     -30.797  53.030   4.326  1.00  0.00           N
ATOM   3342  CA  ARG A 368     -31.472  52.197   5.354  1.00  0.00           C
ATOM   3343  C   ARG A 368     -32.396  51.197   4.718  1.00  0.00           C
ATOM   3344  O   ARG A 368     -32.339  50.037   5.069  1.00  0.00           O
ATOM   3345  CB  ARG A 368     -32.028  53.018   6.495  1.00  0.00           C
ATOM   3346  CG  ARG A 368     -33.111  54.009   6.139  1.00  0.00           C
ATOM   3347  CD  ARG A 368     -33.286  55.014   7.293  1.00  0.00           C
ATOM   3348  NE  ARG A 368     -34.503  55.845   6.913  1.00  0.00           N
ATOM   3349  CZ  ARG A 368     -35.501  56.277   7.741  1.00  0.00           C
ATOM   3350  NH1 ARG A 368     -35.623  55.879   8.998  1.00  0.00           N
ATOM   3351  NH2 ARG A 368     -36.338  57.166   7.340  1.00  0.00           N
ATOM   3352  HN  ARG A 368     -30.914  54.018   4.401  1.00  0.00           H
ATOM   3353  HA  ARG A 368     -30.665  51.647   5.816  1.00  0.00           H
ATOM   3354  HB1 ARG A 368     -31.217  53.692   6.846  1.00  0.00           H
ATOM   3355  HB2 ARG A 368     -32.424  52.483   7.384  1.00  0.00           H
ATOM   3356  HG1 ARG A 368     -34.065  53.486   5.915  1.00  0.00           H
ATOM   3357  HG2 ARG A 368     -32.903  54.568   5.202  1.00  0.00           H
ATOM   3358  HD1 ARG A 368     -32.330  55.570   7.399  1.00  0.00           H
ATOM   3359  HD2 ARG A 368     -33.478  54.576   8.295  1.00  0.00           H
ATOM   3360  HE  ARG A 368     -34.693  56.215   6.004  1.00  0.00           H
ATOM   3361 1HH1 ARG A 368     -35.072  55.161   9.426  1.00  0.00           H
ATOM   3362 2HH1 ARG A 368     -36.173  56.427   9.628  1.00  0.00           H
ATOM   3363 1HH2 ARG A 368     -36.222  57.419   6.379  1.00  0.00           H
ATOM   3364 2HH2 ARG A 368     -37.213  57.358   7.785  1.00  0.00           H
ATOM   3365  N   TYR A 369     -33.293  51.601   3.804  1.00  0.00           N
ATOM   3366  CA  TYR A 369     -34.342  50.742   3.361  1.00  0.00           C
ATOM   3367  C   TYR A 369     -34.056  49.845   2.305  1.00  0.00           C
ATOM   3368  O   TYR A 369     -34.594  48.734   2.385  1.00  0.00           O
ATOM   3369  CB  TYR A 369     -35.562  51.583   2.855  1.00  0.00           C
ATOM   3370  CG  TYR A 369     -36.284  51.990   4.100  1.00  0.00           C
ATOM   3371  CD1 TYR A 369     -36.314  53.387   4.308  1.00  0.00           C
ATOM   3372  CD2 TYR A 369     -36.971  51.149   4.959  1.00  0.00           C
ATOM   3373  CE1 TYR A 369     -37.010  53.898   5.409  1.00  0.00           C
ATOM   3374  CE2 TYR A 369     -37.588  51.690   6.102  1.00  0.00           C
ATOM   3375  CZ  TYR A 369     -37.634  53.092   6.339  1.00  0.00           C
ATOM   3376  OH  TYR A 369     -38.319  53.550   7.472  1.00  0.00           O
ATOM   3377  HN  TYR A 369     -33.134  52.479   3.359  1.00  0.00           H
ATOM   3378  HA  TYR A 369     -34.693  50.098   4.154  1.00  0.00           H
ATOM   3379  HB1 TYR A 369     -36.284  50.991   2.253  1.00  0.00           H
ATOM   3380  HB2 TYR A 369     -35.293  52.425   2.182  1.00  0.00           H
ATOM   3381  HD1 TYR A 369     -35.784  54.035   3.626  1.00  0.00           H
ATOM   3382  HD2 TYR A 369     -37.007  50.090   4.747  1.00  0.00           H
ATOM   3383  HE1 TYR A 369     -37.215  54.956   5.488  1.00  0.00           H
ATOM   3384  HE2 TYR A 369     -38.056  51.035   6.820  1.00  0.00           H
ATOM   3385  HH  TYR A 369     -38.536  54.468   7.293  1.00  0.00           H
ATOM   3386  N   PHE A 370     -33.235  50.265   1.275  1.00  0.00           N
ATOM   3387  CA  PHE A 370     -32.997  49.446   0.129  1.00  0.00           C
ATOM   3388  C   PHE A 370     -31.601  48.863   0.042  1.00  0.00           C
ATOM   3389  O   PHE A 370     -31.391  47.935  -0.692  1.00  0.00           O
ATOM   3390  CB  PHE A 370     -33.248  50.287  -1.124  1.00  0.00           C
ATOM   3391  CG  PHE A 370     -34.698  50.736  -1.093  1.00  0.00           C
ATOM   3392  CD1 PHE A 370     -35.056  52.125  -1.015  1.00  0.00           C
ATOM   3393  CD2 PHE A 370     -35.747  49.802  -1.238  1.00  0.00           C
ATOM   3394  CE1 PHE A 370     -36.385  52.485  -1.155  1.00  0.00           C
ATOM   3395  CE2 PHE A 370     -37.081  50.169  -1.251  1.00  0.00           C
ATOM   3396  CZ  PHE A 370     -37.375  51.525  -1.209  1.00  0.00           C
ATOM   3397  HN  PHE A 370     -32.878  51.193   1.204  1.00  0.00           H
ATOM   3398  HA  PHE A 370     -33.643  48.584   0.055  1.00  0.00           H
ATOM   3399  HB1 PHE A 370     -33.075  49.716  -2.060  1.00  0.00           H
ATOM   3400  HB2 PHE A 370     -32.637  51.213  -1.069  1.00  0.00           H
ATOM   3401  HD1 PHE A 370     -34.289  52.884  -0.954  1.00  0.00           H
ATOM   3402  HD2 PHE A 370     -35.572  48.740  -1.315  1.00  0.00           H
ATOM   3403  HE1 PHE A 370     -36.537  53.541  -1.320  1.00  0.00           H
ATOM   3404  HE2 PHE A 370     -37.834  49.397  -1.306  1.00  0.00           H
ATOM   3405  HZ  PHE A 370     -38.406  51.842  -1.218  1.00  0.00           H
ATOM   3406  N   VAL A 371     -30.661  49.400   0.838  1.00  0.00           N
ATOM   3407  CA  VAL A 371     -29.346  48.745   0.924  1.00  0.00           C
ATOM   3408  C   VAL A 371     -29.343  47.888   2.218  1.00  0.00           C
ATOM   3409  O   VAL A 371     -29.096  46.670   2.126  1.00  0.00           O
ATOM   3410  CB  VAL A 371     -28.162  49.681   0.775  1.00  0.00           C
ATOM   3411  CG1 VAL A 371     -26.818  48.784   0.887  1.00  0.00           C
ATOM   3412  CG2 VAL A 371     -28.306  50.641  -0.446  1.00  0.00           C
ATOM   3413  HN  VAL A 371     -30.830  50.239   1.349  1.00  0.00           H
ATOM   3414  HA  VAL A 371     -29.278  48.005   0.139  1.00  0.00           H
ATOM   3415  HB  VAL A 371     -28.255  50.297   1.695  1.00  0.00           H
ATOM   3416 1HG1 VAL A 371     -26.719  48.103   0.014  1.00  0.00           H
ATOM   3417 2HG1 VAL A 371     -26.723  48.268   1.867  1.00  0.00           H
ATOM   3418 3HG1 VAL A 371     -26.100  49.629   0.840  1.00  0.00           H
ATOM   3419 1HG2 VAL A 371     -27.483  51.377  -0.319  1.00  0.00           H
ATOM   3420 2HG2 VAL A 371     -29.236  51.246  -0.488  1.00  0.00           H
ATOM   3421 3HG2 VAL A 371     -28.259  50.063  -1.393  1.00  0.00           H
ATOM   3422  N   LEU A 372     -29.448  48.544   3.412  1.00  0.00           N
ATOM   3423  CA  LEU A 372     -29.375  47.868   4.686  1.00  0.00           C
ATOM   3424  C   LEU A 372     -30.490  46.874   5.048  1.00  0.00           C
ATOM   3425  O   LEU A 372     -30.125  45.827   5.624  1.00  0.00           O
ATOM   3426  CB  LEU A 372     -29.297  48.813   5.874  1.00  0.00           C
ATOM   3427  CG  LEU A 372     -27.964  49.572   5.927  1.00  0.00           C
ATOM   3428  CD1 LEU A 372     -28.130  50.594   7.082  1.00  0.00           C
ATOM   3429  CD2 LEU A 372     -26.754  48.731   6.224  1.00  0.00           C
ATOM   3430  HN  LEU A 372     -29.610  49.527   3.442  1.00  0.00           H
ATOM   3431  HA  LEU A 372     -28.521  47.206   4.697  1.00  0.00           H
ATOM   3432  HB1 LEU A 372     -29.358  48.349   6.882  1.00  0.00           H
ATOM   3433  HB2 LEU A 372     -30.183  49.478   5.789  1.00  0.00           H
ATOM   3434  HG  LEU A 372     -27.702  50.037   4.952  1.00  0.00           H
ATOM   3435 1HD1 LEU A 372     -28.569  50.100   7.975  1.00  0.00           H
ATOM   3436 2HD1 LEU A 372     -28.738  51.483   6.810  1.00  0.00           H
ATOM   3437 3HD1 LEU A 372     -27.107  50.997   7.240  1.00  0.00           H
ATOM   3438 1HD2 LEU A 372     -26.739  48.466   7.303  1.00  0.00           H
ATOM   3439 2HD2 LEU A 372     -25.809  49.306   6.128  1.00  0.00           H
ATOM   3440 3HD2 LEU A 372     -26.643  47.836   5.576  1.00  0.00           H
ATOM   3441  N   LEU A 373     -31.776  47.089   4.837  1.00  0.00           N
ATOM   3442  CA  LEU A 373     -32.812  46.071   5.103  1.00  0.00           C
ATOM   3443  C   LEU A 373     -32.723  44.809   4.247  1.00  0.00           C
ATOM   3444  O   LEU A 373     -32.719  43.721   4.805  1.00  0.00           O
ATOM   3445  CB  LEU A 373     -34.128  46.807   5.239  1.00  0.00           C
ATOM   3446  CG  LEU A 373     -35.377  45.950   5.438  1.00  0.00           C
ATOM   3447  CD1 LEU A 373     -35.472  45.356   6.847  1.00  0.00           C
ATOM   3448  CD2 LEU A 373     -36.686  46.849   5.073  1.00  0.00           C
ATOM   3449  HN  LEU A 373     -32.084  47.982   4.520  1.00  0.00           H
ATOM   3450  HA  LEU A 373     -32.765  45.659   6.100  1.00  0.00           H
ATOM   3451  HB1 LEU A 373     -34.333  47.540   4.430  1.00  0.00           H
ATOM   3452  HB2 LEU A 373     -33.990  47.431   6.148  1.00  0.00           H
ATOM   3453  HG  LEU A 373     -35.358  45.080   4.746  1.00  0.00           H
ATOM   3454 1HD1 LEU A 373     -36.380  45.682   7.399  1.00  0.00           H
ATOM   3455 2HD1 LEU A 373     -34.560  45.425   7.478  1.00  0.00           H
ATOM   3456 3HD1 LEU A 373     -35.690  44.269   6.772  1.00  0.00           H
ATOM   3457 1HD2 LEU A 373     -36.530  47.258   4.052  1.00  0.00           H
ATOM   3458 2HD2 LEU A 373     -36.687  47.761   5.707  1.00  0.00           H
ATOM   3459 3HD2 LEU A 373     -37.620  46.246   5.092  1.00  0.00           H
ATOM   3460  N   PRO A 374     -32.406  44.858   2.969  1.00  0.00           N
ATOM   3461  CA  PRO A 374     -32.246  43.615   2.189  1.00  0.00           C
ATOM   3462  C   PRO A 374     -30.952  43.000   2.483  1.00  0.00           C
ATOM   3463  O   PRO A 374     -30.896  41.777   2.503  1.00  0.00           O
ATOM   3464  CB  PRO A 374     -32.380  44.019   0.737  1.00  0.00           C
ATOM   3465  CG  PRO A 374     -33.376  45.137   0.784  1.00  0.00           C
ATOM   3466  CD  PRO A 374     -32.978  45.910   2.111  1.00  0.00           C
ATOM   3467  HA  PRO A 374     -33.090  42.976   2.403  1.00  0.00           H
ATOM   3468  HB1 PRO A 374     -32.729  43.097   0.224  1.00  0.00           H
ATOM   3469  HB2 PRO A 374     -31.382  44.230   0.298  1.00  0.00           H
ATOM   3470  HG1 PRO A 374     -33.382  45.846  -0.072  1.00  0.00           H
ATOM   3471  HG2 PRO A 374     -34.421  44.779   0.908  1.00  0.00           H
ATOM   3472  HD1 PRO A 374     -32.156  46.623   1.881  1.00  0.00           H
ATOM   3473  HD2 PRO A 374     -33.853  46.425   2.561  1.00  0.00           H
ATOM   3474  N   LEU A 375     -29.819  43.692   2.656  1.00  0.00           N
ATOM   3475  CA  LEU A 375     -28.562  43.081   3.023  1.00  0.00           C
ATOM   3476  C   LEU A 375     -28.569  42.383   4.388  1.00  0.00           C
ATOM   3477  O   LEU A 375     -28.019  41.290   4.545  1.00  0.00           O
ATOM   3478  CB  LEU A 375     -27.462  44.139   2.857  1.00  0.00           C
ATOM   3479  CG  LEU A 375     -25.976  43.731   3.008  1.00  0.00           C
ATOM   3480  CD1 LEU A 375     -25.461  42.841   1.909  1.00  0.00           C
ATOM   3481  CD2 LEU A 375     -25.217  45.035   3.416  1.00  0.00           C
ATOM   3482  HN  LEU A 375     -29.746  44.665   2.447  1.00  0.00           H
ATOM   3483  HA  LEU A 375     -28.377  42.296   2.305  1.00  0.00           H
ATOM   3484  HB1 LEU A 375     -27.654  44.989   3.546  1.00  0.00           H
ATOM   3485  HB2 LEU A 375     -27.582  44.590   1.848  1.00  0.00           H
ATOM   3486  HG  LEU A 375     -25.958  43.068   3.899  1.00  0.00           H
ATOM   3487 1HD1 LEU A 375     -26.177  42.010   1.728  1.00  0.00           H
ATOM   3488 2HD1 LEU A 375     -24.507  42.316   2.130  1.00  0.00           H
ATOM   3489 3HD1 LEU A 375     -25.391  43.397   0.949  1.00  0.00           H
ATOM   3490 1HD2 LEU A 375     -25.748  45.699   4.130  1.00  0.00           H
ATOM   3491 2HD2 LEU A 375     -25.230  45.671   2.505  1.00  0.00           H
ATOM   3492 3HD2 LEU A 375     -24.150  44.826   3.646  1.00  0.00           H
ATOM   3493  N   CYS A 376     -29.153  42.977   5.392  1.00  0.00           N
ATOM   3494  CA  CYS A 376     -29.337  42.283   6.678  1.00  0.00           C
ATOM   3495  C   CYS A 376     -30.370  41.186   6.625  1.00  0.00           C
ATOM   3496  O   CYS A 376     -30.207  40.122   7.203  1.00  0.00           O
ATOM   3497  CB  CYS A 376     -29.693  43.338   7.764  1.00  0.00           C
ATOM   3498  SG  CYS A 376     -28.190  44.450   7.884  1.00  0.00           S
ATOM   3499  HN  CYS A 376     -29.472  43.917   5.294  1.00  0.00           H
ATOM   3500  HA  CYS A 376     -28.458  41.735   6.985  1.00  0.00           H
ATOM   3501  HB1 CYS A 376     -29.733  42.840   8.757  1.00  0.00           H
ATOM   3502  HB2 CYS A 376     -30.601  43.920   7.495  1.00  0.00           H
ATOM   3503  HG1 CYS A 376     -28.620  45.416   7.086  1.00  0.00           H
ATOM   3504  N   LEU A 377     -31.451  41.329   5.824  1.00  0.00           N
ATOM   3505  CA  LEU A 377     -32.357  40.247   5.530  1.00  0.00           C
ATOM   3506  C   LEU A 377     -31.630  39.103   4.865  1.00  0.00           C
ATOM   3507  O   LEU A 377     -31.795  37.978   5.244  1.00  0.00           O
ATOM   3508  CB  LEU A 377     -33.560  40.715   4.642  1.00  0.00           C
ATOM   3509  CG  LEU A 377     -34.660  41.555   5.419  1.00  0.00           C
ATOM   3510  CD1 LEU A 377     -35.574  42.183   4.324  1.00  0.00           C
ATOM   3511  CD2 LEU A 377     -35.434  40.721   6.380  1.00  0.00           C
ATOM   3512  HN  LEU A 377     -31.693  42.173   5.351  1.00  0.00           H
ATOM   3513  HA  LEU A 377     -32.743  39.837   6.453  1.00  0.00           H
ATOM   3514  HB1 LEU A 377     -34.008  39.843   4.119  1.00  0.00           H
ATOM   3515  HB2 LEU A 377     -33.066  41.437   3.958  1.00  0.00           H
ATOM   3516  HG  LEU A 377     -34.136  42.342   6.002  1.00  0.00           H
ATOM   3517 1HD1 LEU A 377     -36.359  42.813   4.792  1.00  0.00           H
ATOM   3518 2HD1 LEU A 377     -36.061  41.389   3.718  1.00  0.00           H
ATOM   3519 3HD1 LEU A 377     -34.970  42.734   3.572  1.00  0.00           H
ATOM   3520 1HD2 LEU A 377     -36.181  41.369   6.885  1.00  0.00           H
ATOM   3521 2HD2 LEU A 377     -34.763  40.259   7.135  1.00  0.00           H
ATOM   3522 3HD2 LEU A 377     -35.998  39.943   5.822  1.00  0.00           H
ATOM   3523  N   CYS A 378     -30.740  39.393   3.881  1.00  0.00           N
ATOM   3524  CA  CYS A 378     -29.971  38.351   3.308  1.00  0.00           C
ATOM   3525  C   CYS A 378     -28.954  37.660   4.295  1.00  0.00           C
ATOM   3526  O   CYS A 378     -28.886  36.441   4.407  1.00  0.00           O
ATOM   3527  CB  CYS A 378     -29.143  38.774   2.047  1.00  0.00           C
ATOM   3528  SG  CYS A 378     -30.114  38.942   0.473  1.00  0.00           S
ATOM   3529  HN  CYS A 378     -30.708  40.350   3.602  1.00  0.00           H
ATOM   3530  HA  CYS A 378     -30.698  37.625   2.977  1.00  0.00           H
ATOM   3531  HB1 CYS A 378     -28.247  38.178   1.770  1.00  0.00           H
ATOM   3532  HB2 CYS A 378     -28.723  39.746   2.383  1.00  0.00           H
ATOM   3533  HG1 CYS A 378     -29.889  37.688   0.110  1.00  0.00           H
ATOM   3534  N   VAL A 379     -28.200  38.515   5.011  1.00  0.00           N
ATOM   3535  CA  VAL A 379     -27.239  37.987   5.992  1.00  0.00           C
ATOM   3536  C   VAL A 379     -27.874  37.233   7.185  1.00  0.00           C
ATOM   3537  O   VAL A 379     -27.441  36.162   7.603  1.00  0.00           O
ATOM   3538  CB  VAL A 379     -26.244  39.082   6.403  1.00  0.00           C
ATOM   3539  CG1 VAL A 379     -25.152  38.590   7.428  1.00  0.00           C
ATOM   3540  CG2 VAL A 379     -25.318  39.594   5.289  1.00  0.00           C
ATOM   3541  HN  VAL A 379     -28.208  39.504   4.883  1.00  0.00           H
ATOM   3542  HA  VAL A 379     -26.567  37.279   5.529  1.00  0.00           H
ATOM   3543  HB  VAL A 379     -26.767  39.903   6.937  1.00  0.00           H
ATOM   3544 1HG1 VAL A 379     -24.384  39.357   7.662  1.00  0.00           H
ATOM   3545 2HG1 VAL A 379     -24.663  37.651   7.095  1.00  0.00           H
ATOM   3546 3HG1 VAL A 379     -25.680  38.366   8.380  1.00  0.00           H
ATOM   3547 1HG2 VAL A 379     -25.746  40.350   4.596  1.00  0.00           H
ATOM   3548 2HG2 VAL A 379     -24.912  38.776   4.658  1.00  0.00           H
ATOM   3549 3HG2 VAL A 379     -24.457  40.174   5.688  1.00  0.00           H
ATOM   3550  N   PHE A 380     -29.018  37.664   7.806  1.00  0.00           N
ATOM   3551  CA  PHE A 380     -29.807  36.940   8.849  1.00  0.00           C
ATOM   3552  C   PHE A 380     -30.272  35.552   8.357  1.00  0.00           C
ATOM   3553  O   PHE A 380     -30.217  34.509   9.009  1.00  0.00           O
ATOM   3554  CB  PHE A 380     -31.122  37.810   9.170  1.00  0.00           C
ATOM   3555  CG  PHE A 380     -32.018  37.457  10.338  1.00  0.00           C
ATOM   3556  CD1 PHE A 380     -33.004  36.412  10.353  1.00  0.00           C
ATOM   3557  CD2 PHE A 380     -31.771  38.118  11.574  1.00  0.00           C
ATOM   3558  CE1 PHE A 380     -33.683  36.049  11.497  1.00  0.00           C
ATOM   3559  CE2 PHE A 380     -32.555  37.744  12.722  1.00  0.00           C
ATOM   3560  CZ  PHE A 380     -33.521  36.749  12.679  1.00  0.00           C
ATOM   3561  HN  PHE A 380     -29.537  38.435   7.446  1.00  0.00           H
ATOM   3562  HA  PHE A 380     -29.154  36.887   9.709  1.00  0.00           H
ATOM   3563  HB1 PHE A 380     -31.692  37.853   8.217  1.00  0.00           H
ATOM   3564  HB2 PHE A 380     -30.779  38.852   9.349  1.00  0.00           H
ATOM   3565  HD1 PHE A 380     -33.050  36.011   9.351  1.00  0.00           H
ATOM   3566  HD2 PHE A 380     -31.176  39.018  11.635  1.00  0.00           H
ATOM   3567  HE1 PHE A 380     -34.455  35.309  11.351  1.00  0.00           H
ATOM   3568  HE2 PHE A 380     -32.328  38.199  13.674  1.00  0.00           H
ATOM   3569  HZ  PHE A 380     -34.048  36.541  13.597  1.00  0.00           H
ATOM   3570  N   VAL A 381     -30.872  35.488   7.166  1.00  0.00           N
ATOM   3571  CA  VAL A 381     -31.286  34.306   6.481  1.00  0.00           C
ATOM   3572  C   VAL A 381     -30.073  33.407   6.174  1.00  0.00           C
ATOM   3573  O   VAL A 381     -30.028  32.233   6.507  1.00  0.00           O
ATOM   3574  CB  VAL A 381     -32.181  34.555   5.233  1.00  0.00           C
ATOM   3575  CG1 VAL A 381     -32.147  33.379   4.233  1.00  0.00           C
ATOM   3576  CG2 VAL A 381     -33.643  34.786   5.697  1.00  0.00           C
ATOM   3577  HN  VAL A 381     -30.983  36.309   6.612  1.00  0.00           H
ATOM   3578  HA  VAL A 381     -31.906  33.717   7.139  1.00  0.00           H
ATOM   3579  HB  VAL A 381     -31.762  35.442   4.712  1.00  0.00           H
ATOM   3580 1HG1 VAL A 381     -32.927  33.518   3.454  1.00  0.00           H
ATOM   3581 2HG1 VAL A 381     -32.342  32.418   4.756  1.00  0.00           H
ATOM   3582 3HG1 VAL A 381     -31.148  33.311   3.751  1.00  0.00           H
ATOM   3583 1HG2 VAL A 381     -33.881  35.822   6.015  1.00  0.00           H
ATOM   3584 2HG2 VAL A 381     -33.992  34.081   6.482  1.00  0.00           H
ATOM   3585 3HG2 VAL A 381     -34.351  34.600   4.862  1.00  0.00           H
ATOM   3586  N   GLY A 382     -28.985  33.983   5.594  1.00  0.00           N
ATOM   3587  CA  GLY A 382     -27.755  33.381   5.228  1.00  0.00           C
ATOM   3588  C   GLY A 382     -26.997  32.711   6.337  1.00  0.00           C
ATOM   3589  O   GLY A 382     -26.638  31.527   6.281  1.00  0.00           O
ATOM   3590  HN  GLY A 382     -29.028  34.956   5.381  1.00  0.00           H
ATOM   3591  HA1 GLY A 382     -27.167  34.190   4.820  1.00  0.00           H
ATOM   3592  HA2 GLY A 382     -27.941  32.650   4.455  1.00  0.00           H
ATOM   3593  N   LEU A 383     -26.820  33.408   7.485  1.00  0.00           N
ATOM   3594  CA  LEU A 383     -26.246  32.752   8.695  1.00  0.00           C
ATOM   3595  C   LEU A 383     -27.055  31.644   9.261  1.00  0.00           C
ATOM   3596  O   LEU A 383     -26.594  30.571   9.519  1.00  0.00           O
ATOM   3597  CB  LEU A 383     -25.969  33.758   9.799  1.00  0.00           C
ATOM   3598  CG  LEU A 383     -24.769  34.721   9.588  1.00  0.00           C
ATOM   3599  CD1 LEU A 383     -24.645  35.812  10.671  1.00  0.00           C
ATOM   3600  CD2 LEU A 383     -23.456  33.941   9.553  1.00  0.00           C
ATOM   3601  HN  LEU A 383     -27.242  34.310   7.531  1.00  0.00           H
ATOM   3602  HA  LEU A 383     -25.312  32.379   8.302  1.00  0.00           H
ATOM   3603  HB1 LEU A 383     -25.685  33.167  10.696  1.00  0.00           H
ATOM   3604  HB2 LEU A 383     -26.831  34.418  10.039  1.00  0.00           H
ATOM   3605  HG  LEU A 383     -25.014  35.206   8.619  1.00  0.00           H
ATOM   3606 1HD1 LEU A 383     -24.072  36.684  10.285  1.00  0.00           H
ATOM   3607 2HD1 LEU A 383     -24.132  35.429  11.579  1.00  0.00           H
ATOM   3608 3HD1 LEU A 383     -25.647  36.250  10.867  1.00  0.00           H
ATOM   3609 1HD2 LEU A 383     -23.550  32.986  10.113  1.00  0.00           H
ATOM   3610 2HD2 LEU A 383     -22.534  34.433   9.929  1.00  0.00           H
ATOM   3611 3HD2 LEU A 383     -23.271  33.599   8.511  1.00  0.00           H
ATOM   3612  N   SER A 384     -28.430  31.831   9.374  1.00  0.00           N
ATOM   3613  CA  SER A 384     -29.326  30.740   9.752  1.00  0.00           C
ATOM   3614  C   SER A 384     -29.212  29.505   8.844  1.00  0.00           C
ATOM   3615  O   SER A 384     -29.200  28.370   9.339  1.00  0.00           O
ATOM   3616  CB  SER A 384     -30.750  31.186   9.927  1.00  0.00           C
ATOM   3617  OG  SER A 384     -30.853  32.229  10.882  1.00  0.00           O
ATOM   3618  HN  SER A 384     -28.941  32.616   9.035  1.00  0.00           H
ATOM   3619  HA  SER A 384     -28.931  30.354  10.680  1.00  0.00           H
ATOM   3620  HB1 SER A 384     -31.327  30.322  10.318  1.00  0.00           H
ATOM   3621  HB2 SER A 384     -31.124  31.571   8.953  1.00  0.00           H
ATOM   3622  HG1 SER A 384     -30.622  33.056  10.451  1.00  0.00           H
ATOM   3623  N   LEU A 385     -29.167  29.678   7.465  1.00  0.00           N
ATOM   3624  CA  LEU A 385     -29.002  28.601   6.536  1.00  0.00           C
ATOM   3625  C   LEU A 385     -27.577  27.882   6.622  1.00  0.00           C
ATOM   3626  O   LEU A 385     -27.511  26.652   6.485  1.00  0.00           O
ATOM   3627  CB  LEU A 385     -29.360  29.097   5.066  1.00  0.00           C
ATOM   3628  CG  LEU A 385     -30.786  29.583   4.795  1.00  0.00           C
ATOM   3629  CD1 LEU A 385     -30.710  30.282   3.358  1.00  0.00           C
ATOM   3630  CD2 LEU A 385     -31.763  28.423   4.813  1.00  0.00           C
ATOM   3631  HN  LEU A 385     -29.143  30.626   7.158  1.00  0.00           H
ATOM   3632  HA  LEU A 385     -29.699  27.809   6.762  1.00  0.00           H
ATOM   3633  HB1 LEU A 385     -29.100  28.400   4.242  1.00  0.00           H
ATOM   3634  HB2 LEU A 385     -28.719  29.992   4.920  1.00  0.00           H
ATOM   3635  HG  LEU A 385     -31.112  30.375   5.501  1.00  0.00           H
ATOM   3636 1HD1 LEU A 385     -31.699  30.728   3.115  1.00  0.00           H
ATOM   3637 2HD1 LEU A 385     -30.435  29.575   2.547  1.00  0.00           H
ATOM   3638 3HD1 LEU A 385     -30.039  31.166   3.323  1.00  0.00           H
ATOM   3639 1HD2 LEU A 385     -32.737  28.801   4.432  1.00  0.00           H
ATOM   3640 2HD2 LEU A 385     -31.841  28.054   5.858  1.00  0.00           H
ATOM   3641 3HD2 LEU A 385     -31.395  27.618   4.141  1.00  0.00           H
ATOM   3642  N   LEU A 386     -26.525  28.688   6.736  1.00  0.00           N
ATOM   3643  CA  LEU A 386     -25.144  28.233   6.863  1.00  0.00           C
ATOM   3644  C   LEU A 386     -24.956  27.309   8.041  1.00  0.00           C
ATOM   3645  O   LEU A 386     -24.467  26.155   7.983  1.00  0.00           O
ATOM   3646  CB  LEU A 386     -24.215  29.524   7.005  1.00  0.00           C
ATOM   3647  CG  LEU A 386     -22.711  29.121   7.107  1.00  0.00           C
ATOM   3648  CD1 LEU A 386     -22.257  28.465   5.823  1.00  0.00           C
ATOM   3649  CD2 LEU A 386     -21.928  30.353   7.448  1.00  0.00           C
ATOM   3650  HN  LEU A 386     -26.723  29.665   6.697  1.00  0.00           H
ATOM   3651  HA  LEU A 386     -24.851  27.594   6.044  1.00  0.00           H
ATOM   3652  HB1 LEU A 386     -24.458  30.125   7.906  1.00  0.00           H
ATOM   3653  HB2 LEU A 386     -24.310  30.218   6.142  1.00  0.00           H
ATOM   3654  HG  LEU A 386     -22.616  28.257   7.800  1.00  0.00           H
ATOM   3655 1HD1 LEU A 386     -21.240  28.020   5.845  1.00  0.00           H
ATOM   3656 2HD1 LEU A 386     -22.125  29.263   5.061  1.00  0.00           H
ATOM   3657 3HD1 LEU A 386     -22.845  27.618   5.408  1.00  0.00           H
ATOM   3658 1HD2 LEU A 386     -22.083  31.140   6.680  1.00  0.00           H
ATOM   3659 2HD2 LEU A 386     -20.852  30.104   7.313  1.00  0.00           H
ATOM   3660 3HD2 LEU A 386     -22.131  30.590   8.514  1.00  0.00           H
ATOM   3661  N   LEU A 387     -25.657  27.692   9.207  1.00  0.00           N
ATOM   3662  CA  LEU A 387     -25.707  27.061  10.452  1.00  0.00           C
ATOM   3663  C   LEU A 387     -26.558  25.789  10.335  1.00  0.00           C
ATOM   3664  O   LEU A 387     -26.167  24.714  10.847  1.00  0.00           O
ATOM   3665  CB  LEU A 387     -26.361  28.051  11.420  1.00  0.00           C
ATOM   3666  CG  LEU A 387     -26.685  27.608  12.899  1.00  0.00           C
ATOM   3667  CD1 LEU A 387     -25.377  27.254  13.622  1.00  0.00           C
ATOM   3668  CD2 LEU A 387     -27.317  28.702  13.771  1.00  0.00           C
ATOM   3669  HN  LEU A 387     -26.095  28.586   9.160  1.00  0.00           H
ATOM   3670  HA  LEU A 387     -24.731  26.806  10.838  1.00  0.00           H
ATOM   3671  HB1 LEU A 387     -27.339  28.286  10.949  1.00  0.00           H
ATOM   3672  HB2 LEU A 387     -25.691  28.936  11.444  1.00  0.00           H
ATOM   3673  HG  LEU A 387     -27.280  26.672  12.844  1.00  0.00           H
ATOM   3674 1HD1 LEU A 387     -24.847  26.367  13.212  1.00  0.00           H
ATOM   3675 2HD1 LEU A 387     -25.490  27.048  14.708  1.00  0.00           H
ATOM   3676 3HD1 LEU A 387     -24.723  28.114  13.365  1.00  0.00           H
ATOM   3677 1HD2 LEU A 387     -28.325  29.005  13.417  1.00  0.00           H
ATOM   3678 2HD2 LEU A 387     -26.752  29.652  13.891  1.00  0.00           H
ATOM   3679 3HD2 LEU A 387     -27.409  28.254  14.783  1.00  0.00           H
ATOM   3680  N   ALA A 388     -27.761  25.753   9.703  1.00  0.00           N
ATOM   3681  CA  ALA A 388     -28.429  24.521   9.347  1.00  0.00           C
ATOM   3682  C   ALA A 388     -27.688  23.553   8.546  1.00  0.00           C
ATOM   3683  O   ALA A 388     -27.597  22.405   8.938  1.00  0.00           O
ATOM   3684  CB  ALA A 388     -29.733  24.903   8.670  1.00  0.00           C
ATOM   3685  HN  ALA A 388     -28.244  26.572   9.403  1.00  0.00           H
ATOM   3686  HA  ALA A 388     -28.649  23.999  10.267  1.00  0.00           H
ATOM   3687  HB1 ALA A 388     -30.538  24.175   8.906  1.00  0.00           H
ATOM   3688  HB2 ALA A 388     -29.588  24.904   7.569  1.00  0.00           H
ATOM   3689  HB3 ALA A 388     -30.031  25.931   8.967  1.00  0.00           H
ATOM   3690  N   GLY A 389     -27.099  23.937   7.381  1.00  0.00           N
ATOM   3691  CA  GLY A 389     -26.441  23.026   6.403  1.00  0.00           C
ATOM   3692  C   GLY A 389     -25.166  22.436   6.952  1.00  0.00           C
ATOM   3693  O   GLY A 389     -24.981  21.222   6.726  1.00  0.00           O
ATOM   3694  HN  GLY A 389     -27.076  24.913   7.180  1.00  0.00           H
ATOM   3695  HA1 GLY A 389     -26.149  23.647   5.569  1.00  0.00           H
ATOM   3696  HA2 GLY A 389     -27.070  22.180   6.165  1.00  0.00           H
ATOM   3697  N   ILE A 390     -24.345  23.173   7.689  1.00  0.00           N
ATOM   3698  CA  ILE A 390     -23.201  22.620   8.510  1.00  0.00           C
ATOM   3699  C   ILE A 390     -23.464  21.654   9.589  1.00  0.00           C
ATOM   3700  O   ILE A 390     -22.668  20.739   9.798  1.00  0.00           O
ATOM   3701  CB  ILE A 390     -22.356  23.775   9.040  1.00  0.00           C
ATOM   3702  CG1 ILE A 390     -21.628  24.376   7.826  1.00  0.00           C
ATOM   3703  CG2 ILE A 390     -21.313  23.327  10.125  1.00  0.00           C
ATOM   3704  CD  ILE A 390     -20.740  25.576   8.061  1.00  0.00           C
ATOM   3705  HN  ILE A 390     -24.454  24.162   7.748  1.00  0.00           H
ATOM   3706  HA  ILE A 390     -22.514  22.089   7.868  1.00  0.00           H
ATOM   3707  HB  ILE A 390     -23.023  24.584   9.406  1.00  0.00           H
ATOM   3708 1HG1 ILE A 390     -22.359  24.594   7.019  1.00  0.00           H
ATOM   3709 2HG1 ILE A 390     -20.993  23.543   7.456  1.00  0.00           H
ATOM   3710 1HG2 ILE A 390     -21.876  23.113  11.058  1.00  0.00           H
ATOM   3711 2HG2 ILE A 390     -20.691  24.193  10.438  1.00  0.00           H
ATOM   3712 3HG2 ILE A 390     -20.647  22.488   9.830  1.00  0.00           H
ATOM   3713  HD1 ILE A 390     -20.705  26.156   7.113  1.00  0.00           H
ATOM   3714  HD2 ILE A 390     -19.711  25.314   8.386  1.00  0.00           H
ATOM   3715  HD3 ILE A 390     -21.199  26.212   8.847  1.00  0.00           H
ATOM   3716  N   ILE A 391     -24.504  21.919  10.444  1.00  0.00           N
ATOM   3717  CA  ILE A 391     -24.985  21.005  11.503  1.00  0.00           C
ATOM   3718  C   ILE A 391     -25.605  19.789  10.917  1.00  0.00           C
ATOM   3719  O   ILE A 391     -25.265  18.715  11.324  1.00  0.00           O
ATOM   3720  CB  ILE A 391     -25.861  21.829  12.511  1.00  0.00           C
ATOM   3721  CG1 ILE A 391     -25.004  22.768  13.389  1.00  0.00           C
ATOM   3722  CG2 ILE A 391     -26.594  20.937  13.431  1.00  0.00           C
ATOM   3723  CD  ILE A 391     -25.813  23.687  14.241  1.00  0.00           C
ATOM   3724  HN  ILE A 391     -25.057  22.746  10.379  1.00  0.00           H
ATOM   3725  HA  ILE A 391     -24.147  20.521  11.980  1.00  0.00           H
ATOM   3726  HB  ILE A 391     -26.468  22.540  11.910  1.00  0.00           H
ATOM   3727 1HG1 ILE A 391     -24.496  23.452  12.677  1.00  0.00           H
ATOM   3728 2HG1 ILE A 391     -24.152  22.326  13.947  1.00  0.00           H
ATOM   3729 1HG2 ILE A 391     -25.892  20.279  13.986  1.00  0.00           H
ATOM   3730 2HG2 ILE A 391     -27.251  20.189  12.937  1.00  0.00           H
ATOM   3731 3HG2 ILE A 391     -27.167  21.505  14.195  1.00  0.00           H
ATOM   3732  HD1 ILE A 391     -26.542  24.284  13.651  1.00  0.00           H
ATOM   3733  HD2 ILE A 391     -25.174  24.446  14.742  1.00  0.00           H
ATOM   3734  HD3 ILE A 391     -26.322  23.257  15.129  1.00  0.00           H
ATOM   3735  N   SER A 392     -26.348  19.883   9.853  1.00  0.00           N
ATOM   3736  CA  SER A 392     -26.870  18.705   9.142  1.00  0.00           C
ATOM   3737  C   SER A 392     -25.789  17.698   8.620  1.00  0.00           C
ATOM   3738  O   SER A 392     -25.875  16.477   8.738  1.00  0.00           O
ATOM   3739  CB  SER A 392     -27.585  19.231   7.892  1.00  0.00           C
ATOM   3740  OG  SER A 392     -28.513  18.235   7.486  1.00  0.00           O
ATOM   3741  HN  SER A 392     -26.520  20.773   9.439  1.00  0.00           H
ATOM   3742  HA  SER A 392     -27.501  18.112   9.788  1.00  0.00           H
ATOM   3743  HB1 SER A 392     -27.003  19.501   6.986  1.00  0.00           H
ATOM   3744  HB2 SER A 392     -28.257  20.083   8.134  1.00  0.00           H
ATOM   3745  HG1 SER A 392     -28.958  17.930   8.280  1.00  0.00           H
ATOM   3746  N   LEU A 393     -24.662  18.210   8.106  1.00  0.00           N
ATOM   3747  CA  LEU A 393     -23.545  17.434   7.643  1.00  0.00           C
ATOM   3748  C   LEU A 393     -22.852  16.762   8.834  1.00  0.00           C
ATOM   3749  O   LEU A 393     -22.304  15.647   8.684  1.00  0.00           O
ATOM   3750  CB  LEU A 393     -22.576  18.380   6.877  1.00  0.00           C
ATOM   3751  CG  LEU A 393     -23.147  18.783   5.443  1.00  0.00           C
ATOM   3752  CD1 LEU A 393     -22.284  19.800   4.746  1.00  0.00           C
ATOM   3753  CD2 LEU A 393     -23.400  17.546   4.518  1.00  0.00           C
ATOM   3754  HN  LEU A 393     -24.552  19.197   8.015  1.00  0.00           H
ATOM   3755  HA  LEU A 393     -23.993  16.639   7.066  1.00  0.00           H
ATOM   3756  HB1 LEU A 393     -21.622  17.845   6.685  1.00  0.00           H
ATOM   3757  HB2 LEU A 393     -22.392  19.323   7.433  1.00  0.00           H
ATOM   3758  HG  LEU A 393     -24.178  19.194   5.494  1.00  0.00           H
ATOM   3759 1HD1 LEU A 393     -21.263  19.392   4.583  1.00  0.00           H
ATOM   3760 2HD1 LEU A 393     -22.304  20.734   5.346  1.00  0.00           H
ATOM   3761 3HD1 LEU A 393     -22.741  20.044   3.764  1.00  0.00           H
ATOM   3762 1HD2 LEU A 393     -23.943  16.763   5.089  1.00  0.00           H
ATOM   3763 2HD2 LEU A 393     -22.395  17.087   4.392  1.00  0.00           H
ATOM   3764 3HD2 LEU A 393     -23.941  17.695   3.559  1.00  0.00           H
ATOM   3765  N   ASN A 394     -22.866  17.380  10.035  1.00  0.00           N
ATOM   3766  CA  ASN A 394     -22.237  16.758  11.262  1.00  0.00           C
ATOM   3767  C   ASN A 394     -22.939  15.498  11.681  1.00  0.00           C
ATOM   3768  O   ASN A 394     -22.374  14.443  11.912  1.00  0.00           O
ATOM   3769  CB  ASN A 394     -21.990  17.764  12.450  1.00  0.00           C
ATOM   3770  CG  ASN A 394     -21.339  17.185  13.715  1.00  0.00           C
ATOM   3771  ND2 ASN A 394     -22.068  16.825  14.758  1.00  0.00           N
ATOM   3772  OD1 ASN A 394     -20.096  17.008  13.653  1.00  0.00           O
ATOM   3773  HN  ASN A 394     -23.240  18.304  10.050  1.00  0.00           H
ATOM   3774  HA  ASN A 394     -21.319  16.334  10.886  1.00  0.00           H
ATOM   3775  HB1 ASN A 394     -22.951  18.275  12.672  1.00  0.00           H
ATOM   3776  HB2 ASN A 394     -21.347  18.561  12.019  1.00  0.00           H
ATOM   3777 1HD2 ASN A 394     -23.048  17.008  14.679  1.00  0.00           H
ATOM   3778 2HD2 ASN A 394     -21.581  16.744  15.627  1.00  0.00           H
HETATM 3779  N   HSD A 395     -24.310  15.601  11.633  1.00  0.00           N
HETATM 3780  CA  HSD A 395     -25.189  14.472  11.823  1.00  0.00           C
HETATM 3781  C   HSD A 395     -24.987  13.328  10.839  1.00  0.00           C
HETATM 3782  O   HSD A 395     -24.849  12.143  11.226  1.00  0.00           O
HETATM 3783  CB  HSD A 395     -26.727  14.899  11.685  1.00  0.00           C
HETATM 3784  CG  HSD A 395     -27.157  15.973  12.573  1.00  0.00           C
HETATM 3785  CD2 HSD A 395     -27.856  17.090  12.418  1.00  0.00           C
HETATM 3786  ND1 HSD A 395     -27.018  15.875  13.954  1.00  0.00           N
HETATM 3787  CE1 HSD A 395     -27.610  16.973  14.534  1.00  0.00           C
HETATM 3788  NE2 HSD A 395     -28.124  17.738  13.641  1.00  0.00           N
HETATM 3789  HN  HSD A 395     -24.741  16.472  11.412  1.00  0.00           H
HETATM 3790  HA  HSD A 395     -25.077  14.195  12.861  1.00  0.00           H
HETATM 3791  HB1 HSD A 395     -27.332  13.988  11.882  1.00  0.00           H
HETATM 3792  HB2 HSD A 395     -26.878  15.102  10.603  1.00  0.00           H
HETATM 3793  HD1 HSD A 395     -26.835  15.024  14.445  1.00  0.00           H
HETATM 3794  HD2 HSD A 395     -28.297  17.472  11.506  1.00  0.00           H
HETATM 3795  HE1 HSD A 395     -27.720  17.327  15.559  1.00  0.00           H
ATOM   3796  N   VAL A 396     -24.864  13.607   9.534  1.00  0.00           N
ATOM   3797  CA  VAL A 396     -24.403  12.663   8.473  1.00  0.00           C
ATOM   3798  C   VAL A 396     -22.950  12.064   8.744  1.00  0.00           C
ATOM   3799  O   VAL A 396     -22.720  10.842   8.717  1.00  0.00           O
ATOM   3800  CB  VAL A 396     -24.464  13.318   7.081  1.00  0.00           C
ATOM   3801  CG1 VAL A 396     -23.865  12.442   5.950  1.00  0.00           C
ATOM   3802  CG2 VAL A 396     -25.953  13.565   6.694  1.00  0.00           C
ATOM   3803  HN  VAL A 396     -24.847  14.576   9.301  1.00  0.00           H
ATOM   3804  HA  VAL A 396     -25.112  11.861   8.327  1.00  0.00           H
ATOM   3805  HB  VAL A 396     -23.992  14.319   6.980  1.00  0.00           H
ATOM   3806 1HG1 VAL A 396     -22.770  12.450   5.772  1.00  0.00           H
ATOM   3807 2HG1 VAL A 396     -24.381  12.801   5.033  1.00  0.00           H
ATOM   3808 3HG1 VAL A 396     -24.036  11.346   6.002  1.00  0.00           H
ATOM   3809 1HG2 VAL A 396     -26.014  14.227   5.803  1.00  0.00           H
ATOM   3810 2HG2 VAL A 396     -26.368  14.134   7.553  1.00  0.00           H
ATOM   3811 3HG2 VAL A 396     -26.451  12.588   6.517  1.00  0.00           H
ATOM   3812  N   ARG A 397     -21.994  12.897   9.144  1.00  0.00           N
ATOM   3813  CA  ARG A 397     -20.653  12.420   9.400  1.00  0.00           C
ATOM   3814  C   ARG A 397     -20.491  11.505  10.677  1.00  0.00           C
ATOM   3815  O   ARG A 397     -19.484  10.830  10.845  1.00  0.00           O
ATOM   3816  CB  ARG A 397     -19.781  13.704   9.629  1.00  0.00           C
ATOM   3817  CG  ARG A 397     -18.241  13.628   9.874  1.00  0.00           C
ATOM   3818  CD  ARG A 397     -17.338  13.541   8.674  1.00  0.00           C
ATOM   3819  NE  ARG A 397     -17.401  12.121   8.228  1.00  0.00           N
ATOM   3820  CZ  ARG A 397     -16.867  11.071   8.840  1.00  0.00           C
ATOM   3821  NH1 ARG A 397     -15.867  11.116   9.765  1.00  0.00           N
ATOM   3822  NH2 ARG A 397     -17.256   9.898   8.465  1.00  0.00           N
ATOM   3823  HN  ARG A 397     -22.135  13.882   9.085  1.00  0.00           H
ATOM   3824  HA  ARG A 397     -20.391  11.874   8.505  1.00  0.00           H
ATOM   3825  HB1 ARG A 397     -20.181  14.255  10.508  1.00  0.00           H
ATOM   3826  HB2 ARG A 397     -20.003  14.294   8.715  1.00  0.00           H
ATOM   3827  HG1 ARG A 397     -18.115  12.813  10.619  1.00  0.00           H
ATOM   3828  HG2 ARG A 397     -17.992  14.569  10.409  1.00  0.00           H
ATOM   3829  HD1 ARG A 397     -16.306  13.669   9.065  1.00  0.00           H
ATOM   3830  HD2 ARG A 397     -17.590  14.319   7.923  1.00  0.00           H
ATOM   3831  HE  ARG A 397     -17.884  11.911   7.377  1.00  0.00           H
ATOM   3832 1HH1 ARG A 397     -15.491  11.958  10.152  1.00  0.00           H
ATOM   3833 2HH1 ARG A 397     -15.459  10.231   9.987  1.00  0.00           H
ATOM   3834 1HH2 ARG A 397     -18.171   9.907   8.062  1.00  0.00           H
ATOM   3835 2HH2 ARG A 397     -17.148   9.209   9.182  1.00  0.00           H
ATOM   3836  N   GLN A 398     -21.522  11.581  11.553  1.00  0.00           N
ATOM   3837  CA  GLN A 398     -21.695  10.717  12.749  1.00  0.00           C
ATOM   3838  C   GLN A 398     -21.975   9.272  12.457  1.00  0.00           C
ATOM   3839  O   GLN A 398     -21.590   8.349  13.191  1.00  0.00           O
ATOM   3840  CB  GLN A 398     -22.947  11.135  13.635  1.00  0.00           C
ATOM   3841  CG  GLN A 398     -22.847  12.524  14.347  1.00  0.00           C
ATOM   3842  CD  GLN A 398     -21.338  12.810  14.658  1.00  0.00           C
ATOM   3843  NE2 GLN A 398     -20.747  13.722  13.891  1.00  0.00           N
ATOM   3844  OE1 GLN A 398     -20.726  12.180  15.516  1.00  0.00           O
ATOM   3845  HN  GLN A 398     -22.269  12.215  11.374  1.00  0.00           H
ATOM   3846  HA  GLN A 398     -20.747  10.720  13.265  1.00  0.00           H
ATOM   3847  HB1 GLN A 398     -22.853  10.390  14.454  1.00  0.00           H
ATOM   3848  HB2 GLN A 398     -23.878  10.929  13.065  1.00  0.00           H
ATOM   3849  HG1 GLN A 398     -23.394  12.461  15.312  1.00  0.00           H
ATOM   3850  HG2 GLN A 398     -23.220  13.387  13.755  1.00  0.00           H
ATOM   3851 1HE2 GLN A 398     -21.152  13.875  12.990  1.00  0.00           H
ATOM   3852 2HE2 GLN A 398     -19.762  13.553  13.907  1.00  0.00           H
ATOM   3853  N   VAL A 399     -22.690   9.019  11.386  1.00  0.00           N
ATOM   3854  CA  VAL A 399     -23.285   7.706  11.065  1.00  0.00           C
ATOM   3855  C   VAL A 399     -22.793   7.107   9.693  1.00  0.00           C
ATOM   3856  O   VAL A 399     -22.680   5.927   9.495  1.00  0.00           O
ATOM   3857  CB  VAL A 399     -24.812   7.656  11.114  1.00  0.00           C
ATOM   3858  CG1 VAL A 399     -25.290   7.804  12.541  1.00  0.00           C
ATOM   3859  CG2 VAL A 399     -25.632   8.730  10.242  1.00  0.00           C
ATOM   3860  HN  VAL A 399     -22.954   9.831  10.872  1.00  0.00           H
ATOM   3861  HA  VAL A 399     -23.011   6.979  11.817  1.00  0.00           H
ATOM   3862  HB  VAL A 399     -25.007   6.620  10.763  1.00  0.00           H
ATOM   3863 1HG1 VAL A 399     -24.492   7.433  13.219  1.00  0.00           H
ATOM   3864 2HG1 VAL A 399     -26.135   7.126  12.788  1.00  0.00           H
ATOM   3865 3HG1 VAL A 399     -25.467   8.883  12.738  1.00  0.00           H
ATOM   3866 1HG2 VAL A 399     -25.578   9.741  10.698  1.00  0.00           H
ATOM   3867 2HG2 VAL A 399     -26.715   8.495  10.320  1.00  0.00           H
ATOM   3868 3HG2 VAL A 399     -25.213   8.662   9.215  1.00  0.00           H
ATOM   3869  N   ILE A 400     -22.292   7.894   8.800  1.00  0.00           N
ATOM   3870  CA  ILE A 400     -21.669   7.430   7.567  1.00  0.00           C
ATOM   3871  C   ILE A 400     -20.148   7.487   7.725  1.00  0.00           C
ATOM   3872  O   ILE A 400     -19.500   8.559   7.844  1.00  0.00           O
ATOM   3873  CB  ILE A 400     -21.986   8.250   6.402  1.00  0.00           C
ATOM   3874  CG1 ILE A 400     -23.537   8.544   6.246  1.00  0.00           C
ATOM   3875  CG2 ILE A 400     -21.410   7.621   5.048  1.00  0.00           C
ATOM   3876  CD  ILE A 400     -24.475   7.337   6.205  1.00  0.00           C
ATOM   3877  HN  ILE A 400     -22.206   8.800   9.207  1.00  0.00           H
ATOM   3878  HA  ILE A 400     -21.993   6.447   7.259  1.00  0.00           H
ATOM   3879  HB  ILE A 400     -21.472   9.230   6.492  1.00  0.00           H
ATOM   3880 1HG1 ILE A 400     -23.540   9.208   5.355  1.00  0.00           H
ATOM   3881 2HG1 ILE A 400     -23.931   9.239   7.020  1.00  0.00           H
ATOM   3882 1HG2 ILE A 400     -22.016   7.870   4.149  1.00  0.00           H
ATOM   3883 2HG2 ILE A 400     -21.380   6.513   4.970  1.00  0.00           H
ATOM   3884 3HG2 ILE A 400     -20.351   7.922   4.896  1.00  0.00           H
ATOM   3885  HD1 ILE A 400     -24.336   6.779   7.155  1.00  0.00           H
ATOM   3886  HD2 ILE A 400     -24.317   6.663   5.336  1.00  0.00           H
ATOM   3887  HD3 ILE A 400     -25.529   7.665   6.080  1.00  0.00           H
ATOM   3888  N   GLN A 401     -19.546   6.299   7.695  1.00  0.00           N
ATOM   3889  CA  GLN A 401     -18.115   6.074   7.694  1.00  0.00           C
ATOM   3890  C   GLN A 401     -17.677   5.390   6.493  1.00  0.00           C
ATOM   3891  O   GLN A 401     -16.475   5.154   6.327  1.00  0.00           O
ATOM   3892  CB  GLN A 401     -17.555   5.353   8.964  1.00  0.00           C
ATOM   3893  CG  GLN A 401     -18.049   5.813  10.330  1.00  0.00           C
ATOM   3894  CD  GLN A 401     -17.897   7.252  10.622  1.00  0.00           C
ATOM   3895  NE2 GLN A 401     -18.889   7.918  11.271  1.00  0.00           N
ATOM   3896  OE1 GLN A 401     -16.915   7.912  10.261  1.00  0.00           O
ATOM   3897  HN  GLN A 401     -20.028   5.426   7.659  1.00  0.00           H
ATOM   3898  HA  GLN A 401     -17.583   7.013   7.670  1.00  0.00           H
ATOM   3899  HB1 GLN A 401     -16.448   5.446   8.971  1.00  0.00           H
ATOM   3900  HB2 GLN A 401     -17.761   4.263   8.902  1.00  0.00           H
ATOM   3901  HG1 GLN A 401     -17.544   5.163  11.075  1.00  0.00           H
ATOM   3902  HG2 GLN A 401     -19.104   5.525  10.527  1.00  0.00           H
ATOM   3903 1HE2 GLN A 401     -19.524   7.276  11.701  1.00  0.00           H
ATOM   3904 2HE2 GLN A 401     -19.017   8.907  11.217  1.00  0.00           H
HETATM 3905  N   HSD A 402     -18.624   5.047   5.566  1.00  0.00           N
HETATM 3906  CA  HSD A 402     -18.144   4.322   4.342  1.00  0.00           C
HETATM 3907  C   HSD A 402     -18.808   4.853   3.103  1.00  0.00           C
HETATM 3908  O   HSD A 402     -19.971   5.247   3.105  1.00  0.00           O
HETATM 3909  CB  HSD A 402     -18.598   2.756   4.364  1.00  0.00           C
HETATM 3910  CG  HSD A 402     -18.073   2.009   5.578  1.00  0.00           C
HETATM 3911  CD2 HSD A 402     -18.715   1.401   6.622  1.00  0.00           C
HETATM 3912  ND1 HSD A 402     -16.703   1.762   5.852  1.00  0.00           N
HETATM 3913  CE1 HSD A 402     -16.635   1.028   7.010  1.00  0.00           C
HETATM 3914  NE2 HSD A 402     -17.790   0.772   7.522  1.00  0.00           N
HETATM 3915  HN  HSD A 402     -19.603   5.139   5.725  1.00  0.00           H
HETATM 3916  HA  HSD A 402     -17.067   4.359   4.273  1.00  0.00           H
HETATM 3917  HB1 HSD A 402     -18.280   2.246   3.430  1.00  0.00           H
HETATM 3918  HB2 HSD A 402     -19.699   2.762   4.511  1.00  0.00           H
HETATM 3919  HD1 HSD A 402     -15.903   2.200   5.442  1.00  0.00           H
HETATM 3920  HD2 HSD A 402     -19.774   1.506   6.825  1.00  0.00           H
HETATM 3921  HE1 HSD A 402     -15.678   0.836   7.496  1.00  0.00           H
ATOM   3922  N   ASP A 403     -18.099   4.871   1.929  1.00  0.00           N
ATOM   3923  CA  ASP A 403     -16.669   4.782   1.710  1.00  0.00           C
ATOM   3924  C   ASP A 403     -15.936   5.877   2.501  1.00  0.00           C
ATOM   3925  O   ASP A 403     -16.342   7.030   2.554  1.00  0.00           O
ATOM   3926  CB  ASP A 403     -16.496   4.765   0.154  1.00  0.00           C
ATOM   3927  CG  ASP A 403     -15.136   4.838  -0.432  1.00  0.00           C
ATOM   3928  OD1 ASP A 403     -14.179   5.046   0.350  1.00  0.00           O
ATOM   3929  OD2 ASP A 403     -14.971   4.693  -1.709  1.00  0.00           O
ATOM   3930  HN  ASP A 403     -18.610   5.300   1.189  1.00  0.00           H
ATOM   3931  HA  ASP A 403     -16.385   3.815   2.098  1.00  0.00           H
ATOM   3932  HB1 ASP A 403     -17.064   5.591  -0.325  1.00  0.00           H
ATOM   3933  HB2 ASP A 403     -16.909   3.794  -0.193  1.00  0.00           H
ATOM   3934  N   GLY A 404     -14.727   5.570   3.164  1.00  0.00           N
ATOM   3935  CA  GLY A 404     -14.031   6.574   3.851  1.00  0.00           C
ATOM   3936  C   GLY A 404     -13.485   7.784   3.099  1.00  0.00           C
ATOM   3937  O   GLY A 404     -13.443   8.863   3.717  1.00  0.00           O
ATOM   3938  HN  GLY A 404     -14.351   4.651   3.068  1.00  0.00           H
ATOM   3939  HA1 GLY A 404     -13.170   6.084   4.282  1.00  0.00           H
ATOM   3940  HA2 GLY A 404     -14.717   6.907   4.616  1.00  0.00           H
ATOM   3941  N   ARG A 405     -12.983   7.649   1.830  1.00  0.00           N
ATOM   3942  CA  ARG A 405     -12.414   8.707   1.051  1.00  0.00           C
ATOM   3943  C   ARG A 405     -13.427   9.793   0.870  1.00  0.00           C
ATOM   3944  O   ARG A 405     -13.126  10.971   1.085  1.00  0.00           O
ATOM   3945  CB  ARG A 405     -11.923   8.184  -0.330  1.00  0.00           C
ATOM   3946  CG  ARG A 405     -10.559   7.377  -0.202  1.00  0.00           C
ATOM   3947  CD  ARG A 405     -10.053   6.757  -1.519  1.00  0.00           C
ATOM   3948  NE  ARG A 405      -8.622   6.213  -1.314  1.00  0.00           N
ATOM   3949  CZ  ARG A 405      -8.391   4.919  -1.113  1.00  0.00           C
ATOM   3950  NH1 ARG A 405      -9.305   4.049  -0.835  1.00  0.00           N
ATOM   3951  NH2 ARG A 405      -7.168   4.641  -1.026  1.00  0.00           N
ATOM   3952  HN  ARG A 405     -13.133   6.829   1.283  1.00  0.00           H
ATOM   3953  HA  ARG A 405     -11.602   9.148   1.610  1.00  0.00           H
ATOM   3954  HB1 ARG A 405     -11.987   8.945  -1.137  1.00  0.00           H
ATOM   3955  HB2 ARG A 405     -12.735   7.440  -0.477  1.00  0.00           H
ATOM   3956  HG1 ARG A 405     -10.595   6.654   0.641  1.00  0.00           H
ATOM   3957  HG2 ARG A 405      -9.787   8.129   0.071  1.00  0.00           H
ATOM   3958  HD1 ARG A 405     -10.037   7.558  -2.289  1.00  0.00           H
ATOM   3959  HD2 ARG A 405     -10.756   5.959  -1.843  1.00  0.00           H
ATOM   3960  HE  ARG A 405      -7.888   6.868  -1.140  1.00  0.00           H
ATOM   3961 1HH1 ARG A 405     -10.260   4.327  -0.930  1.00  0.00           H
ATOM   3962 2HH1 ARG A 405      -8.967   3.156  -0.536  1.00  0.00           H
ATOM   3963 1HH2 ARG A 405      -6.899   3.739  -0.688  1.00  0.00           H
ATOM   3964 2HH2 ARG A 405      -6.573   5.371  -1.363  1.00  0.00           H
ATOM   3965  N   ASN A 406     -14.715   9.395   0.590  1.00  0.00           N
ATOM   3966  CA  ASN A 406     -15.820  10.301   0.479  1.00  0.00           C
ATOM   3967  C   ASN A 406     -16.123  11.089   1.764  1.00  0.00           C
ATOM   3968  O   ASN A 406     -16.341  12.241   1.751  1.00  0.00           O
ATOM   3969  CB  ASN A 406     -17.195   9.604  -0.002  1.00  0.00           C
ATOM   3970  CG  ASN A 406     -17.049   8.948  -1.344  1.00  0.00           C
ATOM   3971  ND2 ASN A 406     -18.037   8.125  -1.809  1.00  0.00           N
ATOM   3972  OD1 ASN A 406     -16.091   9.245  -2.062  1.00  0.00           O
ATOM   3973  HN  ASN A 406     -15.059   8.460   0.647  1.00  0.00           H
ATOM   3974  HA  ASN A 406     -15.616  11.020  -0.300  1.00  0.00           H
ATOM   3975  HB1 ASN A 406     -18.006  10.361  -0.045  1.00  0.00           H
ATOM   3976  HB2 ASN A 406     -17.437   8.944   0.858  1.00  0.00           H
ATOM   3977 1HD2 ASN A 406     -18.016   7.944  -2.792  1.00  0.00           H
ATOM   3978 2HD2 ASN A 406     -18.842   7.873  -1.271  1.00  0.00           H
ATOM   3979  N   GLN A 407     -15.971  10.370   2.914  1.00  0.00           N
ATOM   3980  CA  GLN A 407     -15.960  11.092   4.147  1.00  0.00           C
ATOM   3981  C   GLN A 407     -14.772  12.095   4.377  1.00  0.00           C
ATOM   3982  O   GLN A 407     -14.995  13.119   4.991  1.00  0.00           O
ATOM   3983  CB  GLN A 407     -16.142  10.083   5.243  1.00  0.00           C
ATOM   3984  CG  GLN A 407     -17.524   9.365   5.237  1.00  0.00           C
ATOM   3985  CD  GLN A 407     -18.762  10.289   5.211  1.00  0.00           C
ATOM   3986  NE2 GLN A 407     -19.566  10.332   4.179  1.00  0.00           N
ATOM   3987  OE1 GLN A 407     -18.782  11.134   6.129  1.00  0.00           O
ATOM   3988  HN  GLN A 407     -15.812   9.386   2.901  1.00  0.00           H
ATOM   3989  HA  GLN A 407     -16.866  11.679   4.198  1.00  0.00           H
ATOM   3990  HB1 GLN A 407     -16.041  10.492   6.271  1.00  0.00           H
ATOM   3991  HB2 GLN A 407     -15.335   9.323   5.155  1.00  0.00           H
ATOM   3992  HG1 GLN A 407     -17.644   8.719   6.133  1.00  0.00           H
ATOM   3993  HG2 GLN A 407     -17.673   8.787   4.300  1.00  0.00           H
ATOM   3994 1HE2 GLN A 407     -20.310  10.999   4.141  1.00  0.00           H
ATOM   3995 2HE2 GLN A 407     -19.511   9.619   3.480  1.00  0.00           H
ATOM   3996  N   GLU A 408     -13.519  11.777   4.001  1.00  0.00           N
ATOM   3997  CA  GLU A 408     -12.442  12.737   4.081  1.00  0.00           C
ATOM   3998  C   GLU A 408     -12.675  13.924   3.127  1.00  0.00           C
ATOM   3999  O   GLU A 408     -12.457  15.048   3.580  1.00  0.00           O
ATOM   4000  CB  GLU A 408     -10.976  12.114   4.057  1.00  0.00           C
ATOM   4001  CG  GLU A 408      -9.932  13.283   4.122  1.00  0.00           C
ATOM   4002  CD  GLU A 408      -8.615  12.600   4.558  1.00  0.00           C
ATOM   4003  OE1 GLU A 408      -7.877  12.080   3.639  1.00  0.00           O
ATOM   4004  OE2 GLU A 408      -8.241  12.729   5.727  1.00  0.00           O
ATOM   4005  HN  GLU A 408     -13.230  10.902   3.617  1.00  0.00           H
ATOM   4006  HA  GLU A 408     -12.433  13.100   5.098  1.00  0.00           H
ATOM   4007  HB1 GLU A 408     -10.739  11.407   3.233  1.00  0.00           H
ATOM   4008  HB2 GLU A 408     -10.892  11.520   4.992  1.00  0.00           H
ATOM   4009  HG1 GLU A 408     -10.047  14.185   4.760  1.00  0.00           H
ATOM   4010  HG2 GLU A 408      -9.760  13.774   3.141  1.00  0.00           H
ATOM   4011  N   LYS A 409     -13.260  13.690   1.905  1.00  0.00           N
ATOM   4012  CA  LYS A 409     -13.694  14.789   1.029  1.00  0.00           C
ATOM   4013  C   LYS A 409     -14.736  15.702   1.643  1.00  0.00           C
ATOM   4014  O   LYS A 409     -14.686  16.921   1.554  1.00  0.00           O
ATOM   4015  CB  LYS A 409     -14.258  14.267  -0.317  1.00  0.00           C
ATOM   4016  CG  LYS A 409     -13.310  13.637  -1.343  1.00  0.00           C
ATOM   4017  CD  LYS A 409     -14.028  13.167  -2.580  1.00  0.00           C
ATOM   4018  CE  LYS A 409     -13.859  11.664  -2.896  1.00  0.00           C
ATOM   4019  NZ  LYS A 409     -14.670  11.329  -4.092  1.00  0.00           N
ATOM   4020  HN  LYS A 409     -13.334  12.767   1.536  1.00  0.00           H
ATOM   4021  HA  LYS A 409     -12.859  15.424   0.772  1.00  0.00           H
ATOM   4022  HB1 LYS A 409     -14.820  15.081  -0.824  1.00  0.00           H
ATOM   4023  HB2 LYS A 409     -15.064  13.540  -0.078  1.00  0.00           H
ATOM   4024  HG1 LYS A 409     -12.702  12.863  -0.826  1.00  0.00           H
ATOM   4025  HG2 LYS A 409     -12.627  14.464  -1.634  1.00  0.00           H
ATOM   4026  HD1 LYS A 409     -13.655  13.766  -3.438  1.00  0.00           H
ATOM   4027  HD2 LYS A 409     -15.128  13.330  -2.579  1.00  0.00           H
ATOM   4028  HE1 LYS A 409     -14.206  10.991  -2.084  1.00  0.00           H
ATOM   4029  HE2 LYS A 409     -12.792  11.411  -3.075  1.00  0.00           H
ATOM   4030  HZ1 LYS A 409     -14.549  10.320  -4.315  1.00  0.00           H
ATOM   4031  HZ2 LYS A 409     -14.413  11.910  -4.916  1.00  0.00           H
ATOM   4032  HZ3 LYS A 409     -15.686  11.411  -3.883  1.00  0.00           H
ATOM   4033  N   LEU A 410     -15.744  15.135   2.320  1.00  0.00           N
ATOM   4034  CA  LEU A 410     -16.725  15.909   3.106  1.00  0.00           C
ATOM   4035  C   LEU A 410     -16.226  16.742   4.276  1.00  0.00           C
ATOM   4036  O   LEU A 410     -16.628  17.944   4.381  1.00  0.00           O
ATOM   4037  CB  LEU A 410     -17.860  14.981   3.613  1.00  0.00           C
ATOM   4038  CG  LEU A 410     -18.925  15.605   4.628  1.00  0.00           C
ATOM   4039  CD1 LEU A 410     -19.716  16.858   4.116  1.00  0.00           C
ATOM   4040  CD2 LEU A 410     -19.846  14.445   5.015  1.00  0.00           C
ATOM   4041  HN  LEU A 410     -15.777  14.150   2.175  1.00  0.00           H
ATOM   4042  HA  LEU A 410     -17.175  16.647   2.460  1.00  0.00           H
ATOM   4043  HB1 LEU A 410     -17.403  14.134   4.167  1.00  0.00           H
ATOM   4044  HB2 LEU A 410     -18.384  14.545   2.736  1.00  0.00           H
ATOM   4045  HG  LEU A 410     -18.398  15.825   5.581  1.00  0.00           H
ATOM   4046 1HD1 LEU A 410     -20.280  17.258   4.986  1.00  0.00           H
ATOM   4047 2HD1 LEU A 410     -20.425  16.766   3.264  1.00  0.00           H
ATOM   4048 3HD1 LEU A 410     -18.985  17.663   3.892  1.00  0.00           H
ATOM   4049 1HD2 LEU A 410     -20.630  14.771   5.732  1.00  0.00           H
ATOM   4050 2HD2 LEU A 410     -19.265  13.604   5.449  1.00  0.00           H
ATOM   4051 3HD2 LEU A 410     -20.212  13.881   4.132  1.00  0.00           H
ATOM   4052  N   LYS A 411     -15.250  16.297   5.116  1.00  0.00           N
ATOM   4053  CA  LYS A 411     -14.830  17.167   6.196  1.00  0.00           C
ATOM   4054  C   LYS A 411     -13.873  18.225   5.578  1.00  0.00           C
ATOM   4055  O   LYS A 411     -13.733  19.325   6.055  1.00  0.00           O
ATOM   4056  CB  LYS A 411     -14.085  16.295   7.371  1.00  0.00           C
ATOM   4057  CG  LYS A 411     -12.913  15.353   7.001  1.00  0.00           C
ATOM   4058  CD  LYS A 411     -12.123  14.790   8.237  1.00  0.00           C
ATOM   4059  CE  LYS A 411     -11.307  13.494   7.865  1.00  0.00           C
ATOM   4060  NZ  LYS A 411     -10.770  12.900   9.062  1.00  0.00           N
ATOM   4061  HN  LYS A 411     -14.922  15.361   5.015  1.00  0.00           H
ATOM   4062  HA  LYS A 411     -15.702  17.682   6.569  1.00  0.00           H
ATOM   4063  HB1 LYS A 411     -14.879  15.779   7.951  1.00  0.00           H
ATOM   4064  HB2 LYS A 411     -13.634  17.064   8.035  1.00  0.00           H
ATOM   4065  HG1 LYS A 411     -12.196  15.857   6.318  1.00  0.00           H
ATOM   4066  HG2 LYS A 411     -13.434  14.566   6.414  1.00  0.00           H
ATOM   4067  HD1 LYS A 411     -12.955  14.556   8.936  1.00  0.00           H
ATOM   4068  HD2 LYS A 411     -11.487  15.627   8.596  1.00  0.00           H
ATOM   4069  HE1 LYS A 411     -10.533  13.834   7.144  1.00  0.00           H
ATOM   4070  HE2 LYS A 411     -12.022  12.767   7.424  1.00  0.00           H
ATOM   4071  HZ1 LYS A 411     -10.280  12.004   8.865  1.00  0.00           H
ATOM   4072  HZ2 LYS A 411     -11.534  12.710   9.741  1.00  0.00           H
ATOM   4073  HZ3 LYS A 411     -10.118  13.577   9.508  1.00  0.00           H
ATOM   4074  N   LYS A 412     -13.182  17.886   4.473  1.00  0.00           N
ATOM   4075  CA  LYS A 412     -12.436  18.933   3.787  1.00  0.00           C
ATOM   4076  C   LYS A 412     -13.272  20.020   3.111  1.00  0.00           C
ATOM   4077  O   LYS A 412     -13.002  21.205   3.113  1.00  0.00           O
ATOM   4078  CB  LYS A 412     -11.449  18.351   2.779  1.00  0.00           C
ATOM   4079  CG  LYS A 412     -10.153  17.718   3.357  1.00  0.00           C
ATOM   4080  CD  LYS A 412      -9.274  17.134   2.335  1.00  0.00           C
ATOM   4081  CE  LYS A 412      -8.112  16.381   2.965  1.00  0.00           C
ATOM   4082  NZ  LYS A 412      -7.283  17.258   3.836  1.00  0.00           N
ATOM   4083  HN  LYS A 412     -13.101  16.995   4.033  1.00  0.00           H
ATOM   4084  HA  LYS A 412     -11.842  19.486   4.499  1.00  0.00           H
ATOM   4085  HB1 LYS A 412     -11.008  19.060   2.047  1.00  0.00           H
ATOM   4086  HB2 LYS A 412     -11.907  17.543   2.167  1.00  0.00           H
ATOM   4087  HG1 LYS A 412     -10.474  16.999   4.140  1.00  0.00           H
ATOM   4088  HG2 LYS A 412      -9.573  18.487   3.909  1.00  0.00           H
ATOM   4089  HD1 LYS A 412      -8.955  17.877   1.573  1.00  0.00           H
ATOM   4090  HD2 LYS A 412      -9.876  16.483   1.663  1.00  0.00           H
ATOM   4091  HE1 LYS A 412      -7.342  16.131   2.205  1.00  0.00           H
ATOM   4092  HE2 LYS A 412      -8.412  15.525   3.605  1.00  0.00           H
ATOM   4093  HZ1 LYS A 412      -7.903  17.521   4.628  1.00  0.00           H
ATOM   4094  HZ2 LYS A 412      -7.021  18.138   3.348  1.00  0.00           H
ATOM   4095  HZ3 LYS A 412      -6.430  16.741   4.131  1.00  0.00           H
ATOM   4096  N   PHE A 413     -14.433  19.607   2.602  1.00  0.00           N
ATOM   4097  CA  PHE A 413     -15.450  20.478   1.920  1.00  0.00           C
ATOM   4098  C   PHE A 413     -16.064  21.474   2.859  1.00  0.00           C
ATOM   4099  O   PHE A 413     -16.318  22.642   2.544  1.00  0.00           O
ATOM   4100  CB  PHE A 413     -16.555  19.739   1.067  1.00  0.00           C
ATOM   4101  CG  PHE A 413     -17.542  20.647   0.449  1.00  0.00           C
ATOM   4102  CD1 PHE A 413     -18.878  20.668   0.822  1.00  0.00           C
ATOM   4103  CD2 PHE A 413     -17.073  21.474  -0.611  1.00  0.00           C
ATOM   4104  CE1 PHE A 413     -19.770  21.538   0.097  1.00  0.00           C
ATOM   4105  CE2 PHE A 413     -17.943  22.365  -1.251  1.00  0.00           C
ATOM   4106  CZ  PHE A 413     -19.285  22.364  -0.941  1.00  0.00           C
ATOM   4107  HN  PHE A 413     -14.715  18.652   2.645  1.00  0.00           H
ATOM   4108  HA  PHE A 413     -14.870  21.030   1.195  1.00  0.00           H
ATOM   4109  HB1 PHE A 413     -17.051  19.011   1.745  1.00  0.00           H
ATOM   4110  HB2 PHE A 413     -16.014  19.124   0.316  1.00  0.00           H
ATOM   4111  HD1 PHE A 413     -19.240  20.016   1.605  1.00  0.00           H
ATOM   4112  HD2 PHE A 413     -16.063  21.520  -0.990  1.00  0.00           H
ATOM   4113  HE1 PHE A 413     -20.825  21.530   0.329  1.00  0.00           H
ATOM   4114  HE2 PHE A 413     -17.466  22.970  -2.008  1.00  0.00           H
ATOM   4115  HZ  PHE A 413     -19.984  22.996  -1.468  1.00  0.00           H
ATOM   4116  N   MET A 414     -16.327  20.932   4.077  1.00  0.00           N
ATOM   4117  CA  MET A 414     -16.733  21.643   5.258  1.00  0.00           C
ATOM   4118  C   MET A 414     -15.847  22.751   5.757  1.00  0.00           C
ATOM   4119  O   MET A 414     -16.409  23.755   6.214  1.00  0.00           O
ATOM   4120  CB  MET A 414     -17.110  20.724   6.469  1.00  0.00           C
ATOM   4121  CG  MET A 414     -18.466  20.093   6.187  1.00  0.00           C
ATOM   4122  SD  MET A 414     -18.781  18.398   7.012  1.00  0.00           S
ATOM   4123  CE  MET A 414     -18.849  19.054   8.729  1.00  0.00           C
ATOM   4124  HN  MET A 414     -16.239  19.978   4.354  1.00  0.00           H
ATOM   4125  HA  MET A 414     -17.642  22.133   4.942  1.00  0.00           H
ATOM   4126  HB1 MET A 414     -17.101  21.262   7.441  1.00  0.00           H
ATOM   4127  HB2 MET A 414     -16.269  19.998   6.474  1.00  0.00           H
ATOM   4128  HG1 MET A 414     -18.594  20.018   5.086  1.00  0.00           H
ATOM   4129  HG2 MET A 414     -19.244  20.784   6.577  1.00  0.00           H
ATOM   4130  HE1 MET A 414     -19.724  19.734   8.796  1.00  0.00           H
ATOM   4131  HE2 MET A 414     -17.970  19.693   8.961  1.00  0.00           H
ATOM   4132  HE3 MET A 414     -18.899  18.281   9.525  1.00  0.00           H
ATOM   4133  N   ILE A 415     -14.492  22.581   5.664  1.00  0.00           N
ATOM   4134  CA  ILE A 415     -13.591  23.710   5.804  1.00  0.00           C
ATOM   4135  C   ILE A 415     -13.734  24.772   4.665  1.00  0.00           C
ATOM   4136  O   ILE A 415     -13.696  25.957   4.981  1.00  0.00           O
ATOM   4137  CB  ILE A 415     -12.135  23.205   5.885  1.00  0.00           C
ATOM   4138  CG1 ILE A 415     -11.808  22.240   7.088  1.00  0.00           C
ATOM   4139  CG2 ILE A 415     -11.253  24.431   6.028  1.00  0.00           C
ATOM   4140  CD  ILE A 415     -12.119  22.539   8.534  1.00  0.00           C
ATOM   4141  HN  ILE A 415     -14.116  21.871   5.073  1.00  0.00           H
ATOM   4142  HA  ILE A 415     -13.726  24.213   6.750  1.00  0.00           H
ATOM   4143  HB  ILE A 415     -11.820  22.693   4.953  1.00  0.00           H
ATOM   4144 1HG1 ILE A 415     -10.713  22.059   7.033  1.00  0.00           H
ATOM   4145 2HG1 ILE A 415     -12.299  21.294   6.771  1.00  0.00           H
ATOM   4146 1HG2 ILE A 415     -11.351  24.915   5.033  1.00  0.00           H
ATOM   4147 2HG2 ILE A 415     -10.192  24.105   6.076  1.00  0.00           H
ATOM   4148 3HG2 ILE A 415     -11.495  25.098   6.882  1.00  0.00           H
ATOM   4149  HD1 ILE A 415     -13.214  22.727   8.570  1.00  0.00           H
ATOM   4150  HD2 ILE A 415     -11.626  23.483   8.846  1.00  0.00           H
ATOM   4151  HD3 ILE A 415     -11.738  21.719   9.180  1.00  0.00           H
ATOM   4152  N   ARG A 416     -13.881  24.347   3.341  1.00  0.00           N
ATOM   4153  CA  ARG A 416     -13.885  25.163   2.221  1.00  0.00           C
ATOM   4154  C   ARG A 416     -14.967  26.196   2.270  1.00  0.00           C
ATOM   4155  O   ARG A 416     -14.809  27.433   2.047  1.00  0.00           O
ATOM   4156  CB  ARG A 416     -13.940  24.407   0.852  1.00  0.00           C
ATOM   4157  CG  ARG A 416     -12.781  23.469   0.492  1.00  0.00           C
ATOM   4158  CD  ARG A 416     -13.076  22.812  -0.877  1.00  0.00           C
ATOM   4159  NE  ARG A 416     -13.212  23.914  -1.888  1.00  0.00           N
ATOM   4160  CZ  ARG A 416     -14.091  23.801  -2.872  1.00  0.00           C
ATOM   4161  NH1 ARG A 416     -14.822  22.726  -3.046  1.00  0.00           N
ATOM   4162  NH2 ARG A 416     -14.458  24.884  -3.536  1.00  0.00           N
ATOM   4163  HN  ARG A 416     -13.716  23.410   3.041  1.00  0.00           H
ATOM   4164  HA  ARG A 416     -12.911  25.627   2.229  1.00  0.00           H
ATOM   4165  HB1 ARG A 416     -13.887  25.252   0.132  1.00  0.00           H
ATOM   4166  HB2 ARG A 416     -14.895  23.856   0.711  1.00  0.00           H
ATOM   4167  HG1 ARG A 416     -12.783  22.652   1.245  1.00  0.00           H
ATOM   4168  HG2 ARG A 416     -11.746  23.854   0.611  1.00  0.00           H
ATOM   4169  HD1 ARG A 416     -14.067  22.364  -0.648  1.00  0.00           H
ATOM   4170  HD2 ARG A 416     -12.333  22.059  -1.216  1.00  0.00           H
ATOM   4171  HE  ARG A 416     -12.644  24.733  -1.799  1.00  0.00           H
ATOM   4172 1HH1 ARG A 416     -15.474  22.767  -3.803  1.00  0.00           H
ATOM   4173 2HH1 ARG A 416     -14.397  21.867  -2.762  1.00  0.00           H
ATOM   4174 1HH2 ARG A 416     -13.880  25.673  -3.745  1.00  0.00           H
ATOM   4175 2HH2 ARG A 416     -15.221  24.764  -4.173  1.00  0.00           H
ATOM   4176  N   ILE A 417     -16.267  25.843   2.568  1.00  0.00           N
ATOM   4177  CA  ILE A 417     -17.472  26.682   2.656  1.00  0.00           C
ATOM   4178  C   ILE A 417     -17.348  27.760   3.715  1.00  0.00           C
ATOM   4179  O   ILE A 417     -17.571  28.942   3.564  1.00  0.00           O
ATOM   4180  CB  ILE A 417     -18.807  25.880   2.841  1.00  0.00           C
ATOM   4181  CG1 ILE A 417     -18.881  24.984   4.082  1.00  0.00           C
ATOM   4182  CG2 ILE A 417     -19.133  25.169   1.455  1.00  0.00           C
ATOM   4183  CD  ILE A 417     -20.007  23.962   3.876  1.00  0.00           C
ATOM   4184  HN  ILE A 417     -16.480  24.899   2.808  1.00  0.00           H
ATOM   4185  HA  ILE A 417     -17.415  27.185   1.702  1.00  0.00           H
ATOM   4186  HB  ILE A 417     -19.590  26.665   2.933  1.00  0.00           H
ATOM   4187 1HG1 ILE A 417     -19.038  25.599   4.994  1.00  0.00           H
ATOM   4188 2HG1 ILE A 417     -17.905  24.492   4.277  1.00  0.00           H
ATOM   4189 1HG2 ILE A 417     -20.158  24.751   1.359  1.00  0.00           H
ATOM   4190 2HG2 ILE A 417     -18.350  24.392   1.321  1.00  0.00           H
ATOM   4191 3HG2 ILE A 417     -19.071  25.975   0.694  1.00  0.00           H
ATOM   4192  HD1 ILE A 417     -20.033  23.409   4.838  1.00  0.00           H
ATOM   4193  HD2 ILE A 417     -19.907  23.278   3.005  1.00  0.00           H
ATOM   4194  HD3 ILE A 417     -20.979  24.502   3.856  1.00  0.00           H
ATOM   4195  N   GLY A 418     -16.695  27.336   4.853  1.00  0.00           N
ATOM   4196  CA  GLY A 418     -16.310  28.138   6.014  1.00  0.00           C
ATOM   4197  C   GLY A 418     -15.489  29.301   5.758  1.00  0.00           C
ATOM   4198  O   GLY A 418     -15.743  30.444   6.165  1.00  0.00           O
ATOM   4199  HN  GLY A 418     -16.314  26.415   4.886  1.00  0.00           H
ATOM   4200  HA1 GLY A 418     -15.847  27.462   6.717  1.00  0.00           H
ATOM   4201  HA2 GLY A 418     -17.245  28.484   6.428  1.00  0.00           H
ATOM   4202  N   VAL A 419     -14.454  29.028   5.013  1.00  0.00           N
ATOM   4203  CA  VAL A 419     -13.438  29.963   4.469  1.00  0.00           C
ATOM   4204  C   VAL A 419     -14.010  30.886   3.476  1.00  0.00           C
ATOM   4205  O   VAL A 419     -13.805  32.137   3.530  1.00  0.00           O
ATOM   4206  CB  VAL A 419     -12.243  29.253   3.826  1.00  0.00           C
ATOM   4207  CG1 VAL A 419     -11.220  30.020   3.083  1.00  0.00           C
ATOM   4208  CG2 VAL A 419     -11.512  28.538   4.924  1.00  0.00           C
ATOM   4209  HN  VAL A 419     -14.239  28.080   4.797  1.00  0.00           H
ATOM   4210  HA  VAL A 419     -13.116  30.559   5.311  1.00  0.00           H
ATOM   4211  HB  VAL A 419     -12.563  28.508   3.067  1.00  0.00           H
ATOM   4212 1HG1 VAL A 419     -11.590  30.195   2.050  1.00  0.00           H
ATOM   4213 2HG1 VAL A 419     -10.243  29.493   3.036  1.00  0.00           H
ATOM   4214 3HG1 VAL A 419     -11.088  31.030   3.526  1.00  0.00           H
ATOM   4215 1HG2 VAL A 419     -10.596  27.986   4.624  1.00  0.00           H
ATOM   4216 2HG2 VAL A 419     -12.158  27.846   5.506  1.00  0.00           H
ATOM   4217 3HG2 VAL A 419     -11.071  29.249   5.656  1.00  0.00           H
ATOM   4218  N   PHE A 420     -14.996  30.453   2.655  1.00  0.00           N
ATOM   4219  CA  PHE A 420     -15.685  31.299   1.673  1.00  0.00           C
ATOM   4220  C   PHE A 420     -16.560  32.255   2.422  1.00  0.00           C
ATOM   4221  O   PHE A 420     -16.494  33.476   2.203  1.00  0.00           O
ATOM   4222  CB  PHE A 420     -16.588  30.388   0.719  1.00  0.00           C
ATOM   4223  CG  PHE A 420     -17.251  31.115  -0.399  1.00  0.00           C
ATOM   4224  CD1 PHE A 420     -18.119  30.308  -1.183  1.00  0.00           C
ATOM   4225  CD2 PHE A 420     -17.110  32.480  -0.792  1.00  0.00           C
ATOM   4226  CE1 PHE A 420     -18.739  30.775  -2.323  1.00  0.00           C
ATOM   4227  CE2 PHE A 420     -17.794  32.973  -1.947  1.00  0.00           C
ATOM   4228  CZ  PHE A 420     -18.556  32.071  -2.736  1.00  0.00           C
ATOM   4229  HN  PHE A 420     -15.299  29.518   2.821  1.00  0.00           H
ATOM   4230  HA  PHE A 420     -14.968  31.795   1.034  1.00  0.00           H
ATOM   4231  HB1 PHE A 420     -17.459  29.921   1.224  1.00  0.00           H
ATOM   4232  HB2 PHE A 420     -15.906  29.616   0.302  1.00  0.00           H
ATOM   4233  HD1 PHE A 420     -18.265  29.262  -0.957  1.00  0.00           H
ATOM   4234  HD2 PHE A 420     -16.381  33.101  -0.293  1.00  0.00           H
ATOM   4235  HE1 PHE A 420     -19.359  30.133  -2.932  1.00  0.00           H
ATOM   4236  HE2 PHE A 420     -17.708  34.015  -2.222  1.00  0.00           H
ATOM   4237  HZ  PHE A 420     -19.135  32.447  -3.566  1.00  0.00           H
ATOM   4238  N   SER A 421     -17.390  31.713   3.376  1.00  0.00           N
ATOM   4239  CA  SER A 421     -18.266  32.539   4.249  1.00  0.00           C
ATOM   4240  C   SER A 421     -17.476  33.447   5.091  1.00  0.00           C
ATOM   4241  O   SER A 421     -17.888  34.618   5.163  1.00  0.00           O
ATOM   4242  CB  SER A 421     -19.132  31.700   5.144  1.00  0.00           C
ATOM   4243  OG  SER A 421     -19.786  30.674   4.430  1.00  0.00           O
ATOM   4244  HN  SER A 421     -17.488  30.749   3.611  1.00  0.00           H
ATOM   4245  HA  SER A 421     -18.877  33.210   3.664  1.00  0.00           H
ATOM   4246  HB1 SER A 421     -19.824  32.228   5.834  1.00  0.00           H
ATOM   4247  HB2 SER A 421     -18.374  31.249   5.820  1.00  0.00           H
ATOM   4248  HG1 SER A 421     -19.133  30.093   4.030  1.00  0.00           H
ATOM   4249  N   GLY A 422     -16.312  33.114   5.713  1.00  0.00           N
ATOM   4250  CA  GLY A 422     -15.307  34.097   6.210  1.00  0.00           C
ATOM   4251  C   GLY A 422     -14.947  35.202   5.234  1.00  0.00           C
ATOM   4252  O   GLY A 422     -15.299  36.373   5.401  1.00  0.00           O
ATOM   4253  HN  GLY A 422     -16.132  32.137   5.780  1.00  0.00           H
ATOM   4254  HA1 GLY A 422     -14.374  33.579   6.378  1.00  0.00           H
ATOM   4255  HA2 GLY A 422     -15.872  34.523   7.026  1.00  0.00           H
ATOM   4256  N   LEU A 423     -14.267  34.861   4.179  1.00  0.00           N
ATOM   4257  CA  LEU A 423     -13.595  35.732   3.230  1.00  0.00           C
ATOM   4258  C   LEU A 423     -14.591  36.727   2.611  1.00  0.00           C
ATOM   4259  O   LEU A 423     -14.233  37.826   2.195  1.00  0.00           O
ATOM   4260  CB  LEU A 423     -12.832  34.874   2.157  1.00  0.00           C
ATOM   4261  CG  LEU A 423     -12.026  35.687   1.045  1.00  0.00           C
ATOM   4262  CD1 LEU A 423     -10.932  36.536   1.832  1.00  0.00           C
ATOM   4263  CD2 LEU A 423     -11.480  34.795  -0.066  1.00  0.00           C
ATOM   4264  HN  LEU A 423     -14.231  33.946   3.786  1.00  0.00           H
ATOM   4265  HA  LEU A 423     -12.824  36.318   3.710  1.00  0.00           H
ATOM   4266  HB1 LEU A 423     -13.572  34.158   1.740  1.00  0.00           H
ATOM   4267  HB2 LEU A 423     -12.114  34.233   2.711  1.00  0.00           H
ATOM   4268  HG  LEU A 423     -12.724  36.431   0.604  1.00  0.00           H
ATOM   4269 1HD1 LEU A 423     -10.222  36.946   1.083  1.00  0.00           H
ATOM   4270 2HD1 LEU A 423     -10.331  35.821   2.432  1.00  0.00           H
ATOM   4271 3HD1 LEU A 423     -11.405  37.361   2.407  1.00  0.00           H
ATOM   4272 1HD2 LEU A 423     -10.858  33.971   0.344  1.00  0.00           H
ATOM   4273 2HD2 LEU A 423     -10.944  35.256  -0.923  1.00  0.00           H
ATOM   4274 3HD2 LEU A 423     -12.396  34.271  -0.412  1.00  0.00           H
ATOM   4275  N   TYR A 424     -15.743  36.214   2.393  1.00  0.00           N
ATOM   4276  CA  TYR A 424     -16.899  37.098   1.859  1.00  0.00           C
ATOM   4277  C   TYR A 424     -17.482  38.019   2.927  1.00  0.00           C
ATOM   4278  O   TYR A 424     -17.398  39.287   2.943  1.00  0.00           O
ATOM   4279  CB  TYR A 424     -18.039  36.223   1.232  1.00  0.00           C
ATOM   4280  CG  TYR A 424     -19.247  36.992   0.885  1.00  0.00           C
ATOM   4281  CD1 TYR A 424     -20.518  36.738   1.450  1.00  0.00           C
ATOM   4282  CD2 TYR A 424     -19.091  38.085  -0.038  1.00  0.00           C
ATOM   4283  CE1 TYR A 424     -21.621  37.617   1.150  1.00  0.00           C
ATOM   4284  CE2 TYR A 424     -20.113  39.031  -0.172  1.00  0.00           C
ATOM   4285  CZ  TYR A 424     -21.352  38.754   0.346  1.00  0.00           C
ATOM   4286  OH  TYR A 424     -22.499  39.611   0.103  1.00  0.00           O
ATOM   4287  HN  TYR A 424     -15.918  35.270   2.658  1.00  0.00           H
ATOM   4288  HA  TYR A 424     -16.444  37.730   1.110  1.00  0.00           H
ATOM   4289  HB1 TYR A 424     -18.315  35.297   1.780  1.00  0.00           H
ATOM   4290  HB2 TYR A 424     -17.528  35.844   0.321  1.00  0.00           H
ATOM   4291  HD1 TYR A 424     -20.747  35.897   2.087  1.00  0.00           H
ATOM   4292  HD2 TYR A 424     -18.156  38.368  -0.500  1.00  0.00           H
ATOM   4293  HE1 TYR A 424     -22.593  37.494   1.606  1.00  0.00           H
ATOM   4294  HE2 TYR A 424     -20.034  39.976  -0.689  1.00  0.00           H
ATOM   4295  HH  TYR A 424     -22.234  40.253  -0.559  1.00  0.00           H
ATOM   4296  N   LEU A 425     -18.068  37.468   4.029  1.00  0.00           N
ATOM   4297  CA  LEU A 425     -18.562  38.347   5.152  1.00  0.00           C
ATOM   4298  C   LEU A 425     -17.648  39.284   5.968  1.00  0.00           C
ATOM   4299  O   LEU A 425     -18.144  40.268   6.457  1.00  0.00           O
ATOM   4300  CB  LEU A 425     -19.243  37.428   6.139  1.00  0.00           C
ATOM   4301  CG  LEU A 425     -20.506  36.626   5.674  1.00  0.00           C
ATOM   4302  CD1 LEU A 425     -21.159  35.900   6.907  1.00  0.00           C
ATOM   4303  CD2 LEU A 425     -21.533  37.375   4.781  1.00  0.00           C
ATOM   4304  HN  LEU A 425     -18.119  36.487   4.196  1.00  0.00           H
ATOM   4305  HA  LEU A 425     -19.246  38.982   4.609  1.00  0.00           H
ATOM   4306  HB1 LEU A 425     -19.572  38.022   7.017  1.00  0.00           H
ATOM   4307  HB2 LEU A 425     -18.516  36.718   6.590  1.00  0.00           H
ATOM   4308  HG  LEU A 425     -20.160  35.850   4.959  1.00  0.00           H
ATOM   4309 1HD1 LEU A 425     -21.897  36.524   7.454  1.00  0.00           H
ATOM   4310 2HD1 LEU A 425     -20.283  35.658   7.547  1.00  0.00           H
ATOM   4311 3HD1 LEU A 425     -21.619  34.920   6.658  1.00  0.00           H
ATOM   4312 1HD2 LEU A 425     -21.812  38.369   5.191  1.00  0.00           H
ATOM   4313 2HD2 LEU A 425     -22.369  36.646   4.723  1.00  0.00           H
ATOM   4314 3HD2 LEU A 425     -21.004  37.556   3.821  1.00  0.00           H
ATOM   4315  N   VAL A 426     -16.363  39.015   6.227  1.00  0.00           N
ATOM   4316  CA  VAL A 426     -15.386  39.915   6.910  1.00  0.00           C
ATOM   4317  C   VAL A 426     -15.018  41.190   6.208  1.00  0.00           C
ATOM   4318  O   VAL A 426     -15.030  42.277   6.797  1.00  0.00           O
ATOM   4319  CB  VAL A 426     -14.233  39.084   7.451  1.00  0.00           C
ATOM   4320  CG1 VAL A 426     -13.047  39.961   7.925  1.00  0.00           C
ATOM   4321  CG2 VAL A 426     -14.581  38.236   8.645  1.00  0.00           C
ATOM   4322  HN  VAL A 426     -16.008  38.118   5.976  1.00  0.00           H
ATOM   4323  HA  VAL A 426     -15.872  40.346   7.773  1.00  0.00           H
ATOM   4324  HB  VAL A 426     -13.967  38.338   6.672  1.00  0.00           H
ATOM   4325 1HG1 VAL A 426     -12.167  39.431   8.349  1.00  0.00           H
ATOM   4326 2HG1 VAL A 426     -13.487  40.648   8.680  1.00  0.00           H
ATOM   4327 3HG1 VAL A 426     -12.597  40.439   7.029  1.00  0.00           H
ATOM   4328 1HG2 VAL A 426     -14.992  38.829   9.489  1.00  0.00           H
ATOM   4329 2HG2 VAL A 426     -13.659  37.717   8.984  1.00  0.00           H
ATOM   4330 3HG2 VAL A 426     -15.309  37.437   8.389  1.00  0.00           H
ATOM   4331  N   PRO A 427     -14.727  41.255   4.878  1.00  0.00           N
ATOM   4332  CA  PRO A 427     -14.864  42.420   3.955  1.00  0.00           C
ATOM   4333  C   PRO A 427     -16.189  43.131   3.852  1.00  0.00           C
ATOM   4334  O   PRO A 427     -16.213  44.388   3.837  1.00  0.00           O
ATOM   4335  CB  PRO A 427     -14.329  41.945   2.645  1.00  0.00           C
ATOM   4336  CG  PRO A 427     -13.363  40.774   3.015  1.00  0.00           C
ATOM   4337  CD  PRO A 427     -14.227  40.087   4.133  1.00  0.00           C
ATOM   4338  HA  PRO A 427     -14.112  43.153   4.208  1.00  0.00           H
ATOM   4339  HB1 PRO A 427     -13.713  42.702   2.113  1.00  0.00           H
ATOM   4340  HB2 PRO A 427     -15.046  41.515   1.914  1.00  0.00           H
ATOM   4341  HG1 PRO A 427     -13.201  40.081   2.163  1.00  0.00           H
ATOM   4342  HG2 PRO A 427     -12.346  41.131   3.285  1.00  0.00           H
ATOM   4343  HD1 PRO A 427     -15.069  39.548   3.647  1.00  0.00           H
ATOM   4344  HD2 PRO A 427     -13.540  39.447   4.726  1.00  0.00           H
ATOM   4345  N   LEU A 428     -17.330  42.399   3.751  1.00  0.00           N
ATOM   4346  CA  LEU A 428     -18.642  42.986   3.929  1.00  0.00           C
ATOM   4347  C   LEU A 428     -18.883  43.697   5.207  1.00  0.00           C
ATOM   4348  O   LEU A 428     -19.048  44.883   5.218  1.00  0.00           O
ATOM   4349  CB  LEU A 428     -19.569  41.900   3.728  1.00  0.00           C
ATOM   4350  CG  LEU A 428     -21.055  42.318   3.563  1.00  0.00           C
ATOM   4351  CD1 LEU A 428     -21.412  42.488   2.067  1.00  0.00           C
ATOM   4352  CD2 LEU A 428     -21.985  41.256   4.107  1.00  0.00           C
ATOM   4353  HN  LEU A 428     -17.260  41.405   3.696  1.00  0.00           H
ATOM   4354  HA  LEU A 428     -18.757  43.646   3.083  1.00  0.00           H
ATOM   4355  HB1 LEU A 428     -19.513  41.190   4.580  1.00  0.00           H
ATOM   4356  HB2 LEU A 428     -19.319  41.326   2.811  1.00  0.00           H
ATOM   4357  HG  LEU A 428     -21.305  43.302   4.014  1.00  0.00           H
ATOM   4358 1HD1 LEU A 428     -22.443  42.832   1.835  1.00  0.00           H
ATOM   4359 2HD1 LEU A 428     -21.224  41.556   1.491  1.00  0.00           H
ATOM   4360 3HD1 LEU A 428     -20.721  43.236   1.621  1.00  0.00           H
ATOM   4361 1HD2 LEU A 428     -23.063  41.446   3.912  1.00  0.00           H
ATOM   4362 2HD2 LEU A 428     -21.782  41.123   5.191  1.00  0.00           H
ATOM   4363 3HD2 LEU A 428     -21.844  40.223   3.722  1.00  0.00           H
ATOM   4364  N   VAL A 429     -18.641  43.096   6.413  1.00  0.00           N
ATOM   4365  CA  VAL A 429     -18.637  43.749   7.741  1.00  0.00           C
ATOM   4366  C   VAL A 429     -17.721  45.013   7.879  1.00  0.00           C
ATOM   4367  O   VAL A 429     -18.112  46.054   8.359  1.00  0.00           O
ATOM   4368  CB  VAL A 429     -18.343  42.694   8.774  1.00  0.00           C
ATOM   4369  CG1 VAL A 429     -17.929  43.304  10.113  1.00  0.00           C
ATOM   4370  CG2 VAL A 429     -19.617  41.863   9.098  1.00  0.00           C
ATOM   4371  HN  VAL A 429     -18.536  42.108   6.353  1.00  0.00           H
ATOM   4372  HA  VAL A 429     -19.679  44.030   7.777  1.00  0.00           H
ATOM   4373  HB  VAL A 429     -17.458  42.054   8.567  1.00  0.00           H
ATOM   4374 1HG1 VAL A 429     -18.610  44.127  10.420  1.00  0.00           H
ATOM   4375 2HG1 VAL A 429     -16.890  43.699  10.131  1.00  0.00           H
ATOM   4376 3HG1 VAL A 429     -17.880  42.544  10.922  1.00  0.00           H
ATOM   4377 1HG2 VAL A 429     -19.596  41.382  10.099  1.00  0.00           H
ATOM   4378 2HG2 VAL A 429     -19.664  41.040   8.353  1.00  0.00           H
ATOM   4379 3HG2 VAL A 429     -20.471  42.556   8.942  1.00  0.00           H
ATOM   4380  N   THR A 430     -16.516  44.870   7.331  1.00  0.00           N
ATOM   4381  CA  THR A 430     -15.653  45.967   7.091  1.00  0.00           C
ATOM   4382  C   THR A 430     -16.148  47.128   6.293  1.00  0.00           C
ATOM   4383  O   THR A 430     -16.042  48.277   6.732  1.00  0.00           O
ATOM   4384  CB  THR A 430     -14.304  45.551   6.537  1.00  0.00           C
ATOM   4385  CG2 THR A 430     -13.339  46.739   6.267  1.00  0.00           C
ATOM   4386  OG1 THR A 430     -13.623  44.573   7.332  1.00  0.00           O
ATOM   4387  HN  THR A 430     -16.243  44.007   6.912  1.00  0.00           H
ATOM   4388  HA  THR A 430     -15.446  46.426   8.045  1.00  0.00           H
ATOM   4389  HB  THR A 430     -14.524  45.052   5.569  1.00  0.00           H
ATOM   4390  HG1 THR A 430     -14.162  43.808   7.114  1.00  0.00           H
ATOM   4391 1HG2 THR A 430     -13.711  47.440   5.490  1.00  0.00           H
ATOM   4392 2HG2 THR A 430     -12.403  46.230   5.952  1.00  0.00           H
ATOM   4393 3HG2 THR A 430     -13.150  47.354   7.173  1.00  0.00           H
ATOM   4394  N   LEU A 431     -16.773  46.823   5.118  1.00  0.00           N
ATOM   4395  CA  LEU A 431     -17.407  47.698   4.186  1.00  0.00           C
ATOM   4396  C   LEU A 431     -18.599  48.357   4.873  1.00  0.00           C
ATOM   4397  O   LEU A 431     -18.787  49.504   4.707  1.00  0.00           O
ATOM   4398  CB  LEU A 431     -17.866  46.977   2.862  1.00  0.00           C
ATOM   4399  CG  LEU A 431     -18.294  47.970   1.695  1.00  0.00           C
ATOM   4400  CD1 LEU A 431     -17.158  48.845   1.168  1.00  0.00           C
ATOM   4401  CD2 LEU A 431     -19.000  47.173   0.634  1.00  0.00           C
ATOM   4402  HN  LEU A 431     -16.899  45.874   4.838  1.00  0.00           H
ATOM   4403  HA  LEU A 431     -16.717  48.449   3.829  1.00  0.00           H
ATOM   4404  HB1 LEU A 431     -18.797  46.419   3.097  1.00  0.00           H
ATOM   4405  HB2 LEU A 431     -17.132  46.173   2.638  1.00  0.00           H
ATOM   4406  HG  LEU A 431     -19.029  48.701   2.096  1.00  0.00           H
ATOM   4407 1HD1 LEU A 431     -16.313  48.275   0.728  1.00  0.00           H
ATOM   4408 2HD1 LEU A 431     -16.731  49.554   1.911  1.00  0.00           H
ATOM   4409 3HD1 LEU A 431     -17.508  49.365   0.250  1.00  0.00           H
ATOM   4410 1HD2 LEU A 431     -19.411  47.835  -0.158  1.00  0.00           H
ATOM   4411 2HD2 LEU A 431     -19.857  46.712   1.172  1.00  0.00           H
ATOM   4412 3HD2 LEU A 431     -18.330  46.368   0.263  1.00  0.00           H
ATOM   4413  N   LEU A 432     -19.469  47.675   5.692  1.00  0.00           N
ATOM   4414  CA  LEU A 432     -20.350  48.372   6.713  1.00  0.00           C
ATOM   4415  C   LEU A 432     -19.697  49.294   7.714  1.00  0.00           C
ATOM   4416  O   LEU A 432     -20.165  50.401   7.859  1.00  0.00           O
ATOM   4417  CB  LEU A 432     -21.102  47.308   7.532  1.00  0.00           C
ATOM   4418  CG  LEU A 432     -22.122  46.551   6.581  1.00  0.00           C
ATOM   4419  CD1 LEU A 432     -22.352  45.155   7.203  1.00  0.00           C
ATOM   4420  CD2 LEU A 432     -23.395  47.413   6.347  1.00  0.00           C
ATOM   4421  HN  LEU A 432     -19.287  46.696   5.732  1.00  0.00           H
ATOM   4422  HA  LEU A 432     -21.203  48.840   6.246  1.00  0.00           H
ATOM   4423  HB1 LEU A 432     -21.675  47.699   8.400  1.00  0.00           H
ATOM   4424  HB2 LEU A 432     -20.388  46.536   7.887  1.00  0.00           H
ATOM   4425  HG  LEU A 432     -21.656  46.347   5.593  1.00  0.00           H
ATOM   4426 1HD1 LEU A 432     -23.205  44.654   6.701  1.00  0.00           H
ATOM   4427 2HD1 LEU A 432     -22.645  45.273   8.268  1.00  0.00           H
ATOM   4428 3HD1 LEU A 432     -21.490  44.539   6.869  1.00  0.00           H
ATOM   4429 1HD2 LEU A 432     -24.257  46.826   5.967  1.00  0.00           H
ATOM   4430 2HD2 LEU A 432     -23.188  48.215   5.606  1.00  0.00           H
ATOM   4431 3HD2 LEU A 432     -23.737  47.934   7.267  1.00  0.00           H
ATOM   4432  N   GLY A 433     -18.586  48.895   8.378  1.00  0.00           N
ATOM   4433  CA  GLY A 433     -17.858  49.859   9.199  1.00  0.00           C
ATOM   4434  C   GLY A 433     -17.414  51.147   8.501  1.00  0.00           C
ATOM   4435  O   GLY A 433     -17.404  52.230   9.073  1.00  0.00           O
ATOM   4436  HN  GLY A 433     -18.311  47.959   8.179  1.00  0.00           H
ATOM   4437  HA1 GLY A 433     -16.930  49.484   9.605  1.00  0.00           H
ATOM   4438  HA2 GLY A 433     -18.535  50.131   9.995  1.00  0.00           H
ATOM   4439  N   CYS A 434     -16.965  50.990   7.298  1.00  0.00           N
ATOM   4440  CA  CYS A 434     -16.471  52.098   6.486  1.00  0.00           C
ATOM   4441  C   CYS A 434     -17.621  53.085   6.219  1.00  0.00           C
ATOM   4442  O   CYS A 434     -17.459  54.278   6.330  1.00  0.00           O
ATOM   4443  CB  CYS A 434     -15.868  51.505   5.126  1.00  0.00           C
ATOM   4444  SG  CYS A 434     -14.435  50.412   5.372  1.00  0.00           S
ATOM   4445  HN  CYS A 434     -16.875  50.063   6.944  1.00  0.00           H
ATOM   4446  HA  CYS A 434     -15.716  52.653   7.023  1.00  0.00           H
ATOM   4447  HB1 CYS A 434     -15.719  52.268   4.332  1.00  0.00           H
ATOM   4448  HB2 CYS A 434     -16.728  50.929   4.722  1.00  0.00           H
ATOM   4449  HG1 CYS A 434     -15.131  49.381   5.827  1.00  0.00           H
ATOM   4450  N   TYR A 435     -18.820  52.611   5.971  1.00  0.00           N
ATOM   4451  CA  TYR A 435     -20.002  53.466   5.957  1.00  0.00           C
ATOM   4452  C   TYR A 435     -20.277  54.226   7.238  1.00  0.00           C
ATOM   4453  O   TYR A 435     -20.567  55.396   7.331  1.00  0.00           O
ATOM   4454  CB  TYR A 435     -21.166  52.589   5.398  1.00  0.00           C
ATOM   4455  CG  TYR A 435     -22.549  53.193   5.478  1.00  0.00           C
ATOM   4456  CD1 TYR A 435     -23.402  53.113   6.623  1.00  0.00           C
ATOM   4457  CD2 TYR A 435     -22.929  53.999   4.352  1.00  0.00           C
ATOM   4458  CE1 TYR A 435     -24.575  53.861   6.617  1.00  0.00           C
ATOM   4459  CE2 TYR A 435     -24.057  54.818   4.459  1.00  0.00           C
ATOM   4460  CZ  TYR A 435     -24.919  54.703   5.575  1.00  0.00           C
ATOM   4461  OH  TYR A 435     -25.971  55.569   5.657  1.00  0.00           O
ATOM   4462  HN  TYR A 435     -18.946  51.624   5.901  1.00  0.00           H
ATOM   4463  HA  TYR A 435     -19.762  54.219   5.222  1.00  0.00           H
ATOM   4464  HB1 TYR A 435     -21.113  51.533   5.738  1.00  0.00           H
ATOM   4465  HB2 TYR A 435     -20.889  52.489   4.327  1.00  0.00           H
ATOM   4466  HD1 TYR A 435     -23.042  52.533   7.460  1.00  0.00           H
ATOM   4467  HD2 TYR A 435     -22.295  54.001   3.476  1.00  0.00           H
ATOM   4468  HE1 TYR A 435     -25.187  53.822   7.506  1.00  0.00           H
ATOM   4469  HE2 TYR A 435     -24.199  55.445   3.591  1.00  0.00           H
ATOM   4470  HH  TYR A 435     -25.960  56.048   4.826  1.00  0.00           H
ATOM   4471  N   VAL A 436     -20.153  53.431   8.316  1.00  0.00           N
ATOM   4472  CA  VAL A 436     -20.395  53.851   9.649  1.00  0.00           C
ATOM   4473  C   VAL A 436     -19.468  55.003  10.042  1.00  0.00           C
ATOM   4474  O   VAL A 436     -19.906  56.059  10.519  1.00  0.00           O
ATOM   4475  CB  VAL A 436     -20.535  52.818  10.764  1.00  0.00           C
ATOM   4476  CG1 VAL A 436     -20.859  53.482  12.100  1.00  0.00           C
ATOM   4477  CG2 VAL A 436     -21.678  51.864  10.338  1.00  0.00           C
ATOM   4478  HN  VAL A 436     -20.019  52.447   8.232  1.00  0.00           H
ATOM   4479  HA  VAL A 436     -21.378  54.297   9.626  1.00  0.00           H
ATOM   4480  HB  VAL A 436     -19.599  52.251  10.955  1.00  0.00           H
ATOM   4481 1HG1 VAL A 436     -20.063  54.146  12.501  1.00  0.00           H
ATOM   4482 2HG1 VAL A 436     -21.096  52.780  12.928  1.00  0.00           H
ATOM   4483 3HG1 VAL A 436     -21.772  54.091  11.921  1.00  0.00           H
ATOM   4484 1HG2 VAL A 436     -21.971  51.187  11.169  1.00  0.00           H
ATOM   4485 2HG2 VAL A 436     -21.387  51.213   9.488  1.00  0.00           H
ATOM   4486 3HG2 VAL A 436     -22.642  52.349  10.069  1.00  0.00           H
ATOM   4487  N   TYR A 437     -18.141  54.895   9.771  1.00  0.00           N
ATOM   4488  CA  TYR A 437     -17.133  55.961   9.894  1.00  0.00           C
ATOM   4489  C   TYR A 437     -17.626  57.189   9.112  1.00  0.00           C
ATOM   4490  O   TYR A 437     -17.685  58.262   9.703  1.00  0.00           O
ATOM   4491  CB  TYR A 437     -15.845  55.430   9.223  1.00  0.00           C
ATOM   4492  CG  TYR A 437     -14.590  56.285   9.530  1.00  0.00           C
ATOM   4493  CD1 TYR A 437     -14.404  57.491   8.828  1.00  0.00           C
ATOM   4494  CD2 TYR A 437     -13.649  55.899  10.501  1.00  0.00           C
ATOM   4495  CE1 TYR A 437     -13.309  58.319   9.132  1.00  0.00           C
ATOM   4496  CE2 TYR A 437     -12.497  56.716  10.701  1.00  0.00           C
ATOM   4497  CZ  TYR A 437     -12.380  57.951  10.042  1.00  0.00           C
ATOM   4498  OH  TYR A 437     -11.332  58.859  10.306  1.00  0.00           O
ATOM   4499  HN  TYR A 437     -17.910  54.071   9.259  1.00  0.00           H
ATOM   4500  HA  TYR A 437     -17.035  56.270  10.924  1.00  0.00           H
ATOM   4501  HB1 TYR A 437     -15.932  55.372   8.118  1.00  0.00           H
ATOM   4502  HB2 TYR A 437     -15.593  54.367   9.427  1.00  0.00           H
ATOM   4503  HD1 TYR A 437     -15.103  57.934   8.132  1.00  0.00           H
ATOM   4504  HD2 TYR A 437     -13.919  55.008  11.047  1.00  0.00           H
ATOM   4505  HE1 TYR A 437     -13.299  59.294   8.669  1.00  0.00           H
ATOM   4506  HE2 TYR A 437     -11.789  56.399  11.452  1.00  0.00           H
ATOM   4507  HH  TYR A 437     -10.769  58.494  10.993  1.00  0.00           H
ATOM   4508  N   GLU A 438     -18.086  57.095   7.860  1.00  0.00           N
ATOM   4509  CA  GLU A 438     -18.574  58.228   7.176  1.00  0.00           C
ATOM   4510  C   GLU A 438     -19.742  59.024   7.774  1.00  0.00           C
ATOM   4511  O   GLU A 438     -19.730  60.259   7.664  1.00  0.00           O
ATOM   4512  CB  GLU A 438     -18.736  57.827   5.674  1.00  0.00           C
ATOM   4513  CG  GLU A 438     -17.349  57.691   4.915  1.00  0.00           C
ATOM   4514  CD  GLU A 438     -17.351  57.429   3.430  1.00  0.00           C
ATOM   4515  OE1 GLU A 438     -17.807  56.340   2.962  1.00  0.00           O
ATOM   4516  OE2 GLU A 438     -16.885  58.325   2.691  1.00  0.00           O
ATOM   4517  HN  GLU A 438     -18.065  56.242   7.342  1.00  0.00           H
ATOM   4518  HA  GLU A 438     -17.776  58.945   7.043  1.00  0.00           H
ATOM   4519  HB1 GLU A 438     -19.286  58.637   5.149  1.00  0.00           H
ATOM   4520  HB2 GLU A 438     -19.191  56.831   5.485  1.00  0.00           H
ATOM   4521  HG1 GLU A 438     -16.765  56.969   5.523  1.00  0.00           H
ATOM   4522  HG2 GLU A 438     -16.805  58.649   5.070  1.00  0.00           H
ATOM   4523  N   GLN A 439     -20.650  58.400   8.413  1.00  0.00           N
ATOM   4524  CA  GLN A 439     -21.832  59.001   9.039  1.00  0.00           C
ATOM   4525  C   GLN A 439     -21.532  59.860  10.327  1.00  0.00           C
ATOM   4526  O   GLN A 439     -22.089  60.879  10.688  1.00  0.00           O
ATOM   4527  CB  GLN A 439     -22.685  57.812   9.549  1.00  0.00           C
ATOM   4528  CG  GLN A 439     -23.308  56.879   8.411  1.00  0.00           C
ATOM   4529  CD  GLN A 439     -24.377  57.641   7.655  1.00  0.00           C
ATOM   4530  NE2 GLN A 439     -25.597  57.707   8.177  1.00  0.00           N
ATOM   4531  OE1 GLN A 439     -24.018  58.223   6.598  1.00  0.00           O
ATOM   4532  HN  GLN A 439     -20.629  57.403   8.400  1.00  0.00           H
ATOM   4533  HA  GLN A 439     -22.287  59.530   8.215  1.00  0.00           H
ATOM   4534  HB1 GLN A 439     -23.434  58.041  10.338  1.00  0.00           H
ATOM   4535  HB2 GLN A 439     -21.928  57.152  10.026  1.00  0.00           H
ATOM   4536  HG1 GLN A 439     -23.621  55.906   8.846  1.00  0.00           H
ATOM   4537  HG2 GLN A 439     -22.543  56.691   7.627  1.00  0.00           H
ATOM   4538 1HE2 GLN A 439     -26.265  57.868   7.450  1.00  0.00           H
ATOM   4539 2HE2 GLN A 439     -25.861  57.391   9.088  1.00  0.00           H
ATOM   4540  N   VAL A 440     -20.501  59.493  11.053  1.00  0.00           N
ATOM   4541  CA  VAL A 440     -20.176  60.061  12.329  1.00  0.00           C
ATOM   4542  C   VAL A 440     -19.598  61.488  12.064  1.00  0.00           C
ATOM   4543  O   VAL A 440     -19.676  62.401  12.925  1.00  0.00           O
ATOM   4544  CB  VAL A 440     -19.259  59.152  13.161  1.00  0.00           C
ATOM   4545  CG1 VAL A 440     -18.607  59.936  14.334  1.00  0.00           C
ATOM   4546  CG2 VAL A 440     -20.060  57.852  13.598  1.00  0.00           C
ATOM   4547  HN  VAL A 440     -19.916  58.751  10.738  1.00  0.00           H
ATOM   4548  HA  VAL A 440     -21.065  60.035  12.943  1.00  0.00           H
ATOM   4549  HB  VAL A 440     -18.394  58.792  12.562  1.00  0.00           H
ATOM   4550 1HG1 VAL A 440     -17.904  60.712  13.962  1.00  0.00           H
ATOM   4551 2HG1 VAL A 440     -18.114  59.305  15.104  1.00  0.00           H
ATOM   4552 3HG1 VAL A 440     -19.443  60.482  14.821  1.00  0.00           H
ATOM   4553 1HG2 VAL A 440     -20.298  57.196  12.733  1.00  0.00           H
ATOM   4554 2HG2 VAL A 440     -20.990  58.108  14.148  1.00  0.00           H
ATOM   4555 3HG2 VAL A 440     -19.470  57.331  14.381  1.00  0.00           H
ATOM   4556  N   ASN A 441     -19.086  61.762  10.852  1.00  0.00           N
ATOM   4557  CA  ASN A 441     -18.411  62.967  10.509  1.00  0.00           C
ATOM   4558  C   ASN A 441     -19.282  64.016   9.831  1.00  0.00           C
ATOM   4559  O   ASN A 441     -18.892  65.072   9.500  1.00  0.00           O
ATOM   4560  CB  ASN A 441     -17.212  62.578   9.608  1.00  0.00           C
ATOM   4561  CG  ASN A 441     -16.081  61.892  10.352  1.00  0.00           C
ATOM   4562  ND2 ASN A 441     -16.057  60.531  10.319  1.00  0.00           N
ATOM   4563  OD1 ASN A 441     -15.259  62.520  11.045  1.00  0.00           O
ATOM   4564  HN  ASN A 441     -19.194  61.083  10.130  1.00  0.00           H
ATOM   4565  HA  ASN A 441     -17.939  63.584  11.260  1.00  0.00           H
ATOM   4566  HB1 ASN A 441     -16.781  63.446   9.064  1.00  0.00           H
ATOM   4567  HB2 ASN A 441     -17.657  61.944   8.811  1.00  0.00           H
ATOM   4568 1HD2 ASN A 441     -16.688  60.080   9.686  1.00  0.00           H
ATOM   4569 2HD2 ASN A 441     -15.290  60.170  10.850  1.00  0.00           H
ATOM   4570  N   ARG A 442     -20.601  63.746   9.661  1.00  0.00           N
ATOM   4571  CA  ARG A 442     -21.546  64.577   8.875  1.00  0.00           C
ATOM   4572  C   ARG A 442     -21.822  65.925   9.395  1.00  0.00           C
ATOM   4573  O   ARG A 442     -21.847  66.968   8.684  1.00  0.00           O
ATOM   4574  CB  ARG A 442     -22.831  63.822   8.556  1.00  0.00           C
ATOM   4575  CG  ARG A 442     -22.610  62.637   7.680  1.00  0.00           C
ATOM   4576  CD  ARG A 442     -24.004  61.983   7.352  1.00  0.00           C
ATOM   4577  NE  ARG A 442     -23.821  61.019   6.164  1.00  0.00           N
ATOM   4578  CZ  ARG A 442     -23.773  61.306   4.895  1.00  0.00           C
ATOM   4579  NH1 ARG A 442     -23.998  62.546   4.439  1.00  0.00           N
ATOM   4580  NH2 ARG A 442     -23.763  60.321   3.978  1.00  0.00           N
ATOM   4581  HN  ARG A 442     -20.979  62.889  10.000  1.00  0.00           H
ATOM   4582  HA  ARG A 442     -21.145  64.743   7.886  1.00  0.00           H
ATOM   4583  HB1 ARG A 442     -23.544  64.503   8.043  1.00  0.00           H
ATOM   4584  HB2 ARG A 442     -23.356  63.564   9.500  1.00  0.00           H
ATOM   4585  HG1 ARG A 442     -22.067  61.857   8.256  1.00  0.00           H
ATOM   4586  HG2 ARG A 442     -22.044  62.951   6.778  1.00  0.00           H
ATOM   4587  HD1 ARG A 442     -24.922  62.568   7.135  1.00  0.00           H
ATOM   4588  HD2 ARG A 442     -24.453  61.456   8.221  1.00  0.00           H
ATOM   4589  HE  ARG A 442     -23.913  60.033   6.302  1.00  0.00           H
ATOM   4590 1HH1 ARG A 442     -24.260  63.278   5.070  1.00  0.00           H
ATOM   4591 2HH1 ARG A 442     -24.126  62.709   3.462  1.00  0.00           H
ATOM   4592 1HH2 ARG A 442     -23.613  59.366   4.231  1.00  0.00           H
ATOM   4593 2HH2 ARG A 442     -23.730  60.493   2.993  1.00  0.00           H
ATOM   4594  N   ILE A 443     -21.872  65.994  10.715  1.00  0.00           N
ATOM   4595  CA  ILE A 443     -21.931  67.312  11.394  1.00  0.00           C
ATOM   4596  C   ILE A 443     -20.634  68.107  11.264  1.00  0.00           C
ATOM   4597  O   ILE A 443     -20.635  69.270  10.859  1.00  0.00           O
ATOM   4598  CB  ILE A 443     -22.413  67.183  12.867  1.00  0.00           C
ATOM   4599  CG1 ILE A 443     -23.977  66.846  12.896  1.00  0.00           C
ATOM   4600  CG2 ILE A 443     -22.034  68.371  13.746  1.00  0.00           C
ATOM   4601  CD  ILE A 443     -24.972  67.930  12.395  1.00  0.00           C
ATOM   4602  HN  ILE A 443     -21.701  65.168  11.246  1.00  0.00           H
ATOM   4603  HA  ILE A 443     -22.599  68.014  10.917  1.00  0.00           H
ATOM   4604  HB  ILE A 443     -21.944  66.311  13.370  1.00  0.00           H
ATOM   4605 1HG1 ILE A 443     -24.444  66.522  13.850  1.00  0.00           H
ATOM   4606 2HG1 ILE A 443     -24.092  65.968  12.225  1.00  0.00           H
ATOM   4607 1HG2 ILE A 443     -20.945  68.401  13.966  1.00  0.00           H
ATOM   4608 2HG2 ILE A 443     -22.537  68.305  14.734  1.00  0.00           H
ATOM   4609 3HG2 ILE A 443     -22.362  69.320  13.269  1.00  0.00           H
ATOM   4610  HD1 ILE A 443     -26.001  67.548  12.225  1.00  0.00           H
ATOM   4611  HD2 ILE A 443     -24.497  68.330  11.473  1.00  0.00           H
ATOM   4612  HD3 ILE A 443     -24.942  68.845  13.025  1.00  0.00           H
ATOM   4613  N   THR A 444     -19.419  67.532  11.473  1.00  0.00           N
ATOM   4614  CA  THR A 444     -18.161  68.202  11.343  1.00  0.00           C
ATOM   4615  C   THR A 444     -17.944  68.662   9.890  1.00  0.00           C
ATOM   4616  O   THR A 444     -17.617  69.817   9.557  1.00  0.00           O
ATOM   4617  CB  THR A 444     -16.900  67.406  11.946  1.00  0.00           C
ATOM   4618  CG2 THR A 444     -15.675  68.355  12.021  1.00  0.00           C
ATOM   4619  OG1 THR A 444     -17.116  66.894  13.222  1.00  0.00           O
ATOM   4620  HN  THR A 444     -19.366  66.645  11.925  1.00  0.00           H
ATOM   4621  HA  THR A 444     -18.195  69.083  11.966  1.00  0.00           H
ATOM   4622  HB  THR A 444     -16.449  66.690  11.226  1.00  0.00           H
ATOM   4623  HG1 THR A 444     -17.943  66.423  13.351  1.00  0.00           H
ATOM   4624 1HG2 THR A 444     -15.949  69.381  12.348  1.00  0.00           H
ATOM   4625 2HG2 THR A 444     -15.163  68.417  11.037  1.00  0.00           H
ATOM   4626 3HG2 THR A 444     -14.920  67.942  12.724  1.00  0.00           H
ATOM   4627  N   TRP A 445     -18.207  67.794   8.887  1.00  0.00           N
ATOM   4628  CA  TRP A 445     -18.162  68.236   7.457  1.00  0.00           C
ATOM   4629  C   TRP A 445     -19.050  69.329   6.929  1.00  0.00           C
ATOM   4630  O   TRP A 445     -18.588  70.178   6.221  1.00  0.00           O
ATOM   4631  CB  TRP A 445     -18.199  67.021   6.426  1.00  0.00           C
ATOM   4632  CG  TRP A 445     -17.098  66.020   6.599  1.00  0.00           C
ATOM   4633  CD1 TRP A 445     -15.755  66.250   6.915  1.00  0.00           C
ATOM   4634  CD2 TRP A 445     -17.162  64.549   6.313  1.00  0.00           C
ATOM   4635  CE2 TRP A 445     -15.922  64.049   6.719  1.00  0.00           C
ATOM   4636  CE3 TRP A 445     -18.194  63.645   6.004  1.00  0.00           C
ATOM   4637  NE1 TRP A 445     -15.127  65.031   7.099  1.00  0.00           N
ATOM   4638  CZ2 TRP A 445     -15.630  62.663   6.730  1.00  0.00           C
ATOM   4639  CZ3 TRP A 445     -17.868  62.337   5.950  1.00  0.00           C
ATOM   4640  CH2 TRP A 445     -16.575  61.831   6.279  1.00  0.00           C
ATOM   4641  HN  TRP A 445     -18.501  66.862   9.083  1.00  0.00           H
ATOM   4642  HA  TRP A 445     -17.159  68.619   7.352  1.00  0.00           H
ATOM   4643  HB1 TRP A 445     -18.211  67.268   5.343  1.00  0.00           H
ATOM   4644  HB2 TRP A 445     -19.179  66.510   6.538  1.00  0.00           H
ATOM   4645  HD1 TRP A 445     -15.355  67.242   7.070  1.00  0.00           H
ATOM   4646  HE1 TRP A 445     -14.273  64.859   7.539  1.00  0.00           H
ATOM   4647  HE3 TRP A 445     -19.192  63.942   5.720  1.00  0.00           H
ATOM   4648  HZ2 TRP A 445     -14.652  62.478   7.151  1.00  0.00           H
ATOM   4649  HZ3 TRP A 445     -18.507  61.538   5.603  1.00  0.00           H
ATOM   4650  HH2 TRP A 445     -16.200  60.820   6.217  1.00  0.00           H
ATOM   4651  N   GLU A 446     -20.316  69.352   7.358  1.00  0.00           N
ATOM   4652  CA  GLU A 446     -21.173  70.558   7.280  1.00  0.00           C
ATOM   4653  C   GLU A 446     -20.599  71.797   7.971  1.00  0.00           C
ATOM   4654  O   GLU A 446     -20.606  72.883   7.316  1.00  0.00           O
ATOM   4655  CB  GLU A 446     -22.537  70.183   7.956  1.00  0.00           C
ATOM   4656  CG  GLU A 446     -23.695  71.251   7.871  1.00  0.00           C
ATOM   4657  CD  GLU A 446     -25.018  70.827   8.368  1.00  0.00           C
ATOM   4658  OE1 GLU A 446     -25.097  70.119   9.391  1.00  0.00           O
ATOM   4659  OE2 GLU A 446     -26.012  71.131   7.667  1.00  0.00           O
ATOM   4660  HN  GLU A 446     -20.762  68.598   7.836  1.00  0.00           H
ATOM   4661  HA  GLU A 446     -21.291  70.857   6.248  1.00  0.00           H
ATOM   4662  HB1 GLU A 446     -22.445  69.839   9.010  1.00  0.00           H
ATOM   4663  HB2 GLU A 446     -22.902  69.231   7.515  1.00  0.00           H
ATOM   4664  HG1 GLU A 446     -23.818  71.355   6.772  1.00  0.00           H
ATOM   4665  HG2 GLU A 446     -23.586  72.197   8.444  1.00  0.00           H
ATOM   4666  N   ILE A 447     -20.169  71.718   9.286  1.00  0.00           N
ATOM   4667  CA  ILE A 447     -19.619  72.875  10.066  1.00  0.00           C
ATOM   4668  C   ILE A 447     -18.438  73.552   9.443  1.00  0.00           C
ATOM   4669  O   ILE A 447     -18.511  74.740   9.152  1.00  0.00           O
ATOM   4670  CB  ILE A 447     -19.513  72.553  11.595  1.00  0.00           C
ATOM   4671  CG1 ILE A 447     -21.008  72.274  12.122  1.00  0.00           C
ATOM   4672  CG2 ILE A 447     -18.887  73.743  12.303  1.00  0.00           C
ATOM   4673  CD  ILE A 447     -20.943  71.650  13.531  1.00  0.00           C
ATOM   4674  HN  ILE A 447     -20.217  70.837   9.750  1.00  0.00           H
ATOM   4675  HA  ILE A 447     -20.433  73.573   9.935  1.00  0.00           H
ATOM   4676  HB  ILE A 447     -18.917  71.628  11.742  1.00  0.00           H
ATOM   4677 1HG1 ILE A 447     -21.446  71.576  11.376  1.00  0.00           H
ATOM   4678 2HG1 ILE A 447     -21.509  73.263  12.195  1.00  0.00           H
ATOM   4679 1HG2 ILE A 447     -19.027  73.792  13.403  1.00  0.00           H
ATOM   4680 2HG2 ILE A 447     -19.213  74.658  11.765  1.00  0.00           H
ATOM   4681 3HG2 ILE A 447     -17.781  73.642  12.242  1.00  0.00           H
ATOM   4682  HD1 ILE A 447     -21.989  71.462  13.857  1.00  0.00           H
ATOM   4683  HD2 ILE A 447     -20.496  72.295  14.319  1.00  0.00           H
ATOM   4684  HD3 ILE A 447     -20.416  70.677  13.436  1.00  0.00           H
ATOM   4685  N   THR A 448     -17.463  72.671   9.116  1.00  0.00           N
ATOM   4686  CA  THR A 448     -16.231  73.027   8.351  1.00  0.00           C
ATOM   4687  C   THR A 448     -16.526  73.618   6.925  1.00  0.00           C
ATOM   4688  O   THR A 448     -15.855  74.594   6.604  1.00  0.00           O
ATOM   4689  CB  THR A 448     -15.240  71.855   8.209  1.00  0.00           C
ATOM   4690  CG2 THR A 448     -14.701  71.470   9.538  1.00  0.00           C
ATOM   4691  OG1 THR A 448     -15.880  70.658   7.756  1.00  0.00           O
ATOM   4692  HN  THR A 448     -17.629  71.700   9.259  1.00  0.00           H
ATOM   4693  HA  THR A 448     -15.824  73.865   8.897  1.00  0.00           H
ATOM   4694  HB  THR A 448     -14.364  72.050   7.557  1.00  0.00           H
ATOM   4695  HG1 THR A 448     -16.464  70.310   8.433  1.00  0.00           H
ATOM   4696 1HG2 THR A 448     -13.855  70.750   9.553  1.00  0.00           H
ATOM   4697 2HG2 THR A 448     -15.385  70.955  10.247  1.00  0.00           H
ATOM   4698 3HG2 THR A 448     -14.428  72.376  10.119  1.00  0.00           H
ATOM   4699  N   TRP A 449     -17.434  73.076   6.085  1.00  0.00           N
ATOM   4700  CA  TRP A 449     -17.843  73.731   4.859  1.00  0.00           C
ATOM   4701  C   TRP A 449     -18.481  75.072   5.040  1.00  0.00           C
ATOM   4702  O   TRP A 449     -18.188  75.972   4.238  1.00  0.00           O
ATOM   4703  CB  TRP A 449     -18.784  72.670   4.239  1.00  0.00           C
ATOM   4704  CG  TRP A 449     -19.497  72.926   2.950  1.00  0.00           C
ATOM   4705  CD1 TRP A 449     -20.709  73.467   2.723  1.00  0.00           C
ATOM   4706  CD2 TRP A 449     -19.060  72.407   1.664  1.00  0.00           C
ATOM   4707  CE2 TRP A 449     -20.060  72.661   0.710  1.00  0.00           C
ATOM   4708  CE3 TRP A 449     -17.975  71.592   1.283  1.00  0.00           C
ATOM   4709  NE1 TRP A 449     -21.034  73.400   1.386  1.00  0.00           N
ATOM   4710  CZ2 TRP A 449     -19.967  72.204  -0.609  1.00  0.00           C
ATOM   4711  CZ3 TRP A 449     -17.859  71.242  -0.034  1.00  0.00           C
ATOM   4712  CH2 TRP A 449     -18.882  71.428  -0.949  1.00  0.00           C
ATOM   4713  HN  TRP A 449     -17.883  72.213   6.307  1.00  0.00           H
ATOM   4714  HA  TRP A 449     -16.929  73.965   4.335  1.00  0.00           H
ATOM   4715  HB1 TRP A 449     -19.577  72.548   5.007  1.00  0.00           H
ATOM   4716  HB2 TRP A 449     -18.287  71.685   4.117  1.00  0.00           H
ATOM   4717  HD1 TRP A 449     -21.203  74.074   3.468  1.00  0.00           H
ATOM   4718  HE1 TRP A 449     -21.748  73.902   0.948  1.00  0.00           H
ATOM   4719  HE3 TRP A 449     -17.236  71.334   2.027  1.00  0.00           H
ATOM   4720  HZ2 TRP A 449     -20.643  72.476  -1.405  1.00  0.00           H
ATOM   4721  HZ3 TRP A 449     -17.045  70.557  -0.215  1.00  0.00           H
ATOM   4722  HH2 TRP A 449     -18.779  71.154  -1.988  1.00  0.00           H
ATOM   4723  N   VAL A 450     -19.421  75.178   5.951  1.00  0.00           N
ATOM   4724  CA  VAL A 450     -20.146  76.468   6.327  1.00  0.00           C
ATOM   4725  C   VAL A 450     -19.164  77.566   6.753  1.00  0.00           C
ATOM   4726  O   VAL A 450     -19.229  78.733   6.278  1.00  0.00           O
ATOM   4727  CB  VAL A 450     -21.308  76.158   7.302  1.00  0.00           C
ATOM   4728  CG1 VAL A 450     -21.775  77.335   8.161  1.00  0.00           C
ATOM   4729  CG2 VAL A 450     -22.565  75.653   6.508  1.00  0.00           C
ATOM   4730  HN  VAL A 450     -19.803  74.341   6.335  1.00  0.00           H
ATOM   4731  HA  VAL A 450     -20.622  76.762   5.402  1.00  0.00           H
ATOM   4732  HB  VAL A 450     -21.072  75.315   7.985  1.00  0.00           H
ATOM   4733 1HG1 VAL A 450     -21.784  78.308   7.627  1.00  0.00           H
ATOM   4734 2HG1 VAL A 450     -21.118  77.468   9.047  1.00  0.00           H
ATOM   4735 3HG1 VAL A 450     -22.831  77.174   8.463  1.00  0.00           H
ATOM   4736 1HG2 VAL A 450     -23.313  75.101   7.116  1.00  0.00           H
ATOM   4737 2HG2 VAL A 450     -22.160  75.003   5.704  1.00  0.00           H
ATOM   4738 3HG2 VAL A 450     -22.996  76.547   6.009  1.00  0.00           H
ATOM   4739  N   SER A 451     -18.224  77.163   7.681  1.00  0.00           N
ATOM   4740  CA  SER A 451     -17.142  78.056   8.164  1.00  0.00           C
ATOM   4741  C   SER A 451     -16.256  78.585   7.108  1.00  0.00           C
ATOM   4742  O   SER A 451     -15.878  79.702   7.074  1.00  0.00           O
ATOM   4743  CB  SER A 451     -16.165  77.360   9.174  1.00  0.00           C
ATOM   4744  OG  SER A 451     -16.787  77.036  10.363  1.00  0.00           O
ATOM   4745  HN  SER A 451     -18.279  76.180   7.839  1.00  0.00           H
ATOM   4746  HA  SER A 451     -17.544  78.826   8.806  1.00  0.00           H
ATOM   4747  HB1 SER A 451     -15.427  78.072   9.601  1.00  0.00           H
ATOM   4748  HB2 SER A 451     -15.628  76.508   8.705  1.00  0.00           H
ATOM   4749  HG1 SER A 451     -17.088  76.144  10.174  1.00  0.00           H
ATOM   4750  N   ASP A 452     -15.933  77.755   6.090  1.00  0.00           N
ATOM   4751  CA  ASP A 452     -15.095  78.179   4.982  1.00  0.00           C
ATOM   4752  C   ASP A 452     -15.838  79.036   4.080  1.00  0.00           C
ATOM   4753  O   ASP A 452     -15.241  79.997   3.490  1.00  0.00           O
ATOM   4754  CB  ASP A 452     -14.574  76.939   4.214  1.00  0.00           C
ATOM   4755  CG  ASP A 452     -13.453  76.139   4.973  1.00  0.00           C
ATOM   4756  OD1 ASP A 452     -12.992  75.160   4.439  1.00  0.00           O
ATOM   4757  OD2 ASP A 452     -13.015  76.620   6.044  1.00  0.00           O
ATOM   4758  HN  ASP A 452     -16.078  76.770   6.141  1.00  0.00           H
ATOM   4759  HA  ASP A 452     -14.229  78.690   5.377  1.00  0.00           H
ATOM   4760  HB1 ASP A 452     -14.244  77.112   3.167  1.00  0.00           H
ATOM   4761  HB2 ASP A 452     -15.383  76.198   4.038  1.00  0.00           H
HETATM 4762  N   HSD A 453     -17.168  78.936   3.991  1.00  0.00           N
HETATM 4763  CA  HSD A 453     -18.039  79.967   3.356  1.00  0.00           C
HETATM 4764  C   HSD A 453     -18.054  81.284   4.115  1.00  0.00           C
HETATM 4765  O   HSD A 453     -18.258  82.321   3.514  1.00  0.00           O
HETATM 4766  CB  HSD A 453     -19.452  79.475   3.020  1.00  0.00           C
HETATM 4767  CG  HSD A 453     -19.420  78.721   1.719  1.00  0.00           C
HETATM 4768  CD2 HSD A 453     -19.976  79.067   0.466  1.00  0.00           C
HETATM 4769  ND1 HSD A 453     -19.251  77.377   1.726  1.00  0.00           N
HETATM 4770  CE1 HSD A 453     -19.711  76.907   0.537  1.00  0.00           C
HETATM 4771  NE2 HSD A 453     -20.161  77.874  -0.248  1.00  0.00           N
HETATM 4772  HN  HSD A 453     -17.679  78.206   4.437  1.00  0.00           H
HETATM 4773  HA  HSD A 453     -17.541  80.254   2.442  1.00  0.00           H
HETATM 4774  HB1 HSD A 453     -20.042  80.416   3.001  1.00  0.00           H
HETATM 4775  HB2 HSD A 453     -19.938  78.899   3.836  1.00  0.00           H
HETATM 4776  HD1 HSD A 453     -18.890  76.861   2.504  1.00  0.00           H
HETATM 4777  HD2 HSD A 453     -20.160  80.074   0.114  1.00  0.00           H
HETATM 4778  HE1 HSD A 453     -19.664  75.850   0.279  1.00  0.00           H
ATOM   4779  N   CYS A 454     -17.656  81.328   5.407  1.00  0.00           N
ATOM   4780  CA  CYS A 454     -17.760  82.618   6.138  1.00  0.00           C
ATOM   4781  C   CYS A 454     -16.631  83.615   5.819  1.00  0.00           C
ATOM   4782  O   CYS A 454     -16.727  84.838   5.941  1.00  0.00           O
ATOM   4783  CB  CYS A 454     -17.794  82.374   7.671  1.00  0.00           C
ATOM   4784  SG  CYS A 454     -19.421  81.466   8.156  1.00  0.00           S
ATOM   4785  HN  CYS A 454     -17.568  80.491   5.940  1.00  0.00           H
ATOM   4786  HA  CYS A 454     -18.657  83.136   5.832  1.00  0.00           H
ATOM   4787  HB1 CYS A 454     -17.636  83.340   8.197  1.00  0.00           H
ATOM   4788  HB2 CYS A 454     -16.897  81.785   7.959  1.00  0.00           H
ATOM   4789  HG1 CYS A 454     -19.948  82.424   8.904  1.00  0.00           H
ATOM   4790  N   ARG A 455     -15.556  83.091   5.273  1.00  0.00           N
ATOM   4791  CA  ARG A 455     -14.371  83.794   4.863  1.00  0.00           C
ATOM   4792  C   ARG A 455     -14.643  84.481   3.562  1.00  0.00           C
ATOM   4793  O   ARG A 455     -15.584  84.127   2.891  1.00  0.00           O
ATOM   4794  CB  ARG A 455     -13.117  82.810   4.747  1.00  0.00           C
ATOM   4795  CG  ARG A 455     -12.942  81.721   5.814  1.00  0.00           C
ATOM   4796  CD  ARG A 455     -12.487  82.361   7.140  1.00  0.00           C
ATOM   4797  NE  ARG A 455     -12.291  81.305   8.186  1.00  0.00           N
ATOM   4798  CZ  ARG A 455     -11.754  81.544   9.387  1.00  0.00           C
ATOM   4799  NH1 ARG A 455     -11.730  82.727   9.824  1.00  0.00           N
ATOM   4800  NH2 ARG A 455     -11.517  80.625  10.271  1.00  0.00           N
ATOM   4801  HN  ARG A 455     -15.571  82.094   5.245  1.00  0.00           H
ATOM   4802  HA  ARG A 455     -14.167  84.572   5.584  1.00  0.00           H
ATOM   4803  HB1 ARG A 455     -12.333  83.597   4.732  1.00  0.00           H
ATOM   4804  HB2 ARG A 455     -13.205  82.284   3.773  1.00  0.00           H
ATOM   4805  HG1 ARG A 455     -12.175  80.965   5.543  1.00  0.00           H
ATOM   4806  HG2 ARG A 455     -13.898  81.238   6.111  1.00  0.00           H
ATOM   4807  HD1 ARG A 455     -13.184  83.103   7.587  1.00  0.00           H
ATOM   4808  HD2 ARG A 455     -11.539  82.880   6.883  1.00  0.00           H
ATOM   4809  HE  ARG A 455     -12.068  80.386   7.862  1.00  0.00           H
ATOM   4810 1HH1 ARG A 455     -12.170  83.417   9.250  1.00  0.00           H
ATOM   4811 2HH1 ARG A 455     -11.449  82.884  10.770  1.00  0.00           H
ATOM   4812 1HH2 ARG A 455     -11.410  79.669   9.999  1.00  0.00           H
ATOM   4813 2HH2 ARG A 455     -11.062  80.981  11.088  1.00  0.00           H
ATOM   4814  N   GLN A 456     -13.952  85.584   3.168  1.00  0.00           N
ATOM   4815  CA  GLN A 456     -13.929  86.006   1.776  1.00  0.00           C
ATOM   4816  C   GLN A 456     -13.021  85.068   0.947  1.00  0.00           C
ATOM   4817  O   GLN A 456     -13.312  84.805  -0.252  1.00  0.00           O
ATOM   4818  CB  GLN A 456     -13.412  87.447   1.636  1.00  0.00           C
ATOM   4819  CG  GLN A 456     -14.200  88.478   2.309  1.00  0.00           C
ATOM   4820  CD  GLN A 456     -15.710  88.331   2.162  1.00  0.00           C
ATOM   4821  NE2 GLN A 456     -16.233  88.438   0.921  1.00  0.00           N
ATOM   4822  OE1 GLN A 456     -16.495  88.149   3.114  1.00  0.00           O
ATOM   4823  HN  GLN A 456     -13.240  85.979   3.742  1.00  0.00           H
ATOM   4824  HA  GLN A 456     -14.928  86.058   1.370  1.00  0.00           H
ATOM   4825  HB1 GLN A 456     -13.536  87.644   0.549  1.00  0.00           H
ATOM   4826  HB2 GLN A 456     -12.303  87.515   1.665  1.00  0.00           H
ATOM   4827  HG1 GLN A 456     -13.926  89.522   2.045  1.00  0.00           H
ATOM   4828  HG2 GLN A 456     -13.998  88.410   3.400  1.00  0.00           H
ATOM   4829 1HE2 GLN A 456     -17.227  88.541   0.879  1.00  0.00           H
ATOM   4830 2HE2 GLN A 456     -15.676  88.681   0.129  1.00  0.00           H
ATOM   4831  N   TYR A 457     -11.930  84.539   1.556  1.00  0.00           N
ATOM   4832  CA  TYR A 457     -10.941  83.672   0.990  1.00  0.00           C
ATOM   4833  C   TYR A 457     -11.495  82.318   0.416  1.00  0.00           C
ATOM   4834  O   TYR A 457     -12.415  81.703   0.887  1.00  0.00           O
ATOM   4835  CB  TYR A 457      -9.862  83.421   2.072  1.00  0.00           C
ATOM   4836  CG  TYR A 457      -8.563  82.805   1.560  1.00  0.00           C
ATOM   4837  CD1 TYR A 457      -7.661  83.662   0.804  1.00  0.00           C
ATOM   4838  CD2 TYR A 457      -8.169  81.467   1.769  1.00  0.00           C
ATOM   4839  CE1 TYR A 457      -6.469  83.130   0.418  1.00  0.00           C
ATOM   4840  CE2 TYR A 457      -6.990  80.965   1.293  1.00  0.00           C
ATOM   4841  CZ  TYR A 457      -6.182  81.796   0.493  1.00  0.00           C
ATOM   4842  OH  TYR A 457      -4.973  81.255   0.039  1.00  0.00           O
ATOM   4843  HN  TYR A 457     -11.823  84.814   2.508  1.00  0.00           H
ATOM   4844  HA  TYR A 457     -10.444  84.162   0.167  1.00  0.00           H
ATOM   4845  HB1 TYR A 457     -10.096  82.784   2.951  1.00  0.00           H
ATOM   4846  HB2 TYR A 457      -9.614  84.469   2.348  1.00  0.00           H
ATOM   4847  HD1 TYR A 457      -7.855  84.695   0.556  1.00  0.00           H
ATOM   4848  HD2 TYR A 457      -8.851  80.882   2.367  1.00  0.00           H
ATOM   4849  HE1 TYR A 457      -5.824  83.825  -0.099  1.00  0.00           H
ATOM   4850  HE2 TYR A 457      -6.773  79.914   1.413  1.00  0.00           H
ATOM   4851  HH  TYR A 457      -4.370  81.949  -0.237  1.00  0.00           H
HETATM 4852  N   HSD A 458     -10.923  81.921  -0.749  1.00  0.00           N
HETATM 4853  CA  HSD A 458     -11.474  80.759  -1.527  1.00  0.00           C
HETATM 4854  C   HSD A 458     -11.380  79.478  -0.709  1.00  0.00           C
HETATM 4855  O   HSD A 458     -10.417  79.251  -0.009  1.00  0.00           O
HETATM 4856  CB  HSD A 458     -10.648  80.617  -2.799  1.00  0.00           C
HETATM 4857  CG  HSD A 458     -10.624  81.902  -3.596  1.00  0.00           C
HETATM 4858  CD2 HSD A 458      -9.576  82.653  -4.097  1.00  0.00           C
HETATM 4859  ND1 HSD A 458     -11.726  82.684  -3.780  1.00  0.00           N
HETATM 4860  CE1 HSD A 458     -11.278  83.889  -4.131  1.00  0.00           C
HETATM 4861  NE2 HSD A 458     -10.014  83.937  -4.297  1.00  0.00           N
HETATM 4862  HN  HSD A 458     -10.265  82.422  -1.303  1.00  0.00           H
HETATM 4863  HA  HSD A 458     -12.518  80.945  -1.739  1.00  0.00           H
HETATM 4864  HB1 HSD A 458     -11.055  79.769  -3.390  1.00  0.00           H
HETATM 4865  HB2 HSD A 458      -9.635  80.239  -2.541  1.00  0.00           H
HETATM 4866  HD1 HSD A 458     -12.689  82.416  -3.820  1.00  0.00           H
HETATM 4867  HD2 HSD A 458      -8.518  82.427  -4.162  1.00  0.00           H
HETATM 4868  HE1 HSD A 458     -11.988  84.691  -4.336  1.00  0.00           H
ATOM   4869  N   ILE A 459     -12.390  78.574  -0.872  1.00  0.00           N
ATOM   4870  CA  ILE A 459     -12.413  77.356  -0.086  1.00  0.00           C
ATOM   4871  C   ILE A 459     -11.225  76.483  -0.358  1.00  0.00           C
ATOM   4872  O   ILE A 459     -10.701  75.944   0.595  1.00  0.00           O
ATOM   4873  CB  ILE A 459     -13.732  76.715  -0.268  1.00  0.00           C
ATOM   4874  CG1 ILE A 459     -14.904  77.641   0.268  1.00  0.00           C
ATOM   4875  CG2 ILE A 459     -13.667  75.295   0.433  1.00  0.00           C
ATOM   4876  CD  ILE A 459     -16.234  77.014  -0.132  1.00  0.00           C
ATOM   4877  HN  ILE A 459     -13.073  78.566  -1.597  1.00  0.00           H
ATOM   4878  HA  ILE A 459     -12.306  77.631   0.953  1.00  0.00           H
ATOM   4879  HB  ILE A 459     -13.923  76.572  -1.352  1.00  0.00           H
ATOM   4880 1HG1 ILE A 459     -14.897  78.695  -0.085  1.00  0.00           H
ATOM   4881 2HG1 ILE A 459     -14.872  77.825   1.363  1.00  0.00           H
ATOM   4882 1HG2 ILE A 459     -13.111  74.498  -0.104  1.00  0.00           H
ATOM   4883 2HG2 ILE A 459     -14.727  74.985   0.559  1.00  0.00           H
ATOM   4884 3HG2 ILE A 459     -13.186  75.328   1.434  1.00  0.00           H
ATOM   4885  HD1 ILE A 459     -16.506  76.350   0.716  1.00  0.00           H
ATOM   4886  HD2 ILE A 459     -16.156  76.301  -0.980  1.00  0.00           H
ATOM   4887  HD3 ILE A 459     -17.090  77.703  -0.292  1.00  0.00           H
ATOM   4888  N   PRO A 460     -10.744  76.248  -1.569  1.00  0.00           N
ATOM   4889  CA  PRO A 460      -9.486  75.517  -1.809  1.00  0.00           C
ATOM   4890  C   PRO A 460      -8.244  75.838  -1.039  1.00  0.00           C
ATOM   4891  O   PRO A 460      -7.841  76.965  -1.026  1.00  0.00           O
ATOM   4892  CB  PRO A 460      -9.265  75.838  -3.291  1.00  0.00           C
ATOM   4893  CG  PRO A 460     -10.664  75.651  -3.913  1.00  0.00           C
ATOM   4894  CD  PRO A 460     -11.483  76.317  -2.810  1.00  0.00           C
ATOM   4895  HA  PRO A 460      -9.664  74.452  -1.757  1.00  0.00           H
ATOM   4896  HB1 PRO A 460      -8.464  75.230  -3.761  1.00  0.00           H
ATOM   4897  HB2 PRO A 460      -8.995  76.904  -3.445  1.00  0.00           H
ATOM   4898  HG1 PRO A 460     -10.789  75.965  -4.971  1.00  0.00           H
ATOM   4899  HG2 PRO A 460     -10.913  74.569  -3.943  1.00  0.00           H
ATOM   4900  HD1 PRO A 460     -11.574  77.399  -3.045  1.00  0.00           H
ATOM   4901  HD2 PRO A 460     -12.498  75.871  -2.735  1.00  0.00           H
ATOM   4902  N   CYS A 461      -7.646  74.877  -0.443  1.00  0.00           N
ATOM   4903  CA  CYS A 461      -6.333  75.016   0.242  1.00  0.00           C
ATOM   4904  C   CYS A 461      -5.132  75.307  -0.753  1.00  0.00           C
ATOM   4905  O   CYS A 461      -5.038  74.536  -1.699  1.00  0.00           O
ATOM   4906  CB  CYS A 461      -6.041  73.685   1.064  1.00  0.00           C
ATOM   4907  SG  CYS A 461      -4.680  73.896   2.205  1.00  0.00           S
ATOM   4908  HN  CYS A 461      -7.870  73.907  -0.510  1.00  0.00           H
ATOM   4909  HA  CYS A 461      -6.415  75.842   0.933  1.00  0.00           H
ATOM   4910  HB1 CYS A 461      -5.895  72.759   0.468  1.00  0.00           H
ATOM   4911  HB2 CYS A 461      -6.989  73.461   1.599  1.00  0.00           H
ATOM   4912  HG1 CYS A 461      -3.747  73.306   1.475  1.00  0.00           H
ATOM   4913  N   PRO A 462      -4.239  76.295  -0.558  1.00  0.00           N
ATOM   4914  CA  PRO A 462      -2.818  76.161  -1.020  1.00  0.00           C
ATOM   4915  C   PRO A 462      -2.106  74.786  -0.998  1.00  0.00           C
ATOM   4916  O   PRO A 462      -2.069  74.152   0.084  1.00  0.00           O
ATOM   4917  CB  PRO A 462      -2.053  77.241  -0.255  1.00  0.00           C
ATOM   4918  CG  PRO A 462      -3.145  78.158   0.331  1.00  0.00           C
ATOM   4919  CD  PRO A 462      -4.391  77.334   0.500  1.00  0.00           C
ATOM   4920  HA  PRO A 462      -2.878  76.413  -2.068  1.00  0.00           H
ATOM   4921  HB1 PRO A 462      -1.414  77.845  -0.934  1.00  0.00           H
ATOM   4922  HB2 PRO A 462      -1.467  76.876   0.615  1.00  0.00           H
ATOM   4923  HG1 PRO A 462      -2.862  78.556   1.329  1.00  0.00           H
ATOM   4924  HG2 PRO A 462      -3.388  79.080  -0.241  1.00  0.00           H
ATOM   4925  HD1 PRO A 462      -4.343  76.807   1.477  1.00  0.00           H
ATOM   4926  HD2 PRO A 462      -5.372  77.841   0.376  1.00  0.00           H
ATOM   4927  N   TYR A 463      -1.554  74.363  -2.176  1.00  0.00           N
ATOM   4928  CA  TYR A 463      -0.525  73.302  -2.348  1.00  0.00           C
ATOM   4929  C   TYR A 463      -1.093  71.874  -2.188  1.00  0.00           C
ATOM   4930  O   TYR A 463      -0.968  70.981  -3.043  1.00  0.00           O
ATOM   4931  CB  TYR A 463       0.734  73.468  -1.385  1.00  0.00           C
ATOM   4932  CG  TYR A 463       1.838  72.366  -1.707  1.00  0.00           C
ATOM   4933  CD1 TYR A 463       2.293  72.231  -3.037  1.00  0.00           C
ATOM   4934  CD2 TYR A 463       2.523  71.658  -0.694  1.00  0.00           C
ATOM   4935  CE1 TYR A 463       3.325  71.243  -3.278  1.00  0.00           C
ATOM   4936  CE2 TYR A 463       3.505  70.710  -0.908  1.00  0.00           C
ATOM   4937  CZ  TYR A 463       3.860  70.512  -2.246  1.00  0.00           C
ATOM   4938  OH  TYR A 463       4.854  69.551  -2.575  1.00  0.00           O
ATOM   4939  HN  TYR A 463      -1.749  74.761  -3.068  1.00  0.00           H
ATOM   4940  HA  TYR A 463      -0.234  73.417  -3.381  1.00  0.00           H
ATOM   4941  HB1 TYR A 463       0.537  73.442  -0.293  1.00  0.00           H
ATOM   4942  HB2 TYR A 463       1.196  74.452  -1.616  1.00  0.00           H
ATOM   4943  HD1 TYR A 463       1.847  72.752  -3.872  1.00  0.00           H
ATOM   4944  HD2 TYR A 463       2.154  71.878   0.297  1.00  0.00           H
ATOM   4945  HE1 TYR A 463       3.655  71.128  -4.300  1.00  0.00           H
ATOM   4946  HE2 TYR A 463       3.934  70.039  -0.179  1.00  0.00           H
ATOM   4947  HH  TYR A 463       5.249  69.227  -1.761  1.00  0.00           H
ATOM   4948  N   GLN A 464      -1.626  71.473  -1.054  1.00  0.00           N
ATOM   4949  CA  GLN A 464      -2.110  70.180  -0.843  1.00  0.00           C
ATOM   4950  C   GLN A 464      -3.217  70.246   0.107  1.00  0.00           C
ATOM   4951  O   GLN A 464      -3.373  71.263   0.745  1.00  0.00           O
ATOM   4952  CB  GLN A 464      -0.964  69.289  -0.215  1.00  0.00           C
ATOM   4953  CG  GLN A 464      -0.346  69.990   1.074  1.00  0.00           C
ATOM   4954  CD  GLN A 464       0.921  69.231   1.618  1.00  0.00           C
ATOM   4955  NE2 GLN A 464       1.549  69.903   2.586  1.00  0.00           N
ATOM   4956  OE1 GLN A 464       1.370  68.140   1.286  1.00  0.00           O
ATOM   4957  HN  GLN A 464      -1.619  72.086  -0.267  1.00  0.00           H
ATOM   4958  HA  GLN A 464      -2.513  69.694  -1.719  1.00  0.00           H
ATOM   4959  HB1 GLN A 464      -0.217  69.219  -1.035  1.00  0.00           H
ATOM   4960  HB2 GLN A 464      -1.243  68.235  -0.001  1.00  0.00           H
ATOM   4961  HG1 GLN A 464      -1.147  70.068   1.838  1.00  0.00           H
ATOM   4962  HG2 GLN A 464       0.051  70.999   0.828  1.00  0.00           H
ATOM   4963 1HE2 GLN A 464       2.172  69.253   3.021  1.00  0.00           H
ATOM   4964 2HE2 GLN A 464       1.079  70.719   2.925  1.00  0.00           H
ATOM   4965  N   ALA A 465      -4.098  69.202   0.297  1.00  0.00           N
ATOM   4966  CA  ALA A 465      -5.267  69.261   1.188  1.00  0.00           C
ATOM   4967  C   ALA A 465      -5.000  68.490   2.460  1.00  0.00           C
ATOM   4968  O   ALA A 465      -5.933  68.135   3.238  1.00  0.00           O
ATOM   4969  CB  ALA A 465      -6.519  68.684   0.553  1.00  0.00           C
ATOM   4970  HN  ALA A 465      -3.988  68.312  -0.138  1.00  0.00           H
ATOM   4971  HA  ALA A 465      -5.521  70.288   1.402  1.00  0.00           H
ATOM   4972  HB1 ALA A 465      -6.686  69.282  -0.367  1.00  0.00           H
ATOM   4973  HB2 ALA A 465      -7.411  68.647   1.215  1.00  0.00           H
ATOM   4974  HB3 ALA A 465      -6.474  67.621   0.231  1.00  0.00           H
ATOM   4975  N   LYS A 466      -3.774  68.067   2.793  1.00  0.00           N
ATOM   4976  CA  LYS A 466      -3.473  67.222   3.818  1.00  0.00           C
ATOM   4977  C   LYS A 466      -3.923  67.555   5.228  1.00  0.00           C
ATOM   4978  O   LYS A 466      -4.412  66.730   5.935  1.00  0.00           O
ATOM   4979  CB  LYS A 466      -1.972  66.808   3.658  1.00  0.00           C
ATOM   4980  CG  LYS A 466      -1.671  66.330   2.243  1.00  0.00           C
ATOM   4981  CD  LYS A 466      -2.357  64.952   1.868  1.00  0.00           C
ATOM   4982  CE  LYS A 466      -1.458  63.992   0.983  1.00  0.00           C
ATOM   4983  NZ  LYS A 466      -2.314  62.917   0.417  1.00  0.00           N
ATOM   4984  HN  LYS A 466      -3.072  68.160   2.091  1.00  0.00           H
ATOM   4985  HA  LYS A 466      -3.950  66.325   3.453  1.00  0.00           H
ATOM   4986  HB1 LYS A 466      -1.720  66.082   4.460  1.00  0.00           H
ATOM   4987  HB2 LYS A 466      -1.348  67.720   3.775  1.00  0.00           H
ATOM   4988  HG1 LYS A 466      -0.565  66.289   2.158  1.00  0.00           H
ATOM   4989  HG2 LYS A 466      -1.912  66.966   1.365  1.00  0.00           H
ATOM   4990  HD1 LYS A 466      -3.270  65.235   1.301  1.00  0.00           H
ATOM   4991  HD2 LYS A 466      -2.706  64.448   2.794  1.00  0.00           H
ATOM   4992  HE1 LYS A 466      -0.622  63.571   1.582  1.00  0.00           H
ATOM   4993  HE2 LYS A 466      -1.134  64.572   0.093  1.00  0.00           H
ATOM   4994  HZ1 LYS A 466      -3.088  63.324  -0.147  1.00  0.00           H
ATOM   4995  HZ2 LYS A 466      -2.667  62.301   1.176  1.00  0.00           H
ATOM   4996  HZ3 LYS A 466      -1.749  62.235  -0.128  1.00  0.00           H
ATOM   4997  N   ALA A 467      -3.885  68.829   5.665  1.00  0.00           N
ATOM   4998  CA  ALA A 467      -4.196  69.150   7.022  1.00  0.00           C
ATOM   4999  C   ALA A 467      -5.590  69.780   7.122  1.00  0.00           C
ATOM   5000  O   ALA A 467      -6.080  70.235   8.156  1.00  0.00           O
ATOM   5001  CB  ALA A 467      -3.199  70.100   7.574  1.00  0.00           C
ATOM   5002  HN  ALA A 467      -3.520  69.506   5.032  1.00  0.00           H
ATOM   5003  HA  ALA A 467      -4.266  68.249   7.614  1.00  0.00           H
ATOM   5004  HB1 ALA A 467      -2.209  69.623   7.413  1.00  0.00           H
ATOM   5005  HB2 ALA A 467      -3.365  70.366   8.641  1.00  0.00           H
ATOM   5006  HB3 ALA A 467      -2.999  71.054   7.043  1.00  0.00           H
ATOM   5007  N   LYS A 468      -6.359  69.716   6.000  1.00  0.00           N
ATOM   5008  CA  LYS A 468      -7.819  69.917   5.856  1.00  0.00           C
ATOM   5009  C   LYS A 468      -8.671  68.611   6.132  1.00  0.00           C
ATOM   5010  O   LYS A 468      -8.469  67.467   5.642  1.00  0.00           O
ATOM   5011  CB  LYS A 468      -8.135  70.398   4.388  1.00  0.00           C
ATOM   5012  CG  LYS A 468      -7.489  71.795   4.202  1.00  0.00           C
ATOM   5013  CD  LYS A 468      -8.117  72.947   5.010  1.00  0.00           C
ATOM   5014  CE  LYS A 468      -7.842  74.367   4.516  1.00  0.00           C
ATOM   5015  NZ  LYS A 468      -8.218  75.446   5.455  1.00  0.00           N
ATOM   5016  HN  LYS A 468      -5.905  69.278   5.229  1.00  0.00           H
ATOM   5017  HA  LYS A 468      -8.167  70.613   6.604  1.00  0.00           H
ATOM   5018  HB1 LYS A 468      -9.233  70.548   4.310  1.00  0.00           H
ATOM   5019  HB2 LYS A 468      -7.809  69.669   3.616  1.00  0.00           H
ATOM   5020  HG1 LYS A 468      -7.705  71.956   3.125  1.00  0.00           H
ATOM   5021  HG2 LYS A 468      -6.393  71.766   4.384  1.00  0.00           H
ATOM   5022  HD1 LYS A 468      -7.639  72.946   6.012  1.00  0.00           H
ATOM   5023  HD2 LYS A 468      -9.217  72.841   5.126  1.00  0.00           H
ATOM   5024  HE1 LYS A 468      -8.431  74.437   3.577  1.00  0.00           H
ATOM   5025  HE2 LYS A 468      -6.770  74.475   4.245  1.00  0.00           H
ATOM   5026  HZ1 LYS A 468      -7.553  75.337   6.247  1.00  0.00           H
ATOM   5027  HZ2 LYS A 468      -9.228  75.332   5.677  1.00  0.00           H
ATOM   5028  HZ3 LYS A 468      -8.018  76.353   4.987  1.00  0.00           H
ATOM   5029  N   ALA A 469      -9.703  68.770   6.976  1.00  0.00           N
ATOM   5030  CA  ALA A 469     -10.511  67.605   7.270  1.00  0.00           C
ATOM   5031  C   ALA A 469     -11.566  67.305   6.189  1.00  0.00           C
ATOM   5032  O   ALA A 469     -12.313  68.106   5.764  1.00  0.00           O
ATOM   5033  CB  ALA A 469     -11.262  67.858   8.563  1.00  0.00           C
ATOM   5034  HN  ALA A 469      -9.808  69.672   7.386  1.00  0.00           H
ATOM   5035  HA  ALA A 469      -9.942  66.708   7.467  1.00  0.00           H
ATOM   5036  HB1 ALA A 469     -12.092  67.172   8.835  1.00  0.00           H
ATOM   5037  HB2 ALA A 469     -11.724  68.867   8.493  1.00  0.00           H
ATOM   5038  HB3 ALA A 469     -10.515  68.038   9.365  1.00  0.00           H
ATOM   5039  N   ARG A 470     -11.630  66.061   5.735  1.00  0.00           N
ATOM   5040  CA  ARG A 470     -12.289  65.742   4.533  1.00  0.00           C
ATOM   5041  C   ARG A 470     -12.491  64.327   4.702  1.00  0.00           C
ATOM   5042  O   ARG A 470     -11.818  63.606   5.493  1.00  0.00           O
ATOM   5043  CB  ARG A 470     -11.443  65.928   3.263  1.00  0.00           C
ATOM   5044  CG  ARG A 470     -10.197  65.088   3.125  1.00  0.00           C
ATOM   5045  CD  ARG A 470      -9.400  65.562   1.909  1.00  0.00           C
ATOM   5046  NE  ARG A 470      -8.241  64.619   2.023  1.00  0.00           N
ATOM   5047  CZ  ARG A 470      -7.270  64.555   1.123  1.00  0.00           C
ATOM   5048  NH1 ARG A 470      -7.343  65.248   0.042  1.00  0.00           N
ATOM   5049  NH2 ARG A 470      -6.362  63.595   1.204  1.00  0.00           N
ATOM   5050  HN  ARG A 470     -11.052  65.362   6.149  1.00  0.00           H
ATOM   5051  HA  ARG A 470     -13.245  66.243   4.592  1.00  0.00           H
ATOM   5052  HB1 ARG A 470     -11.223  67.014   3.181  1.00  0.00           H
ATOM   5053  HB2 ARG A 470     -12.164  65.692   2.451  1.00  0.00           H
[truncated: 74,439 more chars]
