# Supplementary material for: Structural insight into small molecule action on Frizzleds
Source: Nat Commun. 2020 Jan 21;11:414. doi: 10.1038/s41467-019-14149-3 (PMC6972889; doi:10.1038/s41467-019-14149-3)
Supplement: Supplementary file 18 — Supplementary Data 17 [file 41467_2019_14149_MOESM18_ESM.txt]

HELIX    1   1 SER A  192  ILE A  222  1                                  31
HELIX    2   2 ARG A  232  LEU A  253  1                                  22
HELIX    3   3 THR A  258  CYS A  260  1                                   3
HELIX    4   4 ALA A  281  GLY A  312  1                                  32
HELIX    5   5 VAL A  325  MET A  345  1                                  21
HELIX    6   6 ASP A  365  VAL A  399  1                                  35
HELIX    7   7 GLY A  404  VAL A  440  1                                  37
HELIX    8   8 ARG A  442  THR A  448  1                                   7
HELIX    9   9 LEU A  473  VAL A  494  1                                  22
ATOM      1  N   ASP A 156     -30.334  93.720 -12.014  1.00  0.00           N
ATOM      2  CA  ASP A 156     -29.134  94.165 -11.299  1.00  0.00           C
ATOM      3  C   ASP A 156     -27.879  93.340 -11.639  1.00  0.00           C
ATOM      4  O   ASP A 156     -27.827  92.649 -12.644  1.00  0.00           O
ATOM      5  CB  ASP A 156     -29.473  94.329  -9.809  1.00  0.00           C
ATOM      6  CG  ASP A 156     -28.599  95.404  -9.145  1.00  0.00           C
ATOM      7  OD1 ASP A 156     -27.722  95.995  -9.819  1.00  0.00           O
ATOM      8  OD2 ASP A 156     -28.814  95.634  -7.936  1.00  0.00           O
ATOM      9  HA  ASP A 156     -28.928  95.149 -11.696  1.00  0.00           H
ATOM     10  HB1 ASP A 156     -29.544  93.404  -9.196  1.00  0.00           H
ATOM     11  HB2 ASP A 156     -30.461  94.826  -9.700  1.00  0.00           H
ATOM     12  HT1 ASP A 156     -31.159  94.046 -11.472  1.00  0.00           H
ATOM     13  HT2 ASP A 156     -30.414  92.682 -12.022  1.00  0.00           H
ATOM     14  HT3 ASP A 156     -30.422  94.006 -13.010  1.00  0.00           H
ATOM     15  N   ILE A 157     -26.700  93.529 -10.905  1.00  0.00           N
ATOM     16  CA  ILE A 157     -25.431  92.856 -11.217  1.00  0.00           C
ATOM     17  C   ILE A 157     -25.539  91.318 -11.303  1.00  0.00           C
ATOM     18  O   ILE A 157     -26.194  90.687 -10.495  1.00  0.00           O
ATOM     19  CB  ILE A 157     -24.347  93.296 -10.156  1.00  0.00           C
ATOM     20  CG1 ILE A 157     -24.231  94.837 -10.309  1.00  0.00           C
ATOM     21  CG2 ILE A 157     -23.058  92.554 -10.254  1.00  0.00           C
ATOM     22  CD  ILE A 157     -23.650  95.237 -11.735  1.00  0.00           C
ATOM     23  HN  ILE A 157     -26.662  94.209 -10.177  1.00  0.00           H
ATOM     24  HA  ILE A 157     -25.123  93.211 -12.190  1.00  0.00           H
ATOM     25  HB  ILE A 157     -24.818  93.139  -9.163  1.00  0.00           H
ATOM     26 1HG1 ILE A 157     -23.518  95.148  -9.516  1.00  0.00           H
ATOM     27 2HG1 ILE A 157     -25.158  95.401 -10.071  1.00  0.00           H
ATOM     28 1HG2 ILE A 157     -22.337  92.829  -9.455  1.00  0.00           H
ATOM     29 2HG2 ILE A 157     -22.505  92.724 -11.204  1.00  0.00           H
ATOM     30 3HG2 ILE A 157     -23.219  91.456 -10.204  1.00  0.00           H
ATOM     31  HD1 ILE A 157     -24.399  95.105 -12.545  1.00  0.00           H
ATOM     32  HD2 ILE A 157     -22.797  94.626 -12.101  1.00  0.00           H
ATOM     33  HD3 ILE A 157     -23.397  96.317 -11.673  1.00  0.00           H
ATOM     34  N   GLY A 158     -24.892  90.702 -12.273  1.00  0.00           N
ATOM     35  CA  GLY A 158     -24.968  89.271 -12.551  1.00  0.00           C
ATOM     36  C   GLY A 158     -24.667  88.227 -11.377  1.00  0.00           C
ATOM     37  O   GLY A 158     -24.118  88.566 -10.318  1.00  0.00           O
ATOM     38  HN  GLY A 158     -24.440  91.335 -12.897  1.00  0.00           H
ATOM     39  HA1 GLY A 158     -24.284  89.133 -13.375  1.00  0.00           H
ATOM     40  HA2 GLY A 158     -25.931  89.054 -12.988  1.00  0.00           H
ATOM     41  N   PHE A 159     -24.959  86.952 -11.517  1.00  0.00           N
ATOM     42  CA  PHE A 159     -24.763  85.906 -10.524  1.00  0.00           C
ATOM     43  C   PHE A 159     -23.337  85.463 -10.518  1.00  0.00           C
ATOM     44  O   PHE A 159     -22.795  84.985 -11.490  1.00  0.00           O
ATOM     45  CB  PHE A 159     -25.649  84.721 -10.996  1.00  0.00           C
ATOM     46  CG  PHE A 159     -27.155  84.916 -10.802  1.00  0.00           C
ATOM     47  CD1 PHE A 159     -27.737  84.736  -9.522  1.00  0.00           C
ATOM     48  CD2 PHE A 159     -27.979  85.350 -11.881  1.00  0.00           C
ATOM     49  CE1 PHE A 159     -29.114  85.039  -9.369  1.00  0.00           C
ATOM     50  CE2 PHE A 159     -29.387  85.467 -11.764  1.00  0.00           C
ATOM     51  CZ  PHE A 159     -29.972  85.406 -10.466  1.00  0.00           C
ATOM     52  HN  PHE A 159     -25.491  86.615 -12.291  1.00  0.00           H
ATOM     53  HA  PHE A 159     -25.072  86.329  -9.581  1.00  0.00           H
ATOM     54  HB1 PHE A 159     -25.482  83.748 -10.488  1.00  0.00           H
ATOM     55  HB2 PHE A 159     -25.562  84.542 -12.089  1.00  0.00           H
ATOM     56  HD1 PHE A 159     -27.139  84.373  -8.698  1.00  0.00           H
ATOM     57  HD2 PHE A 159     -27.419  85.340 -12.805  1.00  0.00           H
ATOM     58  HE1 PHE A 159     -29.468  84.847  -8.367  1.00  0.00           H
ATOM     59  HE2 PHE A 159     -30.018  85.641 -12.623  1.00  0.00           H
ATOM     60  HZ  PHE A 159     -31.029  85.510 -10.268  1.00  0.00           H
ATOM     61  N   TRP A 160     -22.657  85.629  -9.332  1.00  0.00           N
ATOM     62  CA  TRP A 160     -21.266  85.302  -9.043  1.00  0.00           C
ATOM     63  C   TRP A 160     -21.200  84.365  -7.845  1.00  0.00           C
ATOM     64  O   TRP A 160     -21.894  84.470  -6.868  1.00  0.00           O
ATOM     65  CB  TRP A 160     -20.529  86.675  -8.825  1.00  0.00           C
ATOM     66  CG  TRP A 160     -19.127  86.722  -8.217  1.00  0.00           C
ATOM     67  CD1 TRP A 160     -17.965  87.044  -8.870  1.00  0.00           C
ATOM     68  CD2 TRP A 160     -18.750  86.283  -6.899  1.00  0.00           C
ATOM     69  CE2 TRP A 160     -17.318  86.342  -6.855  1.00  0.00           C
ATOM     70  CE3 TRP A 160     -19.450  86.075  -5.722  1.00  0.00           C
ATOM     71  NE1 TRP A 160     -16.850  86.788  -8.113  1.00  0.00           N
ATOM     72  CZ2 TRP A 160     -16.627  85.987  -5.768  1.00  0.00           C
ATOM     73  CZ3 TRP A 160     -18.728  85.650  -4.698  1.00  0.00           C
ATOM     74  CH2 TRP A 160     -17.332  85.533  -4.680  1.00  0.00           C
ATOM     75  HN  TRP A 160     -23.162  85.892  -8.514  1.00  0.00           H
ATOM     76  HA  TRP A 160     -20.757  84.814  -9.861  1.00  0.00           H
ATOM     77  HB1 TRP A 160     -21.260  87.162  -8.144  1.00  0.00           H
ATOM     78  HB2 TRP A 160     -20.588  87.249  -9.773  1.00  0.00           H
ATOM     79  HD1 TRP A 160     -17.983  87.394  -9.891  1.00  0.00           H
ATOM     80  HE1 TRP A 160     -15.904  86.804  -8.350  1.00  0.00           H
ATOM     81  HE3 TRP A 160     -20.490  86.295  -5.531  1.00  0.00           H
ATOM     82  HZ2 TRP A 160     -15.553  86.072  -5.700  1.00  0.00           H
ATOM     83  HZ3 TRP A 160     -19.264  85.412  -3.791  1.00  0.00           H
ATOM     84  HH2 TRP A 160     -16.757  85.198  -3.830  1.00  0.00           H
ATOM     85  N   CYS A 161     -20.358  83.316  -7.981  1.00  0.00           N
ATOM     86  CA  CYS A 161     -20.315  82.141  -7.070  1.00  0.00           C
ATOM     87  C   CYS A 161     -18.937  82.018  -6.361  1.00  0.00           C
ATOM     88  O   CYS A 161     -17.964  82.359  -7.035  1.00  0.00           O
ATOM     89  CB  CYS A 161     -20.696  80.806  -7.720  1.00  0.00           C
ATOM     90  SG  CYS A 161     -22.405  80.654  -8.415  1.00  0.00           S
ATOM     91  HN  CYS A 161     -19.836  83.121  -8.807  1.00  0.00           H
ATOM     92  HA  CYS A 161     -21.086  82.340  -6.342  1.00  0.00           H
ATOM     93  HB1 CYS A 161     -20.471  79.940  -7.063  1.00  0.00           H
ATOM     94  HB2 CYS A 161     -20.063  80.739  -8.630  1.00  0.00           H
ATOM     95  N   PRO A 162     -18.793  81.521  -5.115  1.00  0.00           N
ATOM     96  CA  PRO A 162     -17.517  81.325  -4.464  1.00  0.00           C
ATOM     97  C   PRO A 162     -16.500  80.541  -5.175  1.00  0.00           C
ATOM     98  O   PRO A 162     -16.783  79.850  -6.202  1.00  0.00           O
ATOM     99  CB  PRO A 162     -17.861  80.695  -3.116  1.00  0.00           C
ATOM    100  CG  PRO A 162     -19.258  81.326  -2.754  1.00  0.00           C
ATOM    101  CD  PRO A 162     -19.900  81.298  -4.145  1.00  0.00           C
ATOM    102  HA  PRO A 162     -17.146  82.336  -4.384  1.00  0.00           H
ATOM    103  HB1 PRO A 162     -17.125  81.028  -2.352  1.00  0.00           H
ATOM    104  HB2 PRO A 162     -17.844  79.586  -3.183  1.00  0.00           H
ATOM    105  HG1 PRO A 162     -19.860  80.744  -2.023  1.00  0.00           H
ATOM    106  HG2 PRO A 162     -19.099  82.400  -2.522  1.00  0.00           H
ATOM    107  HD1 PRO A 162     -20.199  80.243  -4.324  1.00  0.00           H
ATOM    108  HD2 PRO A 162     -20.656  82.111  -4.167  1.00  0.00           H
ATOM    109  N   ARG A 163     -15.243  80.386  -4.719  1.00  0.00           N
ATOM    110  CA  ARG A 163     -14.215  79.510  -5.386  1.00  0.00           C
ATOM    111  C   ARG A 163     -14.637  78.100  -5.715  1.00  0.00           C
ATOM    112  O   ARG A 163     -14.519  77.634  -6.825  1.00  0.00           O
ATOM    113  CB  ARG A 163     -12.860  79.609  -4.581  1.00  0.00           C
ATOM    114  CG  ARG A 163     -11.765  78.760  -5.170  1.00  0.00           C
ATOM    115  CD  ARG A 163     -10.333  79.029  -4.608  1.00  0.00           C
ATOM    116  NE  ARG A 163      -9.352  78.196  -5.426  1.00  0.00           N
ATOM    117  CZ  ARG A 163      -8.155  77.877  -4.993  1.00  0.00           C
ATOM    118  NH1 ARG A 163      -7.700  78.443  -3.928  1.00  0.00           N
ATOM    119  NH2 ARG A 163      -7.472  76.861  -5.475  1.00  0.00           N
ATOM    120  HN  ARG A 163     -14.897  80.861  -3.913  1.00  0.00           H
ATOM    121  HA  ARG A 163     -13.961  79.918  -6.353  1.00  0.00           H
ATOM    122  HB1 ARG A 163     -12.961  79.265  -3.530  1.00  0.00           H
ATOM    123  HB2 ARG A 163     -12.615  80.689  -4.501  1.00  0.00           H
ATOM    124  HG1 ARG A 163     -11.777  78.756  -6.281  1.00  0.00           H
ATOM    125  HG2 ARG A 163     -11.951  77.752  -4.743  1.00  0.00           H
ATOM    126  HD1 ARG A 163     -10.328  78.685  -3.552  1.00  0.00           H
ATOM    127  HD2 ARG A 163     -10.084  80.109  -4.694  1.00  0.00           H
ATOM    128  HE  ARG A 163      -9.635  77.561  -6.144  1.00  0.00           H
ATOM    129 1HH1 ARG A 163      -8.016  79.361  -3.689  1.00  0.00           H
ATOM    130 2HH1 ARG A 163      -6.752  78.244  -3.681  1.00  0.00           H
ATOM    131 1HH2 ARG A 163      -7.739  76.352  -6.294  1.00  0.00           H
ATOM    132 2HH2 ARG A 163      -6.488  76.887  -5.300  1.00  0.00           H
HETATM  133  N   HSD A 164     -15.180  77.358  -4.730  1.00  0.00           N
HETATM  134  CA  HSD A 164     -15.490  75.905  -4.782  1.00  0.00           C
HETATM  135  C   HSD A 164     -17.017  75.676  -5.087  1.00  0.00           C
HETATM  136  O   HSD A 164     -17.459  74.526  -4.960  1.00  0.00           O
HETATM  137  CB  HSD A 164     -15.272  75.331  -3.372  1.00  0.00           C
HETATM  138  CG  HSD A 164     -13.900  75.551  -2.854  1.00  0.00           C
HETATM  139  CD2 HSD A 164     -12.748  74.728  -3.001  1.00  0.00           C
HETATM  140  ND1 HSD A 164     -13.437  76.719  -2.218  1.00  0.00           N
HETATM  141  CE1 HSD A 164     -12.150  76.517  -1.980  1.00  0.00           C
HETATM  142  NE2 HSD A 164     -11.631  75.331  -2.374  1.00  0.00           N
HETATM  143  HN  HSD A 164     -15.312  77.783  -3.839  1.00  0.00           H
HETATM  144  HA  HSD A 164     -14.908  75.432  -5.560  1.00  0.00           H
HETATM  145  HB1 HSD A 164     -15.535  74.251  -3.393  1.00  0.00           H
HETATM  146  HB2 HSD A 164     -15.955  75.707  -2.581  1.00  0.00           H
HETATM  147  HD1 HSD A 164     -14.018  77.509  -2.024  1.00  0.00           H
HETATM  148  HD2 HSD A 164     -12.714  73.692  -3.317  1.00  0.00           H
HETATM  149  HE1 HSD A 164     -11.606  76.992  -1.164  1.00  0.00           H
ATOM    150  N   LEU A 165     -17.721  76.774  -5.531  1.00  0.00           N
ATOM    151  CA  LEU A 165     -19.058  76.750  -6.035  1.00  0.00           C
ATOM    152  C   LEU A 165     -19.198  77.338  -7.401  1.00  0.00           C
ATOM    153  O   LEU A 165     -18.774  78.473  -7.623  1.00  0.00           O
ATOM    154  CB  LEU A 165     -20.089  77.315  -5.035  1.00  0.00           C
ATOM    155  CG  LEU A 165     -20.059  76.926  -3.494  1.00  0.00           C
ATOM    156  CD1 LEU A 165     -21.264  77.644  -2.874  1.00  0.00           C
ATOM    157  CD2 LEU A 165     -20.180  75.489  -3.135  1.00  0.00           C
ATOM    158  HN  LEU A 165     -17.137  77.573  -5.653  1.00  0.00           H
ATOM    159  HA  LEU A 165     -19.403  75.731  -6.139  1.00  0.00           H
ATOM    160  HB1 LEU A 165     -21.118  77.013  -5.329  1.00  0.00           H
ATOM    161  HB2 LEU A 165     -20.145  78.421  -5.116  1.00  0.00           H
ATOM    162  HG  LEU A 165     -19.080  77.139  -3.015  1.00  0.00           H
ATOM    163 1HD1 LEU A 165     -22.163  77.122  -3.266  1.00  0.00           H
ATOM    164 2HD1 LEU A 165     -21.420  78.677  -3.253  1.00  0.00           H
ATOM    165 3HD1 LEU A 165     -21.362  77.542  -1.772  1.00  0.00           H
ATOM    166 1HD2 LEU A 165     -19.565  74.807  -3.759  1.00  0.00           H
ATOM    167 2HD2 LEU A 165     -21.224  75.109  -3.165  1.00  0.00           H
ATOM    168 3HD2 LEU A 165     -19.851  75.330  -2.086  1.00  0.00           H
ATOM    169  N   LYS A 166     -19.915  76.698  -8.351  1.00  0.00           N
ATOM    170  CA  LYS A 166     -19.978  77.140  -9.716  1.00  0.00           C
ATOM    171  C   LYS A 166     -21.439  77.561 -10.021  1.00  0.00           C
ATOM    172  O   LYS A 166     -22.361  76.878  -9.577  1.00  0.00           O
ATOM    173  CB  LYS A 166     -19.414  75.984 -10.644  1.00  0.00           C
ATOM    174  CG  LYS A 166     -19.510  76.166 -12.167  1.00  0.00           C
ATOM    175  CD  LYS A 166     -18.539  75.258 -12.870  1.00  0.00           C
ATOM    176  CE  LYS A 166     -18.073  75.598 -14.307  1.00  0.00           C
ATOM    177  NZ  LYS A 166     -17.142  74.535 -14.817  1.00  0.00           N
ATOM    178  HN  LYS A 166     -20.411  75.856  -8.152  1.00  0.00           H
ATOM    179  HA  LYS A 166     -19.356  78.018  -9.810  1.00  0.00           H
ATOM    180  HB1 LYS A 166     -20.069  75.114 -10.422  1.00  0.00           H
ATOM    181  HB2 LYS A 166     -18.384  75.769 -10.287  1.00  0.00           H
ATOM    182  HG1 LYS A 166     -19.436  77.246 -12.421  1.00  0.00           H
ATOM    183  HG2 LYS A 166     -20.547  75.952 -12.503  1.00  0.00           H
ATOM    184  HD1 LYS A 166     -18.810  74.182 -12.935  1.00  0.00           H
ATOM    185  HD2 LYS A 166     -17.579  75.319 -12.314  1.00  0.00           H
ATOM    186  HE1 LYS A 166     -17.546  76.576 -14.308  1.00  0.00           H
ATOM    187  HE2 LYS A 166     -18.923  75.522 -15.020  1.00  0.00           H
ATOM    188  HZ1 LYS A 166     -16.369  74.440 -14.128  1.00  0.00           H
ATOM    189  HZ2 LYS A 166     -16.732  74.659 -15.765  1.00  0.00           H
ATOM    190  HZ3 LYS A 166     -17.603  73.604 -14.853  1.00  0.00           H
ATOM    191  N   THR A 167     -21.539  78.605 -10.914  1.00  0.00           N
ATOM    192  CA  THR A 167     -22.711  78.945 -11.631  1.00  0.00           C
ATOM    193  C   THR A 167     -23.528  77.784 -12.233  1.00  0.00           C
ATOM    194  O   THR A 167     -23.012  77.047 -13.046  1.00  0.00           O
ATOM    195  CB  THR A 167     -22.584  80.150 -12.611  1.00  0.00           C
ATOM    196  CG2 THR A 167     -21.575  79.799 -13.763  1.00  0.00           C
ATOM    197  OG1 THR A 167     -23.856  80.579 -13.171  1.00  0.00           O
ATOM    198  HN  THR A 167     -20.804  79.166 -11.284  1.00  0.00           H
ATOM    199  HA  THR A 167     -23.266  79.344 -10.795  1.00  0.00           H
ATOM    200  HB  THR A 167     -22.054  80.911 -11.998  1.00  0.00           H
ATOM    201  HG1 THR A 167     -23.640  81.407 -13.606  1.00  0.00           H
ATOM    202 1HG2 THR A 167     -21.965  78.955 -14.372  1.00  0.00           H
ATOM    203 2HG2 THR A 167     -20.671  79.408 -13.248  1.00  0.00           H
ATOM    204 3HG2 THR A 167     -21.419  80.660 -14.446  1.00  0.00           H
ATOM    205  N   SER A 168     -24.777  77.578 -11.824  1.00  0.00           N
ATOM    206  CA  SER A 168     -25.656  76.683 -12.572  1.00  0.00           C
ATOM    207  C   SER A 168     -27.112  77.257 -12.669  1.00  0.00           C
ATOM    208  O   SER A 168     -27.539  78.086 -11.889  1.00  0.00           O
ATOM    209  CB  SER A 168     -25.649  75.366 -11.762  1.00  0.00           C
ATOM    210  OG  SER A 168     -26.306  74.390 -12.532  1.00  0.00           O
ATOM    211  HN  SER A 168     -25.196  78.023 -11.036  1.00  0.00           H
ATOM    212  HA  SER A 168     -25.314  76.543 -13.587  1.00  0.00           H
ATOM    213  HB1 SER A 168     -26.177  75.404 -10.786  1.00  0.00           H
ATOM    214  HB2 SER A 168     -24.642  74.975 -11.502  1.00  0.00           H
ATOM    215  HG1 SER A 168     -25.968  74.460 -13.427  1.00  0.00           H
ATOM    216  N   GLY A 169     -27.928  76.809 -13.567  1.00  0.00           N
ATOM    217  CA  GLY A 169     -29.341  77.063 -13.687  1.00  0.00           C
ATOM    218  C   GLY A 169     -30.185  76.265 -12.662  1.00  0.00           C
ATOM    219  O   GLY A 169     -29.670  75.550 -11.830  1.00  0.00           O
ATOM    220  HN  GLY A 169     -27.518  76.157 -14.200  1.00  0.00           H
ATOM    221  HA1 GLY A 169     -29.663  76.976 -14.714  1.00  0.00           H
ATOM    222  HA2 GLY A 169     -29.570  78.071 -13.376  1.00  0.00           H
ATOM    223  N   GLY A 170     -31.493  76.346 -12.881  1.00  0.00           N
ATOM    224  CA  GLY A 170     -32.462  75.837 -11.951  1.00  0.00           C
ATOM    225  C   GLY A 170     -32.421  76.275 -10.585  1.00  0.00           C
ATOM    226  O   GLY A 170     -31.784  77.262 -10.244  1.00  0.00           O
ATOM    227  HN  GLY A 170     -31.745  77.005 -13.586  1.00  0.00           H
ATOM    228  HA1 GLY A 170     -32.156  74.814 -11.792  1.00  0.00           H
ATOM    229  HA2 GLY A 170     -33.421  75.984 -12.427  1.00  0.00           H
ATOM    230  N   GLN A 171     -33.104  75.508  -9.695  1.00  0.00           N
ATOM    231  CA  GLN A 171     -33.097  75.644  -8.314  1.00  0.00           C
ATOM    232  C   GLN A 171     -32.459  74.367  -7.685  1.00  0.00           C
ATOM    233  O   GLN A 171     -32.696  73.261  -8.170  1.00  0.00           O
ATOM    234  CB  GLN A 171     -34.552  75.785  -7.715  1.00  0.00           C
ATOM    235  CG  GLN A 171     -35.222  77.159  -8.088  1.00  0.00           C
ATOM    236  CD  GLN A 171     -34.412  78.426  -7.776  1.00  0.00           C
ATOM    237  NE2 GLN A 171     -34.017  79.188  -8.809  1.00  0.00           N
ATOM    238  OE1 GLN A 171     -34.125  78.717  -6.585  1.00  0.00           O
ATOM    239  HN  GLN A 171     -33.564  74.668  -9.974  1.00  0.00           H
ATOM    240  HA  GLN A 171     -32.508  76.491  -7.993  1.00  0.00           H
ATOM    241  HB1 GLN A 171     -34.350  75.682  -6.628  1.00  0.00           H
ATOM    242  HB2 GLN A 171     -35.212  74.970  -8.085  1.00  0.00           H
ATOM    243  HG1 GLN A 171     -36.143  77.265  -7.475  1.00  0.00           H
ATOM    244  HG2 GLN A 171     -35.420  77.226  -9.178  1.00  0.00           H
ATOM    245 1HE2 GLN A 171     -34.004  78.817  -9.737  1.00  0.00           H
ATOM    246 2HE2 GLN A 171     -33.451  79.951  -8.498  1.00  0.00           H
ATOM    247  N   GLY A 172     -31.755  74.578  -6.610  1.00  0.00           N
ATOM    248  CA  GLY A 172     -31.123  73.563  -5.770  1.00  0.00           C
ATOM    249  C   GLY A 172     -31.861  72.292  -5.334  1.00  0.00           C
ATOM    250  O   GLY A 172     -32.969  72.363  -4.899  1.00  0.00           O
ATOM    251  HN  GLY A 172     -31.796  75.524  -6.298  1.00  0.00           H
ATOM    252  HA1 GLY A 172     -30.862  74.138  -4.894  1.00  0.00           H
ATOM    253  HA2 GLY A 172     -30.275  73.234  -6.352  1.00  0.00           H
ATOM    254  N   TYR A 173     -31.271  71.044  -5.543  1.00  0.00           N
ATOM    255  CA  TYR A 173     -31.813  69.776  -5.079  1.00  0.00           C
ATOM    256  C   TYR A 173     -31.995  69.641  -3.615  1.00  0.00           C
ATOM    257  O   TYR A 173     -31.201  70.091  -2.779  1.00  0.00           O
ATOM    258  CB  TYR A 173     -30.952  68.631  -5.749  1.00  0.00           C
ATOM    259  CG  TYR A 173     -31.547  67.264  -5.564  1.00  0.00           C
ATOM    260  CD1 TYR A 173     -30.877  66.347  -4.677  1.00  0.00           C
ATOM    261  CD2 TYR A 173     -32.830  66.991  -6.009  1.00  0.00           C
ATOM    262  CE1 TYR A 173     -31.485  65.087  -4.405  1.00  0.00           C
ATOM    263  CE2 TYR A 173     -33.468  65.733  -5.734  1.00  0.00           C
ATOM    264  CZ  TYR A 173     -32.797  64.779  -4.890  1.00  0.00           C
ATOM    265  OH  TYR A 173     -33.521  63.667  -4.509  1.00  0.00           O
ATOM    266  HN  TYR A 173     -30.376  70.983  -5.979  1.00  0.00           H
ATOM    267  HA  TYR A 173     -32.832  69.668  -5.422  1.00  0.00           H
ATOM    268  HB1 TYR A 173     -29.902  68.567  -5.392  1.00  0.00           H
ATOM    269  HB2 TYR A 173     -30.877  68.819  -6.841  1.00  0.00           H
ATOM    270  HD1 TYR A 173     -29.880  66.508  -4.295  1.00  0.00           H
ATOM    271  HD2 TYR A 173     -33.287  67.586  -6.786  1.00  0.00           H
ATOM    272  HE1 TYR A 173     -30.964  64.403  -3.751  1.00  0.00           H
ATOM    273  HE2 TYR A 173     -34.442  65.466  -6.116  1.00  0.00           H
ATOM    274  HH  TYR A 173     -34.469  63.818  -4.557  1.00  0.00           H
ATOM    275  N   LYS A 174     -33.111  69.061  -3.163  1.00  0.00           N
ATOM    276  CA  LYS A 174     -33.588  69.163  -1.745  1.00  0.00           C
ATOM    277  C   LYS A 174     -33.393  70.595  -1.141  1.00  0.00           C
ATOM    278  O   LYS A 174     -33.962  71.565  -1.590  1.00  0.00           O
ATOM    279  CB  LYS A 174     -32.836  68.091  -0.858  1.00  0.00           C
ATOM    280  CG  LYS A 174     -33.212  66.721  -1.272  1.00  0.00           C
ATOM    281  CD  LYS A 174     -32.472  65.658  -0.447  1.00  0.00           C
ATOM    282  CE  LYS A 174     -32.937  64.242  -0.584  1.00  0.00           C
ATOM    283  NZ  LYS A 174     -34.353  64.101  -0.211  1.00  0.00           N
ATOM    284  HN  LYS A 174     -33.769  68.592  -3.748  1.00  0.00           H
ATOM    285  HA  LYS A 174     -34.630  68.901  -1.854  1.00  0.00           H
ATOM    286  HB1 LYS A 174     -33.159  68.154   0.203  1.00  0.00           H
ATOM    287  HB2 LYS A 174     -31.757  68.332  -0.968  1.00  0.00           H
ATOM    288  HG1 LYS A 174     -32.904  66.500  -2.317  1.00  0.00           H
ATOM    289  HG2 LYS A 174     -34.322  66.773  -1.261  1.00  0.00           H
ATOM    290  HD1 LYS A 174     -32.544  65.962   0.619  1.00  0.00           H
ATOM    291  HD2 LYS A 174     -31.384  65.764  -0.648  1.00  0.00           H
ATOM    292  HE1 LYS A 174     -32.405  63.485   0.030  1.00  0.00           H
ATOM    293  HE2 LYS A 174     -32.804  64.008  -1.662  1.00  0.00           H
ATOM    294  HZ1 LYS A 174     -35.046  64.589  -0.814  1.00  0.00           H
ATOM    295  HZ2 LYS A 174     -34.574  64.319   0.781  1.00  0.00           H
ATOM    296  HZ3 LYS A 174     -34.581  63.109  -0.423  1.00  0.00           H
ATOM    297  N   PHE A 175     -32.705  70.692  -0.018  1.00  0.00           N
ATOM    298  CA  PHE A 175     -32.445  71.856   0.851  1.00  0.00           C
ATOM    299  C   PHE A 175     -31.203  72.709   0.546  1.00  0.00           C
ATOM    300  O   PHE A 175     -30.799  73.656   1.218  1.00  0.00           O
ATOM    301  CB  PHE A 175     -32.213  71.349   2.260  1.00  0.00           C
ATOM    302  CG  PHE A 175     -33.247  70.338   2.656  1.00  0.00           C
ATOM    303  CD1 PHE A 175     -34.584  70.764   2.645  1.00  0.00           C
ATOM    304  CD2 PHE A 175     -33.005  68.944   2.754  1.00  0.00           C
ATOM    305  CE1 PHE A 175     -35.659  69.869   2.713  1.00  0.00           C
ATOM    306  CE2 PHE A 175     -34.101  68.071   2.925  1.00  0.00           C
ATOM    307  CZ  PHE A 175     -35.412  68.473   2.928  1.00  0.00           C
ATOM    308  HN  PHE A 175     -32.259  69.847   0.267  1.00  0.00           H
ATOM    309  HA  PHE A 175     -33.283  72.505   0.642  1.00  0.00           H
ATOM    310  HB1 PHE A 175     -32.213  72.067   3.108  1.00  0.00           H
ATOM    311  HB2 PHE A 175     -31.206  70.886   2.339  1.00  0.00           H
ATOM    312  HD1 PHE A 175     -34.871  71.804   2.682  1.00  0.00           H
ATOM    313  HD2 PHE A 175     -32.004  68.539   2.785  1.00  0.00           H
ATOM    314  HE1 PHE A 175     -36.695  70.154   2.605  1.00  0.00           H
ATOM    315  HE2 PHE A 175     -33.872  67.020   3.012  1.00  0.00           H
ATOM    316  HZ  PHE A 175     -36.294  67.867   3.077  1.00  0.00           H
ATOM    317  N   LEU A 176     -30.545  72.380  -0.594  1.00  0.00           N
ATOM    318  CA  LEU A 176     -29.242  72.988  -1.074  1.00  0.00           C
ATOM    319  C   LEU A 176     -29.116  74.552  -0.933  1.00  0.00           C
ATOM    320  O   LEU A 176     -29.869  75.290  -1.534  1.00  0.00           O
ATOM    321  CB  LEU A 176     -28.875  72.375  -2.481  1.00  0.00           C
ATOM    322  CG  LEU A 176     -27.621  72.963  -3.127  1.00  0.00           C
ATOM    323  CD1 LEU A 176     -26.290  72.908  -2.313  1.00  0.00           C
ATOM    324  CD2 LEU A 176     -27.424  72.276  -4.529  1.00  0.00           C
ATOM    325  HN  LEU A 176     -31.022  71.732  -1.182  1.00  0.00           H
ATOM    326  HA  LEU A 176     -28.484  72.592  -0.414  1.00  0.00           H
ATOM    327  HB1 LEU A 176     -29.753  72.441  -3.160  1.00  0.00           H
ATOM    328  HB2 LEU A 176     -28.592  71.323  -2.268  1.00  0.00           H
ATOM    329  HG  LEU A 176     -27.746  74.049  -3.322  1.00  0.00           H
ATOM    330 1HD1 LEU A 176     -25.608  73.593  -2.863  1.00  0.00           H
ATOM    331 2HD1 LEU A 176     -25.820  71.902  -2.347  1.00  0.00           H
ATOM    332 3HD1 LEU A 176     -26.254  73.334  -1.287  1.00  0.00           H
ATOM    333 1HD2 LEU A 176     -28.068  72.767  -5.290  1.00  0.00           H
ATOM    334 2HD2 LEU A 176     -27.808  71.237  -4.447  1.00  0.00           H
ATOM    335 3HD2 LEU A 176     -26.350  72.183  -4.796  1.00  0.00           H
ATOM    336  N   GLY A 177     -28.143  75.039  -0.167  1.00  0.00           N
ATOM    337  CA  GLY A 177     -27.829  76.425   0.107  1.00  0.00           C
ATOM    338  C   GLY A 177     -27.128  77.125  -1.058  1.00  0.00           C
ATOM    339  O   GLY A 177     -26.746  76.502  -2.085  1.00  0.00           O
ATOM    340  HN  GLY A 177     -27.416  74.502   0.252  1.00  0.00           H
ATOM    341  HA1 GLY A 177     -27.099  76.522   0.896  1.00  0.00           H
ATOM    342  HA2 GLY A 177     -28.761  76.923   0.332  1.00  0.00           H
ATOM    343  N   ILE A 178     -27.177  78.464  -0.973  1.00  0.00           N
ATOM    344  CA  ILE A 178     -26.664  79.389  -1.989  1.00  0.00           C
ATOM    345  C   ILE A 178     -27.463  79.352  -3.317  1.00  0.00           C
ATOM    346  O   ILE A 178     -27.546  78.377  -4.078  1.00  0.00           O
ATOM    347  CB  ILE A 178     -25.120  79.253  -2.326  1.00  0.00           C
ATOM    348  CG1 ILE A 178     -24.192  79.203  -1.031  1.00  0.00           C
ATOM    349  CG2 ILE A 178     -24.653  80.512  -3.173  1.00  0.00           C
ATOM    350  CD  ILE A 178     -24.277  80.469  -0.115  1.00  0.00           C
ATOM    351  HN  ILE A 178     -27.643  78.855  -0.184  1.00  0.00           H
ATOM    352  HA  ILE A 178     -26.780  80.388  -1.597  1.00  0.00           H
ATOM    353  HB  ILE A 178     -24.966  78.264  -2.807  1.00  0.00           H
ATOM    354 1HG1 ILE A 178     -23.176  78.973  -1.419  1.00  0.00           H
ATOM    355 2HG1 ILE A 178     -24.568  78.324  -0.465  1.00  0.00           H
ATOM    356 1HG2 ILE A 178     -23.611  80.298  -3.492  1.00  0.00           H
ATOM    357 2HG2 ILE A 178     -24.745  81.463  -2.607  1.00  0.00           H
ATOM    358 3HG2 ILE A 178     -25.229  80.676  -4.109  1.00  0.00           H
ATOM    359  HD1 ILE A 178     -25.260  80.517   0.402  1.00  0.00           H
ATOM    360  HD2 ILE A 178     -24.177  81.382  -0.741  1.00  0.00           H
ATOM    361  HD3 ILE A 178     -23.443  80.421   0.618  1.00  0.00           H
ATOM    362  N   ASP A 179     -28.128  80.509  -3.640  1.00  0.00           N
ATOM    363  CA  ASP A 179     -28.757  80.634  -4.955  1.00  0.00           C
ATOM    364  C   ASP A 179     -27.899  80.656  -6.168  1.00  0.00           C
ATOM    365  O   ASP A 179     -26.793  81.193  -6.096  1.00  0.00           O
ATOM    366  CB  ASP A 179     -29.708  81.885  -5.198  1.00  0.00           C
ATOM    367  CG  ASP A 179     -30.876  81.772  -4.197  1.00  0.00           C
ATOM    368  OD1 ASP A 179     -31.484  82.882  -4.028  1.00  0.00           O
ATOM    369  OD2 ASP A 179     -31.336  80.658  -3.807  1.00  0.00           O
ATOM    370  HN  ASP A 179     -28.058  81.313  -3.055  1.00  0.00           H
ATOM    371  HA  ASP A 179     -29.484  79.845  -5.074  1.00  0.00           H
ATOM    372  HB1 ASP A 179     -30.062  81.949  -6.249  1.00  0.00           H
ATOM    373  HB2 ASP A 179     -29.240  82.853  -4.917  1.00  0.00           H
ATOM    374  N   GLN A 180     -28.277  79.871  -7.193  1.00  0.00           N
ATOM    375  CA  GLN A 180     -27.636  79.662  -8.536  1.00  0.00           C
ATOM    376  C   GLN A 180     -26.235  79.006  -8.497  1.00  0.00           C
ATOM    377  O   GLN A 180     -25.522  79.009  -9.544  1.00  0.00           O
ATOM    378  CB  GLN A 180     -27.613  80.982  -9.410  1.00  0.00           C
ATOM    379  CG  GLN A 180     -28.993  81.677  -9.798  1.00  0.00           C
ATOM    380  CD  GLN A 180     -30.136  80.657  -9.991  1.00  0.00           C
ATOM    381  NE2 GLN A 180     -29.815  79.658 -10.754  1.00  0.00           N
ATOM    382  OE1 GLN A 180     -31.225  80.827  -9.497  1.00  0.00           O
ATOM    383  HN  GLN A 180     -29.071  79.274  -7.103  1.00  0.00           H
ATOM    384  HA  GLN A 180     -28.147  78.838  -9.011  1.00  0.00           H
ATOM    385  HB1 GLN A 180     -27.163  80.824 -10.413  1.00  0.00           H
ATOM    386  HB2 GLN A 180     -27.027  81.728  -8.832  1.00  0.00           H
ATOM    387  HG1 GLN A 180     -28.941  82.172 -10.791  1.00  0.00           H
ATOM    388  HG2 GLN A 180     -29.336  82.382  -9.011  1.00  0.00           H
ATOM    389 1HE2 GLN A 180     -30.449  78.886 -10.800  1.00  0.00           H
ATOM    390 2HE2 GLN A 180     -28.949  79.673 -11.254  1.00  0.00           H
ATOM    391  N   CYS A 181     -25.763  78.490  -7.365  1.00  0.00           N
ATOM    392  CA  CYS A 181     -24.423  77.978  -7.218  1.00  0.00           C
ATOM    393  C   CYS A 181     -24.406  76.669  -6.547  1.00  0.00           C
ATOM    394  O   CYS A 181     -25.034  76.426  -5.506  1.00  0.00           O
ATOM    395  CB  CYS A 181     -23.564  78.880  -6.337  1.00  0.00           C
ATOM    396  SG  CYS A 181     -23.668  80.583  -6.880  1.00  0.00           S
ATOM    397  HN  CYS A 181     -26.274  78.406  -6.513  1.00  0.00           H
ATOM    398  HA  CYS A 181     -24.047  77.707  -8.193  1.00  0.00           H
ATOM    399  HB1 CYS A 181     -22.492  78.602  -6.428  1.00  0.00           H
ATOM    400  HB2 CYS A 181     -23.972  78.963  -5.307  1.00  0.00           H
ATOM    401  N   ALA A 182     -23.572  75.761  -7.032  1.00  0.00           N
ATOM    402  CA  ALA A 182     -23.425  74.480  -6.478  1.00  0.00           C
ATOM    403  C   ALA A 182     -21.993  73.985  -6.703  1.00  0.00           C
ATOM    404  O   ALA A 182     -21.382  74.334  -7.696  1.00  0.00           O
ATOM    405  CB  ALA A 182     -24.429  73.569  -7.231  1.00  0.00           C
ATOM    406  HN  ALA A 182     -23.166  75.972  -7.918  1.00  0.00           H
ATOM    407  HA  ALA A 182     -23.633  74.557  -5.421  1.00  0.00           H
ATOM    408  HB1 ALA A 182     -24.238  72.477  -7.167  1.00  0.00           H
ATOM    409  HB2 ALA A 182     -24.379  73.916  -8.286  1.00  0.00           H
ATOM    410  HB3 ALA A 182     -25.486  73.691  -6.908  1.00  0.00           H
ATOM    411  N   PRO A 183     -21.374  73.206  -5.763  1.00  0.00           N
ATOM    412  CA  PRO A 183     -20.115  72.586  -5.955  1.00  0.00           C
ATOM    413  C   PRO A 183     -19.980  71.769  -7.149  1.00  0.00           C
ATOM    414  O   PRO A 183     -20.821  70.930  -7.420  1.00  0.00           O
ATOM    415  CB  PRO A 183     -19.919  71.856  -4.676  1.00  0.00           C
ATOM    416  CG  PRO A 183     -21.338  71.330  -4.303  1.00  0.00           C
ATOM    417  CD  PRO A 183     -22.215  72.471  -4.762  1.00  0.00           C
ATOM    418  HA  PRO A 183     -19.390  73.383  -6.022  1.00  0.00           H
ATOM    419  HB1 PRO A 183     -19.596  72.468  -3.808  1.00  0.00           H
ATOM    420  HB2 PRO A 183     -19.193  71.016  -4.713  1.00  0.00           H
ATOM    421  HG1 PRO A 183     -21.623  70.412  -4.861  1.00  0.00           H
ATOM    422  HG2 PRO A 183     -21.417  71.224  -3.200  1.00  0.00           H
ATOM    423  HD1 PRO A 183     -23.199  72.164  -5.176  1.00  0.00           H
ATOM    424  HD2 PRO A 183     -22.500  73.151  -3.931  1.00  0.00           H
ATOM    425  N   PRO A 184     -18.865  71.800  -7.791  1.00  0.00           N
ATOM    426  CA  PRO A 184     -18.404  70.701  -8.664  1.00  0.00           C
ATOM    427  C   PRO A 184     -18.333  69.247  -8.037  1.00  0.00           C
ATOM    428  O   PRO A 184     -18.187  68.991  -6.823  1.00  0.00           O
ATOM    429  CB  PRO A 184     -17.106  71.224  -9.207  1.00  0.00           C
ATOM    430  CG  PRO A 184     -17.490  72.752  -9.337  1.00  0.00           C
ATOM    431  CD  PRO A 184     -18.059  73.013  -7.995  1.00  0.00           C
ATOM    432  HA  PRO A 184     -19.130  70.637  -9.461  1.00  0.00           H
ATOM    433  HB1 PRO A 184     -16.827  70.843 -10.213  1.00  0.00           H
ATOM    434  HB2 PRO A 184     -16.295  71.026  -8.474  1.00  0.00           H
ATOM    435  HG1 PRO A 184     -16.583  73.324  -9.627  1.00  0.00           H
ATOM    436  HG2 PRO A 184     -18.303  72.888 -10.082  1.00  0.00           H
ATOM    437  HD1 PRO A 184     -17.357  73.166  -7.148  1.00  0.00           H
ATOM    438  HD2 PRO A 184     -18.676  73.930  -8.111  1.00  0.00           H
ATOM    439  N   CYS A 185     -18.364  68.193  -8.970  1.00  0.00           N
ATOM    440  CA  CYS A 185     -18.118  66.791  -8.639  1.00  0.00           C
ATOM    441  C   CYS A 185     -16.830  66.378  -7.974  1.00  0.00           C
ATOM    442  O   CYS A 185     -16.865  65.592  -7.000  1.00  0.00           O
ATOM    443  CB  CYS A 185     -18.517  65.911  -9.939  1.00  0.00           C
ATOM    444  SG  CYS A 185     -18.471  64.074  -9.542  1.00  0.00           S
ATOM    445  HN  CYS A 185     -18.449  68.514  -9.911  1.00  0.00           H
ATOM    446  HA  CYS A 185     -18.917  66.489  -7.978  1.00  0.00           H
ATOM    447  HB1 CYS A 185     -17.751  66.148 -10.708  1.00  0.00           H
ATOM    448  HB2 CYS A 185     -19.512  66.156 -10.368  1.00  0.00           H
ATOM    449  N   PRO A 186     -15.688  66.831  -8.335  1.00  0.00           N
ATOM    450  CA  PRO A 186     -14.529  66.643  -7.466  1.00  0.00           C
ATOM    451  C   PRO A 186     -14.555  66.834  -5.963  1.00  0.00           C
ATOM    452  O   PRO A 186     -15.293  67.701  -5.505  1.00  0.00           O
ATOM    453  CB  PRO A 186     -13.476  67.604  -7.980  1.00  0.00           C
ATOM    454  CG  PRO A 186     -13.667  67.478  -9.494  1.00  0.00           C
ATOM    455  CD  PRO A 186     -15.209  67.510  -9.628  1.00  0.00           C
ATOM    456  HA  PRO A 186     -14.213  65.621  -7.613  1.00  0.00           H
ATOM    457  HB1 PRO A 186     -12.449  67.297  -7.688  1.00  0.00           H
ATOM    458  HB2 PRO A 186     -13.815  68.636  -7.745  1.00  0.00           H
ATOM    459  HG1 PRO A 186     -13.143  68.269 -10.073  1.00  0.00           H
ATOM    460  HG2 PRO A 186     -13.371  66.455  -9.808  1.00  0.00           H
ATOM    461  HD1 PRO A 186     -15.493  68.584  -9.658  1.00  0.00           H
ATOM    462  HD2 PRO A 186     -15.571  66.894 -10.480  1.00  0.00           H
ATOM    463  N   ASN A 187     -13.767  66.043  -5.181  1.00  0.00           N
ATOM    464  CA  ASN A 187     -13.572  66.185  -3.765  1.00  0.00           C
ATOM    465  C   ASN A 187     -12.542  67.305  -3.555  1.00  0.00           C
ATOM    466  O   ASN A 187     -11.528  67.342  -4.269  1.00  0.00           O
ATOM    467  CB  ASN A 187     -13.290  64.864  -3.150  1.00  0.00           C
ATOM    468  CG  ASN A 187     -13.062  64.837  -1.661  1.00  0.00           C
ATOM    469  ND2 ASN A 187     -14.197  64.598  -0.939  1.00  0.00           N
ATOM    470  OD1 ASN A 187     -11.909  64.968  -1.175  1.00  0.00           O
ATOM    471  HN  ASN A 187     -13.089  65.470  -5.633  1.00  0.00           H
ATOM    472  HA  ASN A 187     -14.470  66.581  -3.315  1.00  0.00           H
ATOM    473  HB1 ASN A 187     -12.263  64.582  -3.466  1.00  0.00           H
ATOM    474  HB2 ASN A 187     -13.940  64.018  -3.458  1.00  0.00           H
ATOM    475 1HD2 ASN A 187     -14.150  64.235  -0.008  1.00  0.00           H
ATOM    476 2HD2 ASN A 187     -15.023  64.552  -1.499  1.00  0.00           H
ATOM    477  N   MET A 188     -12.762  68.214  -2.577  1.00  0.00           N
ATOM    478  CA  MET A 188     -12.007  69.452  -2.442  1.00  0.00           C
ATOM    479  C   MET A 188     -11.045  69.329  -1.230  1.00  0.00           C
ATOM    480  O   MET A 188     -10.413  70.302  -0.858  1.00  0.00           O
ATOM    481  CB  MET A 188     -13.104  70.590  -2.214  1.00  0.00           C
ATOM    482  CG  MET A 188     -14.111  70.799  -3.404  1.00  0.00           C
ATOM    483  SD  MET A 188     -13.715  71.434  -5.030  1.00  0.00           S
ATOM    484  CE  MET A 188     -15.443  71.511  -5.557  1.00  0.00           C
ATOM    485  HN  MET A 188     -13.671  68.195  -2.165  1.00  0.00           H
ATOM    486  HA  MET A 188     -11.525  69.689  -3.379  1.00  0.00           H
ATOM    487  HB1 MET A 188     -12.681  71.608  -2.071  1.00  0.00           H
ATOM    488  HB2 MET A 188     -13.686  70.222  -1.342  1.00  0.00           H
ATOM    489  HG1 MET A 188     -14.887  71.380  -2.861  1.00  0.00           H
ATOM    490  HG2 MET A 188     -14.560  69.796  -3.569  1.00  0.00           H
ATOM    491  HE1 MET A 188     -16.023  72.210  -4.917  1.00  0.00           H
ATOM    492  HE2 MET A 188     -15.927  70.513  -5.620  1.00  0.00           H
ATOM    493  HE3 MET A 188     -15.498  72.000  -6.553  1.00  0.00           H
ATOM    494  N   TYR A 189     -10.948  68.153  -0.579  1.00  0.00           N
ATOM    495  CA  TYR A 189     -10.173  67.950   0.620  1.00  0.00           C
ATOM    496  C   TYR A 189      -8.869  67.129   0.501  1.00  0.00           C
ATOM    497  O   TYR A 189      -8.121  66.864   1.458  1.00  0.00           O
ATOM    498  CB  TYR A 189     -11.042  67.205   1.757  1.00  0.00           C
ATOM    499  CG  TYR A 189     -12.293  67.869   2.266  1.00  0.00           C
ATOM    500  CD1 TYR A 189     -12.216  68.978   3.259  1.00  0.00           C
ATOM    501  CD2 TYR A 189     -13.533  67.312   1.961  1.00  0.00           C
ATOM    502  CE1 TYR A 189     -13.358  69.485   3.903  1.00  0.00           C
ATOM    503  CE2 TYR A 189     -14.711  67.849   2.552  1.00  0.00           C
ATOM    504  CZ  TYR A 189     -14.614  68.927   3.476  1.00  0.00           C
ATOM    505  OH  TYR A 189     -15.754  69.521   4.049  1.00  0.00           O
ATOM    506  HN  TYR A 189     -11.492  67.368  -0.865  1.00  0.00           H
ATOM    507  HA  TYR A 189      -9.873  68.945   0.913  1.00  0.00           H
ATOM    508  HB1 TYR A 189     -10.411  67.123   2.668  1.00  0.00           H
ATOM    509  HB2 TYR A 189     -11.341  66.175   1.467  1.00  0.00           H
ATOM    510  HD1 TYR A 189     -11.213  69.364   3.369  1.00  0.00           H
ATOM    511  HD2 TYR A 189     -13.443  66.465   1.295  1.00  0.00           H
ATOM    512  HE1 TYR A 189     -13.334  70.254   4.662  1.00  0.00           H
ATOM    513  HE2 TYR A 189     -15.701  67.566   2.228  1.00  0.00           H
ATOM    514  HH  TYR A 189     -15.395  70.282   4.509  1.00  0.00           H
ATOM    515  N   PHE A 190      -8.530  66.803  -0.803  1.00  0.00           N
ATOM    516  CA  PHE A 190      -7.285  66.254  -1.250  1.00  0.00           C
ATOM    517  C   PHE A 190      -6.819  66.843  -2.611  1.00  0.00           C
ATOM    518  O   PHE A 190      -7.581  67.218  -3.476  1.00  0.00           O
ATOM    519  CB  PHE A 190      -7.243  64.681  -1.462  1.00  0.00           C
ATOM    520  CG  PHE A 190      -7.464  64.050  -0.101  1.00  0.00           C
ATOM    521  CD1 PHE A 190      -6.421  63.396   0.485  1.00  0.00           C
ATOM    522  CD2 PHE A 190      -8.791  63.857   0.436  1.00  0.00           C
ATOM    523  CE1 PHE A 190      -6.580  62.757   1.710  1.00  0.00           C
ATOM    524  CE2 PHE A 190      -8.977  63.053   1.516  1.00  0.00           C
ATOM    525  CZ  PHE A 190      -7.835  62.553   2.202  1.00  0.00           C
ATOM    526  HN  PHE A 190      -9.270  66.975  -1.449  1.00  0.00           H
ATOM    527  HA  PHE A 190      -6.420  66.415  -0.622  1.00  0.00           H
ATOM    528  HB1 PHE A 190      -6.283  64.276  -1.847  1.00  0.00           H
ATOM    529  HB2 PHE A 190      -8.133  64.433  -2.081  1.00  0.00           H
ATOM    530  HD1 PHE A 190      -5.420  63.488   0.090  1.00  0.00           H
ATOM    531  HD2 PHE A 190      -9.660  64.240  -0.075  1.00  0.00           H
ATOM    532  HE1 PHE A 190      -5.712  62.375   2.226  1.00  0.00           H
ATOM    533  HE2 PHE A 190      -9.982  62.873   1.870  1.00  0.00           H
ATOM    534  HZ  PHE A 190      -7.883  62.013   3.137  1.00  0.00           H
ATOM    535  N   LYS A 191      -5.501  67.044  -2.809  1.00  0.00           N
ATOM    536  CA  LYS A 191      -4.858  67.381  -4.064  1.00  0.00           C
ATOM    537  C   LYS A 191      -5.062  66.397  -5.178  1.00  0.00           C
ATOM    538  O   LYS A 191      -5.372  65.233  -4.977  1.00  0.00           O
ATOM    539  CB  LYS A 191      -3.282  67.674  -3.780  1.00  0.00           C
ATOM    540  CG  LYS A 191      -3.070  69.023  -3.283  1.00  0.00           C
ATOM    541  CD  LYS A 191      -1.498  69.368  -3.130  1.00  0.00           C
ATOM    542  CE  LYS A 191      -0.681  68.680  -2.068  1.00  0.00           C
ATOM    543  NZ  LYS A 191      -0.247  67.265  -2.499  1.00  0.00           N
ATOM    544  HN  LYS A 191      -4.926  66.720  -2.062  1.00  0.00           H
ATOM    545  HA  LYS A 191      -5.263  68.305  -4.449  1.00  0.00           H
ATOM    546  HB1 LYS A 191      -2.744  67.556  -4.745  1.00  0.00           H
ATOM    547  HB2 LYS A 191      -2.876  66.986  -3.008  1.00  0.00           H
ATOM    548  HG1 LYS A 191      -3.484  69.203  -2.268  1.00  0.00           H
ATOM    549  HG2 LYS A 191      -3.480  69.767  -4.000  1.00  0.00           H
ATOM    550  HD1 LYS A 191      -1.529  70.446  -2.865  1.00  0.00           H
ATOM    551  HD2 LYS A 191      -1.082  69.412  -4.160  1.00  0.00           H
ATOM    552  HE1 LYS A 191      -1.258  68.594  -1.123  1.00  0.00           H
ATOM    553  HE2 LYS A 191       0.265  69.259  -1.996  1.00  0.00           H
ATOM    554  HZ1 LYS A 191       0.771  67.075  -2.403  1.00  0.00           H
ATOM    555  HZ2 LYS A 191      -0.543  67.273  -3.496  1.00  0.00           H
ATOM    556  HZ3 LYS A 191      -0.743  66.495  -2.007  1.00  0.00           H
ATOM    557  N   SER A 192      -5.004  66.950  -6.343  1.00  0.00           N
ATOM    558  CA  SER A 192      -5.499  66.230  -7.532  1.00  0.00           C
ATOM    559  C   SER A 192      -4.643  64.981  -7.810  1.00  0.00           C
ATOM    560  O   SER A 192      -5.298  63.998  -8.200  1.00  0.00           O
ATOM    561  CB  SER A 192      -5.584  67.159  -8.791  1.00  0.00           C
ATOM    562  OG  SER A 192      -5.705  66.466 -10.041  1.00  0.00           O
ATOM    563  HN  SER A 192      -4.623  67.870  -6.411  1.00  0.00           H
ATOM    564  HA  SER A 192      -6.548  65.995  -7.433  1.00  0.00           H
ATOM    565  HB1 SER A 192      -4.716  67.850  -8.770  1.00  0.00           H
ATOM    566  HB2 SER A 192      -6.508  67.739  -8.579  1.00  0.00           H
ATOM    567  HG1 SER A 192      -6.594  66.106 -10.058  1.00  0.00           H
ATOM    568  N   ASP A 193      -3.320  64.900  -7.544  1.00  0.00           N
ATOM    569  CA  ASP A 193      -2.450  63.759  -7.830  1.00  0.00           C
ATOM    570  C   ASP A 193      -2.881  62.570  -7.035  1.00  0.00           C
ATOM    571  O   ASP A 193      -3.114  61.505  -7.588  1.00  0.00           O
ATOM    572  CB  ASP A 193      -0.893  63.996  -7.585  1.00  0.00           C
ATOM    573  CG  ASP A 193      -0.325  65.133  -8.477  1.00  0.00           C
ATOM    574  OD1 ASP A 193      -1.032  66.095  -8.888  1.00  0.00           O
ATOM    575  OD2 ASP A 193       0.925  65.089  -8.705  1.00  0.00           O
ATOM    576  HN  ASP A 193      -2.944  65.763  -7.218  1.00  0.00           H
ATOM    577  HA  ASP A 193      -2.630  63.454  -8.850  1.00  0.00           H
ATOM    578  HB1 ASP A 193      -0.344  63.059  -7.822  1.00  0.00           H
ATOM    579  HB2 ASP A 193      -0.761  64.253  -6.512  1.00  0.00           H
ATOM    580  N   GLU A 194      -3.186  62.775  -5.725  1.00  0.00           N
ATOM    581  CA  GLU A 194      -3.820  61.796  -4.832  1.00  0.00           C
ATOM    582  C   GLU A 194      -5.162  61.259  -5.313  1.00  0.00           C
ATOM    583  O   GLU A 194      -5.497  60.090  -5.223  1.00  0.00           O
ATOM    584  CB  GLU A 194      -3.992  62.464  -3.431  1.00  0.00           C
ATOM    585  CG  GLU A 194      -2.727  62.769  -2.602  1.00  0.00           C
ATOM    586  CD  GLU A 194      -2.051  64.114  -3.025  1.00  0.00           C
ATOM    587  OE1 GLU A 194      -1.674  64.429  -4.171  1.00  0.00           O
ATOM    588  OE2 GLU A 194      -1.830  64.920  -2.068  1.00  0.00           O
ATOM    589  HN  GLU A 194      -2.824  63.608  -5.311  1.00  0.00           H
ATOM    590  HA  GLU A 194      -3.184  60.932  -4.710  1.00  0.00           H
ATOM    591  HB1 GLU A 194      -4.476  61.741  -2.741  1.00  0.00           H
ATOM    592  HB2 GLU A 194      -4.709  63.311  -3.473  1.00  0.00           H
ATOM    593  HG1 GLU A 194      -2.031  61.903  -2.597  1.00  0.00           H
ATOM    594  HG2 GLU A 194      -2.986  62.850  -1.524  1.00  0.00           H
ATOM    595  N   LEU A 195      -6.005  62.221  -5.815  1.00  0.00           N
ATOM    596  CA  LEU A 195      -7.253  61.796  -6.480  1.00  0.00           C
ATOM    597  C   LEU A 195      -7.077  60.972  -7.805  1.00  0.00           C
ATOM    598  O   LEU A 195      -7.787  60.035  -8.039  1.00  0.00           O
ATOM    599  CB  LEU A 195      -8.244  62.884  -6.769  1.00  0.00           C
ATOM    600  CG  LEU A 195      -8.750  63.639  -5.480  1.00  0.00           C
ATOM    601  CD1 LEU A 195     -10.126  64.256  -5.643  1.00  0.00           C
ATOM    602  CD2 LEU A 195      -9.047  62.738  -4.216  1.00  0.00           C
ATOM    603  HN  LEU A 195      -5.699  63.170  -5.811  1.00  0.00           H
ATOM    604  HA  LEU A 195      -7.807  61.153  -5.813  1.00  0.00           H
ATOM    605  HB1 LEU A 195      -9.211  62.493  -7.149  1.00  0.00           H
ATOM    606  HB2 LEU A 195      -7.990  63.702  -7.476  1.00  0.00           H
ATOM    607  HG  LEU A 195      -7.999  64.392  -5.158  1.00  0.00           H
ATOM    608 1HD1 LEU A 195     -10.884  63.467  -5.833  1.00  0.00           H
ATOM    609 2HD1 LEU A 195     -10.125  64.835  -6.591  1.00  0.00           H
ATOM    610 3HD1 LEU A 195     -10.428  64.929  -4.811  1.00  0.00           H
ATOM    611 1HD2 LEU A 195      -9.441  61.775  -4.604  1.00  0.00           H
ATOM    612 2HD2 LEU A 195      -9.692  63.197  -3.437  1.00  0.00           H
ATOM    613 3HD2 LEU A 195      -8.095  62.550  -3.675  1.00  0.00           H
ATOM    614  N   GLU A 196      -6.182  61.355  -8.763  1.00  0.00           N
ATOM    615  CA  GLU A 196      -5.812  60.575  -9.981  1.00  0.00           C
ATOM    616  C   GLU A 196      -5.264  59.230  -9.556  1.00  0.00           C
ATOM    617  O   GLU A 196      -5.538  58.234 -10.213  1.00  0.00           O
ATOM    618  CB  GLU A 196      -4.815  61.446 -10.862  1.00  0.00           C
ATOM    619  CG  GLU A 196      -5.486  62.671 -11.503  1.00  0.00           C
ATOM    620  CD  GLU A 196      -6.625  62.369 -12.393  1.00  0.00           C
ATOM    621  OE1 GLU A 196      -7.741  62.952 -12.136  1.00  0.00           O
ATOM    622  OE2 GLU A 196      -6.569  61.529 -13.335  1.00  0.00           O
ATOM    623  HN  GLU A 196      -5.782  62.265  -8.695  1.00  0.00           H
ATOM    624  HA  GLU A 196      -6.751  60.396 -10.483  1.00  0.00           H
ATOM    625  HB1 GLU A 196      -4.401  60.814 -11.676  1.00  0.00           H
ATOM    626  HB2 GLU A 196      -3.911  61.660 -10.252  1.00  0.00           H
ATOM    627  HG1 GLU A 196      -4.702  63.157 -12.121  1.00  0.00           H
ATOM    628  HG2 GLU A 196      -5.795  63.379 -10.704  1.00  0.00           H
ATOM    629  N   PHE A 197      -4.363  59.150  -8.523  1.00  0.00           N
ATOM    630  CA  PHE A 197      -3.739  57.948  -8.030  1.00  0.00           C
ATOM    631  C   PHE A 197      -4.823  57.008  -7.405  1.00  0.00           C
ATOM    632  O   PHE A 197      -4.744  55.775  -7.656  1.00  0.00           O
ATOM    633  CB  PHE A 197      -2.673  58.188  -6.929  1.00  0.00           C
ATOM    634  CG  PHE A 197      -1.385  58.639  -7.537  1.00  0.00           C
ATOM    635  CD1 PHE A 197      -0.793  57.886  -8.639  1.00  0.00           C
ATOM    636  CD2 PHE A 197      -0.624  59.722  -6.980  1.00  0.00           C
ATOM    637  CE1 PHE A 197       0.496  58.191  -9.108  1.00  0.00           C
ATOM    638  CE2 PHE A 197       0.756  59.907  -7.444  1.00  0.00           C
ATOM    639  CZ  PHE A 197       1.203  59.278  -8.619  1.00  0.00           C
ATOM    640  HN  PHE A 197      -4.186  59.937  -7.938  1.00  0.00           H
ATOM    641  HA  PHE A 197      -3.362  57.381  -8.869  1.00  0.00           H
ATOM    642  HB1 PHE A 197      -2.522  57.266  -6.329  1.00  0.00           H
ATOM    643  HB2 PHE A 197      -3.015  59.028  -6.287  1.00  0.00           H
ATOM    644  HD1 PHE A 197      -1.340  57.063  -9.075  1.00  0.00           H
ATOM    645  HD2 PHE A 197      -0.973  60.275  -6.120  1.00  0.00           H
ATOM    646  HE1 PHE A 197       0.909  57.599  -9.911  1.00  0.00           H
ATOM    647  HE2 PHE A 197       1.326  60.729  -7.038  1.00  0.00           H
ATOM    648  HZ  PHE A 197       2.178  59.320  -9.082  1.00  0.00           H
ATOM    649  N   ALA A 198      -5.822  57.513  -6.621  1.00  0.00           N
ATOM    650  CA  ALA A 198      -6.947  56.750  -6.186  1.00  0.00           C
ATOM    651  C   ALA A 198      -7.764  56.121  -7.299  1.00  0.00           C
ATOM    652  O   ALA A 198      -8.214  54.950  -7.191  1.00  0.00           O
ATOM    653  CB  ALA A 198      -7.955  57.702  -5.434  1.00  0.00           C
ATOM    654  HN  ALA A 198      -5.703  58.443  -6.282  1.00  0.00           H
ATOM    655  HA  ALA A 198      -6.662  55.899  -5.584  1.00  0.00           H
ATOM    656  HB1 ALA A 198      -7.524  58.122  -4.500  1.00  0.00           H
ATOM    657  HB2 ALA A 198      -8.840  57.106  -5.123  1.00  0.00           H
ATOM    658  HB3 ALA A 198      -8.291  58.418  -6.214  1.00  0.00           H
ATOM    659  N   LYS A 199      -8.053  56.816  -8.405  1.00  0.00           N
ATOM    660  CA  LYS A 199      -8.728  56.444  -9.665  1.00  0.00           C
ATOM    661  C   LYS A 199      -7.824  55.428 -10.471  1.00  0.00           C
ATOM    662  O   LYS A 199      -8.212  54.337 -10.932  1.00  0.00           O
ATOM    663  CB  LYS A 199      -9.174  57.667 -10.468  1.00  0.00           C
ATOM    664  CG  LYS A 199     -10.266  58.576  -9.835  1.00  0.00           C
ATOM    665  CD  LYS A 199     -10.837  59.642 -10.790  1.00  0.00           C
ATOM    666  CE  LYS A 199      -9.729  60.628 -11.097  1.00  0.00           C
ATOM    667  NZ  LYS A 199     -10.124  61.973 -11.527  1.00  0.00           N
ATOM    668  HN  LYS A 199      -7.652  57.729  -8.430  1.00  0.00           H
ATOM    669  HA  LYS A 199      -9.611  55.885  -9.391  1.00  0.00           H
ATOM    670  HB1 LYS A 199      -9.633  57.264 -11.397  1.00  0.00           H
ATOM    671  HB2 LYS A 199      -8.328  58.339 -10.725  1.00  0.00           H
ATOM    672  HG1 LYS A 199      -9.888  59.036  -8.897  1.00  0.00           H
ATOM    673  HG2 LYS A 199     -11.008  57.803  -9.542  1.00  0.00           H
ATOM    674  HD1 LYS A 199     -11.660  60.204 -10.300  1.00  0.00           H
ATOM    675  HD2 LYS A 199     -11.303  59.150 -11.671  1.00  0.00           H
ATOM    676  HE1 LYS A 199      -8.938  60.189 -11.743  1.00  0.00           H
ATOM    677  HE2 LYS A 199      -9.264  60.756 -10.096  1.00  0.00           H
ATOM    678  HZ1 LYS A 199      -9.225  62.484 -11.632  1.00  0.00           H
ATOM    679  HZ2 LYS A 199     -10.727  62.402 -10.797  1.00  0.00           H
ATOM    680  HZ3 LYS A 199     -10.590  61.958 -12.457  1.00  0.00           H
ATOM    681  N   SER A 200      -6.532  55.715 -10.619  1.00  0.00           N
ATOM    682  CA  SER A 200      -5.660  54.913 -11.502  1.00  0.00           C
ATOM    683  C   SER A 200      -5.302  53.582 -10.811  1.00  0.00           C
ATOM    684  O   SER A 200      -5.103  52.497 -11.417  1.00  0.00           O
ATOM    685  CB  SER A 200      -4.317  55.616 -12.017  1.00  0.00           C
ATOM    686  OG  SER A 200      -3.706  56.365 -11.022  1.00  0.00           O
ATOM    687  HN  SER A 200      -6.183  56.520 -10.146  1.00  0.00           H
ATOM    688  HA  SER A 200      -6.255  54.555 -12.329  1.00  0.00           H
ATOM    689  HB1 SER A 200      -4.627  56.417 -12.721  1.00  0.00           H
ATOM    690  HB2 SER A 200      -3.586  54.844 -12.341  1.00  0.00           H
ATOM    691  HG1 SER A 200      -4.419  56.955 -10.761  1.00  0.00           H
ATOM    692  N   PHE A 201      -5.348  53.522  -9.441  1.00  0.00           N
ATOM    693  CA  PHE A 201      -5.367  52.296  -8.612  1.00  0.00           C
ATOM    694  C   PHE A 201      -6.554  51.403  -8.883  1.00  0.00           C
ATOM    695  O   PHE A 201      -6.373  50.216  -9.184  1.00  0.00           O
ATOM    696  CB  PHE A 201      -5.405  52.771  -7.112  1.00  0.00           C
ATOM    697  CG  PHE A 201      -5.563  51.569  -6.036  1.00  0.00           C
ATOM    698  CD1 PHE A 201      -4.421  50.809  -5.670  1.00  0.00           C
ATOM    699  CD2 PHE A 201      -6.765  51.325  -5.274  1.00  0.00           C
ATOM    700  CE1 PHE A 201      -4.544  49.713  -4.815  1.00  0.00           C
ATOM    701  CE2 PHE A 201      -6.873  50.247  -4.374  1.00  0.00           C
ATOM    702  CZ  PHE A 201      -5.735  49.411  -4.268  1.00  0.00           C
ATOM    703  HN  PHE A 201      -5.410  54.381  -8.938  1.00  0.00           H
ATOM    704  HA  PHE A 201      -4.516  51.706  -8.918  1.00  0.00           H
ATOM    705  HB1 PHE A 201      -6.251  53.487  -7.033  1.00  0.00           H
ATOM    706  HB2 PHE A 201      -4.478  53.331  -6.864  1.00  0.00           H
ATOM    707  HD1 PHE A 201      -3.541  50.944  -6.282  1.00  0.00           H
ATOM    708  HD2 PHE A 201      -7.623  51.932  -5.523  1.00  0.00           H
ATOM    709  HE1 PHE A 201      -3.814  48.917  -4.828  1.00  0.00           H
ATOM    710  HE2 PHE A 201      -7.823  50.117  -3.878  1.00  0.00           H
ATOM    711  HZ  PHE A 201      -5.894  48.486  -3.732  1.00  0.00           H
ATOM    712  N   ILE A 202      -7.794  51.911  -8.927  1.00  0.00           N
ATOM    713  CA  ILE A 202      -8.936  51.020  -9.304  1.00  0.00           C
ATOM    714  C   ILE A 202      -8.813  50.426 -10.682  1.00  0.00           C
ATOM    715  O   ILE A 202      -9.077  49.222 -10.835  1.00  0.00           O
ATOM    716  CB  ILE A 202     -10.150  51.927  -9.176  1.00  0.00           C
ATOM    717  CG1 ILE A 202     -10.453  52.276  -7.673  1.00  0.00           C
ATOM    718  CG2 ILE A 202     -11.314  51.419 -10.011  1.00  0.00           C
ATOM    719  CD  ILE A 202     -11.533  53.244  -7.470  1.00  0.00           C
ATOM    720  HN  ILE A 202      -7.918  52.821  -8.540  1.00  0.00           H
ATOM    721  HA  ILE A 202      -8.952  50.319  -8.482  1.00  0.00           H
ATOM    722  HB  ILE A 202      -9.846  52.931  -9.542  1.00  0.00           H
ATOM    723 1HG1 ILE A 202      -9.559  52.605  -7.100  1.00  0.00           H
ATOM    724 2HG1 ILE A 202     -10.713  51.335  -7.141  1.00  0.00           H
ATOM    725 1HG2 ILE A 202     -12.149  52.134  -9.844  1.00  0.00           H
ATOM    726 2HG2 ILE A 202     -11.774  50.503  -9.585  1.00  0.00           H
ATOM    727 3HG2 ILE A 202     -11.119  51.428 -11.105  1.00  0.00           H
ATOM    728  HD1 ILE A 202     -11.707  53.431  -6.388  1.00  0.00           H
ATOM    729  HD2 ILE A 202     -12.539  52.985  -7.864  1.00  0.00           H
ATOM    730  HD3 ILE A 202     -11.134  54.104  -8.049  1.00  0.00           H
ATOM    731  N   GLY A 203      -8.493  51.229 -11.686  1.00  0.00           N
ATOM    732  CA  GLY A 203      -8.295  50.660 -13.030  1.00  0.00           C
ATOM    733  C   GLY A 203      -7.261  49.554 -13.201  1.00  0.00           C
ATOM    734  O   GLY A 203      -7.510  48.559 -13.857  1.00  0.00           O
ATOM    735  HN  GLY A 203      -8.426  52.210 -11.521  1.00  0.00           H
ATOM    736  HA1 GLY A 203      -7.886  51.486 -13.593  1.00  0.00           H
ATOM    737  HA2 GLY A 203      -9.218  50.277 -13.436  1.00  0.00           H
ATOM    738  N   THR A 204      -6.106  49.808 -12.497  1.00  0.00           N
ATOM    739  CA  THR A 204      -4.891  48.982 -12.304  1.00  0.00           C
ATOM    740  C   THR A 204      -5.138  47.635 -11.652  1.00  0.00           C
ATOM    741  O   THR A 204      -4.778  46.609 -12.273  1.00  0.00           O
ATOM    742  CB  THR A 204      -3.680  49.644 -11.644  1.00  0.00           C
ATOM    743  CG2 THR A 204      -2.502  48.621 -11.489  1.00  0.00           C
ATOM    744  OG1 THR A 204      -3.136  50.648 -12.341  1.00  0.00           O
ATOM    745  HN  THR A 204      -6.068  50.728 -12.115  1.00  0.00           H
ATOM    746  HA  THR A 204      -4.557  48.816 -13.318  1.00  0.00           H
ATOM    747  HB  THR A 204      -4.024  50.017 -10.656  1.00  0.00           H
ATOM    748  HG1 THR A 204      -3.717  51.395 -12.178  1.00  0.00           H
ATOM    749 1HG2 THR A 204      -2.774  47.865 -10.723  1.00  0.00           H
ATOM    750 2HG2 THR A 204      -1.469  49.022 -11.394  1.00  0.00           H
ATOM    751 3HG2 THR A 204      -2.504  47.891 -12.326  1.00  0.00           H
ATOM    752  N   VAL A 205      -5.867  47.616 -10.483  1.00  0.00           N
ATOM    753  CA  VAL A 205      -6.456  46.387  -9.931  1.00  0.00           C
ATOM    754  C   VAL A 205      -7.445  45.676 -10.896  1.00  0.00           C
ATOM    755  O   VAL A 205      -7.441  44.458 -11.170  1.00  0.00           O
ATOM    756  CB  VAL A 205      -7.249  46.813  -8.678  1.00  0.00           C
ATOM    757  CG1 VAL A 205      -8.200  45.717  -8.224  1.00  0.00           C
ATOM    758  CG2 VAL A 205      -6.188  47.031  -7.615  1.00  0.00           C
ATOM    759  HN  VAL A 205      -5.956  48.486 -10.003  1.00  0.00           H
ATOM    760  HA  VAL A 205      -5.762  45.620  -9.623  1.00  0.00           H
ATOM    761  HB  VAL A 205      -7.855  47.742  -8.739  1.00  0.00           H
ATOM    762 1HG1 VAL A 205      -8.709  46.038  -7.289  1.00  0.00           H
ATOM    763 2HG1 VAL A 205      -7.574  44.828  -7.998  1.00  0.00           H
ATOM    764 3HG1 VAL A 205      -9.027  45.413  -8.901  1.00  0.00           H
ATOM    765 1HG2 VAL A 205      -5.465  46.188  -7.594  1.00  0.00           H
ATOM    766 2HG2 VAL A 205      -6.714  47.152  -6.643  1.00  0.00           H
ATOM    767 3HG2 VAL A 205      -5.600  47.958  -7.791  1.00  0.00           H
ATOM    768  N   SER A 206      -8.322  46.514 -11.502  1.00  0.00           N
ATOM    769  CA  SER A 206      -9.383  46.039 -12.309  1.00  0.00           C
ATOM    770  C   SER A 206      -9.033  45.168 -13.556  1.00  0.00           C
ATOM    771  O   SER A 206      -9.671  44.152 -13.831  1.00  0.00           O
ATOM    772  CB  SER A 206     -10.324  47.175 -12.802  1.00  0.00           C
ATOM    773  OG  SER A 206     -11.136  47.601 -11.679  1.00  0.00           O
ATOM    774  HN  SER A 206      -8.351  47.451 -11.165  1.00  0.00           H
ATOM    775  HA  SER A 206      -9.980  45.488 -11.598  1.00  0.00           H
ATOM    776  HB1 SER A 206     -11.077  46.887 -13.566  1.00  0.00           H
ATOM    777  HB2 SER A 206      -9.775  47.982 -13.334  1.00  0.00           H
ATOM    778  HG1 SER A 206     -10.577  48.182 -11.158  1.00  0.00           H
ATOM    779  N   ILE A 207      -8.012  45.564 -14.348  1.00  0.00           N
ATOM    780  CA  ILE A 207      -7.580  44.724 -15.424  1.00  0.00           C
ATOM    781  C   ILE A 207      -7.133  43.286 -14.928  1.00  0.00           C
ATOM    782  O   ILE A 207      -7.500  42.301 -15.522  1.00  0.00           O
ATOM    783  CB  ILE A 207      -6.453  45.344 -16.242  1.00  0.00           C
ATOM    784  CG1 ILE A 207      -5.916  44.437 -17.441  1.00  0.00           C
ATOM    785  CG2 ILE A 207      -5.232  45.790 -15.421  1.00  0.00           C
ATOM    786  CD  ILE A 207      -7.145  44.034 -18.371  1.00  0.00           C
ATOM    787  HN  ILE A 207      -7.421  46.361 -14.243  1.00  0.00           H
ATOM    788  HA  ILE A 207      -8.433  44.555 -16.065  1.00  0.00           H
ATOM    789  HB  ILE A 207      -6.989  46.186 -16.731  1.00  0.00           H
ATOM    790 1HG1 ILE A 207      -5.438  43.503 -17.077  1.00  0.00           H
ATOM    791 2HG1 ILE A 207      -5.174  44.994 -18.053  1.00  0.00           H
ATOM    792 1HG2 ILE A 207      -5.612  46.344 -14.536  1.00  0.00           H
ATOM    793 2HG2 ILE A 207      -4.683  46.455 -16.120  1.00  0.00           H
ATOM    794 3HG2 ILE A 207      -4.526  44.987 -15.118  1.00  0.00           H
ATOM    795  HD1 ILE A 207      -7.785  44.941 -18.366  1.00  0.00           H
ATOM    796  HD2 ILE A 207      -7.740  43.197 -17.946  1.00  0.00           H
ATOM    797  HD3 ILE A 207      -6.908  43.855 -19.441  1.00  0.00           H
ATOM    798  N   PHE A 208      -6.362  43.213 -13.846  1.00  0.00           N
ATOM    799  CA  PHE A 208      -6.175  41.912 -13.260  1.00  0.00           C
ATOM    800  C   PHE A 208      -7.433  41.117 -12.778  1.00  0.00           C
ATOM    801  O   PHE A 208      -7.506  39.938 -12.932  1.00  0.00           O
ATOM    802  CB  PHE A 208      -5.174  42.073 -12.141  1.00  0.00           C
ATOM    803  CG  PHE A 208      -3.827  42.296 -12.632  1.00  0.00           C
ATOM    804  CD1 PHE A 208      -3.025  41.134 -12.781  1.00  0.00           C
ATOM    805  CD2 PHE A 208      -3.197  43.509 -12.478  1.00  0.00           C
ATOM    806  CE1 PHE A 208      -1.620  41.204 -12.978  1.00  0.00           C
ATOM    807  CE2 PHE A 208      -1.795  43.624 -12.622  1.00  0.00           C
ATOM    808  CZ  PHE A 208      -1.020  42.442 -12.881  1.00  0.00           C
ATOM    809  HN  PHE A 208      -5.994  44.030 -13.410  1.00  0.00           H
ATOM    810  HA  PHE A 208      -5.879  41.194 -14.011  1.00  0.00           H
ATOM    811  HB1 PHE A 208      -5.268  41.173 -11.495  1.00  0.00           H
ATOM    812  HB2 PHE A 208      -5.481  42.833 -11.392  1.00  0.00           H
ATOM    813  HD1 PHE A 208      -3.506  40.176 -12.645  1.00  0.00           H
ATOM    814  HD2 PHE A 208      -3.765  44.377 -12.175  1.00  0.00           H
ATOM    815  HE1 PHE A 208      -1.074  40.293 -12.789  1.00  0.00           H
ATOM    816  HE2 PHE A 208      -1.311  44.581 -12.746  1.00  0.00           H
ATOM    817  HZ  PHE A 208       0.054  42.500 -12.975  1.00  0.00           H
ATOM    818  N   CYS A 209      -8.424  41.777 -12.106  1.00  0.00           N
ATOM    819  CA  CYS A 209      -9.720  41.163 -11.779  1.00  0.00           C
ATOM    820  C   CYS A 209     -10.501  40.690 -13.006  1.00  0.00           C
ATOM    821  O   CYS A 209     -11.131  39.659 -13.061  1.00  0.00           O
ATOM    822  CB  CYS A 209     -10.542  42.220 -10.997  1.00  0.00           C
ATOM    823  SG  CYS A 209      -9.581  42.739  -9.550  1.00  0.00           S
ATOM    824  HN  CYS A 209      -8.327  42.725 -11.812  1.00  0.00           H
ATOM    825  HA  CYS A 209      -9.611  40.368 -11.055  1.00  0.00           H
ATOM    826  HB1 CYS A 209     -11.484  41.790 -10.594  1.00  0.00           H
ATOM    827  HB2 CYS A 209     -10.685  43.107 -11.648  1.00  0.00           H
ATOM    828  HG1 CYS A 209     -10.413  43.543  -8.903  1.00  0.00           H
ATOM    829  N   LEU A 210     -10.342  41.488 -14.134  1.00  0.00           N
ATOM    830  CA  LEU A 210     -11.002  41.163 -15.377  1.00  0.00           C
ATOM    831  C   LEU A 210     -10.474  39.844 -15.958  1.00  0.00           C
ATOM    832  O   LEU A 210     -11.218  38.888 -16.280  1.00  0.00           O
ATOM    833  CB  LEU A 210     -10.739  42.351 -16.330  1.00  0.00           C
ATOM    834  CG  LEU A 210     -11.431  42.318 -17.767  1.00  0.00           C
ATOM    835  CD1 LEU A 210     -12.988  42.025 -17.627  1.00  0.00           C
ATOM    836  CD2 LEU A 210     -11.009  43.576 -18.555  1.00  0.00           C
ATOM    837  HN  LEU A 210      -9.775  42.307 -14.089  1.00  0.00           H
ATOM    838  HA  LEU A 210     -12.064  41.035 -15.230  1.00  0.00           H
ATOM    839  HB1 LEU A 210      -9.647  42.488 -16.490  1.00  0.00           H
ATOM    840  HB2 LEU A 210     -11.115  43.274 -15.838  1.00  0.00           H
ATOM    841  HG  LEU A 210     -11.040  41.408 -18.271  1.00  0.00           H
ATOM    842 1HD1 LEU A 210     -13.308  41.972 -18.689  1.00  0.00           H
ATOM    843 2HD1 LEU A 210     -13.588  42.793 -17.094  1.00  0.00           H
ATOM    844 3HD1 LEU A 210     -13.159  41.022 -17.183  1.00  0.00           H
ATOM    845 1HD2 LEU A 210     -11.468  43.517 -19.565  1.00  0.00           H
ATOM    846 2HD2 LEU A 210      -9.903  43.614 -18.658  1.00  0.00           H
ATOM    847 3HD2 LEU A 210     -11.307  44.511 -18.034  1.00  0.00           H
ATOM    848  N   CYS A 211      -9.124  39.729 -15.904  1.00  0.00           N
ATOM    849  CA  CYS A 211      -8.446  38.539 -16.400  1.00  0.00           C
ATOM    850  C   CYS A 211      -8.844  37.279 -15.631  1.00  0.00           C
ATOM    851  O   CYS A 211      -9.137  36.236 -16.165  1.00  0.00           O
ATOM    852  CB  CYS A 211      -6.899  38.726 -16.525  1.00  0.00           C
ATOM    853  SG  CYS A 211      -6.600  39.980 -17.846  1.00  0.00           S
ATOM    854  HN  CYS A 211      -8.647  40.570 -15.659  1.00  0.00           H
ATOM    855  HA  CYS A 211      -8.766  38.393 -17.421  1.00  0.00           H
ATOM    856  HB1 CYS A 211      -6.412  37.739 -16.670  1.00  0.00           H
ATOM    857  HB2 CYS A 211      -6.505  38.981 -15.517  1.00  0.00           H
ATOM    858  HG1 CYS A 211      -7.036  40.847 -16.944  1.00  0.00           H
ATOM    859  N   ALA A 212      -8.922  37.442 -14.276  1.00  0.00           N
ATOM    860  CA  ALA A 212      -9.387  36.383 -13.518  1.00  0.00           C
ATOM    861  C   ALA A 212     -10.815  35.918 -13.742  1.00  0.00           C
ATOM    862  O   ALA A 212     -11.027  34.721 -13.708  1.00  0.00           O
ATOM    863  CB  ALA A 212      -9.261  36.729 -12.070  1.00  0.00           C
ATOM    864  HN  ALA A 212      -8.591  38.219 -13.746  1.00  0.00           H
ATOM    865  HA  ALA A 212      -8.802  35.508 -13.756  1.00  0.00           H
ATOM    866  HB1 ALA A 212      -8.256  37.055 -11.725  1.00  0.00           H
ATOM    867  HB2 ALA A 212      -9.625  35.907 -11.419  1.00  0.00           H
ATOM    868  HB3 ALA A 212      -9.856  37.617 -11.765  1.00  0.00           H
ATOM    869  N   THR A 213     -11.784  36.837 -13.856  1.00  0.00           N
ATOM    870  CA  THR A 213     -13.227  36.569 -14.015  1.00  0.00           C
ATOM    871  C   THR A 213     -13.535  35.988 -15.346  1.00  0.00           C
ATOM    872  O   THR A 213     -14.317  35.041 -15.451  1.00  0.00           O
ATOM    873  CB  THR A 213     -14.104  37.843 -13.776  1.00  0.00           C
ATOM    874  CG2 THR A 213     -14.101  38.134 -12.323  1.00  0.00           C
ATOM    875  OG1 THR A 213     -13.554  38.998 -14.377  1.00  0.00           O
ATOM    876  HN  THR A 213     -11.383  37.750 -13.865  1.00  0.00           H
ATOM    877  HA  THR A 213     -13.568  35.818 -13.317  1.00  0.00           H
ATOM    878  HB  THR A 213     -15.146  37.731 -14.146  1.00  0.00           H
ATOM    879  HG1 THR A 213     -12.696  39.060 -13.952  1.00  0.00           H
ATOM    880 1HG2 THR A 213     -14.774  38.979 -12.066  1.00  0.00           H
ATOM    881 2HG2 THR A 213     -13.076  38.399 -11.985  1.00  0.00           H
ATOM    882 3HG2 THR A 213     -14.525  37.288 -11.741  1.00  0.00           H
ATOM    883  N   LEU A 214     -12.863  36.454 -16.393  1.00  0.00           N
ATOM    884  CA  LEU A 214     -12.859  35.783 -17.694  1.00  0.00           C
ATOM    885  C   LEU A 214     -12.348  34.356 -17.689  1.00  0.00           C
ATOM    886  O   LEU A 214     -12.882  33.441 -18.252  1.00  0.00           O
ATOM    887  CB  LEU A 214     -11.971  36.601 -18.751  1.00  0.00           C
ATOM    888  CG  LEU A 214     -12.571  37.962 -19.111  1.00  0.00           C
ATOM    889  CD1 LEU A 214     -11.629  38.885 -19.938  1.00  0.00           C
ATOM    890  CD2 LEU A 214     -13.882  37.756 -19.804  1.00  0.00           C
ATOM    891  HN  LEU A 214     -12.294  37.262 -16.271  1.00  0.00           H
ATOM    892  HA  LEU A 214     -13.879  35.725 -18.042  1.00  0.00           H
ATOM    893  HB1 LEU A 214     -11.788  36.064 -19.705  1.00  0.00           H
ATOM    894  HB2 LEU A 214     -11.039  36.825 -18.188  1.00  0.00           H
ATOM    895  HG  LEU A 214     -12.855  38.556 -18.216  1.00  0.00           H
ATOM    896 1HD1 LEU A 214     -11.623  38.384 -20.930  1.00  0.00           H
ATOM    897 2HD1 LEU A 214     -10.605  39.027 -19.532  1.00  0.00           H
ATOM    898 3HD1 LEU A 214     -12.066  39.903 -20.023  1.00  0.00           H
ATOM    899 1HD2 LEU A 214     -13.782  36.851 -20.442  1.00  0.00           H
ATOM    900 2HD2 LEU A 214     -13.961  38.523 -20.603  1.00  0.00           H
ATOM    901 3HD2 LEU A 214     -14.623  37.747 -18.976  1.00  0.00           H
ATOM    902  N   PHE A 215     -11.230  34.246 -17.061  1.00  0.00           N
ATOM    903  CA  PHE A 215     -10.561  32.951 -16.920  1.00  0.00           C
ATOM    904  C   PHE A 215     -11.299  31.838 -16.121  1.00  0.00           C
ATOM    905  O   PHE A 215     -11.218  30.700 -16.512  1.00  0.00           O
ATOM    906  CB  PHE A 215      -9.062  33.274 -16.556  1.00  0.00           C
ATOM    907  CG  PHE A 215      -8.258  32.059 -16.309  1.00  0.00           C
ATOM    908  CD1 PHE A 215      -7.574  31.949 -15.153  1.00  0.00           C
ATOM    909  CD2 PHE A 215      -8.342  30.911 -17.166  1.00  0.00           C
ATOM    910  CE1 PHE A 215      -6.875  30.746 -14.863  1.00  0.00           C
ATOM    911  CE2 PHE A 215      -7.785  29.729 -16.849  1.00  0.00           C
ATOM    912  CZ  PHE A 215      -7.126  29.570 -15.610  1.00  0.00           C
ATOM    913  HN  PHE A 215     -10.772  35.026 -16.646  1.00  0.00           H
ATOM    914  HA  PHE A 215     -10.418  32.495 -17.888  1.00  0.00           H
ATOM    915  HB1 PHE A 215      -9.008  34.002 -15.719  1.00  0.00           H
ATOM    916  HB2 PHE A 215      -8.558  33.920 -17.308  1.00  0.00           H
ATOM    917  HD1 PHE A 215      -7.467  32.784 -14.477  1.00  0.00           H
ATOM    918  HD2 PHE A 215      -8.820  31.109 -18.113  1.00  0.00           H
ATOM    919  HE1 PHE A 215      -6.304  30.634 -13.953  1.00  0.00           H
ATOM    920  HE2 PHE A 215      -7.822  28.901 -17.542  1.00  0.00           H
ATOM    921  HZ  PHE A 215      -6.705  28.612 -15.343  1.00  0.00           H
ATOM    922  N   THR A 216     -12.044  32.195 -15.066  1.00  0.00           N
ATOM    923  CA  THR A 216     -12.966  31.294 -14.405  1.00  0.00           C
ATOM    924  C   THR A 216     -14.202  30.918 -15.202  1.00  0.00           C
ATOM    925  O   THR A 216     -14.605  29.755 -15.292  1.00  0.00           O
ATOM    926  CB  THR A 216     -13.331  31.691 -12.986  1.00  0.00           C
ATOM    927  CG2 THR A 216     -12.293  31.186 -11.992  1.00  0.00           C
ATOM    928  OG1 THR A 216     -13.494  33.086 -12.817  1.00  0.00           O
ATOM    929  HN  THR A 216     -11.839  33.071 -14.634  1.00  0.00           H
ATOM    930  HA  THR A 216     -12.439  30.355 -14.314  1.00  0.00           H
ATOM    931  HB  THR A 216     -14.246  31.146 -12.676  1.00  0.00           H
ATOM    932  HG1 THR A 216     -12.620  33.457 -12.958  1.00  0.00           H
ATOM    933 1HG2 THR A 216     -12.697  31.422 -10.985  1.00  0.00           H
ATOM    934 2HG2 THR A 216     -11.319  31.705 -12.118  1.00  0.00           H
ATOM    935 3HG2 THR A 216     -12.185  30.087 -12.110  1.00  0.00           H
ATOM    936  N   PHE A 217     -14.888  31.949 -15.821  1.00  0.00           N
ATOM    937  CA  PHE A 217     -15.993  31.832 -16.731  1.00  0.00           C
ATOM    938  C   PHE A 217     -15.652  30.954 -17.897  1.00  0.00           C
ATOM    939  O   PHE A 217     -16.352  30.016 -18.209  1.00  0.00           O
ATOM    940  CB  PHE A 217     -16.326  33.320 -17.164  1.00  0.00           C
ATOM    941  CG  PHE A 217     -17.529  33.401 -17.996  1.00  0.00           C
ATOM    942  CD1 PHE A 217     -17.604  33.802 -19.350  1.00  0.00           C
ATOM    943  CD2 PHE A 217     -18.735  33.044 -17.354  1.00  0.00           C
ATOM    944  CE1 PHE A 217     -18.810  33.830 -20.067  1.00  0.00           C
ATOM    945  CE2 PHE A 217     -19.946  33.076 -18.086  1.00  0.00           C
ATOM    946  CZ  PHE A 217     -19.985  33.522 -19.422  1.00  0.00           C
ATOM    947  HN  PHE A 217     -14.578  32.884 -15.666  1.00  0.00           H
ATOM    948  HA  PHE A 217     -16.882  31.471 -16.234  1.00  0.00           H
ATOM    949  HB1 PHE A 217     -15.560  33.837 -17.779  1.00  0.00           H
ATOM    950  HB2 PHE A 217     -16.460  33.932 -16.246  1.00  0.00           H
ATOM    951  HD1 PHE A 217     -16.670  34.016 -19.849  1.00  0.00           H
ATOM    952  HD2 PHE A 217     -18.749  32.756 -16.312  1.00  0.00           H
ATOM    953  HE1 PHE A 217     -18.913  34.119 -21.103  1.00  0.00           H
ATOM    954  HE2 PHE A 217     -20.910  32.916 -17.626  1.00  0.00           H
ATOM    955  HZ  PHE A 217     -20.975  33.478 -19.854  1.00  0.00           H
ATOM    956  N   LEU A 218     -14.493  31.146 -18.527  1.00  0.00           N
ATOM    957  CA  LEU A 218     -14.072  30.362 -19.631  1.00  0.00           C
ATOM    958  C   LEU A 218     -13.734  28.957 -19.153  1.00  0.00           C
ATOM    959  O   LEU A 218     -14.170  27.976 -19.777  1.00  0.00           O
ATOM    960  CB  LEU A 218     -12.808  31.041 -20.226  1.00  0.00           C
ATOM    961  CG  LEU A 218     -12.411  30.482 -21.614  1.00  0.00           C
ATOM    962  CD1 LEU A 218     -13.488  30.840 -22.634  1.00  0.00           C
ATOM    963  CD2 LEU A 218     -11.026  31.012 -22.011  1.00  0.00           C
ATOM    964  HN  LEU A 218     -13.927  31.928 -18.277  1.00  0.00           H
ATOM    965  HA  LEU A 218     -14.825  30.143 -20.374  1.00  0.00           H
ATOM    966  HB1 LEU A 218     -12.011  30.852 -19.475  1.00  0.00           H
ATOM    967  HB2 LEU A 218     -12.869  32.149 -20.277  1.00  0.00           H
ATOM    968  HG  LEU A 218     -12.213  29.393 -21.525  1.00  0.00           H
ATOM    969 1HD1 LEU A 218     -12.951  30.845 -23.607  1.00  0.00           H
ATOM    970 2HD1 LEU A 218     -13.855  31.884 -22.532  1.00  0.00           H
ATOM    971 3HD1 LEU A 218     -14.354  30.147 -22.583  1.00  0.00           H
ATOM    972 1HD2 LEU A 218     -10.574  30.512 -22.894  1.00  0.00           H
ATOM    973 2HD2 LEU A 218     -10.324  30.776 -21.184  1.00  0.00           H
ATOM    974 3HD2 LEU A 218     -10.933  32.104 -22.195  1.00  0.00           H
ATOM    975  N   THR A 219     -13.128  28.797 -17.983  1.00  0.00           N
ATOM    976  CA  THR A 219     -12.979  27.461 -17.418  1.00  0.00           C
ATOM    977  C   THR A 219     -14.298  26.773 -17.194  1.00  0.00           C
ATOM    978  O   THR A 219     -14.434  25.629 -17.552  1.00  0.00           O
ATOM    979  CB  THR A 219     -12.202  27.403 -16.104  1.00  0.00           C
ATOM    980  CG2 THR A 219     -12.126  26.141 -15.312  1.00  0.00           C
ATOM    981  OG1 THR A 219     -10.817  27.780 -16.414  1.00  0.00           O
ATOM    982  HN  THR A 219     -12.928  29.525 -17.331  1.00  0.00           H
ATOM    983  HA  THR A 219     -12.502  26.841 -18.163  1.00  0.00           H
ATOM    984  HB  THR A 219     -12.593  28.250 -15.502  1.00  0.00           H
ATOM    985  HG1 THR A 219     -10.829  28.739 -16.378  1.00  0.00           H
ATOM    986 1HG2 THR A 219     -11.710  26.219 -14.284  1.00  0.00           H
ATOM    987 2HG2 THR A 219     -11.620  25.398 -15.963  1.00  0.00           H
ATOM    988 3HG2 THR A 219     -13.103  25.654 -15.103  1.00  0.00           H
ATOM    989  N   PHE A 220     -15.266  27.493 -16.609  1.00  0.00           N
ATOM    990  CA  PHE A 220     -16.526  26.925 -16.444  1.00  0.00           C
ATOM    991  C   PHE A 220     -17.298  26.488 -17.741  1.00  0.00           C
ATOM    992  O   PHE A 220     -18.021  25.475 -17.687  1.00  0.00           O
ATOM    993  CB  PHE A 220     -17.369  27.978 -15.589  1.00  0.00           C
ATOM    994  CG  PHE A 220     -18.859  27.880 -15.595  1.00  0.00           C
ATOM    995  CD1 PHE A 220     -19.486  26.877 -14.932  1.00  0.00           C
ATOM    996  CD2 PHE A 220     -19.626  28.824 -16.356  1.00  0.00           C
ATOM    997  CE1 PHE A 220     -20.885  26.772 -15.049  1.00  0.00           C
ATOM    998  CE2 PHE A 220     -20.991  28.721 -16.449  1.00  0.00           C
ATOM    999  CZ  PHE A 220     -21.632  27.681 -15.772  1.00  0.00           C
ATOM   1000  HN  PHE A 220     -15.192  28.403 -16.206  1.00  0.00           H
ATOM   1001  HA  PHE A 220     -16.463  25.946 -15.992  1.00  0.00           H
ATOM   1002  HB1 PHE A 220     -17.102  29.040 -15.778  1.00  0.00           H
ATOM   1003  HB2 PHE A 220     -17.127  27.774 -14.525  1.00  0.00           H
ATOM   1004  HD1 PHE A 220     -18.913  26.171 -14.349  1.00  0.00           H
ATOM   1005  HD2 PHE A 220     -19.190  29.681 -16.848  1.00  0.00           H
ATOM   1006  HE1 PHE A 220     -21.461  26.043 -14.499  1.00  0.00           H
ATOM   1007  HE2 PHE A 220     -21.493  29.524 -16.967  1.00  0.00           H
ATOM   1008  HZ  PHE A 220     -22.709  27.695 -15.859  1.00  0.00           H
ATOM   1009  N   LEU A 221     -17.302  27.256 -18.909  1.00  0.00           N
ATOM   1010  CA  LEU A 221     -18.065  26.887 -20.069  1.00  0.00           C
ATOM   1011  C   LEU A 221     -17.464  25.657 -20.824  1.00  0.00           C
ATOM   1012  O   LEU A 221     -18.141  24.797 -21.383  1.00  0.00           O
ATOM   1013  CB  LEU A 221     -18.220  28.058 -21.122  1.00  0.00           C
ATOM   1014  CG  LEU A 221     -18.707  29.424 -20.559  1.00  0.00           C
ATOM   1015  CD1 LEU A 221     -18.274  30.511 -21.609  1.00  0.00           C
ATOM   1016  CD2 LEU A 221     -20.189  29.416 -20.356  1.00  0.00           C
ATOM   1017  HN  LEU A 221     -16.806  28.121 -18.926  1.00  0.00           H
ATOM   1018  HA  LEU A 221     -19.033  26.570 -19.708  1.00  0.00           H
ATOM   1019  HB1 LEU A 221     -18.833  27.661 -21.961  1.00  0.00           H
ATOM   1020  HB2 LEU A 221     -17.218  28.345 -21.508  1.00  0.00           H
ATOM   1021  HG  LEU A 221     -18.230  29.708 -19.597  1.00  0.00           H
ATOM   1022 1HD1 LEU A 221     -18.777  31.474 -21.376  1.00  0.00           H
ATOM   1023 2HD1 LEU A 221     -18.691  30.240 -22.603  1.00  0.00           H
ATOM   1024 3HD1 LEU A 221     -17.193  30.736 -21.730  1.00  0.00           H
ATOM   1025 1HD2 LEU A 221     -20.447  28.531 -19.736  1.00  0.00           H
ATOM   1026 2HD2 LEU A 221     -20.781  29.480 -21.295  1.00  0.00           H
ATOM   1027 3HD2 LEU A 221     -20.522  30.358 -19.871  1.00  0.00           H
ATOM   1028  N   ILE A 222     -16.114  25.419 -20.770  1.00  0.00           N
ATOM   1029  CA  ILE A 222     -15.570  24.293 -21.523  1.00  0.00           C
ATOM   1030  C   ILE A 222     -15.748  22.956 -20.860  1.00  0.00           C
ATOM   1031  O   ILE A 222     -15.785  21.848 -21.468  1.00  0.00           O
ATOM   1032  CB  ILE A 222     -14.082  24.577 -21.651  1.00  0.00           C
ATOM   1033  CG1 ILE A 222     -13.803  25.816 -22.524  1.00  0.00           C
ATOM   1034  CG2 ILE A 222     -13.152  23.387 -22.021  1.00  0.00           C
ATOM   1035  CD  ILE A 222     -14.101  25.704 -24.007  1.00  0.00           C
ATOM   1036  HN  ILE A 222     -15.545  26.083 -20.292  1.00  0.00           H
ATOM   1037  HA  ILE A 222     -15.999  24.310 -22.514  1.00  0.00           H
ATOM   1038  HB  ILE A 222     -13.693  24.931 -20.672  1.00  0.00           H
ATOM   1039 1HG1 ILE A 222     -12.744  26.141 -22.444  1.00  0.00           H
ATOM   1040 2HG1 ILE A 222     -14.239  26.676 -21.972  1.00  0.00           H
ATOM   1041 1HG2 ILE A 222     -13.403  22.767 -22.908  1.00  0.00           H
ATOM   1042 2HG2 ILE A 222     -13.193  22.707 -21.144  1.00  0.00           H
ATOM   1043 3HG2 ILE A 222     -12.111  23.770 -22.092  1.00  0.00           H
ATOM   1044  HD1 ILE A 222     -15.155  25.371 -24.130  1.00  0.00           H
ATOM   1045  HD2 ILE A 222     -13.420  24.986 -24.512  1.00  0.00           H
ATOM   1046  HD3 ILE A 222     -13.961  26.738 -24.385  1.00  0.00           H
ATOM   1047  N   ASP A 223     -15.820  22.961 -19.486  1.00  0.00           N
ATOM   1048  CA  ASP A 223     -15.929  21.776 -18.665  1.00  0.00           C
ATOM   1049  C   ASP A 223     -17.275  20.979 -18.881  1.00  0.00           C
ATOM   1050  O   ASP A 223     -18.345  21.674 -19.037  1.00  0.00           O
ATOM   1051  CB  ASP A 223     -15.690  22.104 -17.156  1.00  0.00           C
ATOM   1052  CG  ASP A 223     -15.614  20.872 -16.294  1.00  0.00           C
ATOM   1053  OD1 ASP A 223     -14.852  19.908 -16.570  1.00  0.00           O
ATOM   1054  OD2 ASP A 223     -16.260  20.878 -15.224  1.00  0.00           O
ATOM   1055  HN  ASP A 223     -15.589  23.786 -18.976  1.00  0.00           H
ATOM   1056  HA  ASP A 223     -15.135  21.130 -19.012  1.00  0.00           H
ATOM   1057  HB1 ASP A 223     -16.416  22.759 -16.629  1.00  0.00           H
ATOM   1058  HB2 ASP A 223     -14.711  22.618 -17.065  1.00  0.00           H
ATOM   1059  N   VAL A 224     -17.270  19.612 -18.948  1.00  0.00           N
ATOM   1060  CA  VAL A 224     -18.443  18.760 -19.116  1.00  0.00           C
ATOM   1061  C   VAL A 224     -18.433  17.634 -18.078  1.00  0.00           C
ATOM   1062  O   VAL A 224     -19.182  16.669 -18.153  1.00  0.00           O
ATOM   1063  CB  VAL A 224     -18.662  18.164 -20.497  1.00  0.00           C
ATOM   1064  CG1 VAL A 224     -19.080  19.255 -21.475  1.00  0.00           C
ATOM   1065  CG2 VAL A 224     -17.367  17.538 -20.948  1.00  0.00           C
ATOM   1066  HN  VAL A 224     -16.479  19.010 -18.873  1.00  0.00           H
ATOM   1067  HA  VAL A 224     -19.327  19.298 -18.807  1.00  0.00           H
ATOM   1068  HB  VAL A 224     -19.433  17.364 -20.525  1.00  0.00           H
ATOM   1069 1HG1 VAL A 224     -19.208  18.827 -22.492  1.00  0.00           H
ATOM   1070 2HG1 VAL A 224     -18.297  20.043 -21.468  1.00  0.00           H
ATOM   1071 3HG1 VAL A 224     -20.061  19.688 -21.182  1.00  0.00           H
ATOM   1072 1HG2 VAL A 224     -17.468  17.170 -21.992  1.00  0.00           H
ATOM   1073 2HG2 VAL A 224     -17.022  16.812 -20.181  1.00  0.00           H
ATOM   1074 3HG2 VAL A 224     -16.514  18.247 -21.019  1.00  0.00           H
ATOM   1075  N   ARG A 225     -17.585  17.726 -17.004  1.00  0.00           N
ATOM   1076  CA  ARG A 225     -17.360  16.515 -16.107  1.00  0.00           C
ATOM   1077  C   ARG A 225     -18.420  16.474 -14.992  1.00  0.00           C
ATOM   1078  O   ARG A 225     -18.771  17.506 -14.413  1.00  0.00           O
ATOM   1079  CB  ARG A 225     -15.928  16.479 -15.592  1.00  0.00           C
ATOM   1080  CG  ARG A 225     -14.730  16.434 -16.556  1.00  0.00           C
ATOM   1081  CD  ARG A 225     -14.880  15.448 -17.773  1.00  0.00           C
ATOM   1082  NE  ARG A 225     -14.333  16.202 -18.925  1.00  0.00           N
ATOM   1083  CZ  ARG A 225     -14.516  15.923 -20.217  1.00  0.00           C
ATOM   1084  NH1 ARG A 225     -15.140  14.762 -20.606  1.00  0.00           N
ATOM   1085  NH2 ARG A 225     -14.019  16.693 -21.126  1.00  0.00           N
ATOM   1086  HN  ARG A 225     -16.915  18.437 -16.807  1.00  0.00           H
ATOM   1087  HA  ARG A 225     -17.599  15.674 -16.742  1.00  0.00           H
ATOM   1088  HB1 ARG A 225     -15.888  15.632 -14.874  1.00  0.00           H
ATOM   1089  HB2 ARG A 225     -15.731  17.386 -14.981  1.00  0.00           H
ATOM   1090  HG1 ARG A 225     -13.713  16.301 -16.129  1.00  0.00           H
ATOM   1091  HG2 ARG A 225     -14.735  17.459 -16.984  1.00  0.00           H
ATOM   1092  HD1 ARG A 225     -15.948  15.203 -17.957  1.00  0.00           H
ATOM   1093  HD2 ARG A 225     -14.345  14.493 -17.583  1.00  0.00           H
ATOM   1094  HE  ARG A 225     -13.879  17.083 -18.799  1.00  0.00           H
ATOM   1095 1HH1 ARG A 225     -15.398  14.084 -19.918  1.00  0.00           H
ATOM   1096 2HH1 ARG A 225     -15.104  14.497 -21.570  1.00  0.00           H
ATOM   1097 1HH2 ARG A 225     -13.467  17.456 -20.789  1.00  0.00           H
ATOM   1098 2HH2 ARG A 225     -13.698  16.263 -21.969  1.00  0.00           H
ATOM   1099  N   ARG A 226     -18.820  15.285 -14.657  1.00  0.00           N
ATOM   1100  CA  ARG A 226     -19.559  15.065 -13.408  1.00  0.00           C
ATOM   1101  C   ARG A 226     -18.566  14.793 -12.238  1.00  0.00           C
ATOM   1102  O   ARG A 226     -17.362  14.611 -12.564  1.00  0.00           O
ATOM   1103  CB  ARG A 226     -20.518  13.833 -13.501  1.00  0.00           C
ATOM   1104  CG  ARG A 226     -21.433  13.784 -14.723  1.00  0.00           C
ATOM   1105  CD  ARG A 226     -22.167  15.152 -14.950  1.00  0.00           C
ATOM   1106  NE  ARG A 226     -23.016  15.366 -13.781  1.00  0.00           N
ATOM   1107  CZ  ARG A 226     -23.531  16.521 -13.438  1.00  0.00           C
ATOM   1108  NH1 ARG A 226     -23.493  17.634 -14.202  1.00  0.00           N
ATOM   1109  NH2 ARG A 226     -24.205  16.404 -12.312  1.00  0.00           N
ATOM   1110  HN  ARG A 226     -18.431  14.513 -15.153  1.00  0.00           H
ATOM   1111  HA  ARG A 226     -20.033  15.965 -13.043  1.00  0.00           H
ATOM   1112  HB1 ARG A 226     -21.202  13.959 -12.634  1.00  0.00           H
ATOM   1113  HB2 ARG A 226     -19.933  12.905 -13.324  1.00  0.00           H
ATOM   1114  HG1 ARG A 226     -22.034  12.857 -14.599  1.00  0.00           H
ATOM   1115  HG2 ARG A 226     -20.792  13.719 -15.628  1.00  0.00           H
ATOM   1116  HD1 ARG A 226     -22.721  15.144 -15.912  1.00  0.00           H
ATOM   1117  HD2 ARG A 226     -21.374  15.928 -14.883  1.00  0.00           H
ATOM   1118  HE  ARG A 226     -23.417  14.572 -13.327  1.00  0.00           H
ATOM   1119 1HH1 ARG A 226     -23.916  18.460 -13.828  1.00  0.00           H
ATOM   1120 2HH1 ARG A 226     -22.859  17.649 -14.975  1.00  0.00           H
ATOM   1121 1HH2 ARG A 226     -24.129  15.530 -11.833  1.00  0.00           H
ATOM   1122 2HH2 ARG A 226     -24.830  17.159 -12.115  1.00  0.00           H
ATOM   1123  N   PHE A 227     -19.079  14.852 -10.993  1.00  0.00           N
ATOM   1124  CA  PHE A 227     -18.243  14.735  -9.795  1.00  0.00           C
ATOM   1125  C   PHE A 227     -17.567  16.084  -9.418  1.00  0.00           C
ATOM   1126  O   PHE A 227     -16.423  16.144  -8.898  1.00  0.00           O
ATOM   1127  CB  PHE A 227     -17.205  13.527  -9.730  1.00  0.00           C
ATOM   1128  CG  PHE A 227     -17.937  12.197  -9.843  1.00  0.00           C
ATOM   1129  CD1 PHE A 227     -18.088  11.580 -11.087  1.00  0.00           C
ATOM   1130  CD2 PHE A 227     -18.441  11.555  -8.730  1.00  0.00           C
ATOM   1131  CE1 PHE A 227     -18.881  10.374 -11.236  1.00  0.00           C
ATOM   1132  CE2 PHE A 227     -19.065  10.319  -8.818  1.00  0.00           C
ATOM   1133  CZ  PHE A 227     -19.274   9.764 -10.083  1.00  0.00           C
ATOM   1134  HN  PHE A 227     -20.066  14.970 -10.909  1.00  0.00           H
ATOM   1135  HA  PHE A 227     -19.004  14.481  -9.072  1.00  0.00           H
ATOM   1136  HB1 PHE A 227     -16.680  13.436  -8.755  1.00  0.00           H
ATOM   1137  HB2 PHE A 227     -16.459  13.657 -10.543  1.00  0.00           H
ATOM   1138  HD1 PHE A 227     -17.574  11.927 -11.971  1.00  0.00           H
ATOM   1139  HD2 PHE A 227     -18.244  11.827  -7.704  1.00  0.00           H
ATOM   1140  HE1 PHE A 227     -19.126   9.866 -12.157  1.00  0.00           H
ATOM   1141  HE2 PHE A 227     -19.600   9.954  -7.953  1.00  0.00           H
ATOM   1142  HZ  PHE A 227     -19.809   8.826 -10.127  1.00  0.00           H
ATOM   1143  N   ARG A 228     -18.385  17.118  -9.607  1.00  0.00           N
ATOM   1144  CA  ARG A 228     -18.063  18.473  -9.290  1.00  0.00           C
ATOM   1145  C   ARG A 228     -18.841  19.033  -8.076  1.00  0.00           C
ATOM   1146  O   ARG A 228     -20.029  18.579  -7.915  1.00  0.00           O
ATOM   1147  CB  ARG A 228     -18.263  19.563 -10.370  1.00  0.00           C
ATOM   1148  CG  ARG A 228     -17.483  19.399 -11.696  1.00  0.00           C
ATOM   1149  CD  ARG A 228     -15.936  19.622 -11.499  1.00  0.00           C
ATOM   1150  NE  ARG A 228     -15.253  19.438 -12.887  1.00  0.00           N
ATOM   1151  CZ  ARG A 228     -14.016  18.997 -13.106  1.00  0.00           C
ATOM   1152  NH1 ARG A 228     -13.172  18.965 -12.060  1.00  0.00           N
ATOM   1153  NH2 ARG A 228     -13.611  18.685 -14.292  1.00  0.00           N
ATOM   1154  HN  ARG A 228     -19.282  17.041 -10.035  1.00  0.00           H
ATOM   1155  HA  ARG A 228     -17.004  18.515  -9.078  1.00  0.00           H
ATOM   1156  HB1 ARG A 228     -17.963  20.548  -9.954  1.00  0.00           H
ATOM   1157  HB2 ARG A 228     -19.342  19.544 -10.639  1.00  0.00           H
ATOM   1158  HG1 ARG A 228     -17.835  20.072 -12.506  1.00  0.00           H
ATOM   1159  HG2 ARG A 228     -17.655  18.347 -12.010  1.00  0.00           H
ATOM   1160  HD1 ARG A 228     -15.621  18.787 -10.838  1.00  0.00           H
ATOM   1161  HD2 ARG A 228     -15.831  20.672 -11.149  1.00  0.00           H
ATOM   1162  HE  ARG A 228     -15.778  19.637 -13.715  1.00  0.00           H
ATOM   1163 1HH1 ARG A 228     -13.514  19.054 -11.125  1.00  0.00           H
ATOM   1164 2HH1 ARG A 228     -12.397  18.341 -12.164  1.00  0.00           H
ATOM   1165 1HH2 ARG A 228     -14.086  19.171 -15.025  1.00  0.00           H
ATOM   1166 2HH2 ARG A 228     -12.690  18.309 -14.403  1.00  0.00           H
ATOM   1167  N   TYR A 229     -18.292  19.944  -7.205  1.00  0.00           N
ATOM   1168  CA  TYR A 229     -18.985  20.672  -6.161  1.00  0.00           C
ATOM   1169  C   TYR A 229     -19.922  21.805  -6.714  1.00  0.00           C
ATOM   1170  O   TYR A 229     -19.635  22.317  -7.808  1.00  0.00           O
ATOM   1171  CB  TYR A 229     -18.020  21.310  -5.187  1.00  0.00           C
ATOM   1172  CG  TYR A 229     -17.266  20.291  -4.452  1.00  0.00           C
ATOM   1173  CD1 TYR A 229     -15.929  20.000  -4.768  1.00  0.00           C
ATOM   1174  CD2 TYR A 229     -17.933  19.653  -3.375  1.00  0.00           C
ATOM   1175  CE1 TYR A 229     -15.163  19.191  -3.970  1.00  0.00           C
ATOM   1176  CE2 TYR A 229     -17.140  18.758  -2.586  1.00  0.00           C
ATOM   1177  CZ  TYR A 229     -15.783  18.426  -2.957  1.00  0.00           C
ATOM   1178  OH  TYR A 229     -15.103  17.531  -2.023  1.00  0.00           O
ATOM   1179  HN  TYR A 229     -17.384  20.320  -7.378  1.00  0.00           H
ATOM   1180  HA  TYR A 229     -19.585  19.975  -5.592  1.00  0.00           H
ATOM   1181  HB1 TYR A 229     -18.405  22.059  -4.463  1.00  0.00           H
ATOM   1182  HB2 TYR A 229     -17.351  21.955  -5.796  1.00  0.00           H
ATOM   1183  HD1 TYR A 229     -15.530  20.610  -5.562  1.00  0.00           H
ATOM   1184  HD2 TYR A 229     -18.948  19.934  -3.136  1.00  0.00           H
ATOM   1185  HE1 TYR A 229     -14.087  19.175  -4.062  1.00  0.00           H
ATOM   1186  HE2 TYR A 229     -17.552  18.296  -1.700  1.00  0.00           H
ATOM   1187  HH  TYR A 229     -14.187  17.406  -2.281  1.00  0.00           H
ATOM   1188  N   PRO A 230     -20.928  22.189  -5.985  1.00  0.00           N
ATOM   1189  CA  PRO A 230     -21.630  23.425  -6.258  1.00  0.00           C
ATOM   1190  C   PRO A 230     -20.719  24.678  -6.440  1.00  0.00           C
ATOM   1191  O   PRO A 230     -19.849  24.999  -5.655  1.00  0.00           O
ATOM   1192  CB  PRO A 230     -22.595  23.607  -5.115  1.00  0.00           C
ATOM   1193  CG  PRO A 230     -22.859  22.197  -4.704  1.00  0.00           C
ATOM   1194  CD  PRO A 230     -21.474  21.533  -4.780  1.00  0.00           C
ATOM   1195  HA  PRO A 230     -22.121  23.441  -7.220  1.00  0.00           H
ATOM   1196  HB1 PRO A 230     -23.523  24.111  -5.463  1.00  0.00           H
ATOM   1197  HB2 PRO A 230     -22.091  24.228  -4.344  1.00  0.00           H
ATOM   1198  HG1 PRO A 230     -23.475  22.210  -3.778  1.00  0.00           H
ATOM   1199  HG2 PRO A 230     -23.559  21.811  -5.476  1.00  0.00           H
ATOM   1200  HD1 PRO A 230     -20.877  21.783  -3.877  1.00  0.00           H
ATOM   1201  HD2 PRO A 230     -21.673  20.448  -4.910  1.00  0.00           H
ATOM   1202  N   GLU A 231     -21.062  25.545  -7.439  1.00  0.00           N
ATOM   1203  CA  GLU A 231     -20.153  26.624  -7.835  1.00  0.00           C
ATOM   1204  C   GLU A 231     -20.677  27.689  -8.712  1.00  0.00           C
ATOM   1205  O   GLU A 231     -20.053  28.752  -8.861  1.00  0.00           O
ATOM   1206  CB  GLU A 231     -18.943  25.888  -8.524  1.00  0.00           C
ATOM   1207  CG  GLU A 231     -17.844  26.768  -9.234  1.00  0.00           C
ATOM   1208  CD  GLU A 231     -16.618  25.919  -9.533  1.00  0.00           C
ATOM   1209  OE1 GLU A 231     -16.491  25.425 -10.693  1.00  0.00           O
ATOM   1210  OE2 GLU A 231     -15.708  25.625  -8.697  1.00  0.00           O
ATOM   1211  HN  GLU A 231     -21.904  25.412  -7.955  1.00  0.00           H
ATOM   1212  HA  GLU A 231     -19.763  27.111  -6.954  1.00  0.00           H
ATOM   1213  HB1 GLU A 231     -19.401  25.213  -9.277  1.00  0.00           H
ATOM   1214  HB2 GLU A 231     -18.442  25.335  -7.700  1.00  0.00           H
ATOM   1215  HG1 GLU A 231     -17.533  27.520  -8.477  1.00  0.00           H
ATOM   1216  HG2 GLU A 231     -18.124  27.285 -10.177  1.00  0.00           H
ATOM   1217  N   ARG A 232     -21.943  27.557  -9.138  1.00  0.00           N
ATOM   1218  CA  ARG A 232     -22.683  28.529  -9.935  1.00  0.00           C
ATOM   1219  C   ARG A 232     -22.959  29.863  -9.363  1.00  0.00           C
ATOM   1220  O   ARG A 232     -22.642  30.854 -10.036  1.00  0.00           O
ATOM   1221  CB  ARG A 232     -24.002  27.996 -10.703  1.00  0.00           C
ATOM   1222  CG  ARG A 232     -23.667  26.921 -11.723  1.00  0.00           C
ATOM   1223  CD  ARG A 232     -24.826  26.694 -12.774  1.00  0.00           C
ATOM   1224  NE  ARG A 232     -26.127  26.167 -12.122  1.00  0.00           N
ATOM   1225  CZ  ARG A 232     -27.252  25.816 -12.708  1.00  0.00           C
ATOM   1226  NH1 ARG A 232     -27.347  25.848 -14.080  1.00  0.00           N
ATOM   1227  NH2 ARG A 232     -28.350  25.493 -12.013  1.00  0.00           N
ATOM   1228  HN  ARG A 232     -22.482  26.741  -8.951  1.00  0.00           H
ATOM   1229  HA  ARG A 232     -22.009  28.863 -10.710  1.00  0.00           H
ATOM   1230  HB1 ARG A 232     -24.338  28.882 -11.284  1.00  0.00           H
ATOM   1231  HB2 ARG A 232     -24.808  27.584 -10.059  1.00  0.00           H
ATOM   1232  HG1 ARG A 232     -23.390  25.966 -11.228  1.00  0.00           H
ATOM   1233  HG2 ARG A 232     -22.828  27.276 -12.361  1.00  0.00           H
ATOM   1234  HD1 ARG A 232     -24.442  26.027 -13.575  1.00  0.00           H
ATOM   1235  HD2 ARG A 232     -25.063  27.656 -13.276  1.00  0.00           H
ATOM   1236  HE  ARG A 232     -26.136  26.177 -11.122  1.00  0.00           H
ATOM   1237 1HH1 ARG A 232     -26.529  26.118 -14.587  1.00  0.00           H
ATOM   1238 2HH1 ARG A 232     -28.090  25.424 -14.599  1.00  0.00           H
ATOM   1239 1HH2 ARG A 232     -28.145  25.086 -11.123  1.00  0.00           H
ATOM   1240 2HH2 ARG A 232     -29.182  25.196 -12.481  1.00  0.00           H
ATOM   1241  N   PRO A 233     -23.268  29.990  -8.020  1.00  0.00           N
ATOM   1242  CA  PRO A 233     -23.472  31.317  -7.435  1.00  0.00           C
ATOM   1243  C   PRO A 233     -22.159  32.201  -7.555  1.00  0.00           C
ATOM   1244  O   PRO A 233     -22.262  33.420  -7.720  1.00  0.00           O
ATOM   1245  CB  PRO A 233     -23.847  30.991  -6.004  1.00  0.00           C
ATOM   1246  CG  PRO A 233     -24.808  29.797  -6.084  1.00  0.00           C
ATOM   1247  CD  PRO A 233     -24.269  29.102  -7.411  1.00  0.00           C
ATOM   1248  HA  PRO A 233     -24.206  31.781  -8.078  1.00  0.00           H
ATOM   1249  HB1 PRO A 233     -24.402  31.856  -5.583  1.00  0.00           H
ATOM   1250  HB2 PRO A 233     -22.907  30.827  -5.433  1.00  0.00           H
ATOM   1251  HG1 PRO A 233     -24.699  29.157  -5.183  1.00  0.00           H
ATOM   1252  HG2 PRO A 233     -25.850  30.176  -6.157  1.00  0.00           H
ATOM   1253  HD1 PRO A 233     -23.756  28.184  -7.051  1.00  0.00           H
ATOM   1254  HD2 PRO A 233     -25.031  28.916  -8.198  1.00  0.00           H
ATOM   1255  N   ILE A 234     -20.973  31.624  -7.539  1.00  0.00           N
ATOM   1256  CA  ILE A 234     -19.737  32.431  -7.565  1.00  0.00           C
ATOM   1257  C   ILE A 234     -19.263  32.695  -9.002  1.00  0.00           C
ATOM   1258  O   ILE A 234     -18.649  33.696  -9.355  1.00  0.00           O
ATOM   1259  CB  ILE A 234     -18.670  31.844  -6.591  1.00  0.00           C
ATOM   1260  CG1 ILE A 234     -19.230  31.806  -5.169  1.00  0.00           C
ATOM   1261  CG2 ILE A 234     -17.420  32.676  -6.741  1.00  0.00           C
ATOM   1262  CD  ILE A 234     -19.620  33.168  -4.577  1.00  0.00           C
ATOM   1263  HN  ILE A 234     -20.832  30.658  -7.338  1.00  0.00           H
ATOM   1264  HA  ILE A 234     -19.949  33.446  -7.265  1.00  0.00           H
ATOM   1265  HB  ILE A 234     -18.441  30.778  -6.812  1.00  0.00           H
ATOM   1266 1HG1 ILE A 234     -18.373  31.362  -4.619  1.00  0.00           H
ATOM   1267 2HG1 ILE A 234     -20.138  31.167  -5.226  1.00  0.00           H
ATOM   1268 1HG2 ILE A 234     -16.768  32.379  -5.891  1.00  0.00           H
ATOM   1269 2HG2 ILE A 234     -17.619  33.755  -6.568  1.00  0.00           H
ATOM   1270 3HG2 ILE A 234     -16.871  32.533  -7.696  1.00  0.00           H
ATOM   1271  HD1 ILE A 234     -20.350  33.810  -5.114  1.00  0.00           H
ATOM   1272  HD2 ILE A 234     -18.667  33.739  -4.588  1.00  0.00           H
ATOM   1273  HD3 ILE A 234     -19.966  33.254  -3.524  1.00  0.00           H
ATOM   1274  N   ILE A 235     -19.624  31.805  -9.943  1.00  0.00           N
ATOM   1275  CA  ILE A 235     -19.447  32.080 -11.322  1.00  0.00           C
ATOM   1276  C   ILE A 235     -20.433  33.213 -11.810  1.00  0.00           C
ATOM   1277  O   ILE A 235     -20.058  34.146 -12.506  1.00  0.00           O
ATOM   1278  CB  ILE A 235     -19.665  30.857 -12.176  1.00  0.00           C
ATOM   1279  CG1 ILE A 235     -18.515  29.830 -11.951  1.00  0.00           C
ATOM   1280  CG2 ILE A 235     -19.718  31.289 -13.699  1.00  0.00           C
ATOM   1281  CD  ILE A 235     -17.091  30.418 -11.924  1.00  0.00           C
ATOM   1282  HN  ILE A 235     -19.995  30.892  -9.800  1.00  0.00           H
ATOM   1283  HA  ILE A 235     -18.456  32.493 -11.444  1.00  0.00           H
ATOM   1284  HB  ILE A 235     -20.604  30.479 -11.719  1.00  0.00           H
ATOM   1285 1HG1 ILE A 235     -18.714  29.063 -12.730  1.00  0.00           H
ATOM   1286 2HG1 ILE A 235     -18.817  29.314 -11.015  1.00  0.00           H
ATOM   1287 1HG2 ILE A 235     -19.827  30.328 -14.245  1.00  0.00           H
ATOM   1288 2HG2 ILE A 235     -18.799  31.843 -13.983  1.00  0.00           H
ATOM   1289 3HG2 ILE A 235     -20.627  31.864 -13.975  1.00  0.00           H
ATOM   1290  HD1 ILE A 235     -17.024  31.182 -12.728  1.00  0.00           H
ATOM   1291  HD2 ILE A 235     -16.374  29.596 -12.138  1.00  0.00           H
ATOM   1292  HD3 ILE A 235     -16.903  30.893 -10.938  1.00  0.00           H
ATOM   1293  N   TYR A 236     -21.637  33.182 -11.298  1.00  0.00           N
ATOM   1294  CA  TYR A 236     -22.478  34.375 -11.489  1.00  0.00           C
ATOM   1295  C   TYR A 236     -22.000  35.717 -10.824  1.00  0.00           C
ATOM   1296  O   TYR A 236     -22.081  36.755 -11.455  1.00  0.00           O
ATOM   1297  CB  TYR A 236     -23.945  34.180 -10.944  1.00  0.00           C
ATOM   1298  CG  TYR A 236     -24.675  33.161 -11.752  1.00  0.00           C
ATOM   1299  CD1 TYR A 236     -25.249  32.027 -11.243  1.00  0.00           C
ATOM   1300  CD2 TYR A 236     -24.669  33.276 -13.197  1.00  0.00           C
ATOM   1301  CE1 TYR A 236     -25.899  31.065 -12.031  1.00  0.00           C
ATOM   1302  CE2 TYR A 236     -25.358  32.375 -13.987  1.00  0.00           C
ATOM   1303  CZ  TYR A 236     -25.845  31.194 -13.446  1.00  0.00           C
ATOM   1304  OH  TYR A 236     -26.386  30.149 -14.184  1.00  0.00           O
ATOM   1305  HN  TYR A 236     -22.018  32.439 -10.754  1.00  0.00           H
ATOM   1306  HA  TYR A 236     -22.518  34.593 -12.545  1.00  0.00           H
ATOM   1307  HB1 TYR A 236     -24.525  35.126 -10.992  1.00  0.00           H
ATOM   1308  HB2 TYR A 236     -23.910  33.896  -9.872  1.00  0.00           H
ATOM   1309  HD1 TYR A 236     -25.247  31.892 -10.172  1.00  0.00           H
ATOM   1310  HD2 TYR A 236     -24.201  34.155 -13.616  1.00  0.00           H
ATOM   1311  HE1 TYR A 236     -26.423  30.226 -11.598  1.00  0.00           H
ATOM   1312  HE2 TYR A 236     -25.456  32.490 -15.056  1.00  0.00           H
ATOM   1313  HH  TYR A 236     -25.829  29.969 -14.945  1.00  0.00           H
ATOM   1314  N   TYR A 237     -21.500  35.652  -9.561  1.00  0.00           N
ATOM   1315  CA  TYR A 237     -20.809  36.786  -8.929  1.00  0.00           C
ATOM   1316  C   TYR A 237     -19.608  37.239  -9.708  1.00  0.00           C
ATOM   1317  O   TYR A 237     -19.378  38.401  -9.943  1.00  0.00           O
ATOM   1318  CB  TYR A 237     -20.425  36.585  -7.420  1.00  0.00           C
ATOM   1319  CG  TYR A 237     -19.882  37.810  -6.815  1.00  0.00           C
ATOM   1320  CD1 TYR A 237     -18.578  37.836  -6.277  1.00  0.00           C
ATOM   1321  CD2 TYR A 237     -20.667  38.956  -6.758  1.00  0.00           C
ATOM   1322  CE1 TYR A 237     -18.142  38.986  -5.655  1.00  0.00           C
ATOM   1323  CE2 TYR A 237     -20.143  40.134  -6.229  1.00  0.00           C
ATOM   1324  CZ  TYR A 237     -18.920  40.131  -5.597  1.00  0.00           C
ATOM   1325  OH  TYR A 237     -18.323  41.294  -4.996  1.00  0.00           O
ATOM   1326  HN  TYR A 237     -21.716  34.862  -8.992  1.00  0.00           H
ATOM   1327  HA  TYR A 237     -21.553  37.569  -8.971  1.00  0.00           H
ATOM   1328  HB1 TYR A 237     -19.758  35.717  -7.230  1.00  0.00           H
ATOM   1329  HB2 TYR A 237     -21.296  36.289  -6.798  1.00  0.00           H
ATOM   1330  HD1 TYR A 237     -17.839  37.091  -6.535  1.00  0.00           H
ATOM   1331  HD2 TYR A 237     -21.713  38.860  -7.009  1.00  0.00           H
ATOM   1332  HE1 TYR A 237     -17.150  38.965  -5.227  1.00  0.00           H
ATOM   1333  HE2 TYR A 237     -20.850  40.951  -6.217  1.00  0.00           H
ATOM   1334  HH  TYR A 237     -17.372  41.163  -4.959  1.00  0.00           H
ATOM   1335  N   SER A 238     -18.880  36.318 -10.310  1.00  0.00           N
ATOM   1336  CA  SER A 238     -17.927  36.633 -11.401  1.00  0.00           C
ATOM   1337  C   SER A 238     -18.429  37.356 -12.555  1.00  0.00           C
ATOM   1338  O   SER A 238     -17.817  38.325 -13.015  1.00  0.00           O
ATOM   1339  CB  SER A 238     -17.017  35.363 -11.859  1.00  0.00           C
ATOM   1340  OG  SER A 238     -16.230  34.913 -10.829  1.00  0.00           O
ATOM   1341  HN  SER A 238     -19.074  35.363 -10.103  1.00  0.00           H
ATOM   1342  HA  SER A 238     -17.222  37.331 -10.975  1.00  0.00           H
ATOM   1343  HB1 SER A 238     -16.465  35.649 -12.780  1.00  0.00           H
ATOM   1344  HB2 SER A 238     -17.611  34.527 -12.287  1.00  0.00           H
ATOM   1345  HG1 SER A 238     -16.794  34.517 -10.161  1.00  0.00           H
ATOM   1346  N   VAL A 239     -19.507  36.857 -13.158  1.00  0.00           N
ATOM   1347  CA  VAL A 239     -20.203  37.493 -14.291  1.00  0.00           C
ATOM   1348  C   VAL A 239     -20.645  38.980 -13.956  1.00  0.00           C
ATOM   1349  O   VAL A 239     -20.352  39.956 -14.638  1.00  0.00           O
ATOM   1350  CB  VAL A 239     -21.267  36.671 -14.965  1.00  0.00           C
ATOM   1351  CG1 VAL A 239     -22.054  37.446 -16.029  1.00  0.00           C
ATOM   1352  CG2 VAL A 239     -20.488  35.529 -15.653  1.00  0.00           C
ATOM   1353  HN  VAL A 239     -19.999  36.065 -12.809  1.00  0.00           H
ATOM   1354  HA  VAL A 239     -19.470  37.605 -15.076  1.00  0.00           H
ATOM   1355  HB  VAL A 239     -22.042  36.265 -14.280  1.00  0.00           H
ATOM   1356 1HG1 VAL A 239     -22.803  38.143 -15.596  1.00  0.00           H
ATOM   1357 2HG1 VAL A 239     -22.681  36.867 -16.740  1.00  0.00           H
ATOM   1358 3HG1 VAL A 239     -21.420  37.980 -16.769  1.00  0.00           H
ATOM   1359 1HG2 VAL A 239     -21.255  34.817 -16.026  1.00  0.00           H
ATOM   1360 2HG2 VAL A 239     -19.815  34.952 -14.984  1.00  0.00           H
ATOM   1361 3HG2 VAL A 239     -20.030  35.783 -16.633  1.00  0.00           H
ATOM   1362  N   CYS A 240     -21.171  39.226 -12.772  1.00  0.00           N
ATOM   1363  CA  CYS A 240     -21.406  40.571 -12.286  1.00  0.00           C
ATOM   1364  C   CYS A 240     -20.054  41.352 -11.973  1.00  0.00           C
ATOM   1365  O   CYS A 240     -20.001  42.576 -12.279  1.00  0.00           O
ATOM   1366  CB  CYS A 240     -22.090  40.518 -10.864  1.00  0.00           C
ATOM   1367  SG  CYS A 240     -23.883  40.070 -11.093  1.00  0.00           S
ATOM   1368  HN  CYS A 240     -21.319  38.469 -12.141  1.00  0.00           H
ATOM   1369  HA  CYS A 240     -21.935  41.162 -13.019  1.00  0.00           H
ATOM   1370  HB1 CYS A 240     -21.945  41.479 -10.325  1.00  0.00           H
ATOM   1371  HB2 CYS A 240     -21.607  39.776 -10.193  1.00  0.00           H
ATOM   1372  HG1 CYS A 240     -23.567  38.788 -10.991  1.00  0.00           H
ATOM   1373  N   TYR A 241     -19.027  40.677 -11.455  1.00  0.00           N
ATOM   1374  CA  TYR A 241     -17.684  41.300 -11.255  1.00  0.00           C
ATOM   1375  C   TYR A 241     -16.896  41.666 -12.553  1.00  0.00           C
ATOM   1376  O   TYR A 241     -16.013  42.482 -12.597  1.00  0.00           O
ATOM   1377  CB  TYR A 241     -16.803  40.385 -10.339  1.00  0.00           C
ATOM   1378  CG  TYR A 241     -15.497  40.984  -9.761  1.00  0.00           C
ATOM   1379  CD1 TYR A 241     -14.529  40.115  -9.271  1.00  0.00           C
ATOM   1380  CD2 TYR A 241     -15.223  42.372  -9.551  1.00  0.00           C
ATOM   1381  CE1 TYR A 241     -13.340  40.509  -8.624  1.00  0.00           C
ATOM   1382  CE2 TYR A 241     -14.078  42.763  -8.891  1.00  0.00           C
ATOM   1383  CZ  TYR A 241     -13.125  41.881  -8.397  1.00  0.00           C
ATOM   1384  OH  TYR A 241     -12.028  42.368  -7.762  1.00  0.00           O
ATOM   1385  HN  TYR A 241     -19.098  39.773 -11.041  1.00  0.00           H
ATOM   1386  HA  TYR A 241     -17.893  42.207 -10.708  1.00  0.00           H
ATOM   1387  HB1 TYR A 241     -16.472  39.505 -10.932  1.00  0.00           H
ATOM   1388  HB2 TYR A 241     -17.472  40.010  -9.535  1.00  0.00           H
ATOM   1389  HD1 TYR A 241     -14.625  39.046  -9.392  1.00  0.00           H
ATOM   1390  HD2 TYR A 241     -15.995  43.084  -9.802  1.00  0.00           H
ATOM   1391  HE1 TYR A 241     -12.652  39.756  -8.272  1.00  0.00           H
ATOM   1392  HE2 TYR A 241     -13.907  43.809  -8.682  1.00  0.00           H
ATOM   1393  HH  TYR A 241     -12.084  43.325  -7.716  1.00  0.00           H
ATOM   1394  N   SER A 242     -17.263  40.929 -13.662  1.00  0.00           N
ATOM   1395  CA  SER A 242     -16.555  41.018 -14.906  1.00  0.00           C
ATOM   1396  C   SER A 242     -16.986  42.282 -15.698  1.00  0.00           C
ATOM   1397  O   SER A 242     -16.154  42.984 -16.179  1.00  0.00           O
ATOM   1398  CB  SER A 242     -16.628  39.801 -15.817  1.00  0.00           C
ATOM   1399  OG  SER A 242     -15.530  39.574 -16.706  1.00  0.00           O
ATOM   1400  HN  SER A 242     -17.977  40.233 -13.664  1.00  0.00           H
ATOM   1401  HA  SER A 242     -15.518  41.209 -14.671  1.00  0.00           H
ATOM   1402  HB1 SER A 242     -17.611  39.782 -16.336  1.00  0.00           H
ATOM   1403  HB2 SER A 242     -16.576  38.899 -15.170  1.00  0.00           H
ATOM   1404  HG1 SER A 242     -14.848  39.354 -16.068  1.00  0.00           H
ATOM   1405  N   ILE A 243     -18.311  42.585 -15.728  1.00  0.00           N
ATOM   1406  CA  ILE A 243     -18.859  43.811 -16.349  1.00  0.00           C
ATOM   1407  C   ILE A 243     -18.475  45.000 -15.541  1.00  0.00           C
ATOM   1408  O   ILE A 243     -18.250  46.086 -16.099  1.00  0.00           O
ATOM   1409  CB  ILE A 243     -20.373  43.675 -16.533  1.00  0.00           C
ATOM   1410  CG1 ILE A 243     -20.588  42.484 -17.485  1.00  0.00           C
ATOM   1411  CG2 ILE A 243     -21.107  44.982 -16.976  1.00  0.00           C
ATOM   1412  CD  ILE A 243     -19.814  42.537 -18.800  1.00  0.00           C
ATOM   1413  HN  ILE A 243     -18.984  42.003 -15.280  1.00  0.00           H
ATOM   1414  HA  ILE A 243     -18.360  43.967 -17.294  1.00  0.00           H
ATOM   1415  HB  ILE A 243     -20.815  43.392 -15.554  1.00  0.00           H
ATOM   1416 1HG1 ILE A 243     -21.657  42.542 -17.783  1.00  0.00           H
ATOM   1417 2HG1 ILE A 243     -20.319  41.509 -17.026  1.00  0.00           H
ATOM   1418 1HG2 ILE A 243     -20.797  45.314 -17.990  1.00  0.00           H
ATOM   1419 2HG2 ILE A 243     -21.025  45.711 -16.142  1.00  0.00           H
ATOM   1420 3HG2 ILE A 243     -22.187  44.727 -16.940  1.00  0.00           H
ATOM   1421  HD1 ILE A 243     -19.827  43.579 -19.185  1.00  0.00           H
ATOM   1422  HD2 ILE A 243     -20.229  41.860 -19.578  1.00  0.00           H
ATOM   1423  HD3 ILE A 243     -18.731  42.307 -18.699  1.00  0.00           H
ATOM   1424  N   VAL A 244     -18.423  44.874 -14.181  1.00  0.00           N
ATOM   1425  CA  VAL A 244     -17.965  45.978 -13.300  1.00  0.00           C
ATOM   1426  C   VAL A 244     -16.410  46.260 -13.398  1.00  0.00           C
ATOM   1427  O   VAL A 244     -15.944  47.367 -13.508  1.00  0.00           O
ATOM   1428  CB  VAL A 244     -18.514  45.749 -11.886  1.00  0.00           C
ATOM   1429  CG1 VAL A 244     -17.853  46.748 -10.943  1.00  0.00           C
ATOM   1430  CG2 VAL A 244     -20.037  46.036 -11.846  1.00  0.00           C
ATOM   1431  HN  VAL A 244     -18.765  44.019 -13.796  1.00  0.00           H
ATOM   1432  HA  VAL A 244     -18.490  46.861 -13.632  1.00  0.00           H
ATOM   1433  HB  VAL A 244     -18.405  44.733 -11.449  1.00  0.00           H
ATOM   1434 1HG1 VAL A 244     -18.528  47.024 -10.105  1.00  0.00           H
ATOM   1435 2HG1 VAL A 244     -17.623  47.737 -11.395  1.00  0.00           H
ATOM   1436 3HG1 VAL A 244     -16.872  46.358 -10.597  1.00  0.00           H
ATOM   1437 1HG2 VAL A 244     -20.200  47.107 -12.094  1.00  0.00           H
ATOM   1438 2HG2 VAL A 244     -20.524  45.817 -10.872  1.00  0.00           H
ATOM   1439 3HG2 VAL A 244     -20.632  45.424 -12.558  1.00  0.00           H
ATOM   1440  N   SER A 245     -15.556  45.217 -13.416  1.00  0.00           N
ATOM   1441  CA  SER A 245     -14.077  45.395 -13.621  1.00  0.00           C
ATOM   1442  C   SER A 245     -13.684  45.881 -15.011  1.00  0.00           C
ATOM   1443  O   SER A 245     -12.773  46.709 -15.167  1.00  0.00           O
ATOM   1444  CB  SER A 245     -13.337  44.048 -13.563  1.00  0.00           C
ATOM   1445  OG  SER A 245     -13.367  43.511 -12.269  1.00  0.00           O
ATOM   1446  HN  SER A 245     -15.953  44.328 -13.200  1.00  0.00           H
ATOM   1447  HA  SER A 245     -13.634  46.036 -12.873  1.00  0.00           H
ATOM   1448  HB1 SER A 245     -12.291  44.198 -13.905  1.00  0.00           H
ATOM   1449  HB2 SER A 245     -13.861  43.403 -14.300  1.00  0.00           H
ATOM   1450  HG1 SER A 245     -14.144  42.951 -12.196  1.00  0.00           H
ATOM   1451  N   LEU A 246     -14.348  45.426 -16.083  1.00  0.00           N
ATOM   1452  CA  LEU A 246     -14.322  46.199 -17.336  1.00  0.00           C
ATOM   1453  C   LEU A 246     -14.784  47.604 -17.306  1.00  0.00           C
ATOM   1454  O   LEU A 246     -14.094  48.473 -17.838  1.00  0.00           O
ATOM   1455  CB  LEU A 246     -15.022  45.368 -18.458  1.00  0.00           C
ATOM   1456  CG  LEU A 246     -15.126  45.820 -19.947  1.00  0.00           C
ATOM   1457  CD1 LEU A 246     -15.101  44.574 -20.822  1.00  0.00           C
ATOM   1458  CD2 LEU A 246     -16.259  46.768 -20.264  1.00  0.00           C
ATOM   1459  HN  LEU A 246     -15.065  44.736 -16.099  1.00  0.00           H
ATOM   1460  HA  LEU A 246     -13.321  46.238 -17.741  1.00  0.00           H
ATOM   1461  HB1 LEU A 246     -16.026  45.068 -18.091  1.00  0.00           H
ATOM   1462  HB2 LEU A 246     -14.488  44.396 -18.524  1.00  0.00           H
ATOM   1463  HG  LEU A 246     -14.158  46.309 -20.186  1.00  0.00           H
ATOM   1464 1HD1 LEU A 246     -15.800  43.817 -20.406  1.00  0.00           H
ATOM   1465 2HD1 LEU A 246     -14.109  44.074 -20.843  1.00  0.00           H
ATOM   1466 3HD1 LEU A 246     -15.440  44.847 -21.844  1.00  0.00           H
ATOM   1467 1HD2 LEU A 246     -16.235  47.098 -21.324  1.00  0.00           H
ATOM   1468 2HD2 LEU A 246     -16.188  47.614 -19.548  1.00  0.00           H
ATOM   1469 3HD2 LEU A 246     -17.222  46.226 -20.138  1.00  0.00           H
ATOM   1470  N   MET A 247     -15.880  47.947 -16.708  1.00  0.00           N
ATOM   1471  CA  MET A 247     -16.316  49.331 -16.506  1.00  0.00           C
ATOM   1472  C   MET A 247     -15.282  50.232 -15.821  1.00  0.00           C
ATOM   1473  O   MET A 247     -15.068  51.376 -16.277  1.00  0.00           O
ATOM   1474  CB  MET A 247     -17.685  49.477 -15.779  1.00  0.00           C
ATOM   1475  CG  MET A 247     -18.058  50.910 -15.422  1.00  0.00           C
ATOM   1476  SD  MET A 247     -17.491  51.554 -13.842  1.00  0.00           S
ATOM   1477  CE  MET A 247     -18.376  50.447 -12.749  1.00  0.00           C
ATOM   1478  HN  MET A 247     -16.542  47.309 -16.322  1.00  0.00           H
ATOM   1479  HA  MET A 247     -16.455  49.802 -17.468  1.00  0.00           H
ATOM   1480  HB1 MET A 247     -17.704  48.804 -14.896  1.00  0.00           H
ATOM   1481  HB2 MET A 247     -18.498  49.122 -16.447  1.00  0.00           H
ATOM   1482  HG1 MET A 247     -19.166  50.993 -15.409  1.00  0.00           H
ATOM   1483  HG2 MET A 247     -17.835  51.630 -16.238  1.00  0.00           H
ATOM   1484  HE1 MET A 247     -18.270  50.596 -11.653  1.00  0.00           H
ATOM   1485  HE2 MET A 247     -17.935  49.453 -12.977  1.00  0.00           H
ATOM   1486  HE3 MET A 247     -19.455  50.517 -13.002  1.00  0.00           H
ATOM   1487  N   TYR A 248     -14.626  49.714 -14.754  1.00  0.00           N
ATOM   1488  CA  TYR A 248     -13.537  50.400 -14.120  1.00  0.00           C
ATOM   1489  C   TYR A 248     -12.276  50.443 -14.922  1.00  0.00           C
ATOM   1490  O   TYR A 248     -11.580  51.433 -14.943  1.00  0.00           O
ATOM   1491  CB  TYR A 248     -13.276  49.665 -12.750  1.00  0.00           C
ATOM   1492  CG  TYR A 248     -14.283  50.052 -11.648  1.00  0.00           C
ATOM   1493  CD1 TYR A 248     -14.942  49.111 -10.875  1.00  0.00           C
ATOM   1494  CD2 TYR A 248     -14.499  51.441 -11.415  1.00  0.00           C
ATOM   1495  CE1 TYR A 248     -15.628  49.484  -9.709  1.00  0.00           C
ATOM   1496  CE2 TYR A 248     -15.159  51.815 -10.214  1.00  0.00           C
ATOM   1497  CZ  TYR A 248     -15.783  50.798  -9.366  1.00  0.00           C
ATOM   1498  OH  TYR A 248     -16.386  51.133  -8.160  1.00  0.00           O
ATOM   1499  HN  TYR A 248     -14.988  48.880 -14.343  1.00  0.00           H
ATOM   1500  HA  TYR A 248     -13.737  51.434 -13.878  1.00  0.00           H
ATOM   1501  HB1 TYR A 248     -12.245  49.888 -12.402  1.00  0.00           H
ATOM   1502  HB2 TYR A 248     -13.319  48.560 -12.860  1.00  0.00           H
ATOM   1503  HD1 TYR A 248     -14.688  48.064 -10.948  1.00  0.00           H
ATOM   1504  HD2 TYR A 248     -13.967  52.216 -11.944  1.00  0.00           H
ATOM   1505  HE1 TYR A 248     -16.003  48.713  -9.051  1.00  0.00           H
ATOM   1506  HE2 TYR A 248     -15.184  52.832  -9.851  1.00  0.00           H
ATOM   1507  HH  TYR A 248     -16.223  52.059  -7.964  1.00  0.00           H
ATOM   1508  N   PHE A 249     -11.843  49.362 -15.599  1.00  0.00           N
ATOM   1509  CA  PHE A 249     -10.649  49.454 -16.456  1.00  0.00           C
ATOM   1510  C   PHE A 249     -10.685  50.231 -17.766  1.00  0.00           C
ATOM   1511  O   PHE A 249      -9.669  50.872 -18.188  1.00  0.00           O
ATOM   1512  CB  PHE A 249     -10.057  47.994 -16.711  1.00  0.00           C
ATOM   1513  CG  PHE A 249      -8.865  47.935 -17.776  1.00  0.00           C
ATOM   1514  CD1 PHE A 249      -8.992  47.333 -19.020  1.00  0.00           C
ATOM   1515  CD2 PHE A 249      -7.649  48.661 -17.598  1.00  0.00           C
ATOM   1516  CE1 PHE A 249      -7.958  47.374 -19.988  1.00  0.00           C
ATOM   1517  CE2 PHE A 249      -6.563  48.704 -18.492  1.00  0.00           C
ATOM   1518  CZ  PHE A 249      -6.761  48.050 -19.690  1.00  0.00           C
ATOM   1519  HN  PHE A 249     -12.462  48.581 -15.634  1.00  0.00           H
ATOM   1520  HA  PHE A 249      -9.804  49.921 -15.972  1.00  0.00           H
ATOM   1521  HB1 PHE A 249     -10.886  47.388 -17.137  1.00  0.00           H
ATOM   1522  HB2 PHE A 249      -9.915  47.498 -15.727  1.00  0.00           H
ATOM   1523  HD1 PHE A 249      -9.957  46.891 -19.214  1.00  0.00           H
ATOM   1524  HD2 PHE A 249      -7.557  49.120 -16.624  1.00  0.00           H
ATOM   1525  HE1 PHE A 249      -8.184  46.887 -20.925  1.00  0.00           H
ATOM   1526  HE2 PHE A 249      -5.660  49.246 -18.252  1.00  0.00           H
ATOM   1527  HZ  PHE A 249      -5.983  48.102 -20.437  1.00  0.00           H
ATOM   1528  N   ILE A 250     -11.913  50.347 -18.383  1.00  0.00           N
ATOM   1529  CA  ILE A 250     -12.171  51.125 -19.573  1.00  0.00           C
ATOM   1530  C   ILE A 250     -12.556  52.580 -19.153  1.00  0.00           C
ATOM   1531  O   ILE A 250     -12.200  53.580 -19.775  1.00  0.00           O
ATOM   1532  CB  ILE A 250     -13.368  50.489 -20.443  1.00  0.00           C
ATOM   1533  CG1 ILE A 250     -13.001  49.069 -20.976  1.00  0.00           C
ATOM   1534  CG2 ILE A 250     -13.640  51.375 -21.689  1.00  0.00           C
ATOM   1535  CD  ILE A 250     -11.593  48.849 -21.581  1.00  0.00           C
ATOM   1536  HN  ILE A 250     -12.655  49.825 -17.971  1.00  0.00           H
ATOM   1537  HA  ILE A 250     -11.289  51.259 -20.181  1.00  0.00           H
ATOM   1538  HB  ILE A 250     -14.249  50.275 -19.800  1.00  0.00           H
ATOM   1539 1HG1 ILE A 250     -13.753  48.704 -21.708  1.00  0.00           H
ATOM   1540 2HG1 ILE A 250     -13.015  48.435 -20.063  1.00  0.00           H
ATOM   1541 1HG2 ILE A 250     -12.685  51.441 -22.255  1.00  0.00           H
ATOM   1542 2HG2 ILE A 250     -13.936  52.385 -21.333  1.00  0.00           H
ATOM   1543 3HG2 ILE A 250     -14.408  50.932 -22.359  1.00  0.00           H
ATOM   1544  HD1 ILE A 250     -11.307  47.777 -21.618  1.00  0.00           H
ATOM   1545  HD2 ILE A 250     -10.837  49.259 -20.877  1.00  0.00           H
ATOM   1546  HD3 ILE A 250     -11.530  49.326 -22.582  1.00  0.00           H
ATOM   1547  N   GLY A 251     -13.297  52.728 -18.041  1.00  0.00           N
ATOM   1548  CA  GLY A 251     -13.406  53.989 -17.348  1.00  0.00           C
ATOM   1549  C   GLY A 251     -12.097  54.689 -16.980  1.00  0.00           C
ATOM   1550  O   GLY A 251     -12.062  55.877 -17.119  1.00  0.00           O
ATOM   1551  HN  GLY A 251     -13.903  52.031 -17.664  1.00  0.00           H
ATOM   1552  HA1 GLY A 251     -14.005  53.835 -16.463  1.00  0.00           H
ATOM   1553  HA2 GLY A 251     -13.869  54.684 -18.033  1.00  0.00           H
ATOM   1554  N   PHE A 252     -11.094  53.983 -16.384  1.00  0.00           N
ATOM   1555  CA  PHE A 252      -9.767  54.390 -16.279  1.00  0.00           C
ATOM   1556  C   PHE A 252      -9.184  54.837 -17.683  1.00  0.00           C
ATOM   1557  O   PHE A 252      -8.623  55.910 -17.711  1.00  0.00           O
ATOM   1558  CB  PHE A 252      -8.937  53.340 -15.541  1.00  0.00           C
ATOM   1559  CG  PHE A 252      -7.388  53.429 -15.673  1.00  0.00           C
ATOM   1560  CD1 PHE A 252      -6.772  54.576 -15.124  1.00  0.00           C
ATOM   1561  CD2 PHE A 252      -6.666  52.428 -16.324  1.00  0.00           C
ATOM   1562  CE1 PHE A 252      -5.400  54.697 -15.189  1.00  0.00           C
ATOM   1563  CE2 PHE A 252      -5.275  52.574 -16.334  1.00  0.00           C
ATOM   1564  CZ  PHE A 252      -4.684  53.673 -15.718  1.00  0.00           C
ATOM   1565  HN  PHE A 252     -11.332  53.119 -15.948  1.00  0.00           H
ATOM   1566  HA  PHE A 252      -9.828  55.333 -15.758  1.00  0.00           H
ATOM   1567  HB1 PHE A 252      -9.172  52.352 -15.988  1.00  0.00           H
ATOM   1568  HB2 PHE A 252      -9.132  53.385 -14.447  1.00  0.00           H
ATOM   1569  HD1 PHE A 252      -7.369  55.321 -14.618  1.00  0.00           H
ATOM   1570  HD2 PHE A 252      -7.210  51.564 -16.678  1.00  0.00           H
ATOM   1571  HE1 PHE A 252      -4.902  55.578 -14.814  1.00  0.00           H
ATOM   1572  HE2 PHE A 252      -4.609  51.958 -16.920  1.00  0.00           H
ATOM   1573  HZ  PHE A 252      -3.608  53.747 -15.774  1.00  0.00           H
ATOM   1574  N   LEU A 253      -9.310  54.041 -18.774  1.00  0.00           N
ATOM   1575  CA  LEU A 253      -8.648  54.292 -19.996  1.00  0.00           C
ATOM   1576  C   LEU A 253      -9.039  55.612 -20.776  1.00  0.00           C
ATOM   1577  O   LEU A 253      -8.217  56.294 -21.472  1.00  0.00           O
ATOM   1578  CB  LEU A 253      -8.804  53.060 -20.907  1.00  0.00           C
ATOM   1579  CG  LEU A 253      -8.030  52.999 -22.211  1.00  0.00           C
ATOM   1580  CD1 LEU A 253      -6.624  52.610 -21.792  1.00  0.00           C
ATOM   1581  CD2 LEU A 253      -8.518  51.869 -23.183  1.00  0.00           C
ATOM   1582  HN  LEU A 253      -9.801  53.174 -18.777  1.00  0.00           H
ATOM   1583  HA  LEU A 253      -7.622  54.461 -19.705  1.00  0.00           H
ATOM   1584  HB1 LEU A 253      -9.909  53.035 -21.016  1.00  0.00           H
ATOM   1585  HB2 LEU A 253      -8.490  52.188 -20.295  1.00  0.00           H
ATOM   1586  HG  LEU A 253      -8.082  53.988 -22.715  1.00  0.00           H
ATOM   1587 1HD1 LEU A 253      -5.939  52.849 -22.633  1.00  0.00           H
ATOM   1588 2HD1 LEU A 253      -6.429  51.560 -21.484  1.00  0.00           H
ATOM   1589 3HD1 LEU A 253      -6.371  53.230 -20.905  1.00  0.00           H
ATOM   1590 1HD2 LEU A 253      -8.535  50.940 -22.574  1.00  0.00           H
ATOM   1591 2HD2 LEU A 253      -7.781  51.849 -24.015  1.00  0.00           H
ATOM   1592 3HD2 LEU A 253      -9.552  52.085 -23.526  1.00  0.00           H
ATOM   1593  N   LEU A 254     -10.319  56.036 -20.623  1.00  0.00           N
ATOM   1594  CA  LEU A 254     -10.778  57.215 -21.312  1.00  0.00           C
ATOM   1595  C   LEU A 254     -10.824  58.485 -20.512  1.00  0.00           C
ATOM   1596  O   LEU A 254     -11.309  59.502 -20.988  1.00  0.00           O
ATOM   1597  CB  LEU A 254     -12.221  57.081 -21.920  1.00  0.00           C
ATOM   1598  CG  LEU A 254     -12.592  55.692 -22.518  1.00  0.00           C
ATOM   1599  CD1 LEU A 254     -14.073  55.713 -23.001  1.00  0.00           C
ATOM   1600  CD2 LEU A 254     -11.609  55.277 -23.627  1.00  0.00           C
ATOM   1601  HN  LEU A 254     -10.944  55.457 -20.106  1.00  0.00           H
ATOM   1602  HA  LEU A 254     -10.165  57.414 -22.179  1.00  0.00           H
ATOM   1603  HB1 LEU A 254     -12.392  57.887 -22.665  1.00  0.00           H
ATOM   1604  HB2 LEU A 254     -12.949  57.146 -21.083  1.00  0.00           H
ATOM   1605  HG  LEU A 254     -12.553  54.892 -21.747  1.00  0.00           H
ATOM   1606 1HD1 LEU A 254     -14.240  56.621 -23.618  1.00  0.00           H
ATOM   1607 2HD1 LEU A 254     -14.332  54.823 -23.615  1.00  0.00           H
ATOM   1608 3HD1 LEU A 254     -14.762  55.667 -22.130  1.00  0.00           H
ATOM   1609 1HD2 LEU A 254     -11.916  54.218 -23.769  1.00  0.00           H
ATOM   1610 2HD2 LEU A 254     -10.551  55.255 -23.287  1.00  0.00           H
ATOM   1611 3HD2 LEU A 254     -11.775  55.911 -24.523  1.00  0.00           H
ATOM   1612  N   GLY A 255     -10.303  58.401 -19.221  1.00  0.00           N
ATOM   1613  CA  GLY A 255     -10.308  59.466 -18.224  1.00  0.00           C
ATOM   1614  C   GLY A 255     -11.662  59.890 -17.707  1.00  0.00           C
ATOM   1615  O   GLY A 255     -12.663  59.612 -18.302  1.00  0.00           O
ATOM   1616  HN  GLY A 255      -9.978  57.499 -18.945  1.00  0.00           H
ATOM   1617  HA1 GLY A 255      -9.835  60.269 -18.770  1.00  0.00           H
ATOM   1618  HA2 GLY A 255      -9.818  59.078 -17.344  1.00  0.00           H
ATOM   1619  N   ASP A 256     -11.711  60.565 -16.557  1.00  0.00           N
ATOM   1620  CA  ASP A 256     -12.854  60.850 -15.724  1.00  0.00           C
ATOM   1621  C   ASP A 256     -14.257  60.859 -16.328  1.00  0.00           C
ATOM   1622  O   ASP A 256     -14.623  61.541 -17.285  1.00  0.00           O
ATOM   1623  CB  ASP A 256     -12.687  62.260 -15.035  1.00  0.00           C
ATOM   1624  CG  ASP A 256     -11.347  62.457 -14.355  1.00  0.00           C
ATOM   1625  OD1 ASP A 256     -10.914  63.567 -14.161  1.00  0.00           O
ATOM   1626  OD2 ASP A 256     -10.821  61.372 -13.897  1.00  0.00           O
ATOM   1627  HN  ASP A 256     -10.856  60.801 -16.101  1.00  0.00           H
ATOM   1628  HA  ASP A 256     -12.800  60.090 -14.957  1.00  0.00           H
ATOM   1629  HB1 ASP A 256     -13.473  62.462 -14.276  1.00  0.00           H
ATOM   1630  HB2 ASP A 256     -12.826  63.047 -15.807  1.00  0.00           H
ATOM   1631  N   SER A 257     -15.210  60.060 -15.670  1.00  0.00           N
ATOM   1632  CA  SER A 257     -16.567  60.067 -16.159  1.00  0.00           C
ATOM   1633  C   SER A 257     -17.320  61.338 -15.862  1.00  0.00           C
ATOM   1634  O   SER A 257     -17.463  61.876 -14.749  1.00  0.00           O
ATOM   1635  CB  SER A 257     -17.329  58.899 -15.429  1.00  0.00           C
ATOM   1636  OG  SER A 257     -18.642  58.677 -15.903  1.00  0.00           O
ATOM   1637  HN  SER A 257     -14.953  59.533 -14.864  1.00  0.00           H
ATOM   1638  HA  SER A 257     -16.560  60.000 -17.238  1.00  0.00           H
ATOM   1639  HB1 SER A 257     -17.350  59.092 -14.335  1.00  0.00           H
ATOM   1640  HB2 SER A 257     -16.716  57.976 -15.518  1.00  0.00           H
ATOM   1641  HG1 SER A 257     -18.538  58.612 -16.856  1.00  0.00           H
ATOM   1642  N   THR A 258     -17.953  61.847 -16.964  1.00  0.00           N
ATOM   1643  CA  THR A 258     -18.489  63.154 -16.869  1.00  0.00           C
ATOM   1644  C   THR A 258     -20.042  63.124 -16.576  1.00  0.00           C
ATOM   1645  O   THR A 258     -20.554  64.250 -16.320  1.00  0.00           O
ATOM   1646  CB  THR A 258     -18.249  64.018 -18.101  1.00  0.00           C
ATOM   1647  CG2 THR A 258     -16.765  64.336 -18.127  1.00  0.00           C
ATOM   1648  OG1 THR A 258     -18.673  63.405 -19.300  1.00  0.00           O
ATOM   1649  HN  THR A 258     -17.881  61.434 -17.868  1.00  0.00           H
ATOM   1650  HA  THR A 258     -18.130  63.639 -15.974  1.00  0.00           H
ATOM   1651  HB  THR A 258     -18.754  64.992 -17.931  1.00  0.00           H
ATOM   1652  HG1 THR A 258     -18.215  62.560 -19.306  1.00  0.00           H
ATOM   1653 1HG2 THR A 258     -16.004  63.552 -18.325  1.00  0.00           H
ATOM   1654 2HG2 THR A 258     -16.331  64.957 -17.315  1.00  0.00           H
ATOM   1655 3HG2 THR A 258     -16.787  65.037 -18.989  1.00  0.00           H
ATOM   1656  N   ALA A 259     -20.664  61.920 -16.451  1.00  0.00           N
ATOM   1657  CA  ALA A 259     -22.065  61.679 -16.074  1.00  0.00           C
ATOM   1658  C   ALA A 259     -22.416  62.339 -14.695  1.00  0.00           C
ATOM   1659  O   ALA A 259     -23.432  62.912 -14.448  1.00  0.00           O
ATOM   1660  CB  ALA A 259     -22.177  60.166 -15.960  1.00  0.00           C
ATOM   1661  HN  ALA A 259     -20.088  61.128 -16.639  1.00  0.00           H
ATOM   1662  HA  ALA A 259     -22.781  62.028 -16.803  1.00  0.00           H
ATOM   1663  HB1 ALA A 259     -21.887  59.702 -16.927  1.00  0.00           H
ATOM   1664  HB2 ALA A 259     -23.228  59.846 -15.792  1.00  0.00           H
ATOM   1665  HB3 ALA A 259     -21.427  59.797 -15.229  1.00  0.00           H
ATOM   1666  N   CYS A 260     -21.419  62.372 -13.691  1.00  0.00           N
ATOM   1667  CA  CYS A 260     -21.541  63.030 -12.419  1.00  0.00           C
ATOM   1668  C   CYS A 260     -21.696  64.523 -12.586  1.00  0.00           C
ATOM   1669  O   CYS A 260     -22.481  65.126 -11.913  1.00  0.00           O
ATOM   1670  CB  CYS A 260     -20.233  62.727 -11.621  1.00  0.00           C
ATOM   1671  SG  CYS A 260     -20.334  63.389  -9.918  1.00  0.00           S
ATOM   1672  HN  CYS A 260     -20.696  61.721 -13.907  1.00  0.00           H
ATOM   1673  HA  CYS A 260     -22.419  62.609 -11.953  1.00  0.00           H
ATOM   1674  HB1 CYS A 260     -19.392  63.181 -12.187  1.00  0.00           H
ATOM   1675  HB2 CYS A 260     -20.096  61.628 -11.529  1.00  0.00           H
ATOM   1676  N   ASN A 261     -20.885  65.090 -13.475  1.00  0.00           N
ATOM   1677  CA  ASN A 261     -20.907  66.504 -13.640  1.00  0.00           C
ATOM   1678  C   ASN A 261     -22.137  67.190 -14.097  1.00  0.00           C
ATOM   1679  O   ASN A 261     -22.557  68.201 -13.606  1.00  0.00           O
ATOM   1680  CB  ASN A 261     -19.738  66.821 -14.630  1.00  0.00           C
ATOM   1681  CG  ASN A 261     -18.423  66.019 -14.406  1.00  0.00           C
ATOM   1682  ND2 ASN A 261     -17.477  66.307 -15.335  1.00  0.00           N
ATOM   1683  OD1 ASN A 261     -18.265  65.176 -13.578  1.00  0.00           O
ATOM   1684  HN  ASN A 261     -20.190  64.512 -13.895  1.00  0.00           H
ATOM   1685  HA  ASN A 261     -20.664  66.943 -12.683  1.00  0.00           H
ATOM   1686  HB1 ASN A 261     -19.410  67.877 -14.734  1.00  0.00           H
ATOM   1687  HB2 ASN A 261     -20.060  66.530 -15.653  1.00  0.00           H
ATOM   1688 1HD2 ASN A 261     -17.755  67.007 -15.993  1.00  0.00           H
ATOM   1689 2HD2 ASN A 261     -16.598  65.839 -15.422  1.00  0.00           H
ATOM   1690  N   LYS A 262     -22.704  66.561 -15.127  1.00  0.00           N
ATOM   1691  CA  LYS A 262     -23.528  67.161 -16.128  1.00  0.00           C
ATOM   1692  C   LYS A 262     -23.114  68.445 -16.859  1.00  0.00           C
ATOM   1693  O   LYS A 262     -21.954  68.878 -16.737  1.00  0.00           O
ATOM   1694  CB  LYS A 262     -24.941  67.217 -15.629  1.00  0.00           C
ATOM   1695  CG  LYS A 262     -25.466  65.893 -14.945  1.00  0.00           C
ATOM   1696  CD  LYS A 262     -27.061  65.812 -14.937  1.00  0.00           C
ATOM   1697  CE  LYS A 262     -27.794  67.014 -14.421  1.00  0.00           C
ATOM   1698  NZ  LYS A 262     -27.478  67.215 -13.014  1.00  0.00           N
ATOM   1699  HN  LYS A 262     -22.266  65.669 -15.210  1.00  0.00           H
ATOM   1700  HA  LYS A 262     -23.536  66.435 -16.929  1.00  0.00           H
ATOM   1701  HB1 LYS A 262     -25.755  67.472 -16.340  1.00  0.00           H
ATOM   1702  HB2 LYS A 262     -25.011  67.865 -14.730  1.00  0.00           H
ATOM   1703  HG1 LYS A 262     -25.010  65.685 -13.954  1.00  0.00           H
ATOM   1704  HG2 LYS A 262     -25.170  65.031 -15.581  1.00  0.00           H
ATOM   1705  HD1 LYS A 262     -27.306  64.835 -14.467  1.00  0.00           H
ATOM   1706  HD2 LYS A 262     -27.287  65.809 -16.024  1.00  0.00           H
ATOM   1707  HE1 LYS A 262     -28.898  66.912 -14.499  1.00  0.00           H
ATOM   1708  HE2 LYS A 262     -27.488  67.950 -14.934  1.00  0.00           H
ATOM   1709  HZ1 LYS A 262     -27.771  66.405 -12.434  1.00  0.00           H
ATOM   1710  HZ2 LYS A 262     -27.910  68.067 -12.602  1.00  0.00           H
ATOM   1711  HZ3 LYS A 262     -26.454  67.387 -12.945  1.00  0.00           H
ATOM   1712  N   ALA A 263     -24.007  69.163 -17.605  1.00  0.00           N
ATOM   1713  CA  ALA A 263     -23.698  70.263 -18.473  1.00  0.00           C
ATOM   1714  C   ALA A 263     -23.259  71.595 -17.784  1.00  0.00           C
ATOM   1715  O   ALA A 263     -22.418  72.266 -18.318  1.00  0.00           O
ATOM   1716  CB  ALA A 263     -24.824  70.543 -19.450  1.00  0.00           C
ATOM   1717  HN  ALA A 263     -24.855  68.745 -17.922  1.00  0.00           H
ATOM   1718  HA  ALA A 263     -22.823  70.023 -19.059  1.00  0.00           H
ATOM   1719  HB1 ALA A 263     -25.769  70.791 -18.921  1.00  0.00           H
ATOM   1720  HB2 ALA A 263     -25.053  69.672 -20.102  1.00  0.00           H
ATOM   1721  HB3 ALA A 263     -24.546  71.405 -20.092  1.00  0.00           H
ATOM   1722  N   ASP A 264     -23.774  71.911 -16.487  1.00  0.00           N
ATOM   1723  CA  ASP A 264     -23.295  73.052 -15.802  1.00  0.00           C
ATOM   1724  C   ASP A 264     -22.162  72.664 -14.798  1.00  0.00           C
ATOM   1725  O   ASP A 264     -21.622  73.512 -14.074  1.00  0.00           O
ATOM   1726  CB  ASP A 264     -24.406  73.748 -14.922  1.00  0.00           C
ATOM   1727  CG  ASP A 264     -25.516  74.432 -15.715  1.00  0.00           C
ATOM   1728  OD1 ASP A 264     -26.507  74.809 -15.111  1.00  0.00           O
ATOM   1729  OD2 ASP A 264     -25.380  74.603 -16.966  1.00  0.00           O
ATOM   1730  HN  ASP A 264     -24.456  71.283 -16.122  1.00  0.00           H
ATOM   1731  HA  ASP A 264     -22.851  73.802 -16.440  1.00  0.00           H
ATOM   1732  HB1 ASP A 264     -23.965  74.554 -14.297  1.00  0.00           H
ATOM   1733  HB2 ASP A 264     -24.873  72.971 -14.281  1.00  0.00           H
ATOM   1734  N   GLU A 265     -21.816  71.344 -14.708  1.00  0.00           N
ATOM   1735  CA  GLU A 265     -20.586  70.795 -14.093  1.00  0.00           C
ATOM   1736  C   GLU A 265     -20.617  70.613 -12.586  1.00  0.00           C
ATOM   1737  O   GLU A 265     -19.552  70.515 -11.927  1.00  0.00           O
ATOM   1738  CB  GLU A 265     -19.305  71.382 -14.759  1.00  0.00           C
ATOM   1739  CG  GLU A 265     -19.185  71.074 -16.291  1.00  0.00           C
ATOM   1740  CD  GLU A 265     -18.003  71.635 -16.962  1.00  0.00           C
ATOM   1741  OE1 GLU A 265     -17.708  70.992 -18.064  1.00  0.00           O
ATOM   1742  OE2 GLU A 265     -17.295  72.580 -16.666  1.00  0.00           O
ATOM   1743  HN  GLU A 265     -22.325  70.734 -15.311  1.00  0.00           H
ATOM   1744  HA  GLU A 265     -20.507  69.764 -14.405  1.00  0.00           H
ATOM   1745  HB1 GLU A 265     -18.406  71.105 -14.167  1.00  0.00           H
ATOM   1746  HB2 GLU A 265     -19.268  72.468 -14.532  1.00  0.00           H
ATOM   1747  HG1 GLU A 265     -20.083  71.538 -16.753  1.00  0.00           H
ATOM   1748  HG2 GLU A 265     -19.275  69.981 -16.473  1.00  0.00           H
ATOM   1749  N   LYS A 266     -21.818  70.724 -11.924  1.00  0.00           N
ATOM   1750  CA  LYS A 266     -21.842  70.588 -10.460  1.00  0.00           C
ATOM   1751  C   LYS A 266     -21.841  69.090 -10.106  1.00  0.00           C
ATOM   1752  O   LYS A 266     -21.978  68.249 -10.902  1.00  0.00           O
ATOM   1753  CB  LYS A 266     -23.041  71.271  -9.744  1.00  0.00           C
ATOM   1754  CG  LYS A 266     -24.372  70.613 -10.120  1.00  0.00           C
ATOM   1755  CD  LYS A 266     -25.455  71.679 -10.105  1.00  0.00           C
ATOM   1756  CE  LYS A 266     -26.690  71.257 -10.912  1.00  0.00           C
ATOM   1757  NZ  LYS A 266     -27.675  72.303 -10.911  1.00  0.00           N
ATOM   1758  HN  LYS A 266     -22.686  70.731 -12.414  1.00  0.00           H
ATOM   1759  HA  LYS A 266     -20.945  71.037 -10.058  1.00  0.00           H
ATOM   1760  HB1 LYS A 266     -23.077  72.274 -10.218  1.00  0.00           H
ATOM   1761  HB2 LYS A 266     -22.773  71.544  -8.701  1.00  0.00           H
ATOM   1762  HG1 LYS A 266     -24.785  69.735  -9.580  1.00  0.00           H
ATOM   1763  HG2 LYS A 266     -24.303  70.316 -11.188  1.00  0.00           H
ATOM   1764  HD1 LYS A 266     -24.998  72.593 -10.541  1.00  0.00           H
ATOM   1765  HD2 LYS A 266     -25.644  71.692  -9.010  1.00  0.00           H
ATOM   1766  HE1 LYS A 266     -27.187  70.448 -10.335  1.00  0.00           H
ATOM   1767  HE2 LYS A 266     -26.466  71.060 -11.982  1.00  0.00           H
ATOM   1768  HZ1 LYS A 266     -28.573  71.818 -11.108  1.00  0.00           H
ATOM   1769  HZ2 LYS A 266     -27.486  73.041 -11.619  1.00  0.00           H
ATOM   1770  HZ3 LYS A 266     -27.782  72.727  -9.968  1.00  0.00           H
ATOM   1771  N   LEU A 267     -21.615  68.741  -8.819  1.00  0.00           N
ATOM   1772  CA  LEU A 267     -21.764  67.433  -8.250  1.00  0.00           C
ATOM   1773  C   LEU A 267     -23.204  67.001  -8.387  1.00  0.00           C
ATOM   1774  O   LEU A 267     -24.131  67.707  -7.958  1.00  0.00           O
ATOM   1775  CB  LEU A 267     -21.346  67.445  -6.726  1.00  0.00           C
ATOM   1776  CG  LEU A 267     -21.717  66.180  -5.864  1.00  0.00           C
ATOM   1777  CD1 LEU A 267     -20.833  64.953  -6.330  1.00  0.00           C
ATOM   1778  CD2 LEU A 267     -21.415  66.489  -4.378  1.00  0.00           C
ATOM   1779  HN  LEU A 267     -21.504  69.523  -8.211  1.00  0.00           H
ATOM   1780  HA  LEU A 267     -21.155  66.764  -8.841  1.00  0.00           H
ATOM   1781  HB1 LEU A 267     -21.862  68.319  -6.273  1.00  0.00           H
ATOM   1782  HB2 LEU A 267     -20.244  67.546  -6.624  1.00  0.00           H
ATOM   1783  HG  LEU A 267     -22.775  65.882  -6.031  1.00  0.00           H
ATOM   1784 1HD1 LEU A 267     -19.759  65.222  -6.236  1.00  0.00           H
ATOM   1785 2HD1 LEU A 267     -20.906  64.687  -7.406  1.00  0.00           H
ATOM   1786 3HD1 LEU A 267     -21.050  64.112  -5.636  1.00  0.00           H
ATOM   1787 1HD2 LEU A 267     -21.698  65.602  -3.773  1.00  0.00           H
ATOM   1788 2HD2 LEU A 267     -22.031  67.367  -4.087  1.00  0.00           H
ATOM   1789 3HD2 LEU A 267     -20.329  66.656  -4.212  1.00  0.00           H
ATOM   1790  N   GLU A 268     -23.437  65.865  -9.075  1.00  0.00           N
ATOM   1791  CA  GLU A 268     -24.773  65.246  -9.104  1.00  0.00           C
ATOM   1792  C   GLU A 268     -25.272  64.723  -7.820  1.00  0.00           C
ATOM   1793  O   GLU A 268     -24.802  63.668  -7.368  1.00  0.00           O
ATOM   1794  CB  GLU A 268     -24.930  64.130 -10.208  1.00  0.00           C
ATOM   1795  CG  GLU A 268     -26.350  63.485 -10.381  1.00  0.00           C
ATOM   1796  CD  GLU A 268     -27.427  64.588 -10.752  1.00  0.00           C
ATOM   1797  OE1 GLU A 268     -27.886  64.686 -11.941  1.00  0.00           O
ATOM   1798  OE2 GLU A 268     -27.823  65.420  -9.903  1.00  0.00           O
ATOM   1799  HN  GLU A 268     -22.697  65.400  -9.552  1.00  0.00           H
ATOM   1800  HA  GLU A 268     -25.486  66.011  -9.375  1.00  0.00           H
ATOM   1801  HB1 GLU A 268     -24.164  63.339 -10.056  1.00  0.00           H
ATOM   1802  HB2 GLU A 268     -24.740  64.600 -11.197  1.00  0.00           H
ATOM   1803  HG1 GLU A 268     -26.681  62.808  -9.565  1.00  0.00           H
ATOM   1804  HG2 GLU A 268     -26.238  62.695 -11.153  1.00  0.00           H
ATOM   1805  N   LEU A 269     -26.313  65.374  -7.245  1.00  0.00           N
ATOM   1806  CA  LEU A 269     -26.852  64.944  -5.986  1.00  0.00           C
ATOM   1807  C   LEU A 269     -28.079  63.994  -6.249  1.00  0.00           C
ATOM   1808  O   LEU A 269     -28.446  63.311  -5.304  1.00  0.00           O
ATOM   1809  CB  LEU A 269     -27.236  66.102  -4.995  1.00  0.00           C
ATOM   1810  CG  LEU A 269     -26.103  67.004  -4.541  1.00  0.00           C
ATOM   1811  CD1 LEU A 269     -26.640  68.462  -4.213  1.00  0.00           C
ATOM   1812  CD2 LEU A 269     -25.402  66.401  -3.353  1.00  0.00           C
ATOM   1813  HN  LEU A 269     -26.639  66.178  -7.736  1.00  0.00           H
ATOM   1814  HA  LEU A 269     -26.106  64.366  -5.460  1.00  0.00           H
ATOM   1815  HB1 LEU A 269     -27.745  65.719  -4.084  1.00  0.00           H
ATOM   1816  HB2 LEU A 269     -27.930  66.768  -5.551  1.00  0.00           H
ATOM   1817  HG  LEU A 269     -25.453  67.208  -5.419  1.00  0.00           H
ATOM   1818 1HD1 LEU A 269     -25.805  69.152  -3.964  1.00  0.00           H
ATOM   1819 2HD1 LEU A 269     -27.264  68.314  -3.305  1.00  0.00           H
ATOM   1820 3HD1 LEU A 269     -27.287  68.763  -5.064  1.00  0.00           H
ATOM   1821 1HD2 LEU A 269     -26.076  66.384  -2.469  1.00  0.00           H
ATOM   1822 2HD2 LEU A 269     -24.475  66.942  -3.061  1.00  0.00           H
ATOM   1823 3HD2 LEU A 269     -24.932  65.422  -3.583  1.00  0.00           H
ATOM   1824  N   GLY A 270     -28.562  63.838  -7.478  1.00  0.00           N
ATOM   1825  CA  GLY A 270     -29.770  63.013  -7.743  1.00  0.00           C
ATOM   1826  C   GLY A 270     -30.965  63.769  -8.153  1.00  0.00           C
ATOM   1827  O   GLY A 270     -32.056  63.370  -7.859  1.00  0.00           O
ATOM   1828  HN  GLY A 270     -28.275  64.468  -8.195  1.00  0.00           H
ATOM   1829  HA1 GLY A 270     -30.047  62.597  -6.786  1.00  0.00           H
ATOM   1830  HA2 GLY A 270     -29.550  62.325  -8.546  1.00  0.00           H
ATOM   1831  N   ASP A 271     -30.813  64.991  -8.757  1.00  0.00           N
ATOM   1832  CA  ASP A 271     -31.920  65.797  -9.193  1.00  0.00           C
ATOM   1833  C   ASP A 271     -32.835  65.055 -10.283  1.00  0.00           C
ATOM   1834  O   ASP A 271     -32.361  64.180 -11.000  1.00  0.00           O
ATOM   1835  CB  ASP A 271     -31.430  67.162  -9.813  1.00  0.00           C
ATOM   1836  CG  ASP A 271     -32.550  68.251 -10.064  1.00  0.00           C
ATOM   1837  OD1 ASP A 271     -32.216  69.348 -10.575  1.00  0.00           O
ATOM   1838  OD2 ASP A 271     -33.767  68.011  -9.684  1.00  0.00           O
ATOM   1839  HN  ASP A 271     -29.926  65.290  -9.100  1.00  0.00           H
ATOM   1840  HA  ASP A 271     -32.495  65.994  -8.299  1.00  0.00           H
ATOM   1841  HB1 ASP A 271     -30.918  67.038 -10.791  1.00  0.00           H
ATOM   1842  HB2 ASP A 271     -30.725  67.717  -9.159  1.00  0.00           H
ATOM   1843  N   THR A 272     -34.101  65.367 -10.506  1.00  0.00           N
ATOM   1844  CA  THR A 272     -35.079  64.483 -11.213  1.00  0.00           C
ATOM   1845  C   THR A 272     -34.706  64.289 -12.662  1.00  0.00           C
ATOM   1846  O   THR A 272     -34.684  65.189 -13.480  1.00  0.00           O
ATOM   1847  CB  THR A 272     -36.472  65.177 -11.125  1.00  0.00           C
ATOM   1848  CG2 THR A 272     -37.444  64.131 -11.651  1.00  0.00           C
ATOM   1849  OG1 THR A 272     -36.825  65.642  -9.816  1.00  0.00           O
ATOM   1850  HN  THR A 272     -34.343  66.236 -10.082  1.00  0.00           H
ATOM   1851  HA  THR A 272     -34.893  63.568 -10.671  1.00  0.00           H
ATOM   1852  HB  THR A 272     -36.667  66.066 -11.762  1.00  0.00           H
ATOM   1853  HG1 THR A 272     -36.474  64.960  -9.238  1.00  0.00           H
ATOM   1854 1HG2 THR A 272     -38.436  64.615 -11.771  1.00  0.00           H
ATOM   1855 2HG2 THR A 272     -37.682  63.322 -10.927  1.00  0.00           H
ATOM   1856 3HG2 THR A 272     -37.196  63.602 -12.597  1.00  0.00           H
ATOM   1857  N   VAL A 273     -34.481  63.050 -13.096  1.00  0.00           N
ATOM   1858  CA  VAL A 273     -34.186  62.569 -14.461  1.00  0.00           C
ATOM   1859  C   VAL A 273     -35.395  62.455 -15.401  1.00  0.00           C
ATOM   1860  O   VAL A 273     -36.524  62.219 -14.959  1.00  0.00           O
ATOM   1861  CB  VAL A 273     -33.496  61.185 -14.357  1.00  0.00           C
ATOM   1862  CG1 VAL A 273     -33.100  60.750 -15.810  1.00  0.00           C
ATOM   1863  CG2 VAL A 273     -32.291  61.215 -13.399  1.00  0.00           C
ATOM   1864  HN  VAL A 273     -34.521  62.318 -12.420  1.00  0.00           H
ATOM   1865  HA  VAL A 273     -33.491  63.232 -14.954  1.00  0.00           H
ATOM   1866  HB  VAL A 273     -34.209  60.403 -14.022  1.00  0.00           H
ATOM   1867 1HG1 VAL A 273     -32.504  61.561 -16.281  1.00  0.00           H
ATOM   1868 2HG1 VAL A 273     -34.020  60.441 -16.351  1.00  0.00           H
ATOM   1869 3HG1 VAL A 273     -32.566  59.779 -15.722  1.00  0.00           H
ATOM   1870 1HG2 VAL A 273     -32.563  61.654 -12.416  1.00  0.00           H
ATOM   1871 2HG2 VAL A 273     -31.554  61.967 -13.753  1.00  0.00           H
ATOM   1872 3HG2 VAL A 273     -31.812  60.217 -13.297  1.00  0.00           H
ATOM   1873  N   VAL A 274     -35.181  62.778 -16.701  1.00  0.00           N
ATOM   1874  CA  VAL A 274     -36.271  62.799 -17.655  1.00  0.00           C
ATOM   1875  C   VAL A 274     -36.008  62.023 -18.881  1.00  0.00           C
ATOM   1876  O   VAL A 274     -34.940  62.079 -19.390  1.00  0.00           O
ATOM   1877  CB  VAL A 274     -36.904  64.148 -17.962  1.00  0.00           C
ATOM   1878  CG1 VAL A 274     -37.437  64.846 -16.697  1.00  0.00           C
ATOM   1879  CG2 VAL A 274     -35.926  65.072 -18.649  1.00  0.00           C
ATOM   1880  HN  VAL A 274     -34.271  62.967 -17.063  1.00  0.00           H
ATOM   1881  HA  VAL A 274     -37.017  62.189 -17.167  1.00  0.00           H
ATOM   1882  HB  VAL A 274     -37.711  63.962 -18.702  1.00  0.00           H
ATOM   1883 1HG1 VAL A 274     -38.112  64.184 -16.115  1.00  0.00           H
ATOM   1884 2HG1 VAL A 274     -37.900  65.849 -16.817  1.00  0.00           H
ATOM   1885 3HG1 VAL A 274     -36.605  64.949 -15.967  1.00  0.00           H
ATOM   1886 1HG2 VAL A 274     -35.745  64.729 -19.691  1.00  0.00           H
ATOM   1887 2HG2 VAL A 274     -35.014  65.459 -18.147  1.00  0.00           H
ATOM   1888 3HG2 VAL A 274     -36.509  66.006 -18.799  1.00  0.00           H
ATOM   1889  N   LEU A 275     -36.842  61.020 -19.264  1.00  0.00           N
ATOM   1890  CA  LEU A 275     -36.483  59.900 -20.163  1.00  0.00           C
ATOM   1891  C   LEU A 275     -35.917  60.429 -21.453  1.00  0.00           C
ATOM   1892  O   LEU A 275     -35.042  59.825 -22.125  1.00  0.00           O
ATOM   1893  CB  LEU A 275     -37.754  58.972 -20.441  1.00  0.00           C
ATOM   1894  CG  LEU A 275     -37.540  57.740 -21.303  1.00  0.00           C
ATOM   1895  CD1 LEU A 275     -36.486  56.841 -20.744  1.00  0.00           C
ATOM   1896  CD2 LEU A 275     -38.859  57.006 -21.573  1.00  0.00           C
ATOM   1897  HN  LEU A 275     -37.662  60.910 -18.707  1.00  0.00           H
ATOM   1898  HA  LEU A 275     -35.751  59.302 -19.641  1.00  0.00           H
ATOM   1899  HB1 LEU A 275     -38.587  59.639 -20.749  1.00  0.00           H
ATOM   1900  HB2 LEU A 275     -38.037  58.677 -19.407  1.00  0.00           H
ATOM   1901  HG  LEU A 275     -37.271  58.145 -22.302  1.00  0.00           H
ATOM   1902 1HD1 LEU A 275     -36.413  55.814 -21.162  1.00  0.00           H
ATOM   1903 2HD1 LEU A 275     -36.602  56.761 -19.642  1.00  0.00           H
ATOM   1904 3HD1 LEU A 275     -35.464  57.210 -20.977  1.00  0.00           H
ATOM   1905 1HD2 LEU A 275     -39.376  56.947 -20.591  1.00  0.00           H
ATOM   1906 2HD2 LEU A 275     -38.692  55.996 -22.006  1.00  0.00           H
ATOM   1907 3HD2 LEU A 275     -39.454  57.535 -22.347  1.00  0.00           H
ATOM   1908  N   GLY A 276     -36.341  61.600 -22.037  1.00  0.00           N
ATOM   1909  CA  GLY A 276     -36.032  61.993 -23.470  1.00  0.00           C
ATOM   1910  C   GLY A 276     -34.770  62.816 -23.560  1.00  0.00           C
ATOM   1911  O   GLY A 276     -34.070  62.900 -24.574  1.00  0.00           O
ATOM   1912  HN  GLY A 276     -36.973  62.127 -21.473  1.00  0.00           H
ATOM   1913  HA1 GLY A 276     -36.800  62.667 -23.822  1.00  0.00           H
ATOM   1914  HA2 GLY A 276     -35.740  61.116 -24.027  1.00  0.00           H
ATOM   1915  N   SER A 277     -34.446  63.549 -22.486  1.00  0.00           N
ATOM   1916  CA  SER A 277     -33.353  64.499 -22.538  1.00  0.00           C
ATOM   1917  C   SER A 277     -32.180  63.986 -21.644  1.00  0.00           C
ATOM   1918  O   SER A 277     -32.388  63.291 -20.700  1.00  0.00           O
ATOM   1919  CB  SER A 277     -33.684  65.927 -21.983  1.00  0.00           C
ATOM   1920  OG  SER A 277     -32.561  66.862 -21.904  1.00  0.00           O
ATOM   1921  HN  SER A 277     -34.900  63.345 -21.622  1.00  0.00           H
ATOM   1922  HA  SER A 277     -33.157  64.708 -23.580  1.00  0.00           H
ATOM   1923  HB1 SER A 277     -34.013  65.817 -20.928  1.00  0.00           H
ATOM   1924  HB2 SER A 277     -34.482  66.372 -22.617  1.00  0.00           H
ATOM   1925  HG1 SER A 277     -32.448  67.120 -22.822  1.00  0.00           H
ATOM   1926  N   GLN A 278     -30.975  64.279 -22.102  1.00  0.00           N
ATOM   1927  CA  GLN A 278     -29.694  63.795 -21.607  1.00  0.00           C
ATOM   1928  C   GLN A 278     -29.405  62.319 -21.502  1.00  0.00           C
ATOM   1929  O   GLN A 278     -30.309  61.517 -21.710  1.00  0.00           O
ATOM   1930  CB  GLN A 278     -29.383  64.602 -20.294  1.00  0.00           C
ATOM   1931  CG  GLN A 278     -29.622  66.144 -20.401  1.00  0.00           C
ATOM   1932  CD  GLN A 278     -28.697  66.748 -21.520  1.00  0.00           C
ATOM   1933  NE2 GLN A 278     -29.466  67.432 -22.415  1.00  0.00           N
ATOM   1934  OE1 GLN A 278     -27.523  66.578 -21.681  1.00  0.00           O
ATOM   1935  HN  GLN A 278     -30.899  64.928 -22.855  1.00  0.00           H
ATOM   1936  HA  GLN A 278     -29.049  64.052 -22.434  1.00  0.00           H
ATOM   1937  HB1 GLN A 278     -28.359  64.535 -19.867  1.00  0.00           H
ATOM   1938  HB2 GLN A 278     -30.040  64.214 -19.486  1.00  0.00           H
ATOM   1939  HG1 GLN A 278     -29.297  66.564 -19.426  1.00  0.00           H
ATOM   1940  HG2 GLN A 278     -30.681  66.422 -20.584  1.00  0.00           H
ATOM   1941 1HE2 GLN A 278     -28.928  67.860 -23.141  1.00  0.00           H
ATOM   1942 2HE2 GLN A 278     -30.436  67.194 -22.350  1.00  0.00           H
ATOM   1943  N   ASN A 279     -28.178  61.949 -21.254  1.00  0.00           N
ATOM   1944  CA  ASN A 279     -27.673  60.553 -21.409  1.00  0.00           C
ATOM   1945  C   ASN A 279     -27.891  59.818 -20.109  1.00  0.00           C
ATOM   1946  O   ASN A 279     -28.029  60.434 -19.056  1.00  0.00           O
ATOM   1947  CB  ASN A 279     -26.165  60.633 -22.022  1.00  0.00           C
ATOM   1948  CG  ASN A 279     -25.343  59.374 -21.994  1.00  0.00           C
ATOM   1949  ND2 ASN A 279     -24.008  59.490 -22.356  1.00  0.00           N
ATOM   1950  OD1 ASN A 279     -25.786  58.234 -21.774  1.00  0.00           O
ATOM   1951  HN  ASN A 279     -27.521  62.611 -20.899  1.00  0.00           H
ATOM   1952  HA  ASN A 279     -28.288  60.102 -22.175  1.00  0.00           H
ATOM   1953  HB1 ASN A 279     -25.641  61.345 -21.349  1.00  0.00           H
ATOM   1954  HB2 ASN A 279     -26.106  61.166 -22.995  1.00  0.00           H
ATOM   1955 1HD2 ASN A 279     -23.477  58.657 -22.512  1.00  0.00           H
ATOM   1956 2HD2 ASN A 279     -23.687  60.436 -22.372  1.00  0.00           H
ATOM   1957  N   LYS A 280     -28.053  58.446 -20.030  1.00  0.00           N
ATOM   1958  CA  LYS A 280     -28.642  57.782 -18.867  1.00  0.00           C
ATOM   1959  C   LYS A 280     -27.476  56.940 -18.276  1.00  0.00           C
ATOM   1960  O   LYS A 280     -27.669  56.055 -17.425  1.00  0.00           O
ATOM   1961  CB  LYS A 280     -29.936  56.971 -19.176  1.00  0.00           C
ATOM   1962  CG  LYS A 280     -31.159  57.738 -19.788  1.00  0.00           C
ATOM   1963  CD  LYS A 280     -31.544  58.981 -18.911  1.00  0.00           C
ATOM   1964  CE  LYS A 280     -32.838  59.640 -19.390  1.00  0.00           C
ATOM   1965  NZ  LYS A 280     -32.735  60.266 -20.757  1.00  0.00           N
ATOM   1966  HN  LYS A 280     -28.140  57.947 -20.889  1.00  0.00           H
ATOM   1967  HA  LYS A 280     -28.850  58.497 -18.085  1.00  0.00           H
ATOM   1968  HB1 LYS A 280     -30.193  56.524 -18.191  1.00  0.00           H
ATOM   1969  HB2 LYS A 280     -29.719  56.118 -19.854  1.00  0.00           H
ATOM   1970  HG1 LYS A 280     -31.992  57.011 -19.895  1.00  0.00           H
ATOM   1971  HG2 LYS A 280     -30.835  58.140 -20.771  1.00  0.00           H
ATOM   1972  HD1 LYS A 280     -30.839  59.835 -18.823  1.00  0.00           H
ATOM   1973  HD2 LYS A 280     -31.776  58.653 -17.874  1.00  0.00           H
ATOM   1974  HE1 LYS A 280     -33.172  60.377 -18.629  1.00  0.00           H
ATOM   1975  HE2 LYS A 280     -33.701  58.944 -19.457  1.00  0.00           H
ATOM   1976  HZ1 LYS A 280     -32.306  59.710 -21.522  1.00  0.00           H
ATOM   1977  HZ2 LYS A 280     -32.117  61.102 -20.767  1.00  0.00           H
ATOM   1978  HZ3 LYS A 280     -33.700  60.440 -21.106  1.00  0.00           H
ATOM   1979  N   ALA A 281     -26.251  57.219 -18.687  1.00  0.00           N
ATOM   1980  CA  ALA A 281     -24.981  56.663 -18.180  1.00  0.00           C
ATOM   1981  C   ALA A 281     -24.771  56.722 -16.681  1.00  0.00           C
ATOM   1982  O   ALA A 281     -24.179  55.796 -16.082  1.00  0.00           O
ATOM   1983  CB  ALA A 281     -23.829  57.385 -18.877  1.00  0.00           C
ATOM   1984  HN  ALA A 281     -26.183  58.004 -19.297  1.00  0.00           H
ATOM   1985  HA  ALA A 281     -25.168  55.633 -18.445  1.00  0.00           H
ATOM   1986  HB1 ALA A 281     -22.840  57.219 -18.398  1.00  0.00           H
ATOM   1987  HB2 ALA A 281     -24.033  58.475 -18.932  1.00  0.00           H
ATOM   1988  HB3 ALA A 281     -23.696  56.906 -19.870  1.00  0.00           H
ATOM   1989  N   CYS A 282     -25.123  57.826 -15.921  1.00  0.00           N
ATOM   1990  CA  CYS A 282     -24.956  57.980 -14.451  1.00  0.00           C
ATOM   1991  C   CYS A 282     -25.869  56.994 -13.752  1.00  0.00           C
ATOM   1992  O   CYS A 282     -25.640  56.238 -12.784  1.00  0.00           O
ATOM   1993  CB  CYS A 282     -25.379  59.401 -13.949  1.00  0.00           C
ATOM   1994  SG  CYS A 282     -25.142  59.716 -12.105  1.00  0.00           S
ATOM   1995  HN  CYS A 282     -25.291  58.692 -16.385  1.00  0.00           H
ATOM   1996  HA  CYS A 282     -23.920  57.762 -14.238  1.00  0.00           H
ATOM   1997  HB1 CYS A 282     -26.407  59.589 -14.326  1.00  0.00           H
ATOM   1998  HB2 CYS A 282     -24.844  60.285 -14.356  1.00  0.00           H
ATOM   1999  N   THR A 283     -27.091  56.893 -14.280  1.00  0.00           N
ATOM   2000  CA  THR A 283     -28.153  55.973 -13.907  1.00  0.00           C
ATOM   2001  C   THR A 283     -27.669  54.497 -14.042  1.00  0.00           C
ATOM   2002  O   THR A 283     -27.742  53.729 -13.053  1.00  0.00           O
ATOM   2003  CB  THR A 283     -29.496  56.168 -14.615  1.00  0.00           C
ATOM   2004  CG2 THR A 283     -30.256  54.824 -14.571  1.00  0.00           C
ATOM   2005  OG1 THR A 283     -30.277  57.121 -13.962  1.00  0.00           O
ATOM   2006  HN  THR A 283     -27.232  57.468 -15.083  1.00  0.00           H
ATOM   2007  HA  THR A 283     -28.271  56.128 -12.845  1.00  0.00           H
ATOM   2008  HB  THR A 283     -29.294  56.509 -15.654  1.00  0.00           H
ATOM   2009  HG1 THR A 283     -29.954  58.000 -14.172  1.00  0.00           H
ATOM   2010 1HG2 THR A 283     -31.242  54.995 -15.053  1.00  0.00           H
ATOM   2011 2HG2 THR A 283     -30.561  54.493 -13.556  1.00  0.00           H
ATOM   2012 3HG2 THR A 283     -29.863  53.979 -15.175  1.00  0.00           H
ATOM   2013  N   VAL A 284     -27.023  54.111 -15.202  1.00  0.00           N
ATOM   2014  CA  VAL A 284     -26.592  52.755 -15.497  1.00  0.00           C
ATOM   2015  C   VAL A 284     -25.581  52.304 -14.478  1.00  0.00           C
ATOM   2016  O   VAL A 284     -25.587  51.246 -13.877  1.00  0.00           O
ATOM   2017  CB  VAL A 284     -26.040  52.574 -16.903  1.00  0.00           C
ATOM   2018  CG1 VAL A 284     -25.064  51.383 -17.126  1.00  0.00           C
ATOM   2019  CG2 VAL A 284     -27.127  52.519 -17.953  1.00  0.00           C
ATOM   2020  HN  VAL A 284     -27.089  54.819 -15.901  1.00  0.00           H
ATOM   2021  HA  VAL A 284     -27.465  52.136 -15.349  1.00  0.00           H
ATOM   2022  HB  VAL A 284     -25.396  53.463 -17.082  1.00  0.00           H
ATOM   2023 1HG1 VAL A 284     -24.074  51.612 -16.677  1.00  0.00           H
ATOM   2024 2HG1 VAL A 284     -24.835  51.314 -18.210  1.00  0.00           H
ATOM   2025 3HG1 VAL A 284     -25.405  50.397 -16.743  1.00  0.00           H
ATOM   2026 1HG2 VAL A 284     -27.607  51.516 -17.966  1.00  0.00           H
ATOM   2027 2HG2 VAL A 284     -26.792  52.687 -19.000  1.00  0.00           H
ATOM   2028 3HG2 VAL A 284     -27.958  53.220 -17.726  1.00  0.00           H
ATOM   2029  N   LEU A 285     -24.617  53.232 -14.305  1.00  0.00           N
ATOM   2030  CA  LEU A 285     -23.519  53.049 -13.344  1.00  0.00           C
ATOM   2031  C   LEU A 285     -23.946  52.841 -11.887  1.00  0.00           C
ATOM   2032  O   LEU A 285     -23.728  51.768 -11.302  1.00  0.00           O
ATOM   2033  CB  LEU A 285     -22.570  54.333 -13.397  1.00  0.00           C
ATOM   2034  CG  LEU A 285     -21.689  54.397 -14.667  1.00  0.00           C
ATOM   2035  CD1 LEU A 285     -21.021  55.814 -14.714  1.00  0.00           C
ATOM   2036  CD2 LEU A 285     -20.715  53.265 -14.734  1.00  0.00           C
ATOM   2037  HN  LEU A 285     -24.617  54.036 -14.896  1.00  0.00           H
ATOM   2038  HA  LEU A 285     -23.112  52.064 -13.520  1.00  0.00           H
ATOM   2039  HB1 LEU A 285     -21.934  54.405 -12.489  1.00  0.00           H
ATOM   2040  HB2 LEU A 285     -23.089  55.311 -13.306  1.00  0.00           H
ATOM   2041  HG  LEU A 285     -22.339  54.326 -15.565  1.00  0.00           H
ATOM   2042 1HD1 LEU A 285     -21.774  56.533 -15.102  1.00  0.00           H
ATOM   2043 2HD1 LEU A 285     -20.149  55.733 -15.398  1.00  0.00           H
ATOM   2044 3HD1 LEU A 285     -20.567  56.010 -13.719  1.00  0.00           H
ATOM   2045 1HD2 LEU A 285     -20.048  53.305 -15.621  1.00  0.00           H
ATOM   2046 2HD2 LEU A 285     -21.371  52.369 -14.760  1.00  0.00           H
ATOM   2047 3HD2 LEU A 285     -20.079  53.085 -13.840  1.00  0.00           H
ATOM   2048  N   PHE A 286     -24.758  53.811 -11.342  1.00  0.00           N
ATOM   2049  CA  PHE A 286     -25.403  53.642 -10.077  1.00  0.00           C
ATOM   2050  C   PHE A 286     -26.152  52.361  -9.872  1.00  0.00           C
ATOM   2051  O   PHE A 286     -25.983  51.632  -8.910  1.00  0.00           O
ATOM   2052  CB  PHE A 286     -26.163  54.959  -9.760  1.00  0.00           C
ATOM   2053  CG  PHE A 286     -27.103  54.907  -8.572  1.00  0.00           C
ATOM   2054  CD1 PHE A 286     -28.363  54.263  -8.678  1.00  0.00           C
ATOM   2055  CD2 PHE A 286     -26.754  55.642  -7.385  1.00  0.00           C
ATOM   2056  CE1 PHE A 286     -29.338  54.447  -7.634  1.00  0.00           C
ATOM   2057  CE2 PHE A 286     -27.706  55.626  -6.257  1.00  0.00           C
ATOM   2058  CZ  PHE A 286     -28.966  55.027  -6.429  1.00  0.00           C
ATOM   2059  HN  PHE A 286     -24.979  54.648 -11.835  1.00  0.00           H
ATOM   2060  HA  PHE A 286     -24.574  53.401  -9.428  1.00  0.00           H
ATOM   2061  HB1 PHE A 286     -26.868  55.248 -10.569  1.00  0.00           H
ATOM   2062  HB2 PHE A 286     -25.482  55.823  -9.610  1.00  0.00           H
ATOM   2063  HD1 PHE A 286     -28.619  53.754  -9.595  1.00  0.00           H
ATOM   2064  HD2 PHE A 286     -25.912  56.318  -7.376  1.00  0.00           H
ATOM   2065  HE1 PHE A 286     -30.341  54.047  -7.676  1.00  0.00           H
ATOM   2066  HE2 PHE A 286     -27.591  56.235  -5.373  1.00  0.00           H
ATOM   2067  HZ  PHE A 286     -29.652  55.025  -5.595  1.00  0.00           H
ATOM   2068  N   MET A 287     -27.011  51.983 -10.883  1.00  0.00           N
ATOM   2069  CA  MET A 287     -27.732  50.698 -10.791  1.00  0.00           C
ATOM   2070  C   MET A 287     -26.931  49.530 -10.901  1.00  0.00           C
ATOM   2071  O   MET A 287     -27.204  48.493 -10.260  1.00  0.00           O
ATOM   2072  CB  MET A 287     -28.782  50.691 -11.963  1.00  0.00           C
ATOM   2073  CG  MET A 287     -29.886  51.763 -11.839  1.00  0.00           C
ATOM   2074  SD  MET A 287     -30.703  51.740 -10.199  1.00  0.00           S
ATOM   2075  CE  MET A 287     -31.743  53.175 -10.665  1.00  0.00           C
ATOM   2076  HN  MET A 287     -27.343  52.577 -11.612  1.00  0.00           H
ATOM   2077  HA  MET A 287     -28.216  50.696  -9.825  1.00  0.00           H
ATOM   2078  HB1 MET A 287     -29.274  49.702 -12.083  1.00  0.00           H
ATOM   2079  HB2 MET A 287     -28.199  50.842 -12.897  1.00  0.00           H
ATOM   2080  HG1 MET A 287     -30.575  51.511 -12.673  1.00  0.00           H
ATOM   2081  HG2 MET A 287     -29.515  52.791 -12.039  1.00  0.00           H
ATOM   2082  HE1 MET A 287     -31.119  53.962 -11.139  1.00  0.00           H
ATOM   2083  HE2 MET A 287     -32.227  53.624  -9.772  1.00  0.00           H
ATOM   2084  HE3 MET A 287     -32.624  52.807 -11.234  1.00  0.00           H
ATOM   2085  N   LEU A 288     -25.853  49.564 -11.789  1.00  0.00           N
ATOM   2086  CA  LEU A 288     -24.936  48.396 -11.939  1.00  0.00           C
ATOM   2087  C   LEU A 288     -24.201  48.015 -10.729  1.00  0.00           C
ATOM   2088  O   LEU A 288     -24.123  46.853 -10.284  1.00  0.00           O
ATOM   2089  CB  LEU A 288     -23.898  48.834 -13.032  1.00  0.00           C
ATOM   2090  CG  LEU A 288     -22.848  47.698 -13.397  1.00  0.00           C
ATOM   2091  CD1 LEU A 288     -23.547  46.578 -14.149  1.00  0.00           C
ATOM   2092  CD2 LEU A 288     -21.652  48.337 -14.081  1.00  0.00           C
ATOM   2093  HN  LEU A 288     -25.536  50.328 -12.345  1.00  0.00           H
ATOM   2094  HA  LEU A 288     -25.530  47.558 -12.268  1.00  0.00           H
ATOM   2095  HB1 LEU A 288     -23.392  49.721 -12.595  1.00  0.00           H
ATOM   2096  HB2 LEU A 288     -24.468  49.158 -13.928  1.00  0.00           H
ATOM   2097  HG  LEU A 288     -22.591  47.260 -12.409  1.00  0.00           H
ATOM   2098 1HD1 LEU A 288     -22.713  46.029 -14.634  1.00  0.00           H
ATOM   2099 2HD1 LEU A 288     -24.280  47.042 -14.845  1.00  0.00           H
ATOM   2100 3HD1 LEU A 288     -24.004  45.799 -13.502  1.00  0.00           H
ATOM   2101 1HD2 LEU A 288     -21.830  48.966 -14.978  1.00  0.00           H
ATOM   2102 2HD2 LEU A 288     -20.901  47.558 -14.327  1.00  0.00           H
ATOM   2103 3HD2 LEU A 288     -21.215  49.008 -13.310  1.00  0.00           H
ATOM   2104  N   LEU A 289     -23.606  49.015  -9.988  1.00  0.00           N
ATOM   2105  CA  LEU A 289     -22.933  48.922  -8.691  1.00  0.00           C
ATOM   2106  C   LEU A 289     -23.793  48.535  -7.567  1.00  0.00           C
ATOM   2107  O   LEU A 289     -23.392  47.700  -6.705  1.00  0.00           O
ATOM   2108  CB  LEU A 289     -22.174  50.255  -8.286  1.00  0.00           C
ATOM   2109  CG  LEU A 289     -20.857  50.525  -9.118  1.00  0.00           C
ATOM   2110  CD1 LEU A 289     -20.584  51.993  -9.189  1.00  0.00           C
ATOM   2111  CD2 LEU A 289     -19.649  49.683  -8.568  1.00  0.00           C
ATOM   2112  HN  LEU A 289     -23.521  49.939 -10.354  1.00  0.00           H
ATOM   2113  HA  LEU A 289     -22.209  48.123  -8.761  1.00  0.00           H
ATOM   2114  HB1 LEU A 289     -22.000  50.414  -7.200  1.00  0.00           H
ATOM   2115  HB2 LEU A 289     -22.785  51.148  -8.537  1.00  0.00           H
ATOM   2116  HG  LEU A 289     -20.961  50.118 -10.146  1.00  0.00           H
ATOM   2117 1HD1 LEU A 289     -20.270  52.321  -8.175  1.00  0.00           H
ATOM   2118 2HD1 LEU A 289     -21.468  52.499  -9.633  1.00  0.00           H
ATOM   2119 3HD1 LEU A 289     -19.674  52.137  -9.810  1.00  0.00           H
ATOM   2120 1HD2 LEU A 289     -19.239  50.244  -7.702  1.00  0.00           H
ATOM   2121 2HD2 LEU A 289     -18.825  49.573  -9.305  1.00  0.00           H
ATOM   2122 3HD2 LEU A 289     -20.047  48.705  -8.225  1.00  0.00           H
ATOM   2123  N   TYR A 290     -25.056  49.021  -7.523  1.00  0.00           N
ATOM   2124  CA  TYR A 290     -26.124  48.571  -6.615  1.00  0.00           C
ATOM   2125  C   TYR A 290     -26.493  47.096  -6.768  1.00  0.00           C
ATOM   2126  O   TYR A 290     -26.350  46.320  -5.882  1.00  0.00           O
ATOM   2127  CB  TYR A 290     -27.421  49.533  -6.863  1.00  0.00           C
ATOM   2128  CG  TYR A 290     -28.612  49.049  -6.085  1.00  0.00           C
ATOM   2129  CD1 TYR A 290     -29.536  48.030  -6.466  1.00  0.00           C
ATOM   2130  CD2 TYR A 290     -28.877  49.676  -4.859  1.00  0.00           C
ATOM   2131  CE1 TYR A 290     -30.591  47.659  -5.659  1.00  0.00           C
ATOM   2132  CE2 TYR A 290     -30.029  49.394  -4.104  1.00  0.00           C
ATOM   2133  CZ  TYR A 290     -30.856  48.355  -4.421  1.00  0.00           C
ATOM   2134  OH  TYR A 290     -31.883  47.958  -3.574  1.00  0.00           O
ATOM   2135  HN  TYR A 290     -25.349  49.625  -8.260  1.00  0.00           H
ATOM   2136  HA  TYR A 290     -25.704  48.655  -5.623  1.00  0.00           H
ATOM   2137  HB1 TYR A 290     -27.641  49.502  -7.951  1.00  0.00           H
ATOM   2138  HB2 TYR A 290     -27.181  50.525  -6.424  1.00  0.00           H
ATOM   2139  HD1 TYR A 290     -29.428  47.530  -7.417  1.00  0.00           H
ATOM   2140  HD2 TYR A 290     -28.177  50.421  -4.512  1.00  0.00           H
ATOM   2141  HE1 TYR A 290     -31.273  46.862  -5.916  1.00  0.00           H
ATOM   2142  HE2 TYR A 290     -30.107  49.874  -3.139  1.00  0.00           H
ATOM   2143  HH  TYR A 290     -31.624  47.986  -2.649  1.00  0.00           H
ATOM   2144  N   PHE A 291     -26.873  46.687  -8.029  1.00  0.00           N
ATOM   2145  CA  PHE A 291     -27.132  45.311  -8.349  1.00  0.00           C
ATOM   2146  C   PHE A 291     -25.865  44.367  -8.078  1.00  0.00           C
ATOM   2147  O   PHE A 291     -26.014  43.378  -7.497  1.00  0.00           O
ATOM   2148  CB  PHE A 291     -27.681  45.314  -9.826  1.00  0.00           C
ATOM   2149  CG  PHE A 291     -28.220  43.970 -10.209  1.00  0.00           C
ATOM   2150  CD1 PHE A 291     -27.360  43.043 -10.754  1.00  0.00           C
ATOM   2151  CD2 PHE A 291     -29.556  43.670  -9.946  1.00  0.00           C
ATOM   2152  CE1 PHE A 291     -27.858  41.835 -11.162  1.00  0.00           C
ATOM   2153  CE2 PHE A 291     -30.080  42.462 -10.280  1.00  0.00           C
ATOM   2154  CZ  PHE A 291     -29.247  41.524 -10.932  1.00  0.00           C
ATOM   2155  HN  PHE A 291     -26.888  47.396  -8.729  1.00  0.00           H
ATOM   2156  HA  PHE A 291     -27.906  44.934  -7.697  1.00  0.00           H
ATOM   2157  HB1 PHE A 291     -26.950  45.590 -10.616  1.00  0.00           H
ATOM   2158  HB2 PHE A 291     -28.493  46.069  -9.761  1.00  0.00           H
ATOM   2159  HD1 PHE A 291     -26.297  43.201 -10.857  1.00  0.00           H
ATOM   2160  HD2 PHE A 291     -30.243  44.461  -9.682  1.00  0.00           H
ATOM   2161  HE1 PHE A 291     -27.253  41.070 -11.627  1.00  0.00           H
ATOM   2162  HE2 PHE A 291     -31.117  42.242 -10.075  1.00  0.00           H
ATOM   2163  HZ  PHE A 291     -29.730  40.667 -11.378  1.00  0.00           H
ATOM   2164  N   PHE A 292     -24.650  44.781  -8.404  1.00  0.00           N
ATOM   2165  CA  PHE A 292     -23.412  44.175  -7.907  1.00  0.00           C
ATOM   2166  C   PHE A 292     -23.354  44.072  -6.342  1.00  0.00           C
ATOM   2167  O   PHE A 292     -23.016  42.998  -5.801  1.00  0.00           O
ATOM   2168  CB  PHE A 292     -22.105  44.862  -8.598  1.00  0.00           C
ATOM   2169  CG  PHE A 292     -20.733  44.233  -8.287  1.00  0.00           C
ATOM   2170  CD1 PHE A 292     -20.460  42.876  -8.338  1.00  0.00           C
ATOM   2171  CD2 PHE A 292     -19.677  45.097  -8.161  1.00  0.00           C
ATOM   2172  CE1 PHE A 292     -19.187  42.419  -8.127  1.00  0.00           C
ATOM   2173  CE2 PHE A 292     -18.431  44.705  -7.819  1.00  0.00           C
ATOM   2174  CZ  PHE A 292     -18.158  43.336  -7.883  1.00  0.00           C
ATOM   2175  HN  PHE A 292     -24.603  45.714  -8.752  1.00  0.00           H
ATOM   2176  HA  PHE A 292     -23.315  43.130  -8.165  1.00  0.00           H
ATOM   2177  HB1 PHE A 292     -22.223  45.915  -8.263  1.00  0.00           H
ATOM   2178  HB2 PHE A 292     -22.233  44.887  -9.701  1.00  0.00           H
ATOM   2179  HD1 PHE A 292     -21.227  42.126  -8.461  1.00  0.00           H
ATOM   2180  HD2 PHE A 292     -19.921  46.112  -8.436  1.00  0.00           H
ATOM   2181  HE1 PHE A 292     -18.969  41.363  -8.188  1.00  0.00           H
ATOM   2182  HE2 PHE A 292     -17.671  45.451  -7.642  1.00  0.00           H
ATOM   2183  HZ  PHE A 292     -17.172  43.035  -7.559  1.00  0.00           H
ATOM   2184  N   THR A 293     -23.561  45.173  -5.570  1.00  0.00           N
ATOM   2185  CA  THR A 293     -23.508  45.197  -4.121  1.00  0.00           C
ATOM   2186  C   THR A 293     -24.506  44.258  -3.501  1.00  0.00           C
ATOM   2187  O   THR A 293     -24.112  43.521  -2.591  1.00  0.00           O
ATOM   2188  CB  THR A 293     -23.773  46.604  -3.641  1.00  0.00           C
ATOM   2189  CG2 THR A 293     -23.789  46.543  -2.096  1.00  0.00           C
ATOM   2190  OG1 THR A 293     -22.740  47.382  -4.137  1.00  0.00           O
ATOM   2191  HN  THR A 293     -23.653  46.040  -6.054  1.00  0.00           H
ATOM   2192  HA  THR A 293     -22.501  44.985  -3.793  1.00  0.00           H
ATOM   2193  HB  THR A 293     -24.758  46.964  -4.012  1.00  0.00           H
ATOM   2194  HG1 THR A 293     -22.930  47.442  -5.076  1.00  0.00           H
ATOM   2195 1HG2 THR A 293     -22.992  45.862  -1.729  1.00  0.00           H
ATOM   2196 2HG2 THR A 293     -24.765  46.154  -1.735  1.00  0.00           H
ATOM   2197 3HG2 THR A 293     -23.577  47.550  -1.679  1.00  0.00           H
ATOM   2198  N   MET A 294     -25.777  44.172  -3.996  1.00  0.00           N
ATOM   2199  CA  MET A 294     -26.759  43.219  -3.662  1.00  0.00           C
ATOM   2200  C   MET A 294     -26.245  41.781  -4.092  1.00  0.00           C
ATOM   2201  O   MET A 294     -26.323  40.867  -3.235  1.00  0.00           O
ATOM   2202  CB  MET A 294     -28.077  43.534  -4.437  1.00  0.00           C
ATOM   2203  CG  MET A 294     -28.825  44.789  -4.078  1.00  0.00           C
ATOM   2204  SD  MET A 294     -28.784  44.954  -2.294  1.00  0.00           S
ATOM   2205  CE  MET A 294     -28.150  46.601  -2.383  1.00  0.00           C
ATOM   2206  HN  MET A 294     -25.982  44.878  -4.670  1.00  0.00           H
ATOM   2207  HA  MET A 294     -26.912  43.200  -2.593  1.00  0.00           H
ATOM   2208  HB1 MET A 294     -28.833  42.773  -4.148  1.00  0.00           H
ATOM   2209  HB2 MET A 294     -27.866  43.427  -5.524  1.00  0.00           H
ATOM   2210  HG1 MET A 294     -29.867  44.795  -4.465  1.00  0.00           H
ATOM   2211  HG2 MET A 294     -28.344  45.635  -4.614  1.00  0.00           H
ATOM   2212  HE1 MET A 294     -27.317  46.569  -3.117  1.00  0.00           H
ATOM   2213  HE2 MET A 294     -27.663  46.908  -1.433  1.00  0.00           H
ATOM   2214  HE3 MET A 294     -28.917  47.345  -2.687  1.00  0.00           H
ATOM   2215  N   ALA A 295     -25.638  41.537  -5.302  1.00  0.00           N
ATOM   2216  CA  ALA A 295     -25.336  40.229  -5.941  1.00  0.00           C
ATOM   2217  C   ALA A 295     -24.363  39.549  -5.030  1.00  0.00           C
ATOM   2218  O   ALA A 295     -24.575  38.360  -4.758  1.00  0.00           O
ATOM   2219  CB  ALA A 295     -24.639  40.396  -7.307  1.00  0.00           C
ATOM   2220  HN  ALA A 295     -25.430  42.343  -5.850  1.00  0.00           H
ATOM   2221  HA  ALA A 295     -26.302  39.751  -6.008  1.00  0.00           H
ATOM   2222  HB1 ALA A 295     -24.341  39.392  -7.677  1.00  0.00           H
ATOM   2223  HB2 ALA A 295     -23.833  41.145  -7.465  1.00  0.00           H
ATOM   2224  HB3 ALA A 295     -25.366  40.802  -8.043  1.00  0.00           H
ATOM   2225  N   GLY A 296     -23.267  40.136  -4.500  1.00  0.00           N
ATOM   2226  CA  GLY A 296     -22.281  39.348  -3.702  1.00  0.00           C
ATOM   2227  C   GLY A 296     -22.788  38.871  -2.315  1.00  0.00           C
ATOM   2228  O   GLY A 296     -22.510  37.747  -1.871  1.00  0.00           O
ATOM   2229  HN  GLY A 296     -23.175  41.123  -4.607  1.00  0.00           H
ATOM   2230  HA1 GLY A 296     -21.467  40.003  -3.425  1.00  0.00           H
ATOM   2231  HA2 GLY A 296     -22.041  38.396  -4.153  1.00  0.00           H
ATOM   2232  N   THR A 297     -23.523  39.691  -1.580  1.00  0.00           N
ATOM   2233  CA  THR A 297     -24.188  39.376  -0.331  1.00  0.00           C
ATOM   2234  C   THR A 297     -25.335  38.349  -0.497  1.00  0.00           C
ATOM   2235  O   THR A 297     -25.547  37.366   0.292  1.00  0.00           O
ATOM   2236  CB  THR A 297     -24.680  40.713   0.314  1.00  0.00           C
ATOM   2237  CG2 THR A 297     -25.622  40.438   1.479  1.00  0.00           C
ATOM   2238  OG1 THR A 297     -23.551  41.422   0.810  1.00  0.00           O
ATOM   2239  HN  THR A 297     -23.534  40.634  -1.903  1.00  0.00           H
ATOM   2240  HA  THR A 297     -23.421  38.870   0.237  1.00  0.00           H
ATOM   2241  HB  THR A 297     -25.199  41.332  -0.448  1.00  0.00           H
ATOM   2242  HG1 THR A 297     -22.905  41.577   0.116  1.00  0.00           H
ATOM   2243 1HG2 THR A 297     -26.573  39.940   1.192  1.00  0.00           H
ATOM   2244 2HG2 THR A 297     -25.908  41.371   2.009  1.00  0.00           H
ATOM   2245 3HG2 THR A 297     -25.144  39.711   2.169  1.00  0.00           H
ATOM   2246  N   VAL A 298     -26.141  38.465  -1.577  1.00  0.00           N
ATOM   2247  CA  VAL A 298     -27.167  37.548  -2.027  1.00  0.00           C
ATOM   2248  C   VAL A 298     -26.633  36.237  -2.485  1.00  0.00           C
ATOM   2249  O   VAL A 298     -27.070  35.115  -2.173  1.00  0.00           O
ATOM   2250  CB  VAL A 298     -28.054  38.217  -3.162  1.00  0.00           C
ATOM   2251  CG1 VAL A 298     -28.991  37.170  -3.793  1.00  0.00           C
ATOM   2252  CG2 VAL A 298     -29.021  39.234  -2.433  1.00  0.00           C
ATOM   2253  HN  VAL A 298     -26.108  39.349  -2.038  1.00  0.00           H
ATOM   2254  HA  VAL A 298     -27.907  37.349  -1.265  1.00  0.00           H
ATOM   2255  HB  VAL A 298     -27.459  38.733  -3.945  1.00  0.00           H
ATOM   2256 1HG1 VAL A 298     -29.666  36.679  -3.058  1.00  0.00           H
ATOM   2257 2HG1 VAL A 298     -28.405  36.388  -4.323  1.00  0.00           H
ATOM   2258 3HG1 VAL A 298     -29.587  37.749  -4.529  1.00  0.00           H
ATOM   2259 1HG2 VAL A 298     -29.841  39.657  -3.051  1.00  0.00           H
ATOM   2260 2HG2 VAL A 298     -28.448  40.153  -2.184  1.00  0.00           H
ATOM   2261 3HG2 VAL A 298     -29.461  38.765  -1.527  1.00  0.00           H
ATOM   2262  N   TRP A 299     -25.528  36.206  -3.276  1.00  0.00           N
ATOM   2263  CA  TRP A 299     -25.096  34.936  -3.832  1.00  0.00           C
ATOM   2264  C   TRP A 299     -24.532  34.050  -2.705  1.00  0.00           C
ATOM   2265  O   TRP A 299     -24.668  32.838  -2.727  1.00  0.00           O
ATOM   2266  CB  TRP A 299     -24.160  35.119  -5.102  1.00  0.00           C
ATOM   2267  CG  TRP A 299     -24.716  35.347  -6.496  1.00  0.00           C
ATOM   2268  CD1 TRP A 299     -24.504  36.461  -7.280  1.00  0.00           C
ATOM   2269  CD2 TRP A 299     -25.742  34.562  -7.177  1.00  0.00           C
ATOM   2270  CE2 TRP A 299     -26.109  35.275  -8.314  1.00  0.00           C
ATOM   2271  CE3 TRP A 299     -26.485  33.392  -6.815  1.00  0.00           C
ATOM   2272  NE1 TRP A 299     -25.357  36.405  -8.429  1.00  0.00           N
ATOM   2273  CZ2 TRP A 299     -27.129  34.822  -9.175  1.00  0.00           C
ATOM   2274  CZ3 TRP A 299     -27.501  32.997  -7.672  1.00  0.00           C
ATOM   2275  CH2 TRP A 299     -27.831  33.682  -8.830  1.00  0.00           C
ATOM   2276  HN  TRP A 299     -25.111  37.083  -3.499  1.00  0.00           H
ATOM   2277  HA  TRP A 299     -25.964  34.421  -4.215  1.00  0.00           H
ATOM   2278  HB1 TRP A 299     -23.595  34.172  -5.235  1.00  0.00           H
ATOM   2279  HB2 TRP A 299     -23.443  35.943  -4.901  1.00  0.00           H
ATOM   2280  HD1 TRP A 299     -24.035  37.382  -6.966  1.00  0.00           H
ATOM   2281  HE1 TRP A 299     -25.579  37.047  -9.130  1.00  0.00           H
ATOM   2282  HE3 TRP A 299     -26.283  32.910  -5.870  1.00  0.00           H
ATOM   2283  HZ2 TRP A 299     -27.489  35.405 -10.009  1.00  0.00           H
ATOM   2284  HZ3 TRP A 299     -28.135  32.150  -7.454  1.00  0.00           H
ATOM   2285  HH2 TRP A 299     -28.558  33.239  -9.495  1.00  0.00           H
ATOM   2286  N   TRP A 300     -23.819  34.575  -1.733  1.00  0.00           N
ATOM   2287  CA  TRP A 300     -23.433  33.873  -0.502  1.00  0.00           C
ATOM   2288  C   TRP A 300     -24.548  33.272   0.294  1.00  0.00           C
ATOM   2289  O   TRP A 300     -24.498  32.103   0.673  1.00  0.00           O
ATOM   2290  CB  TRP A 300     -22.726  34.911   0.406  1.00  0.00           C
ATOM   2291  CG  TRP A 300     -22.121  34.437   1.672  1.00  0.00           C
ATOM   2292  CD1 TRP A 300     -20.973  33.768   1.887  1.00  0.00           C
ATOM   2293  CD2 TRP A 300     -22.743  34.703   2.988  1.00  0.00           C
ATOM   2294  CE2 TRP A 300     -21.862  34.125   3.917  1.00  0.00           C
ATOM   2295  CE3 TRP A 300     -23.831  35.417   3.437  1.00  0.00           C
ATOM   2296  NE1 TRP A 300     -20.833  33.557   3.207  1.00  0.00           N
ATOM   2297  CZ2 TRP A 300     -22.098  34.010   5.254  1.00  0.00           C
ATOM   2298  CZ3 TRP A 300     -24.007  35.576   4.853  1.00  0.00           C
ATOM   2299  CH2 TRP A 300     -23.101  34.948   5.679  1.00  0.00           C
ATOM   2300  HN  TRP A 300     -23.615  35.550  -1.772  1.00  0.00           H
ATOM   2301  HA  TRP A 300     -22.765  33.073  -0.782  1.00  0.00           H
ATOM   2302  HB1 TRP A 300     -23.336  35.829   0.538  1.00  0.00           H
ATOM   2303  HB2 TRP A 300     -21.855  35.170  -0.233  1.00  0.00           H
ATOM   2304  HD1 TRP A 300     -20.243  33.542   1.123  1.00  0.00           H
ATOM   2305  HE1 TRP A 300     -20.296  32.801   3.514  1.00  0.00           H
ATOM   2306  HE3 TRP A 300     -24.435  36.063   2.817  1.00  0.00           H
ATOM   2307  HZ2 TRP A 300     -21.475  33.472   5.954  1.00  0.00           H
ATOM   2308  HZ3 TRP A 300     -24.765  36.172   5.338  1.00  0.00           H
ATOM   2309  HH2 TRP A 300     -23.114  35.039   6.755  1.00  0.00           H
ATOM   2310  N   VAL A 301     -25.657  33.970   0.453  1.00  0.00           N
ATOM   2311  CA  VAL A 301     -26.936  33.424   0.934  1.00  0.00           C
ATOM   2312  C   VAL A 301     -27.438  32.238   0.061  1.00  0.00           C
ATOM   2313  O   VAL A 301     -27.875  31.210   0.581  1.00  0.00           O
ATOM   2314  CB  VAL A 301     -27.974  34.476   1.082  1.00  0.00           C
ATOM   2315  CG1 VAL A 301     -29.419  34.108   0.934  1.00  0.00           C
ATOM   2316  CG2 VAL A 301     -27.868  35.111   2.462  1.00  0.00           C
ATOM   2317  HN  VAL A 301     -25.620  34.944   0.243  1.00  0.00           H
ATOM   2318  HA  VAL A 301     -26.711  32.882   1.841  1.00  0.00           H
ATOM   2319  HB  VAL A 301     -27.785  35.227   0.285  1.00  0.00           H
ATOM   2320 1HG1 VAL A 301     -30.005  35.022   1.172  1.00  0.00           H
ATOM   2321 2HG1 VAL A 301     -29.623  33.258   1.620  1.00  0.00           H
ATOM   2322 3HG1 VAL A 301     -29.565  33.843  -0.135  1.00  0.00           H
ATOM   2323 1HG2 VAL A 301     -26.813  35.032   2.797  1.00  0.00           H
ATOM   2324 2HG2 VAL A 301     -28.530  34.588   3.184  1.00  0.00           H
ATOM   2325 3HG2 VAL A 301     -28.206  36.170   2.440  1.00  0.00           H
ATOM   2326  N   ILE A 302     -27.425  32.236  -1.296  1.00  0.00           N
ATOM   2327  CA  ILE A 302     -27.723  31.151  -2.249  1.00  0.00           C
ATOM   2328  C   ILE A 302     -26.790  29.911  -1.897  1.00  0.00           C
ATOM   2329  O   ILE A 302     -27.256  28.865  -1.631  1.00  0.00           O
ATOM   2330  CB  ILE A 302     -27.881  31.500  -3.714  1.00  0.00           C
ATOM   2331  CG1 ILE A 302     -28.655  32.824  -4.004  1.00  0.00           C
ATOM   2332  CG2 ILE A 302     -28.602  30.276  -4.235  1.00  0.00           C
ATOM   2333  CD  ILE A 302     -30.037  32.975  -3.269  1.00  0.00           C
ATOM   2334  HN  ILE A 302     -27.162  33.077  -1.762  1.00  0.00           H
ATOM   2335  HA  ILE A 302     -28.714  30.938  -1.877  1.00  0.00           H
ATOM   2336  HB  ILE A 302     -26.870  31.623  -4.157  1.00  0.00           H
ATOM   2337 1HG1 ILE A 302     -28.688  32.818  -5.114  1.00  0.00           H
ATOM   2338 2HG1 ILE A 302     -28.082  33.730  -3.714  1.00  0.00           H
ATOM   2339 1HG2 ILE A 302     -27.953  29.386  -4.374  1.00  0.00           H
ATOM   2340 2HG2 ILE A 302     -29.110  30.572  -5.177  1.00  0.00           H
ATOM   2341 3HG2 ILE A 302     -29.432  30.025  -3.541  1.00  0.00           H
ATOM   2342  HD1 ILE A 302     -30.012  32.597  -2.225  1.00  0.00           H
ATOM   2343  HD2 ILE A 302     -30.737  32.303  -3.811  1.00  0.00           H
ATOM   2344  HD3 ILE A 302     -30.379  34.015  -3.462  1.00  0.00           H
ATOM   2345  N   LEU A 303     -25.483  30.104  -1.696  1.00  0.00           N
ATOM   2346  CA  LEU A 303     -24.533  29.102  -1.224  1.00  0.00           C
ATOM   2347  C   LEU A 303     -25.047  28.466   0.147  1.00  0.00           C
ATOM   2348  O   LEU A 303     -25.269  27.231   0.183  1.00  0.00           O
ATOM   2349  CB  LEU A 303     -23.102  29.636  -1.189  1.00  0.00           C
ATOM   2350  CG  LEU A 303     -22.305  29.648  -2.552  1.00  0.00           C
ATOM   2351  CD1 LEU A 303     -20.868  30.084  -2.242  1.00  0.00           C
ATOM   2352  CD2 LEU A 303     -22.210  28.280  -3.280  1.00  0.00           C
ATOM   2353  HN  LEU A 303     -25.083  31.015  -1.744  1.00  0.00           H
ATOM   2354  HA  LEU A 303     -24.559  28.299  -1.947  1.00  0.00           H
ATOM   2355  HB1 LEU A 303     -22.609  28.978  -0.441  1.00  0.00           H
ATOM   2356  HB2 LEU A 303     -23.109  30.672  -0.789  1.00  0.00           H
ATOM   2357  HG  LEU A 303     -22.792  30.454  -3.141  1.00  0.00           H
ATOM   2358 1HD1 LEU A 303     -20.356  30.155  -3.225  1.00  0.00           H
ATOM   2359 2HD1 LEU A 303     -20.271  29.357  -1.652  1.00  0.00           H
ATOM   2360 3HD1 LEU A 303     -20.878  31.066  -1.722  1.00  0.00           H
ATOM   2361 1HD2 LEU A 303     -23.182  27.786  -3.493  1.00  0.00           H
ATOM   2362 2HD2 LEU A 303     -21.704  27.562  -2.601  1.00  0.00           H
ATOM   2363 3HD2 LEU A 303     -21.588  28.412  -4.192  1.00  0.00           H
ATOM   2364  N   THR A 304     -25.413  29.236   1.177  1.00  0.00           N
ATOM   2365  CA  THR A 304     -25.868  28.656   2.468  1.00  0.00           C
ATOM   2366  C   THR A 304     -27.100  27.796   2.307  1.00  0.00           C
ATOM   2367  O   THR A 304     -27.261  26.772   2.977  1.00  0.00           O
ATOM   2368  CB  THR A 304     -26.153  29.666   3.568  1.00  0.00           C
ATOM   2369  CG2 THR A 304     -24.870  30.507   3.777  1.00  0.00           C
ATOM   2370  OG1 THR A 304     -27.223  30.526   3.396  1.00  0.00           O
ATOM   2371  HN  THR A 304     -25.255  30.215   1.068  1.00  0.00           H
ATOM   2372  HA  THR A 304     -25.087  28.041   2.888  1.00  0.00           H
ATOM   2373  HB  THR A 304     -26.286  29.108   4.519  1.00  0.00           H
ATOM   2374  HG1 THR A 304     -27.171  30.821   2.483  1.00  0.00           H
ATOM   2375 1HG2 THR A 304     -24.578  31.160   2.927  1.00  0.00           H
ATOM   2376 2HG2 THR A 304     -23.970  29.928   4.071  1.00  0.00           H
ATOM   2377 3HG2 THR A 304     -25.042  31.379   4.444  1.00  0.00           H
ATOM   2378  N   ILE A 305     -28.073  28.207   1.407  1.00  0.00           N
ATOM   2379  CA  ILE A 305     -29.223  27.418   0.997  1.00  0.00           C
ATOM   2380  C   ILE A 305     -28.823  26.079   0.312  1.00  0.00           C
ATOM   2381  O   ILE A 305     -29.328  25.010   0.659  1.00  0.00           O
ATOM   2382  CB  ILE A 305     -30.106  28.113   0.045  1.00  0.00           C
ATOM   2383  CG1 ILE A 305     -30.853  29.290   0.676  1.00  0.00           C
ATOM   2384  CG2 ILE A 305     -31.149  27.172  -0.687  1.00  0.00           C
ATOM   2385  CD  ILE A 305     -31.576  30.165  -0.389  1.00  0.00           C
ATOM   2386  HN  ILE A 305     -27.962  29.066   0.913  1.00  0.00           H
ATOM   2387  HA  ILE A 305     -29.810  27.241   1.886  1.00  0.00           H
ATOM   2388  HB  ILE A 305     -29.490  28.517  -0.787  1.00  0.00           H
ATOM   2389 1HG1 ILE A 305     -30.023  29.838   1.171  1.00  0.00           H
ATOM   2390 2HG1 ILE A 305     -31.579  28.926   1.434  1.00  0.00           H
ATOM   2391 1HG2 ILE A 305     -31.819  26.889   0.153  1.00  0.00           H
ATOM   2392 2HG2 ILE A 305     -30.612  26.323  -1.161  1.00  0.00           H
ATOM   2393 3HG2 ILE A 305     -31.650  27.794  -1.458  1.00  0.00           H
ATOM   2394  HD1 ILE A 305     -30.833  30.353  -1.194  1.00  0.00           H
ATOM   2395  HD2 ILE A 305     -31.780  31.219  -0.104  1.00  0.00           H
ATOM   2396  HD3 ILE A 305     -32.386  29.615  -0.914  1.00  0.00           H
ATOM   2397  N   THR A 306     -27.878  26.232  -0.689  1.00  0.00           N
ATOM   2398  CA  THR A 306     -27.367  25.152  -1.554  1.00  0.00           C
ATOM   2399  C   THR A 306     -26.727  23.977  -0.597  1.00  0.00           C
ATOM   2400  O   THR A 306     -26.987  22.787  -0.675  1.00  0.00           O
ATOM   2401  CB  THR A 306     -26.433  25.795  -2.642  1.00  0.00           C
ATOM   2402  CG2 THR A 306     -25.951  24.665  -3.503  1.00  0.00           C
ATOM   2403  OG1 THR A 306     -27.071  26.807  -3.441  1.00  0.00           O
ATOM   2404  HN  THR A 306     -27.492  27.148  -0.763  1.00  0.00           H
ATOM   2405  HA  THR A 306     -28.207  24.661  -2.024  1.00  0.00           H
ATOM   2406  HB  THR A 306     -25.522  26.284  -2.236  1.00  0.00           H
ATOM   2407  HG1 THR A 306     -27.313  27.512  -2.836  1.00  0.00           H
ATOM   2408 1HG2 THR A 306     -25.293  24.983  -4.341  1.00  0.00           H
ATOM   2409 2HG2 THR A 306     -26.846  24.211  -3.981  1.00  0.00           H
ATOM   2410 3HG2 THR A 306     -25.350  23.897  -2.971  1.00  0.00           H
ATOM   2411  N   TRP A 307     -25.880  24.386   0.350  1.00  0.00           N
ATOM   2412  CA  TRP A 307     -25.260  23.706   1.425  1.00  0.00           C
ATOM   2413  C   TRP A 307     -26.331  23.116   2.327  1.00  0.00           C
ATOM   2414  O   TRP A 307     -26.145  21.942   2.685  1.00  0.00           O
ATOM   2415  CB  TRP A 307     -24.200  24.626   2.099  1.00  0.00           C
ATOM   2416  CG  TRP A 307     -23.006  24.985   1.252  1.00  0.00           C
ATOM   2417  CD1 TRP A 307     -22.647  24.616   0.022  1.00  0.00           C
ATOM   2418  CD2 TRP A 307     -22.188  26.120   1.597  1.00  0.00           C
ATOM   2419  CE2 TRP A 307     -21.235  26.286   0.550  1.00  0.00           C
ATOM   2420  CE3 TRP A 307     -22.055  26.865   2.766  1.00  0.00           C
ATOM   2421  NE1 TRP A 307     -21.529  25.427  -0.427  1.00  0.00           N
ATOM   2422  CZ2 TRP A 307     -20.307  27.301   0.585  1.00  0.00           C
ATOM   2423  CZ3 TRP A 307     -21.025  27.905   2.832  1.00  0.00           C
ATOM   2424  CH2 TRP A 307     -20.239  28.113   1.757  1.00  0.00           C
ATOM   2425  HN  TRP A 307     -25.755  25.369   0.457  1.00  0.00           H
ATOM   2426  HA  TRP A 307     -24.798  22.817   1.025  1.00  0.00           H
ATOM   2427  HB1 TRP A 307     -23.828  24.081   2.992  1.00  0.00           H
ATOM   2428  HB2 TRP A 307     -24.726  25.529   2.476  1.00  0.00           H
ATOM   2429  HD1 TRP A 307     -23.181  23.875  -0.554  1.00  0.00           H
ATOM   2430  HE1 TRP A 307     -20.975  25.337  -1.224  1.00  0.00           H
ATOM   2431  HE3 TRP A 307     -22.671  26.749   3.646  1.00  0.00           H
ATOM   2432  HZ2 TRP A 307     -19.723  27.512  -0.299  1.00  0.00           H
ATOM   2433  HZ3 TRP A 307     -20.830  28.410   3.766  1.00  0.00           H
ATOM   2434  HH2 TRP A 307     -19.430  28.817   1.884  1.00  0.00           H
ATOM   2435  N   PHE A 308     -27.405  23.832   2.740  1.00  0.00           N
ATOM   2436  CA  PHE A 308     -28.475  23.207   3.513  1.00  0.00           C
ATOM   2437  C   PHE A 308     -29.384  22.130   2.848  1.00  0.00           C
ATOM   2438  O   PHE A 308     -29.890  21.173   3.466  1.00  0.00           O
ATOM   2439  CB  PHE A 308     -29.290  24.369   4.159  1.00  0.00           C
ATOM   2440  CG  PHE A 308     -30.381  23.882   5.031  1.00  0.00           C
ATOM   2441  CD1 PHE A 308     -30.141  23.194   6.213  1.00  0.00           C
ATOM   2442  CD2 PHE A 308     -31.668  24.119   4.617  1.00  0.00           C
ATOM   2443  CE1 PHE A 308     -31.231  22.818   7.023  1.00  0.00           C
ATOM   2444  CE2 PHE A 308     -32.785  23.895   5.480  1.00  0.00           C
ATOM   2445  CZ  PHE A 308     -32.544  23.189   6.642  1.00  0.00           C
ATOM   2446  HN  PHE A 308     -27.544  24.780   2.464  1.00  0.00           H
ATOM   2447  HA  PHE A 308     -27.976  22.729   4.343  1.00  0.00           H
ATOM   2448  HB1 PHE A 308     -29.716  25.040   3.383  1.00  0.00           H
ATOM   2449  HB2 PHE A 308     -28.608  24.933   4.831  1.00  0.00           H
ATOM   2450  HD1 PHE A 308     -29.133  23.018   6.558  1.00  0.00           H
ATOM   2451  HD2 PHE A 308     -31.775  24.762   3.757  1.00  0.00           H
ATOM   2452  HE1 PHE A 308     -31.101  22.329   7.978  1.00  0.00           H
ATOM   2453  HE2 PHE A 308     -33.790  24.086   5.134  1.00  0.00           H
ATOM   2454  HZ  PHE A 308     -33.407  22.721   7.092  1.00  0.00           H
ATOM   2455  N   LEU A 309     -29.580  22.250   1.554  1.00  0.00           N
ATOM   2456  CA  LEU A 309     -30.128  21.256   0.638  1.00  0.00           C
ATOM   2457  C   LEU A 309     -29.264  20.017   0.556  1.00  0.00           C
ATOM   2458  O   LEU A 309     -29.671  18.882   0.743  1.00  0.00           O
ATOM   2459  CB  LEU A 309     -30.555  21.689  -0.787  1.00  0.00           C
ATOM   2460  CG  LEU A 309     -31.664  22.800  -0.931  1.00  0.00           C
ATOM   2461  CD1 LEU A 309     -31.460  23.544  -2.253  1.00  0.00           C
ATOM   2462  CD2 LEU A 309     -33.027  22.181  -0.823  1.00  0.00           C
ATOM   2463  HN  LEU A 309     -29.452  23.186   1.234  1.00  0.00           H
ATOM   2464  HA  LEU A 309     -31.041  20.921   1.109  1.00  0.00           H
ATOM   2465  HB1 LEU A 309     -30.944  20.767  -1.270  1.00  0.00           H
ATOM   2466  HB2 LEU A 309     -29.584  21.953  -1.258  1.00  0.00           H
ATOM   2467  HG  LEU A 309     -31.550  23.444  -0.033  1.00  0.00           H
ATOM   2468 1HD1 LEU A 309     -31.514  22.849  -3.117  1.00  0.00           H
ATOM   2469 2HD1 LEU A 309     -30.437  23.977  -2.215  1.00  0.00           H
ATOM   2470 3HD1 LEU A 309     -32.248  24.327  -2.243  1.00  0.00           H
ATOM   2471 1HD2 LEU A 309     -33.754  23.014  -0.934  1.00  0.00           H
ATOM   2472 2HD2 LEU A 309     -33.196  21.540   0.067  1.00  0.00           H
ATOM   2473 3HD2 LEU A 309     -33.246  21.546  -1.708  1.00  0.00           H
ATOM   2474  N   ALA A 310     -27.951  20.212   0.317  1.00  0.00           N
ATOM   2475  CA  ALA A 310     -27.049  19.070   0.209  1.00  0.00           C
ATOM   2476  C   ALA A 310     -26.793  18.371   1.503  1.00  0.00           C
ATOM   2477  O   ALA A 310     -26.483  17.164   1.584  1.00  0.00           O
ATOM   2478  CB  ALA A 310     -25.689  19.505  -0.326  1.00  0.00           C
ATOM   2479  HN  ALA A 310     -27.653  21.142   0.116  1.00  0.00           H
ATOM   2480  HA  ALA A 310     -27.477  18.374  -0.497  1.00  0.00           H
ATOM   2481  HB1 ALA A 310     -25.197  20.148   0.434  1.00  0.00           H
ATOM   2482  HB2 ALA A 310     -25.719  20.121  -1.250  1.00  0.00           H
ATOM   2483  HB3 ALA A 310     -24.992  18.655  -0.479  1.00  0.00           H
ATOM   2484  N   ALA A 311     -26.930  19.113   2.634  1.00  0.00           N
ATOM   2485  CA  ALA A 311     -26.898  18.523   3.989  1.00  0.00           C
ATOM   2486  C   ALA A 311     -28.111  17.652   4.197  1.00  0.00           C
ATOM   2487  O   ALA A 311     -27.892  16.522   4.474  1.00  0.00           O
ATOM   2488  CB  ALA A 311     -26.786  19.572   5.095  1.00  0.00           C
ATOM   2489  HN  ALA A 311     -26.902  20.103   2.518  1.00  0.00           H
ATOM   2490  HA  ALA A 311     -26.028  17.886   4.001  1.00  0.00           H
ATOM   2491  HB1 ALA A 311     -26.644  19.135   6.108  1.00  0.00           H
ATOM   2492  HB2 ALA A 311     -27.723  20.168   5.116  1.00  0.00           H
ATOM   2493  HB3 ALA A 311     -25.919  20.249   4.943  1.00  0.00           H
ATOM   2494  N   GLY A 312     -29.352  18.185   3.995  1.00  0.00           N
ATOM   2495  CA  GLY A 312     -30.574  17.372   4.057  1.00  0.00           C
ATOM   2496  C   GLY A 312     -30.730  16.168   3.113  1.00  0.00           C
ATOM   2497  O   GLY A 312     -31.368  15.199   3.580  1.00  0.00           O
ATOM   2498  HN  GLY A 312     -29.515  19.114   3.672  1.00  0.00           H
ATOM   2499  HA1 GLY A 312     -31.380  18.069   3.884  1.00  0.00           H
ATOM   2500  HA2 GLY A 312     -30.583  16.937   5.045  1.00  0.00           H
ATOM   2501  N   ARG A 313     -29.999  16.177   1.893  1.00  0.00           N
ATOM   2502  CA  ARG A 313     -29.849  14.960   1.151  1.00  0.00           C
ATOM   2503  C   ARG A 313     -28.677  14.124   1.539  1.00  0.00           C
ATOM   2504  O   ARG A 313     -28.215  13.258   0.833  1.00  0.00           O
ATOM   2505  CB  ARG A 313     -29.847  15.344  -0.367  1.00  0.00           C
ATOM   2506  CG  ARG A 313     -31.243  15.553  -1.079  1.00  0.00           C
ATOM   2507  CD  ARG A 313     -32.054  16.681  -0.418  1.00  0.00           C
ATOM   2508  NE  ARG A 313     -33.246  16.865  -1.304  1.00  0.00           N
ATOM   2509  CZ  ARG A 313     -33.998  17.885  -1.452  1.00  0.00           C
ATOM   2510  NH1 ARG A 313     -34.042  18.819  -0.596  1.00  0.00           N
ATOM   2511  NH2 ARG A 313     -34.730  17.965  -2.520  1.00  0.00           N
ATOM   2512  HN  ARG A 313     -29.568  16.998   1.526  1.00  0.00           H
ATOM   2513  HA  ARG A 313     -30.675  14.295   1.350  1.00  0.00           H
ATOM   2514  HB1 ARG A 313     -29.374  14.465  -0.856  1.00  0.00           H
ATOM   2515  HB2 ARG A 313     -29.288  16.299  -0.463  1.00  0.00           H
ATOM   2516  HG1 ARG A 313     -31.835  14.630  -1.254  1.00  0.00           H
ATOM   2517  HG2 ARG A 313     -30.909  15.861  -2.093  1.00  0.00           H
ATOM   2518  HD1 ARG A 313     -31.496  17.641  -0.403  1.00  0.00           H
ATOM   2519  HD2 ARG A 313     -32.521  16.520   0.577  1.00  0.00           H
ATOM   2520  HE  ARG A 313     -33.182  16.251  -2.091  1.00  0.00           H
ATOM   2521 1HH1 ARG A 313     -34.793  19.476  -0.643  1.00  0.00           H
ATOM   2522 2HH1 ARG A 313     -33.645  18.690   0.313  1.00  0.00           H
ATOM   2523 1HH2 ARG A 313     -34.836  17.086  -2.982  1.00  0.00           H
ATOM   2524 2HH2 ARG A 313     -35.495  18.607  -2.569  1.00  0.00           H
ATOM   2525  N   LYS A 314     -28.149  14.311   2.803  1.00  0.00           N
ATOM   2526  CA  LYS A 314     -27.241  13.404   3.443  1.00  0.00           C
ATOM   2527  C   LYS A 314     -25.865  13.365   2.921  1.00  0.00           C
ATOM   2528  O   LYS A 314     -25.265  12.343   2.699  1.00  0.00           O
ATOM   2529  CB  LYS A 314     -27.820  11.977   3.749  1.00  0.00           C
ATOM   2530  CG  LYS A 314     -29.089  11.848   4.501  1.00  0.00           C
ATOM   2531  CD  LYS A 314     -29.029  12.589   5.874  1.00  0.00           C
ATOM   2532  CE  LYS A 314     -30.343  12.677   6.679  1.00  0.00           C
ATOM   2533  NZ  LYS A 314     -30.284  13.345   7.971  1.00  0.00           N
ATOM   2534  HN  LYS A 314     -28.372  15.121   3.340  1.00  0.00           H
ATOM   2535  HA  LYS A 314     -27.068  13.837   4.417  1.00  0.00           H
ATOM   2536  HB1 LYS A 314     -27.105  11.412   4.386  1.00  0.00           H
ATOM   2537  HB2 LYS A 314     -27.993  11.450   2.786  1.00  0.00           H
ATOM   2538  HG1 LYS A 314     -29.323  10.773   4.651  1.00  0.00           H
ATOM   2539  HG2 LYS A 314     -29.924  12.161   3.837  1.00  0.00           H
ATOM   2540  HD1 LYS A 314     -28.509  13.569   5.822  1.00  0.00           H
ATOM   2541  HD2 LYS A 314     -28.371  11.956   6.506  1.00  0.00           H
ATOM   2542  HE1 LYS A 314     -30.654  11.626   6.863  1.00  0.00           H
ATOM   2543  HE2 LYS A 314     -31.135  13.138   6.051  1.00  0.00           H
ATOM   2544  HZ1 LYS A 314     -29.978  14.336   7.906  1.00  0.00           H
ATOM   2545  HZ2 LYS A 314     -29.546  12.817   8.478  1.00  0.00           H
ATOM   2546  HZ3 LYS A 314     -31.260  13.393   8.327  1.00  0.00           H
ATOM   2547  N   TRP A 315     -25.414  14.621   2.545  1.00  0.00           N
ATOM   2548  CA  TRP A 315     -24.222  14.929   1.886  1.00  0.00           C
ATOM   2549  C   TRP A 315     -24.139  14.308   0.458  1.00  0.00           C
ATOM   2550  O   TRP A 315     -23.285  13.465   0.143  1.00  0.00           O
ATOM   2551  CB  TRP A 315     -22.946  14.868   2.810  1.00  0.00           C
ATOM   2552  CG  TRP A 315     -21.653  15.167   2.185  1.00  0.00           C
ATOM   2553  CD1 TRP A 315     -20.648  14.237   1.854  1.00  0.00           C
ATOM   2554  CD2 TRP A 315     -21.384  16.399   1.596  1.00  0.00           C
ATOM   2555  CE2 TRP A 315     -20.150  16.180   0.887  1.00  0.00           C
ATOM   2556  CE3 TRP A 315     -22.162  17.539   1.409  1.00  0.00           C
ATOM   2557  NE1 TRP A 315     -19.691  14.902   1.088  1.00  0.00           N
ATOM   2558  CZ2 TRP A 315     -19.586  17.223   0.140  1.00  0.00           C
ATOM   2559  CZ3 TRP A 315     -21.564  18.568   0.658  1.00  0.00           C
ATOM   2560  CH2 TRP A 315     -20.373  18.389   0.000  1.00  0.00           C
ATOM   2561  HN  TRP A 315     -26.043  15.393   2.608  1.00  0.00           H
ATOM   2562  HA  TRP A 315     -24.423  15.973   1.698  1.00  0.00           H
ATOM   2563  HB1 TRP A 315     -22.835  13.850   3.238  1.00  0.00           H
ATOM   2564  HB2 TRP A 315     -23.184  15.599   3.612  1.00  0.00           H
ATOM   2565  HD1 TRP A 315     -20.482  13.263   2.290  1.00  0.00           H
ATOM   2566  HE1 TRP A 315     -18.957  14.532   0.562  1.00  0.00           H
ATOM   2567  HE3 TRP A 315     -23.121  17.727   1.869  1.00  0.00           H
ATOM   2568  HZ2 TRP A 315     -18.652  17.060  -0.378  1.00  0.00           H
ATOM   2569  HZ3 TRP A 315     -22.186  19.438   0.508  1.00  0.00           H
ATOM   2570  HH2 TRP A 315     -20.037  19.175  -0.659  1.00  0.00           H
ATOM   2571  N   SER A 316     -24.984  14.805  -0.478  1.00  0.00           N
ATOM   2572  CA  SER A 316     -24.998  14.587  -1.842  1.00  0.00           C
ATOM   2573  C   SER A 316     -25.035  15.812  -2.652  1.00  0.00           C
ATOM   2574  O   SER A 316     -26.002  16.524  -2.636  1.00  0.00           O
ATOM   2575  CB  SER A 316     -26.221  13.677  -2.287  1.00  0.00           C
ATOM   2576  OG  SER A 316     -26.223  13.446  -3.711  1.00  0.00           O
ATOM   2577  HN  SER A 316     -25.721  15.394  -0.154  1.00  0.00           H
ATOM   2578  HA  SER A 316     -24.066  14.140  -2.154  1.00  0.00           H
ATOM   2579  HB1 SER A 316     -27.172  14.145  -1.953  1.00  0.00           H
ATOM   2580  HB2 SER A 316     -26.091  12.802  -1.615  1.00  0.00           H
ATOM   2581  HG1 SER A 316     -26.771  12.676  -3.873  1.00  0.00           H
ATOM   2582  N   CYS A 317     -23.981  16.225  -3.425  1.00  0.00           N
ATOM   2583  CA  CYS A 317     -23.985  17.500  -4.148  1.00  0.00           C
ATOM   2584  C   CYS A 317     -24.759  17.322  -5.438  1.00  0.00           C
ATOM   2585  O   CYS A 317     -25.280  18.298  -6.006  1.00  0.00           O
ATOM   2586  CB  CYS A 317     -22.562  17.819  -4.543  1.00  0.00           C
ATOM   2587  SG  CYS A 317     -21.534  18.315  -3.011  1.00  0.00           S
ATOM   2588  HN  CYS A 317     -23.150  15.694  -3.574  1.00  0.00           H
ATOM   2589  HA  CYS A 317     -24.347  18.288  -3.505  1.00  0.00           H
ATOM   2590  HB1 CYS A 317     -22.666  18.701  -5.210  1.00  0.00           H
ATOM   2591  HB2 CYS A 317     -22.139  17.046  -5.218  1.00  0.00           H
ATOM   2592  HG1 CYS A 317     -21.330  17.035  -2.739  1.00  0.00           H
ATOM   2593  N   GLU A 318     -24.820  16.057  -5.960  1.00  0.00           N
ATOM   2594  CA  GLU A 318     -25.461  15.851  -7.265  1.00  0.00           C
ATOM   2595  C   GLU A 318     -26.939  15.447  -7.097  1.00  0.00           C
ATOM   2596  O   GLU A 318     -27.648  15.470  -8.117  1.00  0.00           O
ATOM   2597  CB  GLU A 318     -24.660  14.990  -8.190  1.00  0.00           C
ATOM   2598  CG  GLU A 318     -23.372  15.720  -8.633  1.00  0.00           C
ATOM   2599  CD  GLU A 318     -22.507  14.967  -9.673  1.00  0.00           C
ATOM   2600  OE1 GLU A 318     -23.037  14.540 -10.736  1.00  0.00           O
ATOM   2601  OE2 GLU A 318     -21.326  14.781  -9.367  1.00  0.00           O
ATOM   2602  HN  GLU A 318     -24.525  15.347  -5.325  1.00  0.00           H
ATOM   2603  HA  GLU A 318     -25.557  16.792  -7.786  1.00  0.00           H
ATOM   2604  HB1 GLU A 318     -25.210  14.736  -9.121  1.00  0.00           H
ATOM   2605  HB2 GLU A 318     -24.451  14.003  -7.726  1.00  0.00           H
ATOM   2606  HG1 GLU A 318     -22.738  15.791  -7.724  1.00  0.00           H
ATOM   2607  HG2 GLU A 318     -23.686  16.586  -9.254  1.00  0.00           H
ATOM   2608  N   ALA A 319     -27.386  15.113  -5.919  1.00  0.00           N
ATOM   2609  CA  ALA A 319     -28.812  14.879  -5.749  1.00  0.00           C
ATOM   2610  C   ALA A 319     -29.648  16.087  -5.637  1.00  0.00           C
ATOM   2611  O   ALA A 319     -30.883  15.970  -5.701  1.00  0.00           O
ATOM   2612  CB  ALA A 319     -29.098  13.966  -4.542  1.00  0.00           C
ATOM   2613  HN  ALA A 319     -26.778  14.800  -5.193  1.00  0.00           H
ATOM   2614  HA  ALA A 319     -29.292  14.414  -6.597  1.00  0.00           H
ATOM   2615  HB1 ALA A 319     -30.165  13.762  -4.314  1.00  0.00           H
ATOM   2616  HB2 ALA A 319     -28.614  14.367  -3.626  1.00  0.00           H
ATOM   2617  HB3 ALA A 319     -28.693  12.951  -4.738  1.00  0.00           H
ATOM   2618  N   ILE A 320     -29.077  17.329  -5.452  1.00  0.00           N
ATOM   2619  CA  ILE A 320     -29.839  18.592  -5.243  1.00  0.00           C
ATOM   2620  C   ILE A 320     -29.747  19.478  -6.530  1.00  0.00           C
ATOM   2621  O   ILE A 320     -30.102  20.689  -6.552  1.00  0.00           O
ATOM   2622  CB  ILE A 320     -29.403  19.344  -4.019  1.00  0.00           C
ATOM   2623  CG1 ILE A 320     -27.831  19.684  -3.903  1.00  0.00           C
ATOM   2624  CG2 ILE A 320     -29.864  18.465  -2.889  1.00  0.00           C
ATOM   2625  CD  ILE A 320     -27.466  21.057  -4.379  1.00  0.00           C
ATOM   2626  HN  ILE A 320     -28.083  17.390  -5.466  1.00  0.00           H
ATOM   2627  HA  ILE A 320     -30.889  18.342  -5.194  1.00  0.00           H
ATOM   2628  HB  ILE A 320     -29.917  20.321  -3.897  1.00  0.00           H
ATOM   2629 1HG1 ILE A 320     -27.152  18.964  -4.409  1.00  0.00           H
ATOM   2630 2HG1 ILE A 320     -27.599  19.591  -2.821  1.00  0.00           H
ATOM   2631 1HG2 ILE A 320     -29.686  19.061  -1.969  1.00  0.00           H
ATOM   2632 2HG2 ILE A 320     -29.393  17.460  -2.844  1.00  0.00           H
ATOM   2633 3HG2 ILE A 320     -30.970  18.363  -2.849  1.00  0.00           H
ATOM   2634  HD1 ILE A 320     -26.373  21.187  -4.232  1.00  0.00           H
ATOM   2635  HD2 ILE A 320     -27.915  21.862  -3.758  1.00  0.00           H
ATOM   2636  HD3 ILE A 320     -27.779  21.217  -5.433  1.00  0.00           H
ATOM   2637  N   GLU A 321     -29.351  18.848  -7.627  1.00  0.00           N
ATOM   2638  CA  GLU A 321     -29.586  19.466  -8.905  1.00  0.00           C
ATOM   2639  C   GLU A 321     -31.105  19.772  -9.168  1.00  0.00           C
ATOM   2640  O   GLU A 321     -32.008  19.062  -8.732  1.00  0.00           O
ATOM   2641  CB  GLU A 321     -28.778  18.859 -10.052  1.00  0.00           C
ATOM   2642  CG  GLU A 321     -27.257  18.694  -9.730  1.00  0.00           C
ATOM   2643  CD  GLU A 321     -26.396  19.507 -10.682  1.00  0.00           C
ATOM   2644  OE1 GLU A 321     -25.714  20.510 -10.265  1.00  0.00           O
ATOM   2645  OE2 GLU A 321     -26.501  19.177 -11.892  1.00  0.00           O
ATOM   2646  HN  GLU A 321     -28.975  17.927  -7.554  1.00  0.00           H
ATOM   2647  HA  GLU A 321     -29.077  20.419  -8.871  1.00  0.00           H
ATOM   2648  HB1 GLU A 321     -28.778  19.559 -10.915  1.00  0.00           H
ATOM   2649  HB2 GLU A 321     -29.150  17.900 -10.471  1.00  0.00           H
ATOM   2650  HG1 GLU A 321     -27.043  17.639 -10.004  1.00  0.00           H
ATOM   2651  HG2 GLU A 321     -26.871  18.986  -8.730  1.00  0.00           H
ATOM   2652  N   GLN A 322     -31.274  20.925  -9.756  1.00  0.00           N
ATOM   2653  CA  GLN A 322     -32.501  21.545 -10.175  1.00  0.00           C
ATOM   2654  C   GLN A 322     -33.440  21.928  -9.095  1.00  0.00           C
ATOM   2655  O   GLN A 322     -34.455  22.546  -9.356  1.00  0.00           O
ATOM   2656  CB  GLN A 322     -33.139  20.836 -11.403  1.00  0.00           C
ATOM   2657  CG  GLN A 322     -32.414  21.092 -12.745  1.00  0.00           C
ATOM   2658  CD  GLN A 322     -31.027  20.320 -12.862  1.00  0.00           C
ATOM   2659  NE2 GLN A 322     -31.035  18.965 -12.960  1.00  0.00           N
ATOM   2660  OE1 GLN A 322     -29.931  20.962 -12.828  1.00  0.00           O
ATOM   2661  HN  GLN A 322     -30.420  21.394  -9.966  1.00  0.00           H
ATOM   2662  HA  GLN A 322     -32.220  22.546 -10.470  1.00  0.00           H
ATOM   2663  HB1 GLN A 322     -34.197  21.167 -11.478  1.00  0.00           H
ATOM   2664  HB2 GLN A 322     -33.416  19.802 -11.103  1.00  0.00           H
ATOM   2665  HG1 GLN A 322     -32.133  22.166 -12.763  1.00  0.00           H
ATOM   2666  HG2 GLN A 322     -33.067  20.892 -13.621  1.00  0.00           H
ATOM   2667 1HE2 GLN A 322     -31.860  18.401 -12.928  1.00  0.00           H
ATOM   2668 2HE2 GLN A 322     -30.184  18.488 -13.185  1.00  0.00           H
ATOM   2669  N   LYS A 323     -33.065  21.763  -7.801  1.00  0.00           N
ATOM   2670  CA  LYS A 323     -33.818  22.132  -6.641  1.00  0.00           C
ATOM   2671  C   LYS A 323     -33.511  23.578  -6.284  1.00  0.00           C
ATOM   2672  O   LYS A 323     -34.248  24.117  -5.474  1.00  0.00           O
ATOM   2673  CB  LYS A 323     -33.466  21.182  -5.402  1.00  0.00           C
ATOM   2674  CG  LYS A 323     -33.485  19.666  -5.678  1.00  0.00           C
ATOM   2675  CD  LYS A 323     -34.865  18.979  -5.895  1.00  0.00           C
ATOM   2676  CE  LYS A 323     -35.009  18.281  -7.231  1.00  0.00           C
ATOM   2677  NZ  LYS A 323     -36.358  18.039  -7.592  1.00  0.00           N
ATOM   2678  HN  LYS A 323     -32.234  21.257  -7.582  1.00  0.00           H
ATOM   2679  HA  LYS A 323     -34.868  22.173  -6.893  1.00  0.00           H
ATOM   2680  HB1 LYS A 323     -34.191  21.377  -4.582  1.00  0.00           H
ATOM   2681  HB2 LYS A 323     -32.463  21.469  -5.020  1.00  0.00           H
ATOM   2682  HG1 LYS A 323     -32.975  19.288  -4.767  1.00  0.00           H
ATOM   2683  HG2 LYS A 323     -32.827  19.450  -6.546  1.00  0.00           H
ATOM   2684  HD1 LYS A 323     -35.586  19.824  -5.871  1.00  0.00           H
ATOM   2685  HD2 LYS A 323     -35.274  18.248  -5.164  1.00  0.00           H
ATOM   2686  HE1 LYS A 323     -34.498  17.296  -7.286  1.00  0.00           H
ATOM   2687  HE2 LYS A 323     -34.522  18.881  -8.028  1.00  0.00           H
ATOM   2688  HZ1 LYS A 323     -36.274  17.293  -8.313  1.00  0.00           H
ATOM   2689  HZ2 LYS A 323     -36.901  18.853  -7.941  1.00  0.00           H
ATOM   2690  HZ3 LYS A 323     -36.865  17.615  -6.789  1.00  0.00           H
ATOM   2691  N   ALA A 324     -32.518  24.275  -6.885  1.00  0.00           N
ATOM   2692  CA  ALA A 324     -32.283  25.618  -6.538  1.00  0.00           C
ATOM   2693  C   ALA A 324     -32.780  26.675  -7.497  1.00  0.00           C
ATOM   2694  O   ALA A 324     -32.600  27.930  -7.267  1.00  0.00           O
ATOM   2695  CB  ALA A 324     -30.864  25.895  -6.061  1.00  0.00           C
ATOM   2696  HN  ALA A 324     -32.032  23.856  -7.647  1.00  0.00           H
ATOM   2697  HA  ALA A 324     -32.893  25.919  -5.699  1.00  0.00           H
ATOM   2698  HB1 ALA A 324     -30.712  26.823  -5.470  1.00  0.00           H
ATOM   2699  HB2 ALA A 324     -30.055  26.008  -6.814  1.00  0.00           H
ATOM   2700  HB3 ALA A 324     -30.590  25.053  -5.390  1.00  0.00           H
ATOM   2701  N   VAL A 325     -33.501  26.242  -8.464  1.00  0.00           N
ATOM   2702  CA  VAL A 325     -34.030  27.135  -9.524  1.00  0.00           C
ATOM   2703  C   VAL A 325     -34.940  28.305  -9.017  1.00  0.00           C
ATOM   2704  O   VAL A 325     -34.752  29.429  -9.537  1.00  0.00           O
ATOM   2705  CB  VAL A 325     -34.838  26.277 -10.517  1.00  0.00           C
ATOM   2706  CG1 VAL A 325     -33.764  25.442 -11.283  1.00  0.00           C
ATOM   2707  CG2 VAL A 325     -35.950  25.357  -9.871  1.00  0.00           C
ATOM   2708  HN  VAL A 325     -33.628  25.284  -8.710  1.00  0.00           H
ATOM   2709  HA  VAL A 325     -33.207  27.600 -10.046  1.00  0.00           H
ATOM   2710  HB  VAL A 325     -35.410  26.897 -11.241  1.00  0.00           H
ATOM   2711 1HG1 VAL A 325     -33.011  26.188 -11.616  1.00  0.00           H
ATOM   2712 2HG1 VAL A 325     -34.181  24.852 -12.127  1.00  0.00           H
ATOM   2713 3HG1 VAL A 325     -33.234  24.857 -10.501  1.00  0.00           H
ATOM   2714 1HG2 VAL A 325     -36.349  24.754 -10.714  1.00  0.00           H
ATOM   2715 2HG2 VAL A 325     -36.723  25.928  -9.314  1.00  0.00           H
ATOM   2716 3HG2 VAL A 325     -35.680  24.694  -9.021  1.00  0.00           H
ATOM   2717  N   TRP A 326     -35.864  28.168  -8.010  1.00  0.00           N
ATOM   2718  CA  TRP A 326     -36.565  29.255  -7.376  1.00  0.00           C
ATOM   2719  C   TRP A 326     -35.742  30.158  -6.612  1.00  0.00           C
ATOM   2720  O   TRP A 326     -35.913  31.352  -6.703  1.00  0.00           O
ATOM   2721  CB  TRP A 326     -37.781  28.789  -6.641  1.00  0.00           C
ATOM   2722  CG  TRP A 326     -39.042  28.569  -7.398  1.00  0.00           C
ATOM   2723  CD1 TRP A 326     -39.593  27.376  -7.763  1.00  0.00           C
ATOM   2724  CD2 TRP A 326     -39.888  29.634  -7.934  1.00  0.00           C
ATOM   2725  CE2 TRP A 326     -41.005  28.959  -8.500  1.00  0.00           C
ATOM   2726  CE3 TRP A 326     -39.804  31.029  -7.932  1.00  0.00           C
ATOM   2727  NE1 TRP A 326     -40.818  27.642  -8.295  1.00  0.00           N
ATOM   2728  CZ2 TRP A 326     -42.117  29.676  -8.975  1.00  0.00           C
ATOM   2729  CZ3 TRP A 326     -40.888  31.696  -8.469  1.00  0.00           C
ATOM   2730  CH2 TRP A 326     -42.035  31.096  -8.864  1.00  0.00           C
ATOM   2731  HN  TRP A 326     -35.973  27.240  -7.663  1.00  0.00           H
ATOM   2732  HA  TRP A 326     -36.899  29.902  -8.172  1.00  0.00           H
ATOM   2733  HB1 TRP A 326     -38.069  29.625  -5.969  1.00  0.00           H
ATOM   2734  HB2 TRP A 326     -37.449  27.964  -5.974  1.00  0.00           H
ATOM   2735  HD1 TRP A 326     -39.210  26.381  -7.595  1.00  0.00           H
ATOM   2736  HE1 TRP A 326     -41.292  27.032  -8.894  1.00  0.00           H
ATOM   2737  HE3 TRP A 326     -39.023  31.624  -7.484  1.00  0.00           H
ATOM   2738  HZ2 TRP A 326     -43.033  29.207  -9.301  1.00  0.00           H
ATOM   2739  HZ3 TRP A 326     -40.825  32.773  -8.501  1.00  0.00           H
ATOM   2740  HH2 TRP A 326     -42.895  31.679  -9.158  1.00  0.00           H
ATOM   2741  N   PHE A 327     -34.781  29.592  -5.849  1.00  0.00           N
ATOM   2742  CA  PHE A 327     -33.760  30.352  -5.126  1.00  0.00           C
ATOM   2743  C   PHE A 327     -32.932  31.201  -6.002  1.00  0.00           C
ATOM   2744  O   PHE A 327     -32.611  32.388  -5.650  1.00  0.00           O
ATOM   2745  CB  PHE A 327     -32.952  29.478  -4.212  1.00  0.00           C
ATOM   2746  CG  PHE A 327     -33.941  28.651  -3.318  1.00  0.00           C
ATOM   2747  CD1 PHE A 327     -34.034  27.247  -3.418  1.00  0.00           C
ATOM   2748  CD2 PHE A 327     -34.584  29.220  -2.176  1.00  0.00           C
ATOM   2749  CE1 PHE A 327     -34.875  26.527  -2.568  1.00  0.00           C
ATOM   2750  CE2 PHE A 327     -35.380  28.482  -1.265  1.00  0.00           C
ATOM   2751  CZ  PHE A 327     -35.577  27.132  -1.503  1.00  0.00           C
ATOM   2752  HN  PHE A 327     -34.694  28.608  -5.714  1.00  0.00           H
ATOM   2753  HA  PHE A 327     -34.308  31.079  -4.545  1.00  0.00           H
ATOM   2754  HB1 PHE A 327     -32.370  29.979  -3.407  1.00  0.00           H
ATOM   2755  HB2 PHE A 327     -32.263  28.756  -4.698  1.00  0.00           H
ATOM   2756  HD1 PHE A 327     -33.343  26.766  -4.095  1.00  0.00           H
ATOM   2757  HD2 PHE A 327     -34.464  30.282  -2.023  1.00  0.00           H
ATOM   2758  HE1 PHE A 327     -35.062  25.463  -2.565  1.00  0.00           H
ATOM   2759  HE2 PHE A 327     -35.821  29.029  -0.445  1.00  0.00           H
ATOM   2760  HZ  PHE A 327     -36.115  26.446  -0.865  1.00  0.00           H
HETATM 2761  N   HSD A 328     -32.461  30.745  -7.235  1.00  0.00           N
HETATM 2762  CA  HSD A 328     -31.828  31.524  -8.246  1.00  0.00           C
HETATM 2763  C   HSD A 328     -32.748  32.685  -8.723  1.00  0.00           C
HETATM 2764  O   HSD A 328     -32.279  33.811  -8.773  1.00  0.00           O
HETATM 2765  CB  HSD A 328     -31.450  30.615  -9.469  1.00  0.00           C
HETATM 2766  CG  HSD A 328     -30.575  29.485  -9.077  1.00  0.00           C
HETATM 2767  CD2 HSD A 328     -29.866  29.263  -8.002  1.00  0.00           C
HETATM 2768  ND1 HSD A 328     -30.407  28.402  -9.871  1.00  0.00           N
HETATM 2769  CE1 HSD A 328     -29.607  27.562  -9.269  1.00  0.00           C
HETATM 2770  NE2 HSD A 328     -29.213  28.110  -8.131  1.00  0.00           N
HETATM 2771  HN  HSD A 328     -32.715  29.802  -7.435  1.00  0.00           H
HETATM 2772  HA  HSD A 328     -30.959  32.019  -7.840  1.00  0.00           H
HETATM 2773  HB1 HSD A 328     -30.860  31.251 -10.164  1.00  0.00           H
HETATM 2774  HB2 HSD A 328     -32.306  30.141  -9.994  1.00  0.00           H
HETATM 2775  HD1 HSD A 328     -30.958  28.135 -10.662  1.00  0.00           H
HETATM 2776  HD2 HSD A 328     -29.708  29.922  -7.158  1.00  0.00           H
HETATM 2777  HE1 HSD A 328     -29.519  26.485  -9.409  1.00  0.00           H
ATOM   2778  N   ALA A 329     -34.002  32.425  -9.032  1.00  0.00           N
ATOM   2779  CA  ALA A 329     -34.905  33.410  -9.468  1.00  0.00           C
ATOM   2780  C   ALA A 329     -35.069  34.534  -8.507  1.00  0.00           C
ATOM   2781  O   ALA A 329     -35.062  35.714  -8.794  1.00  0.00           O
ATOM   2782  CB  ALA A 329     -36.278  32.684  -9.790  1.00  0.00           C
ATOM   2783  HN  ALA A 329     -34.225  31.461  -8.919  1.00  0.00           H
ATOM   2784  HA  ALA A 329     -34.489  33.956 -10.302  1.00  0.00           H
ATOM   2785  HB1 ALA A 329     -36.813  32.441  -8.846  1.00  0.00           H
ATOM   2786  HB2 ALA A 329     -36.002  31.726 -10.280  1.00  0.00           H
ATOM   2787  HB3 ALA A 329     -36.920  33.317 -10.441  1.00  0.00           H
ATOM   2788  N   VAL A 330     -35.229  34.165  -7.230  1.00  0.00           N
ATOM   2789  CA  VAL A 330     -35.491  35.050  -6.113  1.00  0.00           C
ATOM   2790  C   VAL A 330     -34.236  35.925  -5.934  1.00  0.00           C
ATOM   2791  O   VAL A 330     -34.233  37.098  -5.535  1.00  0.00           O
ATOM   2792  CB  VAL A 330     -35.918  34.302  -4.808  1.00  0.00           C
ATOM   2793  CG1 VAL A 330     -36.313  35.297  -3.732  1.00  0.00           C
ATOM   2794  CG2 VAL A 330     -37.254  33.686  -5.217  1.00  0.00           C
ATOM   2795  HN  VAL A 330     -35.315  33.203  -6.986  1.00  0.00           H
ATOM   2796  HA  VAL A 330     -36.304  35.750  -6.241  1.00  0.00           H
ATOM   2797  HB  VAL A 330     -35.084  33.631  -4.512  1.00  0.00           H
ATOM   2798 1HG1 VAL A 330     -37.132  36.020  -3.937  1.00  0.00           H
ATOM   2799 2HG1 VAL A 330     -35.405  35.810  -3.349  1.00  0.00           H
ATOM   2800 3HG1 VAL A 330     -36.717  34.804  -2.822  1.00  0.00           H
ATOM   2801 1HG2 VAL A 330     -37.664  32.802  -4.682  1.00  0.00           H
ATOM   2802 2HG2 VAL A 330     -37.389  33.323  -6.257  1.00  0.00           H
ATOM   2803 3HG2 VAL A 330     -37.959  34.533  -5.356  1.00  0.00           H
ATOM   2804  N   ALA A 331     -33.023  35.268  -6.138  1.00  0.00           N
ATOM   2805  CA  ALA A 331     -31.687  35.846  -6.118  1.00  0.00           C
ATOM   2806  C   ALA A 331     -31.505  36.970  -7.071  1.00  0.00           C
ATOM   2807  O   ALA A 331     -31.067  38.024  -6.644  1.00  0.00           O
ATOM   2808  CB  ALA A 331     -30.579  34.772  -6.389  1.00  0.00           C
ATOM   2809  HN  ALA A 331     -33.031  34.293  -6.349  1.00  0.00           H
ATOM   2810  HA  ALA A 331     -31.443  36.278  -5.159  1.00  0.00           H
ATOM   2811  HB1 ALA A 331     -30.958  33.867  -5.867  1.00  0.00           H
ATOM   2812  HB2 ALA A 331     -29.601  34.975  -5.905  1.00  0.00           H
ATOM   2813  HB3 ALA A 331     -30.487  34.552  -7.475  1.00  0.00           H
ATOM   2814  N   TRP A 332     -31.785  36.791  -8.418  1.00  0.00           N
ATOM   2815  CA  TRP A 332     -31.682  37.832  -9.472  1.00  0.00           C
ATOM   2816  C   TRP A 332     -32.784  38.814  -9.310  1.00  0.00           C
ATOM   2817  O   TRP A 332     -32.603  40.001  -9.452  1.00  0.00           O
ATOM   2818  CB  TRP A 332     -31.889  37.210 -10.874  1.00  0.00           C
ATOM   2819  CG  TRP A 332     -30.945  36.125 -11.270  1.00  0.00           C
ATOM   2820  CD1 TRP A 332     -31.255  34.821 -11.623  1.00  0.00           C
ATOM   2821  CD2 TRP A 332     -29.531  36.323 -11.721  1.00  0.00           C
ATOM   2822  CE2 TRP A 332     -29.086  35.112 -12.278  1.00  0.00           C
ATOM   2823  CE3 TRP A 332     -28.694  37.413 -11.726  1.00  0.00           C
ATOM   2824  NE1 TRP A 332     -30.170  34.243 -12.184  1.00  0.00           N
ATOM   2825  CZ2 TRP A 332     -27.798  34.965 -12.812  1.00  0.00           C
ATOM   2826  CZ3 TRP A 332     -27.429  37.315 -12.224  1.00  0.00           C
ATOM   2827  CH2 TRP A 332     -26.967  36.100 -12.758  1.00  0.00           C
ATOM   2828  HN  TRP A 332     -32.158  35.945  -8.793  1.00  0.00           H
ATOM   2829  HA  TRP A 332     -30.787  38.420  -9.320  1.00  0.00           H
ATOM   2830  HB1 TRP A 332     -31.806  37.983 -11.667  1.00  0.00           H
ATOM   2831  HB2 TRP A 332     -32.923  36.811 -10.953  1.00  0.00           H
ATOM   2832  HD1 TRP A 332     -32.112  34.245 -11.312  1.00  0.00           H
ATOM   2833  HE1 TRP A 332     -30.105  33.371 -12.618  1.00  0.00           H
ATOM   2834  HE3 TRP A 332     -29.052  38.385 -11.420  1.00  0.00           H
ATOM   2835  HZ2 TRP A 332     -27.508  34.086 -13.369  1.00  0.00           H
ATOM   2836  HZ3 TRP A 332     -26.716  38.123 -12.148  1.00  0.00           H
ATOM   2837  HH2 TRP A 332     -25.973  36.046 -13.177  1.00  0.00           H
ATOM   2838  N   GLY A 333     -34.023  38.303  -9.039  1.00  0.00           N
ATOM   2839  CA  GLY A 333     -35.259  38.998  -9.117  1.00  0.00           C
ATOM   2840  C   GLY A 333     -35.436  39.977  -8.023  1.00  0.00           C
ATOM   2841  O   GLY A 333     -35.888  41.109  -8.323  1.00  0.00           O
ATOM   2842  HN  GLY A 333     -34.146  37.314  -9.077  1.00  0.00           H
ATOM   2843  HA1 GLY A 333     -36.024  38.290  -8.830  1.00  0.00           H
ATOM   2844  HA2 GLY A 333     -35.416  39.468 -10.076  1.00  0.00           H
ATOM   2845  N   THR A 334     -35.199  39.617  -6.784  1.00  0.00           N
ATOM   2846  CA  THR A 334     -35.413  40.556  -5.689  1.00  0.00           C
ATOM   2847  C   THR A 334     -34.588  41.862  -5.740  1.00  0.00           C
ATOM   2848  O   THR A 334     -35.176  42.931  -5.539  1.00  0.00           O
ATOM   2849  CB  THR A 334     -35.376  39.816  -4.346  1.00  0.00           C
ATOM   2850  CG2 THR A 334     -35.775  40.716  -3.238  1.00  0.00           C
ATOM   2851  OG1 THR A 334     -36.297  38.785  -4.402  1.00  0.00           O
ATOM   2852  HN  THR A 334     -34.899  38.714  -6.486  1.00  0.00           H
ATOM   2853  HA  THR A 334     -36.457  40.820  -5.771  1.00  0.00           H
ATOM   2854  HB  THR A 334     -34.407  39.324  -4.115  1.00  0.00           H
ATOM   2855  HG1 THR A 334     -35.780  37.985  -4.518  1.00  0.00           H
ATOM   2856 1HG2 THR A 334     -36.808  41.094  -3.390  1.00  0.00           H
ATOM   2857 2HG2 THR A 334     -35.032  41.540  -3.285  1.00  0.00           H
ATOM   2858 3HG2 THR A 334     -35.833  40.245  -2.233  1.00  0.00           H
ATOM   2859  N   PRO A 335     -33.274  41.921  -6.076  1.00  0.00           N
ATOM   2860  CA  PRO A 335     -32.639  43.172  -6.301  1.00  0.00           C
ATOM   2861  C   PRO A 335     -33.151  43.809  -7.500  1.00  0.00           C
ATOM   2862  O   PRO A 335     -33.232  45.003  -7.538  1.00  0.00           O
ATOM   2863  CB  PRO A 335     -31.131  42.829  -6.576  1.00  0.00           C
ATOM   2864  CG  PRO A 335     -30.918  41.543  -5.763  1.00  0.00           C
ATOM   2865  CD  PRO A 335     -32.273  40.852  -5.927  1.00  0.00           C
ATOM   2866  HA  PRO A 335     -32.834  43.860  -5.491  1.00  0.00           H
ATOM   2867  HB1 PRO A 335     -30.507  43.732  -6.405  1.00  0.00           H
ATOM   2868  HB2 PRO A 335     -31.006  42.530  -7.638  1.00  0.00           H
ATOM   2869  HG1 PRO A 335     -30.044  41.016  -6.204  1.00  0.00           H
ATOM   2870  HG2 PRO A 335     -30.700  41.761  -4.695  1.00  0.00           H
ATOM   2871  HD1 PRO A 335     -32.281  40.266  -6.872  1.00  0.00           H
ATOM   2872  HD2 PRO A 335     -32.669  40.172  -5.143  1.00  0.00           H
ATOM   2873  N   GLY A 336     -33.546  43.060  -8.597  1.00  0.00           N
ATOM   2874  CA  GLY A 336     -34.089  43.588  -9.863  1.00  0.00           C
ATOM   2875  C   GLY A 336     -35.344  44.461  -9.787  1.00  0.00           C
ATOM   2876  O   GLY A 336     -35.383  45.526 -10.424  1.00  0.00           O
ATOM   2877  HN  GLY A 336     -33.492  42.064  -8.572  1.00  0.00           H
ATOM   2878  HA1 GLY A 336     -34.374  42.792 -10.534  1.00  0.00           H
ATOM   2879  HA2 GLY A 336     -33.286  44.194 -10.256  1.00  0.00           H
ATOM   2880  N   PHE A 337     -36.328  44.005  -8.933  1.00  0.00           N
ATOM   2881  CA  PHE A 337     -37.503  44.765  -8.682  1.00  0.00           C
ATOM   2882  C   PHE A 337     -37.097  46.098  -7.917  1.00  0.00           C
ATOM   2883  O   PHE A 337     -37.523  47.161  -8.276  1.00  0.00           O
ATOM   2884  CB  PHE A 337     -38.694  43.871  -8.057  1.00  0.00           C
ATOM   2885  CG  PHE A 337     -39.872  44.722  -7.534  1.00  0.00           C
ATOM   2886  CD1 PHE A 337     -40.614  45.625  -8.262  1.00  0.00           C
ATOM   2887  CD2 PHE A 337     -40.169  44.526  -6.157  1.00  0.00           C
ATOM   2888  CE1 PHE A 337     -41.624  46.362  -7.646  1.00  0.00           C
ATOM   2889  CE2 PHE A 337     -41.247  45.129  -5.583  1.00  0.00           C
ATOM   2890  CZ  PHE A 337     -41.962  46.030  -6.335  1.00  0.00           C
ATOM   2891  HN  PHE A 337     -36.174  43.128  -8.485  1.00  0.00           H
ATOM   2892  HA  PHE A 337     -37.822  45.042  -9.676  1.00  0.00           H
ATOM   2893  HB1 PHE A 337     -38.187  43.351  -7.216  1.00  0.00           H
ATOM   2894  HB2 PHE A 337     -38.961  43.209  -8.907  1.00  0.00           H
ATOM   2895  HD1 PHE A 337     -40.309  45.782  -9.287  1.00  0.00           H
ATOM   2896  HD2 PHE A 337     -39.671  43.730  -5.623  1.00  0.00           H
ATOM   2897  HE1 PHE A 337     -42.213  47.026  -8.260  1.00  0.00           H
ATOM   2898  HE2 PHE A 337     -41.749  44.874  -4.661  1.00  0.00           H
ATOM   2899  HZ  PHE A 337     -42.864  46.484  -5.953  1.00  0.00           H
ATOM   2900  N   LEU A 338     -36.187  46.055  -6.852  1.00  0.00           N
ATOM   2901  CA  LEU A 338     -35.636  47.276  -6.213  1.00  0.00           C
ATOM   2902  C   LEU A 338     -34.916  48.112  -7.210  1.00  0.00           C
ATOM   2903  O   LEU A 338     -34.930  49.357  -7.153  1.00  0.00           O
ATOM   2904  CB  LEU A 338     -34.649  46.925  -5.087  1.00  0.00           C
ATOM   2905  CG  LEU A 338     -35.233  46.130  -3.898  1.00  0.00           C
ATOM   2906  CD1 LEU A 338     -34.187  45.818  -2.790  1.00  0.00           C
ATOM   2907  CD2 LEU A 338     -36.481  46.809  -3.273  1.00  0.00           C
ATOM   2908  HN  LEU A 338     -35.819  45.138  -6.717  1.00  0.00           H
ATOM   2909  HA  LEU A 338     -36.370  47.968  -5.826  1.00  0.00           H
ATOM   2910  HB1 LEU A 338     -34.270  47.855  -4.612  1.00  0.00           H
ATOM   2911  HB2 LEU A 338     -33.714  46.445  -5.444  1.00  0.00           H
ATOM   2912  HG  LEU A 338     -35.449  45.153  -4.378  1.00  0.00           H
ATOM   2913 1HD1 LEU A 338     -33.848  46.821  -2.451  1.00  0.00           H
ATOM   2914 2HD1 LEU A 338     -33.328  45.214  -3.151  1.00  0.00           H
ATOM   2915 3HD1 LEU A 338     -34.717  45.265  -1.985  1.00  0.00           H
ATOM   2916 1HD2 LEU A 338     -36.278  47.786  -2.785  1.00  0.00           H
ATOM   2917 2HD2 LEU A 338     -36.779  46.044  -2.526  1.00  0.00           H
ATOM   2918 3HD2 LEU A 338     -37.405  46.847  -3.891  1.00  0.00           H
ATOM   2919  N   THR A 339     -34.189  47.509  -8.175  1.00  0.00           N
ATOM   2920  CA  THR A 339     -33.480  48.146  -9.259  1.00  0.00           C
ATOM   2921  C   THR A 339     -34.444  48.871 -10.174  1.00  0.00           C
ATOM   2922  O   THR A 339     -34.112  49.939 -10.674  1.00  0.00           O
ATOM   2923  CB  THR A 339     -32.625  47.265 -10.116  1.00  0.00           C
ATOM   2924  CG2 THR A 339     -31.819  48.038 -11.216  1.00  0.00           C
ATOM   2925  OG1 THR A 339     -31.659  46.683  -9.213  1.00  0.00           O
ATOM   2926  HN  THR A 339     -34.169  46.516  -8.099  1.00  0.00           H
ATOM   2927  HA  THR A 339     -32.853  48.901  -8.806  1.00  0.00           H
ATOM   2928  HB  THR A 339     -33.307  46.461 -10.468  1.00  0.00           H
ATOM   2929  HG1 THR A 339     -32.215  46.311  -8.524  1.00  0.00           H
ATOM   2930 1HG2 THR A 339     -31.301  48.880 -10.708  1.00  0.00           H
ATOM   2931 2HG2 THR A 339     -32.432  48.396 -12.072  1.00  0.00           H
ATOM   2932 3HG2 THR A 339     -31.025  47.332 -11.542  1.00  0.00           H
ATOM   2933  N   VAL A 340     -35.658  48.279 -10.445  1.00  0.00           N
ATOM   2934  CA  VAL A 340     -36.725  48.823 -11.188  1.00  0.00           C
ATOM   2935  C   VAL A 340     -37.397  49.992 -10.466  1.00  0.00           C
ATOM   2936  O   VAL A 340     -37.514  51.081 -10.957  1.00  0.00           O
ATOM   2937  CB  VAL A 340     -37.696  47.664 -11.498  1.00  0.00           C
ATOM   2938  CG1 VAL A 340     -39.148  48.140 -11.972  1.00  0.00           C
ATOM   2939  CG2 VAL A 340     -36.974  46.881 -12.662  1.00  0.00           C
ATOM   2940  HN  VAL A 340     -35.712  47.292 -10.321  1.00  0.00           H
ATOM   2941  HA  VAL A 340     -36.390  49.245 -12.124  1.00  0.00           H
ATOM   2942  HB  VAL A 340     -37.739  47.089 -10.548  1.00  0.00           H
ATOM   2943 1HG1 VAL A 340     -39.815  47.256 -12.055  1.00  0.00           H
ATOM   2944 2HG1 VAL A 340     -39.227  48.725 -12.914  1.00  0.00           H
ATOM   2945 3HG1 VAL A 340     -39.521  48.720 -11.100  1.00  0.00           H
ATOM   2946 1HG2 VAL A 340     -36.020  46.407 -12.344  1.00  0.00           H
ATOM   2947 2HG2 VAL A 340     -36.710  47.598 -13.468  1.00  0.00           H
ATOM   2948 3HG2 VAL A 340     -37.534  46.051 -13.144  1.00  0.00           H
ATOM   2949  N   MET A 341     -37.756  49.853  -9.212  1.00  0.00           N
ATOM   2950  CA  MET A 341     -38.301  50.934  -8.329  1.00  0.00           C
ATOM   2951  C   MET A 341     -37.404  52.207  -8.169  1.00  0.00           C
ATOM   2952  O   MET A 341     -37.877  53.332  -8.086  1.00  0.00           O
ATOM   2953  CB  MET A 341     -38.676  50.298  -6.933  1.00  0.00           C
ATOM   2954  CG  MET A 341     -40.006  49.519  -7.007  1.00  0.00           C
ATOM   2955  SD  MET A 341     -40.792  49.421  -5.412  1.00  0.00           S
ATOM   2956  CE  MET A 341     -39.424  48.693  -4.478  1.00  0.00           C
ATOM   2957  HN  MET A 341     -37.701  48.927  -8.845  1.00  0.00           H
ATOM   2958  HA  MET A 341     -39.142  51.320  -8.885  1.00  0.00           H
ATOM   2959  HB1 MET A 341     -38.852  51.152  -6.243  1.00  0.00           H
ATOM   2960  HB2 MET A 341     -37.801  49.684  -6.630  1.00  0.00           H
ATOM   2961  HG1 MET A 341     -39.785  48.486  -7.354  1.00  0.00           H
ATOM   2962  HG2 MET A 341     -40.714  49.993  -7.719  1.00  0.00           H
ATOM   2963  HE1 MET A 341     -39.376  47.669  -4.907  1.00  0.00           H
ATOM   2964  HE2 MET A 341     -39.810  48.685  -3.436  1.00  0.00           H
ATOM   2965  HE3 MET A 341     -38.477  49.263  -4.574  1.00  0.00           H
ATOM   2966  N   LEU A 342     -36.103  51.965  -8.084  1.00  0.00           N
ATOM   2967  CA  LEU A 342     -35.166  53.088  -8.064  1.00  0.00           C
ATOM   2968  C   LEU A 342     -35.138  53.772  -9.402  1.00  0.00           C
ATOM   2969  O   LEU A 342     -35.127  55.011  -9.344  1.00  0.00           O
ATOM   2970  CB  LEU A 342     -33.696  52.591  -7.582  1.00  0.00           C
ATOM   2971  CG  LEU A 342     -33.548  51.949  -6.152  1.00  0.00           C
ATOM   2972  CD1 LEU A 342     -32.214  51.237  -6.024  1.00  0.00           C
ATOM   2973  CD2 LEU A 342     -33.741  53.051  -5.020  1.00  0.00           C
ATOM   2974  HN  LEU A 342     -35.683  51.075  -8.245  1.00  0.00           H
ATOM   2975  HA  LEU A 342     -35.639  53.788  -7.392  1.00  0.00           H
ATOM   2976  HB1 LEU A 342     -33.168  53.568  -7.560  1.00  0.00           H
ATOM   2977  HB2 LEU A 342     -33.193  51.865  -8.255  1.00  0.00           H
ATOM   2978  HG  LEU A 342     -34.444  51.306  -6.015  1.00  0.00           H
ATOM   2979 1HD1 LEU A 342     -31.309  51.801  -6.336  1.00  0.00           H
ATOM   2980 2HD1 LEU A 342     -32.360  50.356  -6.685  1.00  0.00           H
ATOM   2981 3HD1 LEU A 342     -32.082  50.843  -4.994  1.00  0.00           H
ATOM   2982 1HD2 LEU A 342     -33.513  52.534  -4.063  1.00  0.00           H
ATOM   2983 2HD2 LEU A 342     -34.726  53.563  -5.019  1.00  0.00           H
ATOM   2984 3HD2 LEU A 342     -32.921  53.757  -5.273  1.00  0.00           H
ATOM   2985  N   LEU A 343     -35.210  53.062 -10.510  1.00  0.00           N
ATOM   2986  CA  LEU A 343     -35.254  53.608 -11.824  1.00  0.00           C
ATOM   2987  C   LEU A 343     -36.665  54.380 -12.118  1.00  0.00           C
ATOM   2988  O   LEU A 343     -36.691  55.434 -12.683  1.00  0.00           O
ATOM   2989  CB  LEU A 343     -35.000  52.454 -12.747  1.00  0.00           C
ATOM   2990  CG  LEU A 343     -35.108  52.741 -14.282  1.00  0.00           C
ATOM   2991  CD1 LEU A 343     -33.819  53.551 -14.741  1.00  0.00           C
ATOM   2992  CD2 LEU A 343     -35.278  51.506 -15.131  1.00  0.00           C
ATOM   2993  HN  LEU A 343     -35.302  52.070 -10.482  1.00  0.00           H
ATOM   2994  HA  LEU A 343     -34.479  54.319 -12.071  1.00  0.00           H
ATOM   2995  HB1 LEU A 343     -35.730  51.654 -12.501  1.00  0.00           H
ATOM   2996  HB2 LEU A 343     -33.992  52.016 -12.580  1.00  0.00           H
ATOM   2997  HG  LEU A 343     -36.009  53.376 -14.422  1.00  0.00           H
ATOM   2998 1HD1 LEU A 343     -34.001  54.057 -15.714  1.00  0.00           H
ATOM   2999 2HD1 LEU A 343     -32.894  52.936 -14.772  1.00  0.00           H
ATOM   3000 3HD1 LEU A 343     -33.574  54.228 -13.894  1.00  0.00           H
ATOM   3001 1HD2 LEU A 343     -34.290  51.000 -15.075  1.00  0.00           H
ATOM   3002 2HD2 LEU A 343     -35.395  51.808 -16.193  1.00  0.00           H
ATOM   3003 3HD2 LEU A 343     -36.034  50.739 -14.859  1.00  0.00           H
ATOM   3004  N   ALA A 344     -37.808  53.825 -11.700  1.00  0.00           N
ATOM   3005  CA  ALA A 344     -39.182  54.383 -11.825  1.00  0.00           C
ATOM   3006  C   ALA A 344     -39.551  55.544 -10.858  1.00  0.00           C
ATOM   3007  O   ALA A 344     -40.412  56.399 -11.187  1.00  0.00           O
ATOM   3008  CB  ALA A 344     -40.208  53.202 -11.704  1.00  0.00           C
ATOM   3009  HN  ALA A 344     -37.734  52.922 -11.284  1.00  0.00           H
ATOM   3010  HA  ALA A 344     -39.207  54.788 -12.825  1.00  0.00           H
ATOM   3011  HB1 ALA A 344     -39.879  52.496 -10.912  1.00  0.00           H
ATOM   3012  HB2 ALA A 344     -40.120  52.746 -12.712  1.00  0.00           H
ATOM   3013  HB3 ALA A 344     -41.219  53.535 -11.385  1.00  0.00           H
ATOM   3014  N   MET A 345     -38.903  55.653  -9.661  1.00  0.00           N
ATOM   3015  CA  MET A 345     -38.982  56.802  -8.739  1.00  0.00           C
ATOM   3016  C   MET A 345     -37.939  57.894  -9.120  1.00  0.00           C
ATOM   3017  O   MET A 345     -37.916  59.048  -8.683  1.00  0.00           O
ATOM   3018  CB  MET A 345     -38.824  56.369  -7.273  1.00  0.00           C
ATOM   3019  CG  MET A 345     -37.448  55.932  -6.853  1.00  0.00           C
ATOM   3020  SD  MET A 345     -37.318  55.227  -5.222  1.00  0.00           S
ATOM   3021  CE  MET A 345     -38.464  56.278  -4.273  1.00  0.00           C
ATOM   3022  HN  MET A 345     -38.320  54.871  -9.451  1.00  0.00           H
ATOM   3023  HA  MET A 345     -39.970  57.237  -8.763  1.00  0.00           H
ATOM   3024  HB1 MET A 345     -39.567  55.575  -7.046  1.00  0.00           H
ATOM   3025  HB2 MET A 345     -39.214  57.219  -6.674  1.00  0.00           H
ATOM   3026  HG1 MET A 345     -36.795  56.826  -6.759  1.00  0.00           H
ATOM   3027  HG2 MET A 345     -36.942  55.327  -7.635  1.00  0.00           H
ATOM   3028  HE1 MET A 345     -39.492  56.126  -4.667  1.00  0.00           H
ATOM   3029  HE2 MET A 345     -38.228  57.357  -4.156  1.00  0.00           H
ATOM   3030  HE3 MET A 345     -38.571  55.976  -3.209  1.00  0.00           H
ATOM   3031  N   ASN A 346     -36.941  57.516  -9.898  1.00  0.00           N
ATOM   3032  CA  ASN A 346     -35.930  58.383 -10.585  1.00  0.00           C
ATOM   3033  C   ASN A 346     -34.716  58.600  -9.727  1.00  0.00           C
ATOM   3034  O   ASN A 346     -34.109  59.608  -9.862  1.00  0.00           O
ATOM   3035  CB  ASN A 346     -36.522  59.733 -11.150  1.00  0.00           C
ATOM   3036  CG  ASN A 346     -37.604  59.412 -12.131  1.00  0.00           C
ATOM   3037  ND2 ASN A 346     -37.223  58.782 -13.275  1.00  0.00           N
ATOM   3038  OD1 ASN A 346     -38.804  59.683 -11.940  1.00  0.00           O
ATOM   3039  HN  ASN A 346     -36.873  56.560 -10.175  1.00  0.00           H
ATOM   3040  HA  ASN A 346     -35.574  57.793 -11.416  1.00  0.00           H
ATOM   3041  HB1 ASN A 346     -35.629  60.214 -11.605  1.00  0.00           H
ATOM   3042  HB2 ASN A 346     -37.007  60.314 -10.337  1.00  0.00           H
ATOM   3043 1HD2 ASN A 346     -36.288  58.439 -13.369  1.00  0.00           H
ATOM   3044 2HD2 ASN A 346     -37.808  58.608 -14.067  1.00  0.00           H
ATOM   3045  N   LYS A 347     -34.375  57.593  -8.940  1.00  0.00           N
ATOM   3046  CA  LYS A 347     -33.361  57.582  -7.923  1.00  0.00           C
ATOM   3047  C   LYS A 347     -32.056  57.390  -8.643  1.00  0.00           C
ATOM   3048  O   LYS A 347     -31.887  56.581  -9.477  1.00  0.00           O
ATOM   3049  CB  LYS A 347     -33.678  56.505  -6.899  1.00  0.00           C
ATOM   3050  CG  LYS A 347     -32.629  56.570  -5.792  1.00  0.00           C
ATOM   3051  CD  LYS A 347     -32.603  57.836  -4.866  1.00  0.00           C
ATOM   3052  CE  LYS A 347     -33.908  57.999  -4.115  1.00  0.00           C
ATOM   3053  NZ  LYS A 347     -33.763  59.155  -3.306  1.00  0.00           N
ATOM   3054  HN  LYS A 347     -35.038  56.848  -8.923  1.00  0.00           H
ATOM   3055  HA  LYS A 347     -33.341  58.537  -7.421  1.00  0.00           H
ATOM   3056  HB1 LYS A 347     -33.505  55.522  -7.385  1.00  0.00           H
ATOM   3057  HB2 LYS A 347     -34.703  56.552  -6.470  1.00  0.00           H
ATOM   3058  HG1 LYS A 347     -31.664  56.406  -6.316  1.00  0.00           H
ATOM   3059  HG2 LYS A 347     -32.725  55.709  -5.096  1.00  0.00           H
ATOM   3060  HD1 LYS A 347     -32.404  58.708  -5.525  1.00  0.00           H
ATOM   3061  HD2 LYS A 347     -31.735  57.584  -4.220  1.00  0.00           H
ATOM   3062  HE1 LYS A 347     -34.168  57.163  -3.430  1.00  0.00           H
ATOM   3063  HE2 LYS A 347     -34.851  58.133  -4.687  1.00  0.00           H
ATOM   3064  HZ1 LYS A 347     -33.360  60.014  -3.732  1.00  0.00           H
ATOM   3065  HZ2 LYS A 347     -33.211  58.910  -2.459  1.00  0.00           H
ATOM   3066  HZ3 LYS A 347     -34.699  59.488  -2.997  1.00  0.00           H
ATOM   3067  N   VAL A 348     -31.075  58.229  -8.255  1.00  0.00           N
ATOM   3068  CA  VAL A 348     -29.691  58.164  -8.738  1.00  0.00           C
ATOM   3069  C   VAL A 348     -28.841  59.089  -7.823  1.00  0.00           C
ATOM   3070  O   VAL A 348     -29.385  60.122  -7.388  1.00  0.00           O
ATOM   3071  CB  VAL A 348     -29.678  58.454 -10.223  1.00  0.00           C
ATOM   3072  CG1 VAL A 348     -30.477  59.767 -10.542  1.00  0.00           C
ATOM   3073  CG2 VAL A 348     -28.235  58.529 -10.730  1.00  0.00           C
ATOM   3074  HN  VAL A 348     -31.263  58.975  -7.621  1.00  0.00           H
ATOM   3075  HA  VAL A 348     -29.363  57.157  -8.522  1.00  0.00           H
ATOM   3076  HB  VAL A 348     -30.116  57.597 -10.776  1.00  0.00           H
ATOM   3077 1HG1 VAL A 348     -30.155  60.179 -11.522  1.00  0.00           H
ATOM   3078 2HG1 VAL A 348     -30.285  60.506  -9.735  1.00  0.00           H
ATOM   3079 3HG1 VAL A 348     -31.577  59.609 -10.538  1.00  0.00           H
ATOM   3080 1HG2 VAL A 348     -27.553  57.713 -10.408  1.00  0.00           H
ATOM   3081 2HG2 VAL A 348     -27.901  59.551 -10.447  1.00  0.00           H
ATOM   3082 3HG2 VAL A 348     -28.130  58.563 -11.835  1.00  0.00           H
ATOM   3083  N   GLU A 349     -27.457  58.846  -7.575  1.00  0.00           N
ATOM   3084  CA  GLU A 349     -26.581  59.827  -6.958  1.00  0.00           C
ATOM   3085  C   GLU A 349     -25.256  59.727  -7.810  1.00  0.00           C
ATOM   3086  O   GLU A 349     -24.874  58.598  -8.138  1.00  0.00           O
ATOM   3087  CB  GLU A 349     -26.349  59.642  -5.482  1.00  0.00           C
ATOM   3088  CG  GLU A 349     -27.589  59.633  -4.521  1.00  0.00           C
ATOM   3089  CD  GLU A 349     -27.138  59.536  -3.103  1.00  0.00           C
ATOM   3090  OE1 GLU A 349     -27.518  60.433  -2.324  1.00  0.00           O
ATOM   3091  OE2 GLU A 349     -26.455  58.573  -2.652  1.00  0.00           O
ATOM   3092  HN  GLU A 349     -27.002  58.078  -8.018  1.00  0.00           H
ATOM   3093  HA  GLU A 349     -26.958  60.837  -7.030  1.00  0.00           H
ATOM   3094  HB1 GLU A 349     -25.559  60.338  -5.126  1.00  0.00           H
ATOM   3095  HB2 GLU A 349     -25.901  58.641  -5.298  1.00  0.00           H
ATOM   3096  HG1 GLU A 349     -28.201  58.735  -4.752  1.00  0.00           H
ATOM   3097  HG2 GLU A 349     -28.146  60.581  -4.686  1.00  0.00           H
ATOM   3098  N   GLY A 350     -24.572  60.846  -8.078  1.00  0.00           N
ATOM   3099  CA  GLY A 350     -23.156  60.773  -8.463  1.00  0.00           C
ATOM   3100  C   GLY A 350     -22.161  60.272  -7.356  1.00  0.00           C
ATOM   3101  O   GLY A 350     -22.503  59.825  -6.272  1.00  0.00           O
ATOM   3102  HN  GLY A 350     -25.020  61.688  -7.788  1.00  0.00           H
ATOM   3103  HA1 GLY A 350     -22.882  61.786  -8.715  1.00  0.00           H
ATOM   3104  HA2 GLY A 350     -23.055  60.154  -9.343  1.00  0.00           H
ATOM   3105  N   ASP A 351     -20.810  60.400  -7.703  1.00  0.00           N
ATOM   3106  CA  ASP A 351     -19.826  60.215  -6.646  1.00  0.00           C
ATOM   3107  C   ASP A 351     -18.954  61.446  -6.545  1.00  0.00           C
ATOM   3108  O   ASP A 351     -18.501  62.063  -7.488  1.00  0.00           O
ATOM   3109  CB  ASP A 351     -18.991  58.896  -6.957  1.00  0.00           C
ATOM   3110  CG  ASP A 351     -17.728  58.658  -6.191  1.00  0.00           C
ATOM   3111  OD1 ASP A 351     -17.595  58.934  -4.950  1.00  0.00           O
ATOM   3112  OD2 ASP A 351     -16.807  58.102  -6.863  1.00  0.00           O
ATOM   3113  HN  ASP A 351     -20.509  60.839  -8.546  1.00  0.00           H
ATOM   3114  HA  ASP A 351     -20.250  59.984  -5.680  1.00  0.00           H
ATOM   3115  HB1 ASP A 351     -18.686  58.959  -8.024  1.00  0.00           H
ATOM   3116  HB2 ASP A 351     -19.717  58.067  -6.816  1.00  0.00           H
ATOM   3117  N   ASN A 352     -18.495  61.737  -5.308  1.00  0.00           N
ATOM   3118  CA  ASN A 352     -17.714  62.880  -5.067  1.00  0.00           C
ATOM   3119  C   ASN A 352     -16.265  62.439  -5.155  1.00  0.00           C
ATOM   3120  O   ASN A 352     -15.404  63.341  -5.304  1.00  0.00           O
ATOM   3121  CB  ASN A 352     -17.981  63.368  -3.649  1.00  0.00           C
ATOM   3122  CG  ASN A 352     -17.303  64.648  -3.209  1.00  0.00           C
ATOM   3123  ND2 ASN A 352     -17.227  65.615  -4.182  1.00  0.00           N
ATOM   3124  OD1 ASN A 352     -16.728  64.793  -2.131  1.00  0.00           O
ATOM   3125  HN  ASN A 352     -18.786  61.165  -4.546  1.00  0.00           H
ATOM   3126  HA  ASN A 352     -17.812  63.685  -5.780  1.00  0.00           H
ATOM   3127  HB1 ASN A 352     -17.650  62.575  -2.945  1.00  0.00           H
ATOM   3128  HB2 ASN A 352     -19.064  63.583  -3.523  1.00  0.00           H
ATOM   3129 1HD2 ASN A 352     -16.819  66.508  -3.998  1.00  0.00           H
ATOM   3130 2HD2 ASN A 352     -17.405  65.358  -5.132  1.00  0.00           H
ATOM   3131  N   ILE A 353     -15.853  61.130  -5.120  1.00  0.00           N
ATOM   3132  CA  ILE A 353     -14.455  60.642  -5.034  1.00  0.00           C
ATOM   3133  C   ILE A 353     -13.902  60.201  -6.401  1.00  0.00           C
ATOM   3134  O   ILE A 353     -13.083  60.917  -7.058  1.00  0.00           O
ATOM   3135  CB  ILE A 353     -14.313  59.612  -3.928  1.00  0.00           C
ATOM   3136  CG1 ILE A 353     -15.078  59.965  -2.672  1.00  0.00           C
ATOM   3137  CG2 ILE A 353     -12.860  59.452  -3.754  1.00  0.00           C
ATOM   3138  CD  ILE A 353     -14.548  61.171  -1.955  1.00  0.00           C
ATOM   3139  HN  ILE A 353     -16.642  60.521  -5.095  1.00  0.00           H
ATOM   3140  HA  ILE A 353     -13.881  61.521  -4.781  1.00  0.00           H
ATOM   3141  HB  ILE A 353     -14.744  58.636  -4.239  1.00  0.00           H
ATOM   3142 1HG1 ILE A 353     -15.016  59.086  -1.996  1.00  0.00           H
ATOM   3143 2HG1 ILE A 353     -16.174  59.968  -2.854  1.00  0.00           H
ATOM   3144 1HG2 ILE A 353     -12.489  58.830  -4.597  1.00  0.00           H
ATOM   3145 2HG2 ILE A 353     -12.774  58.761  -2.888  1.00  0.00           H
ATOM   3146 3HG2 ILE A 353     -12.357  60.437  -3.652  1.00  0.00           H
ATOM   3147  HD1 ILE A 353     -15.324  61.812  -1.485  1.00  0.00           H
ATOM   3148  HD2 ILE A 353     -13.962  61.843  -2.618  1.00  0.00           H
ATOM   3149  HD3 ILE A 353     -13.886  60.865  -1.116  1.00  0.00           H
ATOM   3150  N   SER A 354     -14.239  58.998  -6.910  1.00  0.00           N
ATOM   3151  CA  SER A 354     -13.707  58.511  -8.139  1.00  0.00           C
ATOM   3152  C   SER A 354     -14.579  59.026  -9.324  1.00  0.00           C
ATOM   3153  O   SER A 354     -14.145  59.016 -10.463  1.00  0.00           O
ATOM   3154  CB  SER A 354     -13.781  56.899  -8.133  1.00  0.00           C
ATOM   3155  OG  SER A 354     -15.123  56.394  -7.997  1.00  0.00           O
ATOM   3156  HN  SER A 354     -15.015  58.550  -6.472  1.00  0.00           H
ATOM   3157  HA  SER A 354     -12.723  58.916  -8.329  1.00  0.00           H
ATOM   3158  HB1 SER A 354     -13.247  56.513  -7.239  1.00  0.00           H
ATOM   3159  HB2 SER A 354     -13.302  56.569  -9.079  1.00  0.00           H
ATOM   3160  HG1 SER A 354     -15.640  57.041  -7.513  1.00  0.00           H
ATOM   3161  N   GLY A 355     -15.812  59.473  -9.112  1.00  0.00           N
ATOM   3162  CA  GLY A 355     -16.677  60.229 -10.030  1.00  0.00           C
ATOM   3163  C   GLY A 355     -17.643  59.244 -10.722  1.00  0.00           C
ATOM   3164  O   GLY A 355     -18.491  59.588 -11.547  1.00  0.00           O
ATOM   3165  HN  GLY A 355     -16.318  59.268  -8.277  1.00  0.00           H
ATOM   3166  HA1 GLY A 355     -16.012  60.684 -10.748  1.00  0.00           H
ATOM   3167  HA2 GLY A 355     -17.141  61.092  -9.574  1.00  0.00           H
ATOM   3168  N   VAL A 356     -17.598  57.920 -10.315  1.00  0.00           N
ATOM   3169  CA  VAL A 356     -18.423  56.848 -10.905  1.00  0.00           C
ATOM   3170  C   VAL A 356     -19.704  56.714 -10.049  1.00  0.00           C
ATOM   3171  O   VAL A 356     -19.619  56.308  -8.870  1.00  0.00           O
ATOM   3172  CB  VAL A 356     -17.596  55.582 -10.844  1.00  0.00           C
ATOM   3173  CG1 VAL A 356     -18.524  54.503 -11.411  1.00  0.00           C
ATOM   3174  CG2 VAL A 356     -16.290  55.918 -11.618  1.00  0.00           C
ATOM   3175  HN  VAL A 356     -16.876  57.707  -9.661  1.00  0.00           H
ATOM   3176  HA  VAL A 356     -18.640  57.078 -11.937  1.00  0.00           H
ATOM   3177  HB  VAL A 356     -17.410  55.405  -9.763  1.00  0.00           H
ATOM   3178 1HG1 VAL A 356     -18.724  54.658 -12.494  1.00  0.00           H
ATOM   3179 2HG1 VAL A 356     -19.548  54.462 -10.981  1.00  0.00           H
ATOM   3180 3HG1 VAL A 356     -18.018  53.516 -11.350  1.00  0.00           H
ATOM   3181 1HG2 VAL A 356     -15.678  56.675 -11.083  1.00  0.00           H
ATOM   3182 2HG2 VAL A 356     -16.432  56.305 -12.649  1.00  0.00           H
ATOM   3183 3HG2 VAL A 356     -15.597  55.051 -11.565  1.00  0.00           H
ATOM   3184  N   CYS A 357     -20.895  57.112 -10.551  1.00  0.00           N
ATOM   3185  CA  CYS A 357     -22.190  57.260  -9.842  1.00  0.00           C
ATOM   3186  C   CYS A 357     -22.605  56.041  -8.968  1.00  0.00           C
ATOM   3187  O   CYS A 357     -22.480  54.931  -9.445  1.00  0.00           O
ATOM   3188  CB  CYS A 357     -23.384  57.540 -10.854  1.00  0.00           C
ATOM   3189  SG  CYS A 357     -23.264  59.095 -11.756  1.00  0.00           S
ATOM   3190  HN  CYS A 357     -20.858  57.334 -11.523  1.00  0.00           H
ATOM   3191  HA  CYS A 357     -22.075  58.049  -9.113  1.00  0.00           H
ATOM   3192  HB1 CYS A 357     -24.355  57.581 -10.314  1.00  0.00           H
ATOM   3193  HB2 CYS A 357     -23.408  56.690 -11.569  1.00  0.00           H
ATOM   3194  N   PHE A 358     -23.147  56.190  -7.744  1.00  0.00           N
ATOM   3195  CA  PHE A 358     -23.431  55.097  -6.768  1.00  0.00           C
ATOM   3196  C   PHE A 358     -23.861  55.680  -5.440  1.00  0.00           C
ATOM   3197  O   PHE A 358     -23.575  56.874  -5.122  1.00  0.00           O
ATOM   3198  CB  PHE A 358     -22.261  53.993  -6.645  1.00  0.00           C
ATOM   3199  CG  PHE A 358     -22.560  52.868  -5.707  1.00  0.00           C
ATOM   3200  CD1 PHE A 358     -23.636  52.057  -5.948  1.00  0.00           C
ATOM   3201  CD2 PHE A 358     -21.740  52.736  -4.671  1.00  0.00           C
ATOM   3202  CE1 PHE A 358     -23.915  51.033  -4.998  1.00  0.00           C
ATOM   3203  CE2 PHE A 358     -22.127  51.881  -3.616  1.00  0.00           C
ATOM   3204  CZ  PHE A 358     -23.224  51.044  -3.814  1.00  0.00           C
ATOM   3205  HN  PHE A 358     -23.316  57.105  -7.385  1.00  0.00           H
ATOM   3206  HA  PHE A 358     -24.274  54.566  -7.186  1.00  0.00           H
ATOM   3207  HB1 PHE A 358     -21.295  54.480  -6.393  1.00  0.00           H
ATOM   3208  HB2 PHE A 358     -22.022  53.532  -7.627  1.00  0.00           H
ATOM   3209  HD1 PHE A 358     -24.242  52.185  -6.833  1.00  0.00           H
ATOM   3210  HD2 PHE A 358     -20.937  53.453  -4.585  1.00  0.00           H
ATOM   3211  HE1 PHE A 358     -24.762  50.370  -5.106  1.00  0.00           H
ATOM   3212  HE2 PHE A 358     -21.670  51.979  -2.643  1.00  0.00           H
ATOM   3213  HZ  PHE A 358     -23.430  50.243  -3.118  1.00  0.00           H
ATOM   3214  N   VAL A 359     -24.754  55.022  -4.768  1.00  0.00           N
ATOM   3215  CA  VAL A 359     -25.384  55.587  -3.542  1.00  0.00           C
ATOM   3216  C   VAL A 359     -24.337  55.875  -2.399  1.00  0.00           C
ATOM   3217  O   VAL A 359     -23.316  55.236  -2.175  1.00  0.00           O
ATOM   3218  CB  VAL A 359     -26.480  54.545  -3.165  1.00  0.00           C
ATOM   3219  CG1 VAL A 359     -26.032  53.241  -2.563  1.00  0.00           C
ATOM   3220  CG2 VAL A 359     -27.523  55.188  -2.328  1.00  0.00           C
ATOM   3221  HN  VAL A 359     -24.981  54.098  -5.068  1.00  0.00           H
ATOM   3222  HA  VAL A 359     -25.830  56.533  -3.808  1.00  0.00           H
ATOM   3223  HB  VAL A 359     -26.909  54.264  -4.149  1.00  0.00           H
ATOM   3224 1HG1 VAL A 359     -25.675  53.337  -1.516  1.00  0.00           H
ATOM   3225 2HG1 VAL A 359     -25.154  52.897  -3.151  1.00  0.00           H
ATOM   3226 3HG1 VAL A 359     -26.751  52.397  -2.648  1.00  0.00           H
ATOM   3227 1HG2 VAL A 359     -28.491  54.646  -2.382  1.00  0.00           H
ATOM   3228 2HG2 VAL A 359     -27.762  56.253  -2.532  1.00  0.00           H
ATOM   3229 3HG2 VAL A 359     -27.161  55.219  -1.278  1.00  0.00           H
ATOM   3230  N   GLY A 360     -24.683  56.809  -1.601  1.00  0.00           N
ATOM   3231  CA  GLY A 360     -24.135  57.233  -0.274  1.00  0.00           C
ATOM   3232  C   GLY A 360     -23.921  58.709  -0.155  1.00  0.00           C
ATOM   3233  O   GLY A 360     -23.164  59.104   0.736  1.00  0.00           O
ATOM   3234  HN  GLY A 360     -25.460  57.355  -1.905  1.00  0.00           H
ATOM   3235  HA1 GLY A 360     -23.159  56.780  -0.185  1.00  0.00           H
ATOM   3236  HA2 GLY A 360     -24.850  56.844   0.437  1.00  0.00           H
ATOM   3237  N   LEU A 361     -24.395  59.522  -1.001  1.00  0.00           N
ATOM   3238  CA  LEU A 361     -23.860  60.791  -1.176  1.00  0.00           C
ATOM   3239  C   LEU A 361     -24.651  61.783  -0.348  1.00  0.00           C
ATOM   3240  O   LEU A 361     -24.203  62.360   0.695  1.00  0.00           O
ATOM   3241  CB  LEU A 361     -23.862  61.196  -2.720  1.00  0.00           C
ATOM   3242  CG  LEU A 361     -23.275  62.574  -3.050  1.00  0.00           C
ATOM   3243  CD1 LEU A 361     -21.771  62.549  -2.782  1.00  0.00           C
ATOM   3244  CD2 LEU A 361     -23.650  62.769  -4.495  1.00  0.00           C
ATOM   3245  HN  LEU A 361     -25.164  59.327  -1.605  1.00  0.00           H
ATOM   3246  HA  LEU A 361     -22.834  60.851  -0.842  1.00  0.00           H
ATOM   3247  HB1 LEU A 361     -24.923  61.190  -3.051  1.00  0.00           H
ATOM   3248  HB2 LEU A 361     -23.305  60.400  -3.260  1.00  0.00           H
ATOM   3249  HG  LEU A 361     -23.761  63.320  -2.385  1.00  0.00           H
ATOM   3250 1HD1 LEU A 361     -21.207  61.951  -3.531  1.00  0.00           H
ATOM   3251 2HD1 LEU A 361     -21.570  62.063  -1.803  1.00  0.00           H
ATOM   3252 3HD1 LEU A 361     -21.404  63.597  -2.830  1.00  0.00           H
ATOM   3253 1HD2 LEU A 361     -23.142  61.974  -5.081  1.00  0.00           H
ATOM   3254 2HD2 LEU A 361     -23.103  63.668  -4.851  1.00  0.00           H
ATOM   3255 3HD2 LEU A 361     -24.727  62.855  -4.754  1.00  0.00           H
ATOM   3256  N   TYR A 362     -25.947  62.037  -0.681  1.00  0.00           N
ATOM   3257  CA  TYR A 362     -26.704  63.065   0.095  1.00  0.00           C
ATOM   3258  C   TYR A 362     -28.084  62.453   0.627  1.00  0.00           C
ATOM   3259  O   TYR A 362     -28.595  62.887   1.673  1.00  0.00           O
ATOM   3260  CB  TYR A 362     -27.012  64.260  -0.925  1.00  0.00           C
ATOM   3261  CG  TYR A 362     -27.733  65.467  -0.272  1.00  0.00           C
ATOM   3262  CD1 TYR A 362     -28.417  66.382  -1.133  1.00  0.00           C
ATOM   3263  CD2 TYR A 362     -27.807  65.781   1.131  1.00  0.00           C
ATOM   3264  CE1 TYR A 362     -29.130  67.461  -0.685  1.00  0.00           C
ATOM   3265  CE2 TYR A 362     -28.513  66.907   1.551  1.00  0.00           C
ATOM   3266  CZ  TYR A 362     -29.194  67.701   0.636  1.00  0.00           C
ATOM   3267  OH  TYR A 362     -29.934  68.808   1.092  1.00  0.00           O
ATOM   3268  HN  TYR A 362     -26.421  61.531  -1.398  1.00  0.00           H
ATOM   3269  HA  TYR A 362     -26.106  63.554   0.849  1.00  0.00           H
ATOM   3270  HB1 TYR A 362     -27.742  63.836  -1.647  1.00  0.00           H
ATOM   3271  HB2 TYR A 362     -26.062  64.575  -1.408  1.00  0.00           H
ATOM   3272  HD1 TYR A 362     -28.470  66.118  -2.178  1.00  0.00           H
ATOM   3273  HD2 TYR A 362     -27.459  65.160   1.943  1.00  0.00           H
ATOM   3274  HE1 TYR A 362     -29.730  68.008  -1.398  1.00  0.00           H
ATOM   3275  HE2 TYR A 362     -28.586  67.046   2.620  1.00  0.00           H
ATOM   3276  HH  TYR A 362     -29.811  69.097   1.999  1.00  0.00           H
ATOM   3277  N   ASP A 363     -28.670  61.434  -0.059  1.00  0.00           N
ATOM   3278  CA  ASP A 363     -29.971  60.884   0.426  1.00  0.00           C
ATOM   3279  C   ASP A 363     -29.881  60.156   1.773  1.00  0.00           C
ATOM   3280  O   ASP A 363     -28.880  59.507   2.074  1.00  0.00           O
ATOM   3281  CB  ASP A 363     -30.378  59.821  -0.605  1.00  0.00           C
ATOM   3282  CG  ASP A 363     -31.864  59.605  -0.537  1.00  0.00           C
ATOM   3283  OD1 ASP A 363     -32.546  60.344   0.198  1.00  0.00           O
ATOM   3284  OD2 ASP A 363     -32.404  58.675  -1.138  1.00  0.00           O
ATOM   3285  HN  ASP A 363     -28.229  60.935  -0.801  1.00  0.00           H
ATOM   3286  HA  ASP A 363     -30.729  61.654   0.401  1.00  0.00           H
ATOM   3287  HB1 ASP A 363     -29.960  58.814  -0.393  1.00  0.00           H
ATOM   3288  HB2 ASP A 363     -30.089  60.082  -1.645  1.00  0.00           H
ATOM   3289  N   LEU A 364     -30.956  60.038   2.584  1.00  0.00           N
ATOM   3290  CA  LEU A 364     -31.223  59.174   3.720  1.00  0.00           C
ATOM   3291  C   LEU A 364     -32.181  58.027   3.415  1.00  0.00           C
ATOM   3292  O   LEU A 364     -32.305  57.031   4.160  1.00  0.00           O
ATOM   3293  CB  LEU A 364     -31.713  60.089   4.822  1.00  0.00           C
ATOM   3294  CG  LEU A 364     -30.840  61.249   5.139  1.00  0.00           C
ATOM   3295  CD1 LEU A 364     -31.481  62.185   6.193  1.00  0.00           C
ATOM   3296  CD2 LEU A 364     -29.373  60.818   5.577  1.00  0.00           C
ATOM   3297  HN  LEU A 364     -31.753  60.588   2.345  1.00  0.00           H
ATOM   3298  HA  LEU A 364     -30.305  58.707   4.045  1.00  0.00           H
ATOM   3299  HB1 LEU A 364     -31.587  59.503   5.757  1.00  0.00           H
ATOM   3300  HB2 LEU A 364     -32.732  60.524   4.739  1.00  0.00           H
ATOM   3301  HG  LEU A 364     -30.652  61.906   4.263  1.00  0.00           H
ATOM   3302 1HD1 LEU A 364     -32.339  62.762   5.784  1.00  0.00           H
ATOM   3303 2HD1 LEU A 364     -30.707  62.912   6.519  1.00  0.00           H
ATOM   3304 3HD1 LEU A 364     -31.865  61.655   7.090  1.00  0.00           H
ATOM   3305 1HD2 LEU A 364     -28.848  61.753   5.867  1.00  0.00           H
ATOM   3306 2HD2 LEU A 364     -28.908  60.196   4.783  1.00  0.00           H
ATOM   3307 3HD2 LEU A 364     -29.427  60.069   6.396  1.00  0.00           H
ATOM   3308  N   ASP A 365     -32.890  58.120   2.322  1.00  0.00           N
ATOM   3309  CA  ASP A 365     -34.030  57.193   2.042  1.00  0.00           C
ATOM   3310  C   ASP A 365     -33.603  55.865   1.283  1.00  0.00           C
ATOM   3311  O   ASP A 365     -33.920  54.760   1.747  1.00  0.00           O
ATOM   3312  CB  ASP A 365     -35.084  57.991   1.192  1.00  0.00           C
ATOM   3313  CG  ASP A 365     -35.683  59.185   1.949  1.00  0.00           C
ATOM   3314  OD1 ASP A 365     -35.598  59.066   3.245  1.00  0.00           O
ATOM   3315  OD2 ASP A 365     -36.324  60.146   1.366  1.00  0.00           O
ATOM   3316  HN  ASP A 365     -32.745  58.879   1.692  1.00  0.00           H
ATOM   3317  HA  ASP A 365     -34.419  56.785   2.964  1.00  0.00           H
ATOM   3318  HB1 ASP A 365     -35.827  57.288   0.757  1.00  0.00           H
ATOM   3319  HB2 ASP A 365     -34.503  58.519   0.406  1.00  0.00           H
ATOM   3320  N   ALA A 366     -32.859  56.039   0.181  1.00  0.00           N
ATOM   3321  CA  ALA A 366     -32.329  54.943  -0.606  1.00  0.00           C
ATOM   3322  C   ALA A 366     -31.333  54.157   0.159  1.00  0.00           C
ATOM   3323  O   ALA A 366     -31.316  52.944   0.091  1.00  0.00           O
ATOM   3324  CB  ALA A 366     -31.589  55.552  -1.826  1.00  0.00           C
ATOM   3325  HN  ALA A 366     -32.679  56.980  -0.097  1.00  0.00           H
ATOM   3326  HA  ALA A 366     -33.156  54.345  -0.958  1.00  0.00           H
ATOM   3327  HB1 ALA A 366     -32.216  56.355  -2.272  1.00  0.00           H
ATOM   3328  HB2 ALA A 366     -31.469  54.729  -2.562  1.00  0.00           H
ATOM   3329  HB3 ALA A 366     -30.574  55.972  -1.660  1.00  0.00           H
ATOM   3330  N   SER A 367     -30.455  54.822   0.883  1.00  0.00           N
ATOM   3331  CA  SER A 367     -29.411  54.197   1.718  1.00  0.00           C
ATOM   3332  C   SER A 367     -29.921  53.406   2.887  1.00  0.00           C
ATOM   3333  O   SER A 367     -29.379  52.332   3.148  1.00  0.00           O
ATOM   3334  CB  SER A 367     -28.248  55.148   2.046  1.00  0.00           C
ATOM   3335  OG  SER A 367     -28.654  56.055   3.041  1.00  0.00           O
ATOM   3336  HN  SER A 367     -30.543  55.812   0.965  1.00  0.00           H
ATOM   3337  HA  SER A 367     -28.957  53.444   1.090  1.00  0.00           H
ATOM   3338  HB1 SER A 367     -27.927  55.765   1.179  1.00  0.00           H
ATOM   3339  HB2 SER A 367     -27.395  54.515   2.372  1.00  0.00           H
ATOM   3340  HG1 SER A 367     -28.236  55.731   3.842  1.00  0.00           H
ATOM   3341  N   ARG A 368     -31.055  53.819   3.566  1.00  0.00           N
ATOM   3342  CA  ARG A 368     -31.694  53.019   4.628  1.00  0.00           C
ATOM   3343  C   ARG A 368     -32.482  51.864   4.119  1.00  0.00           C
ATOM   3344  O   ARG A 368     -32.106  50.712   4.317  1.00  0.00           O
ATOM   3345  CB  ARG A 368     -32.394  54.000   5.547  1.00  0.00           C
ATOM   3346  CG  ARG A 368     -31.482  54.796   6.542  1.00  0.00           C
ATOM   3347  CD  ARG A 368     -32.379  55.617   7.549  1.00  0.00           C
ATOM   3348  NE  ARG A 368     -32.953  56.762   6.818  1.00  0.00           N
ATOM   3349  CZ  ARG A 368     -33.693  57.797   7.273  1.00  0.00           C
ATOM   3350  NH1 ARG A 368     -33.980  57.917   8.547  1.00  0.00           N
ATOM   3351  NH2 ARG A 368     -34.280  58.602   6.428  1.00  0.00           N
ATOM   3352  HN  ARG A 368     -31.618  54.608   3.332  1.00  0.00           H
ATOM   3353  HA  ARG A 368     -30.938  52.460   5.161  1.00  0.00           H
ATOM   3354  HB1 ARG A 368     -33.054  53.368   6.178  1.00  0.00           H
ATOM   3355  HB2 ARG A 368     -33.068  54.630   4.926  1.00  0.00           H
ATOM   3356  HG1 ARG A 368     -30.888  55.433   5.852  1.00  0.00           H
ATOM   3357  HG2 ARG A 368     -30.970  54.037   7.171  1.00  0.00           H
ATOM   3358  HD1 ARG A 368     -31.642  55.898   8.332  1.00  0.00           H
ATOM   3359  HD2 ARG A 368     -33.112  54.904   7.984  1.00  0.00           H
ATOM   3360  HE  ARG A 368     -32.649  56.796   5.866  1.00  0.00           H
ATOM   3361 1HH1 ARG A 368     -33.552  57.164   9.046  1.00  0.00           H
ATOM   3362 2HH1 ARG A 368     -34.066  58.852   8.892  1.00  0.00           H
ATOM   3363 1HH2 ARG A 368     -34.233  58.359   5.459  1.00  0.00           H
ATOM   3364 2HH2 ARG A 368     -34.885  59.299   6.812  1.00  0.00           H
ATOM   3365  N   TYR A 369     -33.603  52.144   3.413  1.00  0.00           N
ATOM   3366  CA  TYR A 369     -34.535  51.221   2.951  1.00  0.00           C
ATOM   3367  C   TYR A 369     -34.134  50.289   1.817  1.00  0.00           C
ATOM   3368  O   TYR A 369     -34.428  49.076   1.864  1.00  0.00           O
ATOM   3369  CB  TYR A 369     -35.773  52.094   2.462  1.00  0.00           C
ATOM   3370  CG  TYR A 369     -36.607  52.604   3.611  1.00  0.00           C
ATOM   3371  CD1 TYR A 369     -37.307  53.814   3.399  1.00  0.00           C
ATOM   3372  CD2 TYR A 369     -37.021  51.769   4.633  1.00  0.00           C
ATOM   3373  CE1 TYR A 369     -38.241  54.202   4.324  1.00  0.00           C
ATOM   3374  CE2 TYR A 369     -37.896  52.225   5.592  1.00  0.00           C
ATOM   3375  CZ  TYR A 369     -38.527  53.482   5.478  1.00  0.00           C
ATOM   3376  OH  TYR A 369     -39.221  54.085   6.452  1.00  0.00           O
ATOM   3377  HN  TYR A 369     -33.917  53.079   3.264  1.00  0.00           H
ATOM   3378  HA  TYR A 369     -34.784  50.596   3.796  1.00  0.00           H
ATOM   3379  HB1 TYR A 369     -36.495  51.440   1.928  1.00  0.00           H
ATOM   3380  HB2 TYR A 369     -35.470  52.924   1.789  1.00  0.00           H
ATOM   3381  HD1 TYR A 369     -37.030  54.371   2.516  1.00  0.00           H
ATOM   3382  HD2 TYR A 369     -36.635  50.773   4.789  1.00  0.00           H
ATOM   3383  HE1 TYR A 369     -38.765  55.109   4.064  1.00  0.00           H
ATOM   3384  HE2 TYR A 369     -38.024  51.633   6.487  1.00  0.00           H
ATOM   3385  HH  TYR A 369     -39.219  55.006   6.178  1.00  0.00           H
ATOM   3386  N   PHE A 370     -33.473  50.810   0.822  1.00  0.00           N
ATOM   3387  CA  PHE A 370     -33.010  49.993  -0.310  1.00  0.00           C
ATOM   3388  C   PHE A 370     -31.630  49.380  -0.235  1.00  0.00           C
ATOM   3389  O   PHE A 370     -31.285  48.510  -1.036  1.00  0.00           O
ATOM   3390  CB  PHE A 370     -33.075  50.829  -1.580  1.00  0.00           C
ATOM   3391  CG  PHE A 370     -34.402  51.207  -2.029  1.00  0.00           C
ATOM   3392  CD1 PHE A 370     -35.088  52.299  -1.437  1.00  0.00           C
ATOM   3393  CD2 PHE A 370     -35.053  50.383  -2.951  1.00  0.00           C
ATOM   3394  CE1 PHE A 370     -36.314  52.640  -2.013  1.00  0.00           C
ATOM   3395  CE2 PHE A 370     -36.244  50.740  -3.577  1.00  0.00           C
ATOM   3396  CZ  PHE A 370     -36.896  51.903  -3.060  1.00  0.00           C
ATOM   3397  HN  PHE A 370     -33.282  51.782   0.928  1.00  0.00           H
ATOM   3398  HA  PHE A 370     -33.713  49.196  -0.508  1.00  0.00           H
ATOM   3399  HB1 PHE A 370     -32.581  50.195  -2.347  1.00  0.00           H
ATOM   3400  HB2 PHE A 370     -32.425  51.726  -1.669  1.00  0.00           H
ATOM   3401  HD1 PHE A 370     -34.585  52.804  -0.625  1.00  0.00           H
ATOM   3402  HD2 PHE A 370     -34.555  49.500  -3.324  1.00  0.00           H
ATOM   3403  HE1 PHE A 370     -36.950  53.431  -1.644  1.00  0.00           H
ATOM   3404  HE2 PHE A 370     -36.710  50.043  -4.257  1.00  0.00           H
ATOM   3405  HZ  PHE A 370     -37.765  52.405  -3.459  1.00  0.00           H
ATOM   3406  N   VAL A 371     -30.787  49.877   0.789  1.00  0.00           N
ATOM   3407  CA  VAL A 371     -29.389  49.444   0.797  1.00  0.00           C
ATOM   3408  C   VAL A 371     -29.058  48.808   2.141  1.00  0.00           C
ATOM   3409  O   VAL A 371     -28.843  47.605   2.162  1.00  0.00           O
ATOM   3410  CB  VAL A 371     -28.336  50.524   0.489  1.00  0.00           C
ATOM   3411  CG1 VAL A 371     -26.878  49.911   0.522  1.00  0.00           C
ATOM   3412  CG2 VAL A 371     -28.585  51.178  -0.933  1.00  0.00           C
ATOM   3413  HN  VAL A 371     -31.029  50.598   1.434  1.00  0.00           H
ATOM   3414  HA  VAL A 371     -29.238  48.645   0.086  1.00  0.00           H
ATOM   3415  HB  VAL A 371     -28.496  51.376   1.184  1.00  0.00           H
ATOM   3416 1HG1 VAL A 371     -26.723  48.889   0.115  1.00  0.00           H
ATOM   3417 2HG1 VAL A 371     -26.451  49.731   1.532  1.00  0.00           H
ATOM   3418 3HG1 VAL A 371     -26.022  50.520   0.159  1.00  0.00           H
ATOM   3419 1HG2 VAL A 371     -27.871  51.976  -1.230  1.00  0.00           H
ATOM   3420 2HG2 VAL A 371     -29.642  51.504  -1.046  1.00  0.00           H
ATOM   3421 3HG2 VAL A 371     -28.464  50.415  -1.731  1.00  0.00           H
ATOM   3422  N   LEU A 372     -28.996  49.475   3.283  1.00  0.00           N
ATOM   3423  CA  LEU A 372     -28.741  48.859   4.573  1.00  0.00           C
ATOM   3424  C   LEU A 372     -29.671  47.759   4.999  1.00  0.00           C
ATOM   3425  O   LEU A 372     -29.300  46.719   5.441  1.00  0.00           O
ATOM   3426  CB  LEU A 372     -28.727  49.957   5.710  1.00  0.00           C
ATOM   3427  CG  LEU A 372     -27.654  51.075   5.650  1.00  0.00           C
ATOM   3428  CD1 LEU A 372     -28.197  52.232   6.547  1.00  0.00           C
ATOM   3429  CD2 LEU A 372     -26.293  50.479   6.103  1.00  0.00           C
ATOM   3430  HN  LEU A 372     -29.014  50.472   3.277  1.00  0.00           H
ATOM   3431  HA  LEU A 372     -27.716  48.517   4.562  1.00  0.00           H
ATOM   3432  HB1 LEU A 372     -28.673  49.530   6.735  1.00  0.00           H
ATOM   3433  HB2 LEU A 372     -29.749  50.382   5.799  1.00  0.00           H
ATOM   3434  HG  LEU A 372     -27.614  51.459   4.608  1.00  0.00           H
ATOM   3435 1HD1 LEU A 372     -27.431  53.037   6.556  1.00  0.00           H
ATOM   3436 2HD1 LEU A 372     -28.231  51.840   7.587  1.00  0.00           H
ATOM   3437 3HD1 LEU A 372     -29.239  52.532   6.307  1.00  0.00           H
ATOM   3438 1HD2 LEU A 372     -25.883  49.656   5.479  1.00  0.00           H
ATOM   3439 2HD2 LEU A 372     -26.386  50.081   7.135  1.00  0.00           H
ATOM   3440 3HD2 LEU A 372     -25.527  51.282   6.148  1.00  0.00           H
ATOM   3441  N   LEU A 373     -30.956  47.989   4.848  1.00  0.00           N
ATOM   3442  CA  LEU A 373     -32.036  47.168   5.165  1.00  0.00           C
ATOM   3443  C   LEU A 373     -31.923  45.715   4.660  1.00  0.00           C
ATOM   3444  O   LEU A 373     -31.998  44.838   5.498  1.00  0.00           O
ATOM   3445  CB  LEU A 373     -33.430  47.848   5.177  1.00  0.00           C
ATOM   3446  CG  LEU A 373     -34.602  46.910   5.531  1.00  0.00           C
ATOM   3447  CD1 LEU A 373     -34.660  46.504   6.982  1.00  0.00           C
ATOM   3448  CD2 LEU A 373     -35.960  47.452   5.050  1.00  0.00           C
ATOM   3449  HN  LEU A 373     -31.302  48.881   4.563  1.00  0.00           H
ATOM   3450  HA  LEU A 373     -31.879  46.944   6.210  1.00  0.00           H
ATOM   3451  HB1 LEU A 373     -33.577  48.085   4.102  1.00  0.00           H
ATOM   3452  HB2 LEU A 373     -33.522  48.740   5.834  1.00  0.00           H
ATOM   3453  HG  LEU A 373     -34.554  45.906   5.057  1.00  0.00           H
ATOM   3454 1HD1 LEU A 373     -33.796  45.962   7.421  1.00  0.00           H
ATOM   3455 2HD1 LEU A 373     -35.600  45.948   7.189  1.00  0.00           H
ATOM   3456 3HD1 LEU A 373     -34.742  47.462   7.539  1.00  0.00           H
ATOM   3457 1HD2 LEU A 373     -36.000  48.476   5.480  1.00  0.00           H
ATOM   3458 2HD2 LEU A 373     -36.761  46.778   5.423  1.00  0.00           H
ATOM   3459 3HD2 LEU A 373     -35.994  47.526   3.942  1.00  0.00           H
ATOM   3460  N   PRO A 374     -31.797  45.411   3.375  1.00  0.00           N
ATOM   3461  CA  PRO A 374     -31.541  44.032   2.895  1.00  0.00           C
ATOM   3462  C   PRO A 374     -30.237  43.443   3.189  1.00  0.00           C
ATOM   3463  O   PRO A 374     -30.189  42.264   3.487  1.00  0.00           O
ATOM   3464  CB  PRO A 374     -31.711  44.081   1.477  1.00  0.00           C
ATOM   3465  CG  PRO A 374     -31.575  45.585   1.052  1.00  0.00           C
ATOM   3466  CD  PRO A 374     -32.107  46.301   2.263  1.00  0.00           C
ATOM   3467  HA  PRO A 374     -32.278  43.357   3.303  1.00  0.00           H
ATOM   3468  HB1 PRO A 374     -32.721  43.723   1.186  1.00  0.00           H
ATOM   3469  HB2 PRO A 374     -31.163  43.384   0.807  1.00  0.00           H
ATOM   3470  HG1 PRO A 374     -30.507  45.847   0.900  1.00  0.00           H
ATOM   3471  HG2 PRO A 374     -32.181  45.766   0.139  1.00  0.00           H
ATOM   3472  HD1 PRO A 374     -31.725  47.340   2.356  1.00  0.00           H
ATOM   3473  HD2 PRO A 374     -33.205  46.476   2.241  1.00  0.00           H
ATOM   3474  N   LEU A 375     -29.138  44.147   3.058  1.00  0.00           N
ATOM   3475  CA  LEU A 375     -27.819  43.650   3.441  1.00  0.00           C
ATOM   3476  C   LEU A 375     -27.696  43.332   4.880  1.00  0.00           C
ATOM   3477  O   LEU A 375     -27.030  42.370   5.187  1.00  0.00           O
ATOM   3478  CB  LEU A 375     -26.786  44.742   2.942  1.00  0.00           C
ATOM   3479  CG  LEU A 375     -26.904  45.057   1.373  1.00  0.00           C
ATOM   3480  CD1 LEU A 375     -25.946  46.197   0.958  1.00  0.00           C
ATOM   3481  CD2 LEU A 375     -26.562  43.762   0.618  1.00  0.00           C
ATOM   3482  HN  LEU A 375     -29.125  45.114   2.815  1.00  0.00           H
ATOM   3483  HA  LEU A 375     -27.758  42.698   2.935  1.00  0.00           H
ATOM   3484  HB1 LEU A 375     -25.776  44.343   3.172  1.00  0.00           H
ATOM   3485  HB2 LEU A 375     -26.979  45.665   3.529  1.00  0.00           H
ATOM   3486  HG  LEU A 375     -27.876  45.571   1.217  1.00  0.00           H
ATOM   3487 1HD1 LEU A 375     -26.032  46.444  -0.122  1.00  0.00           H
ATOM   3488 2HD1 LEU A 375     -24.909  45.872   1.189  1.00  0.00           H
ATOM   3489 3HD1 LEU A 375     -26.182  47.071   1.604  1.00  0.00           H
ATOM   3490 1HD2 LEU A 375     -25.586  43.357   0.961  1.00  0.00           H
ATOM   3491 2HD2 LEU A 375     -26.375  43.947  -0.461  1.00  0.00           H
ATOM   3492 3HD2 LEU A 375     -27.356  42.994   0.733  1.00  0.00           H
ATOM   3493  N   CYS A 376     -28.318  44.067   5.780  1.00  0.00           N
ATOM   3494  CA  CYS A 376     -28.439  43.616   7.173  1.00  0.00           C
ATOM   3495  C   CYS A 376     -29.285  42.300   7.385  1.00  0.00           C
ATOM   3496  O   CYS A 376     -28.916  41.452   8.106  1.00  0.00           O
ATOM   3497  CB  CYS A 376     -29.080  44.785   8.012  1.00  0.00           C
ATOM   3498  SG  CYS A 376     -27.827  46.141   8.280  1.00  0.00           S
ATOM   3499  HN  CYS A 376     -28.754  44.934   5.549  1.00  0.00           H
ATOM   3500  HA  CYS A 376     -27.432  43.403   7.500  1.00  0.00           H
ATOM   3501  HB1 CYS A 376     -29.252  44.272   8.982  1.00  0.00           H
ATOM   3502  HB2 CYS A 376     -30.024  45.173   7.570  1.00  0.00           H
ATOM   3503  HG1 CYS A 376     -28.238  46.822   7.220  1.00  0.00           H
ATOM   3504  N   LEU A 377     -30.465  42.287   6.785  1.00  0.00           N
ATOM   3505  CA  LEU A 377     -31.355  41.126   6.797  1.00  0.00           C
ATOM   3506  C   LEU A 377     -30.695  39.922   6.214  1.00  0.00           C
ATOM   3507  O   LEU A 377     -30.792  38.854   6.819  1.00  0.00           O
ATOM   3508  CB  LEU A 377     -32.718  41.493   6.100  1.00  0.00           C
ATOM   3509  CG  LEU A 377     -33.619  42.385   6.939  1.00  0.00           C
ATOM   3510  CD1 LEU A 377     -35.079  42.411   6.382  1.00  0.00           C
ATOM   3511  CD2 LEU A 377     -33.727  42.104   8.460  1.00  0.00           C
ATOM   3512  HN  LEU A 377     -30.781  43.100   6.302  1.00  0.00           H
ATOM   3513  HA  LEU A 377     -31.576  40.974   7.843  1.00  0.00           H
ATOM   3514  HB1 LEU A 377     -33.291  40.544   6.040  1.00  0.00           H
ATOM   3515  HB2 LEU A 377     -32.492  41.923   5.101  1.00  0.00           H
ATOM   3516  HG  LEU A 377     -33.240  43.430   6.913  1.00  0.00           H
ATOM   3517 1HD1 LEU A 377     -35.734  43.147   6.897  1.00  0.00           H
ATOM   3518 2HD1 LEU A 377     -35.578  41.420   6.445  1.00  0.00           H
ATOM   3519 3HD1 LEU A 377     -34.941  42.707   5.321  1.00  0.00           H
ATOM   3520 1HD2 LEU A 377     -34.454  42.874   8.794  1.00  0.00           H
ATOM   3521 2HD2 LEU A 377     -32.744  42.326   8.928  1.00  0.00           H
ATOM   3522 3HD2 LEU A 377     -34.113  41.071   8.589  1.00  0.00           H
ATOM   3523  N   CYS A 378     -30.082  40.103   5.123  1.00  0.00           N
ATOM   3524  CA  CYS A 378     -29.474  39.013   4.445  1.00  0.00           C
ATOM   3525  C   CYS A 378     -28.289  38.391   5.201  1.00  0.00           C
ATOM   3526  O   CYS A 378     -28.232  37.127   5.333  1.00  0.00           O
ATOM   3527  CB  CYS A 378     -28.868  39.383   3.039  1.00  0.00           C
ATOM   3528  SG  CYS A 378     -30.267  39.583   1.933  1.00  0.00           S
ATOM   3529  HN  CYS A 378     -29.988  41.018   4.736  1.00  0.00           H
ATOM   3530  HA  CYS A 378     -30.208  38.227   4.345  1.00  0.00           H
ATOM   3531  HB1 CYS A 378     -28.196  38.602   2.622  1.00  0.00           H
ATOM   3532  HB2 CYS A 378     -28.363  40.372   3.031  1.00  0.00           H
ATOM   3533  HG1 CYS A 378     -30.199  40.905   1.973  1.00  0.00           H
ATOM   3534  N   VAL A 379     -27.376  39.222   5.805  1.00  0.00           N
ATOM   3535  CA  VAL A 379     -26.285  38.584   6.619  1.00  0.00           C
ATOM   3536  C   VAL A 379     -26.840  37.760   7.725  1.00  0.00           C
ATOM   3537  O   VAL A 379     -26.299  36.654   7.829  1.00  0.00           O
ATOM   3538  CB  VAL A 379     -25.353  39.710   7.144  1.00  0.00           C
ATOM   3539  CG1 VAL A 379     -24.378  39.190   8.248  1.00  0.00           C
ATOM   3540  CG2 VAL A 379     -24.513  40.205   5.973  1.00  0.00           C
ATOM   3541  HN  VAL A 379     -27.366  40.216   5.727  1.00  0.00           H
ATOM   3542  HA  VAL A 379     -25.758  37.963   5.911  1.00  0.00           H
ATOM   3543  HB  VAL A 379     -26.005  40.558   7.441  1.00  0.00           H
ATOM   3544 1HG1 VAL A 379     -23.969  38.197   7.961  1.00  0.00           H
ATOM   3545 2HG1 VAL A 379     -24.957  39.131   9.194  1.00  0.00           H
ATOM   3546 3HG1 VAL A 379     -23.460  39.810   8.336  1.00  0.00           H
ATOM   3547 1HG2 VAL A 379     -25.269  40.402   5.183  1.00  0.00           H
ATOM   3548 2HG2 VAL A 379     -23.718  39.540   5.573  1.00  0.00           H
ATOM   3549 3HG2 VAL A 379     -24.024  41.171   6.224  1.00  0.00           H
ATOM   3550  N   PHE A 380     -27.845  38.238   8.447  1.00  0.00           N
ATOM   3551  CA  PHE A 380     -28.430  37.487   9.580  1.00  0.00           C
ATOM   3552  C   PHE A 380     -29.272  36.246   9.078  1.00  0.00           C
ATOM   3553  O   PHE A 380     -29.226  35.150   9.667  1.00  0.00           O
ATOM   3554  CB  PHE A 380     -29.353  38.542  10.294  1.00  0.00           C
ATOM   3555  CG  PHE A 380     -29.964  38.115  11.621  1.00  0.00           C
ATOM   3556  CD1 PHE A 380     -31.113  38.856  11.950  1.00  0.00           C
ATOM   3557  CD2 PHE A 380     -29.560  37.084  12.396  1.00  0.00           C
ATOM   3558  CE1 PHE A 380     -31.844  38.475  13.076  1.00  0.00           C
ATOM   3559  CE2 PHE A 380     -30.364  36.643  13.515  1.00  0.00           C
ATOM   3560  CZ  PHE A 380     -31.503  37.406  13.859  1.00  0.00           C
ATOM   3561  HN  PHE A 380     -28.253  39.126   8.254  1.00  0.00           H
ATOM   3562  HA  PHE A 380     -27.588  37.076  10.117  1.00  0.00           H
ATOM   3563  HB1 PHE A 380     -30.083  38.969   9.574  1.00  0.00           H
ATOM   3564  HB2 PHE A 380     -28.686  39.365  10.628  1.00  0.00           H
ATOM   3565  HD1 PHE A 380     -31.520  39.673  11.372  1.00  0.00           H
ATOM   3566  HD2 PHE A 380     -28.789  36.394  12.088  1.00  0.00           H
ATOM   3567  HE1 PHE A 380     -32.733  38.953  13.462  1.00  0.00           H
ATOM   3568  HE2 PHE A 380     -30.202  35.711  14.037  1.00  0.00           H
ATOM   3569  HZ  PHE A 380     -32.208  37.050  14.595  1.00  0.00           H
ATOM   3570  N   VAL A 381     -29.891  36.294   7.887  1.00  0.00           N
ATOM   3571  CA  VAL A 381     -30.668  35.128   7.490  1.00  0.00           C
ATOM   3572  C   VAL A 381     -29.825  34.114   6.684  1.00  0.00           C
ATOM   3573  O   VAL A 381     -29.984  32.919   6.758  1.00  0.00           O
ATOM   3574  CB  VAL A 381     -31.827  35.555   6.760  1.00  0.00           C
ATOM   3575  CG1 VAL A 381     -31.510  36.088   5.297  1.00  0.00           C
ATOM   3576  CG2 VAL A 381     -32.876  34.458   6.612  1.00  0.00           C
ATOM   3577  HN  VAL A 381     -29.898  37.030   7.215  1.00  0.00           H
ATOM   3578  HA  VAL A 381     -31.090  34.681   8.377  1.00  0.00           H
ATOM   3579  HB  VAL A 381     -32.277  36.445   7.249  1.00  0.00           H
ATOM   3580 1HG1 VAL A 381     -32.454  36.485   4.868  1.00  0.00           H
ATOM   3581 2HG1 VAL A 381     -31.151  35.306   4.594  1.00  0.00           H
ATOM   3582 3HG1 VAL A 381     -30.756  36.905   5.322  1.00  0.00           H
ATOM   3583 1HG2 VAL A 381     -33.152  34.011   7.592  1.00  0.00           H
ATOM   3584 2HG2 VAL A 381     -32.419  33.706   5.934  1.00  0.00           H
ATOM   3585 3HG2 VAL A 381     -33.810  34.811   6.125  1.00  0.00           H
ATOM   3586  N   GLY A 382     -28.698  34.510   6.064  1.00  0.00           N
ATOM   3587  CA  GLY A 382     -27.667  33.570   5.510  1.00  0.00           C
ATOM   3588  C   GLY A 382     -26.840  32.954   6.580  1.00  0.00           C
ATOM   3589  O   GLY A 382     -26.511  31.798   6.468  1.00  0.00           O
ATOM   3590  HN  GLY A 382     -28.548  35.472   5.850  1.00  0.00           H
ATOM   3591  HA1 GLY A 382     -26.992  34.105   4.859  1.00  0.00           H
ATOM   3592  HA2 GLY A 382     -28.144  32.866   4.844  1.00  0.00           H
ATOM   3593  N   LEU A 383     -26.519  33.634   7.656  1.00  0.00           N
ATOM   3594  CA  LEU A 383     -25.880  33.058   8.807  1.00  0.00           C
ATOM   3595  C   LEU A 383     -26.579  32.042   9.576  1.00  0.00           C
ATOM   3596  O   LEU A 383     -25.952  31.077  10.003  1.00  0.00           O
ATOM   3597  CB  LEU A 383     -25.392  34.186   9.771  1.00  0.00           C
ATOM   3598  CG  LEU A 383     -24.513  33.741  10.947  1.00  0.00           C
ATOM   3599  CD1 LEU A 383     -23.266  32.855  10.644  1.00  0.00           C
ATOM   3600  CD2 LEU A 383     -24.115  34.951  11.759  1.00  0.00           C
ATOM   3601  HN  LEU A 383     -26.656  34.618   7.742  1.00  0.00           H
ATOM   3602  HA  LEU A 383     -25.103  32.504   8.301  1.00  0.00           H
ATOM   3603  HB1 LEU A 383     -26.344  34.638  10.126  1.00  0.00           H
ATOM   3604  HB2 LEU A 383     -24.858  34.909   9.118  1.00  0.00           H
ATOM   3605  HG  LEU A 383     -25.078  33.091  11.650  1.00  0.00           H
ATOM   3606 1HD1 LEU A 383     -22.682  32.632  11.562  1.00  0.00           H
ATOM   3607 2HD1 LEU A 383     -22.603  33.361   9.910  1.00  0.00           H
ATOM   3608 3HD1 LEU A 383     -23.599  31.916  10.152  1.00  0.00           H
ATOM   3609 1HD2 LEU A 383     -24.920  35.667  12.031  1.00  0.00           H
ATOM   3610 2HD2 LEU A 383     -23.381  35.496  11.127  1.00  0.00           H
ATOM   3611 3HD2 LEU A 383     -23.673  34.584  12.709  1.00  0.00           H
ATOM   3612  N   SER A 384     -27.871  32.268   9.810  1.00  0.00           N
ATOM   3613  CA  SER A 384     -28.934  31.438  10.332  1.00  0.00           C
ATOM   3614  C   SER A 384     -28.930  30.113   9.523  1.00  0.00           C
ATOM   3615  O   SER A 384     -28.714  29.017  10.061  1.00  0.00           O
ATOM   3616  CB  SER A 384     -30.273  32.034  10.150  1.00  0.00           C
ATOM   3617  OG  SER A 384     -30.480  33.162  10.971  1.00  0.00           O
ATOM   3618  HN  SER A 384     -28.257  33.161   9.592  1.00  0.00           H
ATOM   3619  HA  SER A 384     -28.784  31.189  11.372  1.00  0.00           H
ATOM   3620  HB1 SER A 384     -30.997  31.321  10.598  1.00  0.00           H
ATOM   3621  HB2 SER A 384     -30.468  32.194   9.067  1.00  0.00           H
ATOM   3622  HG1 SER A 384     -30.015  33.819  10.447  1.00  0.00           H
ATOM   3623  N   LEU A 385     -29.023  30.260   8.162  1.00  0.00           N
ATOM   3624  CA  LEU A 385     -28.803  29.170   7.249  1.00  0.00           C
ATOM   3625  C   LEU A 385     -27.392  28.539   7.301  1.00  0.00           C
ATOM   3626  O   LEU A 385     -27.273  27.299   7.259  1.00  0.00           O
ATOM   3627  CB  LEU A 385     -29.148  29.508   5.771  1.00  0.00           C
ATOM   3628  CG  LEU A 385     -30.672  29.412   5.470  1.00  0.00           C
ATOM   3629  CD1 LEU A 385     -30.894  30.125   4.115  1.00  0.00           C
ATOM   3630  CD2 LEU A 385     -31.125  27.993   5.367  1.00  0.00           C
ATOM   3631  HN  LEU A 385     -29.057  31.141   7.697  1.00  0.00           H
ATOM   3632  HA  LEU A 385     -29.542  28.407   7.449  1.00  0.00           H
ATOM   3633  HB1 LEU A 385     -28.643  28.724   5.166  1.00  0.00           H
ATOM   3634  HB2 LEU A 385     -28.836  30.508   5.403  1.00  0.00           H
ATOM   3635  HG  LEU A 385     -31.202  29.974   6.270  1.00  0.00           H
ATOM   3636 1HD1 LEU A 385     -31.926  29.948   3.741  1.00  0.00           H
ATOM   3637 2HD1 LEU A 385     -30.147  29.661   3.438  1.00  0.00           H
ATOM   3638 3HD1 LEU A 385     -30.688  31.206   4.268  1.00  0.00           H
ATOM   3639 1HD2 LEU A 385     -32.210  27.890   5.153  1.00  0.00           H
ATOM   3640 2HD2 LEU A 385     -30.915  27.348   6.246  1.00  0.00           H
ATOM   3641 3HD2 LEU A 385     -30.595  27.502   4.523  1.00  0.00           H
ATOM   3642  N   LEU A 386     -26.298  29.277   7.379  1.00  0.00           N
ATOM   3643  CA  LEU A 386     -24.947  28.695   7.613  1.00  0.00           C
ATOM   3644  C   LEU A 386     -24.845  27.874   8.962  1.00  0.00           C
ATOM   3645  O   LEU A 386     -24.197  26.800   8.967  1.00  0.00           O
ATOM   3646  CB  LEU A 386     -23.829  29.813   7.530  1.00  0.00           C
ATOM   3647  CG  LEU A 386     -22.338  29.285   7.550  1.00  0.00           C
ATOM   3648  CD1 LEU A 386     -21.839  28.632   6.316  1.00  0.00           C
ATOM   3649  CD2 LEU A 386     -21.340  30.405   7.911  1.00  0.00           C
ATOM   3650  HN  LEU A 386     -26.368  30.232   7.100  1.00  0.00           H
ATOM   3651  HA  LEU A 386     -24.865  27.949   6.836  1.00  0.00           H
ATOM   3652  HB1 LEU A 386     -23.950  30.468   8.419  1.00  0.00           H
ATOM   3653  HB2 LEU A 386     -24.114  30.377   6.617  1.00  0.00           H
ATOM   3654  HG  LEU A 386     -22.215  28.514   8.341  1.00  0.00           H
ATOM   3655 1HD1 LEU A 386     -22.150  29.218   5.425  1.00  0.00           H
ATOM   3656 2HD1 LEU A 386     -22.280  27.615   6.233  1.00  0.00           H
ATOM   3657 3HD1 LEU A 386     -20.749  28.438   6.414  1.00  0.00           H
ATOM   3658 1HD2 LEU A 386     -20.269  30.112   7.909  1.00  0.00           H
ATOM   3659 2HD2 LEU A 386     -21.570  30.784   8.930  1.00  0.00           H
ATOM   3660 3HD2 LEU A 386     -21.357  31.296   7.248  1.00  0.00           H
ATOM   3661  N   LEU A 387     -25.374  28.334  10.108  1.00  0.00           N
ATOM   3662  CA  LEU A 387     -25.350  27.627  11.380  1.00  0.00           C
ATOM   3663  C   LEU A 387     -26.229  26.376  11.208  1.00  0.00           C
ATOM   3664  O   LEU A 387     -25.881  25.303  11.730  1.00  0.00           O
ATOM   3665  CB  LEU A 387     -25.885  28.558  12.487  1.00  0.00           C
ATOM   3666  CG  LEU A 387     -25.951  28.003  13.923  1.00  0.00           C
ATOM   3667  CD1 LEU A 387     -24.749  27.105  14.368  1.00  0.00           C
ATOM   3668  CD2 LEU A 387     -26.331  29.052  14.965  1.00  0.00           C
ATOM   3669  HN  LEU A 387     -25.808  29.230  10.081  1.00  0.00           H
ATOM   3670  HA  LEU A 387     -24.357  27.268  11.606  1.00  0.00           H
ATOM   3671  HB1 LEU A 387     -26.909  28.888  12.212  1.00  0.00           H
ATOM   3672  HB2 LEU A 387     -25.125  29.369  12.493  1.00  0.00           H
ATOM   3673  HG  LEU A 387     -26.756  27.238  13.877  1.00  0.00           H
ATOM   3674 1HD1 LEU A 387     -24.747  26.214  13.705  1.00  0.00           H
ATOM   3675 2HD1 LEU A 387     -25.001  26.806  15.408  1.00  0.00           H
ATOM   3676 3HD1 LEU A 387     -23.709  27.484  14.270  1.00  0.00           H
ATOM   3677 1HD2 LEU A 387     -27.278  29.608  14.802  1.00  0.00           H
ATOM   3678 2HD2 LEU A 387     -25.503  29.793  14.952  1.00  0.00           H
ATOM   3679 3HD2 LEU A 387     -26.258  28.599  15.976  1.00  0.00           H
ATOM   3680  N   ALA A 388     -27.460  26.395  10.594  1.00  0.00           N
ATOM   3681  CA  ALA A 388     -28.309  25.231  10.443  1.00  0.00           C
ATOM   3682  C   ALA A 388     -27.740  24.188   9.545  1.00  0.00           C
ATOM   3683  O   ALA A 388     -27.855  22.979   9.753  1.00  0.00           O
ATOM   3684  CB  ALA A 388     -29.573  25.861   9.946  1.00  0.00           C
ATOM   3685  HN  ALA A 388     -27.857  27.224  10.206  1.00  0.00           H
ATOM   3686  HA  ALA A 388     -28.503  24.711  11.368  1.00  0.00           H
ATOM   3687  HB1 ALA A 388     -29.465  26.340   8.949  1.00  0.00           H
ATOM   3688  HB2 ALA A 388     -29.887  26.631  10.682  1.00  0.00           H
ATOM   3689  HB3 ALA A 388     -30.448  25.182   9.859  1.00  0.00           H
ATOM   3690  N   GLY A 389     -27.017  24.660   8.502  1.00  0.00           N
ATOM   3691  CA  GLY A 389     -26.280  23.769   7.604  1.00  0.00           C
ATOM   3692  C   GLY A 389     -25.176  23.039   8.246  1.00  0.00           C
ATOM   3693  O   GLY A 389     -25.039  21.784   8.054  1.00  0.00           O
ATOM   3694  HN  GLY A 389     -27.091  25.624   8.263  1.00  0.00           H
ATOM   3695  HA1 GLY A 389     -25.902  24.376   6.795  1.00  0.00           H
ATOM   3696  HA2 GLY A 389     -26.997  22.988   7.397  1.00  0.00           H
ATOM   3697  N   ILE A 390     -24.424  23.787   9.133  1.00  0.00           N
ATOM   3698  CA  ILE A 390     -23.361  23.223   9.999  1.00  0.00           C
ATOM   3699  C   ILE A 390     -23.886  22.188  11.000  1.00  0.00           C
ATOM   3700  O   ILE A 390     -23.352  21.124  11.186  1.00  0.00           O
ATOM   3701  CB  ILE A 390     -22.552  24.410  10.685  1.00  0.00           C
ATOM   3702  CG1 ILE A 390     -21.670  25.155   9.630  1.00  0.00           C
ATOM   3703  CG2 ILE A 390     -21.654  23.825  11.740  1.00  0.00           C
ATOM   3704  CD  ILE A 390     -20.659  24.193   8.970  1.00  0.00           C
ATOM   3705  HN  ILE A 390     -24.428  24.784   9.162  1.00  0.00           H
ATOM   3706  HA  ILE A 390     -22.662  22.607   9.451  1.00  0.00           H
ATOM   3707  HB  ILE A 390     -23.314  25.048  11.181  1.00  0.00           H
ATOM   3708 1HG1 ILE A 390     -21.128  25.993  10.121  1.00  0.00           H
ATOM   3709 2HG1 ILE A 390     -22.274  25.547   8.784  1.00  0.00           H
ATOM   3710 1HG2 ILE A 390     -20.931  23.044  11.417  1.00  0.00           H
ATOM   3711 2HG2 ILE A 390     -22.102  23.485  12.698  1.00  0.00           H
ATOM   3712 3HG2 ILE A 390     -20.918  24.558  12.136  1.00  0.00           H
ATOM   3713  HD1 ILE A 390     -20.047  24.844   8.310  1.00  0.00           H
ATOM   3714  HD2 ILE A 390     -21.024  23.363   8.328  1.00  0.00           H
ATOM   3715  HD3 ILE A 390     -19.956  23.735   9.698  1.00  0.00           H
ATOM   3716  N   ILE A 391     -24.981  22.430  11.732  1.00  0.00           N
ATOM   3717  CA  ILE A 391     -25.776  21.436  12.430  1.00  0.00           C
ATOM   3718  C   ILE A 391     -26.130  20.231  11.623  1.00  0.00           C
ATOM   3719  O   ILE A 391     -25.940  19.115  12.069  1.00  0.00           O
ATOM   3720  CB  ILE A 391     -26.858  22.131  13.313  1.00  0.00           C
ATOM   3721  CG1 ILE A 391     -26.166  22.948  14.400  1.00  0.00           C
ATOM   3722  CG2 ILE A 391     -27.972  21.101  13.640  1.00  0.00           C
ATOM   3723  CD  ILE A 391     -26.968  24.114  14.979  1.00  0.00           C
ATOM   3724  HN  ILE A 391     -25.372  23.341  11.625  1.00  0.00           H
ATOM   3725  HA  ILE A 391     -25.155  21.003  13.199  1.00  0.00           H
ATOM   3726  HB  ILE A 391     -27.392  22.838  12.644  1.00  0.00           H
ATOM   3727 1HG1 ILE A 391     -25.282  23.431  13.932  1.00  0.00           H
ATOM   3728 2HG1 ILE A 391     -25.800  22.335  15.251  1.00  0.00           H
ATOM   3729 1HG2 ILE A 391     -27.451  20.167  13.937  1.00  0.00           H
ATOM   3730 2HG2 ILE A 391     -28.498  20.827  12.700  1.00  0.00           H
ATOM   3731 3HG2 ILE A 391     -28.591  21.457  14.491  1.00  0.00           H
ATOM   3732  HD1 ILE A 391     -27.260  24.937  14.292  1.00  0.00           H
ATOM   3733  HD2 ILE A 391     -26.313  24.500  15.789  1.00  0.00           H
ATOM   3734  HD3 ILE A 391     -27.897  23.762  15.476  1.00  0.00           H
ATOM   3735  N   SER A 392     -26.621  20.428  10.392  1.00  0.00           N
ATOM   3736  CA  SER A 392     -26.968  19.283   9.614  1.00  0.00           C
ATOM   3737  C   SER A 392     -25.864  18.373   9.109  1.00  0.00           C
ATOM   3738  O   SER A 392     -25.860  17.172   9.368  1.00  0.00           O
ATOM   3739  CB  SER A 392     -27.852  19.787   8.486  1.00  0.00           C
ATOM   3740  OG  SER A 392     -28.579  18.747   7.885  1.00  0.00           O
ATOM   3741  HN  SER A 392     -26.903  21.368  10.208  1.00  0.00           H
ATOM   3742  HA  SER A 392     -27.638  18.721  10.248  1.00  0.00           H
ATOM   3743  HB1 SER A 392     -27.401  20.346   7.639  1.00  0.00           H
ATOM   3744  HB2 SER A 392     -28.684  20.352   8.958  1.00  0.00           H
ATOM   3745  HG1 SER A 392     -29.379  18.592   8.394  1.00  0.00           H
ATOM   3746  N   LEU A 393     -24.825  18.963   8.546  1.00  0.00           N
ATOM   3747  CA  LEU A 393     -23.567  18.302   8.107  1.00  0.00           C
ATOM   3748  C   LEU A 393     -22.802  17.742   9.315  1.00  0.00           C
ATOM   3749  O   LEU A 393     -22.184  16.702   9.291  1.00  0.00           O
ATOM   3750  CB  LEU A 393     -22.632  19.256   7.362  1.00  0.00           C
ATOM   3751  CG  LEU A 393     -23.086  19.860   5.998  1.00  0.00           C
ATOM   3752  CD1 LEU A 393     -22.011  20.925   5.504  1.00  0.00           C
ATOM   3753  CD2 LEU A 393     -23.237  18.790   4.901  1.00  0.00           C
ATOM   3754  HN  LEU A 393     -24.952  19.918   8.287  1.00  0.00           H
ATOM   3755  HA  LEU A 393     -23.840  17.481   7.460  1.00  0.00           H
ATOM   3756  HB1 LEU A 393     -21.728  18.666   7.102  1.00  0.00           H
ATOM   3757  HB2 LEU A 393     -22.298  20.061   8.051  1.00  0.00           H
ATOM   3758  HG  LEU A 393     -24.038  20.414   6.137  1.00  0.00           H
ATOM   3759 1HD1 LEU A 393     -21.024  20.414   5.479  1.00  0.00           H
ATOM   3760 2HD1 LEU A 393     -21.963  21.811   6.172  1.00  0.00           H
ATOM   3761 3HD1 LEU A 393     -22.350  21.310   4.519  1.00  0.00           H
ATOM   3762 1HD2 LEU A 393     -22.355  18.115   4.856  1.00  0.00           H
ATOM   3763 2HD2 LEU A 393     -23.430  19.261   3.913  1.00  0.00           H
ATOM   3764 3HD2 LEU A 393     -24.111  18.165   5.183  1.00  0.00           H
ATOM   3765  N   ASN A 394     -22.853  18.341  10.538  1.00  0.00           N
ATOM   3766  CA  ASN A 394     -22.371  17.821  11.816  1.00  0.00           C
ATOM   3767  C   ASN A 394     -23.095  16.523  12.203  1.00  0.00           C
ATOM   3768  O   ASN A 394     -22.453  15.541  12.508  1.00  0.00           O
ATOM   3769  CB  ASN A 394     -22.399  18.915  12.928  1.00  0.00           C
ATOM   3770  CG  ASN A 394     -21.787  18.436  14.226  1.00  0.00           C
ATOM   3771  ND2 ASN A 394     -22.565  18.584  15.408  1.00  0.00           N
ATOM   3772  OD1 ASN A 394     -20.677  17.867  14.265  1.00  0.00           O
ATOM   3773  HN  ASN A 394     -23.289  19.238  10.549  1.00  0.00           H
ATOM   3774  HA  ASN A 394     -21.318  17.612  11.689  1.00  0.00           H
ATOM   3775  HB1 ASN A 394     -23.463  19.185  13.095  1.00  0.00           H
ATOM   3776  HB2 ASN A 394     -21.842  19.838  12.658  1.00  0.00           H
ATOM   3777 1HD2 ASN A 394     -23.459  19.031  15.402  1.00  0.00           H
ATOM   3778 2HD2 ASN A 394     -22.127  18.402  16.288  1.00  0.00           H
HETATM 3779  N   HSD A 395     -24.458  16.603  12.061  1.00  0.00           N
HETATM 3780  CA  HSD A 395     -25.252  15.376  12.247  1.00  0.00           C
HETATM 3781  C   HSD A 395     -25.084  14.247  11.269  1.00  0.00           C
HETATM 3782  O   HSD A 395     -24.993  13.078  11.599  1.00  0.00           O
HETATM 3783  CB  HSD A 395     -26.705  15.686  12.343  1.00  0.00           C
HETATM 3784  CG  HSD A 395     -27.760  14.640  12.136  1.00  0.00           C
HETATM 3785  CD2 HSD A 395     -28.491  14.368  11.009  1.00  0.00           C
HETATM 3786  ND1 HSD A 395     -28.278  13.772  13.086  1.00  0.00           N
HETATM 3787  CE1 HSD A 395     -29.201  13.016  12.495  1.00  0.00           C
HETATM 3788  NE2 HSD A 395     -29.425  13.387  11.200  1.00  0.00           N
HETATM 3789  HN  HSD A 395     -24.886  17.476  11.840  1.00  0.00           H
HETATM 3790  HA  HSD A 395     -24.897  15.005  13.198  1.00  0.00           H
HETATM 3791  HB1 HSD A 395     -27.088  16.460  11.644  1.00  0.00           H
HETATM 3792  HB2 HSD A 395     -26.908  16.085  13.359  1.00  0.00           H
HETATM 3793  HD1 HSD A 395     -28.080  13.935  14.054  1.00  0.00           H
HETATM 3794  HD2 HSD A 395     -28.460  14.939  10.089  1.00  0.00           H
HETATM 3795  HE1 HSD A 395     -29.816  12.282  13.014  1.00  0.00           H
ATOM   3796  N   VAL A 396     -24.921  14.581   9.991  1.00  0.00           N
ATOM   3797  CA  VAL A 396     -24.637  13.658   8.877  1.00  0.00           C
ATOM   3798  C   VAL A 396     -23.277  12.879   9.106  1.00  0.00           C
ATOM   3799  O   VAL A 396     -23.215  11.711   8.870  1.00  0.00           O
ATOM   3800  CB  VAL A 396     -24.676  14.331   7.498  1.00  0.00           C
ATOM   3801  CG1 VAL A 396     -24.089  13.452   6.371  1.00  0.00           C
ATOM   3802  CG2 VAL A 396     -26.165  14.545   7.197  1.00  0.00           C
ATOM   3803  HN  VAL A 396     -24.906  15.547   9.744  1.00  0.00           H
ATOM   3804  HA  VAL A 396     -25.461  12.960   8.866  1.00  0.00           H
ATOM   3805  HB  VAL A 396     -24.053  15.250   7.537  1.00  0.00           H
ATOM   3806 1HG1 VAL A 396     -24.461  12.407   6.439  1.00  0.00           H
ATOM   3807 2HG1 VAL A 396     -22.982  13.536   6.369  1.00  0.00           H
ATOM   3808 3HG1 VAL A 396     -24.409  13.742   5.347  1.00  0.00           H
ATOM   3809 1HG2 VAL A 396     -26.221  15.130   6.254  1.00  0.00           H
ATOM   3810 2HG2 VAL A 396     -26.609  15.182   7.992  1.00  0.00           H
ATOM   3811 3HG2 VAL A 396     -26.767  13.615   7.110  1.00  0.00           H
ATOM   3812  N   ARG A 397     -22.263  13.573   9.664  1.00  0.00           N
ATOM   3813  CA  ARG A 397     -20.945  13.034  10.156  1.00  0.00           C
ATOM   3814  C   ARG A 397     -21.078  11.963  11.160  1.00  0.00           C
ATOM   3815  O   ARG A 397     -20.353  10.969  11.086  1.00  0.00           O
ATOM   3816  CB  ARG A 397     -19.878  14.065  10.713  1.00  0.00           C
ATOM   3817  CG  ARG A 397     -19.202  14.799   9.520  1.00  0.00           C
ATOM   3818  CD  ARG A 397     -18.396  13.969   8.554  1.00  0.00           C
ATOM   3819  NE  ARG A 397     -17.387  13.275   9.418  1.00  0.00           N
ATOM   3820  CZ  ARG A 397     -17.107  12.021   9.273  1.00  0.00           C
ATOM   3821  NH1 ARG A 397     -17.576  11.194   8.332  1.00  0.00           N
ATOM   3822  NH2 ARG A 397     -16.245  11.470  10.076  1.00  0.00           N
ATOM   3823  HN  ARG A 397     -22.360  14.561   9.744  1.00  0.00           H
ATOM   3824  HA  ARG A 397     -20.482  12.526   9.324  1.00  0.00           H
ATOM   3825  HB1 ARG A 397     -19.118  13.512  11.304  1.00  0.00           H
ATOM   3826  HB2 ARG A 397     -20.365  14.659  11.517  1.00  0.00           H
ATOM   3827  HG1 ARG A 397     -18.511  15.571   9.923  1.00  0.00           H
ATOM   3828  HG2 ARG A 397     -19.990  15.385   9.001  1.00  0.00           H
ATOM   3829  HD1 ARG A 397     -17.850  14.523   7.761  1.00  0.00           H
ATOM   3830  HD2 ARG A 397     -19.148  13.338   8.033  1.00  0.00           H
ATOM   3831  HE  ARG A 397     -17.162  13.723  10.283  1.00  0.00           H
ATOM   3832 1HH1 ARG A 397     -18.432  11.433   7.874  1.00  0.00           H
ATOM   3833 2HH1 ARG A 397     -17.198  10.271   8.399  1.00  0.00           H
ATOM   3834 1HH2 ARG A 397     -15.807  12.045  10.767  1.00  0.00           H
ATOM   3835 2HH2 ARG A 397     -16.008  10.498  10.067  1.00  0.00           H
ATOM   3836  N   GLN A 398     -22.060  12.063  12.090  1.00  0.00           N
ATOM   3837  CA  GLN A 398     -22.290  11.183  13.230  1.00  0.00           C
ATOM   3838  C   GLN A 398     -23.115   9.874  12.910  1.00  0.00           C
ATOM   3839  O   GLN A 398     -23.189   8.924  13.714  1.00  0.00           O
ATOM   3840  CB  GLN A 398     -22.950  11.900  14.427  1.00  0.00           C
ATOM   3841  CG  GLN A 398     -22.372  13.376  14.777  1.00  0.00           C
ATOM   3842  CD  GLN A 398     -20.933  13.476  14.585  1.00  0.00           C
ATOM   3843  NE2 GLN A 398     -20.361  14.502  13.941  1.00  0.00           N
ATOM   3844  OE1 GLN A 398     -20.159  12.641  15.069  1.00  0.00           O
ATOM   3845  HN  GLN A 398     -22.703  12.810  11.940  1.00  0.00           H
ATOM   3846  HA  GLN A 398     -21.312  10.912  13.599  1.00  0.00           H
ATOM   3847  HB1 GLN A 398     -22.703  11.349  15.361  1.00  0.00           H
ATOM   3848  HB2 GLN A 398     -24.049  12.056  14.381  1.00  0.00           H
ATOM   3849  HG1 GLN A 398     -22.713  13.628  15.803  1.00  0.00           H
ATOM   3850  HG2 GLN A 398     -22.848  14.040  14.024  1.00  0.00           H
ATOM   3851 1HE2 GLN A 398     -20.870  15.305  13.633  1.00  0.00           H
ATOM   3852 2HE2 GLN A 398     -19.397  14.405  13.695  1.00  0.00           H
ATOM   3853  N   VAL A 399     -23.762   9.891  11.710  1.00  0.00           N
ATOM   3854  CA  VAL A 399     -24.660   8.802  11.324  1.00  0.00           C
ATOM   3855  C   VAL A 399     -24.216   8.169  10.069  1.00  0.00           C
ATOM   3856  O   VAL A 399     -23.958   6.954   9.977  1.00  0.00           O
ATOM   3857  CB  VAL A 399     -26.129   9.334  11.098  1.00  0.00           C
ATOM   3858  CG1 VAL A 399     -27.134   8.169  10.887  1.00  0.00           C
ATOM   3859  CG2 VAL A 399     -26.462  10.198  12.365  1.00  0.00           C
ATOM   3860  HN  VAL A 399     -23.763  10.711  11.143  1.00  0.00           H
ATOM   3861  HA  VAL A 399     -24.644   8.105  12.149  1.00  0.00           H
ATOM   3862  HB  VAL A 399     -26.302  10.021  10.241  1.00  0.00           H
ATOM   3863 1HG1 VAL A 399     -28.154   8.592  10.760  1.00  0.00           H
ATOM   3864 2HG1 VAL A 399     -27.095   7.320  11.602  1.00  0.00           H
ATOM   3865 3HG1 VAL A 399     -26.910   7.728   9.892  1.00  0.00           H
ATOM   3866 1HG2 VAL A 399     -27.479  10.647  12.364  1.00  0.00           H
ATOM   3867 2HG2 VAL A 399     -25.740  11.030  12.505  1.00  0.00           H
ATOM   3868 3HG2 VAL A 399     -26.353   9.502  13.224  1.00  0.00           H
ATOM   3869  N   ILE A 400     -24.106   8.914   8.932  1.00  0.00           N
ATOM   3870  CA  ILE A 400     -23.735   8.381   7.622  1.00  0.00           C
ATOM   3871  C   ILE A 400     -22.235   8.101   7.614  1.00  0.00           C
ATOM   3872  O   ILE A 400     -21.432   9.004   7.734  1.00  0.00           O
ATOM   3873  CB  ILE A 400     -24.257   9.242   6.374  1.00  0.00           C
ATOM   3874  CG1 ILE A 400     -25.817   9.365   6.414  1.00  0.00           C
ATOM   3875  CG2 ILE A 400     -23.831   8.620   5.082  1.00  0.00           C
ATOM   3876  CD  ILE A 400     -26.604   8.022   6.500  1.00  0.00           C
ATOM   3877  HN  ILE A 400     -24.240   9.902   8.915  1.00  0.00           H
ATOM   3878  HA  ILE A 400     -24.259   7.439   7.561  1.00  0.00           H
ATOM   3879  HB  ILE A 400     -23.817  10.248   6.542  1.00  0.00           H
ATOM   3880 1HG1 ILE A 400     -26.076   9.921   5.487  1.00  0.00           H
ATOM   3881 2HG1 ILE A 400     -26.057   9.982   7.306  1.00  0.00           H
ATOM   3882 1HG2 ILE A 400     -24.108   7.545   5.080  1.00  0.00           H
ATOM   3883 2HG2 ILE A 400     -22.726   8.721   5.014  1.00  0.00           H
ATOM   3884 3HG2 ILE A 400     -24.209   9.191   4.208  1.00  0.00           H
ATOM   3885  HD1 ILE A 400     -26.319   7.298   5.707  1.00  0.00           H
ATOM   3886  HD2 ILE A 400     -27.681   8.290   6.459  1.00  0.00           H
ATOM   3887  HD3 ILE A 400     -26.435   7.421   7.419  1.00  0.00           H
ATOM   3888  N   GLN A 401     -21.850   6.825   7.524  1.00  0.00           N
ATOM   3889  CA  GLN A 401     -20.437   6.554   7.460  1.00  0.00           C
ATOM   3890  C   GLN A 401     -19.962   6.107   6.121  1.00  0.00           C
ATOM   3891  O   GLN A 401     -18.754   6.015   5.862  1.00  0.00           O
ATOM   3892  CB  GLN A 401     -20.026   5.480   8.558  1.00  0.00           C
ATOM   3893  CG  GLN A 401     -20.458   5.795  10.011  1.00  0.00           C
ATOM   3894  CD  GLN A 401     -19.809   6.972  10.605  1.00  0.00           C
ATOM   3895  NE2 GLN A 401     -20.338   8.211  10.298  1.00  0.00           N
ATOM   3896  OE1 GLN A 401     -18.784   6.936  11.279  1.00  0.00           O
ATOM   3897  HN  GLN A 401     -22.500   6.143   7.192  1.00  0.00           H
ATOM   3898  HA  GLN A 401     -19.808   7.428   7.540  1.00  0.00           H
ATOM   3899  HB1 GLN A 401     -18.917   5.436   8.524  1.00  0.00           H
ATOM   3900  HB2 GLN A 401     -20.511   4.561   8.166  1.00  0.00           H
ATOM   3901  HG1 GLN A 401     -20.229   4.910  10.642  1.00  0.00           H
ATOM   3902  HG2 GLN A 401     -21.565   5.852  10.082  1.00  0.00           H
ATOM   3903 1HE2 GLN A 401     -20.070   9.072  10.731  1.00  0.00           H
ATOM   3904 2HE2 GLN A 401     -20.921   8.378   9.503  1.00  0.00           H
HETATM 3905  N   HSD A 402     -20.909   5.904   5.172  1.00  0.00           N
HETATM 3906  CA  HSD A 402     -20.538   5.273   3.978  1.00  0.00           C
HETATM 3907  C   HSD A 402     -21.312   5.915   2.852  1.00  0.00           C
HETATM 3908  O   HSD A 402     -22.364   6.471   3.158  1.00  0.00           O
HETATM 3909  CB  HSD A 402     -20.976   3.831   3.944  1.00  0.00           C
HETATM 3910  CG  HSD A 402     -20.381   3.079   5.104  1.00  0.00           C
HETATM 3911  CD2 HSD A 402     -20.894   2.662   6.292  1.00  0.00           C
HETATM 3912  ND1 HSD A 402     -19.057   2.874   5.169  1.00  0.00           N
HETATM 3913  CE1 HSD A 402     -18.750   2.395   6.373  1.00  0.00           C
HETATM 3914  NE2 HSD A 402     -19.830   2.213   7.095  1.00  0.00           N
HETATM 3915  HN  HSD A 402     -21.868   6.022   5.417  1.00  0.00           H
HETATM 3916  HA  HSD A 402     -19.471   5.369   3.844  1.00  0.00           H
HETATM 3917  HB1 HSD A 402     -20.775   3.332   2.972  1.00  0.00           H
HETATM 3918  HB2 HSD A 402     -22.059   3.706   4.157  1.00  0.00           H
HETATM 3919  HD1 HSD A 402     -18.466   3.324   4.500  1.00  0.00           H
HETATM 3920  HD2 HSD A 402     -21.928   2.651   6.611  1.00  0.00           H
HETATM 3921  HE1 HSD A 402     -17.754   2.203   6.770  1.00  0.00           H
ATOM   3922  N   ASP A 403     -20.883   5.742   1.593  1.00  0.00           N
ATOM   3923  CA  ASP A 403     -19.577   5.352   1.133  1.00  0.00           C
ATOM   3924  C   ASP A 403     -18.538   6.309   1.579  1.00  0.00           C
ATOM   3925  O   ASP A 403     -18.642   7.559   1.592  1.00  0.00           O
ATOM   3926  CB  ASP A 403     -19.658   5.290  -0.384  1.00  0.00           C
ATOM   3927  CG  ASP A 403     -20.654   4.245  -0.854  1.00  0.00           C
ATOM   3928  OD1 ASP A 403     -21.099   4.322  -2.003  1.00  0.00           O
ATOM   3929  OD2 ASP A 403     -20.796   3.222  -0.157  1.00  0.00           O
ATOM   3930  HN  ASP A 403     -21.579   5.920   0.901  1.00  0.00           H
ATOM   3931  HA  ASP A 403     -19.341   4.399   1.582  1.00  0.00           H
ATOM   3932  HB1 ASP A 403     -18.672   5.029  -0.824  1.00  0.00           H
ATOM   3933  HB2 ASP A 403     -20.011   6.266  -0.779  1.00  0.00           H
ATOM   3934  N   GLY A 404     -17.372   5.725   2.026  1.00  0.00           N
ATOM   3935  CA  GLY A 404     -16.246   6.285   2.808  1.00  0.00           C
ATOM   3936  C   GLY A 404     -15.651   7.524   2.279  1.00  0.00           C
ATOM   3937  O   GLY A 404     -15.457   8.445   3.036  1.00  0.00           O
ATOM   3938  HN  GLY A 404     -17.170   4.751   1.973  1.00  0.00           H
ATOM   3939  HA1 GLY A 404     -15.409   5.607   2.728  1.00  0.00           H
ATOM   3940  HA2 GLY A 404     -16.528   6.459   3.836  1.00  0.00           H
ATOM   3941  N   ARG A 405     -15.374   7.517   0.925  1.00  0.00           N
ATOM   3942  CA  ARG A 405     -14.686   8.584   0.248  1.00  0.00           C
ATOM   3943  C   ARG A 405     -15.510   9.852   0.289  1.00  0.00           C
ATOM   3944  O   ARG A 405     -14.947  10.910   0.597  1.00  0.00           O
ATOM   3945  CB  ARG A 405     -14.349   8.150  -1.208  1.00  0.00           C
ATOM   3946  CG  ARG A 405     -13.911   9.332  -2.063  1.00  0.00           C
ATOM   3947  CD  ARG A 405     -12.497   9.994  -1.811  1.00  0.00           C
ATOM   3948  NE  ARG A 405     -12.480  11.091  -2.821  1.00  0.00           N
ATOM   3949  CZ  ARG A 405     -11.588  12.033  -2.893  1.00  0.00           C
ATOM   3950  NH1 ARG A 405     -10.764  12.221  -1.914  1.00  0.00           N
ATOM   3951  NH2 ARG A 405     -11.607  12.845  -3.927  1.00  0.00           N
ATOM   3952  HN  ARG A 405     -15.484   6.649   0.447  1.00  0.00           H
ATOM   3953  HA  ARG A 405     -13.761   8.886   0.716  1.00  0.00           H
ATOM   3954  HB1 ARG A 405     -15.290   7.700  -1.592  1.00  0.00           H
ATOM   3955  HB2 ARG A 405     -13.636   7.304  -1.112  1.00  0.00           H
ATOM   3956  HG1 ARG A 405     -14.788  10.011  -2.142  1.00  0.00           H
ATOM   3957  HG2 ARG A 405     -13.782   8.804  -3.031  1.00  0.00           H
ATOM   3958  HD1 ARG A 405     -11.583   9.376  -1.946  1.00  0.00           H
ATOM   3959  HD2 ARG A 405     -12.516  10.487  -0.815  1.00  0.00           H
ATOM   3960  HE  ARG A 405     -13.076  11.045  -3.623  1.00  0.00           H
ATOM   3961 1HH1 ARG A 405     -10.887  11.799  -1.014  1.00  0.00           H
ATOM   3962 2HH1 ARG A 405     -10.456  13.172  -1.902  1.00  0.00           H
ATOM   3963 1HH2 ARG A 405     -10.804  13.384  -4.184  1.00  0.00           H
ATOM   3964 2HH2 ARG A 405     -12.225  12.721  -4.704  1.00  0.00           H
ATOM   3965  N   ASN A 406     -16.836   9.819   0.103  1.00  0.00           N
ATOM   3966  CA  ASN A 406     -17.623  11.048   0.170  1.00  0.00           C
ATOM   3967  C   ASN A 406     -17.608  11.659   1.538  1.00  0.00           C
ATOM   3968  O   ASN A 406     -17.464  12.852   1.662  1.00  0.00           O
ATOM   3969  CB  ASN A 406     -19.052  10.812  -0.439  1.00  0.00           C
ATOM   3970  CG  ASN A 406     -19.789  12.102  -0.638  1.00  0.00           C
ATOM   3971  ND2 ASN A 406     -21.081  11.989  -0.459  1.00  0.00           N
ATOM   3972  OD1 ASN A 406     -19.223  13.134  -1.032  1.00  0.00           O
ATOM   3973  HN  ASN A 406     -17.335   8.985  -0.118  1.00  0.00           H
ATOM   3974  HA  ASN A 406     -17.129  11.799  -0.427  1.00  0.00           H
ATOM   3975  HB1 ASN A 406     -19.450  10.111   0.325  1.00  0.00           H
ATOM   3976  HB2 ASN A 406     -18.957  10.393  -1.464  1.00  0.00           H
ATOM   3977 1HD2 ASN A 406     -21.684  12.783  -0.541  1.00  0.00           H
ATOM   3978 2HD2 ASN A 406     -21.605  11.163  -0.249  1.00  0.00           H
ATOM   3979  N   GLN A 407     -17.676  10.848   2.611  1.00  0.00           N
ATOM   3980  CA  GLN A 407     -17.560  11.351   3.967  1.00  0.00           C
ATOM   3981  C   GLN A 407     -16.155  11.927   4.316  1.00  0.00           C
ATOM   3982  O   GLN A 407     -16.054  12.865   5.062  1.00  0.00           O
ATOM   3983  CB  GLN A 407     -17.913  10.200   4.977  1.00  0.00           C
ATOM   3984  CG  GLN A 407     -19.209   9.372   4.711  1.00  0.00           C
ATOM   3985  CD  GLN A 407     -20.344  10.075   3.999  1.00  0.00           C
ATOM   3986  NE2 GLN A 407     -20.693   9.618   2.830  1.00  0.00           N
ATOM   3987  OE1 GLN A 407     -20.896  11.019   4.555  1.00  0.00           O
ATOM   3988  HN  GLN A 407     -17.607   9.867   2.455  1.00  0.00           H
ATOM   3989  HA  GLN A 407     -18.244  12.167   4.150  1.00  0.00           H
ATOM   3990  HB1 GLN A 407     -17.892  10.738   5.949  1.00  0.00           H
ATOM   3991  HB2 GLN A 407     -17.069   9.486   5.092  1.00  0.00           H
ATOM   3992  HG1 GLN A 407     -19.510   9.165   5.761  1.00  0.00           H
ATOM   3993  HG2 GLN A 407     -18.977   8.465   4.113  1.00  0.00           H
ATOM   3994 1HE2 GLN A 407     -21.328  10.208   2.331  1.00  0.00           H
ATOM   3995 2HE2 GLN A 407     -20.154   8.947   2.323  1.00  0.00           H
ATOM   3996  N   GLU A 408     -15.142  11.499   3.659  1.00  0.00           N
ATOM   3997  CA  GLU A 408     -13.814  12.147   3.605  1.00  0.00           C
ATOM   3998  C   GLU A 408     -13.795  13.469   2.883  1.00  0.00           C
ATOM   3999  O   GLU A 408     -13.058  14.413   3.198  1.00  0.00           O
ATOM   4000  CB  GLU A 408     -12.735  11.264   3.026  1.00  0.00           C
ATOM   4001  CG  GLU A 408     -12.465  10.027   3.980  1.00  0.00           C
ATOM   4002  CD  GLU A 408     -11.930  10.441   5.306  1.00  0.00           C
ATOM   4003  OE1 GLU A 408     -10.846  11.107   5.333  1.00  0.00           O
ATOM   4004  OE2 GLU A 408     -12.499  10.052   6.357  1.00  0.00           O
ATOM   4005  HN  GLU A 408     -15.331  10.658   3.157  1.00  0.00           H
ATOM   4006  HA  GLU A 408     -13.509  12.354   4.619  1.00  0.00           H
ATOM   4007  HB1 GLU A 408     -11.797  11.826   2.832  1.00  0.00           H
ATOM   4008  HB2 GLU A 408     -13.013  10.973   1.991  1.00  0.00           H
ATOM   4009  HG1 GLU A 408     -11.792   9.257   3.546  1.00  0.00           H
ATOM   4010  HG2 GLU A 408     -13.481   9.610   4.144  1.00  0.00           H
ATOM   4011  N   LYS A 409     -14.518  13.582   1.799  1.00  0.00           N
ATOM   4012  CA  LYS A 409     -14.839  14.810   1.229  1.00  0.00           C
ATOM   4013  C   LYS A 409     -15.661  15.834   1.982  1.00  0.00           C
ATOM   4014  O   LYS A 409     -15.325  17.025   1.877  1.00  0.00           O
ATOM   4015  CB  LYS A 409     -15.511  14.518  -0.115  1.00  0.00           C
ATOM   4016  CG  LYS A 409     -14.529  13.905  -1.110  1.00  0.00           C
ATOM   4017  CD  LYS A 409     -15.129  13.379  -2.455  1.00  0.00           C
ATOM   4018  CE  LYS A 409     -15.636  14.497  -3.283  1.00  0.00           C
ATOM   4019  NZ  LYS A 409     -16.119  14.156  -4.598  1.00  0.00           N
ATOM   4020  HN  LYS A 409     -14.922  12.740   1.450  1.00  0.00           H
ATOM   4021  HA  LYS A 409     -13.904  15.282   0.968  1.00  0.00           H
ATOM   4022  HB1 LYS A 409     -16.019  15.444  -0.458  1.00  0.00           H
ATOM   4023  HB2 LYS A 409     -16.440  13.917  -0.005  1.00  0.00           H
ATOM   4024  HG1 LYS A 409     -13.997  13.047  -0.647  1.00  0.00           H
ATOM   4025  HG2 LYS A 409     -13.779  14.695  -1.325  1.00  0.00           H
ATOM   4026  HD1 LYS A 409     -15.931  12.651  -2.207  1.00  0.00           H
ATOM   4027  HD2 LYS A 409     -14.277  12.882  -2.966  1.00  0.00           H
ATOM   4028  HE1 LYS A 409     -14.849  15.277  -3.369  1.00  0.00           H
ATOM   4029  HE2 LYS A 409     -16.412  15.019  -2.683  1.00  0.00           H
ATOM   4030  HZ1 LYS A 409     -16.514  13.195  -4.619  1.00  0.00           H
ATOM   4031  HZ2 LYS A 409     -15.317  14.219  -5.256  1.00  0.00           H
ATOM   4032  HZ3 LYS A 409     -16.901  14.796  -4.844  1.00  0.00           H
ATOM   4033  N   LEU A 410     -16.671  15.423   2.814  1.00  0.00           N
ATOM   4034  CA  LEU A 410     -17.338  16.283   3.747  1.00  0.00           C
ATOM   4035  C   LEU A 410     -16.325  16.882   4.719  1.00  0.00           C
ATOM   4036  O   LEU A 410     -16.383  18.048   5.050  1.00  0.00           O
ATOM   4037  CB  LEU A 410     -18.455  15.556   4.580  1.00  0.00           C
ATOM   4038  CG  LEU A 410     -19.224  16.396   5.597  1.00  0.00           C
ATOM   4039  CD1 LEU A 410     -19.628  17.795   5.059  1.00  0.00           C
ATOM   4040  CD2 LEU A 410     -20.468  15.606   6.086  1.00  0.00           C
ATOM   4041  HN  LEU A 410     -17.130  14.548   2.677  1.00  0.00           H
ATOM   4042  HA  LEU A 410     -17.853  17.047   3.183  1.00  0.00           H
ATOM   4043  HB1 LEU A 410     -18.072  14.627   5.056  1.00  0.00           H
ATOM   4044  HB2 LEU A 410     -19.201  15.301   3.797  1.00  0.00           H
ATOM   4045  HG  LEU A 410     -18.507  16.581   6.426  1.00  0.00           H
ATOM   4046 1HD1 LEU A 410     -20.250  17.685   4.145  1.00  0.00           H
ATOM   4047 2HD1 LEU A 410     -18.732  18.397   4.797  1.00  0.00           H
ATOM   4048 3HD1 LEU A 410     -20.094  18.326   5.916  1.00  0.00           H
ATOM   4049 1HD2 LEU A 410     -20.278  14.520   6.222  1.00  0.00           H
ATOM   4050 2HD2 LEU A 410     -21.282  15.813   5.359  1.00  0.00           H
ATOM   4051 3HD2 LEU A 410     -20.986  16.036   6.970  1.00  0.00           H
ATOM   4052  N   LYS A 411     -15.311  16.113   5.171  1.00  0.00           N
ATOM   4053  CA  LYS A 411     -14.290  16.562   6.058  1.00  0.00           C
ATOM   4054  C   LYS A 411     -13.333  17.644   5.614  1.00  0.00           C
ATOM   4055  O   LYS A 411     -12.953  18.537   6.385  1.00  0.00           O
ATOM   4056  CB  LYS A 411     -13.535  15.263   6.463  1.00  0.00           C
ATOM   4057  CG  LYS A 411     -14.286  14.369   7.469  1.00  0.00           C
ATOM   4058  CD  LYS A 411     -13.750  13.007   7.561  1.00  0.00           C
ATOM   4059  CE  LYS A 411     -12.363  13.001   8.195  1.00  0.00           C
ATOM   4060  NZ  LYS A 411     -11.889  11.653   8.514  1.00  0.00           N
ATOM   4061  HN  LYS A 411     -15.273  15.147   4.927  1.00  0.00           H
ATOM   4062  HA  LYS A 411     -14.631  16.945   7.008  1.00  0.00           H
ATOM   4063  HB1 LYS A 411     -12.459  15.274   6.740  1.00  0.00           H
ATOM   4064  HB2 LYS A 411     -13.499  14.762   5.472  1.00  0.00           H
ATOM   4065  HG1 LYS A 411     -15.355  14.414   7.170  1.00  0.00           H
ATOM   4066  HG2 LYS A 411     -14.301  14.852   8.469  1.00  0.00           H
ATOM   4067  HD1 LYS A 411     -13.803  12.550   6.550  1.00  0.00           H
ATOM   4068  HD2 LYS A 411     -14.462  12.439   8.198  1.00  0.00           H
ATOM   4069  HE1 LYS A 411     -12.284  13.534   9.166  1.00  0.00           H
ATOM   4070  HE2 LYS A 411     -11.626  13.500   7.531  1.00  0.00           H
ATOM   4071  HZ1 LYS A 411     -12.250  11.295   9.422  1.00  0.00           H
ATOM   4072  HZ2 LYS A 411     -10.854  11.574   8.595  1.00  0.00           H
ATOM   4073  HZ3 LYS A 411     -12.226  11.016   7.764  1.00  0.00           H
ATOM   4074  N   LYS A 412     -12.977  17.647   4.335  1.00  0.00           N
ATOM   4075  CA  LYS A 412     -12.303  18.729   3.625  1.00  0.00           C
ATOM   4076  C   LYS A 412     -13.279  19.831   3.292  1.00  0.00           C
ATOM   4077  O   LYS A 412     -13.069  21.035   3.469  1.00  0.00           O
ATOM   4078  CB  LYS A 412     -11.706  18.141   2.303  1.00  0.00           C
ATOM   4079  CG  LYS A 412     -10.586  17.106   2.555  1.00  0.00           C
ATOM   4080  CD  LYS A 412      -9.363  17.677   3.290  1.00  0.00           C
ATOM   4081  CE  LYS A 412      -8.420  16.717   3.982  1.00  0.00           C
ATOM   4082  NZ  LYS A 412      -9.084  16.051   5.237  1.00  0.00           N
ATOM   4083  HN  LYS A 412     -13.214  16.869   3.758  1.00  0.00           H
ATOM   4084  HA  LYS A 412     -11.559  19.265   4.197  1.00  0.00           H
ATOM   4085  HB1 LYS A 412     -11.182  18.857   1.634  1.00  0.00           H
ATOM   4086  HB2 LYS A 412     -12.564  17.761   1.709  1.00  0.00           H
ATOM   4087  HG1 LYS A 412     -10.166  16.694   1.613  1.00  0.00           H
ATOM   4088  HG2 LYS A 412     -11.050  16.260   3.107  1.00  0.00           H
ATOM   4089  HD1 LYS A 412      -9.647  18.538   3.932  1.00  0.00           H
ATOM   4090  HD2 LYS A 412      -8.765  18.068   2.439  1.00  0.00           H
ATOM   4091  HE1 LYS A 412      -7.513  17.210   4.394  1.00  0.00           H
ATOM   4092  HE2 LYS A 412      -7.978  15.902   3.369  1.00  0.00           H
ATOM   4093  HZ1 LYS A 412      -9.479  16.787   5.857  1.00  0.00           H
ATOM   4094  HZ2 LYS A 412      -8.371  15.526   5.783  1.00  0.00           H
ATOM   4095  HZ3 LYS A 412      -9.825  15.387   4.935  1.00  0.00           H
ATOM   4096  N   PHE A 413     -14.554  19.552   2.993  1.00  0.00           N
ATOM   4097  CA  PHE A 413     -15.552  20.502   2.636  1.00  0.00           C
ATOM   4098  C   PHE A 413     -15.915  21.501   3.689  1.00  0.00           C
ATOM   4099  O   PHE A 413     -16.086  22.654   3.391  1.00  0.00           O
ATOM   4100  CB  PHE A 413     -16.814  19.798   2.055  1.00  0.00           C
ATOM   4101  CG  PHE A 413     -18.023  20.712   1.745  1.00  0.00           C
ATOM   4102  CD1 PHE A 413     -17.904  21.468   0.584  1.00  0.00           C
ATOM   4103  CD2 PHE A 413     -19.303  20.620   2.349  1.00  0.00           C
ATOM   4104  CE1 PHE A 413     -18.981  22.205   0.101  1.00  0.00           C
ATOM   4105  CE2 PHE A 413     -20.398  21.263   1.835  1.00  0.00           C
ATOM   4106  CZ  PHE A 413     -20.214  22.103   0.695  1.00  0.00           C
ATOM   4107  HN  PHE A 413     -14.787  18.583   3.007  1.00  0.00           H
ATOM   4108  HA  PHE A 413     -15.123  21.076   1.826  1.00  0.00           H
ATOM   4109  HB1 PHE A 413     -17.223  19.035   2.751  1.00  0.00           H
ATOM   4110  HB2 PHE A 413     -16.502  19.226   1.155  1.00  0.00           H
ATOM   4111  HD1 PHE A 413     -16.949  21.416   0.082  1.00  0.00           H
ATOM   4112  HD2 PHE A 413     -19.467  19.817   3.053  1.00  0.00           H
ATOM   4113  HE1 PHE A 413     -18.779  22.756  -0.806  1.00  0.00           H
ATOM   4114  HE2 PHE A 413     -21.356  21.071   2.295  1.00  0.00           H
ATOM   4115  HZ  PHE A 413     -21.097  22.493   0.210  1.00  0.00           H
ATOM   4116  N   MET A 414     -15.894  20.991   4.940  1.00  0.00           N
ATOM   4117  CA  MET A 414     -16.229  21.822   6.125  1.00  0.00           C
ATOM   4118  C   MET A 414     -15.092  22.896   6.424  1.00  0.00           C
ATOM   4119  O   MET A 414     -15.365  24.022   6.899  1.00  0.00           O
ATOM   4120  CB  MET A 414     -16.426  20.917   7.329  1.00  0.00           C
ATOM   4121  CG  MET A 414     -17.649  20.029   7.293  1.00  0.00           C
ATOM   4122  SD  MET A 414     -19.283  20.620   7.909  1.00  0.00           S
ATOM   4123  CE  MET A 414     -19.436  19.616   9.349  1.00  0.00           C
ATOM   4124  HN  MET A 414     -15.790  20.003   5.036  1.00  0.00           H
ATOM   4125  HA  MET A 414     -17.153  22.332   5.900  1.00  0.00           H
ATOM   4126  HB1 MET A 414     -16.494  21.509   8.266  1.00  0.00           H
ATOM   4127  HB2 MET A 414     -15.510  20.307   7.480  1.00  0.00           H
ATOM   4128  HG1 MET A 414     -17.396  19.071   7.795  1.00  0.00           H
ATOM   4129  HG2 MET A 414     -17.787  19.662   6.254  1.00  0.00           H
ATOM   4130  HE1 MET A 414     -18.502  19.499   9.941  1.00  0.00           H
ATOM   4131  HE2 MET A 414     -19.897  18.636   9.104  1.00  0.00           H
ATOM   4132  HE3 MET A 414     -20.160  20.096  10.042  1.00  0.00           H
ATOM   4133  N   ILE A 415     -13.786  22.601   6.223  1.00  0.00           N
ATOM   4134  CA  ILE A 415     -12.755  23.630   6.283  1.00  0.00           C
ATOM   4135  C   ILE A 415     -12.884  24.659   5.213  1.00  0.00           C
ATOM   4136  O   ILE A 415     -12.657  25.837   5.336  1.00  0.00           O
ATOM   4137  CB  ILE A 415     -11.278  23.100   6.294  1.00  0.00           C
ATOM   4138  CG1 ILE A 415     -11.169  22.033   7.374  1.00  0.00           C
ATOM   4139  CG2 ILE A 415     -10.286  24.235   6.609  1.00  0.00           C
ATOM   4140  CD  ILE A 415      -9.806  21.509   7.728  1.00  0.00           C
ATOM   4141  HN  ILE A 415     -13.467  21.747   5.817  1.00  0.00           H
ATOM   4142  HA  ILE A 415     -12.785  24.155   7.226  1.00  0.00           H
ATOM   4143  HB  ILE A 415     -11.082  22.621   5.311  1.00  0.00           H
ATOM   4144 1HG1 ILE A 415     -11.773  21.166   7.032  1.00  0.00           H
ATOM   4145 2HG1 ILE A 415     -11.679  22.344   8.311  1.00  0.00           H
ATOM   4146 1HG2 ILE A 415     -10.460  25.063   5.888  1.00  0.00           H
ATOM   4147 2HG2 ILE A 415      -9.274  23.849   6.358  1.00  0.00           H
ATOM   4148 3HG2 ILE A 415     -10.313  24.631   7.646  1.00  0.00           H
ATOM   4149  HD1 ILE A 415      -9.210  22.212   8.349  1.00  0.00           H
ATOM   4150  HD2 ILE A 415      -9.265  21.272   6.787  1.00  0.00           H
ATOM   4151  HD3 ILE A 415      -9.840  20.547   8.283  1.00  0.00           H
ATOM   4152  N   ARG A 416     -13.111  24.284   3.981  1.00  0.00           N
ATOM   4153  CA  ARG A 416     -13.219  25.038   2.740  1.00  0.00           C
ATOM   4154  C   ARG A 416     -14.357  25.999   2.727  1.00  0.00           C
ATOM   4155  O   ARG A 416     -14.299  27.104   2.258  1.00  0.00           O
ATOM   4156  CB  ARG A 416     -13.358  23.972   1.608  1.00  0.00           C
ATOM   4157  CG  ARG A 416     -11.999  23.412   1.101  1.00  0.00           C
ATOM   4158  CD  ARG A 416     -12.192  22.241   0.125  1.00  0.00           C
ATOM   4159  NE  ARG A 416     -10.893  21.563  -0.009  1.00  0.00           N
ATOM   4160  CZ  ARG A 416     -10.388  20.955  -1.116  1.00  0.00           C
ATOM   4161  NH1 ARG A 416     -11.047  20.842  -2.201  1.00  0.00           N
ATOM   4162  NH2 ARG A 416      -9.302  20.285  -0.999  1.00  0.00           N
ATOM   4163  HN  ARG A 416     -13.211  23.294   3.919  1.00  0.00           H
ATOM   4164  HA  ARG A 416     -12.341  25.659   2.648  1.00  0.00           H
ATOM   4165  HB1 ARG A 416     -13.841  24.485   0.749  1.00  0.00           H
ATOM   4166  HB2 ARG A 416     -13.976  23.115   1.955  1.00  0.00           H
ATOM   4167  HG1 ARG A 416     -11.432  23.080   1.997  1.00  0.00           H
ATOM   4168  HG2 ARG A 416     -11.381  24.155   0.552  1.00  0.00           H
ATOM   4169  HD1 ARG A 416     -12.508  22.635  -0.864  1.00  0.00           H
ATOM   4170  HD2 ARG A 416     -12.962  21.563   0.555  1.00  0.00           H
ATOM   4171  HE  ARG A 416     -10.373  21.424   0.834  1.00  0.00           H
ATOM   4172 1HH1 ARG A 416     -10.746  20.052  -2.736  1.00  0.00           H
ATOM   4173 2HH1 ARG A 416     -11.918  21.289  -2.403  1.00  0.00           H
ATOM   4174 1HH2 ARG A 416      -8.651  20.497  -0.271  1.00  0.00           H
ATOM   4175 2HH2 ARG A 416      -8.781  20.129  -1.838  1.00  0.00           H
ATOM   4176  N   ILE A 417     -15.572  25.528   3.268  1.00  0.00           N
ATOM   4177  CA  ILE A 417     -16.666  26.464   3.573  1.00  0.00           C
ATOM   4178  C   ILE A 417     -16.305  27.473   4.663  1.00  0.00           C
ATOM   4179  O   ILE A 417     -16.814  28.566   4.629  1.00  0.00           O
ATOM   4180  CB  ILE A 417     -18.047  25.824   3.530  1.00  0.00           C
ATOM   4181  CG1 ILE A 417     -18.331  24.880   4.748  1.00  0.00           C
ATOM   4182  CG2 ILE A 417     -18.270  25.141   2.157  1.00  0.00           C
ATOM   4183  CD  ILE A 417     -19.786  25.002   5.280  1.00  0.00           C
ATOM   4184  HN  ILE A 417     -15.807  24.574   3.434  1.00  0.00           H
ATOM   4185  HA  ILE A 417     -16.744  26.985   2.630  1.00  0.00           H
ATOM   4186  HB  ILE A 417     -18.821  26.597   3.727  1.00  0.00           H
ATOM   4187 1HG1 ILE A 417     -17.555  25.115   5.507  1.00  0.00           H
ATOM   4188 2HG1 ILE A 417     -18.040  23.862   4.411  1.00  0.00           H
ATOM   4189 1HG2 ILE A 417     -17.540  24.342   1.908  1.00  0.00           H
ATOM   4190 2HG2 ILE A 417     -18.302  25.832   1.288  1.00  0.00           H
ATOM   4191 3HG2 ILE A 417     -19.249  24.627   2.259  1.00  0.00           H
ATOM   4192  HD1 ILE A 417     -20.445  25.139   4.396  1.00  0.00           H
ATOM   4193  HD2 ILE A 417     -19.984  25.842   5.979  1.00  0.00           H
ATOM   4194  HD3 ILE A 417     -20.053  24.016   5.718  1.00  0.00           H
ATOM   4195  N   GLY A 418     -15.479  27.044   5.646  1.00  0.00           N
ATOM   4196  CA  GLY A 418     -15.078  27.954   6.740  1.00  0.00           C
ATOM   4197  C   GLY A 418     -14.009  28.925   6.480  1.00  0.00           C
ATOM   4198  O   GLY A 418     -14.161  30.111   6.809  1.00  0.00           O
ATOM   4199  HN  GLY A 418     -15.091  26.132   5.750  1.00  0.00           H
ATOM   4200  HA1 GLY A 418     -14.808  27.317   7.570  1.00  0.00           H
ATOM   4201  HA2 GLY A 418     -15.962  28.537   6.949  1.00  0.00           H
ATOM   4202  N   VAL A 419     -12.924  28.616   5.683  1.00  0.00           N
ATOM   4203  CA  VAL A 419     -11.919  29.679   5.292  1.00  0.00           C
ATOM   4204  C   VAL A 419     -12.401  30.620   4.234  1.00  0.00           C
ATOM   4205  O   VAL A 419     -12.063  31.808   4.288  1.00  0.00           O
ATOM   4206  CB  VAL A 419     -10.563  29.114   5.084  1.00  0.00           C
ATOM   4207  CG1 VAL A 419      -9.539  30.077   4.347  1.00  0.00           C
ATOM   4208  CG2 VAL A 419     -10.039  28.790   6.434  1.00  0.00           C
ATOM   4209  HN  VAL A 419     -12.759  27.665   5.433  1.00  0.00           H
ATOM   4210  HA  VAL A 419     -11.838  30.294   6.176  1.00  0.00           H
ATOM   4211  HB  VAL A 419     -10.628  28.191   4.469  1.00  0.00           H
ATOM   4212 1HG1 VAL A 419      -9.337  30.951   5.003  1.00  0.00           H
ATOM   4213 2HG1 VAL A 419      -9.855  30.347   3.317  1.00  0.00           H
ATOM   4214 3HG1 VAL A 419      -8.591  29.500   4.299  1.00  0.00           H
ATOM   4215 1HG2 VAL A 419     -10.027  29.714   7.049  1.00  0.00           H
ATOM   4216 2HG2 VAL A 419      -9.002  28.393   6.463  1.00  0.00           H
ATOM   4217 3HG2 VAL A 419     -10.735  28.087   6.942  1.00  0.00           H
ATOM   4218  N   PHE A 420     -13.244  30.115   3.267  1.00  0.00           N
ATOM   4219  CA  PHE A 420     -13.861  31.010   2.321  1.00  0.00           C
ATOM   4220  C   PHE A 420     -14.785  31.965   2.983  1.00  0.00           C
ATOM   4221  O   PHE A 420     -14.592  33.146   2.898  1.00  0.00           O
ATOM   4222  CB  PHE A 420     -14.484  30.056   1.230  1.00  0.00           C
ATOM   4223  CG  PHE A 420     -15.360  30.777   0.266  1.00  0.00           C
ATOM   4224  CD1 PHE A 420     -16.653  30.412  -0.048  1.00  0.00           C
ATOM   4225  CD2 PHE A 420     -14.891  31.907  -0.325  1.00  0.00           C
ATOM   4226  CE1 PHE A 420     -17.417  30.995  -1.019  1.00  0.00           C
ATOM   4227  CE2 PHE A 420     -15.586  32.577  -1.304  1.00  0.00           C
ATOM   4228  CZ  PHE A 420     -16.905  32.074  -1.674  1.00  0.00           C
ATOM   4229  HN  PHE A 420     -13.425  29.147   3.117  1.00  0.00           H
ATOM   4230  HA  PHE A 420     -13.176  31.639   1.771  1.00  0.00           H
ATOM   4231  HB1 PHE A 420     -15.051  29.209   1.672  1.00  0.00           H
ATOM   4232  HB2 PHE A 420     -13.643  29.626   0.647  1.00  0.00           H
ATOM   4233  HD1 PHE A 420     -16.942  29.436   0.313  1.00  0.00           H
ATOM   4234  HD2 PHE A 420     -13.882  32.254  -0.155  1.00  0.00           H
ATOM   4235  HE1 PHE A 420     -18.323  30.535  -1.387  1.00  0.00           H
ATOM   4236  HE2 PHE A 420     -15.212  33.415  -1.872  1.00  0.00           H
ATOM   4237  HZ  PHE A 420     -17.361  32.639  -2.474  1.00  0.00           H
ATOM   4238  N   SER A 421     -15.753  31.463   3.803  1.00  0.00           N
ATOM   4239  CA  SER A 421     -16.771  32.291   4.462  1.00  0.00           C
ATOM   4240  C   SER A 421     -16.006  33.333   5.391  1.00  0.00           C
ATOM   4241  O   SER A 421     -16.410  34.484   5.407  1.00  0.00           O
ATOM   4242  CB  SER A 421     -17.816  31.537   5.271  1.00  0.00           C
ATOM   4243  OG  SER A 421     -18.782  30.920   4.503  1.00  0.00           O
ATOM   4244  HN  SER A 421     -15.845  30.482   3.955  1.00  0.00           H
ATOM   4245  HA  SER A 421     -17.394  32.864   3.789  1.00  0.00           H
ATOM   4246  HB1 SER A 421     -18.444  32.289   5.795  1.00  0.00           H
ATOM   4247  HB2 SER A 421     -17.534  30.819   6.070  1.00  0.00           H
ATOM   4248  HG1 SER A 421     -18.628  29.973   4.533  1.00  0.00           H
ATOM   4249  N   GLY A 422     -14.931  32.926   6.063  1.00  0.00           N
ATOM   4250  CA  GLY A 422     -13.991  33.793   6.722  1.00  0.00           C
ATOM   4251  C   GLY A 422     -13.506  35.133   6.023  1.00  0.00           C
ATOM   4252  O   GLY A 422     -13.545  36.222   6.604  1.00  0.00           O
ATOM   4253  HN  GLY A 422     -14.707  31.955   6.031  1.00  0.00           H
ATOM   4254  HA1 GLY A 422     -13.086  33.228   6.886  1.00  0.00           H
ATOM   4255  HA2 GLY A 422     -14.505  34.182   7.589  1.00  0.00           H
ATOM   4256  N   LEU A 423     -13.095  34.974   4.781  1.00  0.00           N
ATOM   4257  CA  LEU A 423     -12.544  36.090   4.038  1.00  0.00           C
ATOM   4258  C   LEU A 423     -13.589  36.765   3.162  1.00  0.00           C
ATOM   4259  O   LEU A 423     -13.278  37.711   2.494  1.00  0.00           O
ATOM   4260  CB  LEU A 423     -11.297  35.625   3.217  1.00  0.00           C
ATOM   4261  CG  LEU A 423     -10.221  35.054   4.053  1.00  0.00           C
ATOM   4262  CD1 LEU A 423      -9.013  34.608   3.180  1.00  0.00           C
ATOM   4263  CD2 LEU A 423      -9.759  35.988   5.188  1.00  0.00           C
ATOM   4264  HN  LEU A 423     -13.120  34.075   4.350  1.00  0.00           H
ATOM   4265  HA  LEU A 423     -12.065  36.798   4.697  1.00  0.00           H
ATOM   4266  HB1 LEU A 423     -10.865  36.472   2.643  1.00  0.00           H
ATOM   4267  HB2 LEU A 423     -11.655  34.868   2.487  1.00  0.00           H
ATOM   4268  HG  LEU A 423     -10.611  34.124   4.520  1.00  0.00           H
ATOM   4269 1HD1 LEU A 423      -8.506  33.784   3.727  1.00  0.00           H
ATOM   4270 2HD1 LEU A 423      -8.217  35.374   3.063  1.00  0.00           H
ATOM   4271 3HD1 LEU A 423      -9.572  34.334   2.261  1.00  0.00           H
ATOM   4272 1HD2 LEU A 423      -9.743  37.038   4.826  1.00  0.00           H
ATOM   4273 2HD2 LEU A 423      -8.734  35.756   5.547  1.00  0.00           H
ATOM   4274 3HD2 LEU A 423     -10.447  36.024   6.061  1.00  0.00           H
ATOM   4275  N   TYR A 424     -14.869  36.250   3.177  1.00  0.00           N
ATOM   4276  CA  TYR A 424     -15.962  36.833   2.454  1.00  0.00           C
ATOM   4277  C   TYR A 424     -16.871  37.621   3.427  1.00  0.00           C
ATOM   4278  O   TYR A 424     -17.159  38.804   3.121  1.00  0.00           O
ATOM   4279  CB  TYR A 424     -16.765  35.609   1.872  1.00  0.00           C
ATOM   4280  CG  TYR A 424     -17.539  36.001   0.677  1.00  0.00           C
ATOM   4281  CD1 TYR A 424     -17.192  35.587  -0.635  1.00  0.00           C
ATOM   4282  CD2 TYR A 424     -18.871  36.467   0.918  1.00  0.00           C
ATOM   4283  CE1 TYR A 424     -18.112  35.858  -1.689  1.00  0.00           C
ATOM   4284  CE2 TYR A 424     -19.779  36.662  -0.104  1.00  0.00           C
ATOM   4285  CZ  TYR A 424     -19.408  36.360  -1.403  1.00  0.00           C
ATOM   4286  OH  TYR A 424     -20.248  36.542  -2.544  1.00  0.00           O
ATOM   4287  HN  TYR A 424     -15.025  35.495   3.809  1.00  0.00           H
ATOM   4288  HA  TYR A 424     -15.609  37.505   1.685  1.00  0.00           H
ATOM   4289  HB1 TYR A 424     -17.359  35.050   2.626  1.00  0.00           H
ATOM   4290  HB2 TYR A 424     -15.988  34.872   1.579  1.00  0.00           H
ATOM   4291  HD1 TYR A 424     -16.204  35.220  -0.873  1.00  0.00           H
ATOM   4292  HD2 TYR A 424     -19.204  36.834   1.877  1.00  0.00           H
ATOM   4293  HE1 TYR A 424     -17.861  35.704  -2.729  1.00  0.00           H
ATOM   4294  HE2 TYR A 424     -20.759  37.035   0.155  1.00  0.00           H
ATOM   4295  HH  TYR A 424     -21.033  36.991  -2.221  1.00  0.00           H
ATOM   4296  N   LEU A 425     -17.202  37.027   4.624  1.00  0.00           N
ATOM   4297  CA  LEU A 425     -18.040  37.528   5.744  1.00  0.00           C
ATOM   4298  C   LEU A 425     -17.457  38.766   6.405  1.00  0.00           C
ATOM   4299  O   LEU A 425     -18.066  39.773   6.610  1.00  0.00           O
ATOM   4300  CB  LEU A 425     -18.364  36.425   6.769  1.00  0.00           C
ATOM   4301  CG  LEU A 425     -19.316  36.734   7.978  1.00  0.00           C
ATOM   4302  CD1 LEU A 425     -20.688  37.101   7.513  1.00  0.00           C
ATOM   4303  CD2 LEU A 425     -19.502  35.438   8.804  1.00  0.00           C
ATOM   4304  HN  LEU A 425     -16.785  36.152   4.857  1.00  0.00           H
ATOM   4305  HA  LEU A 425     -18.945  37.777   5.211  1.00  0.00           H
ATOM   4306  HB1 LEU A 425     -17.390  36.126   7.211  1.00  0.00           H
ATOM   4307  HB2 LEU A 425     -18.757  35.539   6.227  1.00  0.00           H
ATOM   4308  HG  LEU A 425     -18.915  37.586   8.567  1.00  0.00           H
ATOM   4309 1HD1 LEU A 425     -21.067  36.203   6.980  1.00  0.00           H
ATOM   4310 2HD1 LEU A 425     -20.689  37.987   6.842  1.00  0.00           H
ATOM   4311 3HD1 LEU A 425     -21.370  37.238   8.380  1.00  0.00           H
ATOM   4312 1HD2 LEU A 425     -20.051  35.677   9.739  1.00  0.00           H
ATOM   4313 2HD2 LEU A 425     -18.513  35.028   9.100  1.00  0.00           H
ATOM   4314 3HD2 LEU A 425     -20.002  34.672   8.174  1.00  0.00           H
ATOM   4315  N   VAL A 426     -16.123  38.800   6.702  1.00  0.00           N
ATOM   4316  CA  VAL A 426     -15.440  39.907   7.370  1.00  0.00           C
ATOM   4317  C   VAL A 426     -15.431  41.180   6.540  1.00  0.00           C
ATOM   4318  O   VAL A 426     -15.640  42.228   7.120  1.00  0.00           O
ATOM   4319  CB  VAL A 426     -14.150  39.559   8.115  1.00  0.00           C
ATOM   4320  CG1 VAL A 426     -13.567  40.929   8.679  1.00  0.00           C
ATOM   4321  CG2 VAL A 426     -14.508  38.542   9.297  1.00  0.00           C
ATOM   4322  HN  VAL A 426     -15.499  38.023   6.652  1.00  0.00           H
ATOM   4323  HA  VAL A 426     -16.097  40.117   8.200  1.00  0.00           H
ATOM   4324  HB  VAL A 426     -13.455  39.019   7.437  1.00  0.00           H
ATOM   4325 1HG1 VAL A 426     -14.389  41.338   9.304  1.00  0.00           H
ATOM   4326 2HG1 VAL A 426     -13.357  41.674   7.883  1.00  0.00           H
ATOM   4327 3HG1 VAL A 426     -12.717  40.755   9.372  1.00  0.00           H
ATOM   4328 1HG2 VAL A 426     -13.543  38.250   9.765  1.00  0.00           H
ATOM   4329 2HG2 VAL A 426     -15.051  37.683   8.849  1.00  0.00           H
ATOM   4330 3HG2 VAL A 426     -15.113  39.064  10.068  1.00  0.00           H
ATOM   4331  N   PRO A 427     -15.205  41.131   5.195  1.00  0.00           N
ATOM   4332  CA  PRO A 427     -15.269  42.274   4.362  1.00  0.00           C
ATOM   4333  C   PRO A 427     -16.685  42.781   4.180  1.00  0.00           C
ATOM   4334  O   PRO A 427     -16.793  43.994   4.083  1.00  0.00           O
ATOM   4335  CB  PRO A 427     -14.680  41.754   3.091  1.00  0.00           C
ATOM   4336  CG  PRO A 427     -13.494  40.994   3.558  1.00  0.00           C
ATOM   4337  CD  PRO A 427     -14.203  40.244   4.687  1.00  0.00           C
ATOM   4338  HA  PRO A 427     -14.717  43.077   4.828  1.00  0.00           H
ATOM   4339  HB1 PRO A 427     -14.430  42.574   2.384  1.00  0.00           H
ATOM   4340  HB2 PRO A 427     -15.408  41.091   2.574  1.00  0.00           H
ATOM   4341  HG1 PRO A 427     -13.143  40.290   2.774  1.00  0.00           H
ATOM   4342  HG2 PRO A 427     -12.825  41.788   3.954  1.00  0.00           H
ATOM   4343  HD1 PRO A 427     -14.777  39.356   4.347  1.00  0.00           H
ATOM   4344  HD2 PRO A 427     -13.488  39.872   5.452  1.00  0.00           H
ATOM   4345  N   LEU A 428     -17.688  41.930   4.028  1.00  0.00           N
ATOM   4346  CA  LEU A 428     -19.026  42.405   3.912  1.00  0.00           C
ATOM   4347  C   LEU A 428     -19.503  43.136   5.139  1.00  0.00           C
ATOM   4348  O   LEU A 428     -20.027  44.239   5.043  1.00  0.00           O
ATOM   4349  CB  LEU A 428     -19.981  41.321   3.446  1.00  0.00           C
ATOM   4350  CG  LEU A 428     -19.668  40.682   2.110  1.00  0.00           C
ATOM   4351  CD1 LEU A 428     -20.686  39.585   1.866  1.00  0.00           C
ATOM   4352  CD2 LEU A 428     -19.648  41.673   0.985  1.00  0.00           C
ATOM   4353  HN  LEU A 428     -17.468  40.992   3.774  1.00  0.00           H
ATOM   4354  HA  LEU A 428     -18.970  43.170   3.153  1.00  0.00           H
ATOM   4355  HB1 LEU A 428     -21.067  41.545   3.377  1.00  0.00           H
ATOM   4356  HB2 LEU A 428     -20.065  40.502   4.193  1.00  0.00           H
ATOM   4357  HG  LEU A 428     -18.660  40.216   2.142  1.00  0.00           H
ATOM   4358 1HD1 LEU A 428     -20.580  38.927   2.754  1.00  0.00           H
ATOM   4359 2HD1 LEU A 428     -20.631  39.056   0.890  1.00  0.00           H
ATOM   4360 3HD1 LEU A 428     -21.717  39.999   1.877  1.00  0.00           H
ATOM   4361 1HD2 LEU A 428     -19.344  41.140   0.059  1.00  0.00           H
ATOM   4362 2HD2 LEU A 428     -18.987  42.560   1.085  1.00  0.00           H
ATOM   4363 3HD2 LEU A 428     -20.680  42.072   0.891  1.00  0.00           H
ATOM   4364  N   VAL A 429     -19.188  42.613   6.324  1.00  0.00           N
ATOM   4365  CA  VAL A 429     -19.459  43.256   7.597  1.00  0.00           C
ATOM   4366  C   VAL A 429     -18.593  44.490   7.790  1.00  0.00           C
ATOM   4367  O   VAL A 429     -19.070  45.533   8.223  1.00  0.00           O
ATOM   4368  CB  VAL A 429     -19.242  42.249   8.758  1.00  0.00           C
ATOM   4369  CG1 VAL A 429     -19.405  42.861  10.132  1.00  0.00           C
ATOM   4370  CG2 VAL A 429     -20.228  41.086   8.542  1.00  0.00           C
ATOM   4371  HN  VAL A 429     -18.676  41.759   6.277  1.00  0.00           H
ATOM   4372  HA  VAL A 429     -20.456  43.668   7.642  1.00  0.00           H
ATOM   4373  HB  VAL A 429     -18.189  41.896   8.762  1.00  0.00           H
ATOM   4374 1HG1 VAL A 429     -19.250  41.997  10.813  1.00  0.00           H
ATOM   4375 2HG1 VAL A 429     -20.450  43.217  10.259  1.00  0.00           H
ATOM   4376 3HG1 VAL A 429     -18.647  43.640  10.357  1.00  0.00           H
ATOM   4377 1HG2 VAL A 429     -21.146  41.229   9.151  1.00  0.00           H
ATOM   4378 2HG2 VAL A 429     -19.870  40.048   8.716  1.00  0.00           H
ATOM   4379 3HG2 VAL A 429     -20.552  41.014   7.482  1.00  0.00           H
ATOM   4380  N   THR A 430     -17.343  44.572   7.314  1.00  0.00           N
ATOM   4381  CA  THR A 430     -16.562  45.824   7.211  1.00  0.00           C
ATOM   4382  C   THR A 430     -17.150  46.868   6.227  1.00  0.00           C
ATOM   4383  O   THR A 430     -17.223  48.060   6.601  1.00  0.00           O
ATOM   4384  CB  THR A 430     -15.146  45.572   6.913  1.00  0.00           C
ATOM   4385  CG2 THR A 430     -14.149  46.735   7.162  1.00  0.00           C
ATOM   4386  OG1 THR A 430     -14.611  44.641   7.819  1.00  0.00           O
ATOM   4387  HN  THR A 430     -16.942  43.678   7.131  1.00  0.00           H
ATOM   4388  HA  THR A 430     -16.666  46.280   8.185  1.00  0.00           H
ATOM   4389  HB  THR A 430     -14.925  45.327   5.853  1.00  0.00           H
ATOM   4390  HG1 THR A 430     -14.886  43.785   7.483  1.00  0.00           H
ATOM   4391 1HG2 THR A 430     -14.387  47.697   6.659  1.00  0.00           H
ATOM   4392 2HG2 THR A 430     -13.179  46.365   6.767  1.00  0.00           H
ATOM   4393 3HG2 THR A 430     -14.221  47.056   8.224  1.00  0.00           H
ATOM   4394  N   LEU A 431     -17.609  46.449   5.042  1.00  0.00           N
ATOM   4395  CA  LEU A 431     -18.210  47.405   4.096  1.00  0.00           C
ATOM   4396  C   LEU A 431     -19.603  47.929   4.564  1.00  0.00           C
ATOM   4397  O   LEU A 431     -19.879  49.109   4.355  1.00  0.00           O
ATOM   4398  CB  LEU A 431     -18.505  46.790   2.695  1.00  0.00           C
ATOM   4399  CG  LEU A 431     -17.229  46.351   1.956  1.00  0.00           C
ATOM   4400  CD1 LEU A 431     -17.524  45.228   1.049  1.00  0.00           C
ATOM   4401  CD2 LEU A 431     -16.624  47.468   1.091  1.00  0.00           C
ATOM   4402  HN  LEU A 431     -17.534  45.497   4.753  1.00  0.00           H
ATOM   4403  HA  LEU A 431     -17.529  48.230   3.942  1.00  0.00           H
ATOM   4404  HB1 LEU A 431     -19.053  47.543   2.089  1.00  0.00           H
ATOM   4405  HB2 LEU A 431     -19.100  45.872   2.892  1.00  0.00           H
ATOM   4406  HG  LEU A 431     -16.542  45.990   2.750  1.00  0.00           H
ATOM   4407 1HD1 LEU A 431     -18.000  44.404   1.623  1.00  0.00           H
ATOM   4408 2HD1 LEU A 431     -16.634  44.778   0.559  1.00  0.00           H
ATOM   4409 3HD1 LEU A 431     -18.213  45.598   0.259  1.00  0.00           H
ATOM   4410 1HD2 LEU A 431     -15.901  47.106   0.328  1.00  0.00           H
ATOM   4411 2HD2 LEU A 431     -16.117  48.294   1.635  1.00  0.00           H
ATOM   4412 3HD2 LEU A 431     -17.464  47.953   0.550  1.00  0.00           H
ATOM   4413  N   LEU A 432     -20.368  47.121   5.267  1.00  0.00           N
ATOM   4414  CA  LEU A 432     -21.653  47.507   5.804  1.00  0.00           C
ATOM   4415  C   LEU A 432     -21.612  48.334   7.056  1.00  0.00           C
ATOM   4416  O   LEU A 432     -22.382  49.254   7.201  1.00  0.00           O
ATOM   4417  CB  LEU A 432     -22.421  46.164   6.022  1.00  0.00           C
ATOM   4418  CG  LEU A 432     -23.905  46.243   6.333  1.00  0.00           C
ATOM   4419  CD1 LEU A 432     -24.706  46.816   5.167  1.00  0.00           C
ATOM   4420  CD2 LEU A 432     -24.613  44.839   6.611  1.00  0.00           C
ATOM   4421  HN  LEU A 432     -20.071  46.173   5.189  1.00  0.00           H
ATOM   4422  HA  LEU A 432     -22.117  48.054   4.996  1.00  0.00           H
ATOM   4423  HB1 LEU A 432     -21.938  45.590   6.842  1.00  0.00           H
ATOM   4424  HB2 LEU A 432     -22.322  45.515   5.125  1.00  0.00           H
ATOM   4425  HG  LEU A 432     -24.093  46.836   7.254  1.00  0.00           H
ATOM   4426 1HD1 LEU A 432     -24.586  46.147   4.287  1.00  0.00           H
ATOM   4427 2HD1 LEU A 432     -24.526  47.832   4.755  1.00  0.00           H
ATOM   4428 3HD1 LEU A 432     -25.762  46.748   5.503  1.00  0.00           H
ATOM   4429 1HD2 LEU A 432     -25.539  44.943   7.218  1.00  0.00           H
ATOM   4430 2HD2 LEU A 432     -23.886  44.297   7.253  1.00  0.00           H
ATOM   4431 3HD2 LEU A 432     -24.740  44.216   5.700  1.00  0.00           H
ATOM   4432  N   GLY A 433     -20.603  48.062   7.838  1.00  0.00           N
ATOM   4433  CA  GLY A 433     -20.221  48.922   9.009  1.00  0.00           C
ATOM   4434  C   GLY A 433     -19.706  50.261   8.552  1.00  0.00           C
ATOM   4435  O   GLY A 433     -20.084  51.341   9.067  1.00  0.00           O
ATOM   4436  HN  GLY A 433     -20.060  47.281   7.542  1.00  0.00           H
ATOM   4437  HA1 GLY A 433     -19.409  48.476   9.566  1.00  0.00           H
ATOM   4438  HA2 GLY A 433     -21.139  49.148   9.531  1.00  0.00           H
ATOM   4439  N   CYS A 434     -18.880  50.304   7.511  1.00  0.00           N
ATOM   4440  CA  CYS A 434     -18.629  51.585   6.940  1.00  0.00           C
ATOM   4441  C   CYS A 434     -19.824  52.401   6.406  1.00  0.00           C
ATOM   4442  O   CYS A 434     -20.021  53.571   6.696  1.00  0.00           O
ATOM   4443  CB  CYS A 434     -17.653  51.509   5.660  1.00  0.00           C
ATOM   4444  SG  CYS A 434     -16.057  50.794   6.025  1.00  0.00           S
ATOM   4445  HN  CYS A 434     -18.800  49.476   6.961  1.00  0.00           H
ATOM   4446  HA  CYS A 434     -18.053  52.142   7.666  1.00  0.00           H
ATOM   4447  HB1 CYS A 434     -17.560  52.492   5.150  1.00  0.00           H
ATOM   4448  HB2 CYS A 434     -18.201  50.872   4.935  1.00  0.00           H
ATOM   4449  HG1 CYS A 434     -16.572  49.622   6.366  1.00  0.00           H
ATOM   4450  N   TYR A 435     -20.757  51.729   5.689  1.00  0.00           N
ATOM   4451  CA  TYR A 435     -22.093  52.323   5.417  1.00  0.00           C
ATOM   4452  C   TYR A 435     -22.921  52.727   6.585  1.00  0.00           C
ATOM   4453  O   TYR A 435     -23.707  53.688   6.509  1.00  0.00           O
ATOM   4454  CB  TYR A 435     -22.886  51.481   4.451  1.00  0.00           C
ATOM   4455  CG  TYR A 435     -22.234  51.092   3.198  1.00  0.00           C
ATOM   4456  CD1 TYR A 435     -22.339  49.705   2.755  1.00  0.00           C
ATOM   4457  CD2 TYR A 435     -21.416  51.942   2.470  1.00  0.00           C
ATOM   4458  CE1 TYR A 435     -21.690  49.265   1.599  1.00  0.00           C
ATOM   4459  CE2 TYR A 435     -20.728  51.463   1.342  1.00  0.00           C
ATOM   4460  CZ  TYR A 435     -20.863  50.190   0.903  1.00  0.00           C
ATOM   4461  OH  TYR A 435     -20.215  49.713  -0.238  1.00  0.00           O
ATOM   4462  HN  TYR A 435     -20.614  50.861   5.220  1.00  0.00           H
ATOM   4463  HA  TYR A 435     -21.947  53.210   4.818  1.00  0.00           H
ATOM   4464  HB1 TYR A 435     -23.904  51.874   4.244  1.00  0.00           H
ATOM   4465  HB2 TYR A 435     -23.165  50.556   4.998  1.00  0.00           H
ATOM   4466  HD1 TYR A 435     -22.858  48.957   3.335  1.00  0.00           H
ATOM   4467  HD2 TYR A 435     -21.234  52.958   2.790  1.00  0.00           H
ATOM   4468  HE1 TYR A 435     -21.761  48.258   1.216  1.00  0.00           H
ATOM   4469  HE2 TYR A 435     -20.215  52.226   0.775  1.00  0.00           H
ATOM   4470  HH  TYR A 435     -19.411  50.231  -0.318  1.00  0.00           H
ATOM   4471  N   VAL A 436     -22.972  51.999   7.722  1.00  0.00           N
ATOM   4472  CA  VAL A 436     -23.555  52.460   8.943  1.00  0.00           C
ATOM   4473  C   VAL A 436     -22.829  53.743   9.515  1.00  0.00           C
ATOM   4474  O   VAL A 436     -23.508  54.695   9.912  1.00  0.00           O
ATOM   4475  CB  VAL A 436     -23.626  51.305  10.028  1.00  0.00           C
ATOM   4476  CG1 VAL A 436     -23.833  51.740  11.498  1.00  0.00           C
ATOM   4477  CG2 VAL A 436     -24.773  50.333   9.548  1.00  0.00           C
ATOM   4478  HN  VAL A 436     -22.410  51.176   7.768  1.00  0.00           H
ATOM   4479  HA  VAL A 436     -24.590  52.721   8.779  1.00  0.00           H
ATOM   4480  HB  VAL A 436     -22.645  50.785   9.997  1.00  0.00           H
ATOM   4481 1HG1 VAL A 436     -24.800  52.269  11.638  1.00  0.00           H
ATOM   4482 2HG1 VAL A 436     -23.083  52.453  11.906  1.00  0.00           H
ATOM   4483 3HG1 VAL A 436     -23.880  50.788  12.068  1.00  0.00           H
ATOM   4484 1HG2 VAL A 436     -24.858  49.531  10.312  1.00  0.00           H
ATOM   4485 2HG2 VAL A 436     -24.428  49.937   8.569  1.00  0.00           H
ATOM   4486 3HG2 VAL A 436     -25.745  50.870   9.510  1.00  0.00           H
ATOM   4487  N   TYR A 437     -21.455  53.767   9.475  1.00  0.00           N
ATOM   4488  CA  TYR A 437     -20.582  54.899   9.883  1.00  0.00           C
ATOM   4489  C   TYR A 437     -20.836  56.180   9.050  1.00  0.00           C
ATOM   4490  O   TYR A 437     -20.993  57.262   9.595  1.00  0.00           O
ATOM   4491  CB  TYR A 437     -19.121  54.460   9.961  1.00  0.00           C
ATOM   4492  CG  TYR A 437     -18.167  55.534  10.325  1.00  0.00           C
ATOM   4493  CD1 TYR A 437     -17.754  55.929  11.631  1.00  0.00           C
ATOM   4494  CD2 TYR A 437     -17.761  56.454   9.259  1.00  0.00           C
ATOM   4495  CE1 TYR A 437     -16.835  57.007  11.847  1.00  0.00           C
ATOM   4496  CE2 TYR A 437     -16.824  57.409   9.464  1.00  0.00           C
ATOM   4497  CZ  TYR A 437     -16.349  57.674  10.759  1.00  0.00           C
ATOM   4498  OH  TYR A 437     -15.423  58.654  10.963  1.00  0.00           O
ATOM   4499  HN  TYR A 437     -20.927  53.036   9.049  1.00  0.00           H
ATOM   4500  HA  TYR A 437     -20.868  55.152  10.893  1.00  0.00           H
ATOM   4501  HB1 TYR A 437     -18.865  53.896   9.039  1.00  0.00           H
ATOM   4502  HB2 TYR A 437     -18.939  53.689  10.740  1.00  0.00           H
ATOM   4503  HD1 TYR A 437     -17.939  55.293  12.484  1.00  0.00           H
ATOM   4504  HD2 TYR A 437     -18.092  56.189   8.266  1.00  0.00           H
ATOM   4505  HE1 TYR A 437     -16.538  57.183  12.871  1.00  0.00           H
ATOM   4506  HE2 TYR A 437     -16.472  58.015   8.642  1.00  0.00           H
ATOM   4507  HH  TYR A 437     -15.192  58.666  11.895  1.00  0.00           H
ATOM   4508  N   GLU A 438     -20.840  56.122   7.693  1.00  0.00           N
ATOM   4509  CA  GLU A 438     -21.104  57.161   6.769  1.00  0.00           C
ATOM   4510  C   GLU A 438     -22.481  57.718   6.924  1.00  0.00           C
ATOM   4511  O   GLU A 438     -22.551  58.930   6.726  1.00  0.00           O
ATOM   4512  CB  GLU A 438     -20.929  56.765   5.288  1.00  0.00           C
ATOM   4513  CG  GLU A 438     -19.447  56.423   5.033  1.00  0.00           C
ATOM   4514  CD  GLU A 438     -19.108  56.137   3.603  1.00  0.00           C
ATOM   4515  OE1 GLU A 438     -18.384  57.026   3.048  1.00  0.00           O
ATOM   4516  OE2 GLU A 438     -19.477  55.137   3.051  1.00  0.00           O
ATOM   4517  HN  GLU A 438     -20.550  55.284   7.237  1.00  0.00           H
ATOM   4518  HA  GLU A 438     -20.429  57.972   6.999  1.00  0.00           H
ATOM   4519  HB1 GLU A 438     -21.097  57.665   4.658  1.00  0.00           H
ATOM   4520  HB2 GLU A 438     -21.551  55.934   4.891  1.00  0.00           H
ATOM   4521  HG1 GLU A 438     -19.113  55.497   5.547  1.00  0.00           H
ATOM   4522  HG2 GLU A 438     -18.791  57.250   5.379  1.00  0.00           H
ATOM   4523  N   GLN A 439     -23.500  56.914   7.116  1.00  0.00           N
ATOM   4524  CA  GLN A 439     -24.769  57.381   7.523  1.00  0.00           C
ATOM   4525  C   GLN A 439     -24.829  58.118   8.889  1.00  0.00           C
ATOM   4526  O   GLN A 439     -25.366  59.192   8.928  1.00  0.00           O
ATOM   4527  CB  GLN A 439     -25.649  56.122   7.612  1.00  0.00           C
ATOM   4528  CG  GLN A 439     -27.169  56.298   7.611  1.00  0.00           C
ATOM   4529  CD  GLN A 439     -27.682  56.403   6.155  1.00  0.00           C
ATOM   4530  NE2 GLN A 439     -28.112  57.591   5.744  1.00  0.00           N
ATOM   4531  OE1 GLN A 439     -27.713  55.416   5.385  1.00  0.00           O
ATOM   4532  HN  GLN A 439     -23.447  55.919   7.148  1.00  0.00           H
ATOM   4533  HA  GLN A 439     -25.151  58.119   6.834  1.00  0.00           H
ATOM   4534  HB1 GLN A 439     -25.481  55.617   8.588  1.00  0.00           H
ATOM   4535  HB2 GLN A 439     -25.295  55.437   6.812  1.00  0.00           H
ATOM   4536  HG1 GLN A 439     -27.604  57.095   8.250  1.00  0.00           H
ATOM   4537  HG2 GLN A 439     -27.664  55.381   7.996  1.00  0.00           H
ATOM   4538 1HE2 GLN A 439     -28.404  57.478   4.794  1.00  0.00           H
ATOM   4539 2HE2 GLN A 439     -28.489  58.293   6.348  1.00  0.00           H
ATOM   4540  N   VAL A 440     -24.108  57.623   9.884  1.00  0.00           N
ATOM   4541  CA  VAL A 440     -24.141  58.223  11.219  1.00  0.00           C
ATOM   4542  C   VAL A 440     -23.383  59.495  11.323  1.00  0.00           C
ATOM   4543  O   VAL A 440     -23.820  60.222  12.232  1.00  0.00           O
ATOM   4544  CB  VAL A 440     -23.772  57.159  12.353  1.00  0.00           C
ATOM   4545  CG1 VAL A 440     -23.263  57.762  13.713  1.00  0.00           C
ATOM   4546  CG2 VAL A 440     -25.075  56.327  12.503  1.00  0.00           C
ATOM   4547  HN  VAL A 440     -23.674  56.726   9.896  1.00  0.00           H
ATOM   4548  HA  VAL A 440     -25.166  58.456  11.468  1.00  0.00           H
ATOM   4549  HB  VAL A 440     -22.979  56.456  12.020  1.00  0.00           H
ATOM   4550 1HG1 VAL A 440     -22.356  58.390  13.588  1.00  0.00           H
ATOM   4551 2HG1 VAL A 440     -23.060  56.924  14.414  1.00  0.00           H
ATOM   4552 3HG1 VAL A 440     -24.027  58.388  14.220  1.00  0.00           H
ATOM   4553 1HG2 VAL A 440     -24.838  55.574  13.284  1.00  0.00           H
ATOM   4554 2HG2 VAL A 440     -25.465  55.887  11.560  1.00  0.00           H
ATOM   4555 3HG2 VAL A 440     -25.868  57.023  12.853  1.00  0.00           H
ATOM   4556  N   ASN A 441     -22.515  59.871  10.350  1.00  0.00           N
ATOM   4557  CA  ASN A 441     -21.708  61.070  10.392  1.00  0.00           C
ATOM   4558  C   ASN A 441     -21.952  62.023   9.267  1.00  0.00           C
ATOM   4559  O   ASN A 441     -21.193  62.976   8.977  1.00  0.00           O
ATOM   4560  CB  ASN A 441     -20.194  60.766  10.360  1.00  0.00           C
ATOM   4561  CG  ASN A 441     -19.830  60.291  11.808  1.00  0.00           C
ATOM   4562  ND2 ASN A 441     -19.360  59.060  11.952  1.00  0.00           N
ATOM   4563  OD1 ASN A 441     -19.854  61.071  12.781  1.00  0.00           O
ATOM   4564  HN  ASN A 441     -22.175  59.220   9.676  1.00  0.00           H
ATOM   4565  HA  ASN A 441     -21.962  61.588  11.306  1.00  0.00           H
ATOM   4566  HB1 ASN A 441     -19.567  61.668  10.188  1.00  0.00           H
ATOM   4567  HB2 ASN A 441     -19.968  60.010   9.579  1.00  0.00           H
ATOM   4568 1HD2 ASN A 441     -19.120  58.851  12.899  1.00  0.00           H
ATOM   4569 2HD2 ASN A 441     -19.231  58.533  11.112  1.00  0.00           H
ATOM   4570  N   ARG A 442     -23.089  61.884   8.518  1.00  0.00           N
ATOM   4571  CA  ARG A 442     -23.623  62.797   7.535  1.00  0.00           C
ATOM   4572  C   ARG A 442     -23.807  64.197   8.029  1.00  0.00           C
ATOM   4573  O   ARG A 442     -23.440  65.110   7.302  1.00  0.00           O
ATOM   4574  CB  ARG A 442     -24.956  62.289   6.965  1.00  0.00           C
ATOM   4575  CG  ARG A 442     -24.976  61.097   6.052  1.00  0.00           C
ATOM   4576  CD  ARG A 442     -24.154  61.191   4.707  1.00  0.00           C
ATOM   4577  NE  ARG A 442     -24.634  60.059   3.916  1.00  0.00           N
ATOM   4578  CZ  ARG A 442     -25.860  59.917   3.360  1.00  0.00           C
ATOM   4579  NH1 ARG A 442     -26.804  60.803   3.282  1.00  0.00           N
ATOM   4580  NH2 ARG A 442     -26.149  58.828   2.681  1.00  0.00           N
ATOM   4581  HN  ARG A 442     -23.729  61.132   8.662  1.00  0.00           H
ATOM   4582  HA  ARG A 442     -22.951  62.900   6.697  1.00  0.00           H
ATOM   4583  HB1 ARG A 442     -25.536  63.083   6.449  1.00  0.00           H
ATOM   4584  HB2 ARG A 442     -25.531  61.976   7.863  1.00  0.00           H
ATOM   4585  HG1 ARG A 442     -26.057  60.903   5.878  1.00  0.00           H
ATOM   4586  HG2 ARG A 442     -24.671  60.126   6.498  1.00  0.00           H
ATOM   4587  HD1 ARG A 442     -23.078  61.097   4.971  1.00  0.00           H
ATOM   4588  HD2 ARG A 442     -24.305  62.167   4.196  1.00  0.00           H
ATOM   4589  HE  ARG A 442     -24.043  59.261   3.809  1.00  0.00           H
ATOM   4590 1HH1 ARG A 442     -26.546  61.751   3.468  1.00  0.00           H
ATOM   4591 2HH1 ARG A 442     -27.672  60.472   2.911  1.00  0.00           H
ATOM   4592 1HH2 ARG A 442     -25.385  58.226   2.449  1.00  0.00           H
ATOM   4593 2HH2 ARG A 442     -26.898  58.815   2.020  1.00  0.00           H
ATOM   4594  N   ILE A 443     -24.361  64.401   9.250  1.00  0.00           N
ATOM   4595  CA  ILE A 443     -24.330  65.673   9.931  1.00  0.00           C
ATOM   4596  C   ILE A 443     -23.016  66.242  10.233  1.00  0.00           C
ATOM   4597  O   ILE A 443     -22.794  67.440  10.002  1.00  0.00           O
ATOM   4598  CB  ILE A 443     -25.235  65.423  11.192  1.00  0.00           C
ATOM   4599  CG1 ILE A 443     -26.705  65.311  10.834  1.00  0.00           C
ATOM   4600  CG2 ILE A 443     -25.018  66.475  12.237  1.00  0.00           C
ATOM   4601  CD  ILE A 443     -27.654  65.002  11.941  1.00  0.00           C
ATOM   4602  HN  ILE A 443     -24.819  63.638   9.700  1.00  0.00           H
ATOM   4603  HA  ILE A 443     -24.932  66.340   9.332  1.00  0.00           H
ATOM   4604  HB  ILE A 443     -24.954  64.445  11.635  1.00  0.00           H
ATOM   4605 1HG1 ILE A 443     -26.734  64.498  10.077  1.00  0.00           H
ATOM   4606 2HG1 ILE A 443     -26.966  66.297  10.393  1.00  0.00           H
ATOM   4607 1HG2 ILE A 443     -23.960  66.357  12.556  1.00  0.00           H
ATOM   4608 2HG2 ILE A 443     -25.450  66.158  13.210  1.00  0.00           H
ATOM   4609 3HG2 ILE A 443     -25.278  67.521  11.966  1.00  0.00           H
ATOM   4610  HD1 ILE A 443     -28.690  64.870  11.563  1.00  0.00           H
ATOM   4611  HD2 ILE A 443     -27.612  65.639  12.851  1.00  0.00           H
ATOM   4612  HD3 ILE A 443     -27.341  63.969  12.204  1.00  0.00           H
ATOM   4613  N   THR A 444     -22.010  65.415  10.539  1.00  0.00           N
ATOM   4614  CA  THR A 444     -20.637  65.855  10.807  1.00  0.00           C
ATOM   4615  C   THR A 444     -19.947  66.500   9.525  1.00  0.00           C
ATOM   4616  O   THR A 444     -19.344  67.580   9.578  1.00  0.00           O
ATOM   4617  CB  THR A 444     -19.687  64.890  11.532  1.00  0.00           C
ATOM   4618  CG2 THR A 444     -18.277  65.482  11.613  1.00  0.00           C
ATOM   4619  OG1 THR A 444     -19.974  64.753  12.919  1.00  0.00           O
ATOM   4620  HN  THR A 444     -22.268  64.462  10.680  1.00  0.00           H
ATOM   4621  HA  THR A 444     -20.650  66.741  11.425  1.00  0.00           H
ATOM   4622  HB  THR A 444     -19.715  63.844  11.157  1.00  0.00           H
ATOM   4623  HG1 THR A 444     -20.804  64.271  12.902  1.00  0.00           H
ATOM   4624 1HG2 THR A 444     -17.688  65.533  10.673  1.00  0.00           H
ATOM   4625 2HG2 THR A 444     -17.575  64.947  12.287  1.00  0.00           H
ATOM   4626 3HG2 THR A 444     -18.384  66.495  12.059  1.00  0.00           H
ATOM   4627  N   TRP A 445     -19.991  65.810   8.354  1.00  0.00           N
ATOM   4628  CA  TRP A 445     -19.521  66.464   7.096  1.00  0.00           C
ATOM   4629  C   TRP A 445     -20.414  67.693   6.680  1.00  0.00           C
ATOM   4630  O   TRP A 445     -19.904  68.747   6.367  1.00  0.00           O
ATOM   4631  CB  TRP A 445     -19.341  65.386   5.952  1.00  0.00           C
ATOM   4632  CG  TRP A 445     -18.395  64.413   6.260  1.00  0.00           C
ATOM   4633  CD1 TRP A 445     -17.240  64.611   7.012  1.00  0.00           C
ATOM   4634  CD2 TRP A 445     -18.574  62.992   6.126  1.00  0.00           C
ATOM   4635  CE2 TRP A 445     -17.474  62.350   6.768  1.00  0.00           C
ATOM   4636  CE3 TRP A 445     -19.647  62.205   5.700  1.00  0.00           C
ATOM   4637  NE1 TRP A 445     -16.703  63.359   7.269  1.00  0.00           N
ATOM   4638  CZ2 TRP A 445     -17.318  61.007   6.858  1.00  0.00           C
ATOM   4639  CZ3 TRP A 445     -19.504  60.820   5.828  1.00  0.00           C
ATOM   4640  CH2 TRP A 445     -18.395  60.219   6.329  1.00  0.00           C
ATOM   4641  HN  TRP A 445     -20.449  64.924   8.367  1.00  0.00           H
ATOM   4642  HA  TRP A 445     -18.563  66.892   7.352  1.00  0.00           H
ATOM   4643  HB1 TRP A 445     -18.940  65.925   5.067  1.00  0.00           H
ATOM   4644  HB2 TRP A 445     -20.312  64.921   5.681  1.00  0.00           H
ATOM   4645  HD1 TRP A 445     -16.779  65.510   7.393  1.00  0.00           H
ATOM   4646  HE1 TRP A 445     -16.049  63.163   7.966  1.00  0.00           H
ATOM   4647  HE3 TRP A 445     -20.537  62.743   5.412  1.00  0.00           H
ATOM   4648  HZ2 TRP A 445     -16.461  60.580   7.357  1.00  0.00           H
ATOM   4649  HZ3 TRP A 445     -20.409  60.238   5.732  1.00  0.00           H
ATOM   4650  HH2 TRP A 445     -18.402  59.140   6.336  1.00  0.00           H
ATOM   4651  N   GLU A 446     -21.757  67.538   6.797  1.00  0.00           N
ATOM   4652  CA  GLU A 446     -22.701  68.656   6.533  1.00  0.00           C
ATOM   4653  C   GLU A 446     -22.515  69.931   7.408  1.00  0.00           C
ATOM   4654  O   GLU A 446     -22.554  71.081   6.947  1.00  0.00           O
ATOM   4655  CB  GLU A 446     -24.189  68.158   6.665  1.00  0.00           C
ATOM   4656  CG  GLU A 446     -25.262  69.268   6.517  1.00  0.00           C
ATOM   4657  CD  GLU A 446     -26.623  68.791   6.190  1.00  0.00           C
ATOM   4658  OE1 GLU A 446     -27.025  67.792   6.830  1.00  0.00           O
ATOM   4659  OE2 GLU A 446     -27.449  69.477   5.513  1.00  0.00           O
ATOM   4660  HN  GLU A 446     -22.164  66.666   7.058  1.00  0.00           H
ATOM   4661  HA  GLU A 446     -22.498  69.027   5.540  1.00  0.00           H
ATOM   4662  HB1 GLU A 446     -24.311  67.550   7.587  1.00  0.00           H
ATOM   4663  HB2 GLU A 446     -24.270  67.440   5.821  1.00  0.00           H
ATOM   4664  HG1 GLU A 446     -24.929  69.922   5.682  1.00  0.00           H
ATOM   4665  HG2 GLU A 446     -25.297  69.839   7.469  1.00  0.00           H
ATOM   4666  N   ILE A 447     -22.240  69.806   8.730  1.00  0.00           N
ATOM   4667  CA  ILE A 447     -22.098  71.055   9.582  1.00  0.00           C
ATOM   4668  C   ILE A 447     -20.596  71.568   9.530  1.00  0.00           C
ATOM   4669  O   ILE A 447     -20.191  72.636   9.972  1.00  0.00           O
ATOM   4670  CB  ILE A 447     -22.576  70.743  11.043  1.00  0.00           C
ATOM   4671  CG1 ILE A 447     -23.047  72.068  11.696  1.00  0.00           C
ATOM   4672  CG2 ILE A 447     -21.483  69.990  11.813  1.00  0.00           C
ATOM   4673  CD  ILE A 447     -23.976  71.889  12.872  1.00  0.00           C
ATOM   4674  HN  ILE A 447     -22.230  68.935   9.214  1.00  0.00           H
ATOM   4675  HA  ILE A 447     -22.708  71.850   9.178  1.00  0.00           H
ATOM   4676  HB  ILE A 447     -23.494  70.125  10.941  1.00  0.00           H
ATOM   4677 1HG1 ILE A 447     -23.561  72.730  10.966  1.00  0.00           H
ATOM   4678 2HG1 ILE A 447     -22.084  72.487  12.062  1.00  0.00           H
ATOM   4679 1HG2 ILE A 447     -21.948  69.353  12.596  1.00  0.00           H
ATOM   4680 2HG2 ILE A 447     -20.677  70.650  12.200  1.00  0.00           H
ATOM   4681 3HG2 ILE A 447     -20.949  69.382  11.052  1.00  0.00           H
ATOM   4682  HD1 ILE A 447     -24.354  72.859  13.259  1.00  0.00           H
ATOM   4683  HD2 ILE A 447     -23.517  71.422  13.770  1.00  0.00           H
ATOM   4684  HD3 ILE A 447     -24.791  71.281  12.424  1.00  0.00           H
ATOM   4685  N   THR A 448     -19.719  70.767   8.983  1.00  0.00           N
ATOM   4686  CA  THR A 448     -18.339  71.097   8.611  1.00  0.00           C
ATOM   4687  C   THR A 448     -18.195  71.686   7.192  1.00  0.00           C
ATOM   4688  O   THR A 448     -17.329  72.528   6.966  1.00  0.00           O
ATOM   4689  CB  THR A 448     -17.404  69.864   8.777  1.00  0.00           C
ATOM   4690  CG2 THR A 448     -15.937  70.325   8.635  1.00  0.00           C
ATOM   4691  OG1 THR A 448     -17.500  69.327  10.119  1.00  0.00           O
ATOM   4692  HN  THR A 448     -20.051  69.930   8.553  1.00  0.00           H
ATOM   4693  HA  THR A 448     -17.949  71.865   9.261  1.00  0.00           H
ATOM   4694  HB  THR A 448     -17.666  69.091   8.024  1.00  0.00           H
ATOM   4695  HG1 THR A 448     -18.199  68.672  10.058  1.00  0.00           H
ATOM   4696 1HG2 THR A 448     -15.662  70.605   7.595  1.00  0.00           H
ATOM   4697 2HG2 THR A 448     -15.209  69.595   9.047  1.00  0.00           H
ATOM   4698 3HG2 THR A 448     -15.752  71.177   9.323  1.00  0.00           H
ATOM   4699  N   TRP A 449     -19.182  71.549   6.288  1.00  0.00           N
ATOM   4700  CA  TRP A 449     -19.209  72.362   5.081  1.00  0.00           C
ATOM   4701  C   TRP A 449     -19.479  73.842   5.247  1.00  0.00           C
ATOM   4702  O   TRP A 449     -19.122  74.692   4.449  1.00  0.00           O
ATOM   4703  CB  TRP A 449     -20.369  71.750   4.174  1.00  0.00           C
ATOM   4704  CG  TRP A 449     -20.323  72.252   2.810  1.00  0.00           C
ATOM   4705  CD1 TRP A 449     -21.131  73.302   2.414  1.00  0.00           C
ATOM   4706  CD2 TRP A 449     -19.594  71.882   1.611  1.00  0.00           C
ATOM   4707  CE2 TRP A 449     -20.217  72.629   0.566  1.00  0.00           C
ATOM   4708  CE3 TRP A 449     -18.581  70.959   1.310  1.00  0.00           C
ATOM   4709  NE1 TRP A 449     -21.141  73.446   1.108  1.00  0.00           N
ATOM   4710  CZ2 TRP A 449     -19.680  72.502  -0.697  1.00  0.00           C
ATOM   4711  CZ3 TRP A 449     -18.175  70.699  -0.031  1.00  0.00           C
ATOM   4712  CH2 TRP A 449     -18.746  71.527  -1.031  1.00  0.00           C
ATOM   4713  HN  TRP A 449     -19.966  70.956   6.453  1.00  0.00           H
ATOM   4714  HA  TRP A 449     -18.227  72.309   4.633  1.00  0.00           H
ATOM   4715  HB1 TRP A 449     -21.320  71.996   4.694  1.00  0.00           H
ATOM   4716  HB2 TRP A 449     -20.281  70.645   4.120  1.00  0.00           H
ATOM   4717  HD1 TRP A 449     -21.783  73.850   3.077  1.00  0.00           H
ATOM   4718  HE1 TRP A 449     -21.711  74.086   0.639  1.00  0.00           H
ATOM   4719  HE3 TRP A 449     -18.008  70.512   2.109  1.00  0.00           H
ATOM   4720  HZ2 TRP A 449     -20.114  73.117  -1.472  1.00  0.00           H
ATOM   4721  HZ3 TRP A 449     -17.379  70.002  -0.248  1.00  0.00           H
ATOM   4722  HH2 TRP A 449     -18.496  71.404  -2.074  1.00  0.00           H
ATOM   4723  N   VAL A 450     -20.085  74.261   6.391  1.00  0.00           N
ATOM   4724  CA  VAL A 450     -20.369  75.583   6.764  1.00  0.00           C
ATOM   4725  C   VAL A 450     -19.083  76.482   6.771  1.00  0.00           C
ATOM   4726  O   VAL A 450     -18.053  76.117   7.326  1.00  0.00           O
ATOM   4727  CB  VAL A 450     -21.246  75.673   8.019  1.00  0.00           C
ATOM   4728  CG1 VAL A 450     -21.569  77.102   8.440  1.00  0.00           C
ATOM   4729  CG2 VAL A 450     -22.521  74.859   7.885  1.00  0.00           C
ATOM   4730  HN  VAL A 450     -20.327  73.575   7.072  1.00  0.00           H
ATOM   4731  HA  VAL A 450     -21.025  75.993   6.010  1.00  0.00           H
ATOM   4732  HB  VAL A 450     -20.740  75.205   8.891  1.00  0.00           H
ATOM   4733 1HG1 VAL A 450     -22.283  77.043   9.289  1.00  0.00           H
ATOM   4734 2HG1 VAL A 450     -22.097  77.686   7.657  1.00  0.00           H
ATOM   4735 3HG1 VAL A 450     -20.644  77.626   8.763  1.00  0.00           H
ATOM   4736 1HG2 VAL A 450     -23.180  74.841   8.779  1.00  0.00           H
ATOM   4737 2HG2 VAL A 450     -22.386  73.768   7.728  1.00  0.00           H
ATOM   4738 3HG2 VAL A 450     -23.173  75.154   7.036  1.00  0.00           H
ATOM   4739  N   SER A 451     -19.164  77.742   6.188  1.00  0.00           N
ATOM   4740  CA  SER A 451     -18.067  78.654   5.929  1.00  0.00           C
ATOM   4741  C   SER A 451     -17.002  78.233   4.991  1.00  0.00           C
ATOM   4742  O   SER A 451     -16.599  79.062   4.159  1.00  0.00           O
ATOM   4743  CB  SER A 451     -17.601  79.297   7.296  1.00  0.00           C
ATOM   4744  OG  SER A 451     -16.942  78.425   8.177  1.00  0.00           O
ATOM   4745  HN  SER A 451     -20.014  77.995   5.735  1.00  0.00           H
ATOM   4746  HA  SER A 451     -18.514  79.474   5.386  1.00  0.00           H
ATOM   4747  HB1 SER A 451     -18.446  79.865   7.741  1.00  0.00           H
ATOM   4748  HB2 SER A 451     -16.792  80.041   7.136  1.00  0.00           H
ATOM   4749  HG1 SER A 451     -17.328  77.550   8.089  1.00  0.00           H
ATOM   4750  N   ASP A 452     -16.563  76.971   4.966  1.00  0.00           N
ATOM   4751  CA  ASP A 452     -15.394  76.615   4.123  1.00  0.00           C
ATOM   4752  C   ASP A 452     -15.738  76.688   2.634  1.00  0.00           C
ATOM   4753  O   ASP A 452     -14.952  76.951   1.709  1.00  0.00           O
ATOM   4754  CB  ASP A 452     -14.975  75.165   4.556  1.00  0.00           C
ATOM   4755  CG  ASP A 452     -14.271  75.130   5.896  1.00  0.00           C
ATOM   4756  OD1 ASP A 452     -14.017  76.220   6.469  1.00  0.00           O
ATOM   4757  OD2 ASP A 452     -13.973  73.991   6.439  1.00  0.00           O
ATOM   4758  HN  ASP A 452     -16.890  76.160   5.443  1.00  0.00           H
ATOM   4759  HA  ASP A 452     -14.611  77.295   4.423  1.00  0.00           H
ATOM   4760  HB1 ASP A 452     -14.321  74.662   3.811  1.00  0.00           H
ATOM   4761  HB2 ASP A 452     -15.941  74.623   4.640  1.00  0.00           H
HETATM 4762  N   HSD A 453     -17.063  76.453   2.324  1.00  0.00           N
HETATM 4763  CA  HSD A 453     -17.509  76.746   0.934  1.00  0.00           C
HETATM 4764  C   HSD A 453     -17.555  78.212   0.540  1.00  0.00           C
HETATM 4765  O   HSD A 453     -17.603  78.643  -0.610  1.00  0.00           O
HETATM 4766  CB  HSD A 453     -18.903  76.144   0.574  1.00  0.00           C
HETATM 4767  CG  HSD A 453     -19.962  76.801   1.428  1.00  0.00           C
HETATM 4768  CD2 HSD A 453     -20.677  77.931   1.149  1.00  0.00           C
HETATM 4769  ND1 HSD A 453     -20.285  76.436   2.754  1.00  0.00           N
HETATM 4770  CE1 HSD A 453     -21.212  77.373   3.118  1.00  0.00           C
HETATM 4771  NE2 HSD A 453     -21.478  78.231   2.215  1.00  0.00           N
HETATM 4772  HN  HSD A 453     -17.660  76.068   3.025  1.00  0.00           H
HETATM 4773  HA  HSD A 453     -16.749  76.345   0.279  1.00  0.00           H
HETATM 4774  HB1 HSD A 453     -19.099  75.088   0.856  1.00  0.00           H
HETATM 4775  HB2 HSD A 453     -19.198  76.394  -0.467  1.00  0.00           H
HETATM 4776  HD1 HSD A 453     -19.938  75.752   3.396  1.00  0.00           H
HETATM 4777  HD2 HSD A 453     -20.642  78.633   0.325  1.00  0.00           H
HETATM 4778  HE1 HSD A 453     -21.609  77.328   4.133  1.00  0.00           H
ATOM   4779  N   CYS A 454     -17.698  79.163   1.525  1.00  0.00           N
ATOM   4780  CA  CYS A 454     -17.858  80.584   1.211  1.00  0.00           C
ATOM   4781  C   CYS A 454     -16.488  81.185   1.153  1.00  0.00           C
ATOM   4782  O   CYS A 454     -16.258  82.289   0.619  1.00  0.00           O
ATOM   4783  CB  CYS A 454     -18.798  81.410   2.156  1.00  0.00           C
ATOM   4784  SG  CYS A 454     -18.225  81.913   3.833  1.00  0.00           S
ATOM   4785  HN  CYS A 454     -17.564  79.013   2.501  1.00  0.00           H
ATOM   4786  HA  CYS A 454     -18.245  80.766   0.220  1.00  0.00           H
ATOM   4787  HB1 CYS A 454     -19.722  80.793   2.158  1.00  0.00           H
ATOM   4788  HB2 CYS A 454     -19.018  82.310   1.543  1.00  0.00           H
ATOM   4789  HG1 CYS A 454     -19.392  82.264   4.355  1.00  0.00           H
ATOM   4790  N   ARG A 455     -15.370  80.581   1.636  1.00  0.00           N
ATOM   4791  CA  ARG A 455     -13.966  81.064   1.451  1.00  0.00           C
ATOM   4792  C   ARG A 455     -13.536  81.435   0.020  1.00  0.00           C
ATOM   4793  O   ARG A 455     -13.715  80.679  -0.953  1.00  0.00           O
ATOM   4794  CB  ARG A 455     -12.882  80.092   2.148  1.00  0.00           C
ATOM   4795  CG  ARG A 455     -12.975  80.024   3.692  1.00  0.00           C
ATOM   4796  CD  ARG A 455     -12.403  78.752   4.293  1.00  0.00           C
ATOM   4797  NE  ARG A 455     -11.041  78.638   3.901  1.00  0.00           N
ATOM   4798  CZ  ARG A 455      -9.981  79.108   4.613  1.00  0.00           C
ATOM   4799  NH1 ARG A 455     -10.087  79.816   5.715  1.00  0.00           N
ATOM   4800  NH2 ARG A 455      -8.788  78.783   4.142  1.00  0.00           N
ATOM   4801  HN  ARG A 455     -15.552  79.820   2.254  1.00  0.00           H
ATOM   4802  HA  ARG A 455     -13.905  82.010   1.968  1.00  0.00           H
ATOM   4803  HB1 ARG A 455     -11.858  80.486   1.975  1.00  0.00           H
ATOM   4804  HB2 ARG A 455     -12.922  79.107   1.636  1.00  0.00           H
ATOM   4805  HG1 ARG A 455     -14.041  80.038   4.006  1.00  0.00           H
ATOM   4806  HG2 ARG A 455     -12.312  80.882   3.933  1.00  0.00           H
ATOM   4807  HD1 ARG A 455     -12.951  77.886   3.863  1.00  0.00           H
ATOM   4808  HD2 ARG A 455     -12.516  78.774   5.398  1.00  0.00           H
ATOM   4809  HE  ARG A 455     -10.693  78.034   3.185  1.00  0.00           H
ATOM   4810 1HH1 ARG A 455     -10.959  80.154   6.071  1.00  0.00           H
ATOM   4811 2HH1 ARG A 455      -9.278  80.248   6.114  1.00  0.00           H
ATOM   4812 1HH2 ARG A 455      -8.634  78.347   3.256  1.00  0.00           H
ATOM   4813 2HH2 ARG A 455      -8.039  79.240   4.623  1.00  0.00           H
ATOM   4814  N   GLN A 456     -12.846  82.599  -0.146  1.00  0.00           N
ATOM   4815  CA  GLN A 456     -12.102  82.889  -1.390  1.00  0.00           C
ATOM   4816  C   GLN A 456     -10.768  82.287  -1.293  1.00  0.00           C
ATOM   4817  O   GLN A 456     -10.084  82.310  -2.291  1.00  0.00           O
ATOM   4818  CB  GLN A 456     -12.099  84.423  -1.799  1.00  0.00           C
ATOM   4819  CG  GLN A 456     -13.459  84.914  -2.268  1.00  0.00           C
ATOM   4820  CD  GLN A 456     -14.057  84.024  -3.395  1.00  0.00           C
ATOM   4821  NE2 GLN A 456     -13.586  84.244  -4.669  1.00  0.00           N
ATOM   4822  OE1 GLN A 456     -14.858  83.134  -3.207  1.00  0.00           O
ATOM   4823  HN  GLN A 456     -12.605  83.234   0.583  1.00  0.00           H
ATOM   4824  HA  GLN A 456     -12.550  82.359  -2.218  1.00  0.00           H
ATOM   4825  HB1 GLN A 456     -11.393  84.577  -2.642  1.00  0.00           H
ATOM   4826  HB2 GLN A 456     -11.754  85.107  -0.996  1.00  0.00           H
ATOM   4827  HG1 GLN A 456     -13.544  86.000  -2.485  1.00  0.00           H
ATOM   4828  HG2 GLN A 456     -14.169  84.801  -1.421  1.00  0.00           H
ATOM   4829 1HE2 GLN A 456     -14.069  83.780  -5.411  1.00  0.00           H
ATOM   4830 2HE2 GLN A 456     -12.871  84.919  -4.853  1.00  0.00           H
ATOM   4831  N   TYR A 457     -10.425  81.632  -0.191  1.00  0.00           N
ATOM   4832  CA  TYR A 457      -9.244  80.834  -0.090  1.00  0.00           C
ATOM   4833  C   TYR A 457      -9.668  79.321  -0.392  1.00  0.00           C
ATOM   4834  O   TYR A 457     -10.802  79.073  -0.708  1.00  0.00           O
ATOM   4835  CB  TYR A 457      -8.524  80.952   1.318  1.00  0.00           C
ATOM   4836  CG  TYR A 457      -8.158  82.393   1.603  1.00  0.00           C
ATOM   4837  CD1 TYR A 457      -8.225  82.910   2.954  1.00  0.00           C
ATOM   4838  CD2 TYR A 457      -7.676  83.302   0.610  1.00  0.00           C
ATOM   4839  CE1 TYR A 457      -7.850  84.175   3.226  1.00  0.00           C
ATOM   4840  CE2 TYR A 457      -7.512  84.653   0.898  1.00  0.00           C
ATOM   4841  CZ  TYR A 457      -7.510  85.092   2.234  1.00  0.00           C
ATOM   4842  OH  TYR A 457      -7.177  86.370   2.459  1.00  0.00           O
ATOM   4843  HN  TYR A 457     -10.985  81.805   0.615  1.00  0.00           H
ATOM   4844  HA  TYR A 457      -8.489  81.058  -0.830  1.00  0.00           H
ATOM   4845  HB1 TYR A 457      -7.626  80.325   1.502  1.00  0.00           H
ATOM   4846  HB2 TYR A 457      -9.373  80.776   2.012  1.00  0.00           H
ATOM   4847  HD1 TYR A 457      -8.515  82.232   3.743  1.00  0.00           H
ATOM   4848  HD2 TYR A 457      -7.831  82.901  -0.382  1.00  0.00           H
ATOM   4849  HE1 TYR A 457      -7.842  84.622   4.209  1.00  0.00           H
ATOM   4850  HE2 TYR A 457      -7.250  85.352   0.118  1.00  0.00           H
ATOM   4851  HH  TYR A 457      -7.755  86.595   3.192  1.00  0.00           H
HETATM 4852  N   HSD A 458      -8.736  78.399  -0.215  1.00  0.00           N
HETATM 4853  CA  HSD A 458      -8.989  76.931  -0.316  1.00  0.00           C
HETATM 4854  C   HSD A 458      -9.856  76.386   0.850  1.00  0.00           C
HETATM 4855  O   HSD A 458      -9.952  76.872   1.973  1.00  0.00           O
HETATM 4856  CB  HSD A 458      -7.571  76.237  -0.451  1.00  0.00           C
HETATM 4857  CG  HSD A 458      -6.599  76.342   0.709  1.00  0.00           C
HETATM 4858  CD2 HSD A 458      -5.351  76.853   0.679  1.00  0.00           C
HETATM 4859  ND1 HSD A 458      -6.811  75.781   1.915  1.00  0.00           N
HETATM 4860  CE1 HSD A 458      -5.689  76.055   2.644  1.00  0.00           C
HETATM 4861  NE2 HSD A 458      -4.752  76.686   1.938  1.00  0.00           N
HETATM 4862  HN  HSD A 458      -7.818  78.685   0.054  1.00  0.00           H
HETATM 4863  HA  HSD A 458      -9.437  76.757  -1.283  1.00  0.00           H
HETATM 4864  HB1 HSD A 458      -7.099  76.601  -1.387  1.00  0.00           H
HETATM 4865  HB2 HSD A 458      -7.759  75.199  -0.800  1.00  0.00           H
HETATM 4866  HD1 HSD A 458      -7.517  75.096   2.092  1.00  0.00           H
HETATM 4867  HD2 HSD A 458      -4.881  77.321  -0.176  1.00  0.00           H
HETATM 4868  HE1 HSD A 458      -5.640  75.811   3.706  1.00  0.00           H
ATOM   4869  N   ILE A 459     -10.580  75.298   0.478  1.00  0.00           N
ATOM   4870  CA  ILE A 459     -11.454  74.557   1.487  1.00  0.00           C
ATOM   4871  C   ILE A 459     -10.595  73.914   2.671  1.00  0.00           C
ATOM   4872  O   ILE A 459     -10.997  74.273   3.785  1.00  0.00           O
ATOM   4873  CB  ILE A 459     -12.373  73.453   0.857  1.00  0.00           C
ATOM   4874  CG1 ILE A 459     -13.807  74.116   0.595  1.00  0.00           C
ATOM   4875  CG2 ILE A 459     -12.708  72.223   1.739  1.00  0.00           C
ATOM   4876  CD  ILE A 459     -14.952  73.255  -0.024  1.00  0.00           C
ATOM   4877  HN  ILE A 459     -10.503  74.895  -0.430  1.00  0.00           H
ATOM   4878  HA  ILE A 459     -12.036  75.290   2.026  1.00  0.00           H
ATOM   4879  HB  ILE A 459     -11.822  73.021  -0.006  1.00  0.00           H
ATOM   4880 1HG1 ILE A 459     -13.642  75.018  -0.033  1.00  0.00           H
ATOM   4881 2HG1 ILE A 459     -14.116  74.512   1.587  1.00  0.00           H
ATOM   4882 1HG2 ILE A 459     -13.197  72.604   2.659  1.00  0.00           H
ATOM   4883 2HG2 ILE A 459     -11.749  71.759   2.057  1.00  0.00           H
ATOM   4884 3HG2 ILE A 459     -13.320  71.454   1.222  1.00  0.00           H
ATOM   4885  HD1 ILE A 459     -15.925  73.787   0.033  1.00  0.00           H
ATOM   4886  HD2 ILE A 459     -15.026  72.399   0.682  1.00  0.00           H
ATOM   4887  HD3 ILE A 459     -14.782  72.975  -1.085  1.00  0.00           H
ATOM   4888  N   PRO A 460      -9.423  73.283   2.557  1.00  0.00           N
ATOM   4889  CA  PRO A 460      -8.568  72.841   3.681  1.00  0.00           C
ATOM   4890  C   PRO A 460      -8.238  73.938   4.659  1.00  0.00           C
ATOM   4891  O   PRO A 460      -8.124  75.107   4.228  1.00  0.00           O
ATOM   4892  CB  PRO A 460      -7.380  72.264   3.006  1.00  0.00           C
ATOM   4893  CG  PRO A 460      -7.948  71.622   1.761  1.00  0.00           C
ATOM   4894  CD  PRO A 460      -8.853  72.745   1.353  1.00  0.00           C
ATOM   4895  HA  PRO A 460      -9.232  72.227   4.271  1.00  0.00           H
ATOM   4896  HB1 PRO A 460      -6.766  71.487   3.509  1.00  0.00           H
ATOM   4897  HB2 PRO A 460      -6.633  72.986   2.609  1.00  0.00           H
ATOM   4898  HG1 PRO A 460      -7.128  71.388   1.049  1.00  0.00           H
ATOM   4899  HG2 PRO A 460      -8.304  70.583   1.928  1.00  0.00           H
ATOM   4900  HD1 PRO A 460      -8.213  73.568   0.974  1.00  0.00           H
ATOM   4901  HD2 PRO A 460      -9.666  72.405   0.675  1.00  0.00           H
ATOM   4902  N   CYS A 461      -8.018  73.631   5.958  1.00  0.00           N
ATOM   4903  CA  CYS A 461      -7.551  74.449   7.028  1.00  0.00           C
ATOM   4904  C   CYS A 461      -6.103  74.786   6.824  1.00  0.00           C
ATOM   4905  O   CYS A 461      -5.229  73.960   6.642  1.00  0.00           O
ATOM   4906  CB  CYS A 461      -7.633  73.707   8.476  1.00  0.00           C
ATOM   4907  SG  CYS A 461      -9.375  73.656   8.962  1.00  0.00           S
ATOM   4908  HN  CYS A 461      -8.036  72.662   6.196  1.00  0.00           H
ATOM   4909  HA  CYS A 461      -8.130  75.357   6.934  1.00  0.00           H
ATOM   4910  HB1 CYS A 461      -7.034  74.211   9.263  1.00  0.00           H
ATOM   4911  HB2 CYS A 461      -7.149  72.711   8.379  1.00  0.00           H
ATOM   4912  HG1 CYS A 461      -9.036  73.969  10.205  1.00  0.00           H
ATOM   4913  N   PRO A 462      -5.698  76.081   6.982  1.00  0.00           N
ATOM   4914  CA  PRO A 462      -4.358  76.553   6.945  1.00  0.00           C
ATOM   4915  C   PRO A 462      -3.391  75.978   7.995  1.00  0.00           C
ATOM   4916  O   PRO A 462      -3.968  75.404   8.917  1.00  0.00           O
ATOM   4917  CB  PRO A 462      -4.557  78.084   7.191  1.00  0.00           C
ATOM   4918  CG  PRO A 462      -5.812  78.390   6.414  1.00  0.00           C
ATOM   4919  CD  PRO A 462      -6.646  77.179   6.732  1.00  0.00           C
ATOM   4920  HA  PRO A 462      -3.852  76.305   6.024  1.00  0.00           H
ATOM   4921  HB1 PRO A 462      -3.623  78.643   6.967  1.00  0.00           H
ATOM   4922  HB2 PRO A 462      -4.864  78.208   8.252  1.00  0.00           H
ATOM   4923  HG1 PRO A 462      -6.167  79.348   6.851  1.00  0.00           H
ATOM   4924  HG2 PRO A 462      -5.635  78.562   5.331  1.00  0.00           H
ATOM   4925  HD1 PRO A 462      -7.237  77.221   7.672  1.00  0.00           H
ATOM   4926  HD2 PRO A 462      -7.249  77.117   5.801  1.00  0.00           H
ATOM   4927  N   TYR A 463      -2.086  76.089   7.834  1.00  0.00           N
ATOM   4928  CA  TYR A 463      -1.073  75.548   8.722  1.00  0.00           C
ATOM   4929  C   TYR A 463      -1.189  76.176  10.151  1.00  0.00           C
ATOM   4930  O   TYR A 463      -1.000  75.627  11.200  1.00  0.00           O
ATOM   4931  CB  TYR A 463       0.324  75.852   7.980  1.00  0.00           C
ATOM   4932  CG  TYR A 463       0.420  75.250   6.699  1.00  0.00           C
ATOM   4933  CD1 TYR A 463       0.540  76.080   5.532  1.00  0.00           C
ATOM   4934  CD2 TYR A 463       0.582  73.847   6.688  1.00  0.00           C
ATOM   4935  CE1 TYR A 463       0.699  75.462   4.327  1.00  0.00           C
ATOM   4936  CE2 TYR A 463       0.934  73.309   5.445  1.00  0.00           C
ATOM   4937  CZ  TYR A 463       0.847  74.115   4.291  1.00  0.00           C
ATOM   4938  OH  TYR A 463       1.124  73.588   3.078  1.00  0.00           O
ATOM   4939  HN  TYR A 463      -1.754  76.608   7.050  1.00  0.00           H
ATOM   4940  HA  TYR A 463      -1.326  74.498   8.727  1.00  0.00           H
ATOM   4941  HB1 TYR A 463       1.219  75.513   8.545  1.00  0.00           H
ATOM   4942  HB2 TYR A 463       0.372  76.957   7.873  1.00  0.00           H
ATOM   4943  HD1 TYR A 463       0.376  77.145   5.607  1.00  0.00           H
ATOM   4944  HD2 TYR A 463       0.550  73.162   7.522  1.00  0.00           H
ATOM   4945  HE1 TYR A 463       0.955  76.037   3.449  1.00  0.00           H
ATOM   4946  HE2 TYR A 463       1.188  72.267   5.318  1.00  0.00           H
ATOM   4947  HH  TYR A 463       1.473  72.717   3.281  1.00  0.00           H
ATOM   4948  N   GLN A 464      -1.370  77.524  10.150  1.00  0.00           N
ATOM   4949  CA  GLN A 464      -1.703  78.231  11.381  1.00  0.00           C
ATOM   4950  C   GLN A 464      -3.175  77.879  11.989  1.00  0.00           C
ATOM   4951  O   GLN A 464      -3.483  77.990  13.164  1.00  0.00           O
ATOM   4952  CB  GLN A 464      -1.557  79.683  11.093  1.00  0.00           C
ATOM   4953  CG  GLN A 464      -0.080  80.205  10.825  1.00  0.00           C
ATOM   4954  CD  GLN A 464       0.991  79.730  11.820  1.00  0.00           C
ATOM   4955  NE2 GLN A 464       2.047  79.024  11.247  1.00  0.00           N
ATOM   4956  OE1 GLN A 464       0.849  79.875  13.047  1.00  0.00           O
ATOM   4957  HN  GLN A 464      -1.499  78.135   9.373  1.00  0.00           H
ATOM   4958  HA  GLN A 464      -0.990  77.981  12.152  1.00  0.00           H
ATOM   4959  HB1 GLN A 464      -1.865  80.279  11.978  1.00  0.00           H
ATOM   4960  HB2 GLN A 464      -2.230  79.922  10.241  1.00  0.00           H
ATOM   4961  HG1 GLN A 464      -0.175  81.308  10.930  1.00  0.00           H
ATOM   4962  HG2 GLN A 464       0.160  79.841   9.802  1.00  0.00           H
ATOM   4963 1HE2 GLN A 464       2.794  78.672  11.813  1.00  0.00           H
ATOM   4964 2HE2 GLN A 464       2.056  78.837  10.265  1.00  0.00           H
ATOM   4965  N   ALA A 465      -4.019  77.200  11.176  1.00  0.00           N
ATOM   4966  CA  ALA A 465      -5.245  76.683  11.666  1.00  0.00           C
ATOM   4967  C   ALA A 465      -5.248  75.269  12.203  1.00  0.00           C
ATOM   4968  O   ALA A 465      -4.541  74.344  11.850  1.00  0.00           O
ATOM   4969  CB  ALA A 465      -6.316  76.966  10.564  1.00  0.00           C
ATOM   4970  HN  ALA A 465      -3.658  76.833  10.322  1.00  0.00           H
ATOM   4971  HA  ALA A 465      -5.448  77.416  12.433  1.00  0.00           H
ATOM   4972  HB1 ALA A 465      -5.799  76.534   9.681  1.00  0.00           H
ATOM   4973  HB2 ALA A 465      -6.494  78.045  10.368  1.00  0.00           H
ATOM   4974  HB3 ALA A 465      -7.312  76.503  10.728  1.00  0.00           H
ATOM   4975  N   LYS A 466      -6.007  75.036  13.313  1.00  0.00           N
ATOM   4976  CA  LYS A 466      -6.573  73.766  13.689  1.00  0.00           C
ATOM   4977  C   LYS A 466      -7.425  73.144  12.559  1.00  0.00           C
ATOM   4978  O   LYS A 466      -8.128  73.859  11.849  1.00  0.00           O
ATOM   4979  CB  LYS A 466      -7.404  73.814  15.007  1.00  0.00           C
ATOM   4980  CG  LYS A 466      -6.655  74.107  16.293  1.00  0.00           C
ATOM   4981  CD  LYS A 466      -5.547  73.110  16.490  1.00  0.00           C
ATOM   4982  CE  LYS A 466      -4.929  73.294  17.885  1.00  0.00           C
ATOM   4983  NZ  LYS A 466      -3.859  72.298  18.117  1.00  0.00           N
ATOM   4984  HN  LYS A 466      -6.393  75.863  13.716  1.00  0.00           H
ATOM   4985  HA  LYS A 466      -5.717  73.134  13.875  1.00  0.00           H
ATOM   4986  HB1 LYS A 466      -7.787  72.797  15.236  1.00  0.00           H
ATOM   4987  HB2 LYS A 466      -8.290  74.465  14.847  1.00  0.00           H
ATOM   4988  HG1 LYS A 466      -7.263  74.106  17.224  1.00  0.00           H
ATOM   4989  HG2 LYS A 466      -6.349  75.173  16.242  1.00  0.00           H
ATOM   4990  HD1 LYS A 466      -4.670  73.349  15.852  1.00  0.00           H
ATOM   4991  HD2 LYS A 466      -5.977  72.095  16.356  1.00  0.00           H
ATOM   4992  HE1 LYS A 466      -5.724  73.156  18.649  1.00  0.00           H
ATOM   4993  HE2 LYS A 466      -4.562  74.308  18.148  1.00  0.00           H
ATOM   4994  HZ1 LYS A 466      -3.647  72.390  19.131  1.00  0.00           H
ATOM   4995  HZ2 LYS A 466      -2.979  72.485  17.595  1.00  0.00           H
ATOM   4996  HZ3 LYS A 466      -4.119  71.300  17.980  1.00  0.00           H
ATOM   4997  N   ALA A 467      -7.210  71.838  12.337  1.00  0.00           N
ATOM   4998  CA  ALA A 467      -7.736  71.057  11.234  1.00  0.00           C
ATOM   4999  C   ALA A 467      -9.259  70.659  11.464  1.00  0.00           C
ATOM   5000  O   ALA A 467      -9.721  70.749  12.637  1.00  0.00           O
ATOM   5001  CB  ALA A 467      -6.854  69.862  10.842  1.00  0.00           C
ATOM   5002  HN  ALA A 467      -6.564  71.330  12.902  1.00  0.00           H
ATOM   5003  HA  ALA A 467      -7.738  71.694  10.362  1.00  0.00           H
ATOM   5004  HB1 ALA A 467      -5.932  70.283  10.388  1.00  0.00           H
ATOM   5005  HB2 ALA A 467      -7.175  69.057  10.147  1.00  0.00           H
ATOM   5006  HB3 ALA A 467      -6.620  69.352  11.801  1.00  0.00           H
ATOM   5007  N   LYS A 468     -10.021  70.277  10.393  1.00  0.00           N
ATOM   5008  CA  LYS A 468     -11.443  69.952  10.482  1.00  0.00           C
ATOM   5009  C   LYS A 468     -11.813  68.706   9.746  1.00  0.00           C
ATOM   5010  O   LYS A 468     -11.016  68.144   8.987  1.00  0.00           O
ATOM   5011  CB  LYS A 468     -12.372  71.159  10.131  1.00  0.00           C
ATOM   5012  CG  LYS A 468     -12.401  72.349  11.107  1.00  0.00           C
ATOM   5013  CD  LYS A 468     -13.309  73.565  10.813  1.00  0.00           C
ATOM   5014  CE  LYS A 468     -13.011  74.197   9.434  1.00  0.00           C
ATOM   5015  NZ  LYS A 468     -13.962  75.218   8.939  1.00  0.00           N
ATOM   5016  HN  LYS A 468      -9.632  70.146   9.485  1.00  0.00           H
ATOM   5017  HA  LYS A 468     -11.646  69.628  11.492  1.00  0.00           H
ATOM   5018  HB1 LYS A 468     -13.448  70.891  10.216  1.00  0.00           H
ATOM   5019  HB2 LYS A 468     -12.210  71.387   9.056  1.00  0.00           H
ATOM   5020  HG1 LYS A 468     -11.385  72.801  11.083  1.00  0.00           H
ATOM   5021  HG2 LYS A 468     -12.501  72.002  12.158  1.00  0.00           H
ATOM   5022  HD1 LYS A 468     -13.146  74.253  11.670  1.00  0.00           H
ATOM   5023  HD2 LYS A 468     -14.401  73.366  10.864  1.00  0.00           H
ATOM   5024  HE1 LYS A 468     -13.090  73.293   8.792  1.00  0.00           H
ATOM   5025  HE2 LYS A 468     -11.993  74.640   9.432  1.00  0.00           H
ATOM   5026  HZ1 LYS A 468     -14.002  76.045   9.568  1.00  0.00           H
ATOM   5027  HZ2 LYS A 468     -14.960  74.926   8.978  1.00  0.00           H
ATOM   5028  HZ3 LYS A 468     -13.773  75.465   7.946  1.00  0.00           H
ATOM   5029  N   ALA A 469     -12.958  68.120   9.966  1.00  0.00           N
ATOM   5030  CA  ALA A 469     -13.371  67.020   9.216  1.00  0.00           C
ATOM   5031  C   ALA A 469     -13.467  66.985   7.707  1.00  0.00           C
ATOM   5032  O   ALA A 469     -13.940  67.894   7.010  1.00  0.00           O
ATOM   5033  CB  ALA A 469     -14.614  66.296   9.826  1.00  0.00           C
ATOM   5034  HN  ALA A 469     -13.617  68.428  10.648  1.00  0.00           H
ATOM   5035  HA  ALA A 469     -12.594  66.286   9.369  1.00  0.00           H
ATOM   5036  HB1 ALA A 469     -14.417  65.815  10.809  1.00  0.00           H
ATOM   5037  HB2 ALA A 469     -15.050  65.512   9.171  1.00  0.00           H
ATOM   5038  HB3 ALA A 469     -15.414  67.061   9.922  1.00  0.00           H
ATOM   5039  N   ARG A 470     -12.988  65.880   7.176  1.00  0.00           N
ATOM   5040  CA  ARG A 470     -13.278  65.426   5.824  1.00  0.00           C
ATOM   5041  C   ARG A 470     -13.535  63.905   5.695  1.00  0.00           C
ATOM   5042  O   ARG A 470     -13.083  63.115   6.570  1.00  0.00           O
ATOM   5043  CB  ARG A 470     -12.101  65.759   4.937  1.00  0.00           C
ATOM   5044  CG  ARG A 470     -10.844  64.915   5.271  1.00  0.00           C
ATOM   5045  CD  ARG A 470      -9.665  65.215   4.395  1.00  0.00           C
ATOM   5046  NE  ARG A 470      -8.518  64.467   4.942  1.00  0.00           N
ATOM   5047  CZ  ARG A 470      -7.225  64.687   4.747  1.00  0.00           C
ATOM   5048  NH1 ARG A 470      -6.853  65.548   3.808  1.00  0.00           N
ATOM   5049  NH2 ARG A 470      -6.345  63.902   5.313  1.00  0.00           N
ATOM   5050  HN  ARG A 470     -12.369  65.329   7.730  1.00  0.00           H
ATOM   5051  HA  ARG A 470     -14.178  65.957   5.548  1.00  0.00           H
ATOM   5052  HB1 ARG A 470     -11.927  66.850   5.056  1.00  0.00           H
ATOM   5053  HB2 ARG A 470     -12.412  65.650   3.876  1.00  0.00           H
ATOM   5054  HG1 ARG A 470     -10.949  63.816   5.151  1.00  0.00           H
[truncated: 74,360 more chars]
