# Supplementary material for: Structural insight into small molecule action on Frizzleds
Source: Nat Commun. 2020 Jan 21;11:414. doi: 10.1038/s41467-019-14149-3 (PMC6972889; doi:10.1038/s41467-019-14149-3)
Supplement: Supplementary file 19 — Supplementary Data 18 [file 41467_2019_14149_MOESM19_ESM.txt]

HELIX    1   1 SER A  192  ARG A  225  1                                  34
HELIX    2   2 ARG A  232  LEU A  254  1                                  23
HELIX    3   3 SER A  257  ASN A  261  1                                   5
HELIX    4   4 ALA A  281  ARG A  313  1                                  33
HELIX    5   5 VAL A  325  MET A  345  1                                  21
HELIX    6   6 ASP A  365  ARG A  397  1                                  33
HELIX    7   7 GLN A  407  TYR A  457  1                                  51
HELIX    8   8 LEU A  473  VAL A  494  1                                  22
HELIX    9   9 LYS A  497  PHE A  507  1                                  11
ATOM      1  N   ASP A 156     -33.442  94.274  -0.738  1.00  0.00           N
ATOM      2  CA  ASP A 156     -33.148  93.261   0.361  1.00  0.00           C
ATOM      3  C   ASP A 156     -31.665  92.969   0.299  1.00  0.00           C
ATOM      4  O   ASP A 156     -30.921  93.368  -0.607  1.00  0.00           O
ATOM      5  CB  ASP A 156     -34.089  91.973   0.280  1.00  0.00           C
ATOM      6  CG  ASP A 156     -35.466  92.480   0.388  1.00  0.00           C
ATOM      7  OD1 ASP A 156     -36.479  91.711   0.165  1.00  0.00           O
ATOM      8  OD2 ASP A 156     -35.720  93.689   0.805  1.00  0.00           O
ATOM      9  HA  ASP A 156     -33.263  93.783   1.300  1.00  0.00           H
ATOM     10  HB1 ASP A 156     -33.926  91.107   0.957  1.00  0.00           H
ATOM     11  HB2 ASP A 156     -33.894  91.607  -0.751  1.00  0.00           H
ATOM     12  HT1 ASP A 156     -33.285  93.849  -1.674  1.00  0.00           H
ATOM     13  HT2 ASP A 156     -32.797  95.081  -0.605  1.00  0.00           H
ATOM     14  HT3 ASP A 156     -34.407  94.654  -0.659  1.00  0.00           H
ATOM     15  N   ILE A 157     -31.242  91.980   1.126  1.00  0.00           N
ATOM     16  CA  ILE A 157     -29.865  91.455   1.056  1.00  0.00           C
ATOM     17  C   ILE A 157     -29.623  90.481  -0.121  1.00  0.00           C
ATOM     18  O   ILE A 157     -30.433  89.700  -0.565  1.00  0.00           O
ATOM     19  CB  ILE A 157     -29.460  90.773   2.439  1.00  0.00           C
ATOM     20  CG1 ILE A 157     -28.013  90.313   2.643  1.00  0.00           C
ATOM     21  CG2 ILE A 157     -30.390  89.597   2.733  1.00  0.00           C
ATOM     22  CD  ILE A 157     -27.085  91.322   3.290  1.00  0.00           C
ATOM     23  HN  ILE A 157     -31.839  91.732   1.884  1.00  0.00           H
ATOM     24  HA  ILE A 157     -29.139  92.248   0.950  1.00  0.00           H
ATOM     25  HB  ILE A 157     -29.683  91.613   3.131  1.00  0.00           H
ATOM     26 1HG1 ILE A 157     -27.513  89.837   1.772  1.00  0.00           H
ATOM     27 2HG1 ILE A 157     -28.167  89.485   3.368  1.00  0.00           H
ATOM     28 1HG2 ILE A 157     -31.454  89.919   2.728  1.00  0.00           H
ATOM     29 2HG2 ILE A 157     -30.276  89.193   3.761  1.00  0.00           H
ATOM     30 3HG2 ILE A 157     -30.174  88.786   2.006  1.00  0.00           H
ATOM     31  HD1 ILE A 157     -27.520  92.209   3.798  1.00  0.00           H
ATOM     32  HD2 ILE A 157     -26.416  91.713   2.494  1.00  0.00           H
ATOM     33  HD3 ILE A 157     -26.462  90.716   3.982  1.00  0.00           H
ATOM     34  N   GLY A 158     -28.490  90.703  -0.857  1.00  0.00           N
ATOM     35  CA  GLY A 158     -28.004  89.806  -1.921  1.00  0.00           C
ATOM     36  C   GLY A 158     -27.834  88.331  -1.558  1.00  0.00           C
ATOM     37  O   GLY A 158     -27.271  87.957  -0.489  1.00  0.00           O
ATOM     38  HN  GLY A 158     -28.069  91.589  -0.679  1.00  0.00           H
ATOM     39  HA1 GLY A 158     -27.045  90.235  -2.165  1.00  0.00           H
ATOM     40  HA2 GLY A 158     -28.680  89.836  -2.763  1.00  0.00           H
ATOM     41  N   PHE A 159     -28.288  87.460  -2.515  1.00  0.00           N
ATOM     42  CA  PHE A 159     -28.114  86.015  -2.522  1.00  0.00           C
ATOM     43  C   PHE A 159     -26.601  85.729  -2.647  1.00  0.00           C
ATOM     44  O   PHE A 159     -25.979  86.204  -3.582  1.00  0.00           O
ATOM     45  CB  PHE A 159     -29.038  85.301  -3.682  1.00  0.00           C
ATOM     46  CG  PHE A 159     -28.976  83.819  -3.975  1.00  0.00           C
ATOM     47  CD1 PHE A 159     -28.541  82.980  -2.931  1.00  0.00           C
ATOM     48  CD2 PHE A 159     -29.282  83.288  -5.202  1.00  0.00           C
ATOM     49  CE1 PHE A 159     -28.564  81.582  -3.108  1.00  0.00           C
ATOM     50  CE2 PHE A 159     -29.248  81.958  -5.369  1.00  0.00           C
ATOM     51  CZ  PHE A 159     -28.901  81.078  -4.368  1.00  0.00           C
ATOM     52  HN  PHE A 159     -28.834  87.894  -3.227  1.00  0.00           H
ATOM     53  HA  PHE A 159     -28.442  85.717  -1.538  1.00  0.00           H
ATOM     54  HB1 PHE A 159     -28.681  85.808  -4.604  1.00  0.00           H
ATOM     55  HB2 PHE A 159     -30.112  85.546  -3.542  1.00  0.00           H
ATOM     56  HD1 PHE A 159     -28.305  83.445  -1.986  1.00  0.00           H
ATOM     57  HD2 PHE A 159     -29.612  83.920  -6.013  1.00  0.00           H
ATOM     58  HE1 PHE A 159     -28.208  80.909  -2.342  1.00  0.00           H
ATOM     59  HE2 PHE A 159     -29.537  81.495  -6.300  1.00  0.00           H
ATOM     60  HZ  PHE A 159     -28.942  80.009  -4.514  1.00  0.00           H
ATOM     61  N   TRP A 160     -26.080  84.881  -1.750  1.00  0.00           N
ATOM     62  CA  TRP A 160     -24.676  84.645  -1.577  1.00  0.00           C
ATOM     63  C   TRP A 160     -24.502  83.320  -0.870  1.00  0.00           C
ATOM     64  O   TRP A 160     -25.403  82.820  -0.166  1.00  0.00           O
ATOM     65  CB  TRP A 160     -24.017  85.786  -0.732  1.00  0.00           C
ATOM     66  CG  TRP A 160     -22.668  85.635  -0.142  1.00  0.00           C
ATOM     67  CD1 TRP A 160     -21.424  86.001  -0.610  1.00  0.00           C
ATOM     68  CD2 TRP A 160     -22.515  85.144   1.176  1.00  0.00           C
ATOM     69  CE2 TRP A 160     -21.148  85.174   1.464  1.00  0.00           C
ATOM     70  CE3 TRP A 160     -23.456  84.713   2.121  1.00  0.00           C
ATOM     71  NE1 TRP A 160     -20.557  85.670   0.344  1.00  0.00           N
ATOM     72  CZ2 TRP A 160     -20.674  84.796   2.677  1.00  0.00           C
ATOM     73  CZ3 TRP A 160     -22.999  84.475   3.409  1.00  0.00           C
ATOM     74  CH2 TRP A 160     -21.654  84.456   3.656  1.00  0.00           C
ATOM     75  HN  TRP A 160     -26.632  84.463  -1.034  1.00  0.00           H
ATOM     76  HA  TRP A 160     -24.233  84.567  -2.559  1.00  0.00           H
ATOM     77  HB1 TRP A 160     -24.744  85.987   0.085  1.00  0.00           H
ATOM     78  HB2 TRP A 160     -23.943  86.697  -1.364  1.00  0.00           H
ATOM     79  HD1 TRP A 160     -21.252  86.223  -1.653  1.00  0.00           H
ATOM     80  HE1 TRP A 160     -19.610  85.463   0.232  1.00  0.00           H
ATOM     81  HE3 TRP A 160     -24.513  84.722   1.897  1.00  0.00           H
ATOM     82  HZ2 TRP A 160     -19.615  84.764   2.885  1.00  0.00           H
ATOM     83  HZ3 TRP A 160     -23.663  84.387   4.256  1.00  0.00           H
ATOM     84  HH2 TRP A 160     -21.360  84.289   4.682  1.00  0.00           H
ATOM     85  N   CYS A 161     -23.332  82.636  -1.201  1.00  0.00           N
ATOM     86  CA  CYS A 161     -22.872  81.411  -0.596  1.00  0.00           C
ATOM     87  C   CYS A 161     -21.468  81.602  -0.066  1.00  0.00           C
ATOM     88  O   CYS A 161     -20.676  82.444  -0.582  1.00  0.00           O
ATOM     89  CB  CYS A 161     -22.669  80.323  -1.641  1.00  0.00           C
ATOM     90  SG  CYS A 161     -24.161  79.658  -2.336  1.00  0.00           S
ATOM     91  HN  CYS A 161     -22.734  82.913  -1.949  1.00  0.00           H
ATOM     92  HA  CYS A 161     -23.572  81.210   0.202  1.00  0.00           H
ATOM     93  HB1 CYS A 161     -22.006  79.511  -1.275  1.00  0.00           H
ATOM     94  HB2 CYS A 161     -22.219  80.813  -2.531  1.00  0.00           H
ATOM     95  N   PRO A 162     -21.012  80.689   0.869  1.00  0.00           N
ATOM     96  CA  PRO A 162     -19.648  80.413   1.146  1.00  0.00           C
ATOM     97  C   PRO A 162     -18.759  80.205  -0.099  1.00  0.00           C
ATOM     98  O   PRO A 162     -19.275  79.655  -1.073  1.00  0.00           O
ATOM     99  CB  PRO A 162     -19.804  79.237   2.104  1.00  0.00           C
ATOM    100  CG  PRO A 162     -21.094  79.264   2.796  1.00  0.00           C
ATOM    101  CD  PRO A 162     -21.969  79.986   1.748  1.00  0.00           C
ATOM    102  HA  PRO A 162     -19.348  81.315   1.658  1.00  0.00           H
ATOM    103  HB1 PRO A 162     -19.056  79.184   2.924  1.00  0.00           H
ATOM    104  HB2 PRO A 162     -19.665  78.363   1.434  1.00  0.00           H
ATOM    105  HG1 PRO A 162     -21.466  78.229   2.956  1.00  0.00           H
ATOM    106  HG2 PRO A 162     -21.056  79.696   3.819  1.00  0.00           H
ATOM    107  HD1 PRO A 162     -22.550  79.252   1.147  1.00  0.00           H
ATOM    108  HD2 PRO A 162     -22.717  80.632   2.255  1.00  0.00           H
ATOM    109  N   ARG A 163     -17.487  80.779  -0.148  1.00  0.00           N
ATOM    110  CA  ARG A 163     -16.585  80.665  -1.259  1.00  0.00           C
ATOM    111  C   ARG A 163     -16.248  79.299  -1.691  1.00  0.00           C
ATOM    112  O   ARG A 163     -16.082  79.064  -2.858  1.00  0.00           O
ATOM    113  CB  ARG A 163     -15.224  81.429  -1.022  1.00  0.00           C
ATOM    114  CG  ARG A 163     -14.342  81.033   0.185  1.00  0.00           C
ATOM    115  CD  ARG A 163     -13.643  82.261   0.824  1.00  0.00           C
ATOM    116  NE  ARG A 163     -12.697  81.824   1.829  1.00  0.00           N
ATOM    117  CZ  ARG A 163     -12.959  81.684   3.085  1.00  0.00           C
ATOM    118  NH1 ARG A 163     -14.181  81.882   3.551  1.00  0.00           N
ATOM    119  NH2 ARG A 163     -11.959  81.244   3.872  1.00  0.00           N
ATOM    120  HN  ARG A 163     -17.160  81.233   0.677  1.00  0.00           H
ATOM    121  HA  ARG A 163     -17.033  81.213  -2.075  1.00  0.00           H
ATOM    122  HB1 ARG A 163     -15.600  82.471  -0.929  1.00  0.00           H
ATOM    123  HB2 ARG A 163     -14.694  81.497  -1.996  1.00  0.00           H
ATOM    124  HG1 ARG A 163     -13.628  80.236  -0.114  1.00  0.00           H
ATOM    125  HG2 ARG A 163     -15.022  80.481   0.868  1.00  0.00           H
ATOM    126  HD1 ARG A 163     -14.405  83.010   1.132  1.00  0.00           H
ATOM    127  HD2 ARG A 163     -13.003  82.743   0.055  1.00  0.00           H
ATOM    128  HE  ARG A 163     -11.898  81.291   1.551  1.00  0.00           H
ATOM    129 1HH1 ARG A 163     -14.858  82.132   2.859  1.00  0.00           H
ATOM    130 2HH1 ARG A 163     -14.406  81.766   4.519  1.00  0.00           H
ATOM    131 1HH2 ARG A 163     -10.998  81.170   3.608  1.00  0.00           H
ATOM    132 2HH2 ARG A 163     -12.182  81.076   4.833  1.00  0.00           H
HETATM  133  N   HSD A 164     -16.250  78.294  -0.820  1.00  0.00           N
HETATM  134  CA  HSD A 164     -16.085  76.954  -1.342  1.00  0.00           C
HETATM  135  C   HSD A 164     -17.273  76.297  -1.969  1.00  0.00           C
HETATM  136  O   HSD A 164     -17.249  75.086  -2.198  1.00  0.00           O
HETATM  137  CB  HSD A 164     -15.380  76.142  -0.241  1.00  0.00           C
HETATM  138  CG  HSD A 164     -13.986  76.623   0.001  1.00  0.00           C
HETATM  139  CD2 HSD A 164     -12.931  76.545  -0.817  1.00  0.00           C
HETATM  140  ND1 HSD A 164     -13.614  77.290   1.100  1.00  0.00           N
HETATM  141  CE1 HSD A 164     -12.297  77.726   0.859  1.00  0.00           C
HETATM  142  NE2 HSD A 164     -11.898  77.259  -0.227  1.00  0.00           N
HETATM  143  HN  HSD A 164     -16.388  78.409   0.161  1.00  0.00           H
HETATM  144  HA  HSD A 164     -15.348  76.859  -2.126  1.00  0.00           H
HETATM  145  HB1 HSD A 164     -15.324  75.062  -0.489  1.00  0.00           H
HETATM  146  HB2 HSD A 164     -16.002  76.170   0.679  1.00  0.00           H
HETATM  147  HD1 HSD A 164     -14.211  77.613   1.835  1.00  0.00           H
HETATM  148  HD2 HSD A 164     -12.800  76.137  -1.811  1.00  0.00           H
HETATM  149  HE1 HSD A 164     -11.700  78.354   1.522  1.00  0.00           H
ATOM    150  N   LEU A 165     -18.389  77.106  -2.138  1.00  0.00           N
ATOM    151  CA  LEU A 165     -19.730  76.702  -2.567  1.00  0.00           C
ATOM    152  C   LEU A 165     -20.092  77.573  -3.753  1.00  0.00           C
ATOM    153  O   LEU A 165     -19.584  78.754  -3.806  1.00  0.00           O
ATOM    154  CB  LEU A 165     -20.848  76.729  -1.435  1.00  0.00           C
ATOM    155  CG  LEU A 165     -20.622  75.786  -0.244  1.00  0.00           C
ATOM    156  CD1 LEU A 165     -21.633  75.812   0.894  1.00  0.00           C
ATOM    157  CD2 LEU A 165     -20.393  74.305  -0.734  1.00  0.00           C
ATOM    158  HN  LEU A 165     -18.232  78.086  -2.053  1.00  0.00           H
ATOM    159  HA  LEU A 165     -19.665  75.757  -3.086  1.00  0.00           H
ATOM    160  HB1 LEU A 165     -21.846  76.461  -1.842  1.00  0.00           H
ATOM    161  HB2 LEU A 165     -20.939  77.739  -0.981  1.00  0.00           H
ATOM    162  HG  LEU A 165     -19.664  76.085   0.234  1.00  0.00           H
ATOM    163 1HD1 LEU A 165     -22.668  75.686   0.509  1.00  0.00           H
ATOM    164 2HD1 LEU A 165     -21.479  76.648   1.609  1.00  0.00           H
ATOM    165 3HD1 LEU A 165     -21.399  74.921   1.514  1.00  0.00           H
ATOM    166 1HD2 LEU A 165     -19.541  74.329  -1.446  1.00  0.00           H
ATOM    167 2HD2 LEU A 165     -21.332  73.945  -1.207  1.00  0.00           H
ATOM    168 3HD2 LEU A 165     -20.130  73.645   0.120  1.00  0.00           H
ATOM    169  N   LYS A 166     -20.966  77.075  -4.698  1.00  0.00           N
ATOM    170  CA  LYS A 166     -21.708  77.693  -5.818  1.00  0.00           C
ATOM    171  C   LYS A 166     -23.201  77.735  -5.472  1.00  0.00           C
ATOM    172  O   LYS A 166     -23.685  76.824  -4.831  1.00  0.00           O
ATOM    173  CB  LYS A 166     -21.365  76.835  -7.114  1.00  0.00           C
ATOM    174  CG  LYS A 166     -19.881  76.438  -7.312  1.00  0.00           C
ATOM    175  CD  LYS A 166     -18.777  77.532  -7.453  1.00  0.00           C
ATOM    176  CE  LYS A 166     -18.980  78.638  -8.540  1.00  0.00           C
ATOM    177  NZ  LYS A 166     -18.015  79.688  -8.341  1.00  0.00           N
ATOM    178  HN  LYS A 166     -21.143  76.093  -4.680  1.00  0.00           H
ATOM    179  HA  LYS A 166     -21.320  78.697  -5.904  1.00  0.00           H
ATOM    180  HB1 LYS A 166     -21.752  77.516  -7.901  1.00  0.00           H
ATOM    181  HB2 LYS A 166     -22.018  75.938  -7.074  1.00  0.00           H
ATOM    182  HG1 LYS A 166     -19.769  75.808  -8.220  1.00  0.00           H
ATOM    183  HG2 LYS A 166     -19.528  75.737  -6.525  1.00  0.00           H
ATOM    184  HD1 LYS A 166     -17.824  76.982  -7.604  1.00  0.00           H
ATOM    185  HD2 LYS A 166     -18.777  78.036  -6.464  1.00  0.00           H
ATOM    186  HE1 LYS A 166     -20.013  79.044  -8.568  1.00  0.00           H
ATOM    187  HE2 LYS A 166     -18.805  78.114  -9.503  1.00  0.00           H
ATOM    188  HZ1 LYS A 166     -18.139  80.284  -9.184  1.00  0.00           H
ATOM    189  HZ2 LYS A 166     -17.042  79.328  -8.264  1.00  0.00           H
ATOM    190  HZ3 LYS A 166     -18.272  80.293  -7.534  1.00  0.00           H
ATOM    191  N   THR A 167     -23.929  78.833  -5.874  1.00  0.00           N
ATOM    192  CA  THR A 167     -25.350  79.009  -5.734  1.00  0.00           C
ATOM    193  C   THR A 167     -26.199  77.957  -6.493  1.00  0.00           C
ATOM    194  O   THR A 167     -25.741  77.449  -7.540  1.00  0.00           O
ATOM    195  CB  THR A 167     -25.710  80.371  -6.308  1.00  0.00           C
ATOM    196  CG2 THR A 167     -25.312  81.544  -5.375  1.00  0.00           C
ATOM    197  OG1 THR A 167     -25.163  80.602  -7.621  1.00  0.00           O
ATOM    198  HN  THR A 167     -23.528  79.686  -6.204  1.00  0.00           H
ATOM    199  HA  THR A 167     -25.649  79.049  -4.696  1.00  0.00           H
ATOM    200  HB  THR A 167     -26.786  80.382  -6.584  1.00  0.00           H
ATOM    201  HG1 THR A 167     -25.869  81.189  -7.903  1.00  0.00           H
ATOM    202 1HG2 THR A 167     -24.229  81.443  -5.150  1.00  0.00           H
ATOM    203 2HG2 THR A 167     -25.934  81.561  -4.454  1.00  0.00           H
ATOM    204 3HG2 THR A 167     -25.537  82.518  -5.860  1.00  0.00           H
ATOM    205  N   SER A 168     -27.407  77.570  -5.996  1.00  0.00           N
ATOM    206  CA  SER A 168     -28.043  76.357  -6.410  1.00  0.00           C
ATOM    207  C   SER A 168     -29.537  76.770  -6.501  1.00  0.00           C
ATOM    208  O   SER A 168     -30.065  77.328  -5.563  1.00  0.00           O
ATOM    209  CB  SER A 168     -27.946  75.286  -5.264  1.00  0.00           C
ATOM    210  OG  SER A 168     -28.343  73.921  -5.708  1.00  0.00           O
ATOM    211  HN  SER A 168     -27.720  78.000  -5.153  1.00  0.00           H
ATOM    212  HA  SER A 168     -27.748  76.119  -7.422  1.00  0.00           H
ATOM    213  HB1 SER A 168     -28.497  75.708  -4.396  1.00  0.00           H
ATOM    214  HB2 SER A 168     -26.878  75.219  -4.967  1.00  0.00           H
ATOM    215  HG1 SER A 168     -29.192  73.672  -5.334  1.00  0.00           H
ATOM    216  N   GLY A 169     -30.197  76.453  -7.600  1.00  0.00           N
ATOM    217  CA  GLY A 169     -31.586  76.777  -7.936  1.00  0.00           C
ATOM    218  C   GLY A 169     -32.698  75.983  -7.258  1.00  0.00           C
ATOM    219  O   GLY A 169     -32.427  75.373  -6.220  1.00  0.00           O
ATOM    220  HN  GLY A 169     -29.820  75.792  -8.244  1.00  0.00           H
ATOM    221  HA1 GLY A 169     -31.766  76.775  -9.001  1.00  0.00           H
ATOM    222  HA2 GLY A 169     -31.698  77.786  -7.571  1.00  0.00           H
ATOM    223  N   GLY A 170     -33.916  75.895  -7.887  1.00  0.00           N
ATOM    224  CA  GLY A 170     -34.815  74.829  -7.442  1.00  0.00           C
ATOM    225  C   GLY A 170     -35.754  75.214  -6.305  1.00  0.00           C
ATOM    226  O   GLY A 170     -35.649  76.234  -5.706  1.00  0.00           O
ATOM    227  HN  GLY A 170     -34.181  76.431  -8.685  1.00  0.00           H
ATOM    228  HA1 GLY A 170     -34.276  73.948  -7.123  1.00  0.00           H
ATOM    229  HA2 GLY A 170     -35.439  74.656  -8.308  1.00  0.00           H
ATOM    230  N   GLN A 171     -36.635  74.229  -5.942  1.00  0.00           N
ATOM    231  CA  GLN A 171     -37.369  74.111  -4.801  1.00  0.00           C
ATOM    232  C   GLN A 171     -36.500  73.926  -3.496  1.00  0.00           C
ATOM    233  O   GLN A 171     -35.389  73.370  -3.665  1.00  0.00           O
ATOM    234  CB  GLN A 171     -38.560  73.109  -5.009  1.00  0.00           C
ATOM    235  CG  GLN A 171     -39.346  73.375  -6.320  1.00  0.00           C
ATOM    236  CD  GLN A 171     -40.207  74.618  -6.325  1.00  0.00           C
ATOM    237  NE2 GLN A 171     -40.614  75.146  -7.503  1.00  0.00           N
ATOM    238  OE1 GLN A 171     -40.673  75.152  -5.283  1.00  0.00           O
ATOM    239  HN  GLN A 171     -36.725  73.386  -6.468  1.00  0.00           H
ATOM    240  HA  GLN A 171     -37.812  75.085  -4.656  1.00  0.00           H
ATOM    241  HB1 GLN A 171     -39.347  73.147  -4.227  1.00  0.00           H
ATOM    242  HB2 GLN A 171     -38.108  72.096  -5.064  1.00  0.00           H
ATOM    243  HG1 GLN A 171     -40.000  72.479  -6.385  1.00  0.00           H
ATOM    244  HG2 GLN A 171     -38.688  73.312  -7.213  1.00  0.00           H
ATOM    245 1HE2 GLN A 171     -41.173  75.972  -7.573  1.00  0.00           H
ATOM    246 2HE2 GLN A 171     -40.199  74.816  -8.351  1.00  0.00           H
ATOM    247  N   GLY A 172     -36.958  74.513  -2.398  1.00  0.00           N
ATOM    248  CA  GLY A 172     -36.462  74.508  -1.098  1.00  0.00           C
ATOM    249  C   GLY A 172     -35.480  73.344  -0.809  1.00  0.00           C
ATOM    250  O   GLY A 172     -35.782  72.143  -0.994  1.00  0.00           O
ATOM    251  HN  GLY A 172     -37.747  75.114  -2.498  1.00  0.00           H
ATOM    252  HA1 GLY A 172     -37.319  74.338  -0.463  1.00  0.00           H
ATOM    253  HA2 GLY A 172     -35.877  75.404  -0.951  1.00  0.00           H
ATOM    254  N   TYR A 173     -34.178  73.624  -0.516  1.00  0.00           N
ATOM    255  CA  TYR A 173     -33.056  72.694  -0.411  1.00  0.00           C
ATOM    256  C   TYR A 173     -32.007  73.252   0.595  1.00  0.00           C
ATOM    257  O   TYR A 173     -31.652  74.412   0.591  1.00  0.00           O
ATOM    258  CB  TYR A 173     -32.534  72.517  -1.875  1.00  0.00           C
ATOM    259  CG  TYR A 173     -31.030  72.307  -2.012  1.00  0.00           C
ATOM    260  CD1 TYR A 173     -30.169  73.325  -2.079  1.00  0.00           C
ATOM    261  CD2 TYR A 173     -30.616  70.986  -2.013  1.00  0.00           C
ATOM    262  CE1 TYR A 173     -28.793  73.108  -2.117  1.00  0.00           C
ATOM    263  CE2 TYR A 173     -29.268  70.717  -1.820  1.00  0.00           C
ATOM    264  CZ  TYR A 173     -28.324  71.754  -1.935  1.00  0.00           C
ATOM    265  OH  TYR A 173     -26.925  71.509  -1.852  1.00  0.00           O
ATOM    266  HN  TYR A 173     -33.750  74.526  -0.509  1.00  0.00           H
ATOM    267  HA  TYR A 173     -33.411  71.777   0.035  1.00  0.00           H
ATOM    268  HB1 TYR A 173     -32.861  73.382  -2.490  1.00  0.00           H
ATOM    269  HB2 TYR A 173     -33.105  71.698  -2.360  1.00  0.00           H
ATOM    270  HD1 TYR A 173     -30.525  74.344  -2.095  1.00  0.00           H
ATOM    271  HD2 TYR A 173     -31.399  70.249  -1.912  1.00  0.00           H
ATOM    272  HE1 TYR A 173     -28.181  73.985  -2.271  1.00  0.00           H
ATOM    273  HE2 TYR A 173     -28.903  69.701  -1.766  1.00  0.00           H
ATOM    274  HH  TYR A 173     -26.420  72.315  -1.724  1.00  0.00           H
ATOM    275  N   LYS A 174     -31.429  72.357   1.467  1.00  0.00           N
ATOM    276  CA  LYS A 174     -30.340  72.785   2.383  1.00  0.00           C
ATOM    277  C   LYS A 174     -29.286  71.726   2.422  1.00  0.00           C
ATOM    278  O   LYS A 174     -29.499  70.523   2.271  1.00  0.00           O
ATOM    279  CB  LYS A 174     -30.959  72.873   3.778  1.00  0.00           C
ATOM    280  CG  LYS A 174     -30.026  73.308   5.011  1.00  0.00           C
ATOM    281  CD  LYS A 174     -30.756  73.034   6.358  1.00  0.00           C
ATOM    282  CE  LYS A 174     -32.125  73.670   6.591  1.00  0.00           C
ATOM    283  NZ  LYS A 174     -32.032  75.125   6.339  1.00  0.00           N
ATOM    284  HN  LYS A 174     -31.593  71.373   1.445  1.00  0.00           H
ATOM    285  HA  LYS A 174     -29.889  73.685   1.994  1.00  0.00           H
ATOM    286  HB1 LYS A 174     -31.489  71.973   4.158  1.00  0.00           H
ATOM    287  HB2 LYS A 174     -31.794  73.584   3.596  1.00  0.00           H
ATOM    288  HG1 LYS A 174     -29.805  74.380   4.817  1.00  0.00           H
ATOM    289  HG2 LYS A 174     -29.068  72.747   4.985  1.00  0.00           H
ATOM    290  HD1 LYS A 174     -30.044  73.360   7.145  1.00  0.00           H
ATOM    291  HD2 LYS A 174     -31.022  71.955   6.386  1.00  0.00           H
ATOM    292  HE1 LYS A 174     -32.385  73.456   7.649  1.00  0.00           H
ATOM    293  HE2 LYS A 174     -32.831  73.173   5.892  1.00  0.00           H
ATOM    294  HZ1 LYS A 174     -33.029  75.390   6.471  1.00  0.00           H
ATOM    295  HZ2 LYS A 174     -31.829  75.284   5.331  1.00  0.00           H
ATOM    296  HZ3 LYS A 174     -31.451  75.701   6.980  1.00  0.00           H
ATOM    297  N   PHE A 175     -27.977  72.119   2.649  1.00  0.00           N
ATOM    298  CA  PHE A 175     -26.858  71.240   2.768  1.00  0.00           C
ATOM    299  C   PHE A 175     -25.884  71.741   3.747  1.00  0.00           C
ATOM    300  O   PHE A 175     -25.459  72.893   3.735  1.00  0.00           O
ATOM    301  CB  PHE A 175     -26.172  71.198   1.372  1.00  0.00           C
ATOM    302  CG  PHE A 175     -24.851  70.572   1.208  1.00  0.00           C
ATOM    303  CD1 PHE A 175     -23.578  71.180   1.468  1.00  0.00           C
ATOM    304  CD2 PHE A 175     -24.888  69.199   0.864  1.00  0.00           C
ATOM    305  CE1 PHE A 175     -22.408  70.450   1.199  1.00  0.00           C
ATOM    306  CE2 PHE A 175     -23.696  68.413   0.657  1.00  0.00           C
ATOM    307  CZ  PHE A 175     -22.461  69.069   0.745  1.00  0.00           C
ATOM    308  HN  PHE A 175     -27.755  73.089   2.711  1.00  0.00           H
ATOM    309  HA  PHE A 175     -27.082  70.232   3.088  1.00  0.00           H
ATOM    310  HB1 PHE A 175     -26.016  72.235   1.008  1.00  0.00           H
ATOM    311  HB2 PHE A 175     -26.845  70.671   0.662  1.00  0.00           H
ATOM    312  HD1 PHE A 175     -23.611  72.206   1.804  1.00  0.00           H
ATOM    313  HD2 PHE A 175     -25.783  68.661   0.588  1.00  0.00           H
ATOM    314  HE1 PHE A 175     -21.427  70.853   1.402  1.00  0.00           H
ATOM    315  HE2 PHE A 175     -23.781  67.381   0.351  1.00  0.00           H
ATOM    316  HZ  PHE A 175     -21.541  68.583   0.459  1.00  0.00           H
ATOM    317  N   LEU A 176     -25.601  70.997   4.830  1.00  0.00           N
ATOM    318  CA  LEU A 176     -24.642  71.363   5.783  1.00  0.00           C
ATOM    319  C   LEU A 176     -25.130  72.493   6.614  1.00  0.00           C
ATOM    320  O   LEU A 176     -24.331  73.095   7.293  1.00  0.00           O
ATOM    321  CB  LEU A 176     -23.165  71.685   5.288  1.00  0.00           C
ATOM    322  CG  LEU A 176     -22.415  70.569   4.545  1.00  0.00           C
ATOM    323  CD1 LEU A 176     -20.960  71.129   4.300  1.00  0.00           C
ATOM    324  CD2 LEU A 176     -22.415  69.251   5.361  1.00  0.00           C
ATOM    325  HN  LEU A 176     -25.871  70.068   5.071  1.00  0.00           H
ATOM    326  HA  LEU A 176     -24.549  70.523   6.456  1.00  0.00           H
ATOM    327  HB1 LEU A 176     -22.451  72.003   6.077  1.00  0.00           H
ATOM    328  HB2 LEU A 176     -23.159  72.551   4.593  1.00  0.00           H
ATOM    329  HG  LEU A 176     -22.809  70.260   3.553  1.00  0.00           H
ATOM    330 1HD1 LEU A 176     -20.387  70.267   3.895  1.00  0.00           H
ATOM    331 2HD1 LEU A 176     -20.552  71.569   5.234  1.00  0.00           H
ATOM    332 3HD1 LEU A 176     -21.041  71.866   3.472  1.00  0.00           H
ATOM    333 1HD2 LEU A 176     -21.877  68.423   4.851  1.00  0.00           H
ATOM    334 2HD2 LEU A 176     -23.457  68.904   5.531  1.00  0.00           H
ATOM    335 3HD2 LEU A 176     -21.978  69.375   6.375  1.00  0.00           H
ATOM    336  N   GLY A 177     -26.420  72.779   6.598  1.00  0.00           N
ATOM    337  CA  GLY A 177     -27.094  73.919   7.171  1.00  0.00           C
ATOM    338  C   GLY A 177     -27.114  75.132   6.337  1.00  0.00           C
ATOM    339  O   GLY A 177     -27.575  76.236   6.663  1.00  0.00           O
ATOM    340  HN  GLY A 177     -26.943  72.270   5.920  1.00  0.00           H
ATOM    341  HA1 GLY A 177     -26.619  74.079   8.127  1.00  0.00           H
ATOM    342  HA2 GLY A 177     -28.101  73.609   7.404  1.00  0.00           H
ATOM    343  N   ILE A 178     -26.597  74.958   5.098  1.00  0.00           N
ATOM    344  CA  ILE A 178     -26.508  75.987   4.126  1.00  0.00           C
ATOM    345  C   ILE A 178     -27.489  75.831   3.032  1.00  0.00           C
ATOM    346  O   ILE A 178     -27.481  74.884   2.244  1.00  0.00           O
ATOM    347  CB  ILE A 178     -25.117  76.244   3.602  1.00  0.00           C
ATOM    348  CG1 ILE A 178     -24.023  76.496   4.680  1.00  0.00           C
ATOM    349  CG2 ILE A 178     -25.100  77.406   2.597  1.00  0.00           C
ATOM    350  CD  ILE A 178     -24.126  77.785   5.498  1.00  0.00           C
ATOM    351  HN  ILE A 178     -25.965  74.193   5.007  1.00  0.00           H
ATOM    352  HA  ILE A 178     -26.734  76.913   4.634  1.00  0.00           H
ATOM    353  HB  ILE A 178     -24.846  75.356   2.992  1.00  0.00           H
ATOM    354 1HG1 ILE A 178     -22.998  76.385   4.266  1.00  0.00           H
ATOM    355 2HG1 ILE A 178     -24.106  75.607   5.340  1.00  0.00           H
ATOM    356 1HG2 ILE A 178     -24.114  77.631   2.138  1.00  0.00           H
ATOM    357 2HG2 ILE A 178     -25.390  78.358   3.093  1.00  0.00           H
ATOM    358 3HG2 ILE A 178     -25.862  77.281   1.798  1.00  0.00           H
ATOM    359  HD1 ILE A 178     -24.319  78.640   4.816  1.00  0.00           H
ATOM    360  HD2 ILE A 178     -23.236  77.943   6.145  1.00  0.00           H
ATOM    361  HD3 ILE A 178     -25.013  77.662   6.154  1.00  0.00           H
ATOM    362  N   ASP A 179     -28.490  76.737   3.064  1.00  0.00           N
ATOM    363  CA  ASP A 179     -29.539  76.983   2.091  1.00  0.00           C
ATOM    364  C   ASP A 179     -28.972  77.458   0.760  1.00  0.00           C
ATOM    365  O   ASP A 179     -28.090  78.299   0.708  1.00  0.00           O
ATOM    366  CB  ASP A 179     -30.604  77.938   2.673  1.00  0.00           C
ATOM    367  CG  ASP A 179     -31.110  77.297   3.979  1.00  0.00           C
ATOM    368  OD1 ASP A 179     -31.737  76.247   3.856  1.00  0.00           O
ATOM    369  OD2 ASP A 179     -31.052  77.910   5.077  1.00  0.00           O
ATOM    370  HN  ASP A 179     -28.600  77.355   3.840  1.00  0.00           H
ATOM    371  HA  ASP A 179     -30.007  76.011   2.027  1.00  0.00           H
ATOM    372  HB1 ASP A 179     -31.518  78.020   2.046  1.00  0.00           H
ATOM    373  HB2 ASP A 179     -30.345  78.999   2.878  1.00  0.00           H
ATOM    374  N   GLN A 180     -29.646  76.986  -0.284  1.00  0.00           N
ATOM    375  CA  GLN A 180     -29.489  77.332  -1.682  1.00  0.00           C
ATOM    376  C   GLN A 180     -28.076  77.321  -2.184  1.00  0.00           C
ATOM    377  O   GLN A 180     -27.753  78.049  -3.162  1.00  0.00           O
ATOM    378  CB  GLN A 180     -30.253  78.671  -1.997  1.00  0.00           C
ATOM    379  CG  GLN A 180     -31.793  78.618  -1.676  1.00  0.00           C
ATOM    380  CD  GLN A 180     -32.607  77.367  -2.004  1.00  0.00           C
ATOM    381  NE2 GLN A 180     -32.750  77.012  -3.336  1.00  0.00           N
ATOM    382  OE1 GLN A 180     -33.137  76.682  -1.082  1.00  0.00           O
ATOM    383  HN  GLN A 180     -30.428  76.400  -0.087  1.00  0.00           H
ATOM    384  HA  GLN A 180     -29.950  76.631  -2.361  1.00  0.00           H
ATOM    385  HB1 GLN A 180     -30.194  78.963  -3.068  1.00  0.00           H
ATOM    386  HB2 GLN A 180     -29.795  79.536  -1.473  1.00  0.00           H
ATOM    387  HG1 GLN A 180     -32.352  79.489  -2.081  1.00  0.00           H
ATOM    388  HG2 GLN A 180     -31.821  78.679  -0.567  1.00  0.00           H
ATOM    389 1HE2 GLN A 180     -33.317  76.240  -3.624  1.00  0.00           H
ATOM    390 2HE2 GLN A 180     -32.135  77.490  -3.963  1.00  0.00           H
ATOM    391  N   CYS A 181     -27.162  76.387  -1.725  1.00  0.00           N
ATOM    392  CA  CYS A 181     -25.803  76.353  -2.224  1.00  0.00           C
ATOM    393  C   CYS A 181     -25.325  74.951  -2.385  1.00  0.00           C
ATOM    394  O   CYS A 181     -25.797  74.029  -1.723  1.00  0.00           O
ATOM    395  CB  CYS A 181     -24.866  77.075  -1.275  1.00  0.00           C
ATOM    396  SG  CYS A 181     -25.236  78.836  -0.942  1.00  0.00           S
ATOM    397  HN  CYS A 181     -27.409  75.752  -0.996  1.00  0.00           H
ATOM    398  HA  CYS A 181     -25.663  77.008  -3.070  1.00  0.00           H
ATOM    399  HB1 CYS A 181     -23.874  77.012  -1.771  1.00  0.00           H
ATOM    400  HB2 CYS A 181     -24.883  76.567  -0.287  1.00  0.00           H
ATOM    401  N   ALA A 182     -24.426  74.663  -3.292  1.00  0.00           N
ATOM    402  CA  ALA A 182     -23.937  73.358  -3.463  1.00  0.00           C
ATOM    403  C   ALA A 182     -22.413  73.348  -3.811  1.00  0.00           C
ATOM    404  O   ALA A 182     -21.916  74.389  -4.278  1.00  0.00           O
ATOM    405  CB  ALA A 182     -24.753  72.736  -4.560  1.00  0.00           C
ATOM    406  HN  ALA A 182     -24.138  75.415  -3.879  1.00  0.00           H
ATOM    407  HA  ALA A 182     -23.995  72.787  -2.549  1.00  0.00           H
ATOM    408  HB1 ALA A 182     -24.716  73.406  -5.447  1.00  0.00           H
ATOM    409  HB2 ALA A 182     -25.803  72.662  -4.205  1.00  0.00           H
ATOM    410  HB3 ALA A 182     -24.395  71.710  -4.789  1.00  0.00           H
ATOM    411  N   PRO A 183     -21.562  72.259  -3.556  1.00  0.00           N
ATOM    412  CA  PRO A 183     -20.117  72.320  -3.769  1.00  0.00           C
ATOM    413  C   PRO A 183     -19.826  71.963  -5.233  1.00  0.00           C
ATOM    414  O   PRO A 183     -20.758  71.413  -5.840  1.00  0.00           O
ATOM    415  CB  PRO A 183     -19.534  71.341  -2.793  1.00  0.00           C
ATOM    416  CG  PRO A 183     -20.644  70.324  -2.606  1.00  0.00           C
ATOM    417  CD  PRO A 183     -21.900  71.259  -2.575  1.00  0.00           C
ATOM    418  HA  PRO A 183     -19.700  73.302  -3.602  1.00  0.00           H
ATOM    419  HB1 PRO A 183     -19.360  71.838  -1.814  1.00  0.00           H
ATOM    420  HB2 PRO A 183     -18.618  70.850  -3.186  1.00  0.00           H
ATOM    421  HG1 PRO A 183     -20.755  69.654  -3.485  1.00  0.00           H
ATOM    422  HG2 PRO A 183     -20.541  69.693  -1.697  1.00  0.00           H
ATOM    423  HD1 PRO A 183     -22.873  70.763  -2.780  1.00  0.00           H
ATOM    424  HD2 PRO A 183     -22.028  71.784  -1.605  1.00  0.00           H
ATOM    425  N   PRO A 184     -18.741  72.288  -5.861  1.00  0.00           N
ATOM    426  CA  PRO A 184     -18.323  71.650  -7.115  1.00  0.00           C
ATOM    427  C   PRO A 184     -18.248  70.107  -6.936  1.00  0.00           C
ATOM    428  O   PRO A 184     -18.041  69.647  -5.782  1.00  0.00           O
ATOM    429  CB  PRO A 184     -16.916  72.347  -7.362  1.00  0.00           C
ATOM    430  CG  PRO A 184     -17.052  73.700  -6.696  1.00  0.00           C
ATOM    431  CD  PRO A 184     -17.759  73.289  -5.412  1.00  0.00           C
ATOM    432  HA  PRO A 184     -19.061  71.885  -7.867  1.00  0.00           H
ATOM    433  HB1 PRO A 184     -16.624  72.456  -8.430  1.00  0.00           H
ATOM    434  HB2 PRO A 184     -16.119  71.705  -6.931  1.00  0.00           H
ATOM    435  HG1 PRO A 184     -16.028  74.122  -6.613  1.00  0.00           H
ATOM    436  HG2 PRO A 184     -17.598  74.432  -7.329  1.00  0.00           H
ATOM    437  HD1 PRO A 184     -17.117  72.735  -4.695  1.00  0.00           H
ATOM    438  HD2 PRO A 184     -18.173  74.205  -4.939  1.00  0.00           H
ATOM    439  N   CYS A 185     -18.336  69.278  -7.992  1.00  0.00           N
ATOM    440  CA  CYS A 185     -17.976  67.880  -7.964  1.00  0.00           C
ATOM    441  C   CYS A 185     -16.481  67.610  -7.698  1.00  0.00           C
ATOM    442  O   CYS A 185     -16.154  66.802  -6.825  1.00  0.00           O
ATOM    443  CB  CYS A 185     -18.641  67.070  -9.131  1.00  0.00           C
ATOM    444  SG  CYS A 185     -18.484  65.287  -8.932  1.00  0.00           S
ATOM    445  HN  CYS A 185     -18.448  69.618  -8.924  1.00  0.00           H
ATOM    446  HA  CYS A 185     -18.351  67.499  -7.025  1.00  0.00           H
ATOM    447  HB1 CYS A 185     -18.310  67.389 -10.143  1.00  0.00           H
ATOM    448  HB2 CYS A 185     -19.739  67.238  -9.086  1.00  0.00           H
ATOM    449  N   PRO A 186     -15.651  68.407  -8.367  1.00  0.00           N
ATOM    450  CA  PRO A 186     -14.272  68.712  -8.060  1.00  0.00           C
ATOM    451  C   PRO A 186     -14.024  69.022  -6.576  1.00  0.00           C
ATOM    452  O   PRO A 186     -14.175  70.138  -6.181  1.00  0.00           O
ATOM    453  CB  PRO A 186     -13.959  69.851  -9.019  1.00  0.00           C
ATOM    454  CG  PRO A 186     -14.640  69.251 -10.342  1.00  0.00           C
ATOM    455  CD  PRO A 186     -15.947  68.703  -9.844  1.00  0.00           C
ATOM    456  HA  PRO A 186     -13.738  67.782  -8.186  1.00  0.00           H
ATOM    457  HB1 PRO A 186     -12.856  69.976  -9.046  1.00  0.00           H
ATOM    458  HB2 PRO A 186     -14.467  70.812  -8.793  1.00  0.00           H
ATOM    459  HG1 PRO A 186     -14.811  70.101 -11.035  1.00  0.00           H
ATOM    460  HG2 PRO A 186     -14.017  68.477 -10.839  1.00  0.00           H
ATOM    461  HD1 PRO A 186     -16.754  69.465  -9.895  1.00  0.00           H
ATOM    462  HD2 PRO A 186     -16.271  67.762 -10.338  1.00  0.00           H
ATOM    463  N   ASN A 187     -13.627  68.013  -5.801  1.00  0.00           N
ATOM    464  CA  ASN A 187     -13.648  68.144  -4.304  1.00  0.00           C
ATOM    465  C   ASN A 187     -12.320  68.745  -3.925  1.00  0.00           C
ATOM    466  O   ASN A 187     -11.312  68.161  -4.292  1.00  0.00           O
ATOM    467  CB  ASN A 187     -14.017  66.769  -3.623  1.00  0.00           C
ATOM    468  CG  ASN A 187     -14.158  66.974  -2.098  1.00  0.00           C
ATOM    469  ND2 ASN A 187     -14.690  65.957  -1.395  1.00  0.00           N
ATOM    470  OD1 ASN A 187     -13.704  67.980  -1.471  1.00  0.00           O
ATOM    471  HN  ASN A 187     -13.456  67.134  -6.240  1.00  0.00           H
ATOM    472  HA  ASN A 187     -14.401  68.858  -4.006  1.00  0.00           H
ATOM    473  HB1 ASN A 187     -13.213  66.021  -3.787  1.00  0.00           H
ATOM    474  HB2 ASN A 187     -14.960  66.298  -3.974  1.00  0.00           H
ATOM    475 1HD2 ASN A 187     -14.834  66.104  -0.416  1.00  0.00           H
ATOM    476 2HD2 ASN A 187     -14.814  65.074  -1.849  1.00  0.00           H
ATOM    477  N   MET A 188     -12.253  69.864  -3.217  1.00  0.00           N
ATOM    478  CA  MET A 188     -11.006  70.547  -2.927  1.00  0.00           C
ATOM    479  C   MET A 188     -10.304  69.957  -1.678  1.00  0.00           C
ATOM    480  O   MET A 188      -9.180  70.355  -1.293  1.00  0.00           O
ATOM    481  CB  MET A 188     -11.400  72.076  -2.698  1.00  0.00           C
ATOM    482  CG  MET A 188     -11.900  72.667  -4.024  1.00  0.00           C
ATOM    483  SD  MET A 188     -12.922  74.294  -3.944  1.00  0.00           S
ATOM    484  CE  MET A 188     -14.375  73.470  -3.282  1.00  0.00           C
ATOM    485  HN  MET A 188     -13.068  70.317  -2.866  1.00  0.00           H
ATOM    486  HA  MET A 188     -10.298  70.418  -3.731  1.00  0.00           H
ATOM    487  HB1 MET A 188     -10.488  72.687  -2.526  1.00  0.00           H
ATOM    488  HB2 MET A 188     -12.072  72.138  -1.815  1.00  0.00           H
ATOM    489  HG1 MET A 188     -12.479  71.924  -4.614  1.00  0.00           H
ATOM    490  HG2 MET A 188     -10.988  72.840  -4.634  1.00  0.00           H
ATOM    491  HE1 MET A 188     -15.183  74.231  -3.250  1.00  0.00           H
ATOM    492  HE2 MET A 188     -14.278  73.137  -2.227  1.00  0.00           H
ATOM    493  HE3 MET A 188     -14.629  72.583  -3.901  1.00  0.00           H
ATOM    494  N   TYR A 189     -10.932  69.060  -0.995  1.00  0.00           N
ATOM    495  CA  TYR A 189     -10.361  68.308   0.097  1.00  0.00           C
ATOM    496  C   TYR A 189      -9.518  67.127  -0.355  1.00  0.00           C
ATOM    497  O   TYR A 189      -8.794  66.446   0.424  1.00  0.00           O
ATOM    498  CB  TYR A 189     -11.449  67.727   1.054  1.00  0.00           C
ATOM    499  CG  TYR A 189     -12.026  68.861   1.833  1.00  0.00           C
ATOM    500  CD1 TYR A 189     -13.410  69.265   1.652  1.00  0.00           C
ATOM    501  CD2 TYR A 189     -11.318  69.449   2.861  1.00  0.00           C
ATOM    502  CE1 TYR A 189     -14.010  70.054   2.642  1.00  0.00           C
ATOM    503  CE2 TYR A 189     -11.876  70.318   3.756  1.00  0.00           C
ATOM    504  CZ  TYR A 189     -13.255  70.601   3.662  1.00  0.00           C
ATOM    505  OH  TYR A 189     -13.895  71.394   4.692  1.00  0.00           O
ATOM    506  HN  TYR A 189     -11.868  68.856  -1.268  1.00  0.00           H
ATOM    507  HA  TYR A 189      -9.621  68.901   0.615  1.00  0.00           H
ATOM    508  HB1 TYR A 189     -11.196  66.962   1.818  1.00  0.00           H
ATOM    509  HB2 TYR A 189     -12.194  67.216   0.408  1.00  0.00           H
ATOM    510  HD1 TYR A 189     -14.009  68.695   0.957  1.00  0.00           H
ATOM    511  HD2 TYR A 189     -10.303  69.113   3.014  1.00  0.00           H
ATOM    512  HE1 TYR A 189     -15.077  70.199   2.561  1.00  0.00           H
ATOM    513  HE2 TYR A 189     -11.313  70.836   4.519  1.00  0.00           H
ATOM    514  HH  TYR A 189     -13.212  71.660   5.313  1.00  0.00           H
ATOM    515  N   PHE A 190      -9.574  66.890  -1.691  1.00  0.00           N
ATOM    516  CA  PHE A 190      -8.650  65.991  -2.338  1.00  0.00           C
ATOM    517  C   PHE A 190      -7.698  66.696  -3.280  1.00  0.00           C
ATOM    518  O   PHE A 190      -8.122  67.571  -3.991  1.00  0.00           O
ATOM    519  CB  PHE A 190      -9.492  64.968  -3.130  1.00  0.00           C
ATOM    520  CG  PHE A 190     -10.198  64.011  -2.152  1.00  0.00           C
ATOM    521  CD1 PHE A 190      -9.424  62.977  -1.561  1.00  0.00           C
ATOM    522  CD2 PHE A 190     -11.566  64.147  -1.771  1.00  0.00           C
ATOM    523  CE1 PHE A 190     -10.046  62.151  -0.645  1.00  0.00           C
ATOM    524  CE2 PHE A 190     -12.163  63.268  -0.905  1.00  0.00           C
ATOM    525  CZ  PHE A 190     -11.387  62.309  -0.284  1.00  0.00           C
ATOM    526  HN  PHE A 190     -10.151  67.422  -2.305  1.00  0.00           H
ATOM    527  HA  PHE A 190      -8.033  65.471  -1.621  1.00  0.00           H
ATOM    528  HB1 PHE A 190      -8.852  64.361  -3.805  1.00  0.00           H
ATOM    529  HB2 PHE A 190     -10.236  65.387  -3.841  1.00  0.00           H
ATOM    530  HD1 PHE A 190      -8.385  62.939  -1.859  1.00  0.00           H
ATOM    531  HD2 PHE A 190     -12.008  64.976  -2.303  1.00  0.00           H
ATOM    532  HE1 PHE A 190      -9.454  61.514  -0.004  1.00  0.00           H
ATOM    533  HE2 PHE A 190     -13.200  63.463  -0.676  1.00  0.00           H
ATOM    534  HZ  PHE A 190     -11.769  61.505   0.326  1.00  0.00           H
ATOM    535  N   LYS A 191      -6.407  66.367  -3.203  1.00  0.00           N
ATOM    536  CA  LYS A 191      -5.350  66.914  -4.050  1.00  0.00           C
ATOM    537  C   LYS A 191      -5.237  66.194  -5.370  1.00  0.00           C
ATOM    538  O   LYS A 191      -5.351  64.993  -5.406  1.00  0.00           O
ATOM    539  CB  LYS A 191      -3.948  66.937  -3.356  1.00  0.00           C
ATOM    540  CG  LYS A 191      -3.858  67.641  -2.083  1.00  0.00           C
ATOM    541  CD  LYS A 191      -4.337  69.090  -2.090  1.00  0.00           C
ATOM    542  CE  LYS A 191      -4.980  69.753  -1.002  1.00  0.00           C
ATOM    543  NZ  LYS A 191      -5.113  71.146  -1.303  1.00  0.00           N
ATOM    544  HN  LYS A 191      -6.165  65.726  -2.479  1.00  0.00           H
ATOM    545  HA  LYS A 191      -5.692  67.915  -4.266  1.00  0.00           H
ATOM    546  HB1 LYS A 191      -3.106  67.412  -3.904  1.00  0.00           H
ATOM    547  HB2 LYS A 191      -3.632  65.890  -3.160  1.00  0.00           H
ATOM    548  HG1 LYS A 191      -2.897  67.487  -1.547  1.00  0.00           H
ATOM    549  HG2 LYS A 191      -4.613  67.189  -1.404  1.00  0.00           H
ATOM    550  HD1 LYS A 191      -5.187  69.120  -2.805  1.00  0.00           H
ATOM    551  HD2 LYS A 191      -3.590  69.685  -2.658  1.00  0.00           H
ATOM    552  HE1 LYS A 191      -4.380  69.641  -0.073  1.00  0.00           H
ATOM    553  HE2 LYS A 191      -5.986  69.350  -0.758  1.00  0.00           H
ATOM    554  HZ1 LYS A 191      -5.742  71.610  -0.617  1.00  0.00           H
ATOM    555  HZ2 LYS A 191      -5.492  71.377  -2.243  1.00  0.00           H
ATOM    556  HZ3 LYS A 191      -4.195  71.638  -1.275  1.00  0.00           H
ATOM    557  N   SER A 192      -5.189  66.954  -6.507  1.00  0.00           N
ATOM    558  CA  SER A 192      -5.486  66.522  -7.905  1.00  0.00           C
ATOM    559  C   SER A 192      -4.536  65.418  -8.362  1.00  0.00           C
ATOM    560  O   SER A 192      -4.957  64.487  -9.002  1.00  0.00           O
ATOM    561  CB  SER A 192      -5.444  67.683  -8.855  1.00  0.00           C
ATOM    562  OG  SER A 192      -6.428  68.647  -8.404  1.00  0.00           O
ATOM    563  HN  SER A 192      -5.277  67.927  -6.310  1.00  0.00           H
ATOM    564  HA  SER A 192      -6.459  66.059  -7.980  1.00  0.00           H
ATOM    565  HB1 SER A 192      -5.820  67.442  -9.872  1.00  0.00           H
ATOM    566  HB2 SER A 192      -4.496  68.261  -8.861  1.00  0.00           H
ATOM    567  HG1 SER A 192      -7.198  68.147  -8.686  1.00  0.00           H
ATOM    568  N   ASP A 193      -3.198  65.478  -8.031  1.00  0.00           N
ATOM    569  CA  ASP A 193      -2.200  64.431  -8.333  1.00  0.00           C
ATOM    570  C   ASP A 193      -2.353  63.164  -7.534  1.00  0.00           C
ATOM    571  O   ASP A 193      -2.063  62.071  -8.001  1.00  0.00           O
ATOM    572  CB  ASP A 193      -0.671  64.841  -8.247  1.00  0.00           C
ATOM    573  CG  ASP A 193      -0.193  65.695  -9.376  1.00  0.00           C
ATOM    574  OD1 ASP A 193      -0.849  65.740 -10.458  1.00  0.00           O
ATOM    575  OD2 ASP A 193       0.914  66.285  -9.157  1.00  0.00           O
ATOM    576  HN  ASP A 193      -2.972  66.244  -7.433  1.00  0.00           H
ATOM    577  HA  ASP A 193      -2.386  64.131  -9.354  1.00  0.00           H
ATOM    578  HB1 ASP A 193      -0.038  63.933  -8.352  1.00  0.00           H
ATOM    579  HB2 ASP A 193      -0.423  65.318  -7.275  1.00  0.00           H
ATOM    580  N   GLU A 194      -2.739  63.273  -6.245  1.00  0.00           N
ATOM    581  CA  GLU A 194      -3.132  62.190  -5.443  1.00  0.00           C
ATOM    582  C   GLU A 194      -4.317  61.456  -5.917  1.00  0.00           C
ATOM    583  O   GLU A 194      -4.250  60.265  -6.168  1.00  0.00           O
ATOM    584  CB  GLU A 194      -3.293  62.517  -4.039  1.00  0.00           C
ATOM    585  CG  GLU A 194      -1.867  62.979  -3.515  1.00  0.00           C
ATOM    586  CD  GLU A 194      -1.923  63.373  -2.026  1.00  0.00           C
ATOM    587  OE1 GLU A 194      -3.031  63.394  -1.433  1.00  0.00           O
ATOM    588  OE2 GLU A 194      -0.842  63.640  -1.398  1.00  0.00           O
ATOM    589  HN  GLU A 194      -2.997  64.151  -5.852  1.00  0.00           H
ATOM    590  HA  GLU A 194      -2.398  61.400  -5.490  1.00  0.00           H
ATOM    591  HB1 GLU A 194      -3.557  61.556  -3.550  1.00  0.00           H
ATOM    592  HB2 GLU A 194      -4.036  63.332  -3.909  1.00  0.00           H
ATOM    593  HG1 GLU A 194      -1.443  63.865  -4.032  1.00  0.00           H
ATOM    594  HG2 GLU A 194      -1.207  62.098  -3.668  1.00  0.00           H
ATOM    595  N   LEU A 195      -5.334  62.257  -6.270  1.00  0.00           N
ATOM    596  CA  LEU A 195      -6.547  61.811  -6.813  1.00  0.00           C
ATOM    597  C   LEU A 195      -6.515  61.128  -8.199  1.00  0.00           C
ATOM    598  O   LEU A 195      -7.188  60.126  -8.516  1.00  0.00           O
ATOM    599  CB  LEU A 195      -7.429  63.137  -6.912  1.00  0.00           C
ATOM    600  CG  LEU A 195      -8.907  62.943  -7.354  1.00  0.00           C
ATOM    601  CD1 LEU A 195      -9.677  61.818  -6.619  1.00  0.00           C
ATOM    602  CD2 LEU A 195      -9.721  64.267  -7.285  1.00  0.00           C
ATOM    603  HN  LEU A 195      -5.277  63.228  -6.050  1.00  0.00           H
ATOM    604  HA  LEU A 195      -7.065  61.147  -6.136  1.00  0.00           H
ATOM    605  HB1 LEU A 195      -6.837  63.860  -7.511  1.00  0.00           H
ATOM    606  HB2 LEU A 195      -7.548  63.578  -5.899  1.00  0.00           H
ATOM    607  HG  LEU A 195      -9.031  62.653  -8.419  1.00  0.00           H
ATOM    608 1HD1 LEU A 195      -9.201  60.814  -6.621  1.00  0.00           H
ATOM    609 2HD1 LEU A 195     -10.751  61.684  -6.872  1.00  0.00           H
ATOM    610 3HD1 LEU A 195      -9.725  62.063  -5.536  1.00  0.00           H
ATOM    611 1HD2 LEU A 195      -9.854  64.601  -6.233  1.00  0.00           H
ATOM    612 2HD2 LEU A 195     -10.670  64.112  -7.842  1.00  0.00           H
ATOM    613 3HD2 LEU A 195      -9.195  65.146  -7.717  1.00  0.00           H
ATOM    614  N   GLU A 196      -5.775  61.768  -9.100  1.00  0.00           N
ATOM    615  CA  GLU A 196      -5.502  61.181 -10.379  1.00  0.00           C
ATOM    616  C   GLU A 196      -4.701  59.823 -10.311  1.00  0.00           C
ATOM    617  O   GLU A 196      -4.902  58.846 -11.000  1.00  0.00           O
ATOM    618  CB  GLU A 196      -4.678  62.162 -11.274  1.00  0.00           C
ATOM    619  CG  GLU A 196      -3.922  61.496 -12.489  1.00  0.00           C
ATOM    620  CD  GLU A 196      -3.293  62.537 -13.417  1.00  0.00           C
ATOM    621  OE1 GLU A 196      -2.944  63.618 -12.886  1.00  0.00           O
ATOM    622  OE2 GLU A 196      -2.998  62.236 -14.566  1.00  0.00           O
ATOM    623  HN  GLU A 196      -5.352  62.661  -8.973  1.00  0.00           H
ATOM    624  HA  GLU A 196      -6.364  60.790 -10.900  1.00  0.00           H
ATOM    625  HB1 GLU A 196      -3.818  62.635 -10.754  1.00  0.00           H
ATOM    626  HB2 GLU A 196      -5.288  63.055 -11.530  1.00  0.00           H
ATOM    627  HG1 GLU A 196      -4.568  60.843 -13.114  1.00  0.00           H
ATOM    628  HG2 GLU A 196      -3.139  60.874 -12.004  1.00  0.00           H
ATOM    629  N   PHE A 197      -3.802  59.686  -9.317  1.00  0.00           N
ATOM    630  CA  PHE A 197      -2.997  58.506  -9.057  1.00  0.00           C
ATOM    631  C   PHE A 197      -3.923  57.393  -8.572  1.00  0.00           C
ATOM    632  O   PHE A 197      -3.808  56.217  -8.848  1.00  0.00           O
ATOM    633  CB  PHE A 197      -1.800  58.799  -8.100  1.00  0.00           C
ATOM    634  CG  PHE A 197      -0.908  57.581  -7.838  1.00  0.00           C
ATOM    635  CD1 PHE A 197      -0.247  57.517  -6.577  1.00  0.00           C
ATOM    636  CD2 PHE A 197      -0.586  56.626  -8.827  1.00  0.00           C
ATOM    637  CE1 PHE A 197       0.641  56.514  -6.282  1.00  0.00           C
ATOM    638  CE2 PHE A 197       0.285  55.563  -8.466  1.00  0.00           C
ATOM    639  CZ  PHE A 197       0.815  55.461  -7.142  1.00  0.00           C
ATOM    640  HN  PHE A 197      -3.598  60.471  -8.739  1.00  0.00           H
ATOM    641  HA  PHE A 197      -2.571  58.246 -10.015  1.00  0.00           H
ATOM    642  HB1 PHE A 197      -2.167  59.264  -7.160  1.00  0.00           H
ATOM    643  HB2 PHE A 197      -1.118  59.489  -8.641  1.00  0.00           H
ATOM    644  HD1 PHE A 197      -0.415  58.259  -5.811  1.00  0.00           H
ATOM    645  HD2 PHE A 197      -1.036  56.675  -9.807  1.00  0.00           H
ATOM    646  HE1 PHE A 197       1.151  56.643  -5.339  1.00  0.00           H
ATOM    647  HE2 PHE A 197       0.625  54.815  -9.167  1.00  0.00           H
ATOM    648  HZ  PHE A 197       1.519  54.677  -6.906  1.00  0.00           H
ATOM    649  N   ALA A 198      -4.903  57.749  -7.721  1.00  0.00           N
ATOM    650  CA  ALA A 198      -5.958  56.917  -7.246  1.00  0.00           C
ATOM    651  C   ALA A 198      -6.899  56.370  -8.331  1.00  0.00           C
ATOM    652  O   ALA A 198      -7.248  55.199  -8.380  1.00  0.00           O
ATOM    653  CB  ALA A 198      -6.820  57.656  -6.185  1.00  0.00           C
ATOM    654  HN  ALA A 198      -4.972  58.683  -7.379  1.00  0.00           H
ATOM    655  HA  ALA A 198      -5.407  56.073  -6.860  1.00  0.00           H
ATOM    656  HB1 ALA A 198      -7.418  56.913  -5.616  1.00  0.00           H
ATOM    657  HB2 ALA A 198      -7.409  58.437  -6.714  1.00  0.00           H
ATOM    658  HB3 ALA A 198      -6.132  58.152  -5.468  1.00  0.00           H
ATOM    659  N   LYS A 199      -7.417  57.250  -9.238  1.00  0.00           N
ATOM    660  CA  LYS A 199      -8.017  56.842 -10.522  1.00  0.00           C
ATOM    661  C   LYS A 199      -7.207  55.981 -11.428  1.00  0.00           C
ATOM    662  O   LYS A 199      -7.683  54.960 -11.842  1.00  0.00           O
ATOM    663  CB  LYS A 199      -8.281  58.174 -11.315  1.00  0.00           C
ATOM    664  CG  LYS A 199      -9.576  58.911 -10.868  1.00  0.00           C
ATOM    665  CD  LYS A 199      -9.740  60.177 -11.735  1.00  0.00           C
ATOM    666  CE  LYS A 199     -10.883  61.173 -11.329  1.00  0.00           C
ATOM    667  NZ  LYS A 199     -12.147  60.559 -11.715  1.00  0.00           N
ATOM    668  HN  LYS A 199      -7.381  58.205  -8.953  1.00  0.00           H
ATOM    669  HA  LYS A 199      -8.867  56.218 -10.287  1.00  0.00           H
ATOM    670  HB1 LYS A 199      -8.211  57.972 -12.404  1.00  0.00           H
ATOM    671  HB2 LYS A 199      -7.477  58.887 -11.037  1.00  0.00           H
ATOM    672  HG1 LYS A 199      -9.478  59.217  -9.805  1.00  0.00           H
ATOM    673  HG2 LYS A 199     -10.451  58.247 -11.037  1.00  0.00           H
ATOM    674  HD1 LYS A 199     -10.010  59.807 -12.746  1.00  0.00           H
ATOM    675  HD2 LYS A 199      -8.774  60.727 -11.721  1.00  0.00           H
ATOM    676  HE1 LYS A 199     -10.731  62.166 -11.802  1.00  0.00           H
ATOM    677  HE2 LYS A 199     -10.949  61.350 -10.234  1.00  0.00           H
ATOM    678  HZ1 LYS A 199     -12.854  61.318 -11.639  1.00  0.00           H
ATOM    679  HZ2 LYS A 199     -12.452  59.951 -10.927  1.00  0.00           H
ATOM    680  HZ3 LYS A 199     -12.262  60.018 -12.596  1.00  0.00           H
ATOM    681  N   SER A 200      -5.912  56.301 -11.645  1.00  0.00           N
ATOM    682  CA  SER A 200      -4.889  55.621 -12.444  1.00  0.00           C
ATOM    683  C   SER A 200      -4.617  54.236 -11.900  1.00  0.00           C
ATOM    684  O   SER A 200      -4.449  53.290 -12.650  1.00  0.00           O
ATOM    685  CB  SER A 200      -3.500  56.287 -12.535  1.00  0.00           C
ATOM    686  OG  SER A 200      -3.617  57.643 -12.977  1.00  0.00           O
ATOM    687  HN  SER A 200      -5.673  57.191 -11.263  1.00  0.00           H
ATOM    688  HA  SER A 200      -5.288  55.530 -13.444  1.00  0.00           H
ATOM    689  HB1 SER A 200      -2.648  55.750 -13.006  1.00  0.00           H
ATOM    690  HB2 SER A 200      -3.163  56.397 -11.481  1.00  0.00           H
ATOM    691  HG1 SER A 200      -4.098  58.226 -12.385  1.00  0.00           H
ATOM    692  N   PHE A 201      -4.641  54.075 -10.535  1.00  0.00           N
ATOM    693  CA  PHE A 201      -4.683  52.729  -9.899  1.00  0.00           C
ATOM    694  C   PHE A 201      -5.908  51.957 -10.222  1.00  0.00           C
ATOM    695  O   PHE A 201      -5.966  50.882 -10.852  1.00  0.00           O
ATOM    696  CB  PHE A 201      -4.374  52.828  -8.406  1.00  0.00           C
ATOM    697  CG  PHE A 201      -4.024  51.395  -7.952  1.00  0.00           C
ATOM    698  CD1 PHE A 201      -4.916  50.662  -7.203  1.00  0.00           C
ATOM    699  CD2 PHE A 201      -2.757  50.829  -8.177  1.00  0.00           C
ATOM    700  CE1 PHE A 201      -4.581  49.411  -6.658  1.00  0.00           C
ATOM    701  CE2 PHE A 201      -2.370  49.574  -7.721  1.00  0.00           C
ATOM    702  CZ  PHE A 201      -3.349  48.859  -6.992  1.00  0.00           C
ATOM    703  HN  PHE A 201      -4.711  54.809  -9.864  1.00  0.00           H
ATOM    704  HA  PHE A 201      -3.853  52.240 -10.386  1.00  0.00           H
ATOM    705  HB1 PHE A 201      -5.347  53.083  -7.936  1.00  0.00           H
ATOM    706  HB2 PHE A 201      -3.543  53.516  -8.136  1.00  0.00           H
ATOM    707  HD1 PHE A 201      -5.905  51.033  -6.978  1.00  0.00           H
ATOM    708  HD2 PHE A 201      -1.932  51.273  -8.715  1.00  0.00           H
ATOM    709  HE1 PHE A 201      -5.316  48.899  -6.056  1.00  0.00           H
ATOM    710  HE2 PHE A 201      -1.426  49.086  -7.916  1.00  0.00           H
ATOM    711  HZ  PHE A 201      -3.045  47.934  -6.524  1.00  0.00           H
ATOM    712  N   ILE A 202      -7.162  52.573  -9.918  1.00  0.00           N
ATOM    713  CA  ILE A 202      -8.353  51.812 -10.103  1.00  0.00           C
ATOM    714  C   ILE A 202      -8.530  51.470 -11.548  1.00  0.00           C
ATOM    715  O   ILE A 202      -8.895  50.334 -11.855  1.00  0.00           O
ATOM    716  CB  ILE A 202      -9.607  52.519  -9.555  1.00  0.00           C
ATOM    717  CG1 ILE A 202      -9.753  52.482  -8.021  1.00  0.00           C
ATOM    718  CG2 ILE A 202     -10.918  51.966 -10.243  1.00  0.00           C
ATOM    719  CD  ILE A 202     -10.802  53.384  -7.297  1.00  0.00           C
ATOM    720  HN  ILE A 202      -7.195  53.388  -9.345  1.00  0.00           H
ATOM    721  HA  ILE A 202      -8.200  50.886  -9.569  1.00  0.00           H
ATOM    722  HB  ILE A 202      -9.421  53.589  -9.790  1.00  0.00           H
ATOM    723 1HG1 ILE A 202      -8.758  52.839  -7.682  1.00  0.00           H
ATOM    724 2HG1 ILE A 202      -9.824  51.427  -7.681  1.00  0.00           H
ATOM    725 1HG2 ILE A 202     -11.726  52.504  -9.706  1.00  0.00           H
ATOM    726 2HG2 ILE A 202     -11.114  50.879 -10.117  1.00  0.00           H
ATOM    727 3HG2 ILE A 202     -11.056  52.261 -11.306  1.00  0.00           H
ATOM    728  HD1 ILE A 202     -11.795  52.991  -7.607  1.00  0.00           H
ATOM    729  HD2 ILE A 202     -10.734  54.436  -7.646  1.00  0.00           H
ATOM    730  HD3 ILE A 202     -10.745  53.348  -6.188  1.00  0.00           H
ATOM    731  N   GLY A 203      -8.252  52.368 -12.459  1.00  0.00           N
ATOM    732  CA  GLY A 203      -8.083  52.232 -13.887  1.00  0.00           C
ATOM    733  C   GLY A 203      -7.393  50.988 -14.440  1.00  0.00           C
ATOM    734  O   GLY A 203      -7.891  50.178 -15.166  1.00  0.00           O
ATOM    735  HN  GLY A 203      -8.016  53.283 -12.140  1.00  0.00           H
ATOM    736  HA1 GLY A 203      -7.501  53.077 -14.224  1.00  0.00           H
ATOM    737  HA2 GLY A 203      -9.052  52.197 -14.362  1.00  0.00           H
ATOM    738  N   THR A 204      -6.165  50.787 -13.954  1.00  0.00           N
ATOM    739  CA  THR A 204      -5.297  49.663 -14.215  1.00  0.00           C
ATOM    740  C   THR A 204      -5.647  48.293 -13.591  1.00  0.00           C
ATOM    741  O   THR A 204      -5.746  47.290 -14.250  1.00  0.00           O
ATOM    742  CB  THR A 204      -3.881  49.942 -13.783  1.00  0.00           C
ATOM    743  CG2 THR A 204      -2.921  48.935 -14.485  1.00  0.00           C
ATOM    744  OG1 THR A 204      -3.456  51.211 -14.096  1.00  0.00           O
ATOM    745  HN  THR A 204      -5.933  51.410 -13.211  1.00  0.00           H
ATOM    746  HA  THR A 204      -5.416  49.536 -15.281  1.00  0.00           H
ATOM    747  HB  THR A 204      -3.704  49.877 -12.689  1.00  0.00           H
ATOM    748  HG1 THR A 204      -4.018  51.839 -13.639  1.00  0.00           H
ATOM    749 1HG2 THR A 204      -1.908  49.348 -14.286  1.00  0.00           H
ATOM    750 2HG2 THR A 204      -3.092  48.973 -15.582  1.00  0.00           H
ATOM    751 3HG2 THR A 204      -3.051  47.874 -14.179  1.00  0.00           H
ATOM    752  N   VAL A 205      -6.209  48.452 -12.283  1.00  0.00           N
ATOM    753  CA  VAL A 205      -6.886  47.359 -11.555  1.00  0.00           C
ATOM    754  C   VAL A 205      -8.150  46.773 -12.335  1.00  0.00           C
ATOM    755  O   VAL A 205      -8.380  45.554 -12.415  1.00  0.00           O
ATOM    756  CB  VAL A 205      -7.175  47.788 -10.165  1.00  0.00           C
ATOM    757  CG1 VAL A 205      -8.088  46.811  -9.370  1.00  0.00           C
ATOM    758  CG2 VAL A 205      -5.844  47.807  -9.416  1.00  0.00           C
ATOM    759  HN  VAL A 205      -6.215  49.331 -11.812  1.00  0.00           H
ATOM    760  HA  VAL A 205      -6.227  46.511 -11.446  1.00  0.00           H
ATOM    761  HB  VAL A 205      -7.731  48.750 -10.151  1.00  0.00           H
ATOM    762 1HG1 VAL A 205      -7.556  45.847  -9.218  1.00  0.00           H
ATOM    763 2HG1 VAL A 205      -9.100  46.624  -9.789  1.00  0.00           H
ATOM    764 3HG1 VAL A 205      -8.222  47.289  -8.376  1.00  0.00           H
ATOM    765 1HG2 VAL A 205      -5.101  48.593  -9.668  1.00  0.00           H
ATOM    766 2HG2 VAL A 205      -5.314  46.836  -9.517  1.00  0.00           H
ATOM    767 3HG2 VAL A 205      -6.065  47.867  -8.329  1.00  0.00           H
ATOM    768  N   SER A 206      -9.031  47.683 -12.925  1.00  0.00           N
ATOM    769  CA  SER A 206     -10.305  47.440 -13.535  1.00  0.00           C
ATOM    770  C   SER A 206     -10.110  46.636 -14.855  1.00  0.00           C
ATOM    771  O   SER A 206     -10.791  45.682 -15.176  1.00  0.00           O
ATOM    772  CB  SER A 206     -11.183  48.749 -13.722  1.00  0.00           C
ATOM    773  OG  SER A 206     -11.320  49.499 -12.525  1.00  0.00           O
ATOM    774  HN  SER A 206      -8.832  48.659 -12.890  1.00  0.00           H
ATOM    775  HA  SER A 206     -10.830  46.769 -12.870  1.00  0.00           H
ATOM    776  HB1 SER A 206     -12.181  48.404 -14.070  1.00  0.00           H
ATOM    777  HB2 SER A 206     -10.607  49.367 -14.444  1.00  0.00           H
ATOM    778  HG1 SER A 206     -10.447  49.720 -12.197  1.00  0.00           H
ATOM    779  N   ILE A 207      -9.077  47.028 -15.656  1.00  0.00           N
ATOM    780  CA  ILE A 207      -8.707  46.300 -16.824  1.00  0.00           C
ATOM    781  C   ILE A 207      -8.071  44.930 -16.524  1.00  0.00           C
ATOM    782  O   ILE A 207      -8.461  43.984 -17.161  1.00  0.00           O
ATOM    783  CB  ILE A 207      -7.929  47.074 -17.870  1.00  0.00           C
ATOM    784  CG1 ILE A 207      -7.607  46.237 -19.140  1.00  0.00           C
ATOM    785  CG2 ILE A 207      -6.496  47.404 -17.221  1.00  0.00           C
ATOM    786  CD  ILE A 207      -8.797  45.740 -19.907  1.00  0.00           C
ATOM    787  HN  ILE A 207      -8.647  47.903 -15.445  1.00  0.00           H
ATOM    788  HA  ILE A 207      -9.604  46.027 -17.360  1.00  0.00           H
ATOM    789  HB  ILE A 207      -8.343  48.048 -18.205  1.00  0.00           H
ATOM    790 1HG1 ILE A 207      -6.877  45.428 -18.923  1.00  0.00           H
ATOM    791 2HG1 ILE A 207      -7.020  46.888 -19.823  1.00  0.00           H
ATOM    792 1HG2 ILE A 207      -5.898  46.585 -16.765  1.00  0.00           H
ATOM    793 2HG2 ILE A 207      -6.576  48.205 -16.456  1.00  0.00           H
ATOM    794 3HG2 ILE A 207      -5.900  47.989 -17.953  1.00  0.00           H
ATOM    795  HD1 ILE A 207      -8.641  45.154 -20.839  1.00  0.00           H
ATOM    796  HD2 ILE A 207      -9.434  46.608 -20.179  1.00  0.00           H
ATOM    797  HD3 ILE A 207      -9.341  45.106 -19.176  1.00  0.00           H
ATOM    798  N   PHE A 208      -7.178  44.790 -15.471  1.00  0.00           N
ATOM    799  CA  PHE A 208      -6.731  43.466 -14.993  1.00  0.00           C
ATOM    800  C   PHE A 208      -7.919  42.646 -14.567  1.00  0.00           C
ATOM    801  O   PHE A 208      -7.995  41.458 -14.924  1.00  0.00           O
ATOM    802  CB  PHE A 208      -5.804  43.768 -13.801  1.00  0.00           C
ATOM    803  CG  PHE A 208      -5.182  42.601 -13.082  1.00  0.00           C
ATOM    804  CD1 PHE A 208      -5.593  42.197 -11.826  1.00  0.00           C
ATOM    805  CD2 PHE A 208      -4.195  41.860 -13.807  1.00  0.00           C
ATOM    806  CE1 PHE A 208      -5.127  40.962 -11.359  1.00  0.00           C
ATOM    807  CE2 PHE A 208      -3.483  40.821 -13.183  1.00  0.00           C
ATOM    808  CZ  PHE A 208      -4.072  40.264 -12.014  1.00  0.00           C
ATOM    809  HN  PHE A 208      -6.946  45.598 -14.936  1.00  0.00           H
ATOM    810  HA  PHE A 208      -6.319  43.005 -15.878  1.00  0.00           H
ATOM    811  HB1 PHE A 208      -6.288  44.416 -13.041  1.00  0.00           H
ATOM    812  HB2 PHE A 208      -5.027  44.458 -14.194  1.00  0.00           H
ATOM    813  HD1 PHE A 208      -6.421  42.603 -11.264  1.00  0.00           H
ATOM    814  HD2 PHE A 208      -3.997  42.155 -14.826  1.00  0.00           H
ATOM    815  HE1 PHE A 208      -5.503  40.593 -10.416  1.00  0.00           H
ATOM    816  HE2 PHE A 208      -2.542  40.443 -13.557  1.00  0.00           H
ATOM    817  HZ  PHE A 208      -3.718  39.381 -11.502  1.00  0.00           H
ATOM    818  N   CYS A 209      -8.901  43.212 -13.801  1.00  0.00           N
ATOM    819  CA  CYS A 209     -10.133  42.482 -13.325  1.00  0.00           C
ATOM    820  C   CYS A 209     -11.086  42.082 -14.562  1.00  0.00           C
ATOM    821  O   CYS A 209     -11.514  40.917 -14.632  1.00  0.00           O
ATOM    822  CB  CYS A 209     -10.931  43.233 -12.336  1.00  0.00           C
ATOM    823  SG  CYS A 209      -9.931  43.344 -10.851  1.00  0.00           S
ATOM    824  HN  CYS A 209      -8.801  44.110 -13.381  1.00  0.00           H
ATOM    825  HA  CYS A 209      -9.706  41.558 -12.964  1.00  0.00           H
ATOM    826  HB1 CYS A 209     -11.852  42.688 -12.034  1.00  0.00           H
ATOM    827  HB2 CYS A 209     -11.255  44.207 -12.762  1.00  0.00           H
ATOM    828  HG1 CYS A 209     -10.950  43.118 -10.034  1.00  0.00           H
ATOM    829  N   LEU A 210     -11.377  42.927 -15.558  1.00  0.00           N
ATOM    830  CA  LEU A 210     -12.103  42.675 -16.767  1.00  0.00           C
ATOM    831  C   LEU A 210     -11.462  41.630 -17.639  1.00  0.00           C
ATOM    832  O   LEU A 210     -12.139  40.643 -17.917  1.00  0.00           O
ATOM    833  CB  LEU A 210     -12.341  44.040 -17.539  1.00  0.00           C
ATOM    834  CG  LEU A 210     -12.665  44.114 -19.116  1.00  0.00           C
ATOM    835  CD1 LEU A 210     -14.041  43.510 -19.505  1.00  0.00           C
ATOM    836  CD2 LEU A 210     -12.566  45.630 -19.507  1.00  0.00           C
ATOM    837  HN  LEU A 210     -10.824  43.756 -15.606  1.00  0.00           H
ATOM    838  HA  LEU A 210     -13.047  42.229 -16.494  1.00  0.00           H
ATOM    839  HB1 LEU A 210     -11.300  44.391 -17.371  1.00  0.00           H
ATOM    840  HB2 LEU A 210     -12.991  44.710 -16.937  1.00  0.00           H
ATOM    841  HG  LEU A 210     -11.900  43.591 -19.728  1.00  0.00           H
ATOM    842 1HD1 LEU A 210     -14.064  42.400 -19.533  1.00  0.00           H
ATOM    843 2HD1 LEU A 210     -14.306  43.744 -20.558  1.00  0.00           H
ATOM    844 3HD1 LEU A 210     -14.822  43.889 -18.811  1.00  0.00           H
ATOM    845 1HD2 LEU A 210     -12.524  45.718 -20.613  1.00  0.00           H
ATOM    846 2HD2 LEU A 210     -11.666  46.107 -19.065  1.00  0.00           H
ATOM    847 3HD2 LEU A 210     -13.404  46.225 -19.084  1.00  0.00           H
ATOM    848  N   CYS A 211     -10.123  41.752 -17.964  1.00  0.00           N
ATOM    849  CA  CYS A 211      -9.311  40.711 -18.547  1.00  0.00           C
ATOM    850  C   CYS A 211      -9.344  39.405 -17.824  1.00  0.00           C
ATOM    851  O   CYS A 211      -9.614  38.413 -18.480  1.00  0.00           O
ATOM    852  CB  CYS A 211      -7.820  41.131 -18.728  1.00  0.00           C
ATOM    853  SG  CYS A 211      -7.526  42.705 -19.706  1.00  0.00           S
ATOM    854  HN  CYS A 211      -9.549  42.540 -17.756  1.00  0.00           H
ATOM    855  HA  CYS A 211      -9.845  40.556 -19.473  1.00  0.00           H
ATOM    856  HB1 CYS A 211      -7.242  40.289 -19.164  1.00  0.00           H
ATOM    857  HB2 CYS A 211      -7.401  41.280 -17.710  1.00  0.00           H
ATOM    858  HG1 CYS A 211      -7.493  43.565 -18.697  1.00  0.00           H
ATOM    859  N   ALA A 212      -9.089  39.387 -16.557  1.00  0.00           N
ATOM    860  CA  ALA A 212      -9.235  38.151 -15.829  1.00  0.00           C
ATOM    861  C   ALA A 212     -10.614  37.465 -15.827  1.00  0.00           C
ATOM    862  O   ALA A 212     -10.805  36.256 -15.895  1.00  0.00           O
ATOM    863  CB  ALA A 212      -8.792  38.430 -14.396  1.00  0.00           C
ATOM    864  HN  ALA A 212      -8.708  40.205 -16.132  1.00  0.00           H
ATOM    865  HA  ALA A 212      -8.651  37.362 -16.277  1.00  0.00           H
ATOM    866  HB1 ALA A 212      -9.465  38.993 -13.715  1.00  0.00           H
ATOM    867  HB2 ALA A 212      -7.816  38.958 -14.447  1.00  0.00           H
ATOM    868  HB3 ALA A 212      -8.611  37.550 -13.742  1.00  0.00           H
ATOM    869  N   THR A 213     -11.706  38.222 -15.754  1.00  0.00           N
ATOM    870  CA  THR A 213     -13.081  37.612 -15.917  1.00  0.00           C
ATOM    871  C   THR A 213     -13.227  36.969 -17.309  1.00  0.00           C
ATOM    872  O   THR A 213     -13.574  35.820 -17.432  1.00  0.00           O
ATOM    873  CB  THR A 213     -14.267  38.499 -15.729  1.00  0.00           C
ATOM    874  CG2 THR A 213     -14.437  38.916 -14.247  1.00  0.00           C
ATOM    875  OG1 THR A 213     -14.373  39.666 -16.532  1.00  0.00           O
ATOM    876  HN  THR A 213     -11.505  39.146 -15.434  1.00  0.00           H
ATOM    877  HA  THR A 213     -13.186  36.795 -15.219  1.00  0.00           H
ATOM    878  HB  THR A 213     -15.192  37.927 -15.956  1.00  0.00           H
ATOM    879  HG1 THR A 213     -13.473  39.989 -16.450  1.00  0.00           H
ATOM    880 1HG2 THR A 213     -13.536  39.446 -13.869  1.00  0.00           H
ATOM    881 2HG2 THR A 213     -14.721  38.080 -13.575  1.00  0.00           H
ATOM    882 3HG2 THR A 213     -15.274  39.646 -14.198  1.00  0.00           H
ATOM    883  N   LEU A 214     -12.862  37.697 -18.398  1.00  0.00           N
ATOM    884  CA  LEU A 214     -12.740  37.124 -19.748  1.00  0.00           C
ATOM    885  C   LEU A 214     -11.863  35.928 -19.771  1.00  0.00           C
ATOM    886  O   LEU A 214     -12.160  34.917 -20.422  1.00  0.00           O
ATOM    887  CB  LEU A 214     -12.264  38.261 -20.722  1.00  0.00           C
ATOM    888  CG  LEU A 214     -13.126  39.569 -20.947  1.00  0.00           C
ATOM    889  CD1 LEU A 214     -12.412  40.465 -21.966  1.00  0.00           C
ATOM    890  CD2 LEU A 214     -14.514  39.227 -21.425  1.00  0.00           C
ATOM    891  HN  LEU A 214     -12.626  38.666 -18.419  1.00  0.00           H
ATOM    892  HA  LEU A 214     -13.704  36.714 -20.017  1.00  0.00           H
ATOM    893  HB1 LEU A 214     -11.927  37.842 -21.695  1.00  0.00           H
ATOM    894  HB2 LEU A 214     -11.290  38.612 -20.317  1.00  0.00           H
ATOM    895  HG  LEU A 214     -13.200  39.997 -19.925  1.00  0.00           H
ATOM    896 1HD1 LEU A 214     -13.110  41.329 -21.980  1.00  0.00           H
ATOM    897 2HD1 LEU A 214     -12.473  40.064 -23.000  1.00  0.00           H
ATOM    898 3HD1 LEU A 214     -11.408  40.708 -21.555  1.00  0.00           H
ATOM    899 1HD2 LEU A 214     -15.141  40.137 -21.534  1.00  0.00           H
ATOM    900 2HD2 LEU A 214     -14.991  38.506 -20.727  1.00  0.00           H
ATOM    901 3HD2 LEU A 214     -14.470  38.787 -22.443  1.00  0.00           H
ATOM    902  N   PHE A 215     -10.623  35.990 -19.132  1.00  0.00           N
ATOM    903  CA  PHE A 215      -9.789  34.767 -19.008  1.00  0.00           C
ATOM    904  C   PHE A 215     -10.426  33.521 -18.311  1.00  0.00           C
ATOM    905  O   PHE A 215     -10.413  32.378 -18.743  1.00  0.00           O
ATOM    906  CB  PHE A 215      -8.401  35.183 -18.397  1.00  0.00           C
ATOM    907  CG  PHE A 215      -7.343  34.088 -18.312  1.00  0.00           C
ATOM    908  CD1 PHE A 215      -6.501  33.933 -17.233  1.00  0.00           C
ATOM    909  CD2 PHE A 215      -7.219  33.237 -19.426  1.00  0.00           C
ATOM    910  CE1 PHE A 215      -5.684  32.829 -17.162  1.00  0.00           C
ATOM    911  CE2 PHE A 215      -6.325  32.189 -19.412  1.00  0.00           C
ATOM    912  CZ  PHE A 215      -5.493  31.965 -18.268  1.00  0.00           C
ATOM    913  HN  PHE A 215     -10.353  36.891 -18.802  1.00  0.00           H
ATOM    914  HA  PHE A 215      -9.505  34.422 -19.991  1.00  0.00           H
ATOM    915  HB1 PHE A 215      -8.562  35.691 -17.422  1.00  0.00           H
ATOM    916  HB2 PHE A 215      -8.052  35.928 -19.145  1.00  0.00           H
ATOM    917  HD1 PHE A 215      -6.643  34.625 -16.416  1.00  0.00           H
ATOM    918  HD2 PHE A 215      -7.725  33.538 -20.332  1.00  0.00           H
ATOM    919  HE1 PHE A 215      -5.055  32.685 -16.296  1.00  0.00           H
ATOM    920  HE2 PHE A 215      -6.211  31.627 -20.328  1.00  0.00           H
ATOM    921  HZ  PHE A 215      -4.767  31.170 -18.190  1.00  0.00           H
ATOM    922  N   THR A 216     -11.105  33.738 -17.214  1.00  0.00           N
ATOM    923  CA  THR A 216     -11.945  32.743 -16.550  1.00  0.00           C
ATOM    924  C   THR A 216     -13.145  32.312 -17.229  1.00  0.00           C
ATOM    925  O   THR A 216     -13.472  31.130 -17.188  1.00  0.00           O
ATOM    926  CB  THR A 216     -12.287  32.891 -15.130  1.00  0.00           C
ATOM    927  CG2 THR A 216     -10.923  32.903 -14.356  1.00  0.00           C
ATOM    928  OG1 THR A 216     -12.837  34.152 -14.857  1.00  0.00           O
ATOM    929  HN  THR A 216     -11.058  34.642 -16.795  1.00  0.00           H
ATOM    930  HA  THR A 216     -11.431  31.793 -16.544  1.00  0.00           H
ATOM    931  HB  THR A 216     -12.886  32.027 -14.770  1.00  0.00           H
ATOM    932  HG1 THR A 216     -12.084  34.728 -15.009  1.00  0.00           H
ATOM    933 1HG2 THR A 216     -10.357  31.981 -14.605  1.00  0.00           H
ATOM    934 2HG2 THR A 216     -11.183  32.818 -13.278  1.00  0.00           H
ATOM    935 3HG2 THR A 216     -10.219  33.753 -14.484  1.00  0.00           H
ATOM    936  N   PHE A 217     -13.787  33.191 -18.046  1.00  0.00           N
ATOM    937  CA  PHE A 217     -14.912  32.771 -18.954  1.00  0.00           C
ATOM    938  C   PHE A 217     -14.427  31.737 -20.096  1.00  0.00           C
ATOM    939  O   PHE A 217     -15.102  30.735 -20.473  1.00  0.00           O
ATOM    940  CB  PHE A 217     -15.585  33.981 -19.701  1.00  0.00           C
ATOM    941  CG  PHE A 217     -16.241  35.105 -19.019  1.00  0.00           C
ATOM    942  CD1 PHE A 217     -16.486  36.323 -19.751  1.00  0.00           C
ATOM    943  CD2 PHE A 217     -16.784  35.013 -17.767  1.00  0.00           C
ATOM    944  CE1 PHE A 217     -17.146  37.432 -19.200  1.00  0.00           C
ATOM    945  CE2 PHE A 217     -17.514  36.072 -17.130  1.00  0.00           C
ATOM    946  CZ  PHE A 217     -17.621  37.318 -17.890  1.00  0.00           C
ATOM    947  HN  PHE A 217     -13.531  34.137 -17.862  1.00  0.00           H
ATOM    948  HA  PHE A 217     -15.710  32.316 -18.386  1.00  0.00           H
ATOM    949  HB1 PHE A 217     -16.377  33.537 -20.343  1.00  0.00           H
ATOM    950  HB2 PHE A 217     -14.777  34.397 -20.340  1.00  0.00           H
ATOM    951  HD1 PHE A 217     -16.222  36.378 -20.797  1.00  0.00           H
ATOM    952  HD2 PHE A 217     -16.641  34.044 -17.311  1.00  0.00           H
ATOM    953  HE1 PHE A 217     -17.360  38.284 -19.829  1.00  0.00           H
ATOM    954  HE2 PHE A 217     -17.840  36.022 -16.101  1.00  0.00           H
ATOM    955  HZ  PHE A 217     -18.252  38.123 -17.544  1.00  0.00           H
ATOM    956  N   LEU A 218     -13.174  32.014 -20.653  1.00  0.00           N
ATOM    957  CA  LEU A 218     -12.432  31.179 -21.524  1.00  0.00           C
ATOM    958  C   LEU A 218     -12.062  29.844 -20.955  1.00  0.00           C
ATOM    959  O   LEU A 218     -12.386  28.836 -21.586  1.00  0.00           O
ATOM    960  CB  LEU A 218     -11.211  31.957 -22.062  1.00  0.00           C
ATOM    961  CG  LEU A 218     -10.054  31.164 -22.733  1.00  0.00           C
ATOM    962  CD1 LEU A 218     -10.532  30.328 -23.939  1.00  0.00           C
ATOM    963  CD2 LEU A 218      -8.863  32.068 -23.104  1.00  0.00           C
ATOM    964  HN  LEU A 218     -12.788  32.902 -20.415  1.00  0.00           H
ATOM    965  HA  LEU A 218     -13.066  31.014 -22.383  1.00  0.00           H
ATOM    966  HB1 LEU A 218     -10.664  32.428 -21.217  1.00  0.00           H
ATOM    967  HB2 LEU A 218     -11.478  32.823 -22.704  1.00  0.00           H
ATOM    968  HG  LEU A 218      -9.662  30.493 -21.939  1.00  0.00           H
ATOM    969 1HD1 LEU A 218     -11.058  31.061 -24.588  1.00  0.00           H
ATOM    970 2HD1 LEU A 218     -11.235  29.498 -23.714  1.00  0.00           H
ATOM    971 3HD1 LEU A 218      -9.686  29.853 -24.480  1.00  0.00           H
ATOM    972 1HD2 LEU A 218      -8.046  31.548 -23.648  1.00  0.00           H
ATOM    973 2HD2 LEU A 218      -8.421  32.574 -22.219  1.00  0.00           H
ATOM    974 3HD2 LEU A 218      -9.243  32.889 -23.750  1.00  0.00           H
ATOM    975  N   THR A 219     -11.476  29.859 -19.737  1.00  0.00           N
ATOM    976  CA  THR A 219     -11.227  28.543 -19.041  1.00  0.00           C
ATOM    977  C   THR A 219     -12.463  27.727 -18.695  1.00  0.00           C
ATOM    978  O   THR A 219     -12.410  26.539 -18.890  1.00  0.00           O
ATOM    979  CB  THR A 219     -10.297  28.580 -17.911  1.00  0.00           C
ATOM    980  CG2 THR A 219      -9.010  29.269 -18.297  1.00  0.00           C
ATOM    981  OG1 THR A 219     -10.815  29.362 -16.778  1.00  0.00           O
ATOM    982  HN  THR A 219     -11.067  30.673 -19.331  1.00  0.00           H
ATOM    983  HA  THR A 219     -10.746  27.852 -19.717  1.00  0.00           H
ATOM    984  HB  THR A 219     -10.043  27.610 -17.433  1.00  0.00           H
ATOM    985  HG1 THR A 219     -11.313  28.763 -16.215  1.00  0.00           H
ATOM    986 1HG2 THR A 219      -8.195  29.073 -17.569  1.00  0.00           H
ATOM    987 2HG2 THR A 219      -9.030  30.377 -18.373  1.00  0.00           H
ATOM    988 3HG2 THR A 219      -8.658  28.858 -19.268  1.00  0.00           H
ATOM    989  N   PHE A 220     -13.561  28.349 -18.237  1.00  0.00           N
ATOM    990  CA  PHE A 220     -14.830  27.733 -17.875  1.00  0.00           C
ATOM    991  C   PHE A 220     -15.544  26.963 -18.914  1.00  0.00           C
ATOM    992  O   PHE A 220     -15.979  25.888 -18.626  1.00  0.00           O
ATOM    993  CB  PHE A 220     -15.729  28.864 -17.238  1.00  0.00           C
ATOM    994  CG  PHE A 220     -17.195  28.608 -17.138  1.00  0.00           C
ATOM    995  CD1 PHE A 220     -18.039  29.308 -18.014  1.00  0.00           C
ATOM    996  CD2 PHE A 220     -17.762  27.673 -16.219  1.00  0.00           C
ATOM    997  CE1 PHE A 220     -19.390  29.086 -18.085  1.00  0.00           C
ATOM    998  CE2 PHE A 220     -19.147  27.417 -16.370  1.00  0.00           C
ATOM    999  CZ  PHE A 220     -19.941  28.089 -17.229  1.00  0.00           C
ATOM   1000  HN  PHE A 220     -13.563  29.319 -18.009  1.00  0.00           H
ATOM   1001  HA  PHE A 220     -14.570  27.007 -17.119  1.00  0.00           H
ATOM   1002  HB1 PHE A 220     -15.723  29.776 -17.873  1.00  0.00           H
ATOM   1003  HB2 PHE A 220     -15.327  29.055 -16.221  1.00  0.00           H
ATOM   1004  HD1 PHE A 220     -17.586  29.980 -18.728  1.00  0.00           H
ATOM   1005  HD2 PHE A 220     -17.060  27.118 -15.615  1.00  0.00           H
ATOM   1006  HE1 PHE A 220     -20.020  29.478 -18.870  1.00  0.00           H
ATOM   1007  HE2 PHE A 220     -19.641  26.681 -15.755  1.00  0.00           H
ATOM   1008  HZ  PHE A 220     -20.981  27.840 -17.383  1.00  0.00           H
ATOM   1009  N   LEU A 221     -15.666  27.493 -20.140  1.00  0.00           N
ATOM   1010  CA  LEU A 221     -16.170  26.859 -21.381  1.00  0.00           C
ATOM   1011  C   LEU A 221     -15.312  25.561 -21.670  1.00  0.00           C
ATOM   1012  O   LEU A 221     -15.788  24.508 -21.986  1.00  0.00           O
ATOM   1013  CB  LEU A 221     -16.349  27.821 -22.629  1.00  0.00           C
ATOM   1014  CG  LEU A 221     -16.775  27.124 -23.922  1.00  0.00           C
ATOM   1015  CD1 LEU A 221     -18.078  26.403 -23.912  1.00  0.00           C
ATOM   1016  CD2 LEU A 221     -16.722  28.072 -25.104  1.00  0.00           C
ATOM   1017  HN  LEU A 221     -15.426  28.445 -20.311  1.00  0.00           H
ATOM   1018  HA  LEU A 221     -17.214  26.603 -21.272  1.00  0.00           H
ATOM   1019  HB1 LEU A 221     -15.319  28.187 -22.824  1.00  0.00           H
ATOM   1020  HB2 LEU A 221     -17.033  28.646 -22.338  1.00  0.00           H
ATOM   1021  HG  LEU A 221     -15.993  26.401 -24.237  1.00  0.00           H
ATOM   1022 1HD1 LEU A 221     -18.953  27.073 -23.775  1.00  0.00           H
ATOM   1023 2HD1 LEU A 221     -18.041  25.707 -23.047  1.00  0.00           H
ATOM   1024 3HD1 LEU A 221     -18.299  25.755 -24.787  1.00  0.00           H
ATOM   1025 1HD2 LEU A 221     -17.070  27.625 -26.060  1.00  0.00           H
ATOM   1026 2HD2 LEU A 221     -15.726  28.542 -25.248  1.00  0.00           H
ATOM   1027 3HD2 LEU A 221     -17.404  28.946 -25.033  1.00  0.00           H
ATOM   1028  N   ILE A 222     -13.956  25.706 -21.625  1.00  0.00           N
ATOM   1029  CA  ILE A 222     -13.044  24.513 -21.668  1.00  0.00           C
ATOM   1030  C   ILE A 222     -13.329  23.479 -20.528  1.00  0.00           C
ATOM   1031  O   ILE A 222     -13.517  22.344 -20.881  1.00  0.00           O
ATOM   1032  CB  ILE A 222     -11.566  24.775 -21.594  1.00  0.00           C
ATOM   1033  CG1 ILE A 222     -11.130  25.711 -22.698  1.00  0.00           C
ATOM   1034  CG2 ILE A 222     -10.851  23.399 -21.933  1.00  0.00           C
ATOM   1035  CD  ILE A 222      -9.801  26.430 -22.442  1.00  0.00           C
ATOM   1036  HN  ILE A 222     -13.561  26.618 -21.560  1.00  0.00           H
ATOM   1037  HA  ILE A 222     -13.289  24.027 -22.601  1.00  0.00           H
ATOM   1038  HB  ILE A 222     -11.258  25.158 -20.598  1.00  0.00           H
ATOM   1039 1HG1 ILE A 222     -11.890  26.509 -22.838  1.00  0.00           H
ATOM   1040 2HG1 ILE A 222     -11.078  25.073 -23.605  1.00  0.00           H
ATOM   1041 1HG2 ILE A 222     -11.129  23.109 -22.968  1.00  0.00           H
ATOM   1042 2HG2 ILE A 222     -11.108  22.560 -21.251  1.00  0.00           H
ATOM   1043 3HG2 ILE A 222      -9.749  23.510 -21.844  1.00  0.00           H
ATOM   1044  HD1 ILE A 222      -9.874  26.973 -21.475  1.00  0.00           H
ATOM   1045  HD2 ILE A 222      -9.595  27.158 -23.256  1.00  0.00           H
ATOM   1046  HD3 ILE A 222      -9.037  25.630 -22.330  1.00  0.00           H
ATOM   1047  N   ASP A 223     -13.513  23.871 -19.238  1.00  0.00           N
ATOM   1048  CA  ASP A 223     -13.919  22.969 -18.108  1.00  0.00           C
ATOM   1049  C   ASP A 223     -15.304  22.400 -18.294  1.00  0.00           C
ATOM   1050  O   ASP A 223     -15.459  21.251 -17.993  1.00  0.00           O
ATOM   1051  CB  ASP A 223     -13.905  23.757 -16.703  1.00  0.00           C
ATOM   1052  CG  ASP A 223     -12.600  24.014 -16.211  1.00  0.00           C
ATOM   1053  OD1 ASP A 223     -11.595  23.559 -16.792  1.00  0.00           O
ATOM   1054  OD2 ASP A 223     -12.464  24.614 -15.129  1.00  0.00           O
ATOM   1055  HN  ASP A 223     -13.258  24.759 -18.863  1.00  0.00           H
ATOM   1056  HA  ASP A 223     -13.315  22.084 -17.972  1.00  0.00           H
ATOM   1057  HB1 ASP A 223     -14.360  23.076 -15.952  1.00  0.00           H
ATOM   1058  HB2 ASP A 223     -14.508  24.665 -16.914  1.00  0.00           H
ATOM   1059  N   VAL A 224     -16.278  23.150 -18.812  1.00  0.00           N
ATOM   1060  CA  VAL A 224     -17.628  22.646 -19.186  1.00  0.00           C
ATOM   1061  C   VAL A 224     -17.641  21.565 -20.274  1.00  0.00           C
ATOM   1062  O   VAL A 224     -18.385  20.576 -20.171  1.00  0.00           O
ATOM   1063  CB  VAL A 224     -18.647  23.739 -19.598  1.00  0.00           C
ATOM   1064  CG1 VAL A 224     -19.944  23.304 -20.358  1.00  0.00           C
ATOM   1065  CG2 VAL A 224     -18.953  24.729 -18.446  1.00  0.00           C
ATOM   1066  HN  VAL A 224     -16.324  24.140 -18.921  1.00  0.00           H
ATOM   1067  HA  VAL A 224     -17.965  22.155 -18.285  1.00  0.00           H
ATOM   1068  HB  VAL A 224     -18.036  24.333 -20.311  1.00  0.00           H
ATOM   1069 1HG1 VAL A 224     -19.675  22.922 -21.366  1.00  0.00           H
ATOM   1070 2HG1 VAL A 224     -20.650  24.155 -20.452  1.00  0.00           H
ATOM   1071 3HG1 VAL A 224     -20.436  22.503 -19.765  1.00  0.00           H
ATOM   1072 1HG2 VAL A 224     -19.457  25.627 -18.861  1.00  0.00           H
ATOM   1073 2HG2 VAL A 224     -18.044  25.110 -17.935  1.00  0.00           H
ATOM   1074 3HG2 VAL A 224     -19.608  24.313 -17.650  1.00  0.00           H
ATOM   1075  N   ARG A 225     -16.857  21.752 -21.337  1.00  0.00           N
ATOM   1076  CA  ARG A 225     -16.901  20.837 -22.482  1.00  0.00           C
ATOM   1077  C   ARG A 225     -15.782  19.776 -22.412  1.00  0.00           C
ATOM   1078  O   ARG A 225     -15.713  18.977 -23.349  1.00  0.00           O
ATOM   1079  CB  ARG A 225     -16.615  21.565 -23.832  1.00  0.00           C
ATOM   1080  CG  ARG A 225     -17.540  22.708 -24.207  1.00  0.00           C
ATOM   1081  CD  ARG A 225     -18.974  22.394 -24.697  1.00  0.00           C
ATOM   1082  NE  ARG A 225     -18.985  22.036 -26.147  1.00  0.00           N
ATOM   1083  CZ  ARG A 225     -20.043  21.650 -26.853  1.00  0.00           C
ATOM   1084  NH1 ARG A 225     -21.270  22.010 -26.453  1.00  0.00           N
ATOM   1085  NH2 ARG A 225     -19.974  20.873 -27.885  1.00  0.00           N
ATOM   1086  HN  ARG A 225     -16.357  22.581 -21.577  1.00  0.00           H
ATOM   1087  HA  ARG A 225     -17.794  20.234 -22.554  1.00  0.00           H
ATOM   1088  HB1 ARG A 225     -16.654  20.786 -24.623  1.00  0.00           H
ATOM   1089  HB2 ARG A 225     -15.569  21.928 -23.914  1.00  0.00           H
ATOM   1090  HG1 ARG A 225     -17.064  23.377 -24.955  1.00  0.00           H
ATOM   1091  HG2 ARG A 225     -17.607  23.267 -23.250  1.00  0.00           H
ATOM   1092  HD1 ARG A 225     -19.568  23.332 -24.655  1.00  0.00           H
ATOM   1093  HD2 ARG A 225     -19.471  21.628 -24.064  1.00  0.00           H
ATOM   1094  HE  ARG A 225     -18.133  21.630 -26.475  1.00  0.00           H
ATOM   1095 1HH1 ARG A 225     -21.306  22.708 -25.738  1.00  0.00           H
ATOM   1096 2HH1 ARG A 225     -22.065  21.669 -26.956  1.00  0.00           H
ATOM   1097 1HH2 ARG A 225     -19.098  20.478 -28.165  1.00  0.00           H
ATOM   1098 2HH2 ARG A 225     -20.774  20.838 -28.484  1.00  0.00           H
ATOM   1099  N   ARG A 226     -15.038  19.740 -21.316  1.00  0.00           N
ATOM   1100  CA  ARG A 226     -14.178  18.657 -20.841  1.00  0.00           C
ATOM   1101  C   ARG A 226     -14.689  18.091 -19.525  1.00  0.00           C
ATOM   1102  O   ARG A 226     -14.062  17.360 -18.772  1.00  0.00           O
ATOM   1103  CB  ARG A 226     -12.682  19.115 -20.703  1.00  0.00           C
ATOM   1104  CG  ARG A 226     -12.036  19.679 -22.028  1.00  0.00           C
ATOM   1105  CD  ARG A 226     -12.018  18.751 -23.265  1.00  0.00           C
ATOM   1106  NE  ARG A 226     -10.899  17.723 -23.063  1.00  0.00           N
ATOM   1107  CZ  ARG A 226     -10.333  17.030 -23.991  1.00  0.00           C
ATOM   1108  NH1 ARG A 226     -10.726  17.086 -25.188  1.00  0.00           N
ATOM   1109  NH2 ARG A 226      -9.264  16.310 -23.802  1.00  0.00           N
ATOM   1110  HN  ARG A 226     -14.991  20.478 -20.647  1.00  0.00           H
ATOM   1111  HA  ARG A 226     -14.248  17.886 -21.595  1.00  0.00           H
ATOM   1112  HB1 ARG A 226     -12.122  18.218 -20.366  1.00  0.00           H
ATOM   1113  HB2 ARG A 226     -12.742  20.016 -20.056  1.00  0.00           H
ATOM   1114  HG1 ARG A 226     -10.961  19.848 -21.801  1.00  0.00           H
ATOM   1115  HG2 ARG A 226     -12.525  20.624 -22.345  1.00  0.00           H
ATOM   1116  HD1 ARG A 226     -11.815  19.287 -24.217  1.00  0.00           H
ATOM   1117  HD2 ARG A 226     -13.050  18.372 -23.422  1.00  0.00           H
ATOM   1118  HE  ARG A 226     -10.609  17.573 -22.118  1.00  0.00           H
ATOM   1119 1HH1 ARG A 226     -11.647  17.409 -25.406  1.00  0.00           H
ATOM   1120 2HH1 ARG A 226     -10.241  16.417 -25.752  1.00  0.00           H
ATOM   1121 1HH2 ARG A 226      -8.862  16.212 -22.890  1.00  0.00           H
ATOM   1122 2HH2 ARG A 226      -9.004  15.839 -24.643  1.00  0.00           H
ATOM   1123  N   PHE A 227     -15.946  18.558 -19.163  1.00  0.00           N
ATOM   1124  CA  PHE A 227     -16.832  17.848 -18.285  1.00  0.00           C
ATOM   1125  C   PHE A 227     -16.358  17.882 -16.854  1.00  0.00           C
ATOM   1126  O   PHE A 227     -16.331  16.813 -16.249  1.00  0.00           O
ATOM   1127  CB  PHE A 227     -17.140  16.446 -18.776  1.00  0.00           C
ATOM   1128  CG  PHE A 227     -17.534  16.492 -20.205  1.00  0.00           C
ATOM   1129  CD1 PHE A 227     -18.752  17.063 -20.538  1.00  0.00           C
ATOM   1130  CD2 PHE A 227     -16.700  16.005 -21.222  1.00  0.00           C
ATOM   1131  CE1 PHE A 227     -19.297  16.990 -21.782  1.00  0.00           C
ATOM   1132  CE2 PHE A 227     -17.257  15.950 -22.557  1.00  0.00           C
ATOM   1133  CZ  PHE A 227     -18.574  16.305 -22.810  1.00  0.00           C
ATOM   1134  HN  PHE A 227     -16.330  19.141 -19.875  1.00  0.00           H
ATOM   1135  HA  PHE A 227     -17.705  18.483 -18.323  1.00  0.00           H
ATOM   1136  HB1 PHE A 227     -17.945  15.972 -18.173  1.00  0.00           H
ATOM   1137  HB2 PHE A 227     -16.229  15.823 -18.644  1.00  0.00           H
ATOM   1138  HD1 PHE A 227     -19.452  17.403 -19.789  1.00  0.00           H
ATOM   1139  HD2 PHE A 227     -15.711  15.591 -21.102  1.00  0.00           H
ATOM   1140  HE1 PHE A 227     -20.345  17.244 -21.844  1.00  0.00           H
ATOM   1141  HE2 PHE A 227     -16.662  15.580 -23.380  1.00  0.00           H
ATOM   1142  HZ  PHE A 227     -19.035  16.317 -23.786  1.00  0.00           H
ATOM   1143  N   ARG A 228     -15.984  19.048 -16.303  1.00  0.00           N
ATOM   1144  CA  ARG A 228     -15.357  19.180 -14.957  1.00  0.00           C
ATOM   1145  C   ARG A 228     -15.930  20.452 -14.427  1.00  0.00           C
ATOM   1146  O   ARG A 228     -15.247  21.068 -13.574  1.00  0.00           O
ATOM   1147  CB  ARG A 228     -13.803  19.068 -15.037  1.00  0.00           C
ATOM   1148  CG  ARG A 228     -13.066  19.942 -16.136  1.00  0.00           C
ATOM   1149  CD  ARG A 228     -11.574  19.938 -15.935  1.00  0.00           C
ATOM   1150  NE  ARG A 228     -10.880  20.410 -17.161  1.00  0.00           N
ATOM   1151  CZ  ARG A 228     -10.287  19.692 -18.108  1.00  0.00           C
ATOM   1152  NH1 ARG A 228      -9.889  18.470 -18.062  1.00  0.00           N
ATOM   1153  NH2 ARG A 228      -9.984  20.316 -19.243  1.00  0.00           N
ATOM   1154  HN  ARG A 228     -15.809  19.840 -16.884  1.00  0.00           H
ATOM   1155  HA  ARG A 228     -15.785  18.516 -14.221  1.00  0.00           H
ATOM   1156  HB1 ARG A 228     -13.459  18.030 -15.233  1.00  0.00           H
ATOM   1157  HB2 ARG A 228     -13.402  19.466 -14.081  1.00  0.00           H
ATOM   1158  HG1 ARG A 228     -13.491  20.959 -16.000  1.00  0.00           H
ATOM   1159  HG2 ARG A 228     -13.334  19.494 -17.117  1.00  0.00           H
ATOM   1160  HD1 ARG A 228     -11.185  18.914 -15.752  1.00  0.00           H
ATOM   1161  HD2 ARG A 228     -11.236  20.573 -15.089  1.00  0.00           H
ATOM   1162  HE  ARG A 228     -11.009  21.340 -17.505  1.00  0.00           H
ATOM   1163 1HH1 ARG A 228     -10.197  17.941 -17.271  1.00  0.00           H
ATOM   1164 2HH1 ARG A 228      -9.623  18.100 -18.951  1.00  0.00           H
ATOM   1165 1HH2 ARG A 228     -10.193  21.282 -19.388  1.00  0.00           H
ATOM   1166 2HH2 ARG A 228      -9.536  19.801 -19.974  1.00  0.00           H
ATOM   1167  N   TYR A 229     -17.145  20.870 -14.832  1.00  0.00           N
ATOM   1168  CA  TYR A 229     -17.653  22.167 -14.570  1.00  0.00           C
ATOM   1169  C   TYR A 229     -17.517  22.803 -13.198  1.00  0.00           C
ATOM   1170  O   TYR A 229     -17.804  22.085 -12.195  1.00  0.00           O
ATOM   1171  CB  TYR A 229     -19.111  22.361 -15.126  1.00  0.00           C
ATOM   1172  CG  TYR A 229     -19.978  21.370 -14.421  1.00  0.00           C
ATOM   1173  CD1 TYR A 229     -20.671  21.707 -13.280  1.00  0.00           C
ATOM   1174  CD2 TYR A 229     -20.246  20.094 -15.002  1.00  0.00           C
ATOM   1175  CE1 TYR A 229     -21.561  20.753 -12.645  1.00  0.00           C
ATOM   1176  CE2 TYR A 229     -21.063  19.135 -14.459  1.00  0.00           C
ATOM   1177  CZ  TYR A 229     -21.664  19.469 -13.219  1.00  0.00           C
ATOM   1178  OH  TYR A 229     -22.600  18.555 -12.587  1.00  0.00           O
ATOM   1179  HN  TYR A 229     -17.676  20.268 -15.423  1.00  0.00           H
ATOM   1180  HA  TYR A 229     -17.107  22.789 -15.264  1.00  0.00           H
ATOM   1181  HB1 TYR A 229     -19.073  22.094 -16.204  1.00  0.00           H
ATOM   1182  HB2 TYR A 229     -19.471  23.408 -15.028  1.00  0.00           H
ATOM   1183  HD1 TYR A 229     -20.562  22.699 -12.868  1.00  0.00           H
ATOM   1184  HD2 TYR A 229     -19.746  19.975 -15.952  1.00  0.00           H
ATOM   1185  HE1 TYR A 229     -22.063  20.919 -11.704  1.00  0.00           H
ATOM   1186  HE2 TYR A 229     -21.330  18.160 -14.837  1.00  0.00           H
ATOM   1187  HH  TYR A 229     -22.305  17.663 -12.786  1.00  0.00           H
ATOM   1188  N   PRO A 230     -17.034  24.056 -13.050  1.00  0.00           N
ATOM   1189  CA  PRO A 230     -17.348  24.886 -11.883  1.00  0.00           C
ATOM   1190  C   PRO A 230     -18.849  25.123 -11.663  1.00  0.00           C
ATOM   1191  O   PRO A 230     -19.519  25.186 -12.706  1.00  0.00           O
ATOM   1192  CB  PRO A 230     -16.665  26.230 -12.180  1.00  0.00           C
ATOM   1193  CG  PRO A 230     -15.534  25.883 -13.173  1.00  0.00           C
ATOM   1194  CD  PRO A 230     -16.069  24.695 -13.998  1.00  0.00           C
ATOM   1195  HA  PRO A 230     -16.960  24.427 -10.986  1.00  0.00           H
ATOM   1196  HB1 PRO A 230     -16.337  26.822 -11.298  1.00  0.00           H
ATOM   1197  HB2 PRO A 230     -17.296  26.838 -12.862  1.00  0.00           H
ATOM   1198  HG1 PRO A 230     -15.105  26.761 -13.703  1.00  0.00           H
ATOM   1199  HG2 PRO A 230     -14.671  25.463 -12.613  1.00  0.00           H
ATOM   1200  HD1 PRO A 230     -16.661  25.056 -14.867  1.00  0.00           H
ATOM   1201  HD2 PRO A 230     -15.374  23.868 -14.258  1.00  0.00           H
ATOM   1202  N   GLU A 231     -19.452  25.099 -10.426  1.00  0.00           N
ATOM   1203  CA  GLU A 231     -20.809  25.433 -10.228  1.00  0.00           C
ATOM   1204  C   GLU A 231     -21.253  26.847 -10.660  1.00  0.00           C
ATOM   1205  O   GLU A 231     -20.513  27.860 -10.707  1.00  0.00           O
ATOM   1206  CB  GLU A 231     -21.299  25.207  -8.747  1.00  0.00           C
ATOM   1207  CG  GLU A 231     -21.058  23.780  -8.190  1.00  0.00           C
ATOM   1208  CD  GLU A 231     -21.159  23.736  -6.662  1.00  0.00           C
ATOM   1209  OE1 GLU A 231     -20.362  24.390  -5.938  1.00  0.00           O
ATOM   1210  OE2 GLU A 231     -22.131  23.104  -6.168  1.00  0.00           O
ATOM   1211  HN  GLU A 231     -18.955  24.915  -9.582  1.00  0.00           H
ATOM   1212  HA  GLU A 231     -21.277  24.740 -10.912  1.00  0.00           H
ATOM   1213  HB1 GLU A 231     -22.371  25.453  -8.899  1.00  0.00           H
ATOM   1214  HB2 GLU A 231     -20.990  25.994  -8.026  1.00  0.00           H
ATOM   1215  HG1 GLU A 231     -19.998  23.503  -8.380  1.00  0.00           H
ATOM   1216  HG2 GLU A 231     -21.720  23.052  -8.706  1.00  0.00           H
ATOM   1217  N   ARG A 232     -22.535  26.940 -11.024  1.00  0.00           N
ATOM   1218  CA  ARG A 232     -23.242  28.078 -11.546  1.00  0.00           C
ATOM   1219  C   ARG A 232     -23.200  29.412 -10.694  1.00  0.00           C
ATOM   1220  O   ARG A 232     -22.877  30.446 -11.342  1.00  0.00           O
ATOM   1221  CB  ARG A 232     -24.733  27.729 -11.862  1.00  0.00           C
ATOM   1222  CG  ARG A 232     -24.866  26.664 -12.911  1.00  0.00           C
ATOM   1223  CD  ARG A 232     -24.905  26.980 -14.382  1.00  0.00           C
ATOM   1224  NE  ARG A 232     -25.486  25.785 -15.071  1.00  0.00           N
ATOM   1225  CZ  ARG A 232     -24.642  24.942 -15.760  1.00  0.00           C
ATOM   1226  NH1 ARG A 232     -23.338  24.970 -15.820  1.00  0.00           N
ATOM   1227  NH2 ARG A 232     -25.259  23.978 -16.434  1.00  0.00           N
ATOM   1228  HN  ARG A 232     -23.181  26.182 -10.977  1.00  0.00           H
ATOM   1229  HA  ARG A 232     -22.818  28.146 -12.536  1.00  0.00           H
ATOM   1230  HB1 ARG A 232     -25.291  28.622 -12.213  1.00  0.00           H
ATOM   1231  HB2 ARG A 232     -25.268  27.420 -10.938  1.00  0.00           H
ATOM   1232  HG1 ARG A 232     -25.876  26.249 -12.706  1.00  0.00           H
ATOM   1233  HG2 ARG A 232     -24.148  25.821 -12.826  1.00  0.00           H
ATOM   1234  HD1 ARG A 232     -23.933  27.294 -14.818  1.00  0.00           H
ATOM   1235  HD2 ARG A 232     -25.630  27.805 -14.548  1.00  0.00           H
ATOM   1236  HE  ARG A 232     -26.448  25.513 -15.032  1.00  0.00           H
ATOM   1237 1HH1 ARG A 232     -22.696  25.505 -15.272  1.00  0.00           H
ATOM   1238 2HH1 ARG A 232     -22.954  24.283 -16.437  1.00  0.00           H
ATOM   1239 1HH2 ARG A 232     -26.258  23.998 -16.456  1.00  0.00           H
ATOM   1240 2HH2 ARG A 232     -24.855  23.170 -16.863  1.00  0.00           H
ATOM   1241  N   PRO A 233     -23.455  29.546  -9.388  1.00  0.00           N
ATOM   1242  CA  PRO A 233     -23.563  30.888  -8.753  1.00  0.00           C
ATOM   1243  C   PRO A 233     -22.402  31.873  -8.885  1.00  0.00           C
ATOM   1244  O   PRO A 233     -22.540  33.078  -8.790  1.00  0.00           O
ATOM   1245  CB  PRO A 233     -23.785  30.537  -7.268  1.00  0.00           C
ATOM   1246  CG  PRO A 233     -24.681  29.300  -7.483  1.00  0.00           C
ATOM   1247  CD  PRO A 233     -23.896  28.468  -8.473  1.00  0.00           C
ATOM   1248  HA  PRO A 233     -24.446  31.341  -9.181  1.00  0.00           H
ATOM   1249  HB1 PRO A 233     -24.379  31.279  -6.693  1.00  0.00           H
ATOM   1250  HB2 PRO A 233     -22.824  30.294  -6.763  1.00  0.00           H
ATOM   1251  HG1 PRO A 233     -24.879  28.693  -6.574  1.00  0.00           H
ATOM   1252  HG2 PRO A 233     -25.667  29.524  -7.943  1.00  0.00           H
ATOM   1253  HD1 PRO A 233     -23.035  28.020  -7.934  1.00  0.00           H
ATOM   1254  HD2 PRO A 233     -24.499  27.698  -9.000  1.00  0.00           H
ATOM   1255  N   ILE A 234     -21.161  31.333  -8.893  1.00  0.00           N
ATOM   1256  CA  ILE A 234     -19.957  32.159  -8.799  1.00  0.00           C
ATOM   1257  C   ILE A 234     -19.670  32.652 -10.237  1.00  0.00           C
ATOM   1258  O   ILE A 234     -19.116  33.737 -10.406  1.00  0.00           O
ATOM   1259  CB  ILE A 234     -18.789  31.555  -8.114  1.00  0.00           C
ATOM   1260  CG1 ILE A 234     -19.080  31.285  -6.582  1.00  0.00           C
ATOM   1261  CG2 ILE A 234     -17.591  32.431  -8.325  1.00  0.00           C
ATOM   1262  CD  ILE A 234     -19.377  32.448  -5.676  1.00  0.00           C
ATOM   1263  HN  ILE A 234     -21.111  30.351  -8.725  1.00  0.00           H
ATOM   1264  HA  ILE A 234     -20.192  33.058  -8.248  1.00  0.00           H
ATOM   1265  HB  ILE A 234     -18.498  30.574  -8.549  1.00  0.00           H
ATOM   1266 1HG1 ILE A 234     -18.250  30.699  -6.132  1.00  0.00           H
ATOM   1267 2HG1 ILE A 234     -19.934  30.581  -6.480  1.00  0.00           H
ATOM   1268 1HG2 ILE A 234     -17.103  32.036  -9.242  1.00  0.00           H
ATOM   1269 2HG2 ILE A 234     -16.845  32.201  -7.536  1.00  0.00           H
ATOM   1270 3HG2 ILE A 234     -17.759  33.529  -8.305  1.00  0.00           H
ATOM   1271  HD1 ILE A 234     -20.466  32.662  -5.647  1.00  0.00           H
ATOM   1272  HD2 ILE A 234     -18.812  33.357  -5.976  1.00  0.00           H
ATOM   1273  HD3 ILE A 234     -19.048  32.366  -4.617  1.00  0.00           H
ATOM   1274  N   ILE A 235     -19.924  31.840 -11.279  1.00  0.00           N
ATOM   1275  CA  ILE A 235     -19.829  32.284 -12.697  1.00  0.00           C
ATOM   1276  C   ILE A 235     -20.821  33.367 -12.943  1.00  0.00           C
ATOM   1277  O   ILE A 235     -20.507  34.361 -13.605  1.00  0.00           O
ATOM   1278  CB  ILE A 235     -19.993  30.957 -13.597  1.00  0.00           C
ATOM   1279  CG1 ILE A 235     -18.976  29.847 -13.335  1.00  0.00           C
ATOM   1280  CG2 ILE A 235     -19.981  31.306 -15.196  1.00  0.00           C
ATOM   1281  CD  ILE A 235     -17.583  30.431 -13.304  1.00  0.00           C
ATOM   1282  HN  ILE A 235     -20.173  30.901 -11.055  1.00  0.00           H
ATOM   1283  HA  ILE A 235     -18.903  32.828 -12.806  1.00  0.00           H
ATOM   1284  HB  ILE A 235     -21.007  30.528 -13.446  1.00  0.00           H
ATOM   1285 1HG1 ILE A 235     -18.972  29.049 -14.109  1.00  0.00           H
ATOM   1286 2HG1 ILE A 235     -19.108  29.372 -12.339  1.00  0.00           H
ATOM   1287 1HG2 ILE A 235     -20.983  31.770 -15.309  1.00  0.00           H
ATOM   1288 2HG2 ILE A 235     -19.817  30.360 -15.755  1.00  0.00           H
ATOM   1289 3HG2 ILE A 235     -19.206  32.034 -15.518  1.00  0.00           H
ATOM   1290  HD1 ILE A 235     -16.848  29.601 -13.232  1.00  0.00           H
ATOM   1291  HD2 ILE A 235     -17.460  31.029 -12.376  1.00  0.00           H
ATOM   1292  HD3 ILE A 235     -17.448  31.101 -14.180  1.00  0.00           H
ATOM   1293  N   TYR A 236     -22.119  33.246 -12.482  1.00  0.00           N
ATOM   1294  CA  TYR A 236     -23.119  34.242 -12.496  1.00  0.00           C
ATOM   1295  C   TYR A 236     -22.861  35.564 -11.721  1.00  0.00           C
ATOM   1296  O   TYR A 236     -23.268  36.632 -12.163  1.00  0.00           O
ATOM   1297  CB  TYR A 236     -24.512  33.739 -12.076  1.00  0.00           C
ATOM   1298  CG  TYR A 236     -25.037  32.679 -12.979  1.00  0.00           C
ATOM   1299  CD1 TYR A 236     -26.004  31.758 -12.455  1.00  0.00           C
ATOM   1300  CD2 TYR A 236     -24.944  32.766 -14.339  1.00  0.00           C
ATOM   1301  CE1 TYR A 236     -26.638  30.850 -13.260  1.00  0.00           C
ATOM   1302  CE2 TYR A 236     -25.550  31.779 -15.159  1.00  0.00           C
ATOM   1303  CZ  TYR A 236     -26.438  30.829 -14.611  1.00  0.00           C
ATOM   1304  OH  TYR A 236     -27.060  29.916 -15.425  1.00  0.00           O
ATOM   1305  HN  TYR A 236     -22.364  32.385 -12.043  1.00  0.00           H
ATOM   1306  HA  TYR A 236     -23.340  34.602 -13.490  1.00  0.00           H
ATOM   1307  HB1 TYR A 236     -25.257  34.561 -12.003  1.00  0.00           H
ATOM   1308  HB2 TYR A 236     -24.407  33.308 -11.057  1.00  0.00           H
ATOM   1309  HD1 TYR A 236     -26.251  31.827 -11.406  1.00  0.00           H
ATOM   1310  HD2 TYR A 236     -24.364  33.593 -14.722  1.00  0.00           H
ATOM   1311  HE1 TYR A 236     -27.401  30.210 -12.841  1.00  0.00           H
ATOM   1312  HE2 TYR A 236     -25.339  31.621 -16.207  1.00  0.00           H
ATOM   1313  HH  TYR A 236     -27.447  29.260 -14.843  1.00  0.00           H
ATOM   1314  N   TYR A 237     -22.276  35.507 -10.496  1.00  0.00           N
ATOM   1315  CA  TYR A 237     -21.726  36.662  -9.836  1.00  0.00           C
ATOM   1316  C   TYR A 237     -20.561  37.315 -10.575  1.00  0.00           C
ATOM   1317  O   TYR A 237     -20.446  38.537 -10.573  1.00  0.00           O
ATOM   1318  CB  TYR A 237     -21.319  36.208  -8.378  1.00  0.00           C
ATOM   1319  CG  TYR A 237     -20.631  37.226  -7.559  1.00  0.00           C
ATOM   1320  CD1 TYR A 237     -19.776  36.800  -6.513  1.00  0.00           C
ATOM   1321  CD2 TYR A 237     -21.075  38.572  -7.619  1.00  0.00           C
ATOM   1322  CE1 TYR A 237     -19.285  37.773  -5.669  1.00  0.00           C
ATOM   1323  CE2 TYR A 237     -20.504  39.528  -6.752  1.00  0.00           C
ATOM   1324  CZ  TYR A 237     -19.599  39.128  -5.807  1.00  0.00           C
ATOM   1325  OH  TYR A 237     -19.011  40.110  -4.983  1.00  0.00           O
ATOM   1326  HN  TYR A 237     -22.230  34.638 -10.009  1.00  0.00           H
ATOM   1327  HA  TYR A 237     -22.474  37.440  -9.857  1.00  0.00           H
ATOM   1328  HB1 TYR A 237     -20.555  35.415  -8.522  1.00  0.00           H
ATOM   1329  HB2 TYR A 237     -22.205  35.766  -7.871  1.00  0.00           H
ATOM   1330  HD1 TYR A 237     -19.534  35.775  -6.272  1.00  0.00           H
ATOM   1331  HD2 TYR A 237     -21.793  38.917  -8.348  1.00  0.00           H
ATOM   1332  HE1 TYR A 237     -18.462  37.557  -5.003  1.00  0.00           H
ATOM   1333  HE2 TYR A 237     -20.796  40.565  -6.837  1.00  0.00           H
ATOM   1334  HH  TYR A 237     -19.538  40.900  -5.126  1.00  0.00           H
ATOM   1335  N   SER A 238     -19.761  36.502 -11.244  1.00  0.00           N
ATOM   1336  CA  SER A 238     -18.587  36.985 -12.051  1.00  0.00           C
ATOM   1337  C   SER A 238     -19.025  37.707 -13.358  1.00  0.00           C
ATOM   1338  O   SER A 238     -18.450  38.719 -13.747  1.00  0.00           O
ATOM   1339  CB  SER A 238     -17.511  35.824 -12.260  1.00  0.00           C
ATOM   1340  OG  SER A 238     -16.818  35.987 -13.530  1.00  0.00           O
ATOM   1341  HN  SER A 238     -19.700  35.568 -10.900  1.00  0.00           H
ATOM   1342  HA  SER A 238     -18.116  37.683 -11.374  1.00  0.00           H
ATOM   1343  HB1 SER A 238     -18.055  34.865 -12.120  1.00  0.00           H
ATOM   1344  HB2 SER A 238     -16.819  35.889 -11.394  1.00  0.00           H
ATOM   1345  HG1 SER A 238     -16.251  35.217 -13.594  1.00  0.00           H
ATOM   1346  N   VAL A 239     -20.230  37.311 -13.930  1.00  0.00           N
ATOM   1347  CA  VAL A 239     -20.876  38.041 -15.047  1.00  0.00           C
ATOM   1348  C   VAL A 239     -21.204  39.421 -14.606  1.00  0.00           C
ATOM   1349  O   VAL A 239     -20.812  40.407 -15.237  1.00  0.00           O
ATOM   1350  CB  VAL A 239     -22.121  37.230 -15.447  1.00  0.00           C
ATOM   1351  CG1 VAL A 239     -23.251  38.128 -16.068  1.00  0.00           C
ATOM   1352  CG2 VAL A 239     -21.780  36.213 -16.507  1.00  0.00           C
ATOM   1353  HN  VAL A 239     -20.549  36.432 -13.582  1.00  0.00           H
ATOM   1354  HA  VAL A 239     -20.130  38.090 -15.826  1.00  0.00           H
ATOM   1355  HB  VAL A 239     -22.582  36.667 -14.608  1.00  0.00           H
ATOM   1356 1HG1 VAL A 239     -23.762  38.801 -15.347  1.00  0.00           H
ATOM   1357 2HG1 VAL A 239     -24.049  37.598 -16.632  1.00  0.00           H
ATOM   1358 3HG1 VAL A 239     -22.776  38.693 -16.897  1.00  0.00           H
ATOM   1359 1HG2 VAL A 239     -20.895  35.590 -16.260  1.00  0.00           H
ATOM   1360 2HG2 VAL A 239     -21.599  36.644 -17.514  1.00  0.00           H
ATOM   1361 3HG2 VAL A 239     -22.692  35.579 -16.542  1.00  0.00           H
ATOM   1362  N   CYS A 240     -21.777  39.586 -13.421  1.00  0.00           N
ATOM   1363  CA  CYS A 240     -22.149  40.866 -12.834  1.00  0.00           C
ATOM   1364  C   CYS A 240     -20.933  41.826 -12.474  1.00  0.00           C
ATOM   1365  O   CYS A 240     -20.964  43.046 -12.694  1.00  0.00           O
ATOM   1366  CB  CYS A 240     -22.925  40.739 -11.521  1.00  0.00           C
ATOM   1367  SG  CYS A 240     -24.479  39.726 -11.828  1.00  0.00           S
ATOM   1368  HN  CYS A 240     -21.915  38.811 -12.810  1.00  0.00           H
ATOM   1369  HA  CYS A 240     -22.801  41.357 -13.542  1.00  0.00           H
ATOM   1370  HB1 CYS A 240     -23.385  41.638 -11.058  1.00  0.00           H
ATOM   1371  HB2 CYS A 240     -22.331  40.349 -10.666  1.00  0.00           H
ATOM   1372  HG1 CYS A 240     -24.086  38.473 -12.008  1.00  0.00           H
ATOM   1373  N   TYR A 241     -19.833  41.277 -11.946  1.00  0.00           N
ATOM   1374  CA  TYR A 241     -18.545  42.045 -11.746  1.00  0.00           C
ATOM   1375  C   TYR A 241     -17.960  42.587 -13.008  1.00  0.00           C
ATOM   1376  O   TYR A 241     -17.411  43.727 -13.036  1.00  0.00           O
ATOM   1377  CB  TYR A 241     -17.584  41.082 -11.050  1.00  0.00           C
ATOM   1378  CG  TYR A 241     -16.175  41.705 -10.743  1.00  0.00           C
ATOM   1379  CD1 TYR A 241     -16.051  42.935 -10.056  1.00  0.00           C
ATOM   1380  CD2 TYR A 241     -14.970  40.980 -10.989  1.00  0.00           C
ATOM   1381  CE1 TYR A 241     -14.874  43.248  -9.452  1.00  0.00           C
ATOM   1382  CE2 TYR A 241     -13.771  41.330 -10.381  1.00  0.00           C
ATOM   1383  CZ  TYR A 241     -13.670  42.467  -9.625  1.00  0.00           C
ATOM   1384  OH  TYR A 241     -12.547  42.975  -9.013  1.00  0.00           O
ATOM   1385  HN  TYR A 241     -19.846  40.280 -11.908  1.00  0.00           H
ATOM   1386  HA  TYR A 241     -18.854  42.834 -11.074  1.00  0.00           H
ATOM   1387  HB1 TYR A 241     -17.428  40.264 -11.786  1.00  0.00           H
ATOM   1388  HB2 TYR A 241     -18.016  40.640 -10.127  1.00  0.00           H
ATOM   1389  HD1 TYR A 241     -16.976  43.468  -9.889  1.00  0.00           H
ATOM   1390  HD2 TYR A 241     -14.894  40.053 -11.538  1.00  0.00           H
ATOM   1391  HE1 TYR A 241     -14.762  44.102  -8.801  1.00  0.00           H
ATOM   1392  HE2 TYR A 241     -12.942  40.662 -10.566  1.00  0.00           H
ATOM   1393  HH  TYR A 241     -12.766  43.749  -8.491  1.00  0.00           H
ATOM   1394  N   SER A 242     -17.959  41.723 -14.037  1.00  0.00           N
ATOM   1395  CA  SER A 242     -17.270  41.872 -15.301  1.00  0.00           C
ATOM   1396  C   SER A 242     -17.859  43.037 -16.069  1.00  0.00           C
ATOM   1397  O   SER A 242     -17.107  43.903 -16.562  1.00  0.00           O
ATOM   1398  CB  SER A 242     -17.434  40.575 -16.175  1.00  0.00           C
ATOM   1399  OG  SER A 242     -16.802  40.690 -17.449  1.00  0.00           O
ATOM   1400  HN  SER A 242     -18.531  40.916 -13.917  1.00  0.00           H
ATOM   1401  HA  SER A 242     -16.201  42.006 -15.224  1.00  0.00           H
ATOM   1402  HB1 SER A 242     -18.494  40.276 -16.320  1.00  0.00           H
ATOM   1403  HB2 SER A 242     -17.085  39.712 -15.569  1.00  0.00           H
ATOM   1404  HG1 SER A 242     -15.917  40.394 -17.221  1.00  0.00           H
ATOM   1405  N   ILE A 243     -19.213  43.163 -16.114  1.00  0.00           N
ATOM   1406  CA  ILE A 243     -19.985  44.281 -16.667  1.00  0.00           C
ATOM   1407  C   ILE A 243     -19.772  45.611 -15.969  1.00  0.00           C
ATOM   1408  O   ILE A 243     -19.577  46.651 -16.581  1.00  0.00           O
ATOM   1409  CB  ILE A 243     -21.502  43.887 -16.772  1.00  0.00           C
ATOM   1410  CG1 ILE A 243     -21.580  42.803 -17.885  1.00  0.00           C
ATOM   1411  CG2 ILE A 243     -22.382  45.096 -17.139  1.00  0.00           C
ATOM   1412  CD  ILE A 243     -22.987  42.151 -17.905  1.00  0.00           C
ATOM   1413  HN  ILE A 243     -19.706  42.437 -15.641  1.00  0.00           H
ATOM   1414  HA  ILE A 243     -19.727  44.346 -17.714  1.00  0.00           H
ATOM   1415  HB  ILE A 243     -21.905  43.484 -15.818  1.00  0.00           H
ATOM   1416 1HG1 ILE A 243     -20.867  41.999 -17.606  1.00  0.00           H
ATOM   1417 2HG1 ILE A 243     -21.348  43.122 -18.924  1.00  0.00           H
ATOM   1418 1HG2 ILE A 243     -22.467  45.802 -16.286  1.00  0.00           H
ATOM   1419 2HG2 ILE A 243     -23.408  44.803 -17.452  1.00  0.00           H
ATOM   1420 3HG2 ILE A 243     -21.856  45.500 -18.030  1.00  0.00           H
ATOM   1421  HD1 ILE A 243     -23.319  41.898 -16.877  1.00  0.00           H
ATOM   1422  HD2 ILE A 243     -22.923  41.236 -18.532  1.00  0.00           H
ATOM   1423  HD3 ILE A 243     -23.722  42.846 -18.365  1.00  0.00           H
ATOM   1424  N   VAL A 244     -19.829  45.590 -14.595  1.00  0.00           N
ATOM   1425  CA  VAL A 244     -19.556  46.755 -13.744  1.00  0.00           C
ATOM   1426  C   VAL A 244     -18.002  47.255 -13.819  1.00  0.00           C
ATOM   1427  O   VAL A 244     -17.698  48.470 -13.782  1.00  0.00           O
ATOM   1428  CB  VAL A 244     -19.867  46.336 -12.213  1.00  0.00           C
ATOM   1429  CG1 VAL A 244     -19.485  47.437 -11.319  1.00  0.00           C
ATOM   1430  CG2 VAL A 244     -21.441  46.178 -12.336  1.00  0.00           C
ATOM   1431  HN  VAL A 244     -20.021  44.725 -14.139  1.00  0.00           H
ATOM   1432  HA  VAL A 244     -20.180  47.602 -13.991  1.00  0.00           H
ATOM   1433  HB  VAL A 244     -19.371  45.353 -12.064  1.00  0.00           H
ATOM   1434 1HG1 VAL A 244     -19.794  48.448 -11.661  1.00  0.00           H
ATOM   1435 2HG1 VAL A 244     -18.404  47.639 -11.158  1.00  0.00           H
ATOM   1436 3HG1 VAL A 244     -19.868  47.372 -10.279  1.00  0.00           H
ATOM   1437 1HG2 VAL A 244     -21.824  45.463 -13.096  1.00  0.00           H
ATOM   1438 2HG2 VAL A 244     -21.963  47.122 -12.601  1.00  0.00           H
ATOM   1439 3HG2 VAL A 244     -21.758  45.765 -11.355  1.00  0.00           H
ATOM   1440  N   SER A 245     -17.087  46.355 -13.898  1.00  0.00           N
ATOM   1441  CA  SER A 245     -15.629  46.655 -13.980  1.00  0.00           C
ATOM   1442  C   SER A 245     -15.226  47.437 -15.185  1.00  0.00           C
ATOM   1443  O   SER A 245     -14.417  48.351 -15.121  1.00  0.00           O
ATOM   1444  CB  SER A 245     -14.818  45.274 -13.900  1.00  0.00           C
ATOM   1445  OG  SER A 245     -15.003  44.641 -12.680  1.00  0.00           O
ATOM   1446  HN  SER A 245     -17.352  45.395 -13.933  1.00  0.00           H
ATOM   1447  HA  SER A 245     -15.395  47.216 -13.088  1.00  0.00           H
ATOM   1448  HB1 SER A 245     -13.722  45.331 -14.078  1.00  0.00           H
ATOM   1449  HB2 SER A 245     -15.258  44.608 -14.673  1.00  0.00           H
ATOM   1450  HG1 SER A 245     -15.894  44.283 -12.705  1.00  0.00           H
ATOM   1451  N   LEU A 246     -15.841  47.113 -16.402  1.00  0.00           N
ATOM   1452  CA  LEU A 246     -15.727  47.819 -17.660  1.00  0.00           C
ATOM   1453  C   LEU A 246     -16.305  49.220 -17.461  1.00  0.00           C
ATOM   1454  O   LEU A 246     -15.760  50.215 -17.925  1.00  0.00           O
ATOM   1455  CB  LEU A 246     -16.498  47.130 -18.781  1.00  0.00           C
ATOM   1456  CG  LEU A 246     -16.637  47.783 -20.169  1.00  0.00           C
ATOM   1457  CD1 LEU A 246     -15.249  48.070 -20.855  1.00  0.00           C
ATOM   1458  CD2 LEU A 246     -17.362  46.767 -21.049  1.00  0.00           C
ATOM   1459  HN  LEU A 246     -16.440  46.318 -16.347  1.00  0.00           H
ATOM   1460  HA  LEU A 246     -14.665  47.947 -17.807  1.00  0.00           H
ATOM   1461  HB1 LEU A 246     -17.538  47.027 -18.405  1.00  0.00           H
ATOM   1462  HB2 LEU A 246     -16.085  46.121 -18.994  1.00  0.00           H
ATOM   1463  HG  LEU A 246     -17.292  48.678 -20.105  1.00  0.00           H
ATOM   1464 1HD1 LEU A 246     -15.438  48.736 -21.724  1.00  0.00           H
ATOM   1465 2HD1 LEU A 246     -14.824  47.139 -21.286  1.00  0.00           H
ATOM   1466 3HD1 LEU A 246     -14.506  48.553 -20.184  1.00  0.00           H
ATOM   1467 1HD2 LEU A 246     -18.381  46.588 -20.647  1.00  0.00           H
ATOM   1468 2HD2 LEU A 246     -16.829  45.800 -21.173  1.00  0.00           H
ATOM   1469 3HD2 LEU A 246     -17.580  47.254 -22.025  1.00  0.00           H
ATOM   1470  N   MET A 247     -17.373  49.334 -16.665  1.00  0.00           N
ATOM   1471  CA  MET A 247     -17.932  50.667 -16.374  1.00  0.00           C
ATOM   1472  C   MET A 247     -16.982  51.581 -15.597  1.00  0.00           C
ATOM   1473  O   MET A 247     -16.899  52.737 -15.969  1.00  0.00           O
ATOM   1474  CB  MET A 247     -19.378  50.546 -15.738  1.00  0.00           C
ATOM   1475  CG  MET A 247     -19.870  51.834 -14.961  1.00  0.00           C
ATOM   1476  SD  MET A 247     -21.483  51.698 -14.254  1.00  0.00           S
ATOM   1477  CE  MET A 247     -21.073  50.423 -13.080  1.00  0.00           C
ATOM   1478  HN  MET A 247     -17.692  48.554 -16.133  1.00  0.00           H
ATOM   1479  HA  MET A 247     -18.093  51.170 -17.316  1.00  0.00           H
ATOM   1480  HB1 MET A 247     -19.605  49.615 -15.177  1.00  0.00           H
ATOM   1481  HB2 MET A 247     -19.962  50.418 -16.674  1.00  0.00           H
ATOM   1482  HG1 MET A 247     -19.736  52.822 -15.450  1.00  0.00           H
ATOM   1483  HG2 MET A 247     -19.139  52.081 -14.162  1.00  0.00           H
ATOM   1484  HE1 MET A 247     -20.099  50.640 -12.590  1.00  0.00           H
ATOM   1485  HE2 MET A 247     -21.061  49.437 -13.589  1.00  0.00           H
ATOM   1486  HE3 MET A 247     -21.783  50.444 -12.226  1.00  0.00           H
ATOM   1487  N   TYR A 248     -16.265  51.103 -14.545  1.00  0.00           N
ATOM   1488  CA  TYR A 248     -15.194  51.761 -13.859  1.00  0.00           C
ATOM   1489  C   TYR A 248     -14.124  52.169 -14.824  1.00  0.00           C
ATOM   1490  O   TYR A 248     -13.721  53.333 -14.800  1.00  0.00           O
ATOM   1491  CB  TYR A 248     -14.635  50.812 -12.768  1.00  0.00           C
ATOM   1492  CG  TYR A 248     -15.313  51.070 -11.413  1.00  0.00           C
ATOM   1493  CD1 TYR A 248     -16.096  50.150 -10.705  1.00  0.00           C
ATOM   1494  CD2 TYR A 248     -15.345  52.410 -10.964  1.00  0.00           C
ATOM   1495  CE1 TYR A 248     -16.913  50.523  -9.655  1.00  0.00           C
ATOM   1496  CE2 TYR A 248     -16.097  52.772  -9.861  1.00  0.00           C
ATOM   1497  CZ  TYR A 248     -16.928  51.884  -9.215  1.00  0.00           C
ATOM   1498  OH  TYR A 248     -17.660  52.295  -8.029  1.00  0.00           O
ATOM   1499  HN  TYR A 248     -16.554  50.287 -14.049  1.00  0.00           H
ATOM   1500  HA  TYR A 248     -15.599  52.653 -13.406  1.00  0.00           H
ATOM   1501  HB1 TYR A 248     -13.574  51.118 -12.653  1.00  0.00           H
ATOM   1502  HB2 TYR A 248     -14.934  49.792 -13.095  1.00  0.00           H
ATOM   1503  HD1 TYR A 248     -16.111  49.127 -11.053  1.00  0.00           H
ATOM   1504  HD2 TYR A 248     -14.731  53.140 -11.470  1.00  0.00           H
ATOM   1505  HE1 TYR A 248     -17.534  49.866  -9.065  1.00  0.00           H
ATOM   1506  HE2 TYR A 248     -16.204  53.801  -9.553  1.00  0.00           H
ATOM   1507  HH  TYR A 248     -17.633  53.254  -8.072  1.00  0.00           H
ATOM   1508  N   PHE A 249     -13.593  51.310 -15.742  1.00  0.00           N
ATOM   1509  CA  PHE A 249     -12.544  51.475 -16.677  1.00  0.00           C
ATOM   1510  C   PHE A 249     -12.753  52.531 -17.674  1.00  0.00           C
ATOM   1511  O   PHE A 249     -11.946  53.386 -17.896  1.00  0.00           O
ATOM   1512  CB  PHE A 249     -12.230  50.102 -17.327  1.00  0.00           C
ATOM   1513  CG  PHE A 249     -11.122  50.139 -18.282  1.00  0.00           C
ATOM   1514  CD1 PHE A 249     -11.322  49.617 -19.616  1.00  0.00           C
ATOM   1515  CD2 PHE A 249      -9.875  50.707 -17.950  1.00  0.00           C
ATOM   1516  CE1 PHE A 249     -10.251  49.709 -20.591  1.00  0.00           C
ATOM   1517  CE2 PHE A 249      -8.813  50.729 -18.855  1.00  0.00           C
ATOM   1518  CZ  PHE A 249      -9.021  50.311 -20.176  1.00  0.00           C
ATOM   1519  HN  PHE A 249     -13.939  50.390 -15.572  1.00  0.00           H
ATOM   1520  HA  PHE A 249     -11.654  51.800 -16.157  1.00  0.00           H
ATOM   1521  HB1 PHE A 249     -13.191  49.844 -17.822  1.00  0.00           H
ATOM   1522  HB2 PHE A 249     -12.114  49.207 -16.679  1.00  0.00           H
ATOM   1523  HD1 PHE A 249     -12.249  49.147 -19.911  1.00  0.00           H
ATOM   1524  HD2 PHE A 249      -9.732  50.928 -16.902  1.00  0.00           H
ATOM   1525  HE1 PHE A 249     -10.260  49.411 -21.629  1.00  0.00           H
ATOM   1526  HE2 PHE A 249      -7.852  51.193 -18.686  1.00  0.00           H
ATOM   1527  HZ  PHE A 249      -8.206  50.474 -20.864  1.00  0.00           H
ATOM   1528  N   ILE A 250     -13.986  52.553 -18.288  1.00  0.00           N
ATOM   1529  CA  ILE A 250     -14.381  53.473 -19.342  1.00  0.00           C
ATOM   1530  C   ILE A 250     -14.635  54.834 -18.714  1.00  0.00           C
ATOM   1531  O   ILE A 250     -14.223  55.886 -19.203  1.00  0.00           O
ATOM   1532  CB  ILE A 250     -15.708  53.001 -19.946  1.00  0.00           C
ATOM   1533  CG1 ILE A 250     -15.671  51.714 -20.793  1.00  0.00           C
ATOM   1534  CG2 ILE A 250     -16.286  54.107 -20.929  1.00  0.00           C
ATOM   1535  CD  ILE A 250     -14.494  51.599 -21.732  1.00  0.00           C
ATOM   1536  HN  ILE A 250     -14.670  51.880 -18.018  1.00  0.00           H
ATOM   1537  HA  ILE A 250     -13.610  53.633 -20.080  1.00  0.00           H
ATOM   1538  HB  ILE A 250     -16.495  52.895 -19.170  1.00  0.00           H
ATOM   1539 1HG1 ILE A 250     -16.614  51.496 -21.339  1.00  0.00           H
ATOM   1540 2HG1 ILE A 250     -15.571  50.847 -20.105  1.00  0.00           H
ATOM   1541 1HG2 ILE A 250     -16.608  54.936 -20.264  1.00  0.00           H
ATOM   1542 2HG2 ILE A 250     -17.199  53.793 -21.480  1.00  0.00           H
ATOM   1543 3HG2 ILE A 250     -15.526  54.344 -21.703  1.00  0.00           H
ATOM   1544  HD1 ILE A 250     -14.567  50.734 -22.425  1.00  0.00           H
ATOM   1545  HD2 ILE A 250     -13.575  51.522 -21.112  1.00  0.00           H
ATOM   1546  HD3 ILE A 250     -14.529  52.474 -22.418  1.00  0.00           H
ATOM   1547  N   GLY A 251     -15.163  54.824 -17.475  1.00  0.00           N
ATOM   1548  CA  GLY A 251     -15.461  55.993 -16.686  1.00  0.00           C
ATOM   1549  C   GLY A 251     -14.175  56.596 -16.194  1.00  0.00           C
ATOM   1550  O   GLY A 251     -14.173  57.825 -15.934  1.00  0.00           O
ATOM   1551  HN  GLY A 251     -15.377  53.978 -16.992  1.00  0.00           H
ATOM   1552  HA1 GLY A 251     -16.016  55.624 -15.837  1.00  0.00           H
ATOM   1553  HA2 GLY A 251     -16.013  56.783 -17.175  1.00  0.00           H
ATOM   1554  N   PHE A 252     -13.044  55.858 -16.100  1.00  0.00           N
ATOM   1555  CA  PHE A 252     -11.709  56.298 -15.886  1.00  0.00           C
ATOM   1556  C   PHE A 252     -11.157  57.175 -17.031  1.00  0.00           C
ATOM   1557  O   PHE A 252     -10.982  58.383 -16.857  1.00  0.00           O
ATOM   1558  CB  PHE A 252     -10.804  55.190 -15.361  1.00  0.00           C
ATOM   1559  CG  PHE A 252      -9.369  55.342 -15.581  1.00  0.00           C
ATOM   1560  CD1 PHE A 252      -8.605  54.552 -16.540  1.00  0.00           C
ATOM   1561  CD2 PHE A 252      -8.680  56.255 -14.825  1.00  0.00           C
ATOM   1562  CE1 PHE A 252      -7.235  54.684 -16.644  1.00  0.00           C
ATOM   1563  CE2 PHE A 252      -7.298  56.379 -14.847  1.00  0.00           C
ATOM   1564  CZ  PHE A 252      -6.509  55.508 -15.708  1.00  0.00           C
ATOM   1565  HN  PHE A 252     -13.232  54.886 -16.217  1.00  0.00           H
ATOM   1566  HA  PHE A 252     -11.811  57.014 -15.084  1.00  0.00           H
ATOM   1567  HB1 PHE A 252     -11.107  54.275 -15.914  1.00  0.00           H
ATOM   1568  HB2 PHE A 252     -10.948  54.996 -14.277  1.00  0.00           H
ATOM   1569  HD1 PHE A 252      -9.105  53.832 -17.174  1.00  0.00           H
ATOM   1570  HD2 PHE A 252      -9.253  56.746 -14.052  1.00  0.00           H
ATOM   1571  HE1 PHE A 252      -6.746  54.070 -17.385  1.00  0.00           H
ATOM   1572  HE2 PHE A 252      -6.727  57.069 -14.244  1.00  0.00           H
ATOM   1573  HZ  PHE A 252      -5.442  55.635 -15.826  1.00  0.00           H
ATOM   1574  N   LEU A 253     -11.157  56.615 -18.261  1.00  0.00           N
ATOM   1575  CA  LEU A 253     -10.807  57.260 -19.471  1.00  0.00           C
ATOM   1576  C   LEU A 253     -11.718  58.429 -19.941  1.00  0.00           C
ATOM   1577  O   LEU A 253     -11.195  59.362 -20.567  1.00  0.00           O
ATOM   1578  CB  LEU A 253     -10.802  56.112 -20.546  1.00  0.00           C
ATOM   1579  CG  LEU A 253      -9.698  55.025 -20.389  1.00  0.00           C
ATOM   1580  CD1 LEU A 253      -9.977  53.978 -21.469  1.00  0.00           C
ATOM   1581  CD2 LEU A 253      -8.290  55.581 -20.583  1.00  0.00           C
ATOM   1582  HN  LEU A 253     -11.422  55.665 -18.404  1.00  0.00           H
ATOM   1583  HA  LEU A 253      -9.824  57.705 -19.422  1.00  0.00           H
ATOM   1584  HB1 LEU A 253     -10.673  56.573 -21.548  1.00  0.00           H
ATOM   1585  HB2 LEU A 253     -11.796  55.619 -20.601  1.00  0.00           H
ATOM   1586  HG  LEU A 253      -9.706  54.467 -19.428  1.00  0.00           H
ATOM   1587 1HD1 LEU A 253      -9.739  54.442 -22.450  1.00  0.00           H
ATOM   1588 2HD1 LEU A 253     -11.017  53.604 -21.580  1.00  0.00           H
ATOM   1589 3HD1 LEU A 253      -9.386  53.038 -21.473  1.00  0.00           H
ATOM   1590 1HD2 LEU A 253      -8.295  56.361 -21.374  1.00  0.00           H
ATOM   1591 2HD2 LEU A 253      -7.521  54.788 -20.695  1.00  0.00           H
ATOM   1592 3HD2 LEU A 253      -7.977  56.126 -19.667  1.00  0.00           H
ATOM   1593  N   LEU A 254     -12.985  58.334 -19.914  1.00  0.00           N
ATOM   1594  CA  LEU A 254     -13.993  59.255 -20.475  1.00  0.00           C
ATOM   1595  C   LEU A 254     -14.296  60.547 -19.601  1.00  0.00           C
ATOM   1596  O   LEU A 254     -14.744  61.617 -20.054  1.00  0.00           O
ATOM   1597  CB  LEU A 254     -15.319  58.503 -20.821  1.00  0.00           C
ATOM   1598  CG  LEU A 254     -16.505  59.339 -21.353  1.00  0.00           C
ATOM   1599  CD1 LEU A 254     -16.227  60.001 -22.711  1.00  0.00           C
ATOM   1600  CD2 LEU A 254     -17.720  58.345 -21.616  1.00  0.00           C
ATOM   1601  HN  LEU A 254     -13.367  57.523 -19.476  1.00  0.00           H
ATOM   1602  HA  LEU A 254     -13.662  59.628 -21.432  1.00  0.00           H
ATOM   1603  HB1 LEU A 254     -15.791  58.010 -19.944  1.00  0.00           H
ATOM   1604  HB2 LEU A 254     -15.012  57.787 -21.614  1.00  0.00           H
ATOM   1605  HG  LEU A 254     -16.837  60.138 -20.655  1.00  0.00           H
ATOM   1606 1HD1 LEU A 254     -17.184  60.407 -23.104  1.00  0.00           H
ATOM   1607 2HD1 LEU A 254     -15.484  60.824 -22.784  1.00  0.00           H
ATOM   1608 3HD1 LEU A 254     -15.832  59.182 -23.350  1.00  0.00           H
ATOM   1609 1HD2 LEU A 254     -18.491  58.841 -22.244  1.00  0.00           H
ATOM   1610 2HD2 LEU A 254     -18.141  58.157 -20.605  1.00  0.00           H
ATOM   1611 3HD2 LEU A 254     -17.358  57.433 -22.137  1.00  0.00           H
ATOM   1612  N   GLY A 255     -13.763  60.660 -18.357  1.00  0.00           N
ATOM   1613  CA  GLY A 255     -14.014  61.911 -17.632  1.00  0.00           C
ATOM   1614  C   GLY A 255     -15.260  61.993 -16.859  1.00  0.00           C
ATOM   1615  O   GLY A 255     -16.351  62.001 -17.469  1.00  0.00           O
ATOM   1616  HN  GLY A 255     -13.232  59.962 -17.880  1.00  0.00           H
ATOM   1617  HA1 GLY A 255     -13.968  62.761 -18.298  1.00  0.00           H
ATOM   1618  HA2 GLY A 255     -13.292  62.181 -16.876  1.00  0.00           H
ATOM   1619  N   ASP A 256     -15.297  62.125 -15.519  1.00  0.00           N
ATOM   1620  CA  ASP A 256     -16.501  62.092 -14.711  1.00  0.00           C
ATOM   1621  C   ASP A 256     -17.086  63.509 -14.468  1.00  0.00           C
ATOM   1622  O   ASP A 256     -18.299  63.746 -14.257  1.00  0.00           O
ATOM   1623  CB  ASP A 256     -16.205  61.384 -13.328  1.00  0.00           C
ATOM   1624  CG  ASP A 256     -15.027  61.889 -12.543  1.00  0.00           C
ATOM   1625  OD1 ASP A 256     -14.921  61.380 -11.422  1.00  0.00           O
ATOM   1626  OD2 ASP A 256     -14.079  62.714 -12.899  1.00  0.00           O
ATOM   1627  HN  ASP A 256     -14.491  62.252 -14.945  1.00  0.00           H
ATOM   1628  HA  ASP A 256     -17.305  61.506 -15.131  1.00  0.00           H
ATOM   1629  HB1 ASP A 256     -15.899  60.344 -13.574  1.00  0.00           H
ATOM   1630  HB2 ASP A 256     -17.136  61.287 -12.731  1.00  0.00           H
ATOM   1631  N   SER A 257     -16.185  64.539 -14.369  1.00  0.00           N
ATOM   1632  CA  SER A 257     -16.436  65.849 -13.912  1.00  0.00           C
ATOM   1633  C   SER A 257     -17.508  66.623 -14.656  1.00  0.00           C
ATOM   1634  O   SER A 257     -18.271  67.392 -14.139  1.00  0.00           O
ATOM   1635  CB  SER A 257     -15.240  66.710 -13.901  1.00  0.00           C
ATOM   1636  OG  SER A 257     -14.064  66.082 -13.313  1.00  0.00           O
ATOM   1637  HN  SER A 257     -15.255  64.186 -14.426  1.00  0.00           H
ATOM   1638  HA  SER A 257     -16.820  65.878 -12.903  1.00  0.00           H
ATOM   1639  HB1 SER A 257     -15.405  67.685 -13.395  1.00  0.00           H
ATOM   1640  HB2 SER A 257     -14.839  67.014 -14.891  1.00  0.00           H
ATOM   1641  HG1 SER A 257     -14.241  65.842 -12.401  1.00  0.00           H
ATOM   1642  N   THR A 258     -17.468  66.519 -15.988  1.00  0.00           N
ATOM   1643  CA  THR A 258     -18.266  67.439 -16.818  1.00  0.00           C
ATOM   1644  C   THR A 258     -19.687  67.062 -16.675  1.00  0.00           C
ATOM   1645  O   THR A 258     -20.514  67.954 -16.427  1.00  0.00           O
ATOM   1646  CB  THR A 258     -17.962  67.417 -18.257  1.00  0.00           C
ATOM   1647  CG2 THR A 258     -18.648  68.551 -19.002  1.00  0.00           C
ATOM   1648  OG1 THR A 258     -16.557  67.801 -18.277  1.00  0.00           O
ATOM   1649  HN  THR A 258     -16.894  65.829 -16.421  1.00  0.00           H
ATOM   1650  HA  THR A 258     -18.312  68.430 -16.391  1.00  0.00           H
ATOM   1651  HB  THR A 258     -18.154  66.493 -18.842  1.00  0.00           H
ATOM   1652  HG1 THR A 258     -16.139  66.938 -18.225  1.00  0.00           H
ATOM   1653 1HG2 THR A 258     -18.499  68.508 -20.102  1.00  0.00           H
ATOM   1654 2HG2 THR A 258     -18.428  69.569 -18.613  1.00  0.00           H
ATOM   1655 3HG2 THR A 258     -19.738  68.532 -18.786  1.00  0.00           H
ATOM   1656  N   ALA A 259     -19.971  65.747 -16.720  1.00  0.00           N
ATOM   1657  CA  ALA A 259     -21.310  65.275 -16.353  1.00  0.00           C
ATOM   1658  C   ALA A 259     -21.835  65.448 -14.872  1.00  0.00           C
ATOM   1659  O   ALA A 259     -22.980  65.855 -14.680  1.00  0.00           O
ATOM   1660  CB  ALA A 259     -21.180  63.743 -16.600  1.00  0.00           C
ATOM   1661  HN  ALA A 259     -19.268  65.095 -16.994  1.00  0.00           H
ATOM   1662  HA  ALA A 259     -22.018  65.793 -16.983  1.00  0.00           H
ATOM   1663  HB1 ALA A 259     -21.004  63.559 -17.681  1.00  0.00           H
ATOM   1664  HB2 ALA A 259     -22.125  63.250 -16.286  1.00  0.00           H
ATOM   1665  HB3 ALA A 259     -20.434  63.188 -15.992  1.00  0.00           H
ATOM   1666  N   CYS A 260     -20.902  65.264 -13.881  1.00  0.00           N
ATOM   1667  CA  CYS A 260     -21.025  65.425 -12.472  1.00  0.00           C
ATOM   1668  C   CYS A 260     -21.424  66.842 -12.094  1.00  0.00           C
ATOM   1669  O   CYS A 260     -22.256  66.937 -11.204  1.00  0.00           O
ATOM   1670  CB  CYS A 260     -19.795  64.929 -11.638  1.00  0.00           C
ATOM   1671  SG  CYS A 260     -20.175  64.580  -9.874  1.00  0.00           S
ATOM   1672  HN  CYS A 260     -20.004  64.929 -14.159  1.00  0.00           H
ATOM   1673  HA  CYS A 260     -21.864  64.828 -12.144  1.00  0.00           H
ATOM   1674  HB1 CYS A 260     -18.956  65.649 -11.739  1.00  0.00           H
ATOM   1675  HB2 CYS A 260     -19.446  63.982 -12.106  1.00  0.00           H
ATOM   1676  N   ASN A 261     -20.784  67.858 -12.738  1.00  0.00           N
ATOM   1677  CA  ASN A 261     -21.081  69.266 -12.629  1.00  0.00           C
ATOM   1678  C   ASN A 261     -22.290  69.720 -13.351  1.00  0.00           C
ATOM   1679  O   ASN A 261     -22.881  70.714 -12.908  1.00  0.00           O
ATOM   1680  CB  ASN A 261     -19.937  70.222 -13.009  1.00  0.00           C
ATOM   1681  CG  ASN A 261     -18.943  70.365 -11.829  1.00  0.00           C
ATOM   1682  ND2 ASN A 261     -17.870  71.078 -12.081  1.00  0.00           N
ATOM   1683  OD1 ASN A 261     -19.071  69.848 -10.770  1.00  0.00           O
ATOM   1684  HN  ASN A 261     -20.054  67.646 -13.383  1.00  0.00           H
ATOM   1685  HA  ASN A 261     -21.450  69.368 -11.619  1.00  0.00           H
ATOM   1686  HB1 ASN A 261     -20.117  71.236 -13.429  1.00  0.00           H
ATOM   1687  HB2 ASN A 261     -19.318  69.797 -13.828  1.00  0.00           H
ATOM   1688 1HD2 ASN A 261     -17.547  71.242 -13.013  1.00  0.00           H
ATOM   1689 2HD2 ASN A 261     -17.314  71.496 -11.363  1.00  0.00           H
ATOM   1690  N   LYS A 262     -22.734  69.084 -14.428  1.00  0.00           N
ATOM   1691  CA  LYS A 262     -23.779  69.515 -15.419  1.00  0.00           C
ATOM   1692  C   LYS A 262     -23.551  70.940 -15.958  1.00  0.00           C
ATOM   1693  O   LYS A 262     -22.400  71.464 -15.913  1.00  0.00           O
ATOM   1694  CB  LYS A 262     -25.188  69.232 -14.976  1.00  0.00           C
ATOM   1695  CG  LYS A 262     -25.548  67.773 -14.630  1.00  0.00           C
ATOM   1696  CD  LYS A 262     -26.986  67.331 -14.438  1.00  0.00           C
ATOM   1697  CE  LYS A 262     -27.825  68.060 -13.339  1.00  0.00           C
ATOM   1698  NZ  LYS A 262     -27.499  67.637 -11.994  1.00  0.00           N
ATOM   1699  HN  LYS A 262     -22.314  68.209 -14.660  1.00  0.00           H
ATOM   1700  HA  LYS A 262     -23.673  68.917 -16.312  1.00  0.00           H
ATOM   1701  HB1 LYS A 262     -25.851  69.443 -15.843  1.00  0.00           H
ATOM   1702  HB2 LYS A 262     -25.325  69.841 -14.057  1.00  0.00           H
ATOM   1703  HG1 LYS A 262     -24.938  67.423 -13.770  1.00  0.00           H
ATOM   1704  HG2 LYS A 262     -25.127  67.206 -15.488  1.00  0.00           H
ATOM   1705  HD1 LYS A 262     -27.191  66.239 -14.425  1.00  0.00           H
ATOM   1706  HD2 LYS A 262     -27.477  67.504 -15.420  1.00  0.00           H
ATOM   1707  HE1 LYS A 262     -28.909  67.947 -13.553  1.00  0.00           H
ATOM   1708  HE2 LYS A 262     -27.609  69.149 -13.367  1.00  0.00           H
ATOM   1709  HZ1 LYS A 262     -26.612  68.085 -11.685  1.00  0.00           H
ATOM   1710  HZ2 LYS A 262     -27.576  66.608 -11.864  1.00  0.00           H
ATOM   1711  HZ3 LYS A 262     -28.330  67.994 -11.480  1.00  0.00           H
ATOM   1712  N   ALA A 263     -24.540  71.695 -16.344  1.00  0.00           N
ATOM   1713  CA  ALA A 263     -24.448  73.081 -16.695  1.00  0.00           C
ATOM   1714  C   ALA A 263     -24.571  74.107 -15.565  1.00  0.00           C
ATOM   1715  O   ALA A 263     -24.098  75.232 -15.715  1.00  0.00           O
ATOM   1716  CB  ALA A 263     -25.517  73.273 -17.782  1.00  0.00           C
ATOM   1717  HN  ALA A 263     -25.486  71.381 -16.348  1.00  0.00           H
ATOM   1718  HA  ALA A 263     -23.556  73.158 -17.299  1.00  0.00           H
ATOM   1719  HB1 ALA A 263     -25.642  72.634 -18.682  1.00  0.00           H
ATOM   1720  HB2 ALA A 263     -25.495  74.292 -18.226  1.00  0.00           H
ATOM   1721  HB3 ALA A 263     -26.506  73.130 -17.294  1.00  0.00           H
ATOM   1722  N   ASP A 264     -25.170  73.688 -14.404  1.00  0.00           N
ATOM   1723  CA  ASP A 264     -25.359  74.450 -13.174  1.00  0.00           C
ATOM   1724  C   ASP A 264     -24.041  74.710 -12.582  1.00  0.00           C
ATOM   1725  O   ASP A 264     -23.821  75.734 -11.891  1.00  0.00           O
ATOM   1726  CB  ASP A 264     -26.211  73.629 -12.138  1.00  0.00           C
ATOM   1727  CG  ASP A 264     -27.641  73.588 -12.562  1.00  0.00           C
ATOM   1728  OD1 ASP A 264     -28.182  72.457 -12.579  1.00  0.00           O
ATOM   1729  OD2 ASP A 264     -28.206  74.696 -12.737  1.00  0.00           O
ATOM   1730  HN  ASP A 264     -25.502  72.751 -14.480  1.00  0.00           H
ATOM   1731  HA  ASP A 264     -25.601  75.468 -13.441  1.00  0.00           H
ATOM   1732  HB1 ASP A 264     -26.208  74.106 -11.135  1.00  0.00           H
ATOM   1733  HB2 ASP A 264     -25.861  72.599 -11.912  1.00  0.00           H
ATOM   1734  N   GLU A 265     -23.081  73.826 -12.859  1.00  0.00           N
ATOM   1735  CA  GLU A 265     -21.715  73.769 -12.407  1.00  0.00           C
ATOM   1736  C   GLU A 265     -21.592  73.260 -10.899  1.00  0.00           C
ATOM   1737  O   GLU A 265     -20.617  73.545 -10.204  1.00  0.00           O
ATOM   1738  CB  GLU A 265     -21.025  75.136 -12.572  1.00  0.00           C
ATOM   1739  CG  GLU A 265     -21.008  75.650 -14.022  1.00  0.00           C
ATOM   1740  CD  GLU A 265     -19.928  76.711 -14.142  1.00  0.00           C
ATOM   1741  OE1 GLU A 265     -18.768  76.247 -14.211  1.00  0.00           O
ATOM   1742  OE2 GLU A 265     -20.192  77.920 -14.261  1.00  0.00           O
ATOM   1743  HN  GLU A 265     -23.337  73.060 -13.444  1.00  0.00           H
ATOM   1744  HA  GLU A 265     -21.206  73.015 -12.990  1.00  0.00           H
ATOM   1745  HB1 GLU A 265     -19.991  74.891 -12.245  1.00  0.00           H
ATOM   1746  HB2 GLU A 265     -21.443  75.896 -11.878  1.00  0.00           H
ATOM   1747  HG1 GLU A 265     -22.019  76.095 -14.129  1.00  0.00           H
ATOM   1748  HG2 GLU A 265     -20.920  74.806 -14.741  1.00  0.00           H
ATOM   1749  N   LYS A 266     -22.572  72.484 -10.398  1.00  0.00           N
ATOM   1750  CA  LYS A 266     -22.471  71.913  -9.091  1.00  0.00           C
ATOM   1751  C   LYS A 266     -22.785  70.506  -9.043  1.00  0.00           C
ATOM   1752  O   LYS A 266     -23.571  69.955  -9.813  1.00  0.00           O
ATOM   1753  CB  LYS A 266     -23.440  72.641  -8.071  1.00  0.00           C
ATOM   1754  CG  LYS A 266     -24.788  73.114  -8.612  1.00  0.00           C
ATOM   1755  CD  LYS A 266     -25.934  72.040  -8.721  1.00  0.00           C
ATOM   1756  CE  LYS A 266     -26.398  71.355  -7.419  1.00  0.00           C
ATOM   1757  NZ  LYS A 266     -27.366  70.333  -7.840  1.00  0.00           N
ATOM   1758  HN  LYS A 266     -23.422  72.437 -10.917  1.00  0.00           H
ATOM   1759  HA  LYS A 266     -21.488  72.107  -8.685  1.00  0.00           H
ATOM   1760  HB1 LYS A 266     -22.848  73.530  -7.764  1.00  0.00           H
ATOM   1761  HB2 LYS A 266     -23.610  72.118  -7.105  1.00  0.00           H
ATOM   1762  HG1 LYS A 266     -24.752  73.656  -9.581  1.00  0.00           H
ATOM   1763  HG2 LYS A 266     -25.126  73.848  -7.849  1.00  0.00           H
ATOM   1764  HD1 LYS A 266     -25.658  71.349  -9.546  1.00  0.00           H
ATOM   1765  HD2 LYS A 266     -26.783  72.647  -9.100  1.00  0.00           H
ATOM   1766  HE1 LYS A 266     -26.832  72.020  -6.642  1.00  0.00           H
ATOM   1767  HE2 LYS A 266     -25.526  70.796  -7.017  1.00  0.00           H
ATOM   1768  HZ1 LYS A 266     -26.800  69.463  -7.771  1.00  0.00           H
ATOM   1769  HZ2 LYS A 266     -27.540  70.512  -8.849  1.00  0.00           H
ATOM   1770  HZ3 LYS A 266     -28.208  70.213  -7.242  1.00  0.00           H
ATOM   1771  N   LEU A 267     -22.070  69.841  -8.055  1.00  0.00           N
ATOM   1772  CA  LEU A 267     -22.252  68.500  -7.613  1.00  0.00           C
ATOM   1773  C   LEU A 267     -23.635  67.821  -7.737  1.00  0.00           C
ATOM   1774  O   LEU A 267     -24.629  68.410  -7.267  1.00  0.00           O
ATOM   1775  CB  LEU A 267     -21.826  68.285  -6.143  1.00  0.00           C
ATOM   1776  CG  LEU A 267     -22.001  66.900  -5.498  1.00  0.00           C
ATOM   1777  CD1 LEU A 267     -21.252  65.807  -6.224  1.00  0.00           C
ATOM   1778  CD2 LEU A 267     -21.556  66.998  -4.041  1.00  0.00           C
ATOM   1779  HN  LEU A 267     -21.364  70.358  -7.576  1.00  0.00           H
ATOM   1780  HA  LEU A 267     -21.655  67.986  -8.351  1.00  0.00           H
ATOM   1781  HB1 LEU A 267     -22.314  68.972  -5.418  1.00  0.00           H
ATOM   1782  HB2 LEU A 267     -20.745  68.531  -6.091  1.00  0.00           H
ATOM   1783  HG  LEU A 267     -23.092  66.708  -5.426  1.00  0.00           H
ATOM   1784 1HD1 LEU A 267     -20.232  66.134  -6.515  1.00  0.00           H
ATOM   1785 2HD1 LEU A 267     -21.806  65.514  -7.141  1.00  0.00           H
ATOM   1786 3HD1 LEU A 267     -21.197  64.912  -5.568  1.00  0.00           H
ATOM   1787 1HD2 LEU A 267     -20.483  67.290  -4.032  1.00  0.00           H
ATOM   1788 2HD2 LEU A 267     -21.719  66.027  -3.528  1.00  0.00           H
ATOM   1789 3HD2 LEU A 267     -22.040  67.774  -3.411  1.00  0.00           H
ATOM   1790  N   GLU A 268     -23.749  66.690  -8.381  1.00  0.00           N
ATOM   1791  CA  GLU A 268     -24.923  65.879  -8.470  1.00  0.00           C
ATOM   1792  C   GLU A 268     -25.388  65.255  -7.074  1.00  0.00           C
ATOM   1793  O   GLU A 268     -24.683  64.526  -6.430  1.00  0.00           O
ATOM   1794  CB  GLU A 268     -24.813  64.841  -9.591  1.00  0.00           C
ATOM   1795  CG  GLU A 268     -25.939  63.714  -9.628  1.00  0.00           C
ATOM   1796  CD  GLU A 268     -27.243  64.373 -10.037  1.00  0.00           C
ATOM   1797  OE1 GLU A 268     -28.156  64.717  -9.211  1.00  0.00           O
ATOM   1798  OE2 GLU A 268     -27.307  64.684 -11.247  1.00  0.00           O
ATOM   1799  HN  GLU A 268     -22.894  66.384  -8.793  1.00  0.00           H
ATOM   1800  HA  GLU A 268     -25.753  66.527  -8.711  1.00  0.00           H
ATOM   1801  HB1 GLU A 268     -23.902  64.217  -9.468  1.00  0.00           H
ATOM   1802  HB2 GLU A 268     -24.747  65.307 -10.597  1.00  0.00           H
ATOM   1803  HG1 GLU A 268     -26.092  63.364  -8.585  1.00  0.00           H
ATOM   1804  HG2 GLU A 268     -25.693  62.848 -10.279  1.00  0.00           H
ATOM   1805  N   LEU A 269     -26.606  65.460  -6.564  1.00  0.00           N
ATOM   1806  CA  LEU A 269     -27.183  64.934  -5.309  1.00  0.00           C
ATOM   1807  C   LEU A 269     -28.731  65.060  -5.356  1.00  0.00           C
ATOM   1808  O   LEU A 269     -29.392  64.980  -4.322  1.00  0.00           O
ATOM   1809  CB  LEU A 269     -26.504  65.674  -4.129  1.00  0.00           C
ATOM   1810  CG  LEU A 269     -26.118  67.140  -4.194  1.00  0.00           C
ATOM   1811  CD1 LEU A 269     -27.361  68.017  -4.454  1.00  0.00           C
ATOM   1812  CD2 LEU A 269     -25.334  67.646  -2.887  1.00  0.00           C
ATOM   1813  HN  LEU A 269     -27.139  66.072  -7.143  1.00  0.00           H
ATOM   1814  HA  LEU A 269     -27.025  63.865  -5.293  1.00  0.00           H
ATOM   1815  HB1 LEU A 269     -25.591  65.098  -3.866  1.00  0.00           H
ATOM   1816  HB2 LEU A 269     -27.167  65.619  -3.240  1.00  0.00           H
ATOM   1817  HG  LEU A 269     -25.413  67.292  -5.039  1.00  0.00           H
ATOM   1818 1HD1 LEU A 269     -28.277  67.707  -3.907  1.00  0.00           H
ATOM   1819 2HD1 LEU A 269     -27.531  68.024  -5.551  1.00  0.00           H
ATOM   1820 3HD1 LEU A 269     -27.249  69.101  -4.238  1.00  0.00           H
ATOM   1821 1HD2 LEU A 269     -25.358  68.756  -2.838  1.00  0.00           H
ATOM   1822 2HD2 LEU A 269     -24.291  67.264  -2.870  1.00  0.00           H
ATOM   1823 3HD2 LEU A 269     -25.893  67.311  -1.988  1.00  0.00           H
ATOM   1824  N   GLY A 270     -29.266  65.291  -6.553  1.00  0.00           N
ATOM   1825  CA  GLY A 270     -30.683  65.455  -6.823  1.00  0.00           C
ATOM   1826  C   GLY A 270     -31.018  66.894  -7.051  1.00  0.00           C
ATOM   1827  O   GLY A 270     -31.213  67.703  -6.070  1.00  0.00           O
ATOM   1828  HN  GLY A 270     -28.773  65.253  -7.419  1.00  0.00           H
ATOM   1829  HA1 GLY A 270     -31.287  65.036  -6.032  1.00  0.00           H
ATOM   1830  HA2 GLY A 270     -30.851  64.942  -7.759  1.00  0.00           H
ATOM   1831  N   ASP A 271     -31.224  67.292  -8.299  1.00  0.00           N
ATOM   1832  CA  ASP A 271     -31.981  68.380  -8.740  1.00  0.00           C
ATOM   1833  C   ASP A 271     -33.420  68.518  -8.031  1.00  0.00           C
ATOM   1834  O   ASP A 271     -34.158  67.555  -8.049  1.00  0.00           O
ATOM   1835  CB  ASP A 271     -32.112  68.374 -10.310  1.00  0.00           C
ATOM   1836  CG  ASP A 271     -30.834  68.553 -10.993  1.00  0.00           C
ATOM   1837  OD1 ASP A 271     -30.497  69.760 -11.338  1.00  0.00           O
ATOM   1838  OD2 ASP A 271     -29.993  67.647 -11.037  1.00  0.00           O
ATOM   1839  HN  ASP A 271     -30.889  66.743  -9.062  1.00  0.00           H
ATOM   1840  HA  ASP A 271     -31.480  69.298  -8.469  1.00  0.00           H
ATOM   1841  HB1 ASP A 271     -32.816  69.110 -10.752  1.00  0.00           H
ATOM   1842  HB2 ASP A 271     -32.423  67.347 -10.599  1.00  0.00           H
ATOM   1843  N   THR A 272     -33.629  69.664  -7.413  1.00  0.00           N
ATOM   1844  CA  THR A 272     -34.918  70.159  -7.019  1.00  0.00           C
ATOM   1845  C   THR A 272     -35.587  71.186  -7.917  1.00  0.00           C
ATOM   1846  O   THR A 272     -36.662  71.732  -7.593  1.00  0.00           O
ATOM   1847  CB  THR A 272     -34.789  70.791  -5.723  1.00  0.00           C
ATOM   1848  CG2 THR A 272     -34.282  69.746  -4.642  1.00  0.00           C
ATOM   1849  OG1 THR A 272     -33.827  71.861  -5.714  1.00  0.00           O
ATOM   1850  HN  THR A 272     -32.885  70.327  -7.457  1.00  0.00           H
ATOM   1851  HA  THR A 272     -35.611  69.349  -6.847  1.00  0.00           H
ATOM   1852  HB  THR A 272     -35.777  71.134  -5.348  1.00  0.00           H
ATOM   1853  HG1 THR A 272     -33.946  72.161  -4.810  1.00  0.00           H
ATOM   1854 1HG2 THR A 272     -35.086  69.000  -4.465  1.00  0.00           H
ATOM   1855 2HG2 THR A 272     -34.225  70.209  -3.633  1.00  0.00           H
ATOM   1856 3HG2 THR A 272     -33.283  69.307  -4.850  1.00  0.00           H
ATOM   1857  N   VAL A 273     -34.857  71.442  -9.056  1.00  0.00           N
ATOM   1858  CA  VAL A 273     -35.436  72.236 -10.186  1.00  0.00           C
ATOM   1859  C   VAL A 273     -36.568  71.476 -10.896  1.00  0.00           C
ATOM   1860  O   VAL A 273     -36.456  70.319 -11.232  1.00  0.00           O
ATOM   1861  CB  VAL A 273     -34.391  72.737 -11.206  1.00  0.00           C
ATOM   1862  CG1 VAL A 273     -33.433  73.779 -10.548  1.00  0.00           C
ATOM   1863  CG2 VAL A 273     -33.571  71.655 -11.830  1.00  0.00           C
ATOM   1864  HN  VAL A 273     -33.902  71.215  -9.234  1.00  0.00           H
ATOM   1865  HA  VAL A 273     -36.002  73.118  -9.921  1.00  0.00           H
ATOM   1866  HB  VAL A 273     -34.874  73.381 -11.971  1.00  0.00           H
ATOM   1867 1HG1 VAL A 273     -33.967  74.749 -10.450  1.00  0.00           H
ATOM   1868 2HG1 VAL A 273     -32.619  73.850 -11.301  1.00  0.00           H
ATOM   1869 3HG1 VAL A 273     -33.042  73.438  -9.567  1.00  0.00           H
ATOM   1870 1HG2 VAL A 273     -33.084  71.962 -12.781  1.00  0.00           H
ATOM   1871 2HG2 VAL A 273     -34.100  70.739 -12.168  1.00  0.00           H
ATOM   1872 3HG2 VAL A 273     -32.822  71.362 -11.064  1.00  0.00           H
ATOM   1873  N   VAL A 274     -37.703  72.228 -11.236  1.00  0.00           N
ATOM   1874  CA  VAL A 274     -38.927  71.537 -11.662  1.00  0.00           C
ATOM   1875  C   VAL A 274     -39.091  71.609 -13.153  1.00  0.00           C
ATOM   1876  O   VAL A 274     -40.093  71.238 -13.724  1.00  0.00           O
ATOM   1877  CB  VAL A 274     -40.267  72.116 -11.109  1.00  0.00           C
ATOM   1878  CG1 VAL A 274     -40.266  71.911  -9.566  1.00  0.00           C
ATOM   1879  CG2 VAL A 274     -40.395  73.638 -11.334  1.00  0.00           C
ATOM   1880  HN  VAL A 274     -37.815  73.196 -11.025  1.00  0.00           H
ATOM   1881  HA  VAL A 274     -38.957  70.477 -11.454  1.00  0.00           H
ATOM   1882  HB  VAL A 274     -41.145  71.579 -11.530  1.00  0.00           H
ATOM   1883 1HG1 VAL A 274     -39.355  72.469  -9.262  1.00  0.00           H
ATOM   1884 2HG1 VAL A 274     -40.048  70.891  -9.183  1.00  0.00           H
ATOM   1885 3HG1 VAL A 274     -41.119  72.344  -9.001  1.00  0.00           H
ATOM   1886 1HG2 VAL A 274     -39.550  74.266 -10.978  1.00  0.00           H
ATOM   1887 2HG2 VAL A 274     -41.306  74.107 -10.906  1.00  0.00           H
ATOM   1888 3HG2 VAL A 274     -40.475  73.741 -12.437  1.00  0.00           H
ATOM   1889  N   LEU A 275     -38.148  72.167 -13.927  1.00  0.00           N
ATOM   1890  CA  LEU A 275     -38.297  72.428 -15.341  1.00  0.00           C
ATOM   1891  C   LEU A 275     -37.883  71.181 -16.008  1.00  0.00           C
ATOM   1892  O   LEU A 275     -36.837  70.621 -15.725  1.00  0.00           O
ATOM   1893  CB  LEU A 275     -37.462  73.576 -15.911  1.00  0.00           C
ATOM   1894  CG  LEU A 275     -38.014  74.912 -15.322  1.00  0.00           C
ATOM   1895  CD1 LEU A 275     -37.585  76.222 -15.953  1.00  0.00           C
ATOM   1896  CD2 LEU A 275     -39.564  74.966 -15.175  1.00  0.00           C
ATOM   1897  HN  LEU A 275     -37.255  72.381 -13.541  1.00  0.00           H
ATOM   1898  HA  LEU A 275     -39.346  72.474 -15.593  1.00  0.00           H
ATOM   1899  HB1 LEU A 275     -37.394  73.616 -17.019  1.00  0.00           H
ATOM   1900  HB2 LEU A 275     -36.402  73.595 -15.581  1.00  0.00           H
ATOM   1901  HG  LEU A 275     -37.666  74.844 -14.269  1.00  0.00           H
ATOM   1902 1HD1 LEU A 275     -36.512  76.127 -16.226  1.00  0.00           H
ATOM   1903 2HD1 LEU A 275     -37.671  77.024 -15.189  1.00  0.00           H
ATOM   1904 3HD1 LEU A 275     -38.182  76.508 -16.846  1.00  0.00           H
ATOM   1905 1HD2 LEU A 275     -39.853  75.953 -14.755  1.00  0.00           H
ATOM   1906 2HD2 LEU A 275     -40.055  74.172 -14.573  1.00  0.00           H
ATOM   1907 3HD2 LEU A 275     -40.078  75.038 -16.157  1.00  0.00           H
ATOM   1908  N   GLY A 276     -38.756  70.710 -16.947  1.00  0.00           N
ATOM   1909  CA  GLY A 276     -38.430  69.439 -17.727  1.00  0.00           C
ATOM   1910  C   GLY A 276     -38.271  68.125 -16.855  1.00  0.00           C
ATOM   1911  O   GLY A 276     -38.584  68.053 -15.637  1.00  0.00           O
ATOM   1912  HN  GLY A 276     -39.593  71.202 -17.170  1.00  0.00           H
ATOM   1913  HA1 GLY A 276     -37.546  69.556 -18.336  1.00  0.00           H
ATOM   1914  HA2 GLY A 276     -39.299  69.301 -18.354  1.00  0.00           H
ATOM   1915  N   SER A 277     -37.668  67.067 -17.445  1.00  0.00           N
ATOM   1916  CA  SER A 277     -37.043  66.020 -16.685  1.00  0.00           C
ATOM   1917  C   SER A 277     -35.572  65.685 -17.039  1.00  0.00           C
ATOM   1918  O   SER A 277     -35.271  65.854 -18.174  1.00  0.00           O
ATOM   1919  CB  SER A 277     -37.868  64.684 -16.845  1.00  0.00           C
ATOM   1920  OG  SER A 277     -37.413  63.606 -16.073  1.00  0.00           O
ATOM   1921  HN  SER A 277     -37.646  67.076 -18.442  1.00  0.00           H
ATOM   1922  HA  SER A 277     -37.138  66.168 -15.619  1.00  0.00           H
ATOM   1923  HB1 SER A 277     -37.872  64.656 -17.956  1.00  0.00           H
ATOM   1924  HB2 SER A 277     -38.833  64.965 -16.374  1.00  0.00           H
ATOM   1925  HG1 SER A 277     -37.972  62.825 -16.107  1.00  0.00           H
ATOM   1926  N   GLN A 278     -34.671  65.315 -16.117  1.00  0.00           N
ATOM   1927  CA  GLN A 278     -33.265  65.069 -16.392  1.00  0.00           C
ATOM   1928  C   GLN A 278     -33.001  63.736 -17.150  1.00  0.00           C
ATOM   1929  O   GLN A 278     -33.772  62.788 -16.982  1.00  0.00           O
ATOM   1930  CB  GLN A 278     -32.514  64.971 -15.109  1.00  0.00           C
ATOM   1931  CG  GLN A 278     -32.445  66.181 -14.219  1.00  0.00           C
ATOM   1932  CD  GLN A 278     -32.064  67.484 -14.880  1.00  0.00           C
ATOM   1933  NE2 GLN A 278     -33.108  68.336 -15.129  1.00  0.00           N
ATOM   1934  OE1 GLN A 278     -30.930  67.598 -15.236  1.00  0.00           O
ATOM   1935  HN  GLN A 278     -35.074  65.044 -15.246  1.00  0.00           H
ATOM   1936  HA  GLN A 278     -32.951  65.916 -16.984  1.00  0.00           H
ATOM   1937  HB1 GLN A 278     -31.486  64.663 -15.396  1.00  0.00           H
ATOM   1938  HB2 GLN A 278     -32.889  64.128 -14.489  1.00  0.00           H
ATOM   1939  HG1 GLN A 278     -31.671  65.960 -13.452  1.00  0.00           H
ATOM   1940  HG2 GLN A 278     -33.413  66.269 -13.680  1.00  0.00           H
ATOM   1941 1HE2 GLN A 278     -32.867  69.240 -15.484  1.00  0.00           H
ATOM   1942 2HE2 GLN A 278     -34.064  68.117 -14.935  1.00  0.00           H
ATOM   1943  N   ASN A 279     -31.871  63.683 -17.895  1.00  0.00           N
ATOM   1944  CA  ASN A 279     -31.189  62.535 -18.439  1.00  0.00           C
ATOM   1945  C   ASN A 279     -30.814  61.508 -17.375  1.00  0.00           C
ATOM   1946  O   ASN A 279     -30.600  61.735 -16.201  1.00  0.00           O
ATOM   1947  CB  ASN A 279     -29.919  63.010 -19.231  1.00  0.00           C
ATOM   1948  CG  ASN A 279     -30.124  63.908 -20.389  1.00  0.00           C
ATOM   1949  ND2 ASN A 279     -29.049  64.624 -20.876  1.00  0.00           N
ATOM   1950  OD1 ASN A 279     -31.241  64.051 -20.905  1.00  0.00           O
ATOM   1951  HN  ASN A 279     -31.416  64.562 -18.013  1.00  0.00           H
ATOM   1952  HA  ASN A 279     -31.802  61.942 -19.101  1.00  0.00           H
ATOM   1953  HB1 ASN A 279     -29.437  62.062 -19.551  1.00  0.00           H
ATOM   1954  HB2 ASN A 279     -29.222  63.519 -18.531  1.00  0.00           H
ATOM   1955 1HD2 ASN A 279     -29.288  65.161 -21.685  1.00  0.00           H
ATOM   1956 2HD2 ASN A 279     -28.142  64.588 -20.457  1.00  0.00           H
ATOM   1957  N   LYS A 280     -30.858  60.233 -17.756  1.00  0.00           N
ATOM   1958  CA  LYS A 280     -31.039  59.181 -16.826  1.00  0.00           C
ATOM   1959  C   LYS A 280     -29.741  58.308 -16.769  1.00  0.00           C
ATOM   1960  O   LYS A 280     -29.719  57.178 -16.249  1.00  0.00           O
ATOM   1961  CB  LYS A 280     -32.292  58.319 -17.200  1.00  0.00           C
ATOM   1962  CG  LYS A 280     -33.563  59.104 -16.821  1.00  0.00           C
ATOM   1963  CD  LYS A 280     -33.792  59.196 -15.295  1.00  0.00           C
ATOM   1964  CE  LYS A 280     -35.230  59.863 -15.027  1.00  0.00           C
ATOM   1965  NZ  LYS A 280     -35.570  60.022 -13.621  1.00  0.00           N
ATOM   1966  HN  LYS A 280     -30.739  60.062 -18.731  1.00  0.00           H
ATOM   1967  HA  LYS A 280     -31.233  59.571 -15.837  1.00  0.00           H
ATOM   1968  HB1 LYS A 280     -32.297  57.433 -16.529  1.00  0.00           H
ATOM   1969  HB2 LYS A 280     -32.362  58.169 -18.299  1.00  0.00           H
ATOM   1970  HG1 LYS A 280     -34.498  58.575 -17.104  1.00  0.00           H
ATOM   1971  HG2 LYS A 280     -33.424  60.152 -17.162  1.00  0.00           H
ATOM   1972  HD1 LYS A 280     -32.963  59.618 -14.688  1.00  0.00           H
ATOM   1973  HD2 LYS A 280     -33.858  58.167 -14.881  1.00  0.00           H
ATOM   1974  HE1 LYS A 280     -36.028  59.250 -15.499  1.00  0.00           H
ATOM   1975  HE2 LYS A 280     -35.340  60.880 -15.461  1.00  0.00           H
ATOM   1976  HZ1 LYS A 280     -36.596  60.194 -13.638  1.00  0.00           H
ATOM   1977  HZ2 LYS A 280     -35.105  60.909 -13.343  1.00  0.00           H
ATOM   1978  HZ3 LYS A 280     -35.084  59.322 -13.024  1.00  0.00           H
ATOM   1979  N   ALA A 281     -28.599  58.813 -17.292  1.00  0.00           N
ATOM   1980  CA  ALA A 281     -27.336  58.246 -17.181  1.00  0.00           C
ATOM   1981  C   ALA A 281     -26.776  57.910 -15.732  1.00  0.00           C
ATOM   1982  O   ALA A 281     -26.375  56.731 -15.609  1.00  0.00           O
ATOM   1983  CB  ALA A 281     -26.356  59.162 -17.930  1.00  0.00           C
ATOM   1984  HN  ALA A 281     -28.683  59.701 -17.738  1.00  0.00           H
ATOM   1985  HA  ALA A 281     -27.485  57.329 -17.734  1.00  0.00           H
ATOM   1986  HB1 ALA A 281     -26.010  59.992 -17.278  1.00  0.00           H
ATOM   1987  HB2 ALA A 281     -26.832  59.451 -18.891  1.00  0.00           H
ATOM   1988  HB3 ALA A 281     -25.441  58.573 -18.146  1.00  0.00           H
ATOM   1989  N   CYS A 282     -26.686  58.796 -14.764  1.00  0.00           N
ATOM   1990  CA  CYS A 282     -26.259  58.634 -13.393  1.00  0.00           C
ATOM   1991  C   CYS A 282     -27.047  57.524 -12.740  1.00  0.00           C
ATOM   1992  O   CYS A 282     -26.602  56.649 -12.019  1.00  0.00           O
ATOM   1993  CB  CYS A 282     -26.292  60.062 -12.766  1.00  0.00           C
ATOM   1994  SG  CYS A 282     -25.931  60.183 -10.977  1.00  0.00           S
ATOM   1995  HN  CYS A 282     -26.945  59.740 -14.960  1.00  0.00           H
ATOM   1996  HA  CYS A 282     -25.224  58.330 -13.347  1.00  0.00           H
ATOM   1997  HB1 CYS A 282     -27.293  60.507 -12.953  1.00  0.00           H
ATOM   1998  HB2 CYS A 282     -25.647  60.704 -13.404  1.00  0.00           H
ATOM   1999  N   THR A 283     -28.404  57.479 -13.056  1.00  0.00           N
ATOM   2000  CA  THR A 283     -29.285  56.475 -12.677  1.00  0.00           C
ATOM   2001  C   THR A 283     -29.000  55.111 -13.307  1.00  0.00           C
ATOM   2002  O   THR A 283     -29.045  54.100 -12.617  1.00  0.00           O
ATOM   2003  CB  THR A 283     -30.762  56.802 -12.921  1.00  0.00           C
ATOM   2004  CG2 THR A 283     -31.788  55.682 -12.461  1.00  0.00           C
ATOM   2005  OG1 THR A 283     -31.014  58.010 -12.213  1.00  0.00           O
ATOM   2006  HN  THR A 283     -28.762  58.258 -13.564  1.00  0.00           H
ATOM   2007  HA  THR A 283     -29.204  56.416 -11.601  1.00  0.00           H
ATOM   2008  HB  THR A 283     -30.918  56.947 -14.012  1.00  0.00           H
ATOM   2009  HG1 THR A 283     -30.387  58.605 -12.630  1.00  0.00           H
ATOM   2010 1HG2 THR A 283     -32.818  56.098 -12.479  1.00  0.00           H
ATOM   2011 2HG2 THR A 283     -31.742  55.361 -11.399  1.00  0.00           H
ATOM   2012 3HG2 THR A 283     -31.790  54.742 -13.052  1.00  0.00           H
ATOM   2013  N   VAL A 284     -28.782  55.002 -14.674  1.00  0.00           N
ATOM   2014  CA  VAL A 284     -28.349  53.792 -15.326  1.00  0.00           C
ATOM   2015  C   VAL A 284     -27.041  53.196 -14.794  1.00  0.00           C
ATOM   2016  O   VAL A 284     -26.915  52.045 -14.499  1.00  0.00           O
ATOM   2017  CB  VAL A 284     -28.131  53.980 -16.819  1.00  0.00           C
ATOM   2018  CG1 VAL A 284     -27.357  52.845 -17.535  1.00  0.00           C
ATOM   2019  CG2 VAL A 284     -29.455  54.242 -17.506  1.00  0.00           C
ATOM   2020  HN  VAL A 284     -28.631  55.843 -15.189  1.00  0.00           H
ATOM   2021  HA  VAL A 284     -29.067  52.985 -15.335  1.00  0.00           H
ATOM   2022  HB  VAL A 284     -27.492  54.866 -17.020  1.00  0.00           H
ATOM   2023 1HG1 VAL A 284     -27.434  52.772 -18.640  1.00  0.00           H
ATOM   2024 2HG1 VAL A 284     -27.798  51.875 -17.218  1.00  0.00           H
ATOM   2025 3HG1 VAL A 284     -26.264  52.772 -17.348  1.00  0.00           H
ATOM   2026 1HG2 VAL A 284     -30.009  53.308 -17.267  1.00  0.00           H
ATOM   2027 2HG2 VAL A 284     -29.296  54.294 -18.604  1.00  0.00           H
ATOM   2028 3HG2 VAL A 284     -29.957  55.205 -17.269  1.00  0.00           H
ATOM   2029  N   LEU A 285     -26.037  54.097 -14.583  1.00  0.00           N
ATOM   2030  CA  LEU A 285     -24.718  53.809 -14.090  1.00  0.00           C
ATOM   2031  C   LEU A 285     -24.818  53.308 -12.710  1.00  0.00           C
ATOM   2032  O   LEU A 285     -24.193  52.293 -12.386  1.00  0.00           O
ATOM   2033  CB  LEU A 285     -23.734  55.075 -14.045  1.00  0.00           C
ATOM   2034  CG  LEU A 285     -23.425  55.487 -15.470  1.00  0.00           C
ATOM   2035  CD1 LEU A 285     -22.634  56.812 -15.511  1.00  0.00           C
ATOM   2036  CD2 LEU A 285     -22.667  54.529 -16.359  1.00  0.00           C
ATOM   2037  HN  LEU A 285     -26.153  55.065 -14.797  1.00  0.00           H
ATOM   2038  HA  LEU A 285     -24.252  52.984 -14.606  1.00  0.00           H
ATOM   2039  HB1 LEU A 285     -22.814  54.833 -13.472  1.00  0.00           H
ATOM   2040  HB2 LEU A 285     -24.326  55.890 -13.578  1.00  0.00           H
ATOM   2041  HG  LEU A 285     -24.404  55.694 -15.952  1.00  0.00           H
ATOM   2042 1HD1 LEU A 285     -21.673  56.717 -14.962  1.00  0.00           H
ATOM   2043 2HD1 LEU A 285     -23.205  57.530 -14.885  1.00  0.00           H
ATOM   2044 3HD1 LEU A 285     -22.442  57.166 -16.546  1.00  0.00           H
ATOM   2045 1HD2 LEU A 285     -23.183  53.549 -16.447  1.00  0.00           H
ATOM   2046 2HD2 LEU A 285     -21.698  54.169 -15.951  1.00  0.00           H
ATOM   2047 3HD2 LEU A 285     -22.503  54.871 -17.402  1.00  0.00           H
ATOM   2048  N   PHE A 286     -25.642  53.892 -11.841  1.00  0.00           N
ATOM   2049  CA  PHE A 286     -26.016  53.311 -10.551  1.00  0.00           C
ATOM   2050  C   PHE A 286     -26.707  51.881 -10.556  1.00  0.00           C
ATOM   2051  O   PHE A 286     -26.326  51.000  -9.785  1.00  0.00           O
ATOM   2052  CB  PHE A 286     -26.811  54.327  -9.745  1.00  0.00           C
ATOM   2053  CG  PHE A 286     -27.421  53.881  -8.465  1.00  0.00           C
ATOM   2054  CD1 PHE A 286     -26.568  53.338  -7.569  1.00  0.00           C
ATOM   2055  CD2 PHE A 286     -28.738  54.102  -8.152  1.00  0.00           C
ATOM   2056  CE1 PHE A 286     -26.958  52.888  -6.322  1.00  0.00           C
ATOM   2057  CE2 PHE A 286     -29.180  53.665  -6.966  1.00  0.00           C
ATOM   2058  CZ  PHE A 286     -28.333  53.083  -6.005  1.00  0.00           C
ATOM   2059  HN  PHE A 286     -26.118  54.701 -12.176  1.00  0.00           H
ATOM   2060  HA  PHE A 286     -25.047  53.129 -10.109  1.00  0.00           H
ATOM   2061  HB1 PHE A 286     -27.729  54.622 -10.297  1.00  0.00           H
ATOM   2062  HB2 PHE A 286     -26.093  55.151  -9.537  1.00  0.00           H
ATOM   2063  HD1 PHE A 286     -25.536  53.114  -7.792  1.00  0.00           H
ATOM   2064  HD2 PHE A 286     -29.332  54.668  -8.854  1.00  0.00           H
ATOM   2065  HE1 PHE A 286     -26.268  52.500  -5.588  1.00  0.00           H
ATOM   2066  HE2 PHE A 286     -30.207  53.823  -6.668  1.00  0.00           H
ATOM   2067  HZ  PHE A 286     -28.667  52.855  -5.004  1.00  0.00           H
ATOM   2068  N   MET A 287     -27.680  51.655 -11.455  1.00  0.00           N
ATOM   2069  CA  MET A 287     -28.385  50.422 -11.536  1.00  0.00           C
ATOM   2070  C   MET A 287     -27.475  49.249 -11.661  1.00  0.00           C
ATOM   2071  O   MET A 287     -27.534  48.259 -10.884  1.00  0.00           O
ATOM   2072  CB  MET A 287     -29.365  50.233 -12.751  1.00  0.00           C
ATOM   2073  CG  MET A 287     -30.741  51.051 -12.714  1.00  0.00           C
ATOM   2074  SD  MET A 287     -32.151  50.622 -13.813  1.00  0.00           S
ATOM   2075  CE  MET A 287     -31.445  51.395 -15.359  1.00  0.00           C
ATOM   2076  HN  MET A 287     -27.916  52.425 -12.043  1.00  0.00           H
ATOM   2077  HA  MET A 287     -28.921  50.291 -10.608  1.00  0.00           H
ATOM   2078  HB1 MET A 287     -29.750  49.192 -12.746  1.00  0.00           H
ATOM   2079  HB2 MET A 287     -28.995  50.378 -13.788  1.00  0.00           H
ATOM   2080  HG1 MET A 287     -30.458  52.078 -13.028  1.00  0.00           H
ATOM   2081  HG2 MET A 287     -31.157  50.959 -11.687  1.00  0.00           H
ATOM   2082  HE1 MET A 287     -31.327  52.489 -15.208  1.00  0.00           H
ATOM   2083  HE2 MET A 287     -32.008  51.209 -16.300  1.00  0.00           H
ATOM   2084  HE3 MET A 287     -30.382  51.126 -15.540  1.00  0.00           H
ATOM   2085  N   LEU A 288     -26.448  49.397 -12.604  1.00  0.00           N
ATOM   2086  CA  LEU A 288     -25.458  48.367 -12.811  1.00  0.00           C
ATOM   2087  C   LEU A 288     -24.570  48.130 -11.603  1.00  0.00           C
ATOM   2088  O   LEU A 288     -24.332  46.980 -11.189  1.00  0.00           O
ATOM   2089  CB  LEU A 288     -24.635  48.797 -14.061  1.00  0.00           C
ATOM   2090  CG  LEU A 288     -25.329  48.595 -15.384  1.00  0.00           C
ATOM   2091  CD1 LEU A 288     -24.348  49.022 -16.488  1.00  0.00           C
ATOM   2092  CD2 LEU A 288     -25.949  47.189 -15.560  1.00  0.00           C
ATOM   2093  HN  LEU A 288     -26.426  50.264 -13.098  1.00  0.00           H
ATOM   2094  HA  LEU A 288     -25.945  47.411 -12.939  1.00  0.00           H
ATOM   2095  HB1 LEU A 288     -23.802  48.063 -14.018  1.00  0.00           H
ATOM   2096  HB2 LEU A 288     -24.200  49.800 -13.862  1.00  0.00           H
ATOM   2097  HG  LEU A 288     -26.239  49.232 -15.349  1.00  0.00           H
ATOM   2098 1HD1 LEU A 288     -24.824  49.125 -17.487  1.00  0.00           H
ATOM   2099 2HD1 LEU A 288     -23.616  48.198 -16.622  1.00  0.00           H
ATOM   2100 3HD1 LEU A 288     -23.729  49.892 -16.183  1.00  0.00           H
ATOM   2101 1HD2 LEU A 288     -26.877  46.991 -14.980  1.00  0.00           H
ATOM   2102 2HD2 LEU A 288     -25.037  46.571 -15.420  1.00  0.00           H
ATOM   2103 3HD2 LEU A 288     -26.196  47.286 -16.638  1.00  0.00           H
ATOM   2104  N   LEU A 289     -24.035  49.175 -10.897  1.00  0.00           N
ATOM   2105  CA  LEU A 289     -23.166  49.061  -9.731  1.00  0.00           C
ATOM   2106  C   LEU A 289     -23.904  48.522  -8.536  1.00  0.00           C
ATOM   2107  O   LEU A 289     -23.448  47.679  -7.847  1.00  0.00           O
ATOM   2108  CB  LEU A 289     -22.499  50.462  -9.516  1.00  0.00           C
ATOM   2109  CG  LEU A 289     -21.611  50.572  -8.200  1.00  0.00           C
ATOM   2110  CD1 LEU A 289     -20.514  49.426  -8.202  1.00  0.00           C
ATOM   2111  CD2 LEU A 289     -20.856  51.868  -8.106  1.00  0.00           C
ATOM   2112  HN  LEU A 289     -24.229  50.071 -11.290  1.00  0.00           H
ATOM   2113  HA  LEU A 289     -22.398  48.360 -10.016  1.00  0.00           H
ATOM   2114  HB1 LEU A 289     -23.279  51.245  -9.403  1.00  0.00           H
ATOM   2115  HB2 LEU A 289     -21.765  50.646 -10.329  1.00  0.00           H
ATOM   2116  HG  LEU A 289     -22.278  50.460  -7.319  1.00  0.00           H
ATOM   2117 1HD1 LEU A 289     -19.724  49.566  -7.433  1.00  0.00           H
ATOM   2118 2HD1 LEU A 289     -19.914  49.438  -9.136  1.00  0.00           H
ATOM   2119 3HD1 LEU A 289     -21.059  48.459  -8.152  1.00  0.00           H
ATOM   2120 1HD2 LEU A 289     -21.426  52.819  -8.179  1.00  0.00           H
ATOM   2121 2HD2 LEU A 289     -20.134  51.793  -8.946  1.00  0.00           H
ATOM   2122 3HD2 LEU A 289     -20.294  51.849  -7.147  1.00  0.00           H
ATOM   2123  N   TYR A 290     -25.178  48.885  -8.368  1.00  0.00           N
ATOM   2124  CA  TYR A 290     -26.102  48.309  -7.377  1.00  0.00           C
ATOM   2125  C   TYR A 290     -26.507  46.819  -7.572  1.00  0.00           C
ATOM   2126  O   TYR A 290     -26.500  46.050  -6.617  1.00  0.00           O
ATOM   2127  CB  TYR A 290     -27.352  49.268  -7.201  1.00  0.00           C
ATOM   2128  CG  TYR A 290     -28.366  48.830  -6.177  1.00  0.00           C
ATOM   2129  CD1 TYR A 290     -29.503  48.160  -6.635  1.00  0.00           C
ATOM   2130  CD2 TYR A 290     -28.184  48.911  -4.801  1.00  0.00           C
ATOM   2131  CE1 TYR A 290     -30.486  47.659  -5.730  1.00  0.00           C
ATOM   2132  CE2 TYR A 290     -29.170  48.465  -3.894  1.00  0.00           C
ATOM   2133  CZ  TYR A 290     -30.244  47.795  -4.335  1.00  0.00           C
ATOM   2134  OH  TYR A 290     -31.315  47.474  -3.524  1.00  0.00           O
ATOM   2135  HN  TYR A 290     -25.600  49.568  -8.961  1.00  0.00           H
ATOM   2136  HA  TYR A 290     -25.636  48.431  -6.410  1.00  0.00           H
ATOM   2137  HB1 TYR A 290     -27.771  49.440  -8.215  1.00  0.00           H
ATOM   2138  HB2 TYR A 290     -26.839  50.211  -6.911  1.00  0.00           H
ATOM   2139  HD1 TYR A 290     -29.590  47.976  -7.696  1.00  0.00           H
ATOM   2140  HD2 TYR A 290     -27.292  49.417  -4.462  1.00  0.00           H
ATOM   2141  HE1 TYR A 290     -31.312  47.144  -6.199  1.00  0.00           H
ATOM   2142  HE2 TYR A 290     -28.969  48.728  -2.866  1.00  0.00           H
ATOM   2143  HH  TYR A 290     -31.044  47.688  -2.628  1.00  0.00           H
ATOM   2144  N   PHE A 291     -26.820  46.355  -8.843  1.00  0.00           N
ATOM   2145  CA  PHE A 291     -27.050  44.940  -9.077  1.00  0.00           C
ATOM   2146  C   PHE A 291     -25.921  43.992  -8.570  1.00  0.00           C
ATOM   2147  O   PHE A 291     -26.228  43.054  -7.806  1.00  0.00           O
ATOM   2148  CB  PHE A 291     -27.147  44.647 -10.550  1.00  0.00           C
ATOM   2149  CG  PHE A 291     -27.928  43.453 -10.796  1.00  0.00           C
ATOM   2150  CD1 PHE A 291     -27.374  42.120 -10.872  1.00  0.00           C
ATOM   2151  CD2 PHE A 291     -29.323  43.568 -10.852  1.00  0.00           C
ATOM   2152  CE1 PHE A 291     -28.154  41.032 -11.203  1.00  0.00           C
ATOM   2153  CE2 PHE A 291     -30.092  42.448 -11.105  1.00  0.00           C
ATOM   2154  CZ  PHE A 291     -29.506  41.160 -11.297  1.00  0.00           C
ATOM   2155  HN  PHE A 291     -26.785  46.835  -9.715  1.00  0.00           H
ATOM   2156  HA  PHE A 291     -28.014  44.671  -8.671  1.00  0.00           H
ATOM   2157  HB1 PHE A 291     -26.205  44.649 -11.140  1.00  0.00           H
ATOM   2158  HB2 PHE A 291     -27.743  45.522 -10.890  1.00  0.00           H
ATOM   2159  HD1 PHE A 291     -26.302  41.998 -10.891  1.00  0.00           H
ATOM   2160  HD2 PHE A 291     -29.705  44.547 -10.607  1.00  0.00           H
ATOM   2161  HE1 PHE A 291     -27.752  40.040 -11.349  1.00  0.00           H
ATOM   2162  HE2 PHE A 291     -31.167  42.539 -11.160  1.00  0.00           H
ATOM   2163  HZ  PHE A 291     -30.051  40.331 -11.722  1.00  0.00           H
ATOM   2164  N   PHE A 292     -24.610  44.245  -8.932  1.00  0.00           N
ATOM   2165  CA  PHE A 292     -23.372  43.597  -8.430  1.00  0.00           C
ATOM   2166  C   PHE A 292     -23.218  43.589  -6.918  1.00  0.00           C
ATOM   2167  O   PHE A 292     -22.756  42.593  -6.356  1.00  0.00           O
ATOM   2168  CB  PHE A 292     -22.233  44.171  -9.205  1.00  0.00           C
ATOM   2169  CG  PHE A 292     -20.853  44.062  -8.680  1.00  0.00           C
ATOM   2170  CD1 PHE A 292     -20.165  42.845  -8.682  1.00  0.00           C
ATOM   2171  CD2 PHE A 292     -20.245  45.161  -8.048  1.00  0.00           C
ATOM   2172  CE1 PHE A 292     -18.862  42.721  -8.171  1.00  0.00           C
ATOM   2173  CE2 PHE A 292     -18.964  45.073  -7.650  1.00  0.00           C
ATOM   2174  CZ  PHE A 292     -18.216  43.845  -7.728  1.00  0.00           C
ATOM   2175  HN  PHE A 292     -24.408  44.915  -9.643  1.00  0.00           H
ATOM   2176  HA  PHE A 292     -23.526  42.543  -8.603  1.00  0.00           H
ATOM   2177  HB1 PHE A 292     -22.520  45.236  -9.338  1.00  0.00           H
ATOM   2178  HB2 PHE A 292     -22.297  43.701 -10.210  1.00  0.00           H
ATOM   2179  HD1 PHE A 292     -20.716  41.965  -8.982  1.00  0.00           H
ATOM   2180  HD2 PHE A 292     -20.787  46.069  -7.831  1.00  0.00           H
ATOM   2181  HE1 PHE A 292     -18.427  41.744  -8.323  1.00  0.00           H
ATOM   2182  HE2 PHE A 292     -18.525  45.940  -7.179  1.00  0.00           H
ATOM   2183  HZ  PHE A 292     -17.203  43.812  -7.354  1.00  0.00           H
ATOM   2184  N   THR A 293     -23.543  44.783  -6.187  1.00  0.00           N
ATOM   2185  CA  THR A 293     -23.423  44.939  -4.769  1.00  0.00           C
ATOM   2186  C   THR A 293     -24.284  43.999  -3.974  1.00  0.00           C
ATOM   2187  O   THR A 293     -23.815  43.259  -3.072  1.00  0.00           O
ATOM   2188  CB  THR A 293     -23.809  46.349  -4.383  1.00  0.00           C
ATOM   2189  CG2 THR A 293     -23.740  46.635  -2.885  1.00  0.00           C
ATOM   2190  OG1 THR A 293     -22.926  47.337  -5.000  1.00  0.00           O
ATOM   2191  HN  THR A 293     -23.897  45.529  -6.746  1.00  0.00           H
ATOM   2192  HA  THR A 293     -22.390  44.759  -4.507  1.00  0.00           H
ATOM   2193  HB  THR A 293     -24.789  46.607  -4.839  1.00  0.00           H
ATOM   2194  HG1 THR A 293     -23.219  47.384  -5.912  1.00  0.00           H
ATOM   2195 1HG2 THR A 293     -22.734  46.335  -2.521  1.00  0.00           H
ATOM   2196 2HG2 THR A 293     -24.369  45.902  -2.335  1.00  0.00           H
ATOM   2197 3HG2 THR A 293     -23.779  47.728  -2.689  1.00  0.00           H
ATOM   2198  N   MET A 294     -25.607  43.911  -4.302  1.00  0.00           N
ATOM   2199  CA  MET A 294     -26.448  42.912  -3.678  1.00  0.00           C
ATOM   2200  C   MET A 294     -26.235  41.502  -4.157  1.00  0.00           C
ATOM   2201  O   MET A 294     -26.250  40.570  -3.352  1.00  0.00           O
ATOM   2202  CB  MET A 294     -27.916  43.323  -3.824  1.00  0.00           C
ATOM   2203  CG  MET A 294     -28.517  44.522  -3.050  1.00  0.00           C
ATOM   2204  SD  MET A 294     -28.393  44.389  -1.235  1.00  0.00           S
ATOM   2205  CE  MET A 294     -29.124  42.777  -0.891  1.00  0.00           C
ATOM   2206  HN  MET A 294     -25.972  44.375  -5.104  1.00  0.00           H
ATOM   2207  HA  MET A 294     -26.204  42.907  -2.626  1.00  0.00           H
ATOM   2208  HB1 MET A 294     -28.640  42.512  -3.599  1.00  0.00           H
ATOM   2209  HB2 MET A 294     -28.092  43.459  -4.913  1.00  0.00           H
ATOM   2210  HG1 MET A 294     -29.548  44.437  -3.454  1.00  0.00           H
ATOM   2211  HG2 MET A 294     -28.148  45.535  -3.321  1.00  0.00           H
ATOM   2212  HE1 MET A 294     -29.123  42.514   0.189  1.00  0.00           H
ATOM   2213  HE2 MET A 294     -28.493  42.056  -1.455  1.00  0.00           H
ATOM   2214  HE3 MET A 294     -30.200  42.720  -1.160  1.00  0.00           H
ATOM   2215  N   ALA A 295     -25.941  41.327  -5.508  1.00  0.00           N
ATOM   2216  CA  ALA A 295     -25.876  39.986  -6.124  1.00  0.00           C
ATOM   2217  C   ALA A 295     -24.892  38.958  -5.523  1.00  0.00           C
ATOM   2218  O   ALA A 295     -25.282  37.857  -5.290  1.00  0.00           O
ATOM   2219  CB  ALA A 295     -25.686  39.975  -7.682  1.00  0.00           C
ATOM   2220  HN  ALA A 295     -25.835  42.140  -6.075  1.00  0.00           H
ATOM   2221  HA  ALA A 295     -26.888  39.614  -6.061  1.00  0.00           H
ATOM   2222  HB1 ALA A 295     -24.699  40.320  -8.061  1.00  0.00           H
ATOM   2223  HB2 ALA A 295     -26.452  40.680  -8.069  1.00  0.00           H
ATOM   2224  HB3 ALA A 295     -25.887  39.018  -8.208  1.00  0.00           H
ATOM   2225  N   GLY A 296     -23.705  39.404  -5.188  1.00  0.00           N
ATOM   2226  CA  GLY A 296     -22.715  38.561  -4.515  1.00  0.00           C
ATOM   2227  C   GLY A 296     -23.169  37.998  -3.246  1.00  0.00           C
ATOM   2228  O   GLY A 296     -23.021  36.775  -3.010  1.00  0.00           O
ATOM   2229  HN  GLY A 296     -23.531  40.364  -5.391  1.00  0.00           H
ATOM   2230  HA1 GLY A 296     -21.865  39.146  -4.196  1.00  0.00           H
ATOM   2231  HA2 GLY A 296     -22.498  37.782  -5.230  1.00  0.00           H
ATOM   2232  N   THR A 297     -23.806  38.813  -2.385  1.00  0.00           N
ATOM   2233  CA  THR A 297     -24.392  38.388  -1.142  1.00  0.00           C
ATOM   2234  C   THR A 297     -25.516  37.424  -1.309  1.00  0.00           C
ATOM   2235  O   THR A 297     -25.587  36.499  -0.530  1.00  0.00           O
ATOM   2236  CB  THR A 297     -24.814  39.520  -0.231  1.00  0.00           C
ATOM   2237  CG2 THR A 297     -24.875  39.081   1.217  1.00  0.00           C
ATOM   2238  OG1 THR A 297     -23.793  40.520  -0.280  1.00  0.00           O
ATOM   2239  HN  THR A 297     -23.965  39.735  -2.730  1.00  0.00           H
ATOM   2240  HA  THR A 297     -23.638  37.750  -0.707  1.00  0.00           H
ATOM   2241  HB  THR A 297     -25.784  39.957  -0.551  1.00  0.00           H
ATOM   2242  HG1 THR A 297     -23.012  39.989  -0.102  1.00  0.00           H
ATOM   2243 1HG2 THR A 297     -25.664  38.331   1.443  1.00  0.00           H
ATOM   2244 2HG2 THR A 297     -24.982  39.813   2.046  1.00  0.00           H
ATOM   2245 3HG2 THR A 297     -23.912  38.568   1.420  1.00  0.00           H
ATOM   2246  N   VAL A 298     -26.436  37.733  -2.285  1.00  0.00           N
ATOM   2247  CA  VAL A 298     -27.599  36.919  -2.643  1.00  0.00           C
ATOM   2248  C   VAL A 298     -27.251  35.494  -3.180  1.00  0.00           C
ATOM   2249  O   VAL A 298     -27.866  34.495  -2.797  1.00  0.00           O
ATOM   2250  CB  VAL A 298     -28.623  37.648  -3.560  1.00  0.00           C
ATOM   2251  CG1 VAL A 298     -29.836  36.741  -4.003  1.00  0.00           C
ATOM   2252  CG2 VAL A 298     -29.172  38.874  -2.877  1.00  0.00           C
ATOM   2253  HN  VAL A 298     -26.443  38.652  -2.671  1.00  0.00           H
ATOM   2254  HA  VAL A 298     -28.182  36.758  -1.748  1.00  0.00           H
ATOM   2255  HB  VAL A 298     -28.048  37.805  -4.497  1.00  0.00           H
ATOM   2256 1HG1 VAL A 298     -30.472  36.492  -3.127  1.00  0.00           H
ATOM   2257 2HG1 VAL A 298     -29.520  35.780  -4.460  1.00  0.00           H
ATOM   2258 3HG1 VAL A 298     -30.484  37.157  -4.805  1.00  0.00           H
ATOM   2259 1HG2 VAL A 298     -29.767  38.606  -1.978  1.00  0.00           H
ATOM   2260 2HG2 VAL A 298     -29.904  39.412  -3.517  1.00  0.00           H
ATOM   2261 3HG2 VAL A 298     -28.344  39.555  -2.583  1.00  0.00           H
ATOM   2262  N   TRP A 299     -26.167  35.332  -4.032  1.00  0.00           N
ATOM   2263  CA  TRP A 299     -25.507  34.007  -4.318  1.00  0.00           C
ATOM   2264  C   TRP A 299     -24.924  33.442  -2.998  1.00  0.00           C
ATOM   2265  O   TRP A 299     -25.033  32.224  -2.866  1.00  0.00           O
ATOM   2266  CB  TRP A 299     -24.557  34.155  -5.524  1.00  0.00           C
ATOM   2267  CG  TRP A 299     -25.143  34.499  -6.869  1.00  0.00           C
ATOM   2268  CD1 TRP A 299     -24.878  35.690  -7.495  1.00  0.00           C
ATOM   2269  CD2 TRP A 299     -26.153  33.820  -7.597  1.00  0.00           C
ATOM   2270  CE2 TRP A 299     -26.421  34.622  -8.755  1.00  0.00           C
ATOM   2271  CE3 TRP A 299     -26.856  32.600  -7.380  1.00  0.00           C
ATOM   2272  NE1 TRP A 299     -25.514  35.727  -8.696  1.00  0.00           N
ATOM   2273  CZ2 TRP A 299     -27.298  34.154  -9.714  1.00  0.00           C
ATOM   2274  CZ3 TRP A 299     -27.791  32.190  -8.360  1.00  0.00           C
ATOM   2275  CH2 TRP A 299     -28.042  32.930  -9.520  1.00  0.00           C
ATOM   2276  HN  TRP A 299     -25.617  36.131  -4.261  1.00  0.00           H
ATOM   2277  HA  TRP A 299     -26.269  33.304  -4.619  1.00  0.00           H
ATOM   2278  HB1 TRP A 299     -23.980  33.222  -5.702  1.00  0.00           H
ATOM   2279  HB2 TRP A 299     -23.737  34.823  -5.185  1.00  0.00           H
ATOM   2280  HD1 TRP A 299     -24.174  36.329  -6.980  1.00  0.00           H
ATOM   2281  HE1 TRP A 299     -25.445  36.457  -9.339  1.00  0.00           H
ATOM   2282  HE3 TRP A 299     -26.574  31.998  -6.529  1.00  0.00           H
ATOM   2283  HZ2 TRP A 299     -27.592  34.738 -10.573  1.00  0.00           H
ATOM   2284  HZ3 TRP A 299     -28.334  31.264  -8.240  1.00  0.00           H
ATOM   2285  HH2 TRP A 299     -28.790  32.716 -10.271  1.00  0.00           H
ATOM   2286  N   TRP A 300     -24.290  34.199  -2.041  1.00  0.00           N
ATOM   2287  CA  TRP A 300     -23.851  33.529  -0.797  1.00  0.00           C
ATOM   2288  C   TRP A 300     -24.880  32.867  -0.056  1.00  0.00           C
ATOM   2289  O   TRP A 300     -24.726  31.711   0.322  1.00  0.00           O
ATOM   2290  CB  TRP A 300     -22.988  34.490   0.071  1.00  0.00           C
ATOM   2291  CG  TRP A 300     -22.521  34.004   1.387  1.00  0.00           C
ATOM   2292  CD1 TRP A 300     -21.690  32.920   1.606  1.00  0.00           C
ATOM   2293  CD2 TRP A 300     -23.150  34.237   2.631  1.00  0.00           C
ATOM   2294  CE2 TRP A 300     -22.704  33.247   3.584  1.00  0.00           C
ATOM   2295  CE3 TRP A 300     -24.030  35.218   3.109  1.00  0.00           C
ATOM   2296  NE1 TRP A 300     -21.694  32.550   2.982  1.00  0.00           N
ATOM   2297  CZ2 TRP A 300     -23.179  33.173   4.899  1.00  0.00           C
ATOM   2298  CZ3 TRP A 300     -24.530  35.153   4.397  1.00  0.00           C
ATOM   2299  CH2 TRP A 300     -24.057  34.171   5.269  1.00  0.00           C
ATOM   2300  HN  TRP A 300     -24.100  35.175  -2.104  1.00  0.00           H
ATOM   2301  HA  TRP A 300     -23.175  32.731  -1.063  1.00  0.00           H
ATOM   2302  HB1 TRP A 300     -23.424  35.503   0.206  1.00  0.00           H
ATOM   2303  HB2 TRP A 300     -22.055  34.543  -0.528  1.00  0.00           H
ATOM   2304  HD1 TRP A 300     -21.136  32.349   0.875  1.00  0.00           H
ATOM   2305  HE1 TRP A 300     -21.123  31.856   3.362  1.00  0.00           H
ATOM   2306  HE3 TRP A 300     -24.267  36.092   2.520  1.00  0.00           H
ATOM   2307  HZ2 TRP A 300     -22.951  32.485   5.701  1.00  0.00           H
ATOM   2308  HZ3 TRP A 300     -25.127  35.957   4.802  1.00  0.00           H
ATOM   2309  HH2 TRP A 300     -24.429  34.082   6.279  1.00  0.00           H
ATOM   2310  N   VAL A 301     -26.022  33.519   0.063  1.00  0.00           N
ATOM   2311  CA  VAL A 301     -27.223  32.940   0.668  1.00  0.00           C
ATOM   2312  C   VAL A 301     -27.722  31.779  -0.146  1.00  0.00           C
ATOM   2313  O   VAL A 301     -28.074  30.810   0.523  1.00  0.00           O
ATOM   2314  CB  VAL A 301     -28.285  34.044   0.802  1.00  0.00           C
ATOM   2315  CG1 VAL A 301     -29.721  33.496   0.798  1.00  0.00           C
ATOM   2316  CG2 VAL A 301     -27.972  34.817   2.070  1.00  0.00           C
ATOM   2317  HN  VAL A 301     -26.061  34.412  -0.377  1.00  0.00           H
ATOM   2318  HA  VAL A 301     -27.032  32.442   1.607  1.00  0.00           H
ATOM   2319  HB  VAL A 301     -28.198  34.753  -0.049  1.00  0.00           H
ATOM   2320 1HG1 VAL A 301     -29.779  32.714   1.585  1.00  0.00           H
ATOM   2321 2HG1 VAL A 301     -30.130  33.146  -0.175  1.00  0.00           H
ATOM   2322 3HG1 VAL A 301     -30.427  34.268   1.172  1.00  0.00           H
ATOM   2323 1HG2 VAL A 301     -28.811  35.530   2.217  1.00  0.00           H
ATOM   2324 2HG2 VAL A 301     -26.976  35.263   1.862  1.00  0.00           H
ATOM   2325 3HG2 VAL A 301     -27.837  34.251   3.016  1.00  0.00           H
ATOM   2326  N   ILE A 302     -27.853  31.824  -1.460  1.00  0.00           N
ATOM   2327  CA  ILE A 302     -28.225  30.708  -2.262  1.00  0.00           C
ATOM   2328  C   ILE A 302     -27.300  29.475  -2.168  1.00  0.00           C
ATOM   2329  O   ILE A 302     -27.814  28.300  -2.113  1.00  0.00           O
ATOM   2330  CB  ILE A 302     -28.438  31.250  -3.728  1.00  0.00           C
ATOM   2331  CG1 ILE A 302     -29.690  32.140  -3.687  1.00  0.00           C
ATOM   2332  CG2 ILE A 302     -28.524  30.070  -4.724  1.00  0.00           C
ATOM   2333  CD  ILE A 302     -31.027  31.402  -3.838  1.00  0.00           C
ATOM   2334  HN  ILE A 302     -27.572  32.669  -1.908  1.00  0.00           H
ATOM   2335  HA  ILE A 302     -29.145  30.379  -1.802  1.00  0.00           H
ATOM   2336  HB  ILE A 302     -27.521  31.830  -3.963  1.00  0.00           H
ATOM   2337 1HG1 ILE A 302     -29.686  32.735  -4.625  1.00  0.00           H
ATOM   2338 2HG1 ILE A 302     -29.753  32.866  -2.849  1.00  0.00           H
ATOM   2339 1HG2 ILE A 302     -27.486  29.768  -4.977  1.00  0.00           H
ATOM   2340 2HG2 ILE A 302     -28.912  30.456  -5.691  1.00  0.00           H
ATOM   2341 3HG2 ILE A 302     -29.166  29.255  -4.326  1.00  0.00           H
ATOM   2342  HD1 ILE A 302     -31.845  32.143  -3.715  1.00  0.00           H
ATOM   2343  HD2 ILE A 302     -31.166  30.586  -3.097  1.00  0.00           H
ATOM   2344  HD3 ILE A 302     -31.182  30.946  -4.840  1.00  0.00           H
ATOM   2345  N   LEU A 303     -26.014  29.752  -2.102  1.00  0.00           N
ATOM   2346  CA  LEU A 303     -24.996  28.796  -1.845  1.00  0.00           C
ATOM   2347  C   LEU A 303     -25.050  28.135  -0.558  1.00  0.00           C
ATOM   2348  O   LEU A 303     -24.881  26.915  -0.581  1.00  0.00           O
ATOM   2349  CB  LEU A 303     -23.552  29.383  -2.067  1.00  0.00           C
ATOM   2350  CG  LEU A 303     -23.307  29.680  -3.547  1.00  0.00           C
ATOM   2351  CD1 LEU A 303     -22.102  30.633  -3.685  1.00  0.00           C
ATOM   2352  CD2 LEU A 303     -23.087  28.324  -4.207  1.00  0.00           C
ATOM   2353  HN  LEU A 303     -25.680  30.687  -2.198  1.00  0.00           H
ATOM   2354  HA  LEU A 303     -25.104  28.089  -2.654  1.00  0.00           H
ATOM   2355  HB1 LEU A 303     -22.812  28.690  -1.611  1.00  0.00           H
ATOM   2356  HB2 LEU A 303     -23.467  30.302  -1.449  1.00  0.00           H
ATOM   2357  HG  LEU A 303     -24.186  30.181  -4.005  1.00  0.00           H
ATOM   2358 1HD1 LEU A 303     -21.674  30.600  -4.709  1.00  0.00           H
ATOM   2359 2HD1 LEU A 303     -21.253  30.331  -3.034  1.00  0.00           H
ATOM   2360 3HD1 LEU A 303     -22.397  31.674  -3.433  1.00  0.00           H
ATOM   2361 1HD2 LEU A 303     -22.350  27.824  -3.543  1.00  0.00           H
ATOM   2362 2HD2 LEU A 303     -22.579  28.348  -5.195  1.00  0.00           H
ATOM   2363 3HD2 LEU A 303     -23.997  27.688  -4.143  1.00  0.00           H
ATOM   2364  N   THR A 304     -25.362  28.897   0.523  1.00  0.00           N
ATOM   2365  CA  THR A 304     -25.640  28.444   1.929  1.00  0.00           C
ATOM   2366  C   THR A 304     -26.894  27.590   2.053  1.00  0.00           C
ATOM   2367  O   THR A 304     -26.961  26.591   2.796  1.00  0.00           O
ATOM   2368  CB  THR A 304     -25.662  29.662   2.836  1.00  0.00           C
ATOM   2369  CG2 THR A 304     -25.878  29.260   4.285  1.00  0.00           C
ATOM   2370  OG1 THR A 304     -24.397  30.331   2.815  1.00  0.00           O
ATOM   2371  HN  THR A 304     -25.402  29.888   0.417  1.00  0.00           H
ATOM   2372  HA  THR A 304     -24.867  27.846   2.390  1.00  0.00           H
ATOM   2373  HB  THR A 304     -26.445  30.395   2.549  1.00  0.00           H
ATOM   2374  HG1 THR A 304     -24.378  30.773   1.963  1.00  0.00           H
ATOM   2375 1HG2 THR A 304     -25.649  30.117   4.954  1.00  0.00           H
ATOM   2376 2HG2 THR A 304     -25.122  28.483   4.528  1.00  0.00           H
ATOM   2377 3HG2 THR A 304     -26.842  28.738   4.465  1.00  0.00           H
ATOM   2378  N   ILE A 305     -27.988  27.962   1.351  1.00  0.00           N
ATOM   2379  CA  ILE A 305     -29.212  27.217   1.232  1.00  0.00           C
ATOM   2380  C   ILE A 305     -29.009  25.838   0.530  1.00  0.00           C
ATOM   2381  O   ILE A 305     -29.617  24.818   0.997  1.00  0.00           O
ATOM   2382  CB  ILE A 305     -30.247  28.095   0.504  1.00  0.00           C
ATOM   2383  CG1 ILE A 305     -30.681  29.301   1.383  1.00  0.00           C
ATOM   2384  CG2 ILE A 305     -31.425  27.337  -0.127  1.00  0.00           C
ATOM   2385  CD  ILE A 305     -31.479  30.409   0.780  1.00  0.00           C
ATOM   2386  HN  ILE A 305     -27.907  28.810   0.831  1.00  0.00           H
ATOM   2387  HA  ILE A 305     -29.680  27.094   2.197  1.00  0.00           H
ATOM   2388  HB  ILE A 305     -29.753  28.591  -0.360  1.00  0.00           H
ATOM   2389 1HG1 ILE A 305     -29.814  29.713   1.942  1.00  0.00           H
ATOM   2390 2HG1 ILE A 305     -31.337  28.995   2.226  1.00  0.00           H
ATOM   2391 1HG2 ILE A 305     -32.064  26.731   0.551  1.00  0.00           H
ATOM   2392 2HG2 ILE A 305     -31.013  26.568  -0.815  1.00  0.00           H
ATOM   2393 3HG2 ILE A 305     -32.182  27.947  -0.665  1.00  0.00           H
ATOM   2394  HD1 ILE A 305     -31.190  30.615  -0.273  1.00  0.00           H
ATOM   2395  HD2 ILE A 305     -31.382  31.391   1.290  1.00  0.00           H
ATOM   2396  HD3 ILE A 305     -32.531  30.054   0.756  1.00  0.00           H
ATOM   2397  N   THR A 306     -28.073  25.799  -0.492  1.00  0.00           N
ATOM   2398  CA  THR A 306     -27.574  24.642  -1.119  1.00  0.00           C
ATOM   2399  C   THR A 306     -26.763  23.663  -0.227  1.00  0.00           C
ATOM   2400  O   THR A 306     -27.070  22.480  -0.264  1.00  0.00           O
ATOM   2401  CB  THR A 306     -26.965  25.033  -2.495  1.00  0.00           C
ATOM   2402  CG2 THR A 306     -26.336  23.827  -3.265  1.00  0.00           C
ATOM   2403  OG1 THR A 306     -28.009  25.447  -3.389  1.00  0.00           O
ATOM   2404  HN  THR A 306     -27.714  26.669  -0.823  1.00  0.00           H
ATOM   2405  HA  THR A 306     -28.440  24.044  -1.362  1.00  0.00           H
ATOM   2406  HB  THR A 306     -26.158  25.773  -2.304  1.00  0.00           H
ATOM   2407  HG1 THR A 306     -28.444  26.192  -2.968  1.00  0.00           H
ATOM   2408 1HG2 THR A 306     -26.048  24.115  -4.299  1.00  0.00           H
ATOM   2409 2HG2 THR A 306     -27.140  23.072  -3.402  1.00  0.00           H
ATOM   2410 3HG2 THR A 306     -25.462  23.410  -2.720  1.00  0.00           H
ATOM   2411  N   TRP A 307     -25.840  24.085   0.636  1.00  0.00           N
ATOM   2412  CA  TRP A 307     -25.287  23.307   1.785  1.00  0.00           C
ATOM   2413  C   TRP A 307     -26.342  22.829   2.789  1.00  0.00           C
ATOM   2414  O   TRP A 307     -26.305  21.678   3.222  1.00  0.00           O
ATOM   2415  CB  TRP A 307     -24.140  24.081   2.473  1.00  0.00           C
ATOM   2416  CG  TRP A 307     -23.201  24.673   1.500  1.00  0.00           C
ATOM   2417  CD1 TRP A 307     -22.623  24.039   0.429  1.00  0.00           C
ATOM   2418  CD2 TRP A 307     -22.557  26.005   1.541  1.00  0.00           C
ATOM   2419  CE2 TRP A 307     -21.907  26.130   0.329  1.00  0.00           C
ATOM   2420  CE3 TRP A 307     -22.508  27.082   2.468  1.00  0.00           C
ATOM   2421  NE1 TRP A 307     -21.949  24.900  -0.322  1.00  0.00           N
ATOM   2422  CZ2 TRP A 307     -21.135  27.264   0.018  1.00  0.00           C
ATOM   2423  CZ3 TRP A 307     -21.961  28.286   2.005  1.00  0.00           C
ATOM   2424  CH2 TRP A 307     -21.283  28.386   0.816  1.00  0.00           C
ATOM   2425  HN  TRP A 307     -25.455  24.993   0.484  1.00  0.00           H
ATOM   2426  HA  TRP A 307     -24.834  22.407   1.395  1.00  0.00           H
ATOM   2427  HB1 TRP A 307     -23.665  23.304   3.109  1.00  0.00           H
ATOM   2428  HB2 TRP A 307     -24.426  24.871   3.199  1.00  0.00           H
ATOM   2429  HD1 TRP A 307     -22.718  22.987   0.199  1.00  0.00           H
ATOM   2430  HE1 TRP A 307     -21.569  24.743  -1.208  1.00  0.00           H
ATOM   2431  HE3 TRP A 307     -23.030  27.146   3.412  1.00  0.00           H
ATOM   2432  HZ2 TRP A 307     -20.581  27.290  -0.909  1.00  0.00           H
ATOM   2433  HZ3 TRP A 307     -22.203  29.188   2.548  1.00  0.00           H
ATOM   2434  HH2 TRP A 307     -20.827  29.342   0.607  1.00  0.00           H
ATOM   2435  N   PHE A 308     -27.298  23.667   3.238  1.00  0.00           N
ATOM   2436  CA  PHE A 308     -28.446  23.246   3.991  1.00  0.00           C
ATOM   2437  C   PHE A 308     -29.503  22.234   3.365  1.00  0.00           C
ATOM   2438  O   PHE A 308     -29.997  21.314   4.061  1.00  0.00           O
ATOM   2439  CB  PHE A 308     -29.072  24.505   4.609  1.00  0.00           C
ATOM   2440  CG  PHE A 308     -30.503  24.295   5.220  1.00  0.00           C
ATOM   2441  CD1 PHE A 308     -31.599  24.462   4.365  1.00  0.00           C
ATOM   2442  CD2 PHE A 308     -30.795  23.867   6.578  1.00  0.00           C
ATOM   2443  CE1 PHE A 308     -32.884  24.129   4.805  1.00  0.00           C
ATOM   2444  CE2 PHE A 308     -32.099  23.563   6.979  1.00  0.00           C
ATOM   2445  CZ  PHE A 308     -33.180  23.816   6.107  1.00  0.00           C
ATOM   2446  HN  PHE A 308     -27.326  24.639   3.022  1.00  0.00           H
ATOM   2447  HA  PHE A 308     -28.045  22.612   4.768  1.00  0.00           H
ATOM   2448  HB1 PHE A 308     -29.189  25.271   3.813  1.00  0.00           H
ATOM   2449  HB2 PHE A 308     -28.397  24.962   5.364  1.00  0.00           H
ATOM   2450  HD1 PHE A 308     -31.369  24.680   3.333  1.00  0.00           H
ATOM   2451  HD2 PHE A 308     -30.049  23.542   7.288  1.00  0.00           H
ATOM   2452  HE1 PHE A 308     -33.679  24.034   4.080  1.00  0.00           H
ATOM   2453  HE2 PHE A 308     -32.299  23.254   7.994  1.00  0.00           H
ATOM   2454  HZ  PHE A 308     -34.152  23.453   6.406  1.00  0.00           H
ATOM   2455  N   LEU A 309     -29.846  22.354   2.061  1.00  0.00           N
ATOM   2456  CA  LEU A 309     -30.639  21.381   1.420  1.00  0.00           C
ATOM   2457  C   LEU A 309     -29.898  20.061   1.313  1.00  0.00           C
ATOM   2458  O   LEU A 309     -30.499  19.033   1.672  1.00  0.00           O
ATOM   2459  CB  LEU A 309     -30.878  21.879  -0.044  1.00  0.00           C
ATOM   2460  CG  LEU A 309     -32.143  22.885  -0.213  1.00  0.00           C
ATOM   2461  CD1 LEU A 309     -31.936  23.562  -1.580  1.00  0.00           C
ATOM   2462  CD2 LEU A 309     -33.605  22.352  -0.216  1.00  0.00           C
ATOM   2463  HN  LEU A 309     -29.418  23.072   1.516  1.00  0.00           H
ATOM   2464  HA  LEU A 309     -31.637  21.295   1.820  1.00  0.00           H
ATOM   2465  HB1 LEU A 309     -30.919  21.031  -0.761  1.00  0.00           H
ATOM   2466  HB2 LEU A 309     -30.065  22.491  -0.489  1.00  0.00           H
ATOM   2467  HG  LEU A 309     -32.005  23.692   0.538  1.00  0.00           H
ATOM   2468 1HD1 LEU A 309     -30.962  24.096  -1.597  1.00  0.00           H
ATOM   2469 2HD1 LEU A 309     -32.771  24.279  -1.736  1.00  0.00           H
ATOM   2470 3HD1 LEU A 309     -32.012  22.824  -2.407  1.00  0.00           H
ATOM   2471 1HD2 LEU A 309     -34.295  23.220  -0.274  1.00  0.00           H
ATOM   2472 2HD2 LEU A 309     -33.787  21.786   0.722  1.00  0.00           H
ATOM   2473 3HD2 LEU A 309     -33.758  21.672  -1.081  1.00  0.00           H
ATOM   2474  N   ALA A 310     -28.589  20.069   0.910  1.00  0.00           N
ATOM   2475  CA  ALA A 310     -27.744  18.901   0.886  1.00  0.00           C
ATOM   2476  C   ALA A 310     -27.494  18.131   2.114  1.00  0.00           C
ATOM   2477  O   ALA A 310     -27.633  16.924   2.142  1.00  0.00           O
ATOM   2478  CB  ALA A 310     -26.428  19.287   0.144  1.00  0.00           C
ATOM   2479  HN  ALA A 310     -28.139  20.915   0.633  1.00  0.00           H
ATOM   2480  HA  ALA A 310     -28.296  18.219   0.256  1.00  0.00           H
ATOM   2481  HB1 ALA A 310     -25.758  20.022   0.635  1.00  0.00           H
ATOM   2482  HB2 ALA A 310     -26.622  19.693  -0.872  1.00  0.00           H
ATOM   2483  HB3 ALA A 310     -25.877  18.339  -0.037  1.00  0.00           H
ATOM   2484  N   ALA A 311     -27.182  18.767   3.230  1.00  0.00           N
ATOM   2485  CA  ALA A 311     -27.370  18.281   4.573  1.00  0.00           C
ATOM   2486  C   ALA A 311     -28.679  17.537   4.959  1.00  0.00           C
ATOM   2487  O   ALA A 311     -28.616  16.434   5.560  1.00  0.00           O
ATOM   2488  CB  ALA A 311     -27.043  19.509   5.457  1.00  0.00           C
ATOM   2489  HN  ALA A 311     -26.898  19.712   3.083  1.00  0.00           H
ATOM   2490  HA  ALA A 311     -26.617  17.541   4.794  1.00  0.00           H
ATOM   2491  HB1 ALA A 311     -27.867  20.209   5.198  1.00  0.00           H
ATOM   2492  HB2 ALA A 311     -26.091  20.008   5.177  1.00  0.00           H
ATOM   2493  HB3 ALA A 311     -26.925  19.289   6.540  1.00  0.00           H
ATOM   2494  N   GLY A 312     -29.819  18.156   4.587  1.00  0.00           N
ATOM   2495  CA  GLY A 312     -31.133  17.526   4.803  1.00  0.00           C
ATOM   2496  C   GLY A 312     -31.483  16.178   4.204  1.00  0.00           C
ATOM   2497  O   GLY A 312     -32.354  15.432   4.580  1.00  0.00           O
ATOM   2498  HN  GLY A 312     -29.799  19.033   4.115  1.00  0.00           H
ATOM   2499  HA1 GLY A 312     -31.892  18.252   4.550  1.00  0.00           H
ATOM   2500  HA2 GLY A 312     -31.346  17.408   5.856  1.00  0.00           H
ATOM   2501  N   ARG A 313     -30.686  15.740   3.172  1.00  0.00           N
ATOM   2502  CA  ARG A 313     -30.737  14.422   2.567  1.00  0.00           C
ATOM   2503  C   ARG A 313     -29.506  13.658   2.865  1.00  0.00           C
ATOM   2504  O   ARG A 313     -29.122  12.752   2.067  1.00  0.00           O
ATOM   2505  CB  ARG A 313     -31.061  14.573   1.003  1.00  0.00           C
ATOM   2506  CG  ARG A 313     -31.938  13.466   0.351  1.00  0.00           C
ATOM   2507  CD  ARG A 313     -33.336  13.524   0.980  1.00  0.00           C
ATOM   2508  NE  ARG A 313     -34.233  12.518   0.441  1.00  0.00           N
ATOM   2509  CZ  ARG A 313     -35.482  12.467   0.908  1.00  0.00           C
ATOM   2510  NH1 ARG A 313     -35.838  13.197   1.955  1.00  0.00           N
ATOM   2511  NH2 ARG A 313     -36.418  11.806   0.298  1.00  0.00           N
ATOM   2512  HN  ARG A 313     -29.946  16.368   2.943  1.00  0.00           H
ATOM   2513  HA  ARG A 313     -31.511  13.809   3.005  1.00  0.00           H
ATOM   2514  HB1 ARG A 313     -30.151  14.655   0.373  1.00  0.00           H
ATOM   2515  HB2 ARG A 313     -31.650  15.508   0.892  1.00  0.00           H
ATOM   2516  HG1 ARG A 313     -31.467  12.473   0.519  1.00  0.00           H
ATOM   2517  HG2 ARG A 313     -31.924  13.505  -0.760  1.00  0.00           H
ATOM   2518  HD1 ARG A 313     -33.680  14.564   0.795  1.00  0.00           H
ATOM   2519  HD2 ARG A 313     -33.137  13.281   2.045  1.00  0.00           H
ATOM   2520  HE  ARG A 313     -34.047  12.075  -0.436  1.00  0.00           H
ATOM   2521 1HH1 ARG A 313     -36.787  13.096   2.254  1.00  0.00           H
ATOM   2522 2HH1 ARG A 313     -35.272  13.955   2.278  1.00  0.00           H
ATOM   2523 1HH2 ARG A 313     -36.195  11.397  -0.587  1.00  0.00           H
ATOM   2524 2HH2 ARG A 313     -37.387  11.890   0.530  1.00  0.00           H
ATOM   2525  N   LYS A 314     -28.762  14.026   3.992  1.00  0.00           N
ATOM   2526  CA  LYS A 314     -27.628  13.179   4.511  1.00  0.00           C
ATOM   2527  C   LYS A 314     -26.430  13.178   3.700  1.00  0.00           C
ATOM   2528  O   LYS A 314     -25.579  12.294   3.976  1.00  0.00           O
ATOM   2529  CB  LYS A 314     -28.093  11.718   4.871  1.00  0.00           C
ATOM   2530  CG  LYS A 314     -29.081  11.519   5.953  1.00  0.00           C
ATOM   2531  CD  LYS A 314     -29.843  10.219   5.952  1.00  0.00           C
ATOM   2532  CE  LYS A 314     -30.669  10.114   7.244  1.00  0.00           C
ATOM   2533  NZ  LYS A 314     -31.589  11.198   7.424  1.00  0.00           N
ATOM   2534  HN  LYS A 314     -29.157  14.681   4.632  1.00  0.00           H
ATOM   2535  HA  LYS A 314     -27.433  13.682   5.447  1.00  0.00           H
ATOM   2536  HB1 LYS A 314     -27.297  11.015   5.197  1.00  0.00           H
ATOM   2537  HB2 LYS A 314     -28.373  11.321   3.872  1.00  0.00           H
ATOM   2538  HG1 LYS A 314     -29.620  12.488   6.014  1.00  0.00           H
ATOM   2539  HG2 LYS A 314     -28.455  11.483   6.871  1.00  0.00           H
ATOM   2540  HD1 LYS A 314     -29.060   9.431   5.930  1.00  0.00           H
ATOM   2541  HD2 LYS A 314     -30.449  10.072   5.033  1.00  0.00           H
ATOM   2542  HE1 LYS A 314     -30.036  10.012   8.151  1.00  0.00           H
ATOM   2543  HE2 LYS A 314     -31.267   9.182   7.153  1.00  0.00           H
ATOM   2544  HZ1 LYS A 314     -31.843  11.494   6.461  1.00  0.00           H
ATOM   2545  HZ2 LYS A 314     -31.168  12.010   7.920  1.00  0.00           H
ATOM   2546  HZ3 LYS A 314     -32.483  10.939   7.886  1.00  0.00           H
ATOM   2547  N   TRP A 315     -26.167  14.186   2.904  1.00  0.00           N
ATOM   2548  CA  TRP A 315     -24.976  14.372   2.060  1.00  0.00           C
ATOM   2549  C   TRP A 315     -24.730  13.276   1.047  1.00  0.00           C
ATOM   2550  O   TRP A 315     -24.707  12.110   1.260  1.00  0.00           O
ATOM   2551  CB  TRP A 315     -23.659  14.412   3.007  1.00  0.00           C
ATOM   2552  CG  TRP A 315     -22.432  15.132   2.522  1.00  0.00           C
ATOM   2553  CD1 TRP A 315     -22.193  16.441   2.765  1.00  0.00           C
ATOM   2554  CD2 TRP A 315     -21.259  14.619   1.811  1.00  0.00           C
ATOM   2555  CE2 TRP A 315     -20.309  15.647   1.766  1.00  0.00           C
ATOM   2556  CE3 TRP A 315     -21.080  13.386   1.176  1.00  0.00           C
ATOM   2557  NE1 TRP A 315     -20.916  16.754   2.300  1.00  0.00           N
ATOM   2558  CZ2 TRP A 315     -19.066  15.460   1.068  1.00  0.00           C
ATOM   2559  CZ3 TRP A 315     -19.926  13.213   0.477  1.00  0.00           C
ATOM   2560  CH2 TRP A 315     -18.921  14.237   0.448  1.00  0.00           C
ATOM   2561  HN  TRP A 315     -26.889  14.869   2.823  1.00  0.00           H
ATOM   2562  HA  TRP A 315     -25.057  15.280   1.481  1.00  0.00           H
ATOM   2563  HB1 TRP A 315     -23.350  13.396   3.333  1.00  0.00           H
ATOM   2564  HB2 TRP A 315     -24.031  14.838   3.963  1.00  0.00           H
ATOM   2565  HD1 TRP A 315     -22.899  17.107   3.237  1.00  0.00           H
ATOM   2566  HE1 TRP A 315     -20.497  17.631   2.206  1.00  0.00           H
ATOM   2567  HE3 TRP A 315     -21.766  12.553   1.209  1.00  0.00           H
ATOM   2568  HZ2 TRP A 315     -18.361  16.236   0.809  1.00  0.00           H
ATOM   2569  HZ3 TRP A 315     -19.701  12.281  -0.018  1.00  0.00           H
ATOM   2570  HH2 TRP A 315     -18.083  14.074  -0.213  1.00  0.00           H
ATOM   2571  N   SER A 316     -24.393  13.638  -0.188  1.00  0.00           N
ATOM   2572  CA  SER A 316     -24.118  12.665  -1.237  1.00  0.00           C
ATOM   2573  C   SER A 316     -22.966  13.075  -2.113  1.00  0.00           C
ATOM   2574  O   SER A 316     -22.733  14.264  -2.313  1.00  0.00           O
ATOM   2575  CB  SER A 316     -25.347  12.143  -2.053  1.00  0.00           C
ATOM   2576  OG  SER A 316     -25.142  10.945  -2.758  1.00  0.00           O
ATOM   2577  HN  SER A 316     -24.426  14.614  -0.388  1.00  0.00           H
ATOM   2578  HA  SER A 316     -23.669  11.792  -0.788  1.00  0.00           H
ATOM   2579  HB1 SER A 316     -25.565  12.972  -2.759  1.00  0.00           H
ATOM   2580  HB2 SER A 316     -26.268  12.033  -1.441  1.00  0.00           H
ATOM   2581  HG1 SER A 316     -25.304  10.229  -2.140  1.00  0.00           H
ATOM   2582  N   CYS A 317     -22.032  12.159  -2.530  1.00  0.00           N
ATOM   2583  CA  CYS A 317     -21.043  12.433  -3.556  1.00  0.00           C
ATOM   2584  C   CYS A 317     -21.713  12.847  -4.841  1.00  0.00           C
ATOM   2585  O   CYS A 317     -21.279  13.773  -5.450  1.00  0.00           O
ATOM   2586  CB  CYS A 317     -20.082  11.246  -3.851  1.00  0.00           C
ATOM   2587  SG  CYS A 317     -19.107  10.909  -2.388  1.00  0.00           S
ATOM   2588  HN  CYS A 317     -22.143  11.232  -2.181  1.00  0.00           H
ATOM   2589  HA  CYS A 317     -20.494  13.298  -3.217  1.00  0.00           H
ATOM   2590  HB1 CYS A 317     -19.402  11.269  -4.730  1.00  0.00           H
ATOM   2591  HB2 CYS A 317     -20.696  10.333  -4.006  1.00  0.00           H
ATOM   2592  HG1 CYS A 317     -18.178  10.207  -3.020  1.00  0.00           H
ATOM   2593  N   GLU A 318     -22.790  12.279  -5.253  1.00  0.00           N
ATOM   2594  CA  GLU A 318     -23.548  12.555  -6.428  1.00  0.00           C
ATOM   2595  C   GLU A 318     -24.054  14.032  -6.575  1.00  0.00           C
ATOM   2596  O   GLU A 318     -24.299  14.643  -5.543  1.00  0.00           O
ATOM   2597  CB  GLU A 318     -24.753  11.609  -6.580  1.00  0.00           C
ATOM   2598  CG  GLU A 318     -24.125  10.260  -7.027  1.00  0.00           C
ATOM   2599  CD  GLU A 318     -23.382  10.318  -8.423  1.00  0.00           C
ATOM   2600  OE1 GLU A 318     -22.169  10.041  -8.529  1.00  0.00           O
ATOM   2601  OE2 GLU A 318     -24.123  10.638  -9.359  1.00  0.00           O
ATOM   2602  HN  GLU A 318     -23.107  11.513  -4.698  1.00  0.00           H
ATOM   2603  HA  GLU A 318     -22.832  12.358  -7.212  1.00  0.00           H
ATOM   2604  HB1 GLU A 318     -25.469  11.929  -7.367  1.00  0.00           H
ATOM   2605  HB2 GLU A 318     -25.253  11.458  -5.599  1.00  0.00           H
ATOM   2606  HG1 GLU A 318     -24.954   9.551  -7.241  1.00  0.00           H
ATOM   2607  HG2 GLU A 318     -23.479   9.799  -6.250  1.00  0.00           H
ATOM   2608  N   ALA A 319     -24.227  14.533  -7.833  1.00  0.00           N
ATOM   2609  CA  ALA A 319     -24.878  15.755  -8.116  1.00  0.00           C
ATOM   2610  C   ALA A 319     -26.224  15.788  -7.511  1.00  0.00           C
ATOM   2611  O   ALA A 319     -27.040  14.836  -7.527  1.00  0.00           O
ATOM   2612  CB  ALA A 319     -24.931  16.142  -9.618  1.00  0.00           C
ATOM   2613  HN  ALA A 319     -24.179  13.821  -8.531  1.00  0.00           H
ATOM   2614  HA  ALA A 319     -24.342  16.571  -7.652  1.00  0.00           H
ATOM   2615  HB1 ALA A 319     -25.510  17.026  -9.959  1.00  0.00           H
ATOM   2616  HB2 ALA A 319     -25.492  15.266 -10.009  1.00  0.00           H
ATOM   2617  HB3 ALA A 319     -23.982  16.027 -10.184  1.00  0.00           H
ATOM   2618  N   ILE A 320     -26.566  16.983  -7.040  1.00  0.00           N
ATOM   2619  CA  ILE A 320     -27.872  17.295  -6.385  1.00  0.00           C
ATOM   2620  C   ILE A 320     -29.109  17.221  -7.247  1.00  0.00           C
ATOM   2621  O   ILE A 320     -29.176  17.784  -8.353  1.00  0.00           O
ATOM   2622  CB  ILE A 320     -27.809  18.690  -5.701  1.00  0.00           C
ATOM   2623  CG1 ILE A 320     -26.779  18.705  -4.505  1.00  0.00           C
ATOM   2624  CG2 ILE A 320     -29.193  19.241  -5.122  1.00  0.00           C
ATOM   2625  CD  ILE A 320     -26.445  20.081  -3.869  1.00  0.00           C
ATOM   2626  HN  ILE A 320     -25.879  17.701  -6.959  1.00  0.00           H
ATOM   2627  HA  ILE A 320     -28.022  16.586  -5.584  1.00  0.00           H
ATOM   2628  HB  ILE A 320     -27.419  19.453  -6.409  1.00  0.00           H
ATOM   2629 1HG1 ILE A 320     -25.834  18.272  -4.896  1.00  0.00           H
ATOM   2630 2HG1 ILE A 320     -27.192  18.027  -3.729  1.00  0.00           H
ATOM   2631 1HG2 ILE A 320     -29.114  20.163  -4.506  1.00  0.00           H
ATOM   2632 2HG2 ILE A 320     -29.589  18.429  -4.475  1.00  0.00           H
ATOM   2633 3HG2 ILE A 320     -29.980  19.413  -5.889  1.00  0.00           H
ATOM   2634  HD1 ILE A 320     -27.428  20.531  -3.611  1.00  0.00           H
ATOM   2635  HD2 ILE A 320     -25.981  20.662  -4.694  1.00  0.00           H
ATOM   2636  HD3 ILE A 320     -25.730  20.046  -3.020  1.00  0.00           H
ATOM   2637  N   GLU A 321     -30.123  16.542  -6.712  1.00  0.00           N
ATOM   2638  CA  GLU A 321     -31.359  16.273  -7.472  1.00  0.00           C
ATOM   2639  C   GLU A 321     -32.473  17.237  -7.280  1.00  0.00           C
ATOM   2640  O   GLU A 321     -33.593  17.167  -7.885  1.00  0.00           O
ATOM   2641  CB  GLU A 321     -32.002  14.939  -7.026  1.00  0.00           C
ATOM   2642  CG  GLU A 321     -31.158  13.741  -7.443  1.00  0.00           C
ATOM   2643  CD  GLU A 321     -31.750  12.415  -6.931  1.00  0.00           C
ATOM   2644  OE1 GLU A 321     -31.218  11.868  -5.972  1.00  0.00           O
ATOM   2645  OE2 GLU A 321     -32.752  11.903  -7.518  1.00  0.00           O
ATOM   2646  HN  GLU A 321     -30.021  16.169  -5.794  1.00  0.00           H
ATOM   2647  HA  GLU A 321     -31.366  16.269  -8.552  1.00  0.00           H
ATOM   2648  HB1 GLU A 321     -33.049  14.857  -7.390  1.00  0.00           H
ATOM   2649  HB2 GLU A 321     -32.130  14.901  -5.923  1.00  0.00           H
ATOM   2650  HG1 GLU A 321     -30.159  13.962  -7.010  1.00  0.00           H
ATOM   2651  HG2 GLU A 321     -31.208  13.718  -8.553  1.00  0.00           H
ATOM   2652  N   GLN A 322     -32.369  18.076  -6.293  1.00  0.00           N
ATOM   2653  CA  GLN A 322     -33.366  19.112  -5.967  1.00  0.00           C
ATOM   2654  C   GLN A 322     -33.697  20.113  -7.103  1.00  0.00           C
ATOM   2655  O   GLN A 322     -32.719  20.663  -7.663  1.00  0.00           O
ATOM   2656  CB  GLN A 322     -32.933  19.899  -4.671  1.00  0.00           C
ATOM   2657  CG  GLN A 322     -33.135  19.252  -3.300  1.00  0.00           C
ATOM   2658  CD  GLN A 322     -34.431  18.559  -3.378  1.00  0.00           C
ATOM   2659  NE2 GLN A 322     -34.377  17.254  -3.026  1.00  0.00           N
ATOM   2660  OE1 GLN A 322     -35.560  19.067  -3.540  1.00  0.00           O
ATOM   2661  HN  GLN A 322     -31.551  17.909  -5.748  1.00  0.00           H
ATOM   2662  HA  GLN A 322     -34.282  18.555  -5.827  1.00  0.00           H
ATOM   2663  HB1 GLN A 322     -33.513  20.847  -4.665  1.00  0.00           H
ATOM   2664  HB2 GLN A 322     -31.872  20.158  -4.875  1.00  0.00           H
ATOM   2665  HG1 GLN A 322     -33.145  19.916  -2.409  1.00  0.00           H
ATOM   2666  HG2 GLN A 322     -32.311  18.542  -3.078  1.00  0.00           H
ATOM   2667 1HE2 GLN A 322     -35.286  16.895  -2.813  1.00  0.00           H
ATOM   2668 2HE2 GLN A 322     -33.475  16.857  -2.856  1.00  0.00           H
ATOM   2669  N   LYS A 323     -34.989  20.454  -7.321  1.00  0.00           N
ATOM   2670  CA  LYS A 323     -35.411  21.423  -8.310  1.00  0.00           C
ATOM   2671  C   LYS A 323     -34.973  22.899  -8.078  1.00  0.00           C
ATOM   2672  O   LYS A 323     -34.867  23.319  -6.917  1.00  0.00           O
ATOM   2673  CB  LYS A 323     -36.981  21.376  -8.557  1.00  0.00           C
ATOM   2674  CG  LYS A 323     -37.235  20.050  -9.256  1.00  0.00           C
ATOM   2675  CD  LYS A 323     -38.773  19.867  -9.449  1.00  0.00           C
ATOM   2676  CE  LYS A 323     -39.216  18.385  -9.696  1.00  0.00           C
ATOM   2677  NZ  LYS A 323     -38.442  17.850 -10.875  1.00  0.00           N
ATOM   2678  HN  LYS A 323     -35.723  20.048  -6.781  1.00  0.00           H
ATOM   2679  HA  LYS A 323     -35.060  21.097  -9.278  1.00  0.00           H
ATOM   2680  HB1 LYS A 323     -37.383  22.197  -9.189  1.00  0.00           H
ATOM   2681  HB2 LYS A 323     -37.417  21.376  -7.536  1.00  0.00           H
ATOM   2682  HG1 LYS A 323     -36.945  19.181  -8.629  1.00  0.00           H
ATOM   2683  HG2 LYS A 323     -36.711  19.950 -10.231  1.00  0.00           H
ATOM   2684  HD1 LYS A 323     -39.235  20.519 -10.220  1.00  0.00           H
ATOM   2685  HD2 LYS A 323     -39.261  20.147  -8.492  1.00  0.00           H
ATOM   2686  HE1 LYS A 323     -40.286  18.294  -9.977  1.00  0.00           H
ATOM   2687  HE2 LYS A 323     -38.949  17.751  -8.824  1.00  0.00           H
ATOM   2688  HZ1 LYS A 323     -38.255  16.828 -10.817  1.00  0.00           H
ATOM   2689  HZ2 LYS A 323     -37.446  18.139 -10.965  1.00  0.00           H
ATOM   2690  HZ3 LYS A 323     -38.992  18.163 -11.700  1.00  0.00           H
ATOM   2691  N   ALA A 324     -34.512  23.605  -9.106  1.00  0.00           N
ATOM   2692  CA  ALA A 324     -33.949  24.911  -8.668  1.00  0.00           C
ATOM   2693  C   ALA A 324     -34.124  25.972  -9.757  1.00  0.00           C
ATOM   2694  O   ALA A 324     -33.449  27.013  -9.791  1.00  0.00           O
ATOM   2695  CB  ALA A 324     -32.433  24.910  -8.408  1.00  0.00           C
ATOM   2696  HN  ALA A 324     -34.576  23.332 -10.063  1.00  0.00           H
ATOM   2697  HA  ALA A 324     -34.572  25.329  -7.890  1.00  0.00           H
ATOM   2698  HB1 ALA A 324     -32.307  24.215  -7.551  1.00  0.00           H
ATOM   2699  HB2 ALA A 324     -31.944  25.864  -8.117  1.00  0.00           H
ATOM   2700  HB3 ALA A 324     -31.818  24.443  -9.207  1.00  0.00           H
ATOM   2701  N   VAL A 325     -35.105  25.915 -10.644  1.00  0.00           N
ATOM   2702  CA  VAL A 325     -35.389  27.034 -11.547  1.00  0.00           C
ATOM   2703  C   VAL A 325     -36.084  28.277 -10.857  1.00  0.00           C
ATOM   2704  O   VAL A 325     -35.762  29.459 -11.128  1.00  0.00           O
ATOM   2705  CB  VAL A 325     -36.392  26.518 -12.633  1.00  0.00           C
ATOM   2706  CG1 VAL A 325     -36.876  27.651 -13.512  1.00  0.00           C
ATOM   2707  CG2 VAL A 325     -35.691  25.475 -13.502  1.00  0.00           C
ATOM   2708  HN  VAL A 325     -35.690  25.121 -10.490  1.00  0.00           H
ATOM   2709  HA  VAL A 325     -34.488  27.377 -12.033  1.00  0.00           H
ATOM   2710  HB  VAL A 325     -37.333  26.067 -12.256  1.00  0.00           H
ATOM   2711 1HG1 VAL A 325     -37.562  28.347 -12.983  1.00  0.00           H
ATOM   2712 2HG1 VAL A 325     -37.495  27.309 -14.369  1.00  0.00           H
ATOM   2713 3HG1 VAL A 325     -35.979  28.125 -13.964  1.00  0.00           H
ATOM   2714 1HG2 VAL A 325     -36.346  25.033 -14.283  1.00  0.00           H
ATOM   2715 2HG2 VAL A 325     -35.122  24.718 -12.922  1.00  0.00           H
ATOM   2716 3HG2 VAL A 325     -34.902  25.988 -14.094  1.00  0.00           H
ATOM   2717  N   TRP A 326     -36.839  27.981  -9.778  1.00  0.00           N
ATOM   2718  CA  TRP A 326     -37.297  29.047  -8.882  1.00  0.00           C
ATOM   2719  C   TRP A 326     -36.215  29.692  -8.113  1.00  0.00           C
ATOM   2720  O   TRP A 326     -36.091  30.910  -8.040  1.00  0.00           O
ATOM   2721  CB  TRP A 326     -38.279  28.413  -7.895  1.00  0.00           C
ATOM   2722  CG  TRP A 326     -38.806  29.274  -6.874  1.00  0.00           C
ATOM   2723  CD1 TRP A 326     -38.757  28.978  -5.492  1.00  0.00           C
ATOM   2724  CD2 TRP A 326     -39.644  30.372  -7.053  1.00  0.00           C
ATOM   2725  CE2 TRP A 326     -39.972  30.840  -5.741  1.00  0.00           C
ATOM   2726  CE3 TRP A 326     -40.291  30.903  -8.140  1.00  0.00           C
ATOM   2727  NE1 TRP A 326     -39.432  30.034  -4.795  1.00  0.00           N
ATOM   2728  CZ2 TRP A 326     -40.652  31.994  -5.522  1.00  0.00           C
ATOM   2729  CZ3 TRP A 326     -41.002  32.062  -7.950  1.00  0.00           C
ATOM   2730  CH2 TRP A 326     -41.195  32.566  -6.688  1.00  0.00           C
ATOM   2731  HN  TRP A 326     -36.865  27.031  -9.477  1.00  0.00           H
ATOM   2732  HA  TRP A 326     -37.747  29.776  -9.541  1.00  0.00           H
ATOM   2733  HB1 TRP A 326     -37.745  27.610  -7.342  1.00  0.00           H
ATOM   2734  HB2 TRP A 326     -39.196  28.067  -8.416  1.00  0.00           H
ATOM   2735  HD1 TRP A 326     -38.240  28.101  -5.132  1.00  0.00           H
ATOM   2736  HE1 TRP A 326     -39.674  30.030  -3.850  1.00  0.00           H
ATOM   2737  HE3 TRP A 326     -40.177  30.545  -9.154  1.00  0.00           H
ATOM   2738  HZ2 TRP A 326     -40.997  32.376  -4.572  1.00  0.00           H
ATOM   2739  HZ3 TRP A 326     -41.581  32.587  -8.695  1.00  0.00           H
ATOM   2740  HH2 TRP A 326     -41.901  33.376  -6.582  1.00  0.00           H
ATOM   2741  N   PHE A 327     -35.264  28.889  -7.573  1.00  0.00           N
ATOM   2742  CA  PHE A 327     -34.093  29.456  -6.854  1.00  0.00           C
ATOM   2743  C   PHE A 327     -33.141  30.314  -7.699  1.00  0.00           C
ATOM   2744  O   PHE A 327     -32.667  31.376  -7.278  1.00  0.00           O
ATOM   2745  CB  PHE A 327     -33.255  28.285  -6.206  1.00  0.00           C
ATOM   2746  CG  PHE A 327     -33.921  27.723  -5.012  1.00  0.00           C
ATOM   2747  CD1 PHE A 327     -34.470  26.426  -4.915  1.00  0.00           C
ATOM   2748  CD2 PHE A 327     -34.011  28.496  -3.816  1.00  0.00           C
ATOM   2749  CE1 PHE A 327     -34.985  25.912  -3.719  1.00  0.00           C
ATOM   2750  CE2 PHE A 327     -34.521  28.014  -2.584  1.00  0.00           C
ATOM   2751  CZ  PHE A 327     -34.927  26.655  -2.574  1.00  0.00           C
ATOM   2752  HN  PHE A 327     -35.379  27.912  -7.730  1.00  0.00           H
ATOM   2753  HA  PHE A 327     -34.506  30.142  -6.129  1.00  0.00           H
ATOM   2754  HB1 PHE A 327     -32.261  28.658  -5.878  1.00  0.00           H
ATOM   2755  HB2 PHE A 327     -32.939  27.440  -6.852  1.00  0.00           H
ATOM   2756  HD1 PHE A 327     -34.513  25.761  -5.765  1.00  0.00           H
ATOM   2757  HD2 PHE A 327     -33.710  29.529  -3.908  1.00  0.00           H
ATOM   2758  HE1 PHE A 327     -35.536  24.983  -3.692  1.00  0.00           H
ATOM   2759  HE2 PHE A 327     -34.597  28.590  -1.674  1.00  0.00           H
ATOM   2760  HZ  PHE A 327     -35.274  26.284  -1.620  1.00  0.00           H
HETATM 2761  N   HSD A 328     -32.752  29.826  -8.903  1.00  0.00           N
HETATM 2762  CA  HSD A 328     -32.055  30.677  -9.835  1.00  0.00           C
HETATM 2763  C   HSD A 328     -32.801  32.015 -10.260  1.00  0.00           C
HETATM 2764  O   HSD A 328     -32.226  33.123 -10.403  1.00  0.00           O
HETATM 2765  CB  HSD A 328     -31.630  29.992 -11.091  1.00  0.00           C
HETATM 2766  CG  HSD A 328     -30.459  29.000 -10.943  1.00  0.00           C
HETATM 2767  CD2 HSD A 328     -29.100  29.123 -11.089  1.00  0.00           C
HETATM 2768  ND1 HSD A 328     -30.677  27.668 -10.820  1.00  0.00           N
HETATM 2769  CE1 HSD A 328     -29.500  27.032 -10.937  1.00  0.00           C
HETATM 2770  NE2 HSD A 328     -28.508  27.911 -11.057  1.00  0.00           N
HETATM 2771  HN  HSD A 328     -33.012  28.928  -9.247  1.00  0.00           H
HETATM 2772  HA  HSD A 328     -31.137  31.013  -9.375  1.00  0.00           H
HETATM 2773  HB1 HSD A 328     -31.212  30.655 -11.879  1.00  0.00           H
HETATM 2774  HB2 HSD A 328     -32.500  29.429 -11.494  1.00  0.00           H
HETATM 2775  HD1 HSD A 328     -31.527  27.151 -10.928  1.00  0.00           H
HETATM 2776  HD2 HSD A 328     -28.378  29.927 -11.150  1.00  0.00           H
HETATM 2777  HE1 HSD A 328     -29.536  25.947 -11.032  1.00  0.00           H
ATOM   2778  N   ALA A 329     -34.141  31.974 -10.444  1.00  0.00           N
ATOM   2779  CA  ALA A 329     -34.971  33.150 -10.556  1.00  0.00           C
ATOM   2780  C   ALA A 329     -34.944  34.075  -9.326  1.00  0.00           C
ATOM   2781  O   ALA A 329     -34.690  35.231  -9.354  1.00  0.00           O
ATOM   2782  CB  ALA A 329     -36.424  32.764 -10.823  1.00  0.00           C
ATOM   2783  HN  ALA A 329     -34.665  31.126 -10.397  1.00  0.00           H
ATOM   2784  HA  ALA A 329     -34.484  33.793 -11.274  1.00  0.00           H
ATOM   2785  HB1 ALA A 329     -36.933  32.358  -9.923  1.00  0.00           H
ATOM   2786  HB2 ALA A 329     -36.408  31.898 -11.519  1.00  0.00           H
ATOM   2787  HB3 ALA A 329     -36.940  33.605 -11.337  1.00  0.00           H
ATOM   2788  N   VAL A 330     -35.201  33.474  -8.067  1.00  0.00           N
ATOM   2789  CA  VAL A 330     -35.169  34.184  -6.785  1.00  0.00           C
ATOM   2790  C   VAL A 330     -33.862  34.953  -6.662  1.00  0.00           C
ATOM   2791  O   VAL A 330     -33.830  36.148  -6.323  1.00  0.00           O
ATOM   2792  CB  VAL A 330     -35.412  33.190  -5.649  1.00  0.00           C
ATOM   2793  CG1 VAL A 330     -34.766  33.524  -4.270  1.00  0.00           C
ATOM   2794  CG2 VAL A 330     -36.895  33.002  -5.499  1.00  0.00           C
ATOM   2795  HN  VAL A 330     -35.370  32.492  -8.029  1.00  0.00           H
ATOM   2796  HA  VAL A 330     -35.927  34.952  -6.775  1.00  0.00           H
ATOM   2797  HB  VAL A 330     -34.967  32.246  -6.031  1.00  0.00           H
ATOM   2798 1HG1 VAL A 330     -35.070  34.491  -3.815  1.00  0.00           H
ATOM   2799 2HG1 VAL A 330     -33.662  33.622  -4.350  1.00  0.00           H
ATOM   2800 3HG1 VAL A 330     -34.989  32.704  -3.555  1.00  0.00           H
ATOM   2801 1HG2 VAL A 330     -37.277  33.891  -4.953  1.00  0.00           H
ATOM   2802 2HG2 VAL A 330     -37.128  32.084  -4.919  1.00  0.00           H
ATOM   2803 3HG2 VAL A 330     -37.447  32.995  -6.464  1.00  0.00           H
ATOM   2804  N   ALA A 331     -32.706  34.295  -7.006  1.00  0.00           N
ATOM   2805  CA  ALA A 331     -31.368  34.914  -7.011  1.00  0.00           C
ATOM   2806  C   ALA A 331     -31.206  36.163  -7.983  1.00  0.00           C
ATOM   2807  O   ALA A 331     -30.729  37.189  -7.570  1.00  0.00           O
ATOM   2808  CB  ALA A 331     -30.306  33.824  -7.151  1.00  0.00           C
ATOM   2809  HN  ALA A 331     -32.780  33.335  -7.265  1.00  0.00           H
ATOM   2810  HA  ALA A 331     -31.219  35.293  -6.011  1.00  0.00           H
ATOM   2811  HB1 ALA A 331     -30.503  32.963  -6.477  1.00  0.00           H
ATOM   2812  HB2 ALA A 331     -29.294  34.209  -6.903  1.00  0.00           H
ATOM   2813  HB3 ALA A 331     -30.399  33.467  -8.199  1.00  0.00           H
ATOM   2814  N   TRP A 332     -31.637  36.053  -9.268  1.00  0.00           N
ATOM   2815  CA  TRP A 332     -31.643  37.126 -10.180  1.00  0.00           C
ATOM   2816  C   TRP A 332     -32.594  38.286  -9.701  1.00  0.00           C
ATOM   2817  O   TRP A 332     -32.170  39.459  -9.735  1.00  0.00           O
ATOM   2818  CB  TRP A 332     -32.014  36.669 -11.656  1.00  0.00           C
ATOM   2819  CG  TRP A 332     -31.026  35.869 -12.413  1.00  0.00           C
ATOM   2820  CD1 TRP A 332     -31.204  34.644 -13.038  1.00  0.00           C
ATOM   2821  CD2 TRP A 332     -29.664  36.288 -12.596  1.00  0.00           C
ATOM   2822  CE2 TRP A 332     -29.096  35.198 -13.329  1.00  0.00           C
ATOM   2823  CE3 TRP A 332     -28.864  37.288 -12.138  1.00  0.00           C
ATOM   2824  NE1 TRP A 332     -30.027  34.206 -13.564  1.00  0.00           N
ATOM   2825  CZ2 TRP A 332     -27.810  35.350 -13.808  1.00  0.00           C
ATOM   2826  CZ3 TRP A 332     -27.567  37.399 -12.534  1.00  0.00           C
ATOM   2827  CH2 TRP A 332     -27.021  36.503 -13.461  1.00  0.00           C
ATOM   2828  HN  TRP A 332     -32.117  35.191  -9.414  1.00  0.00           H
ATOM   2829  HA  TRP A 332     -30.666  37.588 -10.178  1.00  0.00           H
ATOM   2830  HB1 TRP A 332     -32.116  37.610 -12.237  1.00  0.00           H
ATOM   2831  HB2 TRP A 332     -32.999  36.156 -11.672  1.00  0.00           H
ATOM   2832  HD1 TRP A 332     -32.095  34.039 -13.118  1.00  0.00           H
ATOM   2833  HE1 TRP A 332     -29.922  33.461 -14.185  1.00  0.00           H
ATOM   2834  HE3 TRP A 332     -29.290  38.097 -11.565  1.00  0.00           H
ATOM   2835  HZ2 TRP A 332     -27.501  34.725 -14.633  1.00  0.00           H
ATOM   2836  HZ3 TRP A 332     -26.918  38.234 -12.321  1.00  0.00           H
ATOM   2837  HH2 TRP A 332     -26.081  36.733 -13.938  1.00  0.00           H
ATOM   2838  N   GLY A 333     -33.822  37.896  -9.248  1.00  0.00           N
ATOM   2839  CA  GLY A 333     -34.882  38.747  -8.707  1.00  0.00           C
ATOM   2840  C   GLY A 333     -34.660  39.595  -7.500  1.00  0.00           C
ATOM   2841  O   GLY A 333     -35.231  40.660  -7.423  1.00  0.00           O
ATOM   2842  HN  GLY A 333     -34.060  36.928  -9.230  1.00  0.00           H
ATOM   2843  HA1 GLY A 333     -35.479  37.913  -8.369  1.00  0.00           H
ATOM   2844  HA2 GLY A 333     -35.202  39.361  -9.537  1.00  0.00           H
ATOM   2845  N   THR A 334     -33.964  39.046  -6.466  1.00  0.00           N
ATOM   2846  CA  THR A 334     -33.784  39.753  -5.152  1.00  0.00           C
ATOM   2847  C   THR A 334     -33.076  41.085  -5.357  1.00  0.00           C
ATOM   2848  O   THR A 334     -33.556  42.048  -4.718  1.00  0.00           O
ATOM   2849  CB  THR A 334     -33.040  38.870  -4.156  1.00  0.00           C
ATOM   2850  CG2 THR A 334     -32.920  39.597  -2.803  1.00  0.00           C
ATOM   2851  OG1 THR A 334     -33.665  37.612  -3.861  1.00  0.00           O
ATOM   2852  HN  THR A 334     -33.444  38.215  -6.646  1.00  0.00           H
ATOM   2853  HA  THR A 334     -34.807  40.024  -4.934  1.00  0.00           H
ATOM   2854  HB  THR A 334     -32.001  38.614  -4.453  1.00  0.00           H
ATOM   2855  HG1 THR A 334     -33.857  37.224  -4.719  1.00  0.00           H
ATOM   2856 1HG2 THR A 334     -32.316  40.523  -2.915  1.00  0.00           H
ATOM   2857 2HG2 THR A 334     -32.444  38.925  -2.057  1.00  0.00           H
ATOM   2858 3HG2 THR A 334     -33.938  39.769  -2.393  1.00  0.00           H
ATOM   2859  N   PRO A 335     -32.025  41.303  -6.183  1.00  0.00           N
ATOM   2860  CA  PRO A 335     -31.688  42.675  -6.635  1.00  0.00           C
ATOM   2861  C   PRO A 335     -32.628  43.185  -7.670  1.00  0.00           C
ATOM   2862  O   PRO A 335     -32.833  44.412  -7.757  1.00  0.00           O
ATOM   2863  CB  PRO A 335     -30.209  42.614  -7.159  1.00  0.00           C
ATOM   2864  CG  PRO A 335     -29.764  41.308  -6.621  1.00  0.00           C
ATOM   2865  CD  PRO A 335     -31.000  40.395  -6.686  1.00  0.00           C
ATOM   2866  HA  PRO A 335     -31.760  43.323  -5.775  1.00  0.00           H
ATOM   2867  HB1 PRO A 335     -29.743  43.491  -6.659  1.00  0.00           H
ATOM   2868  HB2 PRO A 335     -30.008  42.613  -8.251  1.00  0.00           H
ATOM   2869  HG1 PRO A 335     -28.860  41.005  -7.190  1.00  0.00           H
ATOM   2870  HG2 PRO A 335     -29.310  41.439  -5.617  1.00  0.00           H
ATOM   2871  HD1 PRO A 335     -31.140  40.166  -7.765  1.00  0.00           H
ATOM   2872  HD2 PRO A 335     -30.812  39.455  -6.125  1.00  0.00           H
ATOM   2873  N   GLY A 336     -33.022  42.342  -8.658  1.00  0.00           N
ATOM   2874  CA  GLY A 336     -33.867  42.744  -9.736  1.00  0.00           C
ATOM   2875  C   GLY A 336     -35.183  43.531  -9.491  1.00  0.00           C
ATOM   2876  O   GLY A 336     -35.462  44.507 -10.182  1.00  0.00           O
ATOM   2877  HN  GLY A 336     -32.620  41.430  -8.674  1.00  0.00           H
ATOM   2878  HA1 GLY A 336     -34.128  41.774 -10.133  1.00  0.00           H
ATOM   2879  HA2 GLY A 336     -33.286  43.313 -10.448  1.00  0.00           H
ATOM   2880  N   PHE A 337     -35.975  43.080  -8.447  1.00  0.00           N
ATOM   2881  CA  PHE A 337     -37.066  43.847  -7.889  1.00  0.00           C
ATOM   2882  C   PHE A 337     -36.613  45.163  -7.236  1.00  0.00           C
ATOM   2883  O   PHE A 337     -37.203  46.173  -7.398  1.00  0.00           O
ATOM   2884  CB  PHE A 337     -37.618  42.886  -6.733  1.00  0.00           C
ATOM   2885  CG  PHE A 337     -38.636  43.507  -5.769  1.00  0.00           C
ATOM   2886  CD1 PHE A 337     -39.753  44.260  -6.245  1.00  0.00           C
ATOM   2887  CD2 PHE A 337     -38.578  43.345  -4.381  1.00  0.00           C
ATOM   2888  CE1 PHE A 337     -40.692  44.847  -5.339  1.00  0.00           C
ATOM   2889  CE2 PHE A 337     -39.490  43.920  -3.471  1.00  0.00           C
ATOM   2890  CZ  PHE A 337     -40.617  44.635  -3.929  1.00  0.00           C
ATOM   2891  HN  PHE A 337     -35.784  42.210  -7.999  1.00  0.00           H
ATOM   2892  HA  PHE A 337     -37.779  44.143  -8.644  1.00  0.00           H
ATOM   2893  HB1 PHE A 337     -36.824  42.440  -6.098  1.00  0.00           H
ATOM   2894  HB2 PHE A 337     -38.242  42.045  -7.105  1.00  0.00           H
ATOM   2895  HD1 PHE A 337     -39.857  44.600  -7.265  1.00  0.00           H
ATOM   2896  HD2 PHE A 337     -37.691  42.878  -3.981  1.00  0.00           H
ATOM   2897  HE1 PHE A 337     -41.568  45.358  -5.711  1.00  0.00           H
ATOM   2898  HE2 PHE A 337     -39.500  43.548  -2.456  1.00  0.00           H
ATOM   2899  HZ  PHE A 337     -41.395  45.085  -3.330  1.00  0.00           H
ATOM   2900  N   LEU A 338     -35.564  45.139  -6.361  1.00  0.00           N
ATOM   2901  CA  LEU A 338     -35.180  46.395  -5.809  1.00  0.00           C
ATOM   2902  C   LEU A 338     -34.620  47.380  -6.775  1.00  0.00           C
ATOM   2903  O   LEU A 338     -34.770  48.588  -6.537  1.00  0.00           O
ATOM   2904  CB  LEU A 338     -34.209  46.149  -4.582  1.00  0.00           C
ATOM   2905  CG  LEU A 338     -34.700  45.149  -3.523  1.00  0.00           C
ATOM   2906  CD1 LEU A 338     -33.471  44.610  -2.634  1.00  0.00           C
ATOM   2907  CD2 LEU A 338     -35.849  45.667  -2.639  1.00  0.00           C
ATOM   2908  HN  LEU A 338     -35.036  44.376  -5.998  1.00  0.00           H
ATOM   2909  HA  LEU A 338     -36.084  46.833  -5.410  1.00  0.00           H
ATOM   2910  HB1 LEU A 338     -33.849  47.024  -3.998  1.00  0.00           H
ATOM   2911  HB2 LEU A 338     -33.296  45.698  -5.026  1.00  0.00           H
ATOM   2912  HG  LEU A 338     -35.134  44.296  -4.089  1.00  0.00           H
ATOM   2913 1HD1 LEU A 338     -33.122  45.553  -2.163  1.00  0.00           H
ATOM   2914 2HD1 LEU A 338     -32.666  44.175  -3.265  1.00  0.00           H
ATOM   2915 3HD1 LEU A 338     -33.737  43.789  -1.934  1.00  0.00           H
ATOM   2916 1HD2 LEU A 338     -36.572  46.190  -3.300  1.00  0.00           H
ATOM   2917 2HD2 LEU A 338     -35.364  46.389  -1.949  1.00  0.00           H
ATOM   2918 3HD2 LEU A 338     -36.295  44.782  -2.136  1.00  0.00           H
ATOM   2919  N   THR A 339     -34.004  46.968  -7.849  1.00  0.00           N
ATOM   2920  CA  THR A 339     -33.414  47.903  -8.892  1.00  0.00           C
ATOM   2921  C   THR A 339     -34.561  48.643  -9.597  1.00  0.00           C
ATOM   2922  O   THR A 339     -34.519  49.835  -9.860  1.00  0.00           O
ATOM   2923  CB  THR A 339     -32.637  47.126  -9.889  1.00  0.00           C
ATOM   2924  CG2 THR A 339     -32.038  47.981 -11.017  1.00  0.00           C
ATOM   2925  OG1 THR A 339     -31.625  46.414  -9.202  1.00  0.00           O
ATOM   2926  HN  THR A 339     -33.864  46.000  -8.043  1.00  0.00           H
ATOM   2927  HA  THR A 339     -32.770  48.626  -8.415  1.00  0.00           H
ATOM   2928  HB  THR A 339     -33.291  46.353 -10.344  1.00  0.00           H
ATOM   2929  HG1 THR A 339     -32.012  45.636  -8.793  1.00  0.00           H
ATOM   2930 1HG2 THR A 339     -31.371  48.716 -10.519  1.00  0.00           H
ATOM   2931 2HG2 THR A 339     -32.722  48.625 -11.609  1.00  0.00           H
ATOM   2932 3HG2 THR A 339     -31.452  47.370 -11.737  1.00  0.00           H
ATOM   2933  N   VAL A 340     -35.709  47.935  -9.851  1.00  0.00           N
ATOM   2934  CA  VAL A 340     -36.911  48.462 -10.326  1.00  0.00           C
ATOM   2935  C   VAL A 340     -37.478  49.497  -9.455  1.00  0.00           C
ATOM   2936  O   VAL A 340     -37.881  50.598  -9.900  1.00  0.00           O
ATOM   2937  CB  VAL A 340     -37.949  47.333 -10.714  1.00  0.00           C
ATOM   2938  CG1 VAL A 340     -39.455  47.751 -10.778  1.00  0.00           C
ATOM   2939  CG2 VAL A 340     -37.470  46.781 -12.012  1.00  0.00           C
ATOM   2940  HN  VAL A 340     -35.778  46.948  -9.733  1.00  0.00           H
ATOM   2941  HA  VAL A 340     -36.618  49.045 -11.186  1.00  0.00           H
ATOM   2942  HB  VAL A 340     -37.826  46.581  -9.904  1.00  0.00           H
ATOM   2943 1HG1 VAL A 340     -40.083  46.853 -10.956  1.00  0.00           H
ATOM   2944 2HG1 VAL A 340     -39.577  48.513 -11.577  1.00  0.00           H
ATOM   2945 3HG1 VAL A 340     -39.882  48.209  -9.860  1.00  0.00           H
ATOM   2946 1HG2 VAL A 340     -38.040  45.894 -12.365  1.00  0.00           H
ATOM   2947 2HG2 VAL A 340     -36.388  46.539 -12.089  1.00  0.00           H
ATOM   2948 3HG2 VAL A 340     -37.539  47.536 -12.824  1.00  0.00           H
ATOM   2949  N   MET A 341     -37.507  49.248  -8.142  1.00  0.00           N
ATOM   2950  CA  MET A 341     -37.924  50.245  -7.053  1.00  0.00           C
ATOM   2951  C   MET A 341     -37.043  51.440  -7.051  1.00  0.00           C
ATOM   2952  O   MET A 341     -37.510  52.601  -7.047  1.00  0.00           O
ATOM   2953  CB  MET A 341     -37.718  49.511  -5.663  1.00  0.00           C
ATOM   2954  CG  MET A 341     -38.655  48.277  -5.462  1.00  0.00           C
ATOM   2955  SD  MET A 341     -40.297  48.611  -4.728  1.00  0.00           S
ATOM   2956  CE  MET A 341     -39.865  48.344  -2.925  1.00  0.00           C
ATOM   2957  HN  MET A 341     -37.304  48.326  -7.820  1.00  0.00           H
ATOM   2958  HA  MET A 341     -38.931  50.534  -7.315  1.00  0.00           H
ATOM   2959  HB1 MET A 341     -37.877  50.251  -4.850  1.00  0.00           H
ATOM   2960  HB2 MET A 341     -36.644  49.233  -5.609  1.00  0.00           H
ATOM   2961  HG1 MET A 341     -38.183  47.517  -4.802  1.00  0.00           H
ATOM   2962  HG2 MET A 341     -38.775  47.729  -6.421  1.00  0.00           H
ATOM   2963  HE1 MET A 341     -39.429  47.328  -2.815  1.00  0.00           H
ATOM   2964  HE2 MET A 341     -40.673  48.573  -2.197  1.00  0.00           H
ATOM   2965  HE3 MET A 341     -39.057  49.086  -2.749  1.00  0.00           H
ATOM   2966  N   LEU A 342     -35.647  51.327  -7.155  1.00  0.00           N
ATOM   2967  CA  LEU A 342     -34.833  52.528  -7.427  1.00  0.00           C
ATOM   2968  C   LEU A 342     -35.126  53.188  -8.798  1.00  0.00           C
ATOM   2969  O   LEU A 342     -35.153  54.406  -8.909  1.00  0.00           O
ATOM   2970  CB  LEU A 342     -33.255  52.246  -7.322  1.00  0.00           C
ATOM   2971  CG  LEU A 342     -32.889  51.714  -5.910  1.00  0.00           C
ATOM   2972  CD1 LEU A 342     -31.598  50.992  -6.090  1.00  0.00           C
ATOM   2973  CD2 LEU A 342     -32.882  52.718  -4.821  1.00  0.00           C
ATOM   2974  HN  LEU A 342     -35.139  50.483  -7.003  1.00  0.00           H
ATOM   2975  HA  LEU A 342     -34.987  53.311  -6.700  1.00  0.00           H
ATOM   2976  HB1 LEU A 342     -32.646  53.136  -7.589  1.00  0.00           H
ATOM   2977  HB2 LEU A 342     -33.085  51.333  -7.932  1.00  0.00           H
ATOM   2978  HG  LEU A 342     -33.663  50.981  -5.595  1.00  0.00           H
ATOM   2979 1HD1 LEU A 342     -31.049  50.523  -5.247  1.00  0.00           H
ATOM   2980 2HD1 LEU A 342     -30.872  51.657  -6.606  1.00  0.00           H
ATOM   2981 3HD1 LEU A 342     -31.794  50.131  -6.764  1.00  0.00           H
ATOM   2982 1HD2 LEU A 342     -32.136  53.537  -4.913  1.00  0.00           H
ATOM   2983 2HD2 LEU A 342     -32.407  52.108  -4.023  1.00  0.00           H
ATOM   2984 3HD2 LEU A 342     -33.876  53.195  -4.686  1.00  0.00           H
ATOM   2985  N   LEU A 343     -35.366  52.450  -9.865  1.00  0.00           N
ATOM   2986  CA  LEU A 343     -35.588  53.086 -11.172  1.00  0.00           C
ATOM   2987  C   LEU A 343     -36.886  53.994 -11.175  1.00  0.00           C
ATOM   2988  O   LEU A 343     -36.888  55.080 -11.698  1.00  0.00           O
ATOM   2989  CB  LEU A 343     -35.845  51.892 -12.164  1.00  0.00           C
ATOM   2990  CG  LEU A 343     -36.185  52.183 -13.702  1.00  0.00           C
ATOM   2991  CD1 LEU A 343     -35.232  53.138 -14.440  1.00  0.00           C
ATOM   2992  CD2 LEU A 343     -36.098  50.908 -14.510  1.00  0.00           C
ATOM   2993  HN  LEU A 343     -35.265  51.458  -9.895  1.00  0.00           H
ATOM   2994  HA  LEU A 343     -34.703  53.653 -11.423  1.00  0.00           H
ATOM   2995  HB1 LEU A 343     -36.748  51.353 -11.806  1.00  0.00           H
ATOM   2996  HB2 LEU A 343     -34.964  51.217 -12.196  1.00  0.00           H
ATOM   2997  HG  LEU A 343     -37.207  52.614 -13.770  1.00  0.00           H
ATOM   2998 1HD1 LEU A 343     -34.173  52.842 -14.278  1.00  0.00           H
ATOM   2999 2HD1 LEU A 343     -35.216  54.138 -13.956  1.00  0.00           H
ATOM   3000 3HD1 LEU A 343     -35.523  53.195 -15.511  1.00  0.00           H
ATOM   3001 1HD2 LEU A 343     -36.963  50.224 -14.376  1.00  0.00           H
ATOM   3002 2HD2 LEU A 343     -35.231  50.361 -14.084  1.00  0.00           H
ATOM   3003 3HD2 LEU A 343     -35.956  51.092 -15.597  1.00  0.00           H
ATOM   3004  N   ALA A 344     -37.929  53.508 -10.604  1.00  0.00           N
ATOM   3005  CA  ALA A 344     -39.224  54.180 -10.280  1.00  0.00           C
ATOM   3006  C   ALA A 344     -39.113  55.353  -9.329  1.00  0.00           C
ATOM   3007  O   ALA A 344     -39.495  56.500  -9.626  1.00  0.00           O
ATOM   3008  CB  ALA A 344     -40.145  53.033  -9.728  1.00  0.00           C
ATOM   3009  HN  ALA A 344     -37.966  52.544 -10.347  1.00  0.00           H
ATOM   3010  HA  ALA A 344     -39.606  54.609 -11.195  1.00  0.00           H
ATOM   3011  HB1 ALA A 344     -41.167  53.472  -9.705  1.00  0.00           H
ATOM   3012  HB2 ALA A 344     -39.797  52.701  -8.726  1.00  0.00           H
ATOM   3013  HB3 ALA A 344     -40.265  52.164 -10.408  1.00  0.00           H
ATOM   3014  N   MET A 345     -38.417  55.232  -8.196  1.00  0.00           N
ATOM   3015  CA  MET A 345     -38.446  56.326  -7.233  1.00  0.00           C
ATOM   3016  C   MET A 345     -37.416  57.453  -7.404  1.00  0.00           C
ATOM   3017  O   MET A 345     -37.476  58.535  -6.752  1.00  0.00           O
ATOM   3018  CB  MET A 345     -38.487  55.806  -5.738  1.00  0.00           C
ATOM   3019  CG  MET A 345     -39.749  54.929  -5.467  1.00  0.00           C
ATOM   3020  SD  MET A 345     -39.792  54.373  -3.742  1.00  0.00           S
ATOM   3021  CE  MET A 345     -41.463  53.569  -3.899  1.00  0.00           C
ATOM   3022  HN  MET A 345     -38.020  54.377  -7.869  1.00  0.00           H
ATOM   3023  HA  MET A 345     -39.341  56.927  -7.300  1.00  0.00           H
ATOM   3024  HB1 MET A 345     -38.499  56.733  -5.126  1.00  0.00           H
ATOM   3025  HB2 MET A 345     -37.640  55.168  -5.404  1.00  0.00           H
ATOM   3026  HG1 MET A 345     -39.666  54.055  -6.147  1.00  0.00           H
ATOM   3027  HG2 MET A 345     -40.611  55.543  -5.807  1.00  0.00           H
ATOM   3028  HE1 MET A 345     -41.402  52.733  -4.629  1.00  0.00           H
ATOM   3029  HE2 MET A 345     -42.203  54.311  -4.265  1.00  0.00           H
ATOM   3030  HE3 MET A 345     -41.808  53.169  -2.921  1.00  0.00           H
ATOM   3031  N   ASN A 346     -36.484  57.212  -8.365  1.00  0.00           N
ATOM   3032  CA  ASN A 346     -35.576  58.221  -8.855  1.00  0.00           C
ATOM   3033  C   ASN A 346     -34.455  58.568  -7.883  1.00  0.00           C
ATOM   3034  O   ASN A 346     -33.975  59.727  -7.874  1.00  0.00           O
ATOM   3035  CB  ASN A 346     -36.294  59.506  -9.427  1.00  0.00           C
ATOM   3036  CG  ASN A 346     -37.490  59.226 -10.417  1.00  0.00           C
ATOM   3037  ND2 ASN A 346     -37.359  58.330 -11.364  1.00  0.00           N
ATOM   3038  OD1 ASN A 346     -38.645  59.643 -10.311  1.00  0.00           O
ATOM   3039  HN  ASN A 346     -36.466  56.294  -8.750  1.00  0.00           H
ATOM   3040  HA  ASN A 346     -35.092  57.744  -9.695  1.00  0.00           H
ATOM   3041  HB1 ASN A 346     -35.567  60.119 -10.000  1.00  0.00           H
ATOM   3042  HB2 ASN A 346     -36.774  60.124  -8.639  1.00  0.00           H
ATOM   3043 1HD2 ASN A 346     -36.483  57.903 -11.590  1.00  0.00           H
ATOM   3044 2HD2 ASN A 346     -38.118  58.184 -11.998  1.00  0.00           H
ATOM   3045  N   LYS A 347     -33.944  57.684  -7.048  1.00  0.00           N
ATOM   3046  CA  LYS A 347     -32.991  58.027  -5.949  1.00  0.00           C
ATOM   3047  C   LYS A 347     -31.548  57.728  -6.457  1.00  0.00           C
ATOM   3048  O   LYS A 347     -31.201  56.558  -6.587  1.00  0.00           O
ATOM   3049  CB  LYS A 347     -33.326  57.385  -4.577  1.00  0.00           C
ATOM   3050  CG  LYS A 347     -34.749  57.660  -3.940  1.00  0.00           C
ATOM   3051  CD  LYS A 347     -34.995  59.219  -3.643  1.00  0.00           C
ATOM   3052  CE  LYS A 347     -33.881  59.780  -2.730  1.00  0.00           C
ATOM   3053  NZ  LYS A 347     -34.044  61.172  -2.341  1.00  0.00           N
ATOM   3054  HN  LYS A 347     -34.280  56.745  -7.045  1.00  0.00           H
ATOM   3055  HA  LYS A 347     -33.094  59.098  -5.868  1.00  0.00           H
ATOM   3056  HB1 LYS A 347     -32.508  57.719  -3.902  1.00  0.00           H
ATOM   3057  HB2 LYS A 347     -33.157  56.288  -4.546  1.00  0.00           H
ATOM   3058  HG1 LYS A 347     -34.958  57.293  -2.913  1.00  0.00           H
ATOM   3059  HG2 LYS A 347     -35.450  57.217  -4.679  1.00  0.00           H
ATOM   3060  HD1 LYS A 347     -36.011  59.437  -3.251  1.00  0.00           H
ATOM   3061  HD2 LYS A 347     -34.899  59.733  -4.623  1.00  0.00           H
ATOM   3062  HE1 LYS A 347     -32.858  59.674  -3.149  1.00  0.00           H
ATOM   3063  HE2 LYS A 347     -33.742  59.166  -1.815  1.00  0.00           H
ATOM   3064  HZ1 LYS A 347     -33.855  61.821  -3.132  1.00  0.00           H
ATOM   3065  HZ2 LYS A 347     -33.559  61.423  -1.457  1.00  0.00           H
ATOM   3066  HZ3 LYS A 347     -35.039  61.463  -2.261  1.00  0.00           H
ATOM   3067  N   VAL A 348     -30.686  58.843  -6.628  1.00  0.00           N
ATOM   3068  CA  VAL A 348     -29.266  58.781  -7.049  1.00  0.00           C
ATOM   3069  C   VAL A 348     -28.545  60.129  -6.781  1.00  0.00           C
ATOM   3070  O   VAL A 348     -29.104  61.254  -6.803  1.00  0.00           O
ATOM   3071  CB  VAL A 348     -29.081  58.314  -8.476  1.00  0.00           C
ATOM   3072  CG1 VAL A 348     -29.504  59.311  -9.553  1.00  0.00           C
ATOM   3073  CG2 VAL A 348     -27.730  57.659  -8.759  1.00  0.00           C
ATOM   3074  HN  VAL A 348     -30.966  59.786  -6.466  1.00  0.00           H
ATOM   3075  HA  VAL A 348     -28.774  58.149  -6.324  1.00  0.00           H
ATOM   3076  HB  VAL A 348     -29.772  57.450  -8.579  1.00  0.00           H
ATOM   3077 1HG1 VAL A 348     -30.569  59.600  -9.432  1.00  0.00           H
ATOM   3078 2HG1 VAL A 348     -29.384  58.947 -10.595  1.00  0.00           H
ATOM   3079 3HG1 VAL A 348     -28.936  60.258  -9.428  1.00  0.00           H
ATOM   3080 1HG2 VAL A 348     -27.406  56.983  -7.938  1.00  0.00           H
ATOM   3081 2HG2 VAL A 348     -26.941  58.429  -8.885  1.00  0.00           H
ATOM   3082 3HG2 VAL A 348     -27.700  57.139  -9.741  1.00  0.00           H
ATOM   3083  N   GLU A 349     -27.214  59.990  -6.518  1.00  0.00           N
ATOM   3084  CA  GLU A 349     -26.400  61.067  -6.131  1.00  0.00           C
ATOM   3085  C   GLU A 349     -25.062  60.718  -6.802  1.00  0.00           C
ATOM   3086  O   GLU A 349     -24.691  59.560  -6.788  1.00  0.00           O
ATOM   3087  CB  GLU A 349     -26.105  61.020  -4.520  1.00  0.00           C
ATOM   3088  CG  GLU A 349     -27.366  61.482  -3.709  1.00  0.00           C
ATOM   3089  CD  GLU A 349     -27.283  61.091  -2.243  1.00  0.00           C
ATOM   3090  OE1 GLU A 349     -27.297  62.038  -1.428  1.00  0.00           O
ATOM   3091  OE2 GLU A 349     -27.212  59.907  -1.927  1.00  0.00           O
ATOM   3092  HN  GLU A 349     -26.771  59.099  -6.465  1.00  0.00           H
ATOM   3093  HA  GLU A 349     -26.729  62.011  -6.540  1.00  0.00           H
ATOM   3094  HB1 GLU A 349     -25.284  61.715  -4.244  1.00  0.00           H
ATOM   3095  HB2 GLU A 349     -25.785  59.993  -4.241  1.00  0.00           H
ATOM   3096  HG1 GLU A 349     -28.201  60.808  -3.999  1.00  0.00           H
ATOM   3097  HG2 GLU A 349     -27.589  62.547  -3.934  1.00  0.00           H
ATOM   3098  N   GLY A 350     -24.276  61.642  -7.365  1.00  0.00           N
ATOM   3099  CA  GLY A 350     -22.959  61.345  -8.032  1.00  0.00           C
ATOM   3100  C   GLY A 350     -21.772  61.077  -7.115  1.00  0.00           C
ATOM   3101  O   GLY A 350     -21.839  61.166  -5.885  1.00  0.00           O
ATOM   3102  HN  GLY A 350     -24.536  62.594  -7.221  1.00  0.00           H
ATOM   3103  HA1 GLY A 350     -22.797  62.213  -8.655  1.00  0.00           H
ATOM   3104  HA2 GLY A 350     -22.994  60.462  -8.652  1.00  0.00           H
ATOM   3105  N   ASP A 351     -20.674  60.678  -7.775  1.00  0.00           N
ATOM   3106  CA  ASP A 351     -19.406  60.321  -7.106  1.00  0.00           C
ATOM   3107  C   ASP A 351     -18.409  61.436  -7.463  1.00  0.00           C
ATOM   3108  O   ASP A 351     -18.206  61.896  -8.602  1.00  0.00           O
ATOM   3109  CB  ASP A 351     -18.790  58.940  -7.579  1.00  0.00           C
ATOM   3110  CG  ASP A 351     -17.634  58.525  -6.827  1.00  0.00           C
ATOM   3111  OD1 ASP A 351     -17.088  59.239  -5.976  1.00  0.00           O
ATOM   3112  OD2 ASP A 351     -17.201  57.380  -7.108  1.00  0.00           O
ATOM   3113  HN  ASP A 351     -20.737  60.884  -8.748  1.00  0.00           H
ATOM   3114  HA  ASP A 351     -19.582  60.386  -6.042  1.00  0.00           H
ATOM   3115  HB1 ASP A 351     -18.516  58.992  -8.654  1.00  0.00           H
ATOM   3116  HB2 ASP A 351     -19.575  58.156  -7.533  1.00  0.00           H
ATOM   3117  N   ASN A 352     -17.706  61.854  -6.453  1.00  0.00           N
ATOM   3118  CA  ASN A 352     -16.678  62.845  -6.577  1.00  0.00           C
ATOM   3119  C   ASN A 352     -15.391  62.205  -7.094  1.00  0.00           C
ATOM   3120  O   ASN A 352     -14.527  63.012  -7.470  1.00  0.00           O
ATOM   3121  CB  ASN A 352     -16.249  63.449  -5.209  1.00  0.00           C
ATOM   3122  CG  ASN A 352     -17.355  64.159  -4.560  1.00  0.00           C
ATOM   3123  ND2 ASN A 352     -17.982  65.172  -5.238  1.00  0.00           N
ATOM   3124  OD1 ASN A 352     -17.791  63.732  -3.464  1.00  0.00           O
ATOM   3125  HN  ASN A 352     -17.786  61.601  -5.493  1.00  0.00           H
ATOM   3126  HA  ASN A 352     -16.841  63.727  -7.179  1.00  0.00           H
ATOM   3127  HB1 ASN A 352     -15.326  64.067  -5.238  1.00  0.00           H
ATOM   3128  HB2 ASN A 352     -16.023  62.590  -4.542  1.00  0.00           H
ATOM   3129 1HD2 ASN A 352     -17.383  65.740  -5.802  1.00  0.00           H
ATOM   3130 2HD2 ASN A 352     -18.913  65.466  -5.024  1.00  0.00           H
ATOM   3131  N   ILE A 353     -15.191  60.861  -7.074  1.00  0.00           N
ATOM   3132  CA  ILE A 353     -13.780  60.342  -7.202  1.00  0.00           C
ATOM   3133  C   ILE A 353     -13.656  59.251  -8.253  1.00  0.00           C
ATOM   3134  O   ILE A 353     -12.849  59.495  -9.193  1.00  0.00           O
ATOM   3135  CB  ILE A 353     -13.391  59.609  -5.817  1.00  0.00           C
ATOM   3136  CG1 ILE A 353     -13.608  60.439  -4.532  1.00  0.00           C
ATOM   3137  CG2 ILE A 353     -11.969  59.064  -5.896  1.00  0.00           C
ATOM   3138  CD  ILE A 353     -13.131  61.858  -4.553  1.00  0.00           C
ATOM   3139  HN  ILE A 353     -15.922  60.263  -6.754  1.00  0.00           H
ATOM   3140  HA  ILE A 353     -13.060  61.135  -7.337  1.00  0.00           H
ATOM   3141  HB  ILE A 353     -14.071  58.747  -5.645  1.00  0.00           H
ATOM   3142 1HG1 ILE A 353     -13.261  59.864  -3.646  1.00  0.00           H
ATOM   3143 2HG1 ILE A 353     -14.700  60.405  -4.331  1.00  0.00           H
ATOM   3144 1HG2 ILE A 353     -11.344  59.876  -6.325  1.00  0.00           H
ATOM   3145 2HG2 ILE A 353     -11.940  58.181  -6.569  1.00  0.00           H
ATOM   3146 3HG2 ILE A 353     -11.636  58.638  -4.925  1.00  0.00           H
ATOM   3147  HD1 ILE A 353     -13.457  62.421  -3.651  1.00  0.00           H
ATOM   3148  HD2 ILE A 353     -13.478  62.318  -5.502  1.00  0.00           H
ATOM   3149  HD3 ILE A 353     -12.021  61.843  -4.546  1.00  0.00           H
ATOM   3150  N   SER A 354     -14.274  58.082  -8.137  1.00  0.00           N
ATOM   3151  CA  SER A 354     -14.040  57.021  -9.110  1.00  0.00           C
ATOM   3152  C   SER A 354     -14.992  56.977 -10.280  1.00  0.00           C
ATOM   3153  O   SER A 354     -14.778  56.149 -11.198  1.00  0.00           O
ATOM   3154  CB  SER A 354     -14.038  55.605  -8.525  1.00  0.00           C
ATOM   3155  OG  SER A 354     -14.978  55.317  -7.464  1.00  0.00           O
ATOM   3156  HN  SER A 354     -14.987  57.932  -7.456  1.00  0.00           H
ATOM   3157  HA  SER A 354     -13.066  57.141  -9.560  1.00  0.00           H
ATOM   3158  HB1 SER A 354     -13.076  55.596  -7.969  1.00  0.00           H
ATOM   3159  HB2 SER A 354     -13.805  54.844  -9.302  1.00  0.00           H
ATOM   3160  HG1 SER A 354     -15.891  55.313  -7.763  1.00  0.00           H
ATOM   3161  N   GLY A 355     -16.052  57.881 -10.349  1.00  0.00           N
ATOM   3162  CA  GLY A 355     -16.771  58.062 -11.583  1.00  0.00           C
ATOM   3163  C   GLY A 355     -18.156  57.435 -11.896  1.00  0.00           C
ATOM   3164  O   GLY A 355     -18.657  57.550 -13.027  1.00  0.00           O
ATOM   3165  HN  GLY A 355     -16.233  58.537  -9.621  1.00  0.00           H
ATOM   3166  HA1 GLY A 355     -16.132  58.000 -12.451  1.00  0.00           H
ATOM   3167  HA2 GLY A 355     -16.887  59.133 -11.505  1.00  0.00           H
ATOM   3168  N   VAL A 356     -18.761  56.824 -10.874  1.00  0.00           N
ATOM   3169  CA  VAL A 356     -20.013  56.082 -11.009  1.00  0.00           C
ATOM   3170  C   VAL A 356     -20.958  56.531  -9.920  1.00  0.00           C
ATOM   3171  O   VAL A 356     -20.627  56.425  -8.711  1.00  0.00           O
ATOM   3172  CB  VAL A 356     -19.900  54.561 -11.019  1.00  0.00           C
ATOM   3173  CG1 VAL A 356     -21.283  53.853 -10.974  1.00  0.00           C
ATOM   3174  CG2 VAL A 356     -19.113  54.128 -12.341  1.00  0.00           C
ATOM   3175  HN  VAL A 356     -18.394  56.830  -9.947  1.00  0.00           H
ATOM   3176  HA  VAL A 356     -20.562  56.332 -11.905  1.00  0.00           H
ATOM   3177  HB  VAL A 356     -19.343  54.241 -10.113  1.00  0.00           H
ATOM   3178 1HG1 VAL A 356     -21.984  54.168 -11.776  1.00  0.00           H
ATOM   3179 2HG1 VAL A 356     -21.788  54.106 -10.016  1.00  0.00           H
ATOM   3180 3HG1 VAL A 356     -21.212  52.744 -10.984  1.00  0.00           H
ATOM   3181 1HG2 VAL A 356     -18.889  53.049 -12.194  1.00  0.00           H
ATOM   3182 2HG2 VAL A 356     -18.113  54.610 -12.396  1.00  0.00           H
ATOM   3183 3HG2 VAL A 356     -19.718  54.316 -13.253  1.00  0.00           H
ATOM   3184  N   CYS A 357     -22.175  56.976 -10.225  1.00  0.00           N
ATOM   3185  CA  CYS A 357     -23.085  57.331  -9.186  1.00  0.00           C
ATOM   3186  C   CYS A 357     -23.533  56.249  -8.141  1.00  0.00           C
ATOM   3187  O   CYS A 357     -23.658  55.059  -8.501  1.00  0.00           O
ATOM   3188  CB  CYS A 357     -24.373  57.986  -9.746  1.00  0.00           C
ATOM   3189  SG  CYS A 357     -24.021  59.403 -10.872  1.00  0.00           S
ATOM   3190  HN  CYS A 357     -22.465  57.235 -11.143  1.00  0.00           H
ATOM   3191  HA  CYS A 357     -22.568  58.016  -8.531  1.00  0.00           H
ATOM   3192  HB1 CYS A 357     -24.958  58.338  -8.870  1.00  0.00           H
ATOM   3193  HB2 CYS A 357     -25.091  57.332 -10.287  1.00  0.00           H
ATOM   3194  N   PHE A 358     -23.755  56.627  -6.871  1.00  0.00           N
ATOM   3195  CA  PHE A 358     -24.163  55.710  -5.839  1.00  0.00           C
ATOM   3196  C   PHE A 358     -24.994  56.548  -4.828  1.00  0.00           C
ATOM   3197  O   PHE A 358     -24.752  57.740  -4.631  1.00  0.00           O
ATOM   3198  CB  PHE A 358     -22.969  55.050  -5.165  1.00  0.00           C
ATOM   3199  CG  PHE A 358     -23.290  53.656  -4.675  1.00  0.00           C
ATOM   3200  CD1 PHE A 358     -23.302  53.341  -3.273  1.00  0.00           C
ATOM   3201  CD2 PHE A 358     -23.512  52.627  -5.564  1.00  0.00           C
ATOM   3202  CE1 PHE A 358     -23.434  52.049  -2.814  1.00  0.00           C
ATOM   3203  CE2 PHE A 358     -23.788  51.306  -5.071  1.00  0.00           C
ATOM   3204  CZ  PHE A 358     -23.628  51.020  -3.710  1.00  0.00           C
ATOM   3205  HN  PHE A 358     -23.545  57.567  -6.613  1.00  0.00           H
ATOM   3206  HA  PHE A 358     -24.852  54.967  -6.214  1.00  0.00           H
ATOM   3207  HB1 PHE A 358     -22.389  55.677  -4.454  1.00  0.00           H
ATOM   3208  HB2 PHE A 358     -22.202  54.760  -5.914  1.00  0.00           H
ATOM   3209  HD1 PHE A 358     -23.054  54.152  -2.603  1.00  0.00           H
ATOM   3210  HD2 PHE A 358     -23.557  52.833  -6.623  1.00  0.00           H
ATOM   3211  HE1 PHE A 358     -23.298  51.877  -1.757  1.00  0.00           H
ATOM   3212  HE2 PHE A 358     -24.102  50.559  -5.786  1.00  0.00           H
ATOM   3213  HZ  PHE A 358     -23.508  49.994  -3.395  1.00  0.00           H
ATOM   3214  N   VAL A 359     -26.036  56.045  -4.222  1.00  0.00           N
ATOM   3215  CA  VAL A 359     -26.782  56.639  -3.085  1.00  0.00           C
ATOM   3216  C   VAL A 359     -26.090  56.588  -1.756  1.00  0.00           C
ATOM   3217  O   VAL A 359     -25.475  55.609  -1.317  1.00  0.00           O
ATOM   3218  CB  VAL A 359     -28.156  56.073  -2.934  1.00  0.00           C
ATOM   3219  CG1 VAL A 359     -29.057  56.292  -4.195  1.00  0.00           C
ATOM   3220  CG2 VAL A 359     -28.034  54.559  -2.609  1.00  0.00           C
ATOM   3221  HN  VAL A 359     -26.315  55.120  -4.469  1.00  0.00           H
ATOM   3222  HA  VAL A 359     -26.880  57.693  -3.303  1.00  0.00           H
ATOM   3223  HB  VAL A 359     -28.621  56.558  -2.048  1.00  0.00           H
ATOM   3224 1HG1 VAL A 359     -28.571  56.196  -5.190  1.00  0.00           H
ATOM   3225 2HG1 VAL A 359     -29.423  57.338  -4.117  1.00  0.00           H
ATOM   3226 3HG1 VAL A 359     -30.026  55.750  -4.146  1.00  0.00           H
ATOM   3227 1HG2 VAL A 359     -29.050  54.114  -2.662  1.00  0.00           H
ATOM   3228 2HG2 VAL A 359     -27.663  54.385  -1.576  1.00  0.00           H
ATOM   3229 3HG2 VAL A 359     -27.372  54.075  -3.358  1.00  0.00           H
ATOM   3230  N   GLY A 360     -26.240  57.666  -1.033  1.00  0.00           N
ATOM   3231  CA  GLY A 360     -25.912  57.899   0.310  1.00  0.00           C
ATOM   3232  C   GLY A 360     -24.827  58.976   0.478  1.00  0.00           C
ATOM   3233  O   GLY A 360     -24.067  58.902   1.429  1.00  0.00           O
ATOM   3234  HN  GLY A 360     -26.668  58.459  -1.458  1.00  0.00           H
ATOM   3235  HA1 GLY A 360     -25.440  57.063   0.803  1.00  0.00           H
ATOM   3236  HA2 GLY A 360     -26.784  58.257   0.837  1.00  0.00           H
ATOM   3237  N   LEU A 361     -24.772  59.847  -0.542  1.00  0.00           N
ATOM   3238  CA  LEU A 361     -23.842  61.003  -0.484  1.00  0.00           C
ATOM   3239  C   LEU A 361     -24.181  61.983   0.622  1.00  0.00           C
ATOM   3240  O   LEU A 361     -23.382  62.402   1.462  1.00  0.00           O
ATOM   3241  CB  LEU A 361     -23.611  61.725  -1.855  1.00  0.00           C
ATOM   3242  CG  LEU A 361     -23.430  63.260  -1.827  1.00  0.00           C
ATOM   3243  CD1 LEU A 361     -22.205  63.870  -1.181  1.00  0.00           C
ATOM   3244  CD2 LEU A 361     -23.272  63.649  -3.327  1.00  0.00           C
ATOM   3245  HN  LEU A 361     -25.446  59.798  -1.277  1.00  0.00           H
ATOM   3246  HA  LEU A 361     -22.877  60.645  -0.159  1.00  0.00           H
ATOM   3247  HB1 LEU A 361     -24.566  61.479  -2.365  1.00  0.00           H
ATOM   3248  HB2 LEU A 361     -22.779  61.258  -2.426  1.00  0.00           H
ATOM   3249  HG  LEU A 361     -24.312  63.767  -1.383  1.00  0.00           H
ATOM   3250 1HD1 LEU A 361     -22.073  64.957  -1.364  1.00  0.00           H
ATOM   3251 2HD1 LEU A 361     -21.397  63.281  -1.665  1.00  0.00           H
ATOM   3252 3HD1 LEU A 361     -22.106  63.633  -0.099  1.00  0.00           H
ATOM   3253 1HD2 LEU A 361     -22.417  63.081  -3.749  1.00  0.00           H
ATOM   3254 2HD2 LEU A 361     -23.189  64.673  -3.748  1.00  0.00           H
ATOM   3255 3HD2 LEU A 361     -24.187  63.279  -3.837  1.00  0.00           H
ATOM   3256  N   TYR A 362     -25.454  62.350   0.805  1.00  0.00           N
ATOM   3257  CA  TYR A 362     -25.855  63.373   1.738  1.00  0.00           C
ATOM   3258  C   TYR A 362     -27.239  63.148   2.213  1.00  0.00           C
ATOM   3259  O   TYR A 362     -27.555  63.345   3.400  1.00  0.00           O
ATOM   3260  CB  TYR A 362     -25.696  64.802   1.062  1.00  0.00           C
ATOM   3261  CG  TYR A 362     -26.101  65.844   2.063  1.00  0.00           C
ATOM   3262  CD1 TYR A 362     -25.262  65.937   3.181  1.00  0.00           C
ATOM   3263  CD2 TYR A 362     -27.260  66.618   1.890  1.00  0.00           C
ATOM   3264  CE1 TYR A 362     -25.817  66.677   4.251  1.00  0.00           C
ATOM   3265  CE2 TYR A 362     -27.654  67.446   2.967  1.00  0.00           C
ATOM   3266  CZ  TYR A 362     -26.955  67.508   4.156  1.00  0.00           C
ATOM   3267  OH  TYR A 362     -27.519  68.243   5.256  1.00  0.00           O
ATOM   3268  HN  TYR A 362     -26.110  62.050   0.115  1.00  0.00           H
ATOM   3269  HA  TYR A 362     -25.260  63.292   2.636  1.00  0.00           H
ATOM   3270  HB1 TYR A 362     -26.294  64.886   0.129  1.00  0.00           H
ATOM   3271  HB2 TYR A 362     -24.646  64.905   0.714  1.00  0.00           H
ATOM   3272  HD1 TYR A 362     -24.418  65.264   3.197  1.00  0.00           H
ATOM   3273  HD2 TYR A 362     -27.749  66.436   0.944  1.00  0.00           H
ATOM   3274  HE1 TYR A 362     -25.239  66.671   5.163  1.00  0.00           H
ATOM   3275  HE2 TYR A 362     -28.513  68.082   2.814  1.00  0.00           H
ATOM   3276  HH  TYR A 362     -28.406  68.412   4.927  1.00  0.00           H
ATOM   3277  N   ASP A 363     -28.107  62.569   1.326  1.00  0.00           N
ATOM   3278  CA  ASP A 363     -29.427  62.054   1.688  1.00  0.00           C
ATOM   3279  C   ASP A 363     -29.270  60.562   2.011  1.00  0.00           C
ATOM   3280  O   ASP A 363     -28.520  59.798   1.400  1.00  0.00           O
ATOM   3281  CB  ASP A 363     -30.331  62.335   0.382  1.00  0.00           C
ATOM   3282  CG  ASP A 363     -31.838  62.048   0.555  1.00  0.00           C
ATOM   3283  OD1 ASP A 363     -32.238  61.402   1.544  1.00  0.00           O
ATOM   3284  OD2 ASP A 363     -32.620  62.428  -0.299  1.00  0.00           O
ATOM   3285  HN  ASP A 363     -27.836  62.394   0.382  1.00  0.00           H
ATOM   3286  HA  ASP A 363     -29.856  62.566   2.537  1.00  0.00           H
ATOM   3287  HB1 ASP A 363     -29.996  61.740  -0.494  1.00  0.00           H
ATOM   3288  HB2 ASP A 363     -30.314  63.408   0.094  1.00  0.00           H
ATOM   3289  N   LEU A 364     -29.988  60.040   3.028  1.00  0.00           N
ATOM   3290  CA  LEU A 364     -29.712  58.662   3.563  1.00  0.00           C
ATOM   3291  C   LEU A 364     -30.943  57.725   3.486  1.00  0.00           C
ATOM   3292  O   LEU A 364     -30.786  56.558   3.842  1.00  0.00           O
ATOM   3293  CB  LEU A 364     -29.124  58.722   4.945  1.00  0.00           C
ATOM   3294  CG  LEU A 364     -27.760  59.568   5.143  1.00  0.00           C
ATOM   3295  CD1 LEU A 364     -27.468  59.762   6.575  1.00  0.00           C
ATOM   3296  CD2 LEU A 364     -26.518  58.890   4.460  1.00  0.00           C
ATOM   3297  HN  LEU A 364     -30.731  60.578   3.420  1.00  0.00           H
ATOM   3298  HA  LEU A 364     -28.985  58.117   2.981  1.00  0.00           H
ATOM   3299  HB1 LEU A 364     -28.985  57.654   5.221  1.00  0.00           H
ATOM   3300  HB2 LEU A 364     -29.763  59.197   5.719  1.00  0.00           H
ATOM   3301  HG  LEU A 364     -27.920  60.553   4.654  1.00  0.00           H
ATOM   3302 1HD1 LEU A 364     -26.458  60.206   6.702  1.00  0.00           H
ATOM   3303 2HD1 LEU A 364     -27.467  58.780   7.094  1.00  0.00           H
ATOM   3304 3HD1 LEU A 364     -28.233  60.462   6.973  1.00  0.00           H
ATOM   3305 1HD2 LEU A 364     -26.046  58.121   5.110  1.00  0.00           H
ATOM   3306 2HD2 LEU A 364     -25.807  59.734   4.328  1.00  0.00           H
ATOM   3307 3HD2 LEU A 364     -26.698  58.290   3.542  1.00  0.00           H
ATOM   3308  N   ASP A 365     -32.062  58.084   2.893  1.00  0.00           N
ATOM   3309  CA  ASP A 365     -33.231  57.179   2.888  1.00  0.00           C
ATOM   3310  C   ASP A 365     -33.029  55.967   1.932  1.00  0.00           C
ATOM   3311  O   ASP A 365     -33.289  54.814   2.222  1.00  0.00           O
ATOM   3312  CB  ASP A 365     -34.578  57.932   2.495  1.00  0.00           C
ATOM   3313  CG  ASP A 365     -34.860  59.171   3.268  1.00  0.00           C
ATOM   3314  OD1 ASP A 365     -35.708  60.012   2.925  1.00  0.00           O
ATOM   3315  OD2 ASP A 365     -34.350  59.203   4.368  1.00  0.00           O
ATOM   3316  HN  ASP A 365     -32.192  59.016   2.561  1.00  0.00           H
ATOM   3317  HA  ASP A 365     -33.356  56.752   3.873  1.00  0.00           H
ATOM   3318  HB1 ASP A 365     -35.449  57.286   2.737  1.00  0.00           H
ATOM   3319  HB2 ASP A 365     -34.598  58.305   1.450  1.00  0.00           H
ATOM   3320  N   ALA A 366     -32.559  56.178   0.731  1.00  0.00           N
ATOM   3321  CA  ALA A 366     -32.285  55.118  -0.249  1.00  0.00           C
ATOM   3322  C   ALA A 366     -31.178  54.207   0.260  1.00  0.00           C
ATOM   3323  O   ALA A 366     -31.258  52.983   0.296  1.00  0.00           O
ATOM   3324  CB  ALA A 366     -32.118  55.539  -1.719  1.00  0.00           C
ATOM   3325  HN  ALA A 366     -32.161  57.073   0.547  1.00  0.00           H
ATOM   3326  HA  ALA A 366     -33.146  54.468  -0.205  1.00  0.00           H
ATOM   3327  HB1 ALA A 366     -31.880  54.622  -2.297  1.00  0.00           H
ATOM   3328  HB2 ALA A 366     -31.190  56.118  -1.914  1.00  0.00           H
ATOM   3329  HB3 ALA A 366     -33.001  56.084  -2.115  1.00  0.00           H
ATOM   3330  N   SER A 367     -30.161  54.758   0.986  1.00  0.00           N
ATOM   3331  CA  SER A 367     -29.123  53.982   1.566  1.00  0.00           C
ATOM   3332  C   SER A 367     -29.511  53.095   2.734  1.00  0.00           C
ATOM   3333  O   SER A 367     -29.315  51.898   2.796  1.00  0.00           O
ATOM   3334  CB  SER A 367     -27.889  54.830   1.950  1.00  0.00           C
ATOM   3335  OG  SER A 367     -26.819  54.079   2.532  1.00  0.00           O
ATOM   3336  HN  SER A 367     -30.255  55.733   1.173  1.00  0.00           H
ATOM   3337  HA  SER A 367     -28.750  53.295   0.821  1.00  0.00           H
ATOM   3338  HB1 SER A 367     -28.184  55.646   2.644  1.00  0.00           H
ATOM   3339  HB2 SER A 367     -27.448  55.224   1.011  1.00  0.00           H
ATOM   3340  HG1 SER A 367     -26.339  53.729   1.778  1.00  0.00           H
ATOM   3341  N   ARG A 368     -30.207  53.708   3.727  1.00  0.00           N
ATOM   3342  CA  ARG A 368     -30.815  53.021   4.790  1.00  0.00           C
ATOM   3343  C   ARG A 368     -31.847  51.950   4.388  1.00  0.00           C
ATOM   3344  O   ARG A 368     -31.688  50.753   4.672  1.00  0.00           O
ATOM   3345  CB  ARG A 368     -31.454  54.105   5.747  1.00  0.00           C
ATOM   3346  CG  ARG A 368     -30.444  54.916   6.594  1.00  0.00           C
ATOM   3347  CD  ARG A 368     -31.020  56.275   7.096  1.00  0.00           C
ATOM   3348  NE  ARG A 368     -29.892  56.859   7.863  1.00  0.00           N
ATOM   3349  CZ  ARG A 368     -29.959  57.866   8.752  1.00  0.00           C
ATOM   3350  NH1 ARG A 368     -30.990  58.637   8.766  1.00  0.00           N
ATOM   3351  NH2 ARG A 368     -29.057  58.072   9.653  1.00  0.00           N
ATOM   3352  HN  ARG A 368     -30.521  54.627   3.505  1.00  0.00           H
ATOM   3353  HA  ARG A 368     -30.011  52.559   5.345  1.00  0.00           H
ATOM   3354  HB1 ARG A 368     -32.116  53.470   6.374  1.00  0.00           H
ATOM   3355  HB2 ARG A 368     -32.042  54.800   5.111  1.00  0.00           H
ATOM   3356  HG1 ARG A 368     -29.600  55.086   5.893  1.00  0.00           H
ATOM   3357  HG2 ARG A 368     -30.004  54.321   7.424  1.00  0.00           H
ATOM   3358  HD1 ARG A 368     -31.806  56.167   7.873  1.00  0.00           H
ATOM   3359  HD2 ARG A 368     -31.278  57.000   6.295  1.00  0.00           H
ATOM   3360  HE  ARG A 368     -28.957  56.507   7.810  1.00  0.00           H
ATOM   3361 1HH1 ARG A 368     -31.613  58.736   7.989  1.00  0.00           H
ATOM   3362 2HH1 ARG A 368     -31.031  59.414   9.392  1.00  0.00           H
ATOM   3363 1HH2 ARG A 368     -28.191  57.598   9.494  1.00  0.00           H
ATOM   3364 2HH2 ARG A 368     -29.240  58.855  10.247  1.00  0.00           H
ATOM   3365  N   TYR A 369     -32.834  52.187   3.489  1.00  0.00           N
ATOM   3366  CA  TYR A 369     -33.942  51.179   3.296  1.00  0.00           C
ATOM   3367  C   TYR A 369     -33.712  50.271   2.093  1.00  0.00           C
ATOM   3368  O   TYR A 369     -34.237  49.183   2.051  1.00  0.00           O
ATOM   3369  CB  TYR A 369     -35.335  51.876   3.152  1.00  0.00           C
ATOM   3370  CG  TYR A 369     -35.598  52.849   4.308  1.00  0.00           C
ATOM   3371  CD1 TYR A 369     -35.783  54.223   4.068  1.00  0.00           C
ATOM   3372  CD2 TYR A 369     -35.527  52.498   5.693  1.00  0.00           C
ATOM   3373  CE1 TYR A 369     -35.910  55.210   5.057  1.00  0.00           C
ATOM   3374  CE2 TYR A 369     -35.626  53.452   6.734  1.00  0.00           C
ATOM   3375  CZ  TYR A 369     -35.768  54.851   6.405  1.00  0.00           C
ATOM   3376  OH  TYR A 369     -35.739  55.787   7.418  1.00  0.00           O
ATOM   3377  HN  TYR A 369     -32.975  53.120   3.164  1.00  0.00           H
ATOM   3378  HA  TYR A 369     -34.061  50.565   4.175  1.00  0.00           H
ATOM   3379  HB1 TYR A 369     -36.104  51.096   3.339  1.00  0.00           H
ATOM   3380  HB2 TYR A 369     -35.462  52.367   2.163  1.00  0.00           H
ATOM   3381  HD1 TYR A 369     -35.838  54.536   3.036  1.00  0.00           H
ATOM   3382  HD2 TYR A 369     -35.426  51.477   6.030  1.00  0.00           H
ATOM   3383  HE1 TYR A 369     -36.080  56.263   4.883  1.00  0.00           H
ATOM   3384  HE2 TYR A 369     -35.519  53.178   7.773  1.00  0.00           H
ATOM   3385  HH  TYR A 369     -35.939  56.623   6.992  1.00  0.00           H
ATOM   3386  N   PHE A 370     -32.766  50.635   1.146  1.00  0.00           N
ATOM   3387  CA  PHE A 370     -32.530  49.811  -0.011  1.00  0.00           C
ATOM   3388  C   PHE A 370     -31.118  49.214  -0.078  1.00  0.00           C
ATOM   3389  O   PHE A 370     -30.856  48.649  -1.170  1.00  0.00           O
ATOM   3390  CB  PHE A 370     -32.899  50.555  -1.333  1.00  0.00           C
ATOM   3391  CG  PHE A 370     -34.280  50.925  -1.471  1.00  0.00           C
ATOM   3392  CD1 PHE A 370     -35.193  49.880  -1.575  1.00  0.00           C
ATOM   3393  CD2 PHE A 370     -34.752  52.211  -1.803  1.00  0.00           C
ATOM   3394  CE1 PHE A 370     -36.458  50.034  -2.135  1.00  0.00           C
ATOM   3395  CE2 PHE A 370     -36.071  52.398  -2.246  1.00  0.00           C
ATOM   3396  CZ  PHE A 370     -36.874  51.264  -2.391  1.00  0.00           C
ATOM   3397  HN  PHE A 370     -32.260  51.485   1.273  1.00  0.00           H
ATOM   3398  HA  PHE A 370     -33.123  48.910  -0.033  1.00  0.00           H
ATOM   3399  HB1 PHE A 370     -32.641  49.948  -2.227  1.00  0.00           H
ATOM   3400  HB2 PHE A 370     -32.250  51.457  -1.303  1.00  0.00           H
ATOM   3401  HD1 PHE A 370     -34.801  48.902  -1.339  1.00  0.00           H
ATOM   3402  HD2 PHE A 370     -34.152  53.107  -1.875  1.00  0.00           H
ATOM   3403  HE1 PHE A 370     -37.218  49.268  -2.183  1.00  0.00           H
ATOM   3404  HE2 PHE A 370     -36.552  53.323  -2.528  1.00  0.00           H
ATOM   3405  HZ  PHE A 370     -37.927  51.422  -2.576  1.00  0.00           H
ATOM   3406  N   VAL A 371     -30.196  49.406   0.855  1.00  0.00           N
ATOM   3407  CA  VAL A 371     -28.882  49.009   0.698  1.00  0.00           C
ATOM   3408  C   VAL A 371     -28.698  48.292   1.987  1.00  0.00           C
ATOM   3409  O   VAL A 371     -28.725  47.045   1.999  1.00  0.00           O
ATOM   3410  CB  VAL A 371     -27.845  50.099   0.588  1.00  0.00           C
ATOM   3411  CG1 VAL A 371     -26.449  49.490   0.489  1.00  0.00           C
ATOM   3412  CG2 VAL A 371     -28.005  50.976  -0.626  1.00  0.00           C
ATOM   3413  HN  VAL A 371     -30.547  49.969   1.601  1.00  0.00           H
ATOM   3414  HA  VAL A 371     -28.714  48.292  -0.093  1.00  0.00           H
ATOM   3415  HB  VAL A 371     -27.859  50.755   1.484  1.00  0.00           H
ATOM   3416 1HG1 VAL A 371     -26.139  48.946   1.406  1.00  0.00           H
ATOM   3417 2HG1 VAL A 371     -25.739  50.329   0.325  1.00  0.00           H
ATOM   3418 3HG1 VAL A 371     -26.492  48.730  -0.321  1.00  0.00           H
ATOM   3419 1HG2 VAL A 371     -27.978  50.323  -1.525  1.00  0.00           H
ATOM   3420 2HG2 VAL A 371     -27.228  51.768  -0.664  1.00  0.00           H
ATOM   3421 3HG2 VAL A 371     -29.052  51.348  -0.632  1.00  0.00           H
ATOM   3422  N   LEU A 372     -28.658  49.035   3.123  1.00  0.00           N
ATOM   3423  CA  LEU A 372     -28.371  48.471   4.459  1.00  0.00           C
ATOM   3424  C   LEU A 372     -29.431  47.440   4.896  1.00  0.00           C
ATOM   3425  O   LEU A 372     -29.168  46.266   5.106  1.00  0.00           O
ATOM   3426  CB  LEU A 372     -28.313  49.560   5.593  1.00  0.00           C
ATOM   3427  CG  LEU A 372     -27.195  50.611   5.537  1.00  0.00           C
ATOM   3428  CD1 LEU A 372     -27.226  51.554   6.676  1.00  0.00           C
ATOM   3429  CD2 LEU A 372     -25.779  50.002   5.552  1.00  0.00           C
ATOM   3430  HN  LEU A 372     -28.687  50.031   3.111  1.00  0.00           H
ATOM   3431  HA  LEU A 372     -27.484  47.891   4.248  1.00  0.00           H
ATOM   3432  HB1 LEU A 372     -28.125  49.111   6.591  1.00  0.00           H
ATOM   3433  HB2 LEU A 372     -29.246  50.161   5.578  1.00  0.00           H
ATOM   3434  HG  LEU A 372     -27.342  51.155   4.579  1.00  0.00           H
ATOM   3435 1HD1 LEU A 372     -26.345  52.223   6.776  1.00  0.00           H
ATOM   3436 2HD1 LEU A 372     -27.262  50.942   7.603  1.00  0.00           H
ATOM   3437 3HD1 LEU A 372     -28.120  52.191   6.507  1.00  0.00           H
ATOM   3438 1HD2 LEU A 372     -25.701  49.247   4.741  1.00  0.00           H
ATOM   3439 2HD2 LEU A 372     -25.584  49.636   6.583  1.00  0.00           H
ATOM   3440 3HD2 LEU A 372     -24.952  50.713   5.337  1.00  0.00           H
ATOM   3441  N   LEU A 373     -30.721  47.818   4.939  1.00  0.00           N
ATOM   3442  CA  LEU A 373     -31.779  46.955   5.471  1.00  0.00           C
ATOM   3443  C   LEU A 373     -31.876  45.703   4.626  1.00  0.00           C
ATOM   3444  O   LEU A 373     -31.938  44.701   5.302  1.00  0.00           O
ATOM   3445  CB  LEU A 373     -33.104  47.699   5.490  1.00  0.00           C
ATOM   3446  CG  LEU A 373     -34.354  46.991   5.938  1.00  0.00           C
ATOM   3447  CD1 LEU A 373     -34.383  46.843   7.450  1.00  0.00           C
ATOM   3448  CD2 LEU A 373     -35.490  47.903   5.511  1.00  0.00           C
ATOM   3449  HN  LEU A 373     -30.971  48.773   4.796  1.00  0.00           H
ATOM   3450  HA  LEU A 373     -31.453  46.679   6.463  1.00  0.00           H
ATOM   3451  HB1 LEU A 373     -33.274  48.096   4.466  1.00  0.00           H
ATOM   3452  HB2 LEU A 373     -32.989  48.516   6.234  1.00  0.00           H
ATOM   3453  HG  LEU A 373     -34.426  45.991   5.456  1.00  0.00           H
ATOM   3454 1HD1 LEU A 373     -33.474  46.376   7.885  1.00  0.00           H
ATOM   3455 2HD1 LEU A 373     -35.271  46.283   7.814  1.00  0.00           H
ATOM   3456 3HD1 LEU A 373     -34.523  47.891   7.790  1.00  0.00           H
ATOM   3457 1HD2 LEU A 373     -35.399  48.240   4.457  1.00  0.00           H
ATOM   3458 2HD2 LEU A 373     -35.577  48.778   6.190  1.00  0.00           H
ATOM   3459 3HD2 LEU A 373     -36.459  47.358   5.517  1.00  0.00           H
ATOM   3460  N   PRO A 374     -31.863  45.598   3.293  1.00  0.00           N
ATOM   3461  CA  PRO A 374     -32.043  44.298   2.670  1.00  0.00           C
ATOM   3462  C   PRO A 374     -30.666  43.521   2.759  1.00  0.00           C
ATOM   3463  O   PRO A 374     -30.691  42.368   2.765  1.00  0.00           O
ATOM   3464  CB  PRO A 374     -32.529  44.582   1.265  1.00  0.00           C
ATOM   3465  CG  PRO A 374     -32.090  46.071   1.010  1.00  0.00           C
ATOM   3466  CD  PRO A 374     -32.267  46.697   2.401  1.00  0.00           C
ATOM   3467  HA  PRO A 374     -32.795  43.722   3.188  1.00  0.00           H
ATOM   3468  HB1 PRO A 374     -33.638  44.620   1.308  1.00  0.00           H
ATOM   3469  HB2 PRO A 374     -32.181  43.771   0.592  1.00  0.00           H
ATOM   3470  HG1 PRO A 374     -31.097  46.299   0.568  1.00  0.00           H
ATOM   3471  HG2 PRO A 374     -32.870  46.509   0.352  1.00  0.00           H
ATOM   3472  HD1 PRO A 374     -31.615  47.581   2.567  1.00  0.00           H
ATOM   3473  HD2 PRO A 374     -33.362  46.857   2.490  1.00  0.00           H
ATOM   3474  N   LEU A 375     -29.509  44.232   2.731  1.00  0.00           N
ATOM   3475  CA  LEU A 375     -28.227  43.570   2.838  1.00  0.00           C
ATOM   3476  C   LEU A 375     -27.925  43.012   4.269  1.00  0.00           C
ATOM   3477  O   LEU A 375     -27.348  41.934   4.496  1.00  0.00           O
ATOM   3478  CB  LEU A 375     -27.150  44.628   2.453  1.00  0.00           C
ATOM   3479  CG  LEU A 375     -25.643  44.191   2.333  1.00  0.00           C
ATOM   3480  CD1 LEU A 375     -25.442  43.223   1.115  1.00  0.00           C
ATOM   3481  CD2 LEU A 375     -24.813  45.450   2.083  1.00  0.00           C
ATOM   3482  HN  LEU A 375     -29.385  45.221   2.718  1.00  0.00           H
ATOM   3483  HA  LEU A 375     -28.183  42.757   2.129  1.00  0.00           H
ATOM   3484  HB1 LEU A 375     -27.158  45.455   3.196  1.00  0.00           H
ATOM   3485  HB2 LEU A 375     -27.379  45.016   1.438  1.00  0.00           H
ATOM   3486  HG  LEU A 375     -25.267  43.791   3.299  1.00  0.00           H
ATOM   3487 1HD1 LEU A 375     -25.545  43.703   0.118  1.00  0.00           H
ATOM   3488 2HD1 LEU A 375     -26.277  42.493   1.046  1.00  0.00           H
ATOM   3489 3HD1 LEU A 375     -24.463  42.696   1.116  1.00  0.00           H
ATOM   3490 1HD2 LEU A 375     -23.752  45.302   2.378  1.00  0.00           H
ATOM   3491 2HD2 LEU A 375     -25.205  46.223   2.778  1.00  0.00           H
ATOM   3492 3HD2 LEU A 375     -24.957  45.782   1.032  1.00  0.00           H
ATOM   3493  N   CYS A 376     -28.278  43.759   5.352  1.00  0.00           N
ATOM   3494  CA  CYS A 376     -28.341  43.192   6.673  1.00  0.00           C
ATOM   3495  C   CYS A 376     -29.294  42.069   6.846  1.00  0.00           C
ATOM   3496  O   CYS A 376     -28.961  41.104   7.540  1.00  0.00           O
ATOM   3497  CB  CYS A 376     -28.564  44.408   7.658  1.00  0.00           C
ATOM   3498  SG  CYS A 376     -27.194  45.529   7.921  1.00  0.00           S
ATOM   3499  HN  CYS A 376     -28.632  44.665   5.138  1.00  0.00           H
ATOM   3500  HA  CYS A 376     -27.382  42.723   6.839  1.00  0.00           H
ATOM   3501  HB1 CYS A 376     -28.828  44.016   8.664  1.00  0.00           H
ATOM   3502  HB2 CYS A 376     -29.443  45.038   7.406  1.00  0.00           H
ATOM   3503  HG1 CYS A 376     -27.330  45.985   6.684  1.00  0.00           H
ATOM   3504  N   LEU A 377     -30.500  42.074   6.219  1.00  0.00           N
ATOM   3505  CA  LEU A 377     -31.431  40.921   6.147  1.00  0.00           C
ATOM   3506  C   LEU A 377     -30.907  39.716   5.450  1.00  0.00           C
ATOM   3507  O   LEU A 377     -30.968  38.622   6.019  1.00  0.00           O
ATOM   3508  CB  LEU A 377     -32.778  41.251   5.509  1.00  0.00           C
ATOM   3509  CG  LEU A 377     -33.822  40.192   5.202  1.00  0.00           C
ATOM   3510  CD1 LEU A 377     -34.270  39.321   6.484  1.00  0.00           C
ATOM   3511  CD2 LEU A 377     -35.003  41.010   4.660  1.00  0.00           C
ATOM   3512  HN  LEU A 377     -30.809  42.908   5.768  1.00  0.00           H
ATOM   3513  HA  LEU A 377     -31.597  40.595   7.162  1.00  0.00           H
ATOM   3514  HB1 LEU A 377     -32.686  41.724   4.508  1.00  0.00           H
ATOM   3515  HB2 LEU A 377     -33.059  42.131   6.128  1.00  0.00           H
ATOM   3516  HG  LEU A 377     -33.512  39.494   4.394  1.00  0.00           H
ATOM   3517 1HD1 LEU A 377     -35.044  38.580   6.190  1.00  0.00           H
ATOM   3518 2HD1 LEU A 377     -34.818  39.842   7.297  1.00  0.00           H
ATOM   3519 3HD1 LEU A 377     -33.365  38.878   6.952  1.00  0.00           H
ATOM   3520 1HD2 LEU A 377     -35.177  41.904   5.297  1.00  0.00           H
ATOM   3521 2HD2 LEU A 377     -35.905  40.364   4.609  1.00  0.00           H
ATOM   3522 3HD2 LEU A 377     -34.839  41.190   3.577  1.00  0.00           H
ATOM   3523  N   CYS A 378     -30.304  39.972   4.227  1.00  0.00           N
ATOM   3524  CA  CYS A 378     -29.709  38.895   3.466  1.00  0.00           C
ATOM   3525  C   CYS A 378     -28.642  38.180   4.254  1.00  0.00           C
ATOM   3526  O   CYS A 378     -28.448  37.001   4.182  1.00  0.00           O
ATOM   3527  CB  CYS A 378     -29.195  39.339   2.043  1.00  0.00           C
ATOM   3528  SG  CYS A 378     -28.471  38.060   0.887  1.00  0.00           S
ATOM   3529  HN  CYS A 378     -30.345  40.899   3.862  1.00  0.00           H
ATOM   3530  HA  CYS A 378     -30.422  38.123   3.213  1.00  0.00           H
ATOM   3531  HB1 CYS A 378     -28.438  40.113   2.296  1.00  0.00           H
ATOM   3532  HB2 CYS A 378     -30.036  39.806   1.488  1.00  0.00           H
ATOM   3533  HG1 CYS A 378     -27.481  37.756   1.714  1.00  0.00           H
ATOM   3534  N   VAL A 379     -27.734  38.992   4.901  1.00  0.00           N
ATOM   3535  CA  VAL A 379     -26.695  38.517   5.764  1.00  0.00           C
ATOM   3536  C   VAL A 379     -27.189  37.593   6.915  1.00  0.00           C
ATOM   3537  O   VAL A 379     -26.759  36.415   7.108  1.00  0.00           O
ATOM   3538  CB  VAL A 379     -25.741  39.728   6.186  1.00  0.00           C
ATOM   3539  CG1 VAL A 379     -24.911  39.437   7.473  1.00  0.00           C
ATOM   3540  CG2 VAL A 379     -24.784  40.255   5.110  1.00  0.00           C
ATOM   3541  HN  VAL A 379     -27.857  39.981   4.878  1.00  0.00           H
ATOM   3542  HA  VAL A 379     -26.135  37.790   5.192  1.00  0.00           H
ATOM   3543  HB  VAL A 379     -26.484  40.501   6.477  1.00  0.00           H
ATOM   3544 1HG1 VAL A 379     -24.146  38.637   7.377  1.00  0.00           H
ATOM   3545 2HG1 VAL A 379     -25.588  39.263   8.337  1.00  0.00           H
ATOM   3546 3HG1 VAL A 379     -24.476  40.427   7.725  1.00  0.00           H
ATOM   3547 1HG2 VAL A 379     -25.310  40.272   4.132  1.00  0.00           H
ATOM   3548 2HG2 VAL A 379     -23.882  39.612   5.030  1.00  0.00           H
ATOM   3549 3HG2 VAL A 379     -24.468  41.284   5.386  1.00  0.00           H
ATOM   3550  N   PHE A 380     -28.316  38.053   7.576  1.00  0.00           N
ATOM   3551  CA  PHE A 380     -29.000  37.543   8.715  1.00  0.00           C
ATOM   3552  C   PHE A 380     -29.650  36.225   8.329  1.00  0.00           C
ATOM   3553  O   PHE A 380     -29.487  35.189   8.954  1.00  0.00           O
ATOM   3554  CB  PHE A 380     -30.044  38.563   9.162  1.00  0.00           C
ATOM   3555  CG  PHE A 380     -30.541  38.307  10.586  1.00  0.00           C
ATOM   3556  CD1 PHE A 380     -30.171  39.101  11.714  1.00  0.00           C
ATOM   3557  CD2 PHE A 380     -31.418  37.231  10.871  1.00  0.00           C
ATOM   3558  CE1 PHE A 380     -30.700  38.875  13.019  1.00  0.00           C
ATOM   3559  CE2 PHE A 380     -31.731  36.874  12.181  1.00  0.00           C
ATOM   3560  CZ  PHE A 380     -31.378  37.667  13.319  1.00  0.00           C
ATOM   3561  HN  PHE A 380     -28.549  38.945   7.197  1.00  0.00           H
ATOM   3562  HA  PHE A 380     -28.229  37.422   9.463  1.00  0.00           H
ATOM   3563  HB1 PHE A 380     -30.906  38.636   8.465  1.00  0.00           H
ATOM   3564  HB2 PHE A 380     -29.633  39.594   9.209  1.00  0.00           H
ATOM   3565  HD1 PHE A 380     -29.519  39.944  11.539  1.00  0.00           H
ATOM   3566  HD2 PHE A 380     -31.995  36.657  10.161  1.00  0.00           H
ATOM   3567  HE1 PHE A 380     -30.313  39.424  13.866  1.00  0.00           H
ATOM   3568  HE2 PHE A 380     -32.303  35.959  12.221  1.00  0.00           H
ATOM   3569  HZ  PHE A 380     -31.616  37.341  14.320  1.00  0.00           H
ATOM   3570  N   VAL A 381     -30.379  36.198   7.245  1.00  0.00           N
ATOM   3571  CA  VAL A 381     -30.864  34.947   6.634  1.00  0.00           C
ATOM   3572  C   VAL A 381     -29.800  33.907   6.185  1.00  0.00           C
ATOM   3573  O   VAL A 381     -29.943  32.714   6.557  1.00  0.00           O
ATOM   3574  CB  VAL A 381     -31.630  35.343   5.377  1.00  0.00           C
ATOM   3575  CG1 VAL A 381     -31.696  34.340   4.145  1.00  0.00           C
ATOM   3576  CG2 VAL A 381     -33.028  35.709   5.846  1.00  0.00           C
ATOM   3577  HN  VAL A 381     -30.633  36.990   6.696  1.00  0.00           H
ATOM   3578  HA  VAL A 381     -31.436  34.475   7.419  1.00  0.00           H
ATOM   3579  HB  VAL A 381     -31.182  36.258   4.933  1.00  0.00           H
ATOM   3580 1HG1 VAL A 381     -32.550  34.761   3.573  1.00  0.00           H
ATOM   3581 2HG1 VAL A 381     -31.835  33.257   4.354  1.00  0.00           H
ATOM   3582 3HG1 VAL A 381     -30.815  34.464   3.478  1.00  0.00           H
ATOM   3583 1HG2 VAL A 381     -33.074  36.501   6.623  1.00  0.00           H
ATOM   3584 2HG2 VAL A 381     -33.607  34.819   6.175  1.00  0.00           H
ATOM   3585 3HG2 VAL A 381     -33.467  36.313   5.023  1.00  0.00           H
ATOM   3586  N   GLY A 382     -28.714  34.343   5.572  1.00  0.00           N
ATOM   3587  CA  GLY A 382     -27.603  33.451   5.294  1.00  0.00           C
ATOM   3588  C   GLY A 382     -27.056  32.785   6.523  1.00  0.00           C
ATOM   3589  O   GLY A 382     -27.119  31.555   6.683  1.00  0.00           O
ATOM   3590  HN  GLY A 382     -28.508  35.303   5.398  1.00  0.00           H
ATOM   3591  HA1 GLY A 382     -26.739  33.968   4.903  1.00  0.00           H
ATOM   3592  HA2 GLY A 382     -27.848  32.587   4.695  1.00  0.00           H
ATOM   3593  N   LEU A 383     -26.677  33.640   7.515  1.00  0.00           N
ATOM   3594  CA  LEU A 383     -26.138  33.115   8.810  1.00  0.00           C
ATOM   3595  C   LEU A 383     -27.073  32.126   9.557  1.00  0.00           C
ATOM   3596  O   LEU A 383     -26.712  31.113  10.117  1.00  0.00           O
ATOM   3597  CB  LEU A 383     -25.852  34.210   9.859  1.00  0.00           C
ATOM   3598  CG  LEU A 383     -24.557  35.038   9.631  1.00  0.00           C
ATOM   3599  CD1 LEU A 383     -24.325  36.121  10.775  1.00  0.00           C
ATOM   3600  CD2 LEU A 383     -23.328  34.226   9.492  1.00  0.00           C
ATOM   3601  HN  LEU A 383     -26.613  34.628   7.391  1.00  0.00           H
ATOM   3602  HA  LEU A 383     -25.233  32.608   8.511  1.00  0.00           H
ATOM   3603  HB1 LEU A 383     -25.688  33.667  10.814  1.00  0.00           H
ATOM   3604  HB2 LEU A 383     -26.719  34.876  10.056  1.00  0.00           H
ATOM   3605  HG  LEU A 383     -24.749  35.578   8.680  1.00  0.00           H
ATOM   3606 1HD1 LEU A 383     -25.215  36.772  10.909  1.00  0.00           H
ATOM   3607 2HD1 LEU A 383     -23.376  36.673  10.602  1.00  0.00           H
ATOM   3608 3HD1 LEU A 383     -24.323  35.551  11.729  1.00  0.00           H
ATOM   3609 1HD2 LEU A 383     -22.484  34.927   9.316  1.00  0.00           H
ATOM   3610 2HD2 LEU A 383     -23.381  33.559   8.605  1.00  0.00           H
ATOM   3611 3HD2 LEU A 383     -23.017  33.589  10.347  1.00  0.00           H
ATOM   3612  N   SER A 384     -28.356  32.471   9.553  1.00  0.00           N
ATOM   3613  CA  SER A 384     -29.429  31.697  10.096  1.00  0.00           C
ATOM   3614  C   SER A 384     -29.545  30.345   9.472  1.00  0.00           C
ATOM   3615  O   SER A 384     -29.708  29.308  10.118  1.00  0.00           O
ATOM   3616  CB  SER A 384     -30.793  32.361  10.058  1.00  0.00           C
ATOM   3617  OG  SER A 384     -30.868  33.643  10.694  1.00  0.00           O
ATOM   3618  HN  SER A 384     -28.660  33.350   9.192  1.00  0.00           H
ATOM   3619  HA  SER A 384     -29.150  31.666  11.138  1.00  0.00           H
ATOM   3620  HB1 SER A 384     -31.352  31.654  10.709  1.00  0.00           H
ATOM   3621  HB2 SER A 384     -31.235  32.351   9.039  1.00  0.00           H
ATOM   3622  HG1 SER A 384     -30.520  34.342  10.136  1.00  0.00           H
ATOM   3623  N   LEU A 385     -29.487  30.197   8.148  1.00  0.00           N
ATOM   3624  CA  LEU A 385     -29.383  28.918   7.428  1.00  0.00           C
ATOM   3625  C   LEU A 385     -27.983  28.269   7.540  1.00  0.00           C
ATOM   3626  O   LEU A 385     -27.835  27.071   7.477  1.00  0.00           O
ATOM   3627  CB  LEU A 385     -29.913  29.011   5.971  1.00  0.00           C
ATOM   3628  CG  LEU A 385     -31.424  29.055   5.895  1.00  0.00           C
ATOM   3629  CD1 LEU A 385     -31.882  30.237   5.028  1.00  0.00           C
ATOM   3630  CD2 LEU A 385     -31.989  27.744   5.309  1.00  0.00           C
ATOM   3631  HN  LEU A 385     -29.484  30.959   7.506  1.00  0.00           H
ATOM   3632  HA  LEU A 385     -30.108  28.256   7.877  1.00  0.00           H
ATOM   3633  HB1 LEU A 385     -29.531  28.101   5.459  1.00  0.00           H
ATOM   3634  HB2 LEU A 385     -29.504  29.874   5.405  1.00  0.00           H
ATOM   3635  HG  LEU A 385     -31.880  29.029   6.907  1.00  0.00           H
ATOM   3636 1HD1 LEU A 385     -32.967  30.455   5.126  1.00  0.00           H
ATOM   3637 2HD1 LEU A 385     -31.582  29.949   3.998  1.00  0.00           H
ATOM   3638 3HD1 LEU A 385     -31.236  31.131   5.172  1.00  0.00           H
ATOM   3639 1HD2 LEU A 385     -31.454  26.999   5.936  1.00  0.00           H
ATOM   3640 2HD2 LEU A 385     -31.648  27.612   4.260  1.00  0.00           H
ATOM   3641 3HD2 LEU A 385     -33.096  27.665   5.327  1.00  0.00           H
ATOM   3642  N   LEU A 386     -26.929  29.015   7.727  1.00  0.00           N
ATOM   3643  CA  LEU A 386     -25.631  28.428   7.888  1.00  0.00           C
ATOM   3644  C   LEU A 386     -25.542  27.716   9.219  1.00  0.00           C
ATOM   3645  O   LEU A 386     -24.991  26.610   9.332  1.00  0.00           O
ATOM   3646  CB  LEU A 386     -24.542  29.520   7.639  1.00  0.00           C
ATOM   3647  CG  LEU A 386     -23.145  29.080   7.981  1.00  0.00           C
ATOM   3648  CD1 LEU A 386     -22.744  27.748   7.247  1.00  0.00           C
ATOM   3649  CD2 LEU A 386     -22.064  30.166   7.720  1.00  0.00           C
ATOM   3650  HN  LEU A 386     -26.982  29.998   7.566  1.00  0.00           H
ATOM   3651  HA  LEU A 386     -25.503  27.688   7.111  1.00  0.00           H
ATOM   3652  HB1 LEU A 386     -24.669  30.441   8.248  1.00  0.00           H
ATOM   3653  HB2 LEU A 386     -24.560  29.819   6.570  1.00  0.00           H
ATOM   3654  HG  LEU A 386     -23.117  28.772   9.048  1.00  0.00           H
ATOM   3655 1HD1 LEU A 386     -22.696  27.958   6.157  1.00  0.00           H
ATOM   3656 2HD1 LEU A 386     -23.418  26.865   7.228  1.00  0.00           H
ATOM   3657 3HD1 LEU A 386     -21.709  27.523   7.583  1.00  0.00           H
ATOM   3658 1HD2 LEU A 386     -21.940  30.272   6.620  1.00  0.00           H
ATOM   3659 2HD2 LEU A 386     -21.110  29.763   8.118  1.00  0.00           H
ATOM   3660 3HD2 LEU A 386     -22.352  31.121   8.209  1.00  0.00           H
ATOM   3661  N   LEU A 387     -26.168  28.342  10.239  1.00  0.00           N
ATOM   3662  CA  LEU A 387     -26.435  27.736  11.563  1.00  0.00           C
ATOM   3663  C   LEU A 387     -27.301  26.500  11.433  1.00  0.00           C
ATOM   3664  O   LEU A 387     -26.950  25.424  11.954  1.00  0.00           O
ATOM   3665  CB  LEU A 387     -27.004  28.875  12.441  1.00  0.00           C
ATOM   3666  CG  LEU A 387     -27.466  28.434  13.757  1.00  0.00           C
ATOM   3667  CD1 LEU A 387     -26.315  27.897  14.664  1.00  0.00           C
ATOM   3668  CD2 LEU A 387     -28.136  29.667  14.431  1.00  0.00           C
ATOM   3669  HN  LEU A 387     -26.625  29.203  10.032  1.00  0.00           H
ATOM   3670  HA  LEU A 387     -25.478  27.398  11.933  1.00  0.00           H
ATOM   3671  HB1 LEU A 387     -27.953  29.243  11.993  1.00  0.00           H
ATOM   3672  HB2 LEU A 387     -26.282  29.705  12.287  1.00  0.00           H
ATOM   3673  HG  LEU A 387     -28.327  27.732  13.797  1.00  0.00           H
ATOM   3674 1HD1 LEU A 387     -26.682  27.772  15.706  1.00  0.00           H
ATOM   3675 2HD1 LEU A 387     -25.487  28.634  14.737  1.00  0.00           H
ATOM   3676 3HD1 LEU A 387     -25.727  27.021  14.318  1.00  0.00           H
ATOM   3677 1HD2 LEU A 387     -27.405  30.472  14.657  1.00  0.00           H
ATOM   3678 2HD2 LEU A 387     -28.349  29.388  15.485  1.00  0.00           H
ATOM   3679 3HD2 LEU A 387     -29.015  30.088  13.898  1.00  0.00           H
ATOM   3680  N   ALA A 388     -28.425  26.562  10.691  1.00  0.00           N
ATOM   3681  CA  ALA A 388     -29.275  25.285  10.466  1.00  0.00           C
ATOM   3682  C   ALA A 388     -28.470  24.201   9.684  1.00  0.00           C
ATOM   3683  O   ALA A 388     -28.644  23.004   9.930  1.00  0.00           O
ATOM   3684  CB  ALA A 388     -30.551  25.646   9.836  1.00  0.00           C
ATOM   3685  HN  ALA A 388     -28.809  27.433  10.396  1.00  0.00           H
ATOM   3686  HA  ALA A 388     -29.477  24.972  11.480  1.00  0.00           H
ATOM   3687  HB1 ALA A 388     -31.333  24.858   9.815  1.00  0.00           H
ATOM   3688  HB2 ALA A 388     -30.386  26.079   8.826  1.00  0.00           H
ATOM   3689  HB3 ALA A 388     -31.034  26.519  10.326  1.00  0.00           H
ATOM   3690  N   GLY A 389     -27.651  24.630   8.696  1.00  0.00           N
ATOM   3691  CA  GLY A 389     -26.587  23.895   7.950  1.00  0.00           C
ATOM   3692  C   GLY A 389     -25.498  23.223   8.785  1.00  0.00           C
ATOM   3693  O   GLY A 389     -25.284  22.033   8.693  1.00  0.00           O
ATOM   3694  HN  GLY A 389     -27.587  25.603   8.487  1.00  0.00           H
ATOM   3695  HA1 GLY A 389     -26.070  24.566   7.281  1.00  0.00           H
ATOM   3696  HA2 GLY A 389     -27.096  23.026   7.558  1.00  0.00           H
ATOM   3697  N   ILE A 390     -24.582  23.866   9.598  1.00  0.00           N
ATOM   3698  CA  ILE A 390     -23.448  23.153  10.212  1.00  0.00           C
ATOM   3699  C   ILE A 390     -23.901  22.167  11.280  1.00  0.00           C
ATOM   3700  O   ILE A 390     -23.359  21.067  11.284  1.00  0.00           O
ATOM   3701  CB  ILE A 390     -22.342  24.072  10.715  1.00  0.00           C
ATOM   3702  CG1 ILE A 390     -21.760  24.914   9.554  1.00  0.00           C
ATOM   3703  CG2 ILE A 390     -21.267  23.278  11.458  1.00  0.00           C
ATOM   3704  CD  ILE A 390     -20.776  24.213   8.564  1.00  0.00           C
ATOM   3705  HN  ILE A 390     -24.614  24.855   9.719  1.00  0.00           H
ATOM   3706  HA  ILE A 390     -22.903  22.596   9.465  1.00  0.00           H
ATOM   3707  HB  ILE A 390     -22.810  24.775  11.438  1.00  0.00           H
ATOM   3708 1HG1 ILE A 390     -21.210  25.760  10.020  1.00  0.00           H
ATOM   3709 2HG1 ILE A 390     -22.565  25.337   8.917  1.00  0.00           H
ATOM   3710 1HG2 ILE A 390     -20.372  23.873  11.741  1.00  0.00           H
ATOM   3711 2HG2 ILE A 390     -20.988  22.417  10.814  1.00  0.00           H
ATOM   3712 3HG2 ILE A 390     -21.583  22.898  12.453  1.00  0.00           H
ATOM   3713  HD1 ILE A 390     -21.178  23.612   7.720  1.00  0.00           H
ATOM   3714  HD2 ILE A 390     -20.120  23.510   9.119  1.00  0.00           H
ATOM   3715  HD3 ILE A 390     -20.191  25.043   8.111  1.00  0.00           H
ATOM   3716  N   ILE A 391     -24.973  22.502  11.947  1.00  0.00           N
ATOM   3717  CA  ILE A 391     -25.637  21.773  13.010  1.00  0.00           C
ATOM   3718  C   ILE A 391     -26.441  20.592  12.467  1.00  0.00           C
ATOM   3719  O   ILE A 391     -26.545  19.584  13.170  1.00  0.00           O
ATOM   3720  CB  ILE A 391     -26.517  22.667  13.940  1.00  0.00           C
ATOM   3721  CG1 ILE A 391     -26.606  22.099  15.396  1.00  0.00           C
ATOM   3722  CG2 ILE A 391     -28.006  22.873  13.501  1.00  0.00           C
ATOM   3723  CD  ILE A 391     -26.842  23.080  16.577  1.00  0.00           C
ATOM   3724  HN  ILE A 391     -25.317  23.411  11.721  1.00  0.00           H
ATOM   3725  HA  ILE A 391     -24.849  21.370  13.630  1.00  0.00           H
ATOM   3726  HB  ILE A 391     -26.005  23.654  13.947  1.00  0.00           H
ATOM   3727 1HG1 ILE A 391     -25.668  21.562  15.650  1.00  0.00           H
ATOM   3728 2HG1 ILE A 391     -27.370  21.293  15.433  1.00  0.00           H
ATOM   3729 1HG2 ILE A 391     -28.649  21.967  13.462  1.00  0.00           H
ATOM   3730 2HG2 ILE A 391     -28.057  23.489  12.578  1.00  0.00           H
ATOM   3731 3HG2 ILE A 391     -28.549  23.394  14.318  1.00  0.00           H
ATOM   3732  HD1 ILE A 391     -27.273  22.591  17.476  1.00  0.00           H
ATOM   3733  HD2 ILE A 391     -27.583  23.871  16.333  1.00  0.00           H
ATOM   3734  HD3 ILE A 391     -25.911  23.583  16.914  1.00  0.00           H
ATOM   3735  N   SER A 392     -26.950  20.622  11.248  1.00  0.00           N
ATOM   3736  CA  SER A 392     -27.591  19.422  10.668  1.00  0.00           C
ATOM   3737  C   SER A 392     -26.585  18.315  10.233  1.00  0.00           C
ATOM   3738  O   SER A 392     -26.927  17.166  10.069  1.00  0.00           O
ATOM   3739  CB  SER A 392     -28.504  19.725   9.459  1.00  0.00           C
ATOM   3740  OG  SER A 392     -29.576  20.594   9.807  1.00  0.00           O
ATOM   3741  HN  SER A 392     -26.867  21.548  10.886  1.00  0.00           H
ATOM   3742  HA  SER A 392     -28.339  19.012  11.329  1.00  0.00           H
ATOM   3743  HB1 SER A 392     -28.886  18.817   8.947  1.00  0.00           H
ATOM   3744  HB2 SER A 392     -27.906  20.247   8.682  1.00  0.00           H
ATOM   3745  HG1 SER A 392     -29.233  21.460  10.040  1.00  0.00           H
ATOM   3746  N   LEU A 393     -25.319  18.606  10.096  1.00  0.00           N
ATOM   3747  CA  LEU A 393     -24.290  17.646   9.709  1.00  0.00           C
ATOM   3748  C   LEU A 393     -23.950  16.666  10.847  1.00  0.00           C
ATOM   3749  O   LEU A 393     -23.535  15.555  10.601  1.00  0.00           O
ATOM   3750  CB  LEU A 393     -23.019  18.315   9.094  1.00  0.00           C
ATOM   3751  CG  LEU A 393     -23.125  18.943   7.724  1.00  0.00           C
ATOM   3752  CD1 LEU A 393     -22.016  19.944   7.522  1.00  0.00           C
ATOM   3753  CD2 LEU A 393     -23.151  17.966   6.625  1.00  0.00           C
ATOM   3754  HN  LEU A 393     -25.004  19.534  10.280  1.00  0.00           H
ATOM   3755  HA  LEU A 393     -24.749  17.168   8.856  1.00  0.00           H
ATOM   3756  HB1 LEU A 393     -22.193  17.594   8.910  1.00  0.00           H
ATOM   3757  HB2 LEU A 393     -22.666  19.123   9.767  1.00  0.00           H
ATOM   3758  HG  LEU A 393     -24.049  19.555   7.781  1.00  0.00           H
ATOM   3759 1HD1 LEU A 393     -21.084  19.399   7.784  1.00  0.00           H
ATOM   3760 2HD1 LEU A 393     -22.031  20.749   8.287  1.00  0.00           H
ATOM   3761 3HD1 LEU A 393     -22.031  20.300   6.470  1.00  0.00           H
ATOM   3762 1HD2 LEU A 393     -24.005  17.263   6.709  1.00  0.00           H
ATOM   3763 2HD2 LEU A 393     -22.248  17.332   6.491  1.00  0.00           H
ATOM   3764 3HD2 LEU A 393     -23.242  18.417   5.613  1.00  0.00           H
ATOM   3765  N   ASN A 394     -24.225  17.112  12.051  1.00  0.00           N
ATOM   3766  CA  ASN A 394     -24.134  16.164  13.252  1.00  0.00           C
ATOM   3767  C   ASN A 394     -24.733  14.806  13.051  1.00  0.00           C
ATOM   3768  O   ASN A 394     -24.019  13.811  13.188  1.00  0.00           O
ATOM   3769  CB  ASN A 394     -24.756  16.866  14.548  1.00  0.00           C
ATOM   3770  CG  ASN A 394     -23.861  17.902  15.134  1.00  0.00           C
ATOM   3771  ND2 ASN A 394     -24.302  18.568  16.209  1.00  0.00           N
ATOM   3772  OD1 ASN A 394     -22.756  18.171  14.739  1.00  0.00           O
ATOM   3773  HN  ASN A 394     -24.600  18.031  12.142  1.00  0.00           H
ATOM   3774  HA  ASN A 394     -23.073  15.993  13.366  1.00  0.00           H
ATOM   3775  HB1 ASN A 394     -24.894  16.093  15.333  1.00  0.00           H
ATOM   3776  HB2 ASN A 394     -25.725  17.386  14.384  1.00  0.00           H
ATOM   3777 1HD2 ASN A 394     -24.920  18.087  16.830  1.00  0.00           H
ATOM   3778 2HD2 ASN A 394     -23.600  19.226  16.480  1.00  0.00           H
HETATM 3779  N   HSD A 395     -26.065  14.669  12.696  1.00  0.00           N
HETATM 3780  CA  HSD A 395     -26.617  13.345  12.551  1.00  0.00           C
HETATM 3781  C   HSD A 395     -26.049  12.646  11.306  1.00  0.00           C
HETATM 3782  O   HSD A 395     -25.843  11.463  11.244  1.00  0.00           O
HETATM 3783  CB  HSD A 395     -28.204  13.456  12.312  1.00  0.00           C
HETATM 3784  CG  HSD A 395     -28.719  13.383  10.871  1.00  0.00           C
HETATM 3785  CD2 HSD A 395     -29.329  12.340  10.210  1.00  0.00           C
HETATM 3786  ND1 HSD A 395     -28.636  14.452   9.999  1.00  0.00           N
HETATM 3787  CE1 HSD A 395     -29.208  14.027   8.817  1.00  0.00           C
HETATM 3788  NE2 HSD A 395     -29.650  12.783   8.921  1.00  0.00           N
HETATM 3789  HN  HSD A 395     -26.638  15.479  12.607  1.00  0.00           H
HETATM 3790  HA  HSD A 395     -26.316  12.686  13.351  1.00  0.00           H
HETATM 3791  HB1 HSD A 395     -28.583  14.341  12.867  1.00  0.00           H
HETATM 3792  HB2 HSD A 395     -28.549  12.531  12.821  1.00  0.00           H
HETATM 3793  HD1 HSD A 395     -28.245  15.356  10.169  1.00  0.00           H
HETATM 3794  HD2 HSD A 395     -29.576  11.370  10.621  1.00  0.00           H
HETATM 3795  HE1 HSD A 395     -29.140  14.552   7.865  1.00  0.00           H
ATOM   3796  N   VAL A 396     -25.598  13.381  10.342  1.00  0.00           N
ATOM   3797  CA  VAL A 396     -24.813  12.780   9.285  1.00  0.00           C
ATOM   3798  C   VAL A 396     -23.441  12.182   9.653  1.00  0.00           C
ATOM   3799  O   VAL A 396     -23.158  11.096   9.111  1.00  0.00           O
ATOM   3800  CB  VAL A 396     -24.561  13.650   8.068  1.00  0.00           C
ATOM   3801  CG1 VAL A 396     -24.057  12.952   6.802  1.00  0.00           C
ATOM   3802  CG2 VAL A 396     -25.911  14.368   7.712  1.00  0.00           C
ATOM   3803  HN  VAL A 396     -25.920  14.317  10.226  1.00  0.00           H
ATOM   3804  HA  VAL A 396     -25.381  11.940   8.914  1.00  0.00           H
ATOM   3805  HB  VAL A 396     -23.830  14.448   8.320  1.00  0.00           H
ATOM   3806 1HG1 VAL A 396     -23.006  12.646   6.987  1.00  0.00           H
ATOM   3807 2HG1 VAL A 396     -24.130  13.636   5.929  1.00  0.00           H
ATOM   3808 3HG1 VAL A 396     -24.648  12.047   6.545  1.00  0.00           H
ATOM   3809 1HG2 VAL A 396     -26.084  15.173   8.457  1.00  0.00           H
ATOM   3810 2HG2 VAL A 396     -26.706  13.633   7.466  1.00  0.00           H
ATOM   3811 3HG2 VAL A 396     -25.899  15.039   6.827  1.00  0.00           H
ATOM   3812  N   ARG A 397     -22.697  12.797  10.555  1.00  0.00           N
ATOM   3813  CA  ARG A 397     -21.404  12.209  10.865  1.00  0.00           C
ATOM   3814  C   ARG A 397     -21.280  11.396  12.138  1.00  0.00           C
ATOM   3815  O   ARG A 397     -20.382  10.585  12.153  1.00  0.00           O
ATOM   3816  CB  ARG A 397     -20.388  13.354  10.947  1.00  0.00           C
ATOM   3817  CG  ARG A 397     -20.688  14.467  11.893  1.00  0.00           C
ATOM   3818  CD  ARG A 397     -19.801  15.739  11.718  1.00  0.00           C
ATOM   3819  NE  ARG A 397     -20.250  16.624  12.809  1.00  0.00           N
ATOM   3820  CZ  ARG A 397     -19.825  16.544  14.078  1.00  0.00           C
ATOM   3821  NH1 ARG A 397     -18.890  15.674  14.444  1.00  0.00           N
ATOM   3822  NH2 ARG A 397     -20.366  17.202  15.071  1.00  0.00           N
ATOM   3823  HN  ARG A 397     -22.992  13.699  10.862  1.00  0.00           H
ATOM   3824  HA  ARG A 397     -21.038  11.513  10.126  1.00  0.00           H
ATOM   3825  HB1 ARG A 397     -20.294  13.819   9.942  1.00  0.00           H
ATOM   3826  HB2 ARG A 397     -19.476  12.746  11.128  1.00  0.00           H
ATOM   3827  HG1 ARG A 397     -20.656  14.115  12.946  1.00  0.00           H
ATOM   3828  HG2 ARG A 397     -21.742  14.819  11.888  1.00  0.00           H
ATOM   3829  HD1 ARG A 397     -20.189  16.182  10.776  1.00  0.00           H
ATOM   3830  HD2 ARG A 397     -18.732  15.457  11.615  1.00  0.00           H
ATOM   3831  HE  ARG A 397     -20.934  17.345  12.703  1.00  0.00           H
ATOM   3832 1HH1 ARG A 397     -18.396  15.147  13.752  1.00  0.00           H
ATOM   3833 2HH1 ARG A 397     -18.727  15.620  15.429  1.00  0.00           H
ATOM   3834 1HH2 ARG A 397     -21.277  17.547  14.844  1.00  0.00           H
ATOM   3835 2HH2 ARG A 397     -20.024  16.874  15.951  1.00  0.00           H
ATOM   3836  N   GLN A 398     -22.196  11.484  13.149  1.00  0.00           N
ATOM   3837  CA  GLN A 398     -21.975  10.627  14.283  1.00  0.00           C
ATOM   3838  C   GLN A 398     -22.779   9.266  14.114  1.00  0.00           C
ATOM   3839  O   GLN A 398     -22.261   8.213  14.353  1.00  0.00           O
ATOM   3840  CB  GLN A 398     -22.437  11.334  15.594  1.00  0.00           C
ATOM   3841  CG  GLN A 398     -21.625  12.583  15.915  1.00  0.00           C
ATOM   3842  CD  GLN A 398     -20.130  12.363  15.969  1.00  0.00           C
ATOM   3843  NE2 GLN A 398     -19.619  11.981  17.152  1.00  0.00           N
ATOM   3844  OE1 GLN A 398     -19.361  12.504  15.006  1.00  0.00           O
ATOM   3845  HN  GLN A 398     -22.919  12.170  13.157  1.00  0.00           H
ATOM   3846  HA  GLN A 398     -20.941  10.321  14.247  1.00  0.00           H
ATOM   3847  HB1 GLN A 398     -22.435  10.623  16.447  1.00  0.00           H
ATOM   3848  HB2 GLN A 398     -23.480  11.710  15.512  1.00  0.00           H
ATOM   3849  HG1 GLN A 398     -22.007  13.134  16.801  1.00  0.00           H
ATOM   3850  HG2 GLN A 398     -21.700  13.250  15.030  1.00  0.00           H
ATOM   3851 1HE2 GLN A 398     -18.633  12.109  17.261  1.00  0.00           H
ATOM   3852 2HE2 GLN A 398     -20.199  11.656  17.899  1.00  0.00           H
ATOM   3853  N   VAL A 399     -24.059   9.435  13.793  1.00  0.00           N
ATOM   3854  CA  VAL A 399     -25.122   8.436  13.738  1.00  0.00           C
ATOM   3855  C   VAL A 399     -24.866   7.561  12.582  1.00  0.00           C
ATOM   3856  O   VAL A 399     -24.392   8.049  11.579  1.00  0.00           O
ATOM   3857  CB  VAL A 399     -26.542   9.030  13.725  1.00  0.00           C
ATOM   3858  CG1 VAL A 399     -27.631   7.994  13.362  1.00  0.00           C
ATOM   3859  CG2 VAL A 399     -26.800   9.657  15.130  1.00  0.00           C
ATOM   3860  HN  VAL A 399     -24.269  10.394  13.618  1.00  0.00           H
ATOM   3861  HA  VAL A 399     -25.115   7.798  14.609  1.00  0.00           H
ATOM   3862  HB  VAL A 399     -26.675   9.934  13.093  1.00  0.00           H
ATOM   3863 1HG1 VAL A 399     -28.676   8.349  13.491  1.00  0.00           H
ATOM   3864 2HG1 VAL A 399     -27.515   7.161  14.089  1.00  0.00           H
ATOM   3865 3HG1 VAL A 399     -27.501   7.692  12.302  1.00  0.00           H
ATOM   3866 1HG2 VAL A 399     -27.885   9.879  15.226  1.00  0.00           H
ATOM   3867 2HG2 VAL A 399     -26.222  10.563  15.410  1.00  0.00           H
ATOM   3868 3HG2 VAL A 399     -26.600   8.909  15.926  1.00  0.00           H
ATOM   3869  N   ILE A 400     -25.040   6.223  12.648  1.00  0.00           N
ATOM   3870  CA  ILE A 400     -24.868   5.288  11.566  1.00  0.00           C
ATOM   3871  C   ILE A 400     -25.783   5.587  10.373  1.00  0.00           C
ATOM   3872  O   ILE A 400     -27.022   5.710  10.485  1.00  0.00           O
ATOM   3873  CB  ILE A 400     -24.992   3.794  11.942  1.00  0.00           C
ATOM   3874  CG1 ILE A 400     -23.877   3.379  12.849  1.00  0.00           C
ATOM   3875  CG2 ILE A 400     -24.846   2.944  10.722  1.00  0.00           C
ATOM   3876  CD  ILE A 400     -22.472   3.474  12.267  1.00  0.00           C
ATOM   3877  HN  ILE A 400     -25.335   5.753  13.477  1.00  0.00           H
ATOM   3878  HA  ILE A 400     -23.848   5.423  11.237  1.00  0.00           H
ATOM   3879  HB  ILE A 400     -25.943   3.588  12.478  1.00  0.00           H
ATOM   3880 1HG1 ILE A 400     -24.041   2.349  13.232  1.00  0.00           H
ATOM   3881 2HG1 ILE A 400     -23.868   4.142  13.657  1.00  0.00           H
ATOM   3882 1HG2 ILE A 400     -25.736   3.027  10.063  1.00  0.00           H
ATOM   3883 2HG2 ILE A 400     -24.620   1.864  10.849  1.00  0.00           H
ATOM   3884 3HG2 ILE A 400     -24.031   3.324  10.070  1.00  0.00           H
ATOM   3885  HD1 ILE A 400     -22.157   4.505  11.997  1.00  0.00           H
ATOM   3886  HD2 ILE A 400     -22.258   2.769  11.436  1.00  0.00           H
ATOM   3887  HD3 ILE A 400     -21.784   3.089  13.051  1.00  0.00           H
ATOM   3888  N   GLN A 401     -25.171   5.661   9.169  1.00  0.00           N
ATOM   3889  CA  GLN A 401     -25.931   5.863   7.925  1.00  0.00           C
ATOM   3890  C   GLN A 401     -25.981   4.633   7.096  1.00  0.00           C
ATOM   3891  O   GLN A 401     -25.184   3.731   7.303  1.00  0.00           O
ATOM   3892  CB  GLN A 401     -25.392   7.065   7.168  1.00  0.00           C
ATOM   3893  CG  GLN A 401     -25.344   8.435   7.863  1.00  0.00           C
ATOM   3894  CD  GLN A 401     -26.675   8.743   8.388  1.00  0.00           C
ATOM   3895  NE2 GLN A 401     -26.786   9.078   9.707  1.00  0.00           N
ATOM   3896  OE1 GLN A 401     -27.654   8.501   7.689  1.00  0.00           O
ATOM   3897  HN  GLN A 401     -24.179   5.604   9.084  1.00  0.00           H
ATOM   3898  HA  GLN A 401     -26.951   6.148   8.138  1.00  0.00           H
ATOM   3899  HB1 GLN A 401     -26.010   7.253   6.264  1.00  0.00           H
ATOM   3900  HB2 GLN A 401     -24.336   6.971   6.834  1.00  0.00           H
ATOM   3901  HG1 GLN A 401     -25.106   9.342   7.266  1.00  0.00           H
ATOM   3902  HG2 GLN A 401     -24.545   8.275   8.619  1.00  0.00           H
ATOM   3903 1HE2 GLN A 401     -27.700   9.183  10.101  1.00  0.00           H
ATOM   3904 2HE2 GLN A 401     -26.015   9.099  10.342  1.00  0.00           H
HETATM 3905  N   HSD A 402     -27.025   4.541   6.232  1.00  0.00           N
HETATM 3906  CA  HSD A 402     -27.222   3.383   5.477  1.00  0.00           C
HETATM 3907  C   HSD A 402     -27.766   3.774   4.112  1.00  0.00           C
HETATM 3908  O   HSD A 402     -28.898   4.189   3.964  1.00  0.00           O
HETATM 3909  CB  HSD A 402     -28.183   2.304   6.088  1.00  0.00           C
HETATM 3910  CG  HSD A 402     -27.949   1.934   7.555  1.00  0.00           C
HETATM 3911  CD2 HSD A 402     -28.623   2.364   8.614  1.00  0.00           C
HETATM 3912  ND1 HSD A 402     -27.099   0.890   8.052  1.00  0.00           N
HETATM 3913  CE1 HSD A 402     -27.385   0.746   9.348  1.00  0.00           C
HETATM 3914  NE2 HSD A 402     -28.253   1.630   9.759  1.00  0.00           N
HETATM 3915  HN  HSD A 402     -27.618   5.325   6.069  1.00  0.00           H
HETATM 3916  HA  HSD A 402     -26.246   2.944   5.333  1.00  0.00           H
HETATM 3917  HB1 HSD A 402     -28.083   1.394   5.459  1.00  0.00           H
HETATM 3918  HB2 HSD A 402     -29.183   2.770   5.956  1.00  0.00           H
HETATM 3919  HD1 HSD A 402     -26.480   0.241   7.611  1.00  0.00           H
HETATM 3920  HD2 HSD A 402     -29.266   3.231   8.525  1.00  0.00           H
HETATM 3921  HE1 HSD A 402     -27.037   0.050  10.112  1.00  0.00           H
ATOM   3922  N   ASP A 403     -27.026   3.590   3.001  1.00  0.00           N
ATOM   3923  CA  ASP A 403     -25.586   3.364   2.767  1.00  0.00           C
ATOM   3924  C   ASP A 403     -24.807   4.303   3.695  1.00  0.00           C
ATOM   3925  O   ASP A 403     -25.160   5.468   3.843  1.00  0.00           O
ATOM   3926  CB  ASP A 403     -25.155   3.624   1.227  1.00  0.00           C
ATOM   3927  CG  ASP A 403     -25.685   2.576   0.219  1.00  0.00           C
ATOM   3928  OD1 ASP A 403     -25.927   1.325   0.538  1.00  0.00           O
ATOM   3929  OD2 ASP A 403     -25.729   2.938  -0.947  1.00  0.00           O
ATOM   3930  HN  ASP A 403     -27.511   3.759   2.148  1.00  0.00           H
ATOM   3931  HA  ASP A 403     -25.281   2.386   3.112  1.00  0.00           H
ATOM   3932  HB1 ASP A 403     -24.051   3.643   1.096  1.00  0.00           H
ATOM   3933  HB2 ASP A 403     -25.487   4.619   0.859  1.00  0.00           H
ATOM   3934  N   GLY A 404     -23.703   3.789   4.303  1.00  0.00           N
ATOM   3935  CA  GLY A 404     -22.914   4.716   5.161  1.00  0.00           C
ATOM   3936  C   GLY A 404     -22.286   6.022   4.497  1.00  0.00           C
ATOM   3937  O   GLY A 404     -22.371   6.170   3.259  1.00  0.00           O
ATOM   3938  HN  GLY A 404     -23.433   2.842   4.154  1.00  0.00           H
ATOM   3939  HA1 GLY A 404     -22.072   4.104   5.449  1.00  0.00           H
ATOM   3940  HA2 GLY A 404     -23.457   5.079   6.020  1.00  0.00           H
ATOM   3941  N   ARG A 405     -21.823   6.946   5.410  1.00  0.00           N
ATOM   3942  CA  ARG A 405     -21.238   8.210   4.967  1.00  0.00           C
ATOM   3943  C   ARG A 405     -19.815   8.440   5.364  1.00  0.00           C
ATOM   3944  O   ARG A 405     -19.298   8.162   6.455  1.00  0.00           O
ATOM   3945  CB  ARG A 405     -22.105   9.486   5.285  1.00  0.00           C
ATOM   3946  CG  ARG A 405     -22.981  10.079   4.159  1.00  0.00           C
ATOM   3947  CD  ARG A 405     -23.885   8.915   3.669  1.00  0.00           C
ATOM   3948  NE  ARG A 405     -25.050   9.568   2.994  1.00  0.00           N
ATOM   3949  CZ  ARG A 405     -25.892   8.861   2.243  1.00  0.00           C
ATOM   3950  NH1 ARG A 405     -26.160   7.575   2.368  1.00  0.00           N
ATOM   3951  NH2 ARG A 405     -26.532   9.582   1.327  1.00  0.00           N
ATOM   3952  HN  ARG A 405     -22.006   6.787   6.376  1.00  0.00           H
ATOM   3953  HA  ARG A 405     -21.245   8.206   3.888  1.00  0.00           H
ATOM   3954  HB1 ARG A 405     -21.466  10.306   5.678  1.00  0.00           H
ATOM   3955  HB2 ARG A 405     -22.753   9.104   6.102  1.00  0.00           H
ATOM   3956  HG1 ARG A 405     -22.347  10.507   3.353  1.00  0.00           H
ATOM   3957  HG2 ARG A 405     -23.698  10.825   4.564  1.00  0.00           H
ATOM   3958  HD1 ARG A 405     -24.386   8.385   4.506  1.00  0.00           H
ATOM   3959  HD2 ARG A 405     -23.371   8.359   2.855  1.00  0.00           H
ATOM   3960  HE  ARG A 405     -25.119  10.565   2.969  1.00  0.00           H
ATOM   3961 1HH1 ARG A 405     -25.665   6.952   2.974  1.00  0.00           H
ATOM   3962 2HH1 ARG A 405     -26.885   7.316   1.731  1.00  0.00           H
ATOM   3963 1HH2 ARG A 405     -26.279  10.543   1.220  1.00  0.00           H
ATOM   3964 2HH2 ARG A 405     -27.269   9.175   0.784  1.00  0.00           H
ATOM   3965  N   ASN A 406     -19.071   8.973   4.323  1.00  0.00           N
ATOM   3966  CA  ASN A 406     -17.629   9.260   4.355  1.00  0.00           C
ATOM   3967  C   ASN A 406     -17.158  10.362   5.307  1.00  0.00           C
ATOM   3968  O   ASN A 406     -17.239  11.587   5.061  1.00  0.00           O
ATOM   3969  CB  ASN A 406     -16.982   9.241   2.887  1.00  0.00           C
ATOM   3970  CG  ASN A 406     -15.483   9.099   2.988  1.00  0.00           C
ATOM   3971  ND2 ASN A 406     -14.933   7.877   2.476  1.00  0.00           N
ATOM   3972  OD1 ASN A 406     -14.720   9.983   3.370  1.00  0.00           O
ATOM   3973  HN  ASN A 406     -19.560   9.299   3.518  1.00  0.00           H
ATOM   3974  HA  ASN A 406     -17.243   8.339   4.766  1.00  0.00           H
ATOM   3975  HB1 ASN A 406     -17.198  10.263   2.510  1.00  0.00           H
ATOM   3976  HB2 ASN A 406     -17.473   8.453   2.276  1.00  0.00           H
ATOM   3977 1HD2 ASN A 406     -13.956   7.830   2.267  1.00  0.00           H
ATOM   3978 2HD2 ASN A 406     -15.513   7.063   2.506  1.00  0.00           H
ATOM   3979  N   GLN A 407     -16.624   9.902   6.466  1.00  0.00           N
ATOM   3980  CA  GLN A 407     -16.142  10.758   7.481  1.00  0.00           C
ATOM   3981  C   GLN A 407     -15.223  11.882   7.115  1.00  0.00           C
ATOM   3982  O   GLN A 407     -15.501  13.025   7.490  1.00  0.00           O
ATOM   3983  CB  GLN A 407     -15.504  10.021   8.692  1.00  0.00           C
ATOM   3984  CG  GLN A 407     -16.426   9.023   9.353  1.00  0.00           C
ATOM   3985  CD  GLN A 407     -17.820   9.585   9.764  1.00  0.00           C
ATOM   3986  NE2 GLN A 407     -18.867   8.762   9.668  1.00  0.00           N
ATOM   3987  OE1 GLN A 407     -17.941  10.686  10.287  1.00  0.00           O
ATOM   3988  HN  GLN A 407     -16.567   8.921   6.629  1.00  0.00           H
ATOM   3989  HA  GLN A 407     -17.072  11.107   7.904  1.00  0.00           H
ATOM   3990  HB1 GLN A 407     -15.139  10.657   9.527  1.00  0.00           H
ATOM   3991  HB2 GLN A 407     -14.634   9.428   8.335  1.00  0.00           H
ATOM   3992  HG1 GLN A 407     -15.972   8.597  10.273  1.00  0.00           H
ATOM   3993  HG2 GLN A 407     -16.566   8.230   8.589  1.00  0.00           H
ATOM   3994 1HE2 GLN A 407     -19.602   9.265  10.124  1.00  0.00           H
ATOM   3995 2HE2 GLN A 407     -18.903   7.827   9.317  1.00  0.00           H
ATOM   3996  N   GLU A 408     -14.160  11.610   6.385  1.00  0.00           N
ATOM   3997  CA  GLU A 408     -12.996  12.492   5.915  1.00  0.00           C
ATOM   3998  C   GLU A 408     -13.431  13.529   4.870  1.00  0.00           C
ATOM   3999  O   GLU A 408     -13.051  14.694   5.086  1.00  0.00           O
ATOM   4000  CB  GLU A 408     -11.777  11.702   5.346  1.00  0.00           C
ATOM   4001  CG  GLU A 408     -10.975  10.867   6.328  1.00  0.00           C
ATOM   4002  CD  GLU A 408     -10.770  11.504   7.707  1.00  0.00           C
ATOM   4003  OE1 GLU A 408      -9.998  12.516   7.754  1.00  0.00           O
ATOM   4004  OE2 GLU A 408     -11.304  11.021   8.727  1.00  0.00           O
ATOM   4005  HN  GLU A 408     -14.108  10.678   6.032  1.00  0.00           H
ATOM   4006  HA  GLU A 408     -12.640  12.990   6.804  1.00  0.00           H
ATOM   4007  HB1 GLU A 408     -11.012  12.480   5.140  1.00  0.00           H
ATOM   4008  HB2 GLU A 408     -12.050  11.197   4.394  1.00  0.00           H
ATOM   4009  HG1 GLU A 408      -9.928  10.620   6.053  1.00  0.00           H
ATOM   4010  HG2 GLU A 408     -11.487   9.909   6.558  1.00  0.00           H
ATOM   4011  N   LYS A 409     -14.322  13.160   3.974  1.00  0.00           N
ATOM   4012  CA  LYS A 409     -14.962  14.164   3.090  1.00  0.00           C
ATOM   4013  C   LYS A 409     -15.907  15.151   3.851  1.00  0.00           C
ATOM   4014  O   LYS A 409     -15.895  16.387   3.656  1.00  0.00           O
ATOM   4015  CB  LYS A 409     -15.810  13.448   1.938  1.00  0.00           C
ATOM   4016  CG  LYS A 409     -15.027  12.583   1.045  1.00  0.00           C
ATOM   4017  CD  LYS A 409     -15.906  12.027  -0.046  1.00  0.00           C
ATOM   4018  CE  LYS A 409     -15.105  10.937  -0.734  1.00  0.00           C
ATOM   4019  NZ  LYS A 409     -14.079  11.499  -1.647  1.00  0.00           N
ATOM   4020  HN  LYS A 409     -14.570  12.195   3.944  1.00  0.00           H
ATOM   4021  HA  LYS A 409     -14.141  14.740   2.687  1.00  0.00           H
ATOM   4022  HB1 LYS A 409     -16.385  14.205   1.361  1.00  0.00           H
ATOM   4023  HB2 LYS A 409     -16.481  12.757   2.492  1.00  0.00           H
ATOM   4024  HG1 LYS A 409     -14.520  11.827   1.682  1.00  0.00           H
ATOM   4025  HG2 LYS A 409     -14.224  13.224   0.622  1.00  0.00           H
ATOM   4026  HD1 LYS A 409     -16.133  12.868  -0.735  1.00  0.00           H
ATOM   4027  HD2 LYS A 409     -16.877  11.742   0.414  1.00  0.00           H
ATOM   4028  HE1 LYS A 409     -15.799  10.352  -1.374  1.00  0.00           H
ATOM   4029  HE2 LYS A 409     -14.578  10.327   0.031  1.00  0.00           H
ATOM   4030  HZ1 LYS A 409     -14.424  12.215  -2.318  1.00  0.00           H
ATOM   4031  HZ2 LYS A 409     -13.701  10.688  -2.178  1.00  0.00           H
ATOM   4032  HZ3 LYS A 409     -13.316  11.985  -1.135  1.00  0.00           H
ATOM   4033  N   LEU A 410     -16.744  14.591   4.805  1.00  0.00           N
ATOM   4034  CA  LEU A 410     -17.613  15.390   5.661  1.00  0.00           C
ATOM   4035  C   LEU A 410     -16.855  16.363   6.594  1.00  0.00           C
ATOM   4036  O   LEU A 410     -17.191  17.498   6.782  1.00  0.00           O
ATOM   4037  CB  LEU A 410     -18.396  14.498   6.589  1.00  0.00           C
ATOM   4038  CG  LEU A 410     -19.583  13.672   5.958  1.00  0.00           C
ATOM   4039  CD1 LEU A 410     -20.098  12.553   6.879  1.00  0.00           C
ATOM   4040  CD2 LEU A 410     -20.839  14.595   5.616  1.00  0.00           C
ATOM   4041  HN  LEU A 410     -16.848  13.601   4.867  1.00  0.00           H
ATOM   4042  HA  LEU A 410     -18.213  16.060   5.063  1.00  0.00           H
ATOM   4043  HB1 LEU A 410     -18.975  15.064   7.350  1.00  0.00           H
ATOM   4044  HB2 LEU A 410     -17.743  13.863   7.224  1.00  0.00           H
ATOM   4045  HG  LEU A 410     -19.275  13.216   4.993  1.00  0.00           H
ATOM   4046 1HD1 LEU A 410     -20.099  12.846   7.950  1.00  0.00           H
ATOM   4047 2HD1 LEU A 410     -19.446  11.661   6.765  1.00  0.00           H
ATOM   4048 3HD1 LEU A 410     -21.134  12.307   6.558  1.00  0.00           H
ATOM   4049 1HD2 LEU A 410     -21.594  14.042   5.018  1.00  0.00           H
ATOM   4050 2HD2 LEU A 410     -20.631  15.508   5.019  1.00  0.00           H
ATOM   4051 3HD2 LEU A 410     -21.452  14.980   6.458  1.00  0.00           H
ATOM   4052  N   LYS A 411     -15.680  15.942   7.214  1.00  0.00           N
ATOM   4053  CA  LYS A 411     -14.801  16.894   7.887  1.00  0.00           C
ATOM   4054  C   LYS A 411     -14.219  17.918   7.051  1.00  0.00           C
ATOM   4055  O   LYS A 411     -14.390  19.059   7.406  1.00  0.00           O
ATOM   4056  CB  LYS A 411     -13.584  16.000   8.388  1.00  0.00           C
ATOM   4057  CG  LYS A 411     -13.841  15.053   9.607  1.00  0.00           C
ATOM   4058  CD  LYS A 411     -12.774  13.980   9.747  1.00  0.00           C
ATOM   4059  CE  LYS A 411     -12.772  13.344  11.134  1.00  0.00           C
ATOM   4060  NZ  LYS A 411     -11.562  12.504  11.174  1.00  0.00           N
ATOM   4061  HN  LYS A 411     -15.393  14.999   7.064  1.00  0.00           H
ATOM   4062  HA  LYS A 411     -15.351  17.352   8.697  1.00  0.00           H
ATOM   4063  HB1 LYS A 411     -12.731  16.613   8.749  1.00  0.00           H
ATOM   4064  HB2 LYS A 411     -13.217  15.230   7.676  1.00  0.00           H
ATOM   4065  HG1 LYS A 411     -14.835  14.576   9.476  1.00  0.00           H
ATOM   4066  HG2 LYS A 411     -13.876  15.716  10.498  1.00  0.00           H
ATOM   4067  HD1 LYS A 411     -11.855  14.565   9.530  1.00  0.00           H
ATOM   4068  HD2 LYS A 411     -12.873  13.241   8.923  1.00  0.00           H
ATOM   4069  HE1 LYS A 411     -13.653  12.680  11.266  1.00  0.00           H
ATOM   4070  HE2 LYS A 411     -12.729  14.150  11.898  1.00  0.00           H
ATOM   4071  HZ1 LYS A 411     -10.692  13.049  11.338  1.00  0.00           H
ATOM   4072  HZ2 LYS A 411     -11.472  12.105  10.218  1.00  0.00           H
ATOM   4073  HZ3 LYS A 411     -11.566  11.788  11.930  1.00  0.00           H
ATOM   4074  N   LYS A 412     -13.574  17.633   5.858  1.00  0.00           N
ATOM   4075  CA  LYS A 412     -13.040  18.568   4.887  1.00  0.00           C
ATOM   4076  C   LYS A 412     -14.112  19.573   4.328  1.00  0.00           C
ATOM   4077  O   LYS A 412     -13.887  20.759   4.078  1.00  0.00           O
ATOM   4078  CB  LYS A 412     -12.261  18.044   3.661  1.00  0.00           C
ATOM   4079  CG  LYS A 412     -10.794  17.512   3.970  1.00  0.00           C
ATOM   4080  CD  LYS A 412      -9.713  18.613   4.262  1.00  0.00           C
ATOM   4081  CE  LYS A 412      -8.373  18.138   4.742  1.00  0.00           C
ATOM   4082  NZ  LYS A 412      -7.490  19.287   5.122  1.00  0.00           N
ATOM   4083  HN  LYS A 412     -13.479  16.687   5.559  1.00  0.00           H
ATOM   4084  HA  LYS A 412     -12.320  19.138   5.457  1.00  0.00           H
ATOM   4085  HB1 LYS A 412     -12.160  18.845   2.898  1.00  0.00           H
ATOM   4086  HB2 LYS A 412     -12.818  17.234   3.143  1.00  0.00           H
ATOM   4087  HG1 LYS A 412     -10.433  16.876   3.134  1.00  0.00           H
ATOM   4088  HG2 LYS A 412     -10.872  17.023   4.965  1.00  0.00           H
ATOM   4089  HD1 LYS A 412     -10.167  19.306   5.002  1.00  0.00           H
ATOM   4090  HD2 LYS A 412      -9.566  19.218   3.341  1.00  0.00           H
ATOM   4091  HE1 LYS A 412      -7.920  17.600   3.882  1.00  0.00           H
ATOM   4092  HE2 LYS A 412      -8.405  17.449   5.613  1.00  0.00           H
ATOM   4093  HZ1 LYS A 412      -7.284  19.876   4.290  1.00  0.00           H
ATOM   4094  HZ2 LYS A 412      -6.571  19.131   5.583  1.00  0.00           H
ATOM   4095  HZ3 LYS A 412      -8.068  19.954   5.671  1.00  0.00           H
ATOM   4096  N   PHE A 413     -15.365  19.071   4.147  1.00  0.00           N
ATOM   4097  CA  PHE A 413     -16.491  19.904   3.804  1.00  0.00           C
ATOM   4098  C   PHE A 413     -16.731  21.058   4.810  1.00  0.00           C
ATOM   4099  O   PHE A 413     -16.928  22.245   4.508  1.00  0.00           O
ATOM   4100  CB  PHE A 413     -17.810  19.118   3.734  1.00  0.00           C
ATOM   4101  CG  PHE A 413     -18.935  19.884   3.123  1.00  0.00           C
ATOM   4102  CD1 PHE A 413     -20.164  20.139   3.748  1.00  0.00           C
ATOM   4103  CD2 PHE A 413     -18.732  20.325   1.780  1.00  0.00           C
ATOM   4104  CE1 PHE A 413     -21.252  20.670   3.085  1.00  0.00           C
ATOM   4105  CE2 PHE A 413     -19.851  20.936   1.138  1.00  0.00           C
ATOM   4106  CZ  PHE A 413     -21.032  21.132   1.782  1.00  0.00           C
ATOM   4107  HN  PHE A 413     -15.523  18.093   4.264  1.00  0.00           H
ATOM   4108  HA  PHE A 413     -16.303  20.407   2.868  1.00  0.00           H
ATOM   4109  HB1 PHE A 413     -18.084  18.847   4.776  1.00  0.00           H
ATOM   4110  HB2 PHE A 413     -17.692  18.194   3.129  1.00  0.00           H
ATOM   4111  HD1 PHE A 413     -20.312  19.784   4.756  1.00  0.00           H
ATOM   4112  HD2 PHE A 413     -17.833  20.187   1.198  1.00  0.00           H
ATOM   4113  HE1 PHE A 413     -22.201  20.694   3.598  1.00  0.00           H
ATOM   4114  HE2 PHE A 413     -19.737  21.409   0.174  1.00  0.00           H
ATOM   4115  HZ  PHE A 413     -21.870  21.523   1.223  1.00  0.00           H
ATOM   4116  N   MET A 414     -16.745  20.737   6.127  1.00  0.00           N
ATOM   4117  CA  MET A 414     -17.067  21.692   7.227  1.00  0.00           C
ATOM   4118  C   MET A 414     -16.092  22.862   7.315  1.00  0.00           C
ATOM   4119  O   MET A 414     -16.507  24.016   7.355  1.00  0.00           O
ATOM   4120  CB  MET A 414     -17.335  21.023   8.546  1.00  0.00           C
ATOM   4121  CG  MET A 414     -18.728  20.545   8.728  1.00  0.00           C
ATOM   4122  SD  MET A 414     -19.246  20.115  10.273  1.00  0.00           S
ATOM   4123  CE  MET A 414     -18.073  18.706  10.521  1.00  0.00           C
ATOM   4124  HN  MET A 414     -16.610  19.791   6.411  1.00  0.00           H
ATOM   4125  HA  MET A 414     -17.995  22.205   7.019  1.00  0.00           H
ATOM   4126  HB1 MET A 414     -17.066  21.659   9.416  1.00  0.00           H
ATOM   4127  HB2 MET A 414     -16.723  20.098   8.618  1.00  0.00           H
ATOM   4128  HG1 MET A 414     -18.919  19.687   8.048  1.00  0.00           H
ATOM   4129  HG2 MET A 414     -19.472  21.258   8.310  1.00  0.00           H
ATOM   4130  HE1 MET A 414     -18.323  18.082  11.405  1.00  0.00           H
ATOM   4131  HE2 MET A 414     -17.016  19.009  10.686  1.00  0.00           H
ATOM   4132  HE3 MET A 414     -18.098  17.975   9.686  1.00  0.00           H
ATOM   4133  N   ILE A 415     -14.817  22.530   7.197  1.00  0.00           N
ATOM   4134  CA  ILE A 415     -13.645  23.421   7.071  1.00  0.00           C
ATOM   4135  C   ILE A 415     -13.722  24.293   5.814  1.00  0.00           C
ATOM   4136  O   ILE A 415     -13.513  25.528   5.798  1.00  0.00           O
ATOM   4137  CB  ILE A 415     -12.305  22.768   7.143  1.00  0.00           C
ATOM   4138  CG1 ILE A 415     -12.191  21.911   8.423  1.00  0.00           C
ATOM   4139  CG2 ILE A 415     -11.078  23.747   6.948  1.00  0.00           C
ATOM   4140  CD  ILE A 415     -12.177  22.634   9.836  1.00  0.00           C
ATOM   4141  HN  ILE A 415     -14.686  21.543   7.163  1.00  0.00           H
ATOM   4142  HA  ILE A 415     -13.769  24.147   7.860  1.00  0.00           H
ATOM   4143  HB  ILE A 415     -12.340  21.993   6.349  1.00  0.00           H
ATOM   4144 1HG1 ILE A 415     -11.250  21.323   8.356  1.00  0.00           H
ATOM   4145 2HG1 ILE A 415     -13.065  21.227   8.404  1.00  0.00           H
ATOM   4146 1HG2 ILE A 415     -11.090  24.652   7.594  1.00  0.00           H
ATOM   4147 2HG2 ILE A 415     -10.970  24.065   5.890  1.00  0.00           H
ATOM   4148 3HG2 ILE A 415     -10.141  23.246   7.272  1.00  0.00           H
ATOM   4149  HD1 ILE A 415     -12.056  21.864  10.627  1.00  0.00           H
ATOM   4150  HD2 ILE A 415     -13.180  23.101   9.932  1.00  0.00           H
ATOM   4151  HD3 ILE A 415     -11.345  23.371   9.851  1.00  0.00           H
ATOM   4152  N   ARG A 416     -14.039  23.786   4.613  1.00  0.00           N
ATOM   4153  CA  ARG A 416     -13.985  24.542   3.409  1.00  0.00           C
ATOM   4154  C   ARG A 416     -14.977  25.683   3.379  1.00  0.00           C
ATOM   4155  O   ARG A 416     -14.679  26.780   2.966  1.00  0.00           O
ATOM   4156  CB  ARG A 416     -14.078  23.627   2.128  1.00  0.00           C
ATOM   4157  CG  ARG A 416     -12.790  22.830   1.853  1.00  0.00           C
ATOM   4158  CD  ARG A 416     -12.926  21.659   0.898  1.00  0.00           C
ATOM   4159  NE  ARG A 416     -11.568  21.227   0.595  1.00  0.00           N
ATOM   4160  CZ  ARG A 416     -11.232  20.151  -0.093  1.00  0.00           C
ATOM   4161  NH1 ARG A 416     -12.143  19.385  -0.651  1.00  0.00           N
ATOM   4162  NH2 ARG A 416      -9.967  19.840  -0.339  1.00  0.00           N
ATOM   4163  HN  ARG A 416     -14.175  22.799   4.580  1.00  0.00           H
ATOM   4164  HA  ARG A 416     -13.009  25.002   3.398  1.00  0.00           H
ATOM   4165  HB1 ARG A 416     -14.314  24.214   1.216  1.00  0.00           H
ATOM   4166  HB2 ARG A 416     -14.859  22.848   2.254  1.00  0.00           H
ATOM   4167  HG1 ARG A 416     -12.423  22.395   2.807  1.00  0.00           H
ATOM   4168  HG2 ARG A 416     -12.115  23.654   1.537  1.00  0.00           H
ATOM   4169  HD1 ARG A 416     -13.306  22.016  -0.083  1.00  0.00           H
ATOM   4170  HD2 ARG A 416     -13.415  20.729   1.256  1.00  0.00           H
ATOM   4171  HE  ARG A 416     -10.887  21.959   0.601  1.00  0.00           H
ATOM   4172 1HH1 ARG A 416     -11.836  18.990  -1.516  1.00  0.00           H
ATOM   4173 2HH1 ARG A 416     -13.108  19.648  -0.655  1.00  0.00           H
ATOM   4174 1HH2 ARG A 416      -9.288  20.343   0.196  1.00  0.00           H
ATOM   4175 2HH2 ARG A 416      -9.738  18.898  -0.586  1.00  0.00           H
ATOM   4176  N   ILE A 417     -16.195  25.423   3.889  1.00  0.00           N
ATOM   4177  CA  ILE A 417     -17.311  26.328   3.996  1.00  0.00           C
ATOM   4178  C   ILE A 417     -17.091  27.429   4.924  1.00  0.00           C
ATOM   4179  O   ILE A 417     -17.404  28.597   4.725  1.00  0.00           O
ATOM   4180  CB  ILE A 417     -18.656  25.673   4.263  1.00  0.00           C
ATOM   4181  CG1 ILE A 417     -18.970  24.659   3.044  1.00  0.00           C
ATOM   4182  CG2 ILE A 417     -19.786  26.671   4.494  1.00  0.00           C
ATOM   4183  CD  ILE A 417     -18.909  25.137   1.575  1.00  0.00           C
ATOM   4184  HN  ILE A 417     -16.359  24.538   4.318  1.00  0.00           H
ATOM   4185  HA  ILE A 417     -17.352  26.764   3.008  1.00  0.00           H
ATOM   4186  HB  ILE A 417     -18.686  25.072   5.198  1.00  0.00           H
ATOM   4187 1HG1 ILE A 417     -19.929  24.161   3.301  1.00  0.00           H
ATOM   4188 2HG1 ILE A 417     -18.321  23.758   3.011  1.00  0.00           H
ATOM   4189 1HG2 ILE A 417     -19.832  27.305   3.582  1.00  0.00           H
ATOM   4190 2HG2 ILE A 417     -19.611  27.385   5.328  1.00  0.00           H
ATOM   4191 3HG2 ILE A 417     -20.687  26.025   4.579  1.00  0.00           H
ATOM   4192  HD1 ILE A 417     -19.671  24.621   0.951  1.00  0.00           H
ATOM   4193  HD2 ILE A 417     -17.917  25.062   1.080  1.00  0.00           H
ATOM   4194  HD3 ILE A 417     -19.204  26.207   1.625  1.00  0.00           H
ATOM   4195  N   GLY A 418     -16.565  27.015   6.089  1.00  0.00           N
ATOM   4196  CA  GLY A 418     -16.039  27.924   7.111  1.00  0.00           C
ATOM   4197  C   GLY A 418     -14.903  28.817   6.638  1.00  0.00           C
ATOM   4198  O   GLY A 418     -14.883  30.049   6.854  1.00  0.00           O
ATOM   4199  HN  GLY A 418     -16.762  26.073   6.348  1.00  0.00           H
ATOM   4200  HA1 GLY A 418     -15.603  27.416   7.958  1.00  0.00           H
ATOM   4201  HA2 GLY A 418     -16.782  28.579   7.540  1.00  0.00           H
ATOM   4202  N   VAL A 419     -13.951  28.264   5.871  1.00  0.00           N
ATOM   4203  CA  VAL A 419     -12.922  29.124   5.215  1.00  0.00           C
ATOM   4204  C   VAL A 419     -13.497  30.115   4.212  1.00  0.00           C
ATOM   4205  O   VAL A 419     -13.327  31.333   4.261  1.00  0.00           O
ATOM   4206  CB  VAL A 419     -11.868  28.217   4.656  1.00  0.00           C
ATOM   4207  CG1 VAL A 419     -10.964  28.796   3.579  1.00  0.00           C
ATOM   4208  CG2 VAL A 419     -10.942  27.618   5.807  1.00  0.00           C
ATOM   4209  HN  VAL A 419     -13.875  27.292   5.656  1.00  0.00           H
ATOM   4210  HA  VAL A 419     -12.533  29.778   5.981  1.00  0.00           H
ATOM   4211  HB  VAL A 419     -12.404  27.379   4.160  1.00  0.00           H
ATOM   4212 1HG1 VAL A 419     -11.420  29.061   2.601  1.00  0.00           H
ATOM   4213 2HG1 VAL A 419     -10.247  27.994   3.303  1.00  0.00           H
ATOM   4214 3HG1 VAL A 419     -10.378  29.667   3.942  1.00  0.00           H
ATOM   4215 1HG2 VAL A 419     -11.533  27.230   6.663  1.00  0.00           H
ATOM   4216 2HG2 VAL A 419     -10.265  28.406   6.203  1.00  0.00           H
ATOM   4217 3HG2 VAL A 419     -10.212  26.833   5.515  1.00  0.00           H
ATOM   4218  N   PHE A 420     -14.278  29.612   3.224  1.00  0.00           N
ATOM   4219  CA  PHE A 420     -14.976  30.336   2.173  1.00  0.00           C
ATOM   4220  C   PHE A 420     -15.967  31.373   2.616  1.00  0.00           C
ATOM   4221  O   PHE A 420     -15.920  32.524   2.189  1.00  0.00           O
ATOM   4222  CB  PHE A 420     -15.660  29.297   1.191  1.00  0.00           C
ATOM   4223  CG  PHE A 420     -16.625  29.950   0.285  1.00  0.00           C
ATOM   4224  CD1 PHE A 420     -18.029  30.206   0.446  1.00  0.00           C
ATOM   4225  CD2 PHE A 420     -16.034  30.218  -0.920  1.00  0.00           C
ATOM   4226  CE1 PHE A 420     -18.772  30.805  -0.573  1.00  0.00           C
ATOM   4227  CE2 PHE A 420     -16.788  30.747  -1.983  1.00  0.00           C
ATOM   4228  CZ  PHE A 420     -18.171  31.167  -1.764  1.00  0.00           C
ATOM   4229  HN  PHE A 420     -14.293  28.623   3.104  1.00  0.00           H
ATOM   4230  HA  PHE A 420     -14.271  30.887   1.568  1.00  0.00           H
ATOM   4231  HB1 PHE A 420     -16.273  28.640   1.845  1.00  0.00           H
ATOM   4232  HB2 PHE A 420     -14.985  28.618   0.628  1.00  0.00           H
ATOM   4233  HD1 PHE A 420     -18.342  30.011   1.461  1.00  0.00           H
ATOM   4234  HD2 PHE A 420     -15.016  30.009  -1.212  1.00  0.00           H
ATOM   4235  HE1 PHE A 420     -19.798  31.111  -0.429  1.00  0.00           H
ATOM   4236  HE2 PHE A 420     -16.239  31.042  -2.866  1.00  0.00           H
ATOM   4237  HZ  PHE A 420     -18.631  31.585  -2.647  1.00  0.00           H
ATOM   4238  N   SER A 421     -16.856  31.041   3.566  1.00  0.00           N
ATOM   4239  CA  SER A 421     -17.738  31.993   4.177  1.00  0.00           C
ATOM   4240  C   SER A 421     -17.039  33.041   4.944  1.00  0.00           C
ATOM   4241  O   SER A 421     -17.345  34.215   4.833  1.00  0.00           O
ATOM   4242  CB  SER A 421     -18.835  31.413   5.188  1.00  0.00           C
ATOM   4243  OG  SER A 421     -19.566  30.386   4.516  1.00  0.00           O
ATOM   4244  HN  SER A 421     -16.835  30.136   3.982  1.00  0.00           H
ATOM   4245  HA  SER A 421     -18.244  32.565   3.414  1.00  0.00           H
ATOM   4246  HB1 SER A 421     -19.499  32.272   5.421  1.00  0.00           H
ATOM   4247  HB2 SER A 421     -18.452  30.958   6.127  1.00  0.00           H
ATOM   4248  HG1 SER A 421     -19.019  29.616   4.346  1.00  0.00           H
ATOM   4249  N   GLY A 422     -16.082  32.687   5.772  1.00  0.00           N
ATOM   4250  CA  GLY A 422     -15.381  33.628   6.664  1.00  0.00           C
ATOM   4251  C   GLY A 422     -14.580  34.659   5.885  1.00  0.00           C
ATOM   4252  O   GLY A 422     -14.482  35.832   6.206  1.00  0.00           O
ATOM   4253  HN  GLY A 422     -15.819  31.726   5.812  1.00  0.00           H
ATOM   4254  HA1 GLY A 422     -14.598  33.011   7.078  1.00  0.00           H
ATOM   4255  HA2 GLY A 422     -16.059  34.149   7.326  1.00  0.00           H
ATOM   4256  N   LEU A 423     -13.922  34.253   4.734  1.00  0.00           N
ATOM   4257  CA  LEU A 423     -13.185  35.057   3.730  1.00  0.00           C
ATOM   4258  C   LEU A 423     -13.978  36.085   3.020  1.00  0.00           C
ATOM   4259  O   LEU A 423     -13.699  37.266   2.907  1.00  0.00           O
ATOM   4260  CB  LEU A 423     -12.574  34.010   2.758  1.00  0.00           C
ATOM   4261  CG  LEU A 423     -11.803  34.555   1.534  1.00  0.00           C
ATOM   4262  CD1 LEU A 423     -10.425  35.044   1.883  1.00  0.00           C
ATOM   4263  CD2 LEU A 423     -11.546  33.437   0.561  1.00  0.00           C
ATOM   4264  HN  LEU A 423     -14.064  33.317   4.420  1.00  0.00           H
ATOM   4265  HA  LEU A 423     -12.425  35.604   4.269  1.00  0.00           H
ATOM   4266  HB1 LEU A 423     -13.309  33.318   2.294  1.00  0.00           H
ATOM   4267  HB2 LEU A 423     -11.880  33.331   3.299  1.00  0.00           H
ATOM   4268  HG  LEU A 423     -12.391  35.291   0.945  1.00  0.00           H
ATOM   4269 1HD1 LEU A 423     -10.300  35.964   2.493  1.00  0.00           H
ATOM   4270 2HD1 LEU A 423      -9.776  35.276   1.012  1.00  0.00           H
ATOM   4271 3HD1 LEU A 423      -9.822  34.290   2.431  1.00  0.00           H
ATOM   4272 1HD2 LEU A 423     -10.832  33.831  -0.193  1.00  0.00           H
ATOM   4273 2HD2 LEU A 423     -12.484  32.958   0.206  1.00  0.00           H
ATOM   4274 3HD2 LEU A 423     -11.074  32.624   1.153  1.00  0.00           H
ATOM   4275  N   TYR A 424     -15.156  35.637   2.499  1.00  0.00           N
ATOM   4276  CA  TYR A 424     -16.238  36.527   1.991  1.00  0.00           C
ATOM   4277  C   TYR A 424     -16.807  37.449   2.991  1.00  0.00           C
ATOM   4278  O   TYR A 424     -16.890  38.704   2.799  1.00  0.00           O
ATOM   4279  CB  TYR A 424     -17.294  35.627   1.227  1.00  0.00           C
ATOM   4280  CG  TYR A 424     -18.441  36.470   0.753  1.00  0.00           C
ATOM   4281  CD1 TYR A 424     -18.308  37.261  -0.471  1.00  0.00           C
ATOM   4282  CD2 TYR A 424     -19.653  36.507   1.444  1.00  0.00           C
ATOM   4283  CE1 TYR A 424     -19.290  38.178  -0.731  1.00  0.00           C
ATOM   4284  CE2 TYR A 424     -20.638  37.495   1.125  1.00  0.00           C
ATOM   4285  CZ  TYR A 424     -20.449  38.254   0.040  1.00  0.00           C
ATOM   4286  OH  TYR A 424     -21.430  39.309  -0.266  1.00  0.00           O
ATOM   4287  HN  TYR A 424     -15.355  34.664   2.401  1.00  0.00           H
ATOM   4288  HA  TYR A 424     -15.734  37.163   1.280  1.00  0.00           H
ATOM   4289  HB1 TYR A 424     -17.683  34.872   1.944  1.00  0.00           H
ATOM   4290  HB2 TYR A 424     -16.796  35.014   0.447  1.00  0.00           H
ATOM   4291  HD1 TYR A 424     -17.435  37.052  -1.071  1.00  0.00           H
ATOM   4292  HD2 TYR A 424     -19.608  36.038   2.416  1.00  0.00           H
ATOM   4293  HE1 TYR A 424     -19.260  38.889  -1.544  1.00  0.00           H
ATOM   4294  HE2 TYR A 424     -21.454  37.640   1.817  1.00  0.00           H
ATOM   4295  HH  TYR A 424     -21.041  39.748  -1.027  1.00  0.00           H
ATOM   4296  N   LEU A 425     -17.153  36.953   4.213  1.00  0.00           N
ATOM   4297  CA  LEU A 425     -17.796  37.803   5.228  1.00  0.00           C
ATOM   4298  C   LEU A 425     -16.902  38.927   5.896  1.00  0.00           C
ATOM   4299  O   LEU A 425     -17.304  40.058   6.128  1.00  0.00           O
ATOM   4300  CB  LEU A 425     -18.535  36.985   6.345  1.00  0.00           C
ATOM   4301  CG  LEU A 425     -19.826  36.347   5.859  1.00  0.00           C
ATOM   4302  CD1 LEU A 425     -20.579  35.438   6.816  1.00  0.00           C
ATOM   4303  CD2 LEU A 425     -20.819  37.470   5.386  1.00  0.00           C
ATOM   4304  HN  LEU A 425     -17.265  35.971   4.345  1.00  0.00           H
ATOM   4305  HA  LEU A 425     -18.515  38.455   4.755  1.00  0.00           H
ATOM   4306  HB1 LEU A 425     -18.843  37.690   7.146  1.00  0.00           H
ATOM   4307  HB2 LEU A 425     -17.890  36.221   6.832  1.00  0.00           H
ATOM   4308  HG  LEU A 425     -19.609  35.760   4.940  1.00  0.00           H
ATOM   4309 1HD1 LEU A 425     -20.753  35.999   7.758  1.00  0.00           H
ATOM   4310 2HD1 LEU A 425     -20.001  34.505   6.993  1.00  0.00           H
ATOM   4311 3HD1 LEU A 425     -21.606  35.183   6.482  1.00  0.00           H
ATOM   4312 1HD2 LEU A 425     -21.684  36.893   4.995  1.00  0.00           H
ATOM   4313 2HD2 LEU A 425     -20.358  37.957   4.501  1.00  0.00           H
ATOM   4314 3HD2 LEU A 425     -21.046  38.116   6.261  1.00  0.00           H
ATOM   4315  N   VAL A 426     -15.596  38.558   6.240  1.00  0.00           N
ATOM   4316  CA  VAL A 426     -14.688  39.562   6.776  1.00  0.00           C
ATOM   4317  C   VAL A 426     -14.590  40.898   6.078  1.00  0.00           C
ATOM   4318  O   VAL A 426     -14.752  41.907   6.778  1.00  0.00           O
ATOM   4319  CB  VAL A 426     -13.370  38.953   7.180  1.00  0.00           C
ATOM   4320  CG1 VAL A 426     -12.251  39.962   7.483  1.00  0.00           C
ATOM   4321  CG2 VAL A 426     -13.486  38.071   8.396  1.00  0.00           C
ATOM   4322  HN  VAL A 426     -15.320  37.604   6.156  1.00  0.00           H
ATOM   4323  HA  VAL A 426     -15.136  39.820   7.724  1.00  0.00           H
ATOM   4324  HB  VAL A 426     -12.950  38.208   6.470  1.00  0.00           H
ATOM   4325 1HG1 VAL A 426     -12.087  40.701   6.670  1.00  0.00           H
ATOM   4326 2HG1 VAL A 426     -11.312  39.416   7.717  1.00  0.00           H
ATOM   4327 3HG1 VAL A 426     -12.483  40.503   8.425  1.00  0.00           H
ATOM   4328 1HG2 VAL A 426     -14.035  37.129   8.187  1.00  0.00           H
ATOM   4329 2HG2 VAL A 426     -13.783  38.567   9.345  1.00  0.00           H
ATOM   4330 3HG2 VAL A 426     -12.447  37.726   8.590  1.00  0.00           H
ATOM   4331  N   PRO A 427     -14.483  41.091   4.767  1.00  0.00           N
ATOM   4332  CA  PRO A 427     -14.648  42.378   4.113  1.00  0.00           C
ATOM   4333  C   PRO A 427     -15.968  43.006   4.152  1.00  0.00           C
ATOM   4334  O   PRO A 427     -16.143  44.213   4.222  1.00  0.00           O
ATOM   4335  CB  PRO A 427     -14.347  42.101   2.672  1.00  0.00           C
ATOM   4336  CG  PRO A 427     -13.394  40.958   2.673  1.00  0.00           C
ATOM   4337  CD  PRO A 427     -13.966  40.127   3.801  1.00  0.00           C
ATOM   4338  HA  PRO A 427     -13.870  43.053   4.438  1.00  0.00           H
ATOM   4339  HB1 PRO A 427     -13.790  42.961   2.242  1.00  0.00           H
ATOM   4340  HB2 PRO A 427     -15.253  41.944   2.049  1.00  0.00           H
ATOM   4341  HG1 PRO A 427     -13.309  40.349   1.747  1.00  0.00           H
ATOM   4342  HG2 PRO A 427     -12.366  41.185   3.027  1.00  0.00           H
ATOM   4343  HD1 PRO A 427     -14.883  39.581   3.495  1.00  0.00           H
ATOM   4344  HD2 PRO A 427     -13.223  39.491   4.327  1.00  0.00           H
ATOM   4345  N   LEU A 428     -16.998  42.204   4.101  1.00  0.00           N
ATOM   4346  CA  LEU A 428     -18.334  42.716   4.032  1.00  0.00           C
ATOM   4347  C   LEU A 428     -18.828  43.320   5.289  1.00  0.00           C
ATOM   4348  O   LEU A 428     -19.586  44.299   5.226  1.00  0.00           O
ATOM   4349  CB  LEU A 428     -19.275  41.536   3.462  1.00  0.00           C
ATOM   4350  CG  LEU A 428     -20.677  41.992   3.145  1.00  0.00           C
ATOM   4351  CD1 LEU A 428     -20.670  42.771   1.914  1.00  0.00           C
ATOM   4352  CD2 LEU A 428     -21.697  40.805   2.859  1.00  0.00           C
ATOM   4353  HN  LEU A 428     -16.872  41.217   4.159  1.00  0.00           H
ATOM   4354  HA  LEU A 428     -18.232  43.601   3.420  1.00  0.00           H
ATOM   4355  HB1 LEU A 428     -19.339  40.744   4.238  1.00  0.00           H
ATOM   4356  HB2 LEU A 428     -18.759  41.162   2.551  1.00  0.00           H
ATOM   4357  HG  LEU A 428     -21.105  42.558   3.999  1.00  0.00           H
ATOM   4358 1HD1 LEU A 428     -20.441  42.126   1.039  1.00  0.00           H
ATOM   4359 2HD1 LEU A 428     -20.043  43.687   1.977  1.00  0.00           H
ATOM   4360 3HD1 LEU A 428     -21.634  43.309   1.791  1.00  0.00           H
ATOM   4361 1HD2 LEU A 428     -22.667  41.259   2.561  1.00  0.00           H
ATOM   4362 2HD2 LEU A 428     -21.803  40.110   3.720  1.00  0.00           H
ATOM   4363 3HD2 LEU A 428     -21.393  40.189   1.987  1.00  0.00           H
ATOM   4364  N   VAL A 429     -18.525  42.752   6.467  1.00  0.00           N
ATOM   4365  CA  VAL A 429     -18.711  43.305   7.808  1.00  0.00           C
ATOM   4366  C   VAL A 429     -17.966  44.586   7.949  1.00  0.00           C
ATOM   4367  O   VAL A 429     -18.475  45.642   8.295  1.00  0.00           O
ATOM   4368  CB  VAL A 429     -18.424  42.427   8.980  1.00  0.00           C
ATOM   4369  CG1 VAL A 429     -18.844  43.075  10.357  1.00  0.00           C
ATOM   4370  CG2 VAL A 429     -19.286  41.118   8.801  1.00  0.00           C
ATOM   4371  HN  VAL A 429     -18.162  41.824   6.451  1.00  0.00           H
ATOM   4372  HA  VAL A 429     -19.787  43.403   7.833  1.00  0.00           H
ATOM   4373  HB  VAL A 429     -17.420  41.982   9.139  1.00  0.00           H
ATOM   4374 1HG1 VAL A 429     -18.276  44.019  10.494  1.00  0.00           H
ATOM   4375 2HG1 VAL A 429     -18.602  42.403  11.209  1.00  0.00           H
ATOM   4376 3HG1 VAL A 429     -19.935  43.279  10.406  1.00  0.00           H
ATOM   4377 1HG2 VAL A 429     -20.379  41.304   8.716  1.00  0.00           H
ATOM   4378 2HG2 VAL A 429     -19.237  40.477   9.708  1.00  0.00           H
ATOM   4379 3HG2 VAL A 429     -19.052  40.547   7.879  1.00  0.00           H
ATOM   4380  N   THR A 430     -16.699  44.571   7.520  1.00  0.00           N
ATOM   4381  CA  THR A 430     -15.838  45.738   7.397  1.00  0.00           C
ATOM   4382  C   THR A 430     -16.330  46.849   6.563  1.00  0.00           C
ATOM   4383  O   THR A 430     -16.359  47.987   6.991  1.00  0.00           O
ATOM   4384  CB  THR A 430     -14.406  45.421   6.959  1.00  0.00           C
ATOM   4385  CG2 THR A 430     -13.529  46.581   7.213  1.00  0.00           C
ATOM   4386  OG1 THR A 430     -13.867  44.337   7.715  1.00  0.00           O
ATOM   4387  HN  THR A 430     -16.393  43.656   7.267  1.00  0.00           H
ATOM   4388  HA  THR A 430     -15.695  46.101   8.404  1.00  0.00           H
ATOM   4389  HB  THR A 430     -14.385  45.155   5.880  1.00  0.00           H
ATOM   4390  HG1 THR A 430     -14.229  43.476   7.492  1.00  0.00           H
ATOM   4391 1HG2 THR A 430     -13.632  46.985   8.243  1.00  0.00           H
ATOM   4392 2HG2 THR A 430     -13.738  47.461   6.569  1.00  0.00           H
ATOM   4393 3HG2 THR A 430     -12.460  46.306   7.091  1.00  0.00           H
ATOM   4394  N   LEU A 431     -16.953  46.619   5.363  1.00  0.00           N
ATOM   4395  CA  LEU A 431     -17.671  47.601   4.680  1.00  0.00           C
ATOM   4396  C   LEU A 431     -18.838  48.351   5.402  1.00  0.00           C
ATOM   4397  O   LEU A 431     -18.760  49.563   5.629  1.00  0.00           O
ATOM   4398  CB  LEU A 431     -18.268  47.116   3.378  1.00  0.00           C
ATOM   4399  CG  LEU A 431     -17.202  46.743   2.333  1.00  0.00           C
ATOM   4400  CD1 LEU A 431     -17.857  45.947   1.179  1.00  0.00           C
ATOM   4401  CD2 LEU A 431     -16.328  47.871   1.815  1.00  0.00           C
ATOM   4402  HN  LEU A 431     -16.943  45.761   4.857  1.00  0.00           H
ATOM   4403  HA  LEU A 431     -16.975  48.358   4.348  1.00  0.00           H
ATOM   4404  HB1 LEU A 431     -18.914  47.827   2.821  1.00  0.00           H
ATOM   4405  HB2 LEU A 431     -18.847  46.189   3.586  1.00  0.00           H
ATOM   4406  HG  LEU A 431     -16.512  45.967   2.728  1.00  0.00           H
ATOM   4407 1HD1 LEU A 431     -18.531  46.522   0.508  1.00  0.00           H
ATOM   4408 2HD1 LEU A 431     -18.473  45.172   1.685  1.00  0.00           H
ATOM   4409 3HD1 LEU A 431     -17.041  45.562   0.532  1.00  0.00           H
ATOM   4410 1HD2 LEU A 431     -15.638  48.332   2.555  1.00  0.00           H
ATOM   4411 2HD2 LEU A 431     -16.957  48.717   1.464  1.00  0.00           H
ATOM   4412 3HD2 LEU A 431     -15.723  47.446   0.987  1.00  0.00           H
ATOM   4413  N   LEU A 432     -19.768  47.634   6.120  1.00  0.00           N
ATOM   4414  CA  LEU A 432     -20.721  48.224   6.982  1.00  0.00           C
ATOM   4415  C   LEU A 432     -20.048  49.014   8.158  1.00  0.00           C
ATOM   4416  O   LEU A 432     -20.465  50.114   8.606  1.00  0.00           O
ATOM   4417  CB  LEU A 432     -21.652  47.082   7.553  1.00  0.00           C
ATOM   4418  CG  LEU A 432     -22.446  46.246   6.565  1.00  0.00           C
ATOM   4419  CD1 LEU A 432     -23.060  44.972   7.211  1.00  0.00           C
ATOM   4420  CD2 LEU A 432     -23.530  47.049   5.762  1.00  0.00           C
ATOM   4421  HN  LEU A 432     -19.869  46.653   5.976  1.00  0.00           H
ATOM   4422  HA  LEU A 432     -21.371  48.928   6.484  1.00  0.00           H
ATOM   4423  HB1 LEU A 432     -22.307  47.456   8.368  1.00  0.00           H
ATOM   4424  HB2 LEU A 432     -20.935  46.389   8.044  1.00  0.00           H
ATOM   4425  HG  LEU A 432     -21.729  45.899   5.790  1.00  0.00           H
ATOM   4426 1HD1 LEU A 432     -23.473  44.387   6.360  1.00  0.00           H
ATOM   4427 2HD1 LEU A 432     -23.845  45.199   7.964  1.00  0.00           H
ATOM   4428 3HD1 LEU A 432     -22.400  44.229   7.706  1.00  0.00           H
ATOM   4429 1HD2 LEU A 432     -24.309  47.444   6.449  1.00  0.00           H
ATOM   4430 2HD2 LEU A 432     -24.140  46.305   5.208  1.00  0.00           H
ATOM   4431 3HD2 LEU A 432     -23.103  47.915   5.212  1.00  0.00           H
ATOM   4432  N   GLY A 433     -18.906  48.485   8.726  1.00  0.00           N
ATOM   4433  CA  GLY A 433     -18.014  49.069   9.701  1.00  0.00           C
ATOM   4434  C   GLY A 433     -17.484  50.400   9.268  1.00  0.00           C
ATOM   4435  O   GLY A 433     -17.447  51.291  10.087  1.00  0.00           O
ATOM   4436  HN  GLY A 433     -18.677  47.562   8.425  1.00  0.00           H
ATOM   4437  HA1 GLY A 433     -17.141  48.454   9.865  1.00  0.00           H
ATOM   4438  HA2 GLY A 433     -18.538  49.223  10.632  1.00  0.00           H
ATOM   4439  N   CYS A 434     -16.922  50.447   8.055  1.00  0.00           N
ATOM   4440  CA  CYS A 434     -16.573  51.638   7.267  1.00  0.00           C
ATOM   4441  C   CYS A 434     -17.665  52.629   7.038  1.00  0.00           C
ATOM   4442  O   CYS A 434     -17.438  53.820   7.088  1.00  0.00           O
ATOM   4443  CB  CYS A 434     -15.851  51.307   5.967  1.00  0.00           C
ATOM   4444  SG  CYS A 434     -14.411  50.323   6.376  1.00  0.00           S
ATOM   4445  HN  CYS A 434     -16.802  49.513   7.728  1.00  0.00           H
ATOM   4446  HA  CYS A 434     -15.824  52.229   7.773  1.00  0.00           H
ATOM   4447  HB1 CYS A 434     -15.562  52.103   5.248  1.00  0.00           H
ATOM   4448  HB2 CYS A 434     -16.558  50.598   5.485  1.00  0.00           H
ATOM   4449  HG1 CYS A 434     -15.002  49.217   6.803  1.00  0.00           H
ATOM   4450  N   TYR A 435     -18.908  52.128   6.795  1.00  0.00           N
ATOM   4451  CA  TYR A 435     -20.053  52.972   6.620  1.00  0.00           C
ATOM   4452  C   TYR A 435     -20.325  53.831   7.841  1.00  0.00           C
ATOM   4453  O   TYR A 435     -20.458  55.058   7.849  1.00  0.00           O
ATOM   4454  CB  TYR A 435     -21.378  52.134   6.061  1.00  0.00           C
ATOM   4455  CG  TYR A 435     -22.626  52.942   5.855  1.00  0.00           C
ATOM   4456  CD1 TYR A 435     -23.404  53.414   6.942  1.00  0.00           C
ATOM   4457  CD2 TYR A 435     -23.074  53.131   4.539  1.00  0.00           C
ATOM   4458  CE1 TYR A 435     -24.578  54.117   6.694  1.00  0.00           C
ATOM   4459  CE2 TYR A 435     -24.235  53.829   4.320  1.00  0.00           C
ATOM   4460  CZ  TYR A 435     -25.065  54.414   5.351  1.00  0.00           C
ATOM   4461  OH  TYR A 435     -26.221  55.191   5.030  1.00  0.00           O
ATOM   4462  HN  TYR A 435     -19.043  51.172   6.546  1.00  0.00           H
ATOM   4463  HA  TYR A 435     -19.800  53.612   5.786  1.00  0.00           H
ATOM   4464  HB1 TYR A 435     -21.587  51.257   6.712  1.00  0.00           H
ATOM   4465  HB2 TYR A 435     -21.041  51.712   5.090  1.00  0.00           H
ATOM   4466  HD1 TYR A 435     -23.024  53.286   7.944  1.00  0.00           H
ATOM   4467  HD2 TYR A 435     -22.401  52.889   3.731  1.00  0.00           H
ATOM   4468  HE1 TYR A 435     -25.137  54.377   7.581  1.00  0.00           H
ATOM   4469  HE2 TYR A 435     -24.450  54.075   3.290  1.00  0.00           H
ATOM   4470  HH  TYR A 435     -26.420  54.897   4.137  1.00  0.00           H
ATOM   4471  N   VAL A 436     -20.458  53.199   8.990  1.00  0.00           N
ATOM   4472  CA  VAL A 436     -20.758  53.731  10.323  1.00  0.00           C
ATOM   4473  C   VAL A 436     -19.651  54.684  10.611  1.00  0.00           C
ATOM   4474  O   VAL A 436     -19.789  55.810  10.923  1.00  0.00           O
ATOM   4475  CB  VAL A 436     -20.849  52.514  11.290  1.00  0.00           C
ATOM   4476  CG1 VAL A 436     -20.946  53.080  12.718  1.00  0.00           C
ATOM   4477  CG2 VAL A 436     -22.054  51.671  10.956  1.00  0.00           C
ATOM   4478  HN  VAL A 436     -20.163  52.248   8.944  1.00  0.00           H
ATOM   4479  HA  VAL A 436     -21.657  54.295  10.124  1.00  0.00           H
ATOM   4480  HB  VAL A 436     -19.897  51.953  11.177  1.00  0.00           H
ATOM   4481 1HG1 VAL A 436     -21.625  53.929  12.950  1.00  0.00           H
ATOM   4482 2HG1 VAL A 436     -19.925  53.334  13.075  1.00  0.00           H
ATOM   4483 3HG1 VAL A 436     -21.312  52.335  13.456  1.00  0.00           H
ATOM   4484 1HG2 VAL A 436     -21.993  51.285   9.916  1.00  0.00           H
ATOM   4485 2HG2 VAL A 436     -22.848  52.440  11.071  1.00  0.00           H
ATOM   4486 3HG2 VAL A 436     -22.229  50.739  11.534  1.00  0.00           H
ATOM   4487  N   TYR A 437     -18.391  54.242  10.413  1.00  0.00           N
ATOM   4488  CA  TYR A 437     -17.179  55.133  10.511  1.00  0.00           C
ATOM   4489  C   TYR A 437     -17.128  56.440   9.742  1.00  0.00           C
ATOM   4490  O   TYR A 437     -16.786  57.579  10.166  1.00  0.00           O
ATOM   4491  CB  TYR A 437     -15.945  54.187  10.214  1.00  0.00           C
ATOM   4492  CG  TYR A 437     -14.596  54.897  10.193  1.00  0.00           C
ATOM   4493  CD1 TYR A 437     -13.594  54.452   9.309  1.00  0.00           C
ATOM   4494  CD2 TYR A 437     -14.317  55.896  11.061  1.00  0.00           C
ATOM   4495  CE1 TYR A 437     -12.275  54.940   9.516  1.00  0.00           C
ATOM   4496  CE2 TYR A 437     -13.035  56.404  11.216  1.00  0.00           C
ATOM   4497  CZ  TYR A 437     -11.977  55.902  10.495  1.00  0.00           C
ATOM   4498  OH  TYR A 437     -10.715  56.350  10.881  1.00  0.00           O
ATOM   4499  HN  TYR A 437     -18.190  53.293  10.179  1.00  0.00           H
ATOM   4500  HA  TYR A 437     -17.114  55.396  11.556  1.00  0.00           H
ATOM   4501  HB1 TYR A 437     -15.902  53.765   9.188  1.00  0.00           H
ATOM   4502  HB2 TYR A 437     -15.855  53.341  10.929  1.00  0.00           H
ATOM   4503  HD1 TYR A 437     -13.780  53.526   8.786  1.00  0.00           H
ATOM   4504  HD2 TYR A 437     -15.083  56.233  11.745  1.00  0.00           H
ATOM   4505  HE1 TYR A 437     -11.455  54.366   9.113  1.00  0.00           H
ATOM   4506  HE2 TYR A 437     -12.857  57.152  11.974  1.00  0.00           H
ATOM   4507  HH  TYR A 437     -10.879  57.026  11.543  1.00  0.00           H
ATOM   4508  N   GLU A 438     -17.540  56.342   8.435  1.00  0.00           N
ATOM   4509  CA  GLU A 438     -17.859  57.521   7.642  1.00  0.00           C
ATOM   4510  C   GLU A 438     -18.978  58.404   8.166  1.00  0.00           C
ATOM   4511  O   GLU A 438     -18.841  59.630   8.184  1.00  0.00           O
ATOM   4512  CB  GLU A 438     -18.314  57.116   6.188  1.00  0.00           C
ATOM   4513  CG  GLU A 438     -17.924  58.198   5.164  1.00  0.00           C
ATOM   4514  CD  GLU A 438     -17.904  57.665   3.794  1.00  0.00           C
ATOM   4515  OE1 GLU A 438     -16.798  57.590   3.227  1.00  0.00           O
ATOM   4516  OE2 GLU A 438     -19.001  57.282   3.246  1.00  0.00           O
ATOM   4517  HN  GLU A 438     -17.714  55.428   8.077  1.00  0.00           H
ATOM   4518  HA  GLU A 438     -16.870  57.952   7.588  1.00  0.00           H
ATOM   4519  HB1 GLU A 438     -19.406  56.911   6.195  1.00  0.00           H
ATOM   4520  HB2 GLU A 438     -17.884  56.133   5.902  1.00  0.00           H
ATOM   4521  HG1 GLU A 438     -16.906  58.629   5.280  1.00  0.00           H
ATOM   4522  HG2 GLU A 438     -18.596  59.069   5.320  1.00  0.00           H
ATOM   4523  N   GLN A 439     -19.984  57.799   8.748  1.00  0.00           N
ATOM   4524  CA  GLN A 439     -21.096  58.647   9.385  1.00  0.00           C
ATOM   4525  C   GLN A 439     -20.622  59.441  10.651  1.00  0.00           C
ATOM   4526  O   GLN A 439     -20.983  60.547  10.900  1.00  0.00           O
ATOM   4527  CB  GLN A 439     -22.306  57.733   9.710  1.00  0.00           C
ATOM   4528  CG  GLN A 439     -23.049  57.000   8.614  1.00  0.00           C
ATOM   4529  CD  GLN A 439     -23.108  57.621   7.230  1.00  0.00           C
ATOM   4530  NE2 GLN A 439     -23.853  58.702   7.158  1.00  0.00           N
ATOM   4531  OE1 GLN A 439     -22.526  57.177   6.290  1.00  0.00           O
ATOM   4532  HN  GLN A 439     -19.974  56.804   8.816  1.00  0.00           H
ATOM   4533  HA  GLN A 439     -21.373  59.420   8.683  1.00  0.00           H
ATOM   4534  HB1 GLN A 439     -22.991  58.460  10.195  1.00  0.00           H
ATOM   4535  HB2 GLN A 439     -22.096  56.868  10.375  1.00  0.00           H
ATOM   4536  HG1 GLN A 439     -24.082  56.717   8.911  1.00  0.00           H
ATOM   4537  HG2 GLN A 439     -22.482  56.076   8.376  1.00  0.00           H
ATOM   4538 1HE2 GLN A 439     -23.742  59.202   6.300  1.00  0.00           H
ATOM   4539 2HE2 GLN A 439     -24.199  59.093   8.012  1.00  0.00           H
ATOM   4540  N   VAL A 440     -19.745  58.805  11.472  1.00  0.00           N
ATOM   4541  CA  VAL A 440     -18.954  59.415  12.506  1.00  0.00           C
ATOM   4542  C   VAL A 440     -18.072  60.571  12.000  1.00  0.00           C
ATOM   4543  O   VAL A 440     -18.189  61.678  12.418  1.00  0.00           O
ATOM   4544  CB  VAL A 440     -18.124  58.290  13.198  1.00  0.00           C
ATOM   4545  CG1 VAL A 440     -17.183  58.882  14.314  1.00  0.00           C
ATOM   4546  CG2 VAL A 440     -19.091  57.211  13.882  1.00  0.00           C
ATOM   4547  HN  VAL A 440     -19.496  57.890  11.166  1.00  0.00           H
ATOM   4548  HA  VAL A 440     -19.635  59.813  13.243  1.00  0.00           H
ATOM   4549  HB  VAL A 440     -17.510  57.684  12.499  1.00  0.00           H
ATOM   4550 1HG1 VAL A 440     -17.753  59.660  14.867  1.00  0.00           H
ATOM   4551 2HG1 VAL A 440     -16.397  59.502  13.834  1.00  0.00           H
ATOM   4552 3HG1 VAL A 440     -16.887  58.124  15.069  1.00  0.00           H
ATOM   4553 1HG2 VAL A 440     -19.866  56.940  13.132  1.00  0.00           H
ATOM   4554 2HG2 VAL A 440     -19.499  57.725  14.778  1.00  0.00           H
ATOM   4555 3HG2 VAL A 440     -18.667  56.270  14.290  1.00  0.00           H
ATOM   4556  N   ASN A 441     -17.309  60.323  10.880  1.00  0.00           N
ATOM   4557  CA  ASN A 441     -16.536  61.464  10.335  1.00  0.00           C
ATOM   4558  C   ASN A 441     -17.347  62.564   9.761  1.00  0.00           C
ATOM   4559  O   ASN A 441     -17.066  63.745  10.018  1.00  0.00           O
ATOM   4560  CB  ASN A 441     -15.316  61.184   9.393  1.00  0.00           C
ATOM   4561  CG  ASN A 441     -14.436  60.162   9.972  1.00  0.00           C
ATOM   4562  ND2 ASN A 441     -13.649  59.500   9.104  1.00  0.00           N
ATOM   4563  OD1 ASN A 441     -14.369  60.127  11.206  1.00  0.00           O
ATOM   4564  HN  ASN A 441     -17.430  59.440  10.431  1.00  0.00           H
ATOM   4565  HA  ASN A 441     -16.046  61.928  11.178  1.00  0.00           H
ATOM   4566  HB1 ASN A 441     -14.615  62.037   9.276  1.00  0.00           H
ATOM   4567  HB2 ASN A 441     -15.545  60.819   8.370  1.00  0.00           H
ATOM   4568 1HD2 ASN A 441     -13.487  59.715   8.141  1.00  0.00           H
ATOM   4569 2HD2 ASN A 441     -13.151  58.707   9.451  1.00  0.00           H
ATOM   4570  N   ARG A 442     -18.455  62.386   9.019  1.00  0.00           N
ATOM   4571  CA  ARG A 442     -19.423  63.436   8.562  1.00  0.00           C
ATOM   4572  C   ARG A 442     -20.008  64.222   9.717  1.00  0.00           C
ATOM   4573  O   ARG A 442     -20.025  65.434   9.693  1.00  0.00           O
ATOM   4574  CB  ARG A 442     -20.570  62.798   7.722  1.00  0.00           C
ATOM   4575  CG  ARG A 442     -21.863  63.663   7.733  1.00  0.00           C
ATOM   4576  CD  ARG A 442     -22.970  63.282   6.711  1.00  0.00           C
ATOM   4577  NE  ARG A 442     -24.149  64.232   6.869  1.00  0.00           N
ATOM   4578  CZ  ARG A 442     -25.323  64.016   6.360  1.00  0.00           C
ATOM   4579  NH1 ARG A 442     -25.516  63.141   5.383  1.00  0.00           N
ATOM   4580  NH2 ARG A 442     -26.446  64.551   6.905  1.00  0.00           N
ATOM   4581  HN  ARG A 442     -18.879  61.496   8.870  1.00  0.00           H
ATOM   4582  HA  ARG A 442     -18.931  64.265   8.076  1.00  0.00           H
ATOM   4583  HB1 ARG A 442     -20.850  61.801   8.124  1.00  0.00           H
ATOM   4584  HB2 ARG A 442     -20.060  62.530   6.773  1.00  0.00           H
ATOM   4585  HG1 ARG A 442     -21.748  64.767   7.680  1.00  0.00           H
ATOM   4586  HG2 ARG A 442     -22.399  63.490   8.690  1.00  0.00           H
ATOM   4587  HD1 ARG A 442     -23.324  62.257   6.953  1.00  0.00           H
ATOM   4588  HD2 ARG A 442     -22.602  63.297   5.662  1.00  0.00           H
ATOM   4589  HE  ARG A 442     -24.113  64.968   7.544  1.00  0.00           H
ATOM   4590 1HH1 ARG A 442     -24.703  62.724   4.976  1.00  0.00           H
ATOM   4591 2HH1 ARG A 442     -26.382  63.155   4.884  1.00  0.00           H
ATOM   4592 1HH2 ARG A 442     -26.424  65.213   7.654  1.00  0.00           H
ATOM   4593 2HH2 ARG A 442     -27.356  64.204   6.678  1.00  0.00           H
ATOM   4594  N   ILE A 443     -20.445  63.513  10.775  1.00  0.00           N
ATOM   4595  CA  ILE A 443     -20.994  64.131  12.027  1.00  0.00           C
ATOM   4596  C   ILE A 443     -19.852  64.939  12.642  1.00  0.00           C
ATOM   4597  O   ILE A 443     -20.106  66.062  13.024  1.00  0.00           O
ATOM   4598  CB  ILE A 443     -21.586  63.066  13.064  1.00  0.00           C
ATOM   4599  CG1 ILE A 443     -22.882  62.376  12.672  1.00  0.00           C
ATOM   4600  CG2 ILE A 443     -21.633  63.459  14.556  1.00  0.00           C
ATOM   4601  CD  ILE A 443     -24.089  63.280  12.518  1.00  0.00           C
ATOM   4602  HN  ILE A 443     -20.505  62.526  10.641  1.00  0.00           H
ATOM   4603  HA  ILE A 443     -21.729  64.826  11.649  1.00  0.00           H
ATOM   4604  HB  ILE A 443     -20.768  62.315  13.098  1.00  0.00           H
ATOM   4605 1HG1 ILE A 443     -23.070  61.501  13.330  1.00  0.00           H
ATOM   4606 2HG1 ILE A 443     -22.823  61.938  11.653  1.00  0.00           H
ATOM   4607 1HG2 ILE A 443     -20.604  63.691  14.903  1.00  0.00           H
ATOM   4608 2HG2 ILE A 443     -22.049  62.626  15.163  1.00  0.00           H
ATOM   4609 3HG2 ILE A 443     -22.235  64.380  14.707  1.00  0.00           H
ATOM   4610  HD1 ILE A 443     -25.096  62.816  12.586  1.00  0.00           H
ATOM   4611  HD2 ILE A 443     -23.969  63.874  11.586  1.00  0.00           H
ATOM   4612  HD3 ILE A 443     -24.138  64.036  13.330  1.00  0.00           H
ATOM   4613  N   THR A 444     -18.604  64.421  12.719  1.00  0.00           N
ATOM   4614  CA  THR A 444     -17.406  65.172  13.102  1.00  0.00           C
ATOM   4615  C   THR A 444     -17.111  66.328  12.178  1.00  0.00           C
ATOM   4616  O   THR A 444     -16.811  67.431  12.682  1.00  0.00           O
ATOM   4617  CB  THR A 444     -16.114  64.530  13.428  1.00  0.00           C
ATOM   4618  CG2 THR A 444     -15.040  65.519  14.005  1.00  0.00           C
ATOM   4619  OG1 THR A 444     -16.384  63.489  14.292  1.00  0.00           O
ATOM   4620  HN  THR A 444     -18.444  63.451  12.558  1.00  0.00           H
ATOM   4621  HA  THR A 444     -17.608  65.699  14.023  1.00  0.00           H
ATOM   4622  HB  THR A 444     -15.696  64.092  12.498  1.00  0.00           H
ATOM   4623  HG1 THR A 444     -17.208  63.094  13.996  1.00  0.00           H
ATOM   4624 1HG2 THR A 444     -14.799  66.298  13.250  1.00  0.00           H
ATOM   4625 2HG2 THR A 444     -14.097  64.986  14.252  1.00  0.00           H
ATOM   4626 3HG2 THR A 444     -15.404  65.948  14.962  1.00  0.00           H
ATOM   4627  N   TRP A 445     -17.138  66.227  10.866  1.00  0.00           N
ATOM   4628  CA  TRP A 445     -16.998  67.334   9.940  1.00  0.00           C
ATOM   4629  C   TRP A 445     -18.075  68.386  10.127  1.00  0.00           C
ATOM   4630  O   TRP A 445     -17.841  69.614  10.090  1.00  0.00           O
ATOM   4631  CB  TRP A 445     -16.787  66.877   8.470  1.00  0.00           C
ATOM   4632  CG  TRP A 445     -15.620  65.979   8.084  1.00  0.00           C
ATOM   4633  CD1 TRP A 445     -14.386  66.103   8.608  1.00  0.00           C
ATOM   4634  CD2 TRP A 445     -15.650  64.801   7.329  1.00  0.00           C
ATOM   4635  CE2 TRP A 445     -14.428  64.180   7.426  1.00  0.00           C
ATOM   4636  CE3 TRP A 445     -16.655  64.270   6.502  1.00  0.00           C
ATOM   4637  NE1 TRP A 445     -13.668  64.969   8.210  1.00  0.00           N
ATOM   4638  CZ2 TRP A 445     -14.139  63.062   6.648  1.00  0.00           C
ATOM   4639  CZ3 TRP A 445     -16.374  63.138   5.744  1.00  0.00           C
ATOM   4640  CH2 TRP A 445     -15.118  62.518   5.876  1.00  0.00           C
ATOM   4641  HN  TRP A 445     -17.365  65.338  10.476  1.00  0.00           H
ATOM   4642  HA  TRP A 445     -16.074  67.849  10.158  1.00  0.00           H
ATOM   4643  HB1 TRP A 445     -16.862  67.754   7.792  1.00  0.00           H
ATOM   4644  HB2 TRP A 445     -17.664  66.236   8.233  1.00  0.00           H
ATOM   4645  HD1 TRP A 445     -14.041  66.895   9.257  1.00  0.00           H
ATOM   4646  HE1 TRP A 445     -12.721  64.780   8.354  1.00  0.00           H
ATOM   4647  HE3 TRP A 445     -17.631  64.691   6.309  1.00  0.00           H
ATOM   4648  HZ2 TRP A 445     -13.123  62.696   6.643  1.00  0.00           H
ATOM   4649  HZ3 TRP A 445     -17.075  62.744   5.022  1.00  0.00           H
ATOM   4650  HH2 TRP A 445     -14.846  61.621   5.339  1.00  0.00           H
ATOM   4651  N   GLU A 446     -19.324  67.945  10.384  1.00  0.00           N
ATOM   4652  CA  GLU A 446     -20.360  68.750  10.804  1.00  0.00           C
ATOM   4653  C   GLU A 446     -20.219  69.485  12.127  1.00  0.00           C
ATOM   4654  O   GLU A 446     -20.426  70.746  12.235  1.00  0.00           O
ATOM   4655  CB  GLU A 446     -21.738  68.134  10.533  1.00  0.00           C
ATOM   4656  CG  GLU A 446     -22.209  68.213   9.136  1.00  0.00           C
ATOM   4657  CD  GLU A 446     -23.553  67.498   9.091  1.00  0.00           C
ATOM   4658  OE1 GLU A 446     -23.714  66.404   8.524  1.00  0.00           O
ATOM   4659  OE2 GLU A 446     -24.530  68.052   9.665  1.00  0.00           O
ATOM   4660  HN  GLU A 446     -19.648  67.008  10.290  1.00  0.00           H
ATOM   4661  HA  GLU A 446     -20.337  69.619  10.163  1.00  0.00           H
ATOM   4662  HB1 GLU A 446     -22.441  68.727  11.158  1.00  0.00           H
ATOM   4663  HB2 GLU A 446     -21.609  67.162  11.057  1.00  0.00           H
ATOM   4664  HG1 GLU A 446     -21.498  67.790   8.395  1.00  0.00           H
ATOM   4665  HG2 GLU A 446     -22.400  69.283   8.908  1.00  0.00           H
ATOM   4666  N   ILE A 447     -19.789  68.813  13.242  1.00  0.00           N
ATOM   4667  CA  ILE A 447     -19.584  69.534  14.490  1.00  0.00           C
ATOM   4668  C   ILE A 447     -18.584  70.710  14.335  1.00  0.00           C
ATOM   4669  O   ILE A 447     -18.901  71.827  14.701  1.00  0.00           O
ATOM   4670  CB  ILE A 447     -19.071  68.600  15.612  1.00  0.00           C
ATOM   4671  CG1 ILE A 447     -20.202  67.749  16.115  1.00  0.00           C
ATOM   4672  CG2 ILE A 447     -18.310  69.392  16.705  1.00  0.00           C
ATOM   4673  CD  ILE A 447     -19.871  66.704  17.299  1.00  0.00           C
ATOM   4674  HN  ILE A 447     -19.520  67.854  13.209  1.00  0.00           H
ATOM   4675  HA  ILE A 447     -20.538  69.933  14.803  1.00  0.00           H
ATOM   4676  HB  ILE A 447     -18.338  67.894  15.167  1.00  0.00           H
ATOM   4677 1HG1 ILE A 447     -20.639  67.172  15.272  1.00  0.00           H
ATOM   4678 2HG1 ILE A 447     -20.961  68.492  16.441  1.00  0.00           H
ATOM   4679 1HG2 ILE A 447     -18.132  68.688  17.547  1.00  0.00           H
ATOM   4680 2HG2 ILE A 447     -18.987  70.187  17.083  1.00  0.00           H
ATOM   4681 3HG2 ILE A 447     -17.284  69.732  16.448  1.00  0.00           H
ATOM   4682  HD1 ILE A 447     -19.175  65.948  16.877  1.00  0.00           H
ATOM   4683  HD2 ILE A 447     -20.777  66.143  17.611  1.00  0.00           H
ATOM   4684  HD3 ILE A 447     -19.410  67.161  18.201  1.00  0.00           H
ATOM   4685  N   THR A 448     -17.495  70.570  13.686  1.00  0.00           N
ATOM   4686  CA  THR A 448     -16.426  71.549  13.456  1.00  0.00           C
ATOM   4687  C   THR A 448     -16.663  72.652  12.467  1.00  0.00           C
ATOM   4688  O   THR A 448     -16.334  73.801  12.861  1.00  0.00           O
ATOM   4689  CB  THR A 448     -15.104  70.837  13.174  1.00  0.00           C
ATOM   4690  CG2 THR A 448     -15.075  70.204  11.819  1.00  0.00           C
ATOM   4691  OG1 THR A 448     -14.000  71.738  13.139  1.00  0.00           O
ATOM   4692  HN  THR A 448     -17.271  69.697  13.260  1.00  0.00           H
ATOM   4693  HA  THR A 448     -16.273  71.986  14.432  1.00  0.00           H
ATOM   4694  HB  THR A 448     -14.891  70.006  13.881  1.00  0.00           H
ATOM   4695  HG1 THR A 448     -14.180  72.320  13.881  1.00  0.00           H
ATOM   4696 1HG2 THR A 448     -15.765  69.336  11.887  1.00  0.00           H
ATOM   4697 2HG2 THR A 448     -14.071  69.805  11.558  1.00  0.00           H
ATOM   4698 3HG2 THR A 448     -15.466  70.902  11.047  1.00  0.00           H
ATOM   4699  N   TRP A 449     -17.497  72.361  11.409  1.00  0.00           N
ATOM   4700  CA  TRP A 449     -18.197  73.321  10.547  1.00  0.00           C
ATOM   4701  C   TRP A 449     -19.157  74.199  11.312  1.00  0.00           C
ATOM   4702  O   TRP A 449     -19.053  75.415  11.102  1.00  0.00           O
ATOM   4703  CB  TRP A 449     -19.013  72.620   9.421  1.00  0.00           C
ATOM   4704  CG  TRP A 449     -19.940  73.396   8.565  1.00  0.00           C
ATOM   4705  CD1 TRP A 449     -21.261  73.323   8.356  1.00  0.00           C
ATOM   4706  CD2 TRP A 449     -19.471  74.474   7.729  1.00  0.00           C
ATOM   4707  CE2 TRP A 449     -20.532  74.836   6.912  1.00  0.00           C
ATOM   4708  CE3 TRP A 449     -18.238  75.067   7.431  1.00  0.00           C
ATOM   4709  NE1 TRP A 449     -21.580  74.155   7.335  1.00  0.00           N
ATOM   4710  CZ2 TRP A 449     -20.478  75.962   6.104  1.00  0.00           C
ATOM   4711  CZ3 TRP A 449     -18.070  76.060   6.366  1.00  0.00           C
ATOM   4712  CH2 TRP A 449     -19.243  76.497   5.843  1.00  0.00           C
ATOM   4713  HN  TRP A 449     -17.761  71.409  11.277  1.00  0.00           H
ATOM   4714  HA  TRP A 449     -17.543  73.887   9.900  1.00  0.00           H
ATOM   4715  HB1 TRP A 449     -19.673  71.916   9.970  1.00  0.00           H
ATOM   4716  HB2 TRP A 449     -18.298  72.136   8.721  1.00  0.00           H
ATOM   4717  HD1 TRP A 449     -21.889  72.590   8.840  1.00  0.00           H
ATOM   4718  HE1 TRP A 449     -22.386  74.200   6.785  1.00  0.00           H
ATOM   4719  HE3 TRP A 449     -17.369  74.759   7.992  1.00  0.00           H
ATOM   4720  HZ2 TRP A 449     -21.395  76.351   5.685  1.00  0.00           H
ATOM   4721  HZ3 TRP A 449     -17.177  76.658   6.255  1.00  0.00           H
ATOM   4722  HH2 TRP A 449     -19.209  77.346   5.176  1.00  0.00           H
ATOM   4723  N   VAL A 450     -19.967  73.631  12.142  1.00  0.00           N
ATOM   4724  CA  VAL A 450     -20.787  74.362  13.121  1.00  0.00           C
ATOM   4725  C   VAL A 450     -20.012  75.227  14.154  1.00  0.00           C
ATOM   4726  O   VAL A 450     -20.348  76.361  14.359  1.00  0.00           O
ATOM   4727  CB  VAL A 450     -21.813  73.409  13.774  1.00  0.00           C
ATOM   4728  CG1 VAL A 450     -22.332  74.081  15.048  1.00  0.00           C
ATOM   4729  CG2 VAL A 450     -22.928  72.980  12.800  1.00  0.00           C
ATOM   4730  HN  VAL A 450     -20.064  72.641  12.198  1.00  0.00           H
ATOM   4731  HA  VAL A 450     -21.430  75.090  12.647  1.00  0.00           H
ATOM   4732  HB  VAL A 450     -21.170  72.562  14.099  1.00  0.00           H
ATOM   4733 1HG1 VAL A 450     -21.605  74.228  15.875  1.00  0.00           H
ATOM   4734 2HG1 VAL A 450     -23.241  73.554  15.410  1.00  0.00           H
ATOM   4735 3HG1 VAL A 450     -22.660  75.134  14.921  1.00  0.00           H
ATOM   4736 1HG2 VAL A 450     -22.687  72.166  12.083  1.00  0.00           H
ATOM   4737 2HG2 VAL A 450     -23.395  73.906  12.400  1.00  0.00           H
ATOM   4738 3HG2 VAL A 450     -23.747  72.497  13.373  1.00  0.00           H
ATOM   4739  N   SER A 451     -18.948  74.658  14.797  1.00  0.00           N
ATOM   4740  CA  SER A 451     -18.051  75.363  15.642  1.00  0.00           C
ATOM   4741  C   SER A 451     -17.454  76.611  14.995  1.00  0.00           C
ATOM   4742  O   SER A 451     -17.491  77.727  15.522  1.00  0.00           O
ATOM   4743  CB  SER A 451     -16.900  74.428  16.122  1.00  0.00           C
ATOM   4744  OG  SER A 451     -15.854  75.043  16.875  1.00  0.00           O
ATOM   4745  HN  SER A 451     -18.945  73.661  14.795  1.00  0.00           H
ATOM   4746  HA  SER A 451     -18.633  75.552  16.532  1.00  0.00           H
ATOM   4747  HB1 SER A 451     -16.438  73.864  15.284  1.00  0.00           H
ATOM   4748  HB2 SER A 451     -17.346  73.710  16.842  1.00  0.00           H
ATOM   4749  HG1 SER A 451     -16.272  75.530  17.588  1.00  0.00           H
ATOM   4750  N   ASP A 452     -16.964  76.436  13.785  1.00  0.00           N
ATOM   4751  CA  ASP A 452     -16.507  77.548  12.932  1.00  0.00           C
ATOM   4752  C   ASP A 452     -17.632  78.577  12.582  1.00  0.00           C
ATOM   4753  O   ASP A 452     -17.436  79.800  12.544  1.00  0.00           O
ATOM   4754  CB  ASP A 452     -15.775  77.003  11.617  1.00  0.00           C
ATOM   4755  CG  ASP A 452     -14.439  76.329  11.844  1.00  0.00           C
ATOM   4756  OD1 ASP A 452     -13.771  76.463  12.913  1.00  0.00           O
ATOM   4757  OD2 ASP A 452     -13.885  75.691  10.892  1.00  0.00           O
ATOM   4758  HN  ASP A 452     -16.866  75.506  13.438  1.00  0.00           H
ATOM   4759  HA  ASP A 452     -15.731  78.089  13.451  1.00  0.00           H
ATOM   4760  HB1 ASP A 452     -15.661  77.785  10.836  1.00  0.00           H
ATOM   4761  HB2 ASP A 452     -16.349  76.166  11.166  1.00  0.00           H
HETATM 4762  N   HSD A 453     -18.843  78.078  12.395  1.00  0.00           N
HETATM 4763  CA  HSD A 453     -19.929  78.993  12.286  1.00  0.00           C
HETATM 4764  C   HSD A 453     -20.223  79.832  13.540  1.00  0.00           C
HETATM 4765  O   HSD A 453     -20.491  81.020  13.433  1.00  0.00           O
HETATM 4766  CB  HSD A 453     -21.200  78.215  11.850  1.00  0.00           C
HETATM 4767  CG  HSD A 453     -22.463  79.084  11.791  1.00  0.00           C
HETATM 4768  CD2 HSD A 453     -23.502  79.071  12.595  1.00  0.00           C
HETATM 4769  ND1 HSD A 453     -22.851  79.745  10.668  1.00  0.00           N
HETATM 4770  CE1 HSD A 453     -24.131  80.169  10.892  1.00  0.00           C
HETATM 4771  NE2 HSD A 453     -24.582  79.748  12.098  1.00  0.00           N
HETATM 4772  HN  HSD A 453     -18.882  77.109  12.625  1.00  0.00           H
HETATM 4773  HA  HSD A 453     -19.800  79.679  11.462  1.00  0.00           H
HETATM 4774  HB1 HSD A 453     -21.431  77.386  12.553  1.00  0.00           H
HETATM 4775  HB2 HSD A 453     -21.115  77.650  10.898  1.00  0.00           H
HETATM 4776  HD1 HSD A 453     -22.316  79.831   9.828  1.00  0.00           H
HETATM 4777  HD2 HSD A 453     -23.592  78.578  13.555  1.00  0.00           H
HETATM 4778  HE1 HSD A 453     -24.689  80.543  10.033  1.00  0.00           H
ATOM   4779  N   CYS A 454     -20.062  79.247  14.752  1.00  0.00           N
ATOM   4780  CA  CYS A 454     -20.405  79.856  16.034  1.00  0.00           C
ATOM   4781  C   CYS A 454     -19.335  80.796  16.564  1.00  0.00           C
ATOM   4782  O   CYS A 454     -19.570  81.763  17.227  1.00  0.00           O
ATOM   4783  CB  CYS A 454     -20.564  78.661  17.036  1.00  0.00           C
ATOM   4784  SG  CYS A 454     -21.932  77.594  16.616  1.00  0.00           S
ATOM   4785  HN  CYS A 454     -19.798  78.286  14.738  1.00  0.00           H
ATOM   4786  HA  CYS A 454     -21.291  80.472  15.982  1.00  0.00           H
ATOM   4787  HB1 CYS A 454     -20.729  78.966  18.091  1.00  0.00           H
ATOM   4788  HB2 CYS A 454     -19.578  78.153  17.106  1.00  0.00           H
ATOM   4789  HG1 CYS A 454     -21.492  76.688  15.754  1.00  0.00           H
ATOM   4790  N   ARG A 455     -18.049  80.466  16.341  1.00  0.00           N
ATOM   4791  CA  ARG A 455     -16.890  81.279  16.560  1.00  0.00           C
ATOM   4792  C   ARG A 455     -16.817  82.429  15.581  1.00  0.00           C
ATOM   4793  O   ARG A 455     -16.487  83.523  15.963  1.00  0.00           O
ATOM   4794  CB  ARG A 455     -15.587  80.562  16.446  1.00  0.00           C
ATOM   4795  CG  ARG A 455     -15.433  79.522  17.598  1.00  0.00           C
ATOM   4796  CD  ARG A 455     -14.447  78.414  17.329  1.00  0.00           C
ATOM   4797  NE  ARG A 455     -14.391  77.458  18.460  1.00  0.00           N
ATOM   4798  CZ  ARG A 455     -13.533  77.490  19.404  1.00  0.00           C
ATOM   4799  NH1 ARG A 455     -12.662  78.430  19.604  1.00  0.00           N
ATOM   4800  NH2 ARG A 455     -13.522  76.556  20.314  1.00  0.00           N
ATOM   4801  HN  ARG A 455     -17.898  79.556  15.966  1.00  0.00           H
ATOM   4802  HA  ARG A 455     -16.959  81.672  17.563  1.00  0.00           H
ATOM   4803  HB1 ARG A 455     -14.724  81.220  16.680  1.00  0.00           H
ATOM   4804  HB2 ARG A 455     -15.345  80.052  15.489  1.00  0.00           H
ATOM   4805  HG1 ARG A 455     -16.426  79.046  17.742  1.00  0.00           H
ATOM   4806  HG2 ARG A 455     -15.323  80.000  18.594  1.00  0.00           H
ATOM   4807  HD1 ARG A 455     -13.456  78.881  17.139  1.00  0.00           H
ATOM   4808  HD2 ARG A 455     -14.655  77.930  16.352  1.00  0.00           H
ATOM   4809  HE  ARG A 455     -15.101  76.759  18.539  1.00  0.00           H
ATOM   4810 1HH1 ARG A 455     -12.582  79.237  19.019  1.00  0.00           H
ATOM   4811 2HH1 ARG A 455     -12.357  78.615  20.539  1.00  0.00           H
ATOM   4812 1HH2 ARG A 455     -13.636  75.670  19.865  1.00  0.00           H
ATOM   4813 2HH2 ARG A 455     -12.946  76.522  21.130  1.00  0.00           H
ATOM   4814  N   GLN A 456     -17.128  82.212  14.276  1.00  0.00           N
ATOM   4815  CA  GLN A 456     -17.234  83.376  13.426  1.00  0.00           C
ATOM   4816  C   GLN A 456     -18.352  84.346  13.833  1.00  0.00           C
ATOM   4817  O   GLN A 456     -18.164  85.587  13.862  1.00  0.00           O
ATOM   4818  CB  GLN A 456     -17.226  83.048  11.852  1.00  0.00           C
ATOM   4819  CG  GLN A 456     -15.793  82.734  11.342  1.00  0.00           C
ATOM   4820  CD  GLN A 456     -15.674  82.582   9.817  1.00  0.00           C
ATOM   4821  NE2 GLN A 456     -14.455  82.078   9.470  1.00  0.00           N
ATOM   4822  OE1 GLN A 456     -16.547  82.889   9.013  1.00  0.00           O
ATOM   4823  HN  GLN A 456     -17.205  81.308  13.861  1.00  0.00           H
ATOM   4824  HA  GLN A 456     -16.336  83.953  13.593  1.00  0.00           H
ATOM   4825  HB1 GLN A 456     -17.681  83.927  11.348  1.00  0.00           H
ATOM   4826  HB2 GLN A 456     -17.956  82.212  11.796  1.00  0.00           H
ATOM   4827  HG1 GLN A 456     -15.404  81.848  11.886  1.00  0.00           H
ATOM   4828  HG2 GLN A 456     -15.088  83.578  11.504  1.00  0.00           H
ATOM   4829 1HE2 GLN A 456     -14.421  81.486   8.665  1.00  0.00           H
ATOM   4830 2HE2 GLN A 456     -13.602  82.447   9.839  1.00  0.00           H
ATOM   4831  N   TYR A 457     -19.566  83.899  14.147  1.00  0.00           N
ATOM   4832  CA  TYR A 457     -20.750  84.698  14.546  1.00  0.00           C
ATOM   4833  C   TYR A 457     -20.519  85.427  15.836  1.00  0.00           C
ATOM   4834  O   TYR A 457     -20.864  86.560  16.063  1.00  0.00           O
ATOM   4835  CB  TYR A 457     -21.990  83.733  14.619  1.00  0.00           C
ATOM   4836  CG  TYR A 457     -23.230  84.402  14.887  1.00  0.00           C
ATOM   4837  CD1 TYR A 457     -24.102  84.960  13.928  1.00  0.00           C
ATOM   4838  CD2 TYR A 457     -23.711  84.544  16.204  1.00  0.00           C
ATOM   4839  CE1 TYR A 457     -25.249  85.733  14.230  1.00  0.00           C
ATOM   4840  CE2 TYR A 457     -24.887  85.218  16.514  1.00  0.00           C
ATOM   4841  CZ  TYR A 457     -25.659  85.864  15.549  1.00  0.00           C
ATOM   4842  OH  TYR A 457     -26.906  86.533  15.845  1.00  0.00           O
ATOM   4843  HN  TYR A 457     -19.707  82.917  14.045  1.00  0.00           H
ATOM   4844  HA  TYR A 457     -20.904  85.426  13.764  1.00  0.00           H
ATOM   4845  HB1 TYR A 457     -21.888  82.847  15.281  1.00  0.00           H
ATOM   4846  HB2 TYR A 457     -22.074  83.447  13.549  1.00  0.00           H
ATOM   4847  HD1 TYR A 457     -23.893  84.868  12.873  1.00  0.00           H
ATOM   4848  HD2 TYR A 457     -23.127  84.081  16.986  1.00  0.00           H
ATOM   4849  HE1 TYR A 457     -25.796  86.328  13.515  1.00  0.00           H
ATOM   4850  HE2 TYR A 457     -25.147  85.346  17.554  1.00  0.00           H
ATOM   4851  HH  TYR A 457     -27.208  86.369  16.741  1.00  0.00           H
HETATM 4852  N   HSD A 458     -19.912  84.739  16.873  1.00  0.00           N
HETATM 4853  CA  HSD A 458     -19.874  85.351  18.189  1.00  0.00           C
HETATM 4854  C   HSD A 458     -18.536  86.014  18.534  1.00  0.00           C
HETATM 4855  O   HSD A 458     -17.473  85.356  18.634  1.00  0.00           O
HETATM 4856  CB  HSD A 458     -20.266  84.353  19.285  1.00  0.00           C
HETATM 4857  CG  HSD A 458     -21.626  83.889  19.267  1.00  0.00           C
HETATM 4858  CD2 HSD A 458     -22.152  82.634  19.011  1.00  0.00           C
HETATM 4859  ND1 HSD A 458     -22.765  84.632  19.510  1.00  0.00           N
HETATM 4860  CE1 HSD A 458     -23.851  83.818  19.413  1.00  0.00           C
HETATM 4861  NE2 HSD A 458     -23.541  82.622  19.153  1.00  0.00           N
HETATM 4862  HN  HSD A 458     -19.573  83.807  16.776  1.00  0.00           H
HETATM 4863  HA  HSD A 458     -20.660  86.068  18.372  1.00  0.00           H
HETATM 4864  HB1 HSD A 458     -20.237  84.828  20.288  1.00  0.00           H
HETATM 4865  HB2 HSD A 458     -19.684  83.407  19.228  1.00  0.00           H
HETATM 4866  HD1 HSD A 458     -22.867  85.615  19.666  1.00  0.00           H
HETATM 4867  HD2 HSD A 458     -21.704  81.682  18.756  1.00  0.00           H
HETATM 4868  HE1 HSD A 458     -24.876  84.173  19.519  1.00  0.00           H
ATOM   4869  N   ILE A 459     -18.547  87.359  18.695  1.00  0.00           N
ATOM   4870  CA  ILE A 459     -17.510  88.230  19.020  1.00  0.00           C
ATOM   4871  C   ILE A 459     -16.639  87.711  20.236  1.00  0.00           C
ATOM   4872  O   ILE A 459     -15.430  87.784  20.097  1.00  0.00           O
ATOM   4873  CB  ILE A 459     -18.108  89.578  19.210  1.00  0.00           C
ATOM   4874  CG1 ILE A 459     -18.861  90.141  17.904  1.00  0.00           C
ATOM   4875  CG2 ILE A 459     -17.084  90.621  19.702  1.00  0.00           C
ATOM   4876  CD  ILE A 459     -17.918  90.635  16.831  1.00  0.00           C
ATOM   4877  HN  ILE A 459     -19.434  87.748  18.459  1.00  0.00           H
ATOM   4878  HA  ILE A 459     -16.869  88.208  18.152  1.00  0.00           H
ATOM   4879  HB  ILE A 459     -18.819  89.330  20.028  1.00  0.00           H
ATOM   4880 1HG1 ILE A 459     -19.374  91.054  18.275  1.00  0.00           H
ATOM   4881 2HG1 ILE A 459     -19.539  89.402  17.426  1.00  0.00           H
ATOM   4882 1HG2 ILE A 459     -17.528  91.615  19.923  1.00  0.00           H
ATOM   4883 2HG2 ILE A 459     -16.318  90.822  18.923  1.00  0.00           H
ATOM   4884 3HG2 ILE A 459     -16.584  90.330  20.652  1.00  0.00           H
ATOM   4885  HD1 ILE A 459     -18.474  90.737  15.875  1.00  0.00           H
ATOM   4886  HD2 ILE A 459     -17.127  89.873  16.659  1.00  0.00           H
ATOM   4887  HD3 ILE A 459     -17.304  91.532  17.058  1.00  0.00           H
ATOM   4888  N   PRO A 460     -17.111  87.265  21.398  1.00  0.00           N
ATOM   4889  CA  PRO A 460     -16.230  86.806  22.485  1.00  0.00           C
ATOM   4890  C   PRO A 460     -15.894  85.346  22.334  1.00  0.00           C
ATOM   4891  O   PRO A 460     -15.152  84.900  23.171  1.00  0.00           O
ATOM   4892  CB  PRO A 460     -17.053  86.949  23.769  1.00  0.00           C
ATOM   4893  CG  PRO A 460     -18.470  86.828  23.217  1.00  0.00           C
ATOM   4894  CD  PRO A 460     -18.482  87.665  21.975  1.00  0.00           C
ATOM   4895  HA  PRO A 460     -15.285  87.325  22.411  1.00  0.00           H
ATOM   4896  HB1 PRO A 460     -16.822  87.975  24.127  1.00  0.00           H
ATOM   4897  HB2 PRO A 460     -16.728  86.273  24.589  1.00  0.00           H
ATOM   4898  HG1 PRO A 460     -18.774  85.844  22.801  1.00  0.00           H
ATOM   4899  HG2 PRO A 460     -19.199  87.317  23.899  1.00  0.00           H
ATOM   4900  HD1 PRO A 460     -19.315  87.447  21.274  1.00  0.00           H
ATOM   4901  HD2 PRO A 460     -18.415  88.692  22.395  1.00  0.00           H
ATOM   4902  N   CYS A 461     -16.225  84.722  21.218  1.00  0.00           N
ATOM   4903  CA  CYS A 461     -15.643  83.376  20.842  1.00  0.00           C
ATOM   4904  C   CYS A 461     -14.497  83.566  19.799  1.00  0.00           C
ATOM   4905  O   CYS A 461     -14.784  83.893  18.635  1.00  0.00           O
ATOM   4906  CB  CYS A 461     -16.749  82.545  20.216  1.00  0.00           C
ATOM   4907  SG  CYS A 461     -18.006  82.236  21.503  1.00  0.00           S
ATOM   4908  HN  CYS A 461     -16.785  85.221  20.561  1.00  0.00           H
ATOM   4909  HA  CYS A 461     -15.251  82.935  21.748  1.00  0.00           H
ATOM   4910  HB1 CYS A 461     -16.443  81.533  19.877  1.00  0.00           H
ATOM   4911  HB2 CYS A 461     -17.170  83.040  19.315  1.00  0.00           H
ATOM   4912  HG1 CYS A 461     -18.369  83.446  21.902  1.00  0.00           H
ATOM   4913  N   PRO A 462     -13.254  83.326  20.144  1.00  0.00           N
ATOM   4914  CA  PRO A 462     -12.151  83.013  19.202  1.00  0.00           C
ATOM   4915  C   PRO A 462     -12.301  81.915  18.210  1.00  0.00           C
ATOM   4916  O   PRO A 462     -12.193  80.756  18.501  1.00  0.00           O
ATOM   4917  CB  PRO A 462     -11.141  82.460  20.233  1.00  0.00           C
ATOM   4918  CG  PRO A 462     -11.227  83.429  21.426  1.00  0.00           C
ATOM   4919  CD  PRO A 462     -12.777  83.566  21.517  1.00  0.00           C
ATOM   4920  HA  PRO A 462     -11.931  83.936  18.688  1.00  0.00           H
ATOM   4921  HB1 PRO A 462     -10.107  82.348  19.844  1.00  0.00           H
ATOM   4922  HB2 PRO A 462     -11.473  81.465  20.598  1.00  0.00           H
ATOM   4923  HG1 PRO A 462     -10.654  83.021  22.286  1.00  0.00           H
ATOM   4924  HG2 PRO A 462     -10.676  84.349  21.138  1.00  0.00           H
ATOM   4925  HD1 PRO A 462     -13.206  82.783  22.179  1.00  0.00           H
ATOM   4926  HD2 PRO A 462     -13.111  84.582  21.816  1.00  0.00           H
ATOM   4927  N   TYR A 463     -12.542  82.286  16.940  1.00  0.00           N
ATOM   4928  CA  TYR A 463     -12.316  81.447  15.757  1.00  0.00           C
ATOM   4929  C   TYR A 463     -10.791  81.113  15.615  1.00  0.00           C
ATOM   4930  O   TYR A 463      -9.862  81.903  15.829  1.00  0.00           O
ATOM   4931  CB  TYR A 463     -12.899  82.097  14.415  1.00  0.00           C
ATOM   4932  CG  TYR A 463     -12.369  81.549  13.153  1.00  0.00           C
ATOM   4933  CD1 TYR A 463     -12.803  80.320  12.685  1.00  0.00           C
ATOM   4934  CD2 TYR A 463     -11.347  82.336  12.490  1.00  0.00           C
ATOM   4935  CE1 TYR A 463     -12.299  79.904  11.463  1.00  0.00           C
ATOM   4936  CE2 TYR A 463     -10.857  81.834  11.296  1.00  0.00           C
ATOM   4937  CZ  TYR A 463     -11.355  80.578  10.777  1.00  0.00           C
ATOM   4938  OH  TYR A 463     -10.717  80.071   9.684  1.00  0.00           O
ATOM   4939  HN  TYR A 463     -12.902  83.213  16.882  1.00  0.00           H
ATOM   4940  HA  TYR A 463     -12.824  80.500  15.874  1.00  0.00           H
ATOM   4941  HB1 TYR A 463     -12.719  83.187  14.296  1.00  0.00           H
ATOM   4942  HB2 TYR A 463     -13.999  82.060  14.264  1.00  0.00           H
ATOM   4943  HD1 TYR A 463     -13.532  79.698  13.183  1.00  0.00           H
ATOM   4944  HD2 TYR A 463     -10.890  83.182  12.982  1.00  0.00           H
ATOM   4945  HE1 TYR A 463     -12.573  78.913  11.129  1.00  0.00           H
ATOM   4946  HE2 TYR A 463     -10.148  82.405  10.716  1.00  0.00           H
ATOM   4947  HH  TYR A 463     -11.337  79.385   9.426  1.00  0.00           H
ATOM   4948  N   GLN A 464     -10.494  79.823  15.231  1.00  0.00           N
ATOM   4949  CA  GLN A 464      -9.098  79.406  15.062  1.00  0.00           C
ATOM   4950  C   GLN A 464      -8.876  78.897  13.646  1.00  0.00           C
ATOM   4951  O   GLN A 464      -9.546  77.941  13.257  1.00  0.00           O
ATOM   4952  CB  GLN A 464      -8.901  78.194  16.062  1.00  0.00           C
ATOM   4953  CG  GLN A 464      -8.589  78.765  17.483  1.00  0.00           C
ATOM   4954  CD  GLN A 464      -7.344  79.678  17.523  1.00  0.00           C
ATOM   4955  NE2 GLN A 464      -7.487  80.992  17.562  1.00  0.00           N
ATOM   4956  OE1 GLN A 464      -6.185  79.200  17.478  1.00  0.00           O
ATOM   4957  HN  GLN A 464     -11.206  79.157  15.024  1.00  0.00           H
ATOM   4958  HA  GLN A 464      -8.398  80.194  15.298  1.00  0.00           H
ATOM   4959  HB1 GLN A 464      -7.984  77.618  15.815  1.00  0.00           H
ATOM   4960  HB2 GLN A 464      -9.816  77.565  16.017  1.00  0.00           H
ATOM   4961  HG1 GLN A 464      -8.410  77.958  18.224  1.00  0.00           H
ATOM   4962  HG2 GLN A 464      -9.481  79.272  17.910  1.00  0.00           H
ATOM   4963 1HE2 GLN A 464      -6.645  81.528  17.625  1.00  0.00           H
ATOM   4964 2HE2 GLN A 464      -8.340  81.471  17.356  1.00  0.00           H
ATOM   4965  N   ALA A 465      -7.875  79.337  12.920  1.00  0.00           N
ATOM   4966  CA  ALA A 465      -7.577  78.908  11.506  1.00  0.00           C
ATOM   4967  C   ALA A 465      -6.493  77.856  11.510  1.00  0.00           C
ATOM   4968  O   ALA A 465      -5.734  77.693  10.564  1.00  0.00           O
ATOM   4969  CB  ALA A 465      -6.972  80.112  10.751  1.00  0.00           C
ATOM   4970  HN  ALA A 465      -7.256  80.022  13.296  1.00  0.00           H
ATOM   4971  HA  ALA A 465      -8.468  78.505  11.046  1.00  0.00           H
ATOM   4972  HB1 ALA A 465      -7.597  81.020  10.888  1.00  0.00           H
ATOM   4973  HB2 ALA A 465      -7.049  79.921   9.660  1.00  0.00           H
ATOM   4974  HB3 ALA A 465      -5.932  80.307  11.086  1.00  0.00           H
ATOM   4975  N   LYS A 466      -6.396  77.069  12.626  1.00  0.00           N
ATOM   4976  CA  LYS A 466      -5.627  75.816  12.627  1.00  0.00           C
ATOM   4977  C   LYS A 466      -6.042  74.820  11.622  1.00  0.00           C
ATOM   4978  O   LYS A 466      -7.190  74.823  11.152  1.00  0.00           O
ATOM   4979  CB  LYS A 466      -5.888  75.275  14.062  1.00  0.00           C
ATOM   4980  CG  LYS A 466      -5.320  76.073  15.223  1.00  0.00           C
ATOM   4981  CD  LYS A 466      -3.744  76.297  15.341  1.00  0.00           C
ATOM   4982  CE  LYS A 466      -3.415  77.082  16.623  1.00  0.00           C
ATOM   4983  NZ  LYS A 466      -3.795  78.470  16.473  1.00  0.00           N
ATOM   4984  HN  LYS A 466      -7.179  77.141  13.237  1.00  0.00           H
ATOM   4985  HA  LYS A 466      -4.595  76.077  12.447  1.00  0.00           H
ATOM   4986  HB1 LYS A 466      -5.400  74.287  14.206  1.00  0.00           H
ATOM   4987  HB2 LYS A 466      -6.969  75.062  14.209  1.00  0.00           H
ATOM   4988  HG1 LYS A 466      -5.727  75.645  16.164  1.00  0.00           H
ATOM   4989  HG2 LYS A 466      -5.710  77.112  15.275  1.00  0.00           H
ATOM   4990  HD1 LYS A 466      -3.315  76.920  14.527  1.00  0.00           H
ATOM   4991  HD2 LYS A 466      -3.298  75.280  15.321  1.00  0.00           H
ATOM   4992  HE1 LYS A 466      -2.309  77.029  16.702  1.00  0.00           H
ATOM   4993  HE2 LYS A 466      -3.791  76.643  17.573  1.00  0.00           H
ATOM   4994  HZ1 LYS A 466      -4.680  78.766  16.931  1.00  0.00           H
ATOM   4995  HZ2 LYS A 466      -3.946  78.679  15.466  1.00  0.00           H
ATOM   4996  HZ3 LYS A 466      -3.040  79.141  16.717  1.00  0.00           H
ATOM   4997  N   ALA A 467      -5.180  73.867  11.294  1.00  0.00           N
ATOM   4998  CA  ALA A 467      -5.465  72.787  10.284  1.00  0.00           C
ATOM   4999  C   ALA A 467      -6.649  71.875  10.613  1.00  0.00           C
ATOM   5000  O   ALA A 467      -6.512  70.891  11.338  1.00  0.00           O
ATOM   5001  CB  ALA A 467      -4.186  71.955  10.150  1.00  0.00           C
ATOM   5002  HN  ALA A 467      -4.242  73.771  11.617  1.00  0.00           H
ATOM   5003  HA  ALA A 467      -5.560  73.156   9.274  1.00  0.00           H
ATOM   5004  HB1 ALA A 467      -3.910  71.457  11.104  1.00  0.00           H
ATOM   5005  HB2 ALA A 467      -3.349  72.669   9.996  1.00  0.00           H
ATOM   5006  HB3 ALA A 467      -4.218  71.204   9.332  1.00  0.00           H
ATOM   5007  N   LYS A 468      -7.927  72.242  10.198  1.00  0.00           N
ATOM   5008  CA  LYS A 468      -9.148  71.582  10.443  1.00  0.00           C
ATOM   5009  C   LYS A 468      -9.198  70.135   9.831  1.00  0.00           C
ATOM   5010  O   LYS A 468      -8.629  69.863   8.789  1.00  0.00           O
ATOM   5011  CB  LYS A 468     -10.394  72.368   9.896  1.00  0.00           C
ATOM   5012  CG  LYS A 468     -10.562  73.811  10.404  1.00  0.00           C
ATOM   5013  CD  LYS A 468     -11.076  73.900  11.822  1.00  0.00           C
ATOM   5014  CE  LYS A 468     -10.740  75.206  12.510  1.00  0.00           C
ATOM   5015  NZ  LYS A 468     -11.263  76.320  11.720  1.00  0.00           N
ATOM   5016  HN  LYS A 468      -7.983  73.064   9.636  1.00  0.00           H
ATOM   5017  HA  LYS A 468      -9.339  71.451  11.498  1.00  0.00           H
ATOM   5018  HB1 LYS A 468     -11.293  71.782  10.187  1.00  0.00           H
ATOM   5019  HB2 LYS A 468     -10.374  72.353   8.785  1.00  0.00           H
ATOM   5020  HG1 LYS A 468     -11.131  74.296   9.583  1.00  0.00           H
ATOM   5021  HG2 LYS A 468      -9.631  74.399  10.256  1.00  0.00           H
ATOM   5022  HD1 LYS A 468     -10.625  73.108  12.459  1.00  0.00           H
ATOM   5023  HD2 LYS A 468     -12.174  73.810  11.952  1.00  0.00           H
ATOM   5024  HE1 LYS A 468      -9.643  75.368  12.586  1.00  0.00           H
ATOM   5025  HE2 LYS A 468     -11.233  75.247  13.505  1.00  0.00           H
ATOM   5026  HZ1 LYS A 468     -10.990  76.311  10.717  1.00  0.00           H
ATOM   5027  HZ2 LYS A 468     -10.875  77.161  12.193  1.00  0.00           H
ATOM   5028  HZ3 LYS A 468     -12.281  76.381  11.925  1.00  0.00           H
ATOM   5029  N   ALA A 469      -9.743  69.149  10.579  1.00  0.00           N
ATOM   5030  CA  ALA A 469     -10.053  67.753  10.196  1.00  0.00           C
ATOM   5031  C   ALA A 469     -10.962  67.622   8.995  1.00  0.00           C
ATOM   5032  O   ALA A 469     -11.786  68.443   8.783  1.00  0.00           O
ATOM   5033  CB  ALA A 469     -10.710  67.014  11.400  1.00  0.00           C
ATOM   5034  HN  ALA A 469     -10.147  69.277  11.481  1.00  0.00           H
ATOM   5035  HA  ALA A 469      -9.137  67.202  10.045  1.00  0.00           H
ATOM   5036  HB1 ALA A 469     -10.194  67.149  12.374  1.00  0.00           H
ATOM   5037  HB2 ALA A 469     -10.866  65.924  11.251  1.00  0.00           H
ATOM   5038  HB3 ALA A 469     -11.705  67.470  11.591  1.00  0.00           H
ATOM   5039  N   ARG A 470     -10.616  66.688   8.097  1.00  0.00           N
ATOM   5040  CA  ARG A 470     -11.048  66.792   6.767  1.00  0.00           C
ATOM   5041  C   ARG A 470     -11.011  65.326   6.144  1.00  0.00           C
ATOM   5042  O   ARG A 470     -10.472  64.387   6.657  1.00  0.00           O
ATOM   5043  CB  ARG A 470      -9.990  67.709   6.035  1.00  0.00           C
ATOM   5044  CG  ARG A 470      -8.554  67.159   5.701  1.00  0.00           C
ATOM   5045  CD  ARG A 470      -7.744  66.426   6.780  1.00  0.00           C
ATOM   5046  NE  ARG A 470      -7.515  67.326   7.984  1.00  0.00           N
ATOM   5047  CZ  ARG A 470      -6.503  67.169   8.782  1.00  0.00           C
ATOM   5048  NH1 ARG A 470      -5.631  66.193   8.616  1.00  0.00           N
ATOM   5049  NH2 ARG A 470      -6.344  67.985   9.807  1.00  0.00           N
ATOM   5050  HN  ARG A 470      -9.909  66.018   8.313  1.00  0.00           H
ATOM   5051  HA  ARG A 470     -12.021  67.256   6.694  1.00  0.00           H
ATOM   5052  HB1 ARG A 470      -9.962  68.670   6.593  1.00  0.00           H
ATOM   5053  HB2 ARG A 470     -10.388  68.075   5.064  1.00  0.00           H
ATOM   5054  HG1 ARG A 470      -7.969  68.064   5.429  1.00  0.00           H
[truncated: 74,360 more chars]
