# Supplementary material for: Structural insight into small molecule action on Frizzleds
Source: Nat Commun. 2020 Jan 21;11:414. doi: 10.1038/s41467-019-14149-3 (PMC6972889; doi:10.1038/s41467-019-14149-3)
Supplement: Supplementary file 20 — Supplementary Data 19 [file 41467_2019_14149_MOESM20_ESM.txt]

HELIX    1   1 SER A  192  ARG A  226  1                                  35
HELIX    2   2 ARG A  232  LEU A  254  1                                  23
HELIX    3   3 ASP A  256  ASN A  261  1                                   6
HELIX    4   4 ALA A  281  GLY A  312  1                                  32
HELIX    5   5 VAL A  325  ALA A  344  1                                  20
HELIX    6   6 ASP A  365  GLN A  398  1                                  34
HELIX    7   7 GLN A  407  ASP A  452  1                                  46
HELIX    8   8 LEU A  473  VAL A  494  1                                  22
HELIX    9   9 LYS A  497  PHE A  507  1                                  11
ATOM      1  N   ASP A 156     -21.418  91.651 -12.928  1.00  0.00           N
ATOM      2  CA  ASP A 156     -20.659  91.764 -11.662  1.00  0.00           C
ATOM      3  C   ASP A 156     -21.085  90.553 -10.749  1.00  0.00           C
ATOM      4  O   ASP A 156     -21.685  89.567 -11.128  1.00  0.00           O
ATOM      5  CB  ASP A 156     -21.019  93.081 -10.938  1.00  0.00           C
ATOM      6  CG  ASP A 156     -22.467  93.296 -10.573  1.00  0.00           C
ATOM      7  OD1 ASP A 156     -22.709  94.244  -9.762  1.00  0.00           O
ATOM      8  OD2 ASP A 156     -23.393  92.583 -11.052  1.00  0.00           O
ATOM      9  HA  ASP A 156     -19.594  91.693 -11.825  1.00  0.00           H
ATOM     10  HB1 ASP A 156     -20.732  94.035 -11.432  1.00  0.00           H
ATOM     11  HB2 ASP A 156     -20.550  93.055  -9.931  1.00  0.00           H
ATOM     12  HT1 ASP A 156     -21.178  90.723 -13.332  1.00  0.00           H
ATOM     13  HT2 ASP A 156     -21.167  92.425 -13.575  1.00  0.00           H
ATOM     14  HT3 ASP A 156     -22.452  91.668 -12.813  1.00  0.00           H
ATOM     15  N   ILE A 157     -20.725  90.563  -9.405  1.00  0.00           N
ATOM     16  CA  ILE A 157     -21.175  89.608  -8.384  1.00  0.00           C
ATOM     17  C   ILE A 157     -22.636  89.428  -8.212  1.00  0.00           C
ATOM     18  O   ILE A 157     -23.446  90.375  -8.317  1.00  0.00           O
ATOM     19  CB  ILE A 157     -20.337  89.748  -7.119  1.00  0.00           C
ATOM     20  CG1 ILE A 157     -19.914  91.140  -6.814  1.00  0.00           C
ATOM     21  CG2 ILE A 157     -19.037  88.905  -7.246  1.00  0.00           C
ATOM     22  CD  ILE A 157     -19.773  91.332  -5.262  1.00  0.00           C
ATOM     23  HN  ILE A 157     -20.072  91.275  -9.158  1.00  0.00           H
ATOM     24  HA  ILE A 157     -20.847  88.671  -8.809  1.00  0.00           H
ATOM     25  HB  ILE A 157     -20.859  89.223  -6.290  1.00  0.00           H
ATOM     26 1HG1 ILE A 157     -20.686  91.802  -7.260  1.00  0.00           H
ATOM     27 2HG1 ILE A 157     -18.948  91.468  -7.256  1.00  0.00           H
ATOM     28 1HG2 ILE A 157     -19.285  87.824  -7.176  1.00  0.00           H
ATOM     29 2HG2 ILE A 157     -18.321  89.109  -6.422  1.00  0.00           H
ATOM     30 3HG2 ILE A 157     -18.526  89.177  -8.194  1.00  0.00           H
ATOM     31  HD1 ILE A 157     -19.027  90.585  -4.913  1.00  0.00           H
ATOM     32  HD2 ILE A 157     -20.768  91.171  -4.795  1.00  0.00           H
ATOM     33  HD3 ILE A 157     -19.448  92.372  -5.046  1.00  0.00           H
ATOM     34  N   GLY A 158     -23.175  88.217  -8.016  1.00  0.00           N
ATOM     35  CA  GLY A 158     -24.547  87.848  -8.009  1.00  0.00           C
ATOM     36  C   GLY A 158     -24.822  87.358  -6.629  1.00  0.00           C
ATOM     37  O   GLY A 158     -24.589  88.068  -5.686  1.00  0.00           O
ATOM     38  HN  GLY A 158     -22.497  87.508  -7.841  1.00  0.00           H
ATOM     39  HA1 GLY A 158     -24.754  87.167  -8.821  1.00  0.00           H
ATOM     40  HA2 GLY A 158     -25.172  88.712  -8.183  1.00  0.00           H
ATOM     41  N   PHE A 159     -25.181  86.037  -6.564  1.00  0.00           N
ATOM     42  CA  PHE A 159     -25.395  85.531  -5.234  1.00  0.00           C
ATOM     43  C   PHE A 159     -24.115  84.941  -4.563  1.00  0.00           C
ATOM     44  O   PHE A 159     -23.245  84.317  -5.144  1.00  0.00           O
ATOM     45  CB  PHE A 159     -26.526  84.503  -5.219  1.00  0.00           C
ATOM     46  CG  PHE A 159     -27.838  85.197  -5.614  1.00  0.00           C
ATOM     47  CD1 PHE A 159     -28.493  86.052  -4.657  1.00  0.00           C
ATOM     48  CD2 PHE A 159     -28.385  85.133  -6.858  1.00  0.00           C
ATOM     49  CE1 PHE A 159     -29.861  86.275  -4.769  1.00  0.00           C
ATOM     50  CE2 PHE A 159     -29.607  85.757  -7.116  1.00  0.00           C
ATOM     51  CZ  PHE A 159     -30.392  86.275  -6.013  1.00  0.00           C
ATOM     52  HN  PHE A 159     -25.370  85.422  -7.325  1.00  0.00           H
ATOM     53  HA  PHE A 159     -25.738  86.331  -4.595  1.00  0.00           H
ATOM     54  HB1 PHE A 159     -26.626  84.051  -4.208  1.00  0.00           H
ATOM     55  HB2 PHE A 159     -26.382  83.718  -5.992  1.00  0.00           H
ATOM     56  HD1 PHE A 159     -27.985  86.021  -3.705  1.00  0.00           H
ATOM     57  HD2 PHE A 159     -27.951  84.536  -7.646  1.00  0.00           H
ATOM     58  HE1 PHE A 159     -30.330  86.651  -3.874  1.00  0.00           H
ATOM     59  HE2 PHE A 159     -30.121  85.668  -8.062  1.00  0.00           H
ATOM     60  HZ  PHE A 159     -31.396  86.597  -6.246  1.00  0.00           H
ATOM     61  N   TRP A 160     -23.972  85.187  -3.267  1.00  0.00           N
ATOM     62  CA  TRP A 160     -22.933  84.697  -2.412  1.00  0.00           C
ATOM     63  C   TRP A 160     -23.129  83.231  -2.115  1.00  0.00           C
ATOM     64  O   TRP A 160     -24.295  82.781  -1.884  1.00  0.00           O
ATOM     65  CB  TRP A 160     -22.747  85.526  -1.131  1.00  0.00           C
ATOM     66  CG  TRP A 160     -21.541  85.106  -0.257  1.00  0.00           C
ATOM     67  CD1 TRP A 160     -20.215  85.388  -0.403  1.00  0.00           C
ATOM     68  CD2 TRP A 160     -21.650  84.177   0.851  1.00  0.00           C
ATOM     69  CE2 TRP A 160     -20.314  83.998   1.342  1.00  0.00           C
ATOM     70  CE3 TRP A 160     -22.727  83.526   1.466  1.00  0.00           C
ATOM     71  NE1 TRP A 160     -19.524  84.844   0.630  1.00  0.00           N
ATOM     72  CZ2 TRP A 160     -20.113  83.070   2.297  1.00  0.00           C
ATOM     73  CZ3 TRP A 160     -22.449  82.536   2.416  1.00  0.00           C
ATOM     74  CH2 TRP A 160     -21.164  82.331   2.825  1.00  0.00           C
ATOM     75  HN  TRP A 160     -24.673  85.714  -2.791  1.00  0.00           H
ATOM     76  HA  TRP A 160     -21.966  84.750  -2.889  1.00  0.00           H
ATOM     77  HB1 TRP A 160     -23.608  85.470  -0.431  1.00  0.00           H
ATOM     78  HB2 TRP A 160     -22.571  86.582  -1.428  1.00  0.00           H
ATOM     79  HD1 TRP A 160     -19.801  86.110  -1.091  1.00  0.00           H
ATOM     80  HE1 TRP A 160     -18.617  85.047   0.930  1.00  0.00           H
ATOM     81  HE3 TRP A 160     -23.766  83.605   1.180  1.00  0.00           H
ATOM     82  HZ2 TRP A 160     -19.146  82.933   2.759  1.00  0.00           H
ATOM     83  HZ3 TRP A 160     -23.225  81.849   2.717  1.00  0.00           H
ATOM     84  HH2 TRP A 160     -21.032  81.553   3.563  1.00  0.00           H
ATOM     85  N   CYS A 161     -22.018  82.401  -2.089  1.00  0.00           N
ATOM     86  CA  CYS A 161     -22.174  81.052  -1.753  1.00  0.00           C
ATOM     87  C   CYS A 161     -20.892  80.840  -0.940  1.00  0.00           C
ATOM     88  O   CYS A 161     -19.889  81.521  -1.192  1.00  0.00           O
ATOM     89  CB  CYS A 161     -22.152  80.128  -2.971  1.00  0.00           C
ATOM     90  SG  CYS A 161     -23.818  80.004  -3.572  1.00  0.00           S
ATOM     91  HN  CYS A 161     -21.097  82.629  -2.394  1.00  0.00           H
ATOM     92  HA  CYS A 161     -23.067  80.925  -1.159  1.00  0.00           H
ATOM     93  HB1 CYS A 161     -21.906  79.063  -2.770  1.00  0.00           H
ATOM     94  HB2 CYS A 161     -21.454  80.489  -3.755  1.00  0.00           H
ATOM     95  N   PRO A 162     -20.826  79.819  -0.116  1.00  0.00           N
ATOM     96  CA  PRO A 162     -19.553  79.276   0.302  1.00  0.00           C
ATOM     97  C   PRO A 162     -18.434  79.146  -0.810  1.00  0.00           C
ATOM     98  O   PRO A 162     -18.740  78.869  -1.960  1.00  0.00           O
ATOM     99  CB  PRO A 162     -19.929  77.966   1.030  1.00  0.00           C
ATOM    100  CG  PRO A 162     -21.326  78.238   1.635  1.00  0.00           C
ATOM    101  CD  PRO A 162     -21.922  79.321   0.687  1.00  0.00           C
ATOM    102  HA  PRO A 162     -19.154  80.059   0.930  1.00  0.00           H
ATOM    103  HB1 PRO A 162     -19.167  77.674   1.784  1.00  0.00           H
ATOM    104  HB2 PRO A 162     -19.905  77.155   0.272  1.00  0.00           H
ATOM    105  HG1 PRO A 162     -21.928  77.319   1.474  1.00  0.00           H
ATOM    106  HG2 PRO A 162     -21.215  78.585   2.684  1.00  0.00           H
ATOM    107  HD1 PRO A 162     -22.688  78.832   0.047  1.00  0.00           H
ATOM    108  HD2 PRO A 162     -22.308  80.154   1.313  1.00  0.00           H
ATOM    109  N   ARG A 163     -17.108  79.451  -0.516  1.00  0.00           N
ATOM    110  CA  ARG A 163     -16.078  79.540  -1.520  1.00  0.00           C
ATOM    111  C   ARG A 163     -15.962  78.319  -2.403  1.00  0.00           C
ATOM    112  O   ARG A 163     -15.670  78.409  -3.616  1.00  0.00           O
ATOM    113  CB  ARG A 163     -14.784  79.823  -0.611  1.00  0.00           C
ATOM    114  CG  ARG A 163     -13.494  80.176  -1.452  1.00  0.00           C
ATOM    115  CD  ARG A 163     -12.495  81.143  -0.765  1.00  0.00           C
ATOM    116  NE  ARG A 163     -13.241  82.424  -0.712  1.00  0.00           N
ATOM    117  CZ  ARG A 163     -12.643  83.572  -0.439  1.00  0.00           C
ATOM    118  NH1 ARG A 163     -11.321  83.714  -0.229  1.00  0.00           N
ATOM    119  NH2 ARG A 163     -13.428  84.690  -0.366  1.00  0.00           N
ATOM    120  HN  ARG A 163     -16.867  79.566   0.445  1.00  0.00           H
ATOM    121  HA  ARG A 163     -16.249  80.400  -2.150  1.00  0.00           H
ATOM    122  HB1 ARG A 163     -14.667  78.916   0.020  1.00  0.00           H
ATOM    123  HB2 ARG A 163     -15.038  80.601   0.140  1.00  0.00           H
ATOM    124  HG1 ARG A 163     -13.795  80.646  -2.413  1.00  0.00           H
ATOM    125  HG2 ARG A 163     -13.041  79.216  -1.779  1.00  0.00           H
ATOM    126  HD1 ARG A 163     -11.654  81.379  -1.453  1.00  0.00           H
ATOM    127  HD2 ARG A 163     -12.297  80.786   0.269  1.00  0.00           H
ATOM    128  HE  ARG A 163     -14.210  82.541  -0.932  1.00  0.00           H
ATOM    129 1HH1 ARG A 163     -10.837  82.860  -0.038  1.00  0.00           H
ATOM    130 2HH1 ARG A 163     -10.893  84.603  -0.066  1.00  0.00           H
ATOM    131 1HH2 ARG A 163     -14.387  84.680  -0.648  1.00  0.00           H
ATOM    132 2HH2 ARG A 163     -13.074  85.523   0.060  1.00  0.00           H
HETATM  133  N   HSD A 164     -16.064  77.155  -1.752  1.00  0.00           N
HETATM  134  CA  HSD A 164     -15.753  75.893  -2.270  1.00  0.00           C
HETATM  135  C   HSD A 164     -16.918  75.233  -3.015  1.00  0.00           C
HETATM  136  O   HSD A 164     -16.806  74.096  -3.509  1.00  0.00           O
HETATM  137  CB  HSD A 164     -15.247  74.877  -1.228  1.00  0.00           C
HETATM  138  CG  HSD A 164     -14.071  75.289  -0.406  1.00  0.00           C
HETATM  139  CD2 HSD A 164     -13.698  74.801   0.782  1.00  0.00           C
HETATM  140  ND1 HSD A 164     -12.991  76.061  -0.855  1.00  0.00           N
HETATM  141  CE1 HSD A 164     -12.078  76.033   0.106  1.00  0.00           C
HETATM  142  NE2 HSD A 164     -12.452  75.264   1.136  1.00  0.00           N
HETATM  143  HN  HSD A 164     -16.180  77.243  -0.766  1.00  0.00           H
HETATM  144  HA  HSD A 164     -14.970  76.012  -3.003  1.00  0.00           H
HETATM  145  HB1 HSD A 164     -15.038  73.873  -1.656  1.00  0.00           H
HETATM  146  HB2 HSD A 164     -16.108  74.737  -0.541  1.00  0.00           H
HETATM  147  HD1 HSD A 164     -12.881  76.479  -1.756  1.00  0.00           H
HETATM  148  HD2 HSD A 164     -14.252  74.214   1.504  1.00  0.00           H
HETATM  149  HE1 HSD A 164     -11.090  76.485   0.011  1.00  0.00           H
ATOM    150  N   LEU A 165     -18.027  75.991  -3.147  1.00  0.00           N
ATOM    151  CA  LEU A 165     -19.140  75.685  -3.829  1.00  0.00           C
ATOM    152  C   LEU A 165     -19.416  76.562  -4.953  1.00  0.00           C
ATOM    153  O   LEU A 165     -18.770  77.582  -5.069  1.00  0.00           O
ATOM    154  CB  LEU A 165     -20.376  75.690  -2.888  1.00  0.00           C
ATOM    155  CG  LEU A 165     -20.181  75.142  -1.455  1.00  0.00           C
ATOM    156  CD1 LEU A 165     -21.445  75.227  -0.556  1.00  0.00           C
ATOM    157  CD2 LEU A 165     -19.711  73.714  -1.487  1.00  0.00           C
ATOM    158  HN  LEU A 165     -18.000  76.882  -2.701  1.00  0.00           H
ATOM    159  HA  LEU A 165     -19.028  74.685  -4.221  1.00  0.00           H
ATOM    160  HB1 LEU A 165     -21.295  75.272  -3.352  1.00  0.00           H
ATOM    161  HB2 LEU A 165     -20.692  76.742  -2.724  1.00  0.00           H
ATOM    162  HG  LEU A 165     -19.330  75.653  -0.954  1.00  0.00           H
ATOM    163 1HD1 LEU A 165     -22.261  74.668  -1.061  1.00  0.00           H
ATOM    164 2HD1 LEU A 165     -21.673  76.303  -0.398  1.00  0.00           H
ATOM    165 3HD1 LEU A 165     -21.240  74.801   0.449  1.00  0.00           H
ATOM    166 1HD2 LEU A 165     -20.535  72.972  -1.563  1.00  0.00           H
ATOM    167 2HD2 LEU A 165     -19.198  73.464  -0.534  1.00  0.00           H
ATOM    168 3HD2 LEU A 165     -18.964  73.519  -2.285  1.00  0.00           H
ATOM    169  N   LYS A 166     -20.382  76.177  -5.814  1.00  0.00           N
ATOM    170  CA  LYS A 166     -20.666  76.834  -7.018  1.00  0.00           C
ATOM    171  C   LYS A 166     -22.025  77.529  -6.909  1.00  0.00           C
ATOM    172  O   LYS A 166     -23.022  76.937  -6.544  1.00  0.00           O
ATOM    173  CB  LYS A 166     -20.689  75.693  -8.152  1.00  0.00           C
ATOM    174  CG  LYS A 166     -21.537  75.863  -9.373  1.00  0.00           C
ATOM    175  CD  LYS A 166     -21.337  74.878 -10.515  1.00  0.00           C
ATOM    176  CE  LYS A 166     -20.287  75.396 -11.515  1.00  0.00           C
ATOM    177  NZ  LYS A 166     -20.305  74.781 -12.875  1.00  0.00           N
ATOM    178  HN  LYS A 166     -20.724  75.243  -5.740  1.00  0.00           H
ATOM    179  HA  LYS A 166     -19.938  77.573  -7.319  1.00  0.00           H
ATOM    180  HB1 LYS A 166     -21.030  74.773  -7.629  1.00  0.00           H
ATOM    181  HB2 LYS A 166     -19.653  75.446  -8.468  1.00  0.00           H
ATOM    182  HG1 LYS A 166     -21.323  76.868  -9.796  1.00  0.00           H
ATOM    183  HG2 LYS A 166     -22.630  75.799  -9.182  1.00  0.00           H
ATOM    184  HD1 LYS A 166     -22.329  74.749 -10.997  1.00  0.00           H
ATOM    185  HD2 LYS A 166     -21.132  73.880 -10.072  1.00  0.00           H
ATOM    186  HE1 LYS A 166     -19.293  75.368 -11.020  1.00  0.00           H
ATOM    187  HE2 LYS A 166     -20.560  76.437 -11.790  1.00  0.00           H
ATOM    188  HZ1 LYS A 166     -20.512  75.555 -13.537  1.00  0.00           H
ATOM    189  HZ2 LYS A 166     -21.055  74.082 -13.054  1.00  0.00           H
ATOM    190  HZ3 LYS A 166     -19.376  74.504 -13.252  1.00  0.00           H
ATOM    191  N   THR A 167     -22.006  78.815  -7.373  1.00  0.00           N
ATOM    192  CA  THR A 167     -23.202  79.632  -7.655  1.00  0.00           C
ATOM    193  C   THR A 167     -24.065  78.941  -8.679  1.00  0.00           C
ATOM    194  O   THR A 167     -23.472  78.473  -9.718  1.00  0.00           O
ATOM    195  CB  THR A 167     -22.887  81.114  -8.030  1.00  0.00           C
ATOM    196  CG2 THR A 167     -22.154  81.796  -6.865  1.00  0.00           C
ATOM    197  OG1 THR A 167     -22.052  81.270  -9.171  1.00  0.00           O
ATOM    198  HN  THR A 167     -21.185  79.379  -7.407  1.00  0.00           H
ATOM    199  HA  THR A 167     -23.783  79.761  -6.754  1.00  0.00           H
ATOM    200  HB  THR A 167     -23.863  81.592  -8.261  1.00  0.00           H
ATOM    201  HG1 THR A 167     -22.613  81.030  -9.912  1.00  0.00           H
ATOM    202 1HG2 THR A 167     -21.095  81.495  -6.711  1.00  0.00           H
ATOM    203 2HG2 THR A 167     -22.648  81.556  -5.899  1.00  0.00           H
ATOM    204 3HG2 THR A 167     -22.322  82.865  -7.114  1.00  0.00           H
ATOM    205  N   SER A 168     -25.391  78.891  -8.497  1.00  0.00           N
ATOM    206  CA  SER A 168     -26.280  78.218  -9.380  1.00  0.00           C
ATOM    207  C   SER A 168     -27.550  78.845  -9.455  1.00  0.00           C
ATOM    208  O   SER A 168     -27.893  79.661  -8.626  1.00  0.00           O
ATOM    209  CB  SER A 168     -26.448  76.785  -8.904  1.00  0.00           C
ATOM    210  OG  SER A 168     -26.705  75.941 -10.036  1.00  0.00           O
ATOM    211  HN  SER A 168     -25.820  79.232  -7.665  1.00  0.00           H
ATOM    212  HA  SER A 168     -25.778  78.191 -10.335  1.00  0.00           H
ATOM    213  HB1 SER A 168     -27.290  76.711  -8.182  1.00  0.00           H
ATOM    214  HB2 SER A 168     -25.485  76.485  -8.437  1.00  0.00           H
ATOM    215  HG1 SER A 168     -25.870  75.766 -10.477  1.00  0.00           H
ATOM    216  N   GLY A 169     -28.248  78.635 -10.616  1.00  0.00           N
ATOM    217  CA  GLY A 169     -29.560  79.134 -10.918  1.00  0.00           C
ATOM    218  C   GLY A 169     -30.627  78.093 -10.693  1.00  0.00           C
ATOM    219  O   GLY A 169     -30.497  77.064 -10.085  1.00  0.00           O
ATOM    220  HN  GLY A 169     -27.897  77.987 -11.288  1.00  0.00           H
ATOM    221  HA1 GLY A 169     -29.457  79.334 -11.974  1.00  0.00           H
ATOM    222  HA2 GLY A 169     -29.700  79.980 -10.260  1.00  0.00           H
ATOM    223  N   GLY A 170     -31.791  78.404 -11.217  1.00  0.00           N
ATOM    224  CA  GLY A 170     -33.010  77.788 -10.914  1.00  0.00           C
ATOM    225  C   GLY A 170     -33.642  78.154  -9.572  1.00  0.00           C
ATOM    226  O   GLY A 170     -33.024  78.640  -8.616  1.00  0.00           O
ATOM    227  HN  GLY A 170     -31.851  79.155 -11.870  1.00  0.00           H
ATOM    228  HA1 GLY A 170     -32.839  76.721 -10.934  1.00  0.00           H
ATOM    229  HA2 GLY A 170     -33.691  78.037 -11.714  1.00  0.00           H
ATOM    230  N   GLN A 171     -34.968  77.855  -9.464  1.00  0.00           N
ATOM    231  CA  GLN A 171     -35.659  78.152  -8.229  1.00  0.00           C
ATOM    232  C   GLN A 171     -35.543  77.230  -7.090  1.00  0.00           C
ATOM    233  O   GLN A 171     -35.660  76.053  -7.406  1.00  0.00           O
ATOM    234  CB  GLN A 171     -37.223  78.317  -8.534  1.00  0.00           C
ATOM    235  CG  GLN A 171     -37.666  79.672  -9.139  1.00  0.00           C
ATOM    236  CD  GLN A 171     -37.206  80.914  -8.316  1.00  0.00           C
ATOM    237  NE2 GLN A 171     -37.677  80.864  -7.102  1.00  0.00           N
ATOM    238  OE1 GLN A 171     -36.545  81.869  -8.761  1.00  0.00           O
ATOM    239  HN  GLN A 171     -35.522  77.475 -10.200  1.00  0.00           H
ATOM    240  HA  GLN A 171     -35.396  79.106  -7.797  1.00  0.00           H
ATOM    241  HB1 GLN A 171     -37.802  78.277  -7.587  1.00  0.00           H
ATOM    242  HB2 GLN A 171     -37.549  77.550  -9.269  1.00  0.00           H
ATOM    243  HG1 GLN A 171     -38.774  79.739  -9.212  1.00  0.00           H
ATOM    244  HG2 GLN A 171     -37.353  79.845 -10.191  1.00  0.00           H
ATOM    245 1HE2 GLN A 171     -37.577  81.619  -6.453  1.00  0.00           H
ATOM    246 2HE2 GLN A 171     -38.046  80.012  -6.731  1.00  0.00           H
ATOM    247  N   GLY A 172     -35.388  77.620  -5.797  1.00  0.00           N
ATOM    248  CA  GLY A 172     -35.520  76.828  -4.577  1.00  0.00           C
ATOM    249  C   GLY A 172     -34.403  75.830  -4.358  1.00  0.00           C
ATOM    250  O   GLY A 172     -34.615  74.815  -3.691  1.00  0.00           O
ATOM    251  HN  GLY A 172     -35.038  78.548  -5.689  1.00  0.00           H
ATOM    252  HA1 GLY A 172     -36.368  76.181  -4.751  1.00  0.00           H
ATOM    253  HA2 GLY A 172     -35.610  77.574  -3.802  1.00  0.00           H
ATOM    254  N   TYR A 173     -33.245  76.104  -4.991  1.00  0.00           N
ATOM    255  CA  TYR A 173     -32.091  75.177  -5.063  1.00  0.00           C
ATOM    256  C   TYR A 173     -31.107  75.417  -3.937  1.00  0.00           C
ATOM    257  O   TYR A 173     -31.003  76.529  -3.382  1.00  0.00           O
ATOM    258  CB  TYR A 173     -31.476  75.371  -6.514  1.00  0.00           C
ATOM    259  CG  TYR A 173     -30.431  74.311  -6.774  1.00  0.00           C
ATOM    260  CD1 TYR A 173     -30.785  73.020  -7.349  1.00  0.00           C
ATOM    261  CD2 TYR A 173     -29.144  74.436  -6.283  1.00  0.00           C
ATOM    262  CE1 TYR A 173     -29.827  72.025  -7.433  1.00  0.00           C
ATOM    263  CE2 TYR A 173     -28.228  73.421  -6.402  1.00  0.00           C
ATOM    264  CZ  TYR A 173     -28.548  72.211  -6.922  1.00  0.00           C
ATOM    265  OH  TYR A 173     -27.612  71.235  -6.864  1.00  0.00           O
ATOM    266  HN  TYR A 173     -33.075  77.054  -5.243  1.00  0.00           H
ATOM    267  HA  TYR A 173     -32.409  74.150  -4.962  1.00  0.00           H
ATOM    268  HB1 TYR A 173     -31.001  76.372  -6.578  1.00  0.00           H
ATOM    269  HB2 TYR A 173     -32.367  75.139  -7.135  1.00  0.00           H
ATOM    270  HD1 TYR A 173     -31.780  72.801  -7.707  1.00  0.00           H
ATOM    271  HD2 TYR A 173     -28.953  75.419  -5.876  1.00  0.00           H
ATOM    272  HE1 TYR A 173     -30.163  71.021  -7.647  1.00  0.00           H
ATOM    273  HE2 TYR A 173     -27.270  73.752  -6.029  1.00  0.00           H
ATOM    274  HH  TYR A 173     -27.854  70.426  -7.320  1.00  0.00           H
ATOM    275  N   LYS A 174     -30.391  74.419  -3.371  1.00  0.00           N
ATOM    276  CA  LYS A 174     -29.454  74.678  -2.297  1.00  0.00           C
ATOM    277  C   LYS A 174     -28.399  73.558  -2.193  1.00  0.00           C
ATOM    278  O   LYS A 174     -28.628  72.443  -2.659  1.00  0.00           O
ATOM    279  CB  LYS A 174     -30.020  74.923  -0.907  1.00  0.00           C
ATOM    280  CG  LYS A 174     -31.169  74.039  -0.543  1.00  0.00           C
ATOM    281  CD  LYS A 174     -32.606  74.390  -0.922  1.00  0.00           C
ATOM    282  CE  LYS A 174     -33.076  75.847  -0.624  1.00  0.00           C
ATOM    283  NZ  LYS A 174     -32.850  76.228   0.756  1.00  0.00           N
ATOM    284  HN  LYS A 174     -30.516  73.485  -3.695  1.00  0.00           H
ATOM    285  HA  LYS A 174     -28.862  75.532  -2.593  1.00  0.00           H
ATOM    286  HB1 LYS A 174     -30.437  75.949  -0.993  1.00  0.00           H
ATOM    287  HB2 LYS A 174     -29.317  74.909  -0.048  1.00  0.00           H
ATOM    288  HG1 LYS A 174     -31.213  73.860   0.552  1.00  0.00           H
ATOM    289  HG2 LYS A 174     -31.135  73.002  -0.942  1.00  0.00           H
ATOM    290  HD1 LYS A 174     -33.245  73.655  -0.389  1.00  0.00           H
ATOM    291  HD2 LYS A 174     -32.816  74.132  -1.982  1.00  0.00           H
ATOM    292  HE1 LYS A 174     -34.179  75.867  -0.764  1.00  0.00           H
ATOM    293  HE2 LYS A 174     -32.630  76.565  -1.345  1.00  0.00           H
ATOM    294  HZ1 LYS A 174     -32.521  77.215   0.716  1.00  0.00           H
ATOM    295  HZ2 LYS A 174     -32.182  75.622   1.274  1.00  0.00           H
ATOM    296  HZ3 LYS A 174     -33.698  76.280   1.356  1.00  0.00           H
ATOM    297  N   PHE A 175     -27.282  73.872  -1.500  1.00  0.00           N
ATOM    298  CA  PHE A 175     -26.392  72.877  -1.008  1.00  0.00           C
ATOM    299  C   PHE A 175     -25.744  73.096   0.350  1.00  0.00           C
ATOM    300  O   PHE A 175     -25.336  74.197   0.701  1.00  0.00           O
ATOM    301  CB  PHE A 175     -25.279  72.654  -2.075  1.00  0.00           C
ATOM    302  CG  PHE A 175     -24.569  71.359  -1.876  1.00  0.00           C
ATOM    303  CD1 PHE A 175     -23.237  71.326  -1.577  1.00  0.00           C
ATOM    304  CD2 PHE A 175     -25.349  70.165  -1.842  1.00  0.00           C
ATOM    305  CE1 PHE A 175     -22.733  70.135  -1.022  1.00  0.00           C
ATOM    306  CE2 PHE A 175     -24.882  69.007  -1.234  1.00  0.00           C
ATOM    307  CZ  PHE A 175     -23.552  68.994  -0.904  1.00  0.00           C
ATOM    308  HN  PHE A 175     -27.126  74.763  -1.080  1.00  0.00           H
ATOM    309  HA  PHE A 175     -27.020  72.007  -0.884  1.00  0.00           H
ATOM    310  HB1 PHE A 175     -24.538  73.478  -2.008  1.00  0.00           H
ATOM    311  HB2 PHE A 175     -25.699  72.614  -3.103  1.00  0.00           H
ATOM    312  HD1 PHE A 175     -22.646  72.230  -1.605  1.00  0.00           H
ATOM    313  HD2 PHE A 175     -26.411  70.232  -2.023  1.00  0.00           H
ATOM    314  HE1 PHE A 175     -21.723  70.135  -0.642  1.00  0.00           H
ATOM    315  HE2 PHE A 175     -25.541  68.179  -1.016  1.00  0.00           H
ATOM    316  HZ  PHE A 175     -23.216  68.164  -0.299  1.00  0.00           H
ATOM    317  N   LEU A 176     -25.890  72.135   1.257  1.00  0.00           N
ATOM    318  CA  LEU A 176     -25.386  72.192   2.614  1.00  0.00           C
ATOM    319  C   LEU A 176     -26.120  73.103   3.456  1.00  0.00           C
ATOM    320  O   LEU A 176     -25.725  73.439   4.623  1.00  0.00           O
ATOM    321  CB  LEU A 176     -23.871  72.506   2.732  1.00  0.00           C
ATOM    322  CG  LEU A 176     -22.724  71.455   2.275  1.00  0.00           C
ATOM    323  CD1 LEU A 176     -21.303  71.727   2.826  1.00  0.00           C
ATOM    324  CD2 LEU A 176     -23.095  70.064   2.563  1.00  0.00           C
ATOM    325  HN  LEU A 176     -26.493  71.357   1.104  1.00  0.00           H
ATOM    326  HA  LEU A 176     -25.548  71.228   3.072  1.00  0.00           H
ATOM    327  HB1 LEU A 176     -23.588  72.531   3.806  1.00  0.00           H
ATOM    328  HB2 LEU A 176     -23.531  73.529   2.465  1.00  0.00           H
ATOM    329  HG  LEU A 176     -22.543  71.607   1.189  1.00  0.00           H
ATOM    330 1HD1 LEU A 176     -20.429  71.097   2.556  1.00  0.00           H
ATOM    331 2HD1 LEU A 176     -21.358  71.674   3.934  1.00  0.00           H
ATOM    332 3HD1 LEU A 176     -20.896  72.731   2.576  1.00  0.00           H
ATOM    333 1HD2 LEU A 176     -23.326  69.923   3.641  1.00  0.00           H
ATOM    334 2HD2 LEU A 176     -22.227  69.489   2.173  1.00  0.00           H
ATOM    335 3HD2 LEU A 176     -24.065  69.973   2.030  1.00  0.00           H
ATOM    336  N   GLY A 177     -27.344  73.479   3.032  1.00  0.00           N
ATOM    337  CA  GLY A 177     -28.199  74.465   3.749  1.00  0.00           C
ATOM    338  C   GLY A 177     -27.999  75.933   3.281  1.00  0.00           C
ATOM    339  O   GLY A 177     -28.295  76.782   4.111  1.00  0.00           O
ATOM    340  HN  GLY A 177     -27.734  73.124   2.186  1.00  0.00           H
ATOM    341  HA1 GLY A 177     -27.894  74.485   4.785  1.00  0.00           H
ATOM    342  HA2 GLY A 177     -29.218  74.170   3.545  1.00  0.00           H
ATOM    343  N   ILE A 178     -27.505  76.307   2.047  1.00  0.00           N
ATOM    344  CA  ILE A 178     -27.383  77.652   1.615  1.00  0.00           C
ATOM    345  C   ILE A 178     -28.030  77.768   0.268  1.00  0.00           C
ATOM    346  O   ILE A 178     -27.634  77.076  -0.657  1.00  0.00           O
ATOM    347  CB  ILE A 178     -26.017  78.289   1.574  1.00  0.00           C
ATOM    348  CG1 ILE A 178     -25.385  78.143   2.964  1.00  0.00           C
ATOM    349  CG2 ILE A 178     -26.129  79.791   1.246  1.00  0.00           C
ATOM    350  CD  ILE A 178     -24.737  76.772   3.249  1.00  0.00           C
ATOM    351  HN  ILE A 178     -27.091  75.593   1.489  1.00  0.00           H
ATOM    352  HA  ILE A 178     -28.022  78.225   2.269  1.00  0.00           H
ATOM    353  HB  ILE A 178     -25.420  77.753   0.806  1.00  0.00           H
ATOM    354 1HG1 ILE A 178     -26.186  78.313   3.717  1.00  0.00           H
ATOM    355 2HG1 ILE A 178     -24.665  78.984   3.048  1.00  0.00           H
ATOM    356 1HG2 ILE A 178     -25.176  80.344   1.383  1.00  0.00           H
ATOM    357 2HG2 ILE A 178     -26.862  80.259   1.938  1.00  0.00           H
ATOM    358 3HG2 ILE A 178     -26.402  79.921   0.178  1.00  0.00           H
ATOM    359  HD1 ILE A 178     -25.389  75.878   3.163  1.00  0.00           H
ATOM    360  HD2 ILE A 178     -24.291  76.724   4.265  1.00  0.00           H
ATOM    361  HD3 ILE A 178     -23.957  76.614   2.471  1.00  0.00           H
ATOM    362  N   ASP A 179     -29.140  78.578   0.126  1.00  0.00           N
ATOM    363  CA  ASP A 179     -29.777  79.048  -1.008  1.00  0.00           C
ATOM    364  C   ASP A 179     -28.824  79.463  -2.198  1.00  0.00           C
ATOM    365  O   ASP A 179     -27.902  80.258  -2.049  1.00  0.00           O
ATOM    366  CB  ASP A 179     -30.768  80.222  -0.686  1.00  0.00           C
ATOM    367  CG  ASP A 179     -32.077  79.792  -0.027  1.00  0.00           C
ATOM    368  OD1 ASP A 179     -32.208  78.671   0.522  1.00  0.00           O
ATOM    369  OD2 ASP A 179     -32.997  80.688   0.035  1.00  0.00           O
ATOM    370  HN  ASP A 179     -29.599  78.987   0.911  1.00  0.00           H
ATOM    371  HA  ASP A 179     -30.354  78.269  -1.484  1.00  0.00           H
ATOM    372  HB1 ASP A 179     -30.847  80.768  -1.650  1.00  0.00           H
ATOM    373  HB2 ASP A 179     -30.292  80.890   0.062  1.00  0.00           H
ATOM    374  N   GLN A 180     -29.026  78.818  -3.415  1.00  0.00           N
ATOM    375  CA  GLN A 180     -28.324  79.146  -4.583  1.00  0.00           C
ATOM    376  C   GLN A 180     -26.916  78.598  -4.785  1.00  0.00           C
ATOM    377  O   GLN A 180     -26.201  78.981  -5.678  1.00  0.00           O
ATOM    378  CB  GLN A 180     -28.459  80.601  -4.891  1.00  0.00           C
ATOM    379  CG  GLN A 180     -29.804  81.202  -5.305  1.00  0.00           C
ATOM    380  CD  GLN A 180     -30.744  80.230  -5.969  1.00  0.00           C
ATOM    381  NE2 GLN A 180     -30.732  80.063  -7.291  1.00  0.00           N
ATOM    382  OE1 GLN A 180     -31.465  79.472  -5.316  1.00  0.00           O
ATOM    383  HN  GLN A 180     -29.667  78.055  -3.382  1.00  0.00           H
ATOM    384  HA  GLN A 180     -28.897  78.602  -5.319  1.00  0.00           H
ATOM    385  HB1 GLN A 180     -27.712  80.832  -5.680  1.00  0.00           H
ATOM    386  HB2 GLN A 180     -27.999  81.235  -4.104  1.00  0.00           H
ATOM    387  HG1 GLN A 180     -29.632  82.070  -5.978  1.00  0.00           H
ATOM    388  HG2 GLN A 180     -30.355  81.562  -4.410  1.00  0.00           H
ATOM    389 1HE2 GLN A 180     -29.893  80.317  -7.774  1.00  0.00           H
ATOM    390 2HE2 GLN A 180     -31.405  79.443  -7.694  1.00  0.00           H
ATOM    391  N   CYS A 181     -26.538  77.683  -3.943  1.00  0.00           N
ATOM    392  CA  CYS A 181     -25.270  77.048  -3.880  1.00  0.00           C
ATOM    393  C   CYS A 181     -25.409  75.583  -4.327  1.00  0.00           C
ATOM    394  O   CYS A 181     -26.491  75.006  -4.101  1.00  0.00           O
ATOM    395  CB  CYS A 181     -24.694  77.307  -2.428  1.00  0.00           C
ATOM    396  SG  CYS A 181     -24.719  79.072  -1.971  1.00  0.00           S
ATOM    397  HN  CYS A 181     -27.170  77.297  -3.277  1.00  0.00           H
ATOM    398  HA  CYS A 181     -24.582  77.483  -4.588  1.00  0.00           H
ATOM    399  HB1 CYS A 181     -23.671  76.877  -2.493  1.00  0.00           H
ATOM    400  HB2 CYS A 181     -25.236  76.554  -1.817  1.00  0.00           H
ATOM    401  N   ALA A 182     -24.387  75.007  -5.034  1.00  0.00           N
ATOM    402  CA  ALA A 182     -24.476  73.759  -5.657  1.00  0.00           C
ATOM    403  C   ALA A 182     -23.178  72.944  -5.531  1.00  0.00           C
ATOM    404  O   ALA A 182     -22.183  73.600  -5.406  1.00  0.00           O
ATOM    405  CB  ALA A 182     -24.743  74.055  -7.155  1.00  0.00           C
ATOM    406  HN  ALA A 182     -23.626  75.604  -5.275  1.00  0.00           H
ATOM    407  HA  ALA A 182     -25.279  73.164  -5.248  1.00  0.00           H
ATOM    408  HB1 ALA A 182     -25.706  74.604  -7.199  1.00  0.00           H
ATOM    409  HB2 ALA A 182     -24.910  73.112  -7.719  1.00  0.00           H
ATOM    410  HB3 ALA A 182     -23.853  74.540  -7.609  1.00  0.00           H
ATOM    411  N   PRO A 183     -23.294  71.642  -5.528  1.00  0.00           N
ATOM    412  CA  PRO A 183     -22.040  70.862  -5.392  1.00  0.00           C
ATOM    413  C   PRO A 183     -21.342  70.770  -6.745  1.00  0.00           C
ATOM    414  O   PRO A 183     -21.928  70.147  -7.626  1.00  0.00           O
ATOM    415  CB  PRO A 183     -22.569  69.489  -4.965  1.00  0.00           C
ATOM    416  CG  PRO A 183     -24.058  69.409  -5.523  1.00  0.00           C
ATOM    417  CD  PRO A 183     -24.561  70.862  -5.547  1.00  0.00           C
ATOM    418  HA  PRO A 183     -21.408  71.216  -4.592  1.00  0.00           H
ATOM    419  HB1 PRO A 183     -22.605  69.402  -3.858  1.00  0.00           H
ATOM    420  HB2 PRO A 183     -21.867  68.692  -5.288  1.00  0.00           H
ATOM    421  HG1 PRO A 183     -24.131  68.950  -6.532  1.00  0.00           H
ATOM    422  HG2 PRO A 183     -24.758  68.837  -4.878  1.00  0.00           H
ATOM    423  HD1 PRO A 183     -25.167  71.049  -6.460  1.00  0.00           H
ATOM    424  HD2 PRO A 183     -25.119  71.014  -4.600  1.00  0.00           H
ATOM    425  N   PRO A 184     -20.123  71.295  -6.975  1.00  0.00           N
ATOM    426  CA  PRO A 184     -19.212  70.748  -8.005  1.00  0.00           C
ATOM    427  C   PRO A 184     -18.769  69.296  -7.999  1.00  0.00           C
ATOM    428  O   PRO A 184     -18.890  68.635  -6.926  1.00  0.00           O
ATOM    429  CB  PRO A 184     -17.875  71.471  -7.819  1.00  0.00           C
ATOM    430  CG  PRO A 184     -17.908  71.815  -6.341  1.00  0.00           C
ATOM    431  CD  PRO A 184     -19.398  72.060  -6.005  1.00  0.00           C
ATOM    432  HA  PRO A 184     -19.635  70.973  -8.973  1.00  0.00           H
ATOM    433  HB1 PRO A 184     -17.915  72.423  -8.391  1.00  0.00           H
ATOM    434  HB2 PRO A 184     -16.912  70.993  -8.100  1.00  0.00           H
ATOM    435  HG1 PRO A 184     -17.607  70.979  -5.674  1.00  0.00           H
ATOM    436  HG2 PRO A 184     -17.417  72.774  -6.077  1.00  0.00           H
ATOM    437  HD1 PRO A 184     -19.509  71.595  -5.002  1.00  0.00           H
ATOM    438  HD2 PRO A 184     -19.690  73.118  -6.173  1.00  0.00           H
ATOM    439  N   CYS A 185     -18.280  68.750  -9.109  1.00  0.00           N
ATOM    440  CA  CYS A 185     -17.674  67.403  -9.195  1.00  0.00           C
ATOM    441  C   CYS A 185     -16.254  67.444  -8.393  1.00  0.00           C
ATOM    442  O   CYS A 185     -15.954  66.531  -7.644  1.00  0.00           O
ATOM    443  CB  CYS A 185     -17.643  66.911 -10.723  1.00  0.00           C
ATOM    444  SG  CYS A 185     -19.155  67.224 -11.660  1.00  0.00           S
ATOM    445  HN  CYS A 185     -18.228  69.383  -9.876  1.00  0.00           H
ATOM    446  HA  CYS A 185     -18.206  66.713  -8.558  1.00  0.00           H
ATOM    447  HB1 CYS A 185     -17.399  65.828 -10.717  1.00  0.00           H
ATOM    448  HB2 CYS A 185     -16.946  67.549 -11.306  1.00  0.00           H
ATOM    449  N   PRO A 186     -15.371  68.450  -8.506  1.00  0.00           N
ATOM    450  CA  PRO A 186     -14.168  68.599  -7.619  1.00  0.00           C
ATOM    451  C   PRO A 186     -14.202  68.746  -6.007  1.00  0.00           C
ATOM    452  O   PRO A 186     -15.110  69.258  -5.401  1.00  0.00           O
ATOM    453  CB  PRO A 186     -13.629  69.902  -8.269  1.00  0.00           C
ATOM    454  CG  PRO A 186     -13.774  69.659  -9.759  1.00  0.00           C
ATOM    455  CD  PRO A 186     -15.165  69.095  -9.850  1.00  0.00           C
ATOM    456  HA  PRO A 186     -13.464  67.787  -7.717  1.00  0.00           H
ATOM    457  HB1 PRO A 186     -12.540  70.007  -8.070  1.00  0.00           H
ATOM    458  HB2 PRO A 186     -14.129  70.815  -7.884  1.00  0.00           H
ATOM    459  HG1 PRO A 186     -13.740  70.588 -10.368  1.00  0.00           H
ATOM    460  HG2 PRO A 186     -13.037  68.952 -10.196  1.00  0.00           H
ATOM    461  HD1 PRO A 186     -15.830  69.981  -9.929  1.00  0.00           H
ATOM    462  HD2 PRO A 186     -15.374  68.443 -10.724  1.00  0.00           H
ATOM    463  N   ASN A 187     -13.096  68.220  -5.344  1.00  0.00           N
ATOM    464  CA  ASN A 187     -13.139  68.329  -3.865  1.00  0.00           C
ATOM    465  C   ASN A 187     -12.038  69.451  -3.576  1.00  0.00           C
ATOM    466  O   ASN A 187     -10.907  69.493  -4.120  1.00  0.00           O
ATOM    467  CB  ASN A 187     -12.871  66.995  -3.151  1.00  0.00           C
ATOM    468  CG  ASN A 187     -12.922  67.239  -1.639  1.00  0.00           C
ATOM    469  ND2 ASN A 187     -14.023  67.081  -0.950  1.00  0.00           N
ATOM    470  OD1 ASN A 187     -11.917  67.663  -1.056  1.00  0.00           O
ATOM    471  HN  ASN A 187     -12.362  67.715  -5.792  1.00  0.00           H
ATOM    472  HA  ASN A 187     -14.118  68.632  -3.526  1.00  0.00           H
ATOM    473  HB1 ASN A 187     -11.858  66.679  -3.480  1.00  0.00           H
ATOM    474  HB2 ASN A 187     -13.578  66.175  -3.398  1.00  0.00           H
ATOM    475 1HD2 ASN A 187     -13.920  66.934   0.034  1.00  0.00           H
ATOM    476 2HD2 ASN A 187     -14.800  66.728  -1.470  1.00  0.00           H
ATOM    477  N   MET A 188     -12.348  70.483  -2.730  1.00  0.00           N
ATOM    478  CA  MET A 188     -11.253  71.482  -2.403  1.00  0.00           C
ATOM    479  C   MET A 188     -10.373  71.106  -1.142  1.00  0.00           C
ATOM    480  O   MET A 188      -9.387  71.841  -0.900  1.00  0.00           O
ATOM    481  CB  MET A 188     -11.880  72.867  -2.339  1.00  0.00           C
ATOM    482  CG  MET A 188     -12.468  73.416  -3.709  1.00  0.00           C
ATOM    483  SD  MET A 188     -11.410  73.381  -5.216  1.00  0.00           S
ATOM    484  CE  MET A 188     -10.298  74.693  -4.816  1.00  0.00           C
ATOM    485  HN  MET A 188     -13.248  70.819  -2.461  1.00  0.00           H
ATOM    486  HA  MET A 188     -10.578  71.518  -3.246  1.00  0.00           H
ATOM    487  HB1 MET A 188     -11.209  73.644  -1.914  1.00  0.00           H
ATOM    488  HB2 MET A 188     -12.654  72.896  -1.542  1.00  0.00           H
ATOM    489  HG1 MET A 188     -12.840  74.457  -3.592  1.00  0.00           H
ATOM    490  HG2 MET A 188     -13.431  72.866  -3.774  1.00  0.00           H
ATOM    491  HE1 MET A 188     -10.906  75.620  -4.753  1.00  0.00           H
ATOM    492  HE2 MET A 188      -9.409  74.791  -5.475  1.00  0.00           H
ATOM    493  HE3 MET A 188      -9.898  74.560  -3.788  1.00  0.00           H
ATOM    494  N   TYR A 189     -10.566  70.004  -0.438  1.00  0.00           N
ATOM    495  CA  TYR A 189      -9.533  69.534   0.559  1.00  0.00           C
ATOM    496  C   TYR A 189      -8.548  68.521  -0.060  1.00  0.00           C
ATOM    497  O   TYR A 189      -7.575  68.058   0.550  1.00  0.00           O
ATOM    498  CB  TYR A 189     -10.323  68.882   1.690  1.00  0.00           C
ATOM    499  CG  TYR A 189     -11.396  69.826   2.127  1.00  0.00           C
ATOM    500  CD1 TYR A 189     -12.749  69.714   1.801  1.00  0.00           C
ATOM    501  CD2 TYR A 189     -10.984  70.935   2.879  1.00  0.00           C
ATOM    502  CE1 TYR A 189     -13.633  70.663   2.223  1.00  0.00           C
ATOM    503  CE2 TYR A 189     -11.851  71.808   3.449  1.00  0.00           C
ATOM    504  CZ  TYR A 189     -13.219  71.700   3.117  1.00  0.00           C
ATOM    505  OH  TYR A 189     -14.160  72.618   3.677  1.00  0.00           O
ATOM    506  HN  TYR A 189     -11.372  69.502  -0.744  1.00  0.00           H
ATOM    507  HA  TYR A 189      -9.000  70.367   0.994  1.00  0.00           H
ATOM    508  HB1 TYR A 189      -9.617  68.701   2.529  1.00  0.00           H
ATOM    509  HB2 TYR A 189     -10.825  67.969   1.303  1.00  0.00           H
ATOM    510  HD1 TYR A 189     -13.089  68.857   1.238  1.00  0.00           H
ATOM    511  HD2 TYR A 189      -9.918  71.079   2.973  1.00  0.00           H
ATOM    512  HE1 TYR A 189     -14.685  70.562   2.006  1.00  0.00           H
ATOM    513  HE2 TYR A 189     -11.465  72.658   3.992  1.00  0.00           H
ATOM    514  HH  TYR A 189     -13.632  73.241   4.183  1.00  0.00           H
ATOM    515  N   PHE A 190      -8.772  68.174  -1.374  1.00  0.00           N
ATOM    516  CA  PHE A 190      -8.006  67.285  -2.226  1.00  0.00           C
ATOM    517  C   PHE A 190      -7.372  67.930  -3.459  1.00  0.00           C
ATOM    518  O   PHE A 190      -7.922  68.780  -4.140  1.00  0.00           O
ATOM    519  CB  PHE A 190      -8.777  65.976  -2.544  1.00  0.00           C
ATOM    520  CG  PHE A 190      -8.618  64.860  -1.600  1.00  0.00           C
ATOM    521  CD1 PHE A 190      -7.504  64.074  -1.641  1.00  0.00           C
ATOM    522  CD2 PHE A 190      -9.694  64.608  -0.728  1.00  0.00           C
ATOM    523  CE1 PHE A 190      -7.357  63.085  -0.674  1.00  0.00           C
ATOM    524  CE2 PHE A 190      -9.572  63.536   0.215  1.00  0.00           C
ATOM    525  CZ  PHE A 190      -8.417  62.743   0.117  1.00  0.00           C
ATOM    526  HN  PHE A 190      -9.543  68.640  -1.800  1.00  0.00           H
ATOM    527  HA  PHE A 190      -7.141  67.055  -1.623  1.00  0.00           H
ATOM    528  HB1 PHE A 190      -8.268  65.659  -3.479  1.00  0.00           H
ATOM    529  HB2 PHE A 190      -9.839  66.169  -2.806  1.00  0.00           H
ATOM    530  HD1 PHE A 190      -6.711  64.297  -2.340  1.00  0.00           H
ATOM    531  HD2 PHE A 190     -10.614  65.169  -0.778  1.00  0.00           H
ATOM    532  HE1 PHE A 190      -6.474  62.463  -0.639  1.00  0.00           H
ATOM    533  HE2 PHE A 190     -10.339  63.255   0.922  1.00  0.00           H
ATOM    534  HZ  PHE A 190      -8.362  61.916   0.809  1.00  0.00           H
ATOM    535  N   LYS A 191      -6.088  67.530  -3.742  1.00  0.00           N
ATOM    536  CA  LYS A 191      -5.437  68.109  -4.876  1.00  0.00           C
ATOM    537  C   LYS A 191      -5.792  67.212  -6.029  1.00  0.00           C
ATOM    538  O   LYS A 191      -5.739  66.016  -5.896  1.00  0.00           O
ATOM    539  CB  LYS A 191      -3.896  68.020  -4.602  1.00  0.00           C
ATOM    540  CG  LYS A 191      -2.950  68.700  -5.609  1.00  0.00           C
ATOM    541  CD  LYS A 191      -1.532  68.548  -5.004  1.00  0.00           C
ATOM    542  CE  LYS A 191      -0.566  69.616  -5.544  1.00  0.00           C
ATOM    543  NZ  LYS A 191       0.819  69.388  -5.221  1.00  0.00           N
ATOM    544  HN  LYS A 191      -5.569  67.005  -3.072  1.00  0.00           H
ATOM    545  HA  LYS A 191      -5.825  69.096  -5.081  1.00  0.00           H
ATOM    546  HB1 LYS A 191      -3.421  67.017  -4.549  1.00  0.00           H
ATOM    547  HB2 LYS A 191      -3.674  68.481  -3.615  1.00  0.00           H
ATOM    548  HG1 LYS A 191      -3.220  69.770  -5.743  1.00  0.00           H
ATOM    549  HG2 LYS A 191      -2.848  68.136  -6.561  1.00  0.00           H
ATOM    550  HD1 LYS A 191      -1.135  67.538  -5.246  1.00  0.00           H
ATOM    551  HD2 LYS A 191      -1.603  68.698  -3.905  1.00  0.00           H
ATOM    552  HE1 LYS A 191      -0.900  70.488  -4.942  1.00  0.00           H
ATOM    553  HE2 LYS A 191      -0.744  69.782  -6.629  1.00  0.00           H
ATOM    554  HZ1 LYS A 191       0.993  69.289  -4.201  1.00  0.00           H
ATOM    555  HZ2 LYS A 191       1.485  70.093  -5.597  1.00  0.00           H
ATOM    556  HZ3 LYS A 191       1.070  68.520  -5.737  1.00  0.00           H
ATOM    557  N   SER A 192      -6.187  67.836  -7.139  1.00  0.00           N
ATOM    558  CA  SER A 192      -6.685  67.218  -8.355  1.00  0.00           C
ATOM    559  C   SER A 192      -5.672  66.238  -8.968  1.00  0.00           C
ATOM    560  O   SER A 192      -6.059  65.078  -9.390  1.00  0.00           O
ATOM    561  CB  SER A 192      -7.236  68.173  -9.417  1.00  0.00           C
ATOM    562  OG  SER A 192      -7.992  67.448 -10.431  1.00  0.00           O
ATOM    563  HN  SER A 192      -6.219  68.830  -7.071  1.00  0.00           H
ATOM    564  HA  SER A 192      -7.455  66.532  -8.034  1.00  0.00           H
ATOM    565  HB1 SER A 192      -6.410  68.752  -9.884  1.00  0.00           H
ATOM    566  HB2 SER A 192      -7.934  68.935  -9.008  1.00  0.00           H
ATOM    567  HG1 SER A 192      -8.690  66.972  -9.976  1.00  0.00           H
ATOM    568  N   ASP A 193      -4.327  66.528  -8.966  1.00  0.00           N
ATOM    569  CA  ASP A 193      -3.347  65.554  -9.382  1.00  0.00           C
ATOM    570  C   ASP A 193      -3.269  64.248  -8.539  1.00  0.00           C
ATOM    571  O   ASP A 193      -3.070  63.194  -9.147  1.00  0.00           O
ATOM    572  CB  ASP A 193      -1.909  66.166  -9.328  1.00  0.00           C
ATOM    573  CG  ASP A 193      -1.601  66.971 -10.600  1.00  0.00           C
ATOM    574  OD1 ASP A 193      -0.450  67.344 -10.746  1.00  0.00           O
ATOM    575  OD2 ASP A 193      -2.522  67.298 -11.400  1.00  0.00           O
ATOM    576  HN  ASP A 193      -4.100  67.494  -8.860  1.00  0.00           H
ATOM    577  HA  ASP A 193      -3.601  65.170 -10.359  1.00  0.00           H
ATOM    578  HB1 ASP A 193      -1.166  65.342  -9.284  1.00  0.00           H
ATOM    579  HB2 ASP A 193      -1.704  66.859  -8.484  1.00  0.00           H
ATOM    580  N   GLU A 194      -3.451  64.386  -7.215  1.00  0.00           N
ATOM    581  CA  GLU A 194      -3.479  63.213  -6.317  1.00  0.00           C
ATOM    582  C   GLU A 194      -4.678  62.332  -6.569  1.00  0.00           C
ATOM    583  O   GLU A 194      -4.562  61.102  -6.585  1.00  0.00           O
ATOM    584  CB  GLU A 194      -3.377  63.500  -4.852  1.00  0.00           C
ATOM    585  CG  GLU A 194      -2.142  64.302  -4.402  1.00  0.00           C
ATOM    586  CD  GLU A 194      -1.866  64.217  -2.942  1.00  0.00           C
ATOM    587  OE1 GLU A 194      -2.598  64.927  -2.181  1.00  0.00           O
ATOM    588  OE2 GLU A 194      -0.897  63.575  -2.588  1.00  0.00           O
ATOM    589  HN  GLU A 194      -3.680  65.281  -6.841  1.00  0.00           H
ATOM    590  HA  GLU A 194      -2.669  62.574  -6.635  1.00  0.00           H
ATOM    591  HB1 GLU A 194      -3.170  62.499  -4.418  1.00  0.00           H
ATOM    592  HB2 GLU A 194      -4.247  64.053  -4.434  1.00  0.00           H
ATOM    593  HG1 GLU A 194      -2.088  65.344  -4.782  1.00  0.00           H
ATOM    594  HG2 GLU A 194      -1.250  63.820  -4.857  1.00  0.00           H
ATOM    595  N   LEU A 195      -5.799  62.934  -6.855  1.00  0.00           N
ATOM    596  CA  LEU A 195      -6.954  62.232  -7.449  1.00  0.00           C
ATOM    597  C   LEU A 195      -6.660  61.404  -8.669  1.00  0.00           C
ATOM    598  O   LEU A 195      -6.864  60.204  -8.748  1.00  0.00           O
ATOM    599  CB  LEU A 195      -8.176  63.089  -7.439  1.00  0.00           C
ATOM    600  CG  LEU A 195      -8.624  63.724  -6.062  1.00  0.00           C
ATOM    601  CD1 LEU A 195     -10.032  64.326  -6.114  1.00  0.00           C
ATOM    602  CD2 LEU A 195      -8.550  62.757  -4.899  1.00  0.00           C
ATOM    603  HN  LEU A 195      -5.802  63.904  -6.626  1.00  0.00           H
ATOM    604  HA  LEU A 195      -7.237  61.466  -6.744  1.00  0.00           H
ATOM    605  HB1 LEU A 195      -9.017  62.467  -7.815  1.00  0.00           H
ATOM    606  HB2 LEU A 195      -8.106  63.927  -8.164  1.00  0.00           H
ATOM    607  HG  LEU A 195      -7.902  64.560  -5.948  1.00  0.00           H
ATOM    608 1HD1 LEU A 195     -10.232  64.954  -5.219  1.00  0.00           H
ATOM    609 2HD1 LEU A 195     -10.803  63.529  -6.042  1.00  0.00           H
ATOM    610 3HD1 LEU A 195     -10.186  64.907  -7.048  1.00  0.00           H
ATOM    611 1HD2 LEU A 195      -9.261  61.932  -5.119  1.00  0.00           H
ATOM    612 2HD2 LEU A 195      -8.971  63.043  -3.912  1.00  0.00           H
ATOM    613 3HD2 LEU A 195      -7.539  62.315  -4.769  1.00  0.00           H
ATOM    614  N   GLU A 196      -6.168  62.021  -9.776  1.00  0.00           N
ATOM    615  CA  GLU A 196      -5.875  61.411 -11.077  1.00  0.00           C
ATOM    616  C   GLU A 196      -5.070  60.129 -10.996  1.00  0.00           C
ATOM    617  O   GLU A 196      -5.416  59.144 -11.607  1.00  0.00           O
ATOM    618  CB  GLU A 196      -5.042  62.289 -12.125  1.00  0.00           C
ATOM    619  CG  GLU A 196      -5.789  63.554 -12.649  1.00  0.00           C
ATOM    620  CD  GLU A 196      -5.219  63.934 -13.981  1.00  0.00           C
ATOM    621  OE1 GLU A 196      -5.592  63.338 -15.050  1.00  0.00           O
ATOM    622  OE2 GLU A 196      -4.412  64.863 -14.126  1.00  0.00           O
ATOM    623  HN  GLU A 196      -5.844  62.960  -9.704  1.00  0.00           H
ATOM    624  HA  GLU A 196      -6.793  61.082 -11.542  1.00  0.00           H
ATOM    625  HB1 GLU A 196      -4.744  61.651 -12.983  1.00  0.00           H
ATOM    626  HB2 GLU A 196      -4.071  62.661 -11.731  1.00  0.00           H
ATOM    627  HG1 GLU A 196      -5.580  64.316 -11.867  1.00  0.00           H
ATOM    628  HG2 GLU A 196      -6.883  63.427 -12.785  1.00  0.00           H
ATOM    629  N   PHE A 197      -4.047  60.200 -10.261  1.00  0.00           N
ATOM    630  CA  PHE A 197      -3.063  59.149 -10.119  1.00  0.00           C
ATOM    631  C   PHE A 197      -3.644  57.787  -9.482  1.00  0.00           C
ATOM    632  O   PHE A 197      -3.321  56.693  -9.966  1.00  0.00           O
ATOM    633  CB  PHE A 197      -1.850  59.744  -9.358  1.00  0.00           C
ATOM    634  CG  PHE A 197      -0.888  58.709  -8.793  1.00  0.00           C
ATOM    635  CD1 PHE A 197       0.064  58.197  -9.627  1.00  0.00           C
ATOM    636  CD2 PHE A 197      -0.992  58.375  -7.403  1.00  0.00           C
ATOM    637  CE1 PHE A 197       0.933  57.289  -9.099  1.00  0.00           C
ATOM    638  CE2 PHE A 197      -0.230  57.287  -6.941  1.00  0.00           C
ATOM    639  CZ  PHE A 197       0.678  56.712  -7.847  1.00  0.00           C
ATOM    640  HN  PHE A 197      -3.782  61.037  -9.786  1.00  0.00           H
ATOM    641  HA  PHE A 197      -2.681  58.884 -11.095  1.00  0.00           H
ATOM    642  HB1 PHE A 197      -2.190  60.414  -8.540  1.00  0.00           H
ATOM    643  HB2 PHE A 197      -1.402  60.318 -10.196  1.00  0.00           H
ATOM    644  HD1 PHE A 197       0.236  58.412 -10.671  1.00  0.00           H
ATOM    645  HD2 PHE A 197      -1.849  58.743  -6.859  1.00  0.00           H
ATOM    646  HE1 PHE A 197       1.637  56.902  -9.822  1.00  0.00           H
ATOM    647  HE2 PHE A 197      -0.397  56.886  -5.953  1.00  0.00           H
ATOM    648  HZ  PHE A 197       1.294  55.920  -7.447  1.00  0.00           H
ATOM    649  N   ALA A 198      -4.463  57.945  -8.438  1.00  0.00           N
ATOM    650  CA  ALA A 198      -5.335  56.959  -7.778  1.00  0.00           C
ATOM    651  C   ALA A 198      -6.344  56.287  -8.779  1.00  0.00           C
ATOM    652  O   ALA A 198      -6.454  55.075  -8.852  1.00  0.00           O
ATOM    653  CB  ALA A 198      -6.038  57.601  -6.556  1.00  0.00           C
ATOM    654  HN  ALA A 198      -4.678  58.884  -8.180  1.00  0.00           H
ATOM    655  HA  ALA A 198      -4.701  56.161  -7.425  1.00  0.00           H
ATOM    656  HB1 ALA A 198      -6.746  56.887  -6.085  1.00  0.00           H
ATOM    657  HB2 ALA A 198      -6.626  58.456  -6.955  1.00  0.00           H
ATOM    658  HB3 ALA A 198      -5.366  58.052  -5.796  1.00  0.00           H
ATOM    659  N   LYS A 199      -7.037  57.060  -9.638  1.00  0.00           N
ATOM    660  CA  LYS A 199      -7.860  56.605 -10.686  1.00  0.00           C
ATOM    661  C   LYS A 199      -7.251  55.882 -11.836  1.00  0.00           C
ATOM    662  O   LYS A 199      -7.760  54.904 -12.429  1.00  0.00           O
ATOM    663  CB  LYS A 199      -8.687  57.812 -11.125  1.00  0.00           C
ATOM    664  CG  LYS A 199      -9.568  58.457  -9.979  1.00  0.00           C
ATOM    665  CD  LYS A 199     -10.610  59.479 -10.459  1.00  0.00           C
ATOM    666  CE  LYS A 199      -9.973  60.596 -11.263  1.00  0.00           C
ATOM    667  NZ  LYS A 199     -10.974  61.743 -11.423  1.00  0.00           N
ATOM    668  HN  LYS A 199      -6.857  58.037  -9.730  1.00  0.00           H
ATOM    669  HA  LYS A 199      -8.707  56.100 -10.245  1.00  0.00           H
ATOM    670  HB1 LYS A 199      -9.255  57.699 -12.072  1.00  0.00           H
ATOM    671  HB2 LYS A 199      -7.897  58.519 -11.457  1.00  0.00           H
ATOM    672  HG1 LYS A 199      -8.772  58.989  -9.415  1.00  0.00           H
ATOM    673  HG2 LYS A 199      -9.956  57.664  -9.305  1.00  0.00           H
ATOM    674  HD1 LYS A 199     -11.121  59.830  -9.536  1.00  0.00           H
ATOM    675  HD2 LYS A 199     -11.409  58.964 -11.034  1.00  0.00           H
ATOM    676  HE1 LYS A 199      -9.648  60.254 -12.269  1.00  0.00           H
ATOM    677  HE2 LYS A 199      -9.068  60.904 -10.698  1.00  0.00           H
ATOM    678  HZ1 LYS A 199     -11.606  61.572 -12.231  1.00  0.00           H
ATOM    679  HZ2 LYS A 199     -10.475  62.653 -11.486  1.00  0.00           H
ATOM    680  HZ3 LYS A 199     -11.476  61.794 -10.514  1.00  0.00           H
ATOM    681  N   SER A 200      -6.055  56.345 -12.323  1.00  0.00           N
ATOM    682  CA  SER A 200      -5.271  55.751 -13.381  1.00  0.00           C
ATOM    683  C   SER A 200      -4.771  54.409 -12.901  1.00  0.00           C
ATOM    684  O   SER A 200      -4.743  53.400 -13.633  1.00  0.00           O
ATOM    685  CB  SER A 200      -4.054  56.655 -13.818  1.00  0.00           C
ATOM    686  OG  SER A 200      -3.478  56.207 -15.050  1.00  0.00           O
ATOM    687  HN  SER A 200      -5.716  57.151 -11.845  1.00  0.00           H
ATOM    688  HA  SER A 200      -5.906  55.684 -14.251  1.00  0.00           H
ATOM    689  HB1 SER A 200      -3.335  56.680 -12.971  1.00  0.00           H
ATOM    690  HB2 SER A 200      -4.456  57.685 -13.931  1.00  0.00           H
ATOM    691  HG1 SER A 200      -2.611  56.610 -14.965  1.00  0.00           H
ATOM    692  N   PHE A 201      -4.430  54.334 -11.631  1.00  0.00           N
ATOM    693  CA  PHE A 201      -4.128  53.079 -11.023  1.00  0.00           C
ATOM    694  C   PHE A 201      -5.186  52.046 -10.985  1.00  0.00           C
ATOM    695  O   PHE A 201      -4.945  50.978 -11.475  1.00  0.00           O
ATOM    696  CB  PHE A 201      -3.395  53.394  -9.686  1.00  0.00           C
ATOM    697  CG  PHE A 201      -3.202  52.343  -8.596  1.00  0.00           C
ATOM    698  CD1 PHE A 201      -2.317  51.283  -8.823  1.00  0.00           C
ATOM    699  CD2 PHE A 201      -3.823  52.479  -7.357  1.00  0.00           C
ATOM    700  CE1 PHE A 201      -2.272  50.225  -7.967  1.00  0.00           C
ATOM    701  CE2 PHE A 201      -3.812  51.407  -6.456  1.00  0.00           C
ATOM    702  CZ  PHE A 201      -3.040  50.279  -6.785  1.00  0.00           C
ATOM    703  HN  PHE A 201      -4.537  55.095 -10.996  1.00  0.00           H
ATOM    704  HA  PHE A 201      -3.422  52.548 -11.646  1.00  0.00           H
ATOM    705  HB1 PHE A 201      -3.903  54.287  -9.264  1.00  0.00           H
ATOM    706  HB2 PHE A 201      -2.403  53.855  -9.882  1.00  0.00           H
ATOM    707  HD1 PHE A 201      -1.714  51.428  -9.706  1.00  0.00           H
ATOM    708  HD2 PHE A 201      -4.435  53.354  -7.198  1.00  0.00           H
ATOM    709  HE1 PHE A 201      -1.697  49.336  -8.183  1.00  0.00           H
ATOM    710  HE2 PHE A 201      -4.325  51.397  -5.505  1.00  0.00           H
ATOM    711  HZ  PHE A 201      -2.932  49.339  -6.265  1.00  0.00           H
ATOM    712  N   ILE A 202      -6.406  52.318 -10.478  1.00  0.00           N
ATOM    713  CA  ILE A 202      -7.412  51.313 -10.320  1.00  0.00           C
ATOM    714  C   ILE A 202      -8.094  51.022 -11.687  1.00  0.00           C
ATOM    715  O   ILE A 202      -8.604  49.941 -11.953  1.00  0.00           O
ATOM    716  CB  ILE A 202      -8.446  51.604  -9.229  1.00  0.00           C
ATOM    717  CG1 ILE A 202      -9.372  52.788  -9.504  1.00  0.00           C
ATOM    718  CG2 ILE A 202      -7.559  51.701  -7.937  1.00  0.00           C
ATOM    719  CD  ILE A 202     -10.774  52.320  -9.852  1.00  0.00           C
ATOM    720  HN  ILE A 202      -6.607  53.221 -10.108  1.00  0.00           H
ATOM    721  HA  ILE A 202      -6.979  50.363 -10.040  1.00  0.00           H
ATOM    722  HB  ILE A 202      -9.089  50.715  -9.055  1.00  0.00           H
ATOM    723 1HG1 ILE A 202      -8.989  53.680 -10.042  1.00  0.00           H
ATOM    724 2HG1 ILE A 202      -9.649  53.270  -8.542  1.00  0.00           H
ATOM    725 1HG2 ILE A 202      -8.222  51.941  -7.079  1.00  0.00           H
ATOM    726 2HG2 ILE A 202      -6.725  52.435  -7.956  1.00  0.00           H
ATOM    727 3HG2 ILE A 202      -7.120  50.696  -7.765  1.00  0.00           H
ATOM    728  HD1 ILE A 202     -11.173  51.846  -8.930  1.00  0.00           H
ATOM    729  HD2 ILE A 202     -10.831  51.558 -10.660  1.00  0.00           H
ATOM    730  HD3 ILE A 202     -11.532  53.089 -10.111  1.00  0.00           H
ATOM    731  N   GLY A 203      -8.035  52.023 -12.644  1.00  0.00           N
ATOM    732  CA  GLY A 203      -8.463  51.849 -14.023  1.00  0.00           C
ATOM    733  C   GLY A 203      -7.537  50.998 -14.762  1.00  0.00           C
ATOM    734  O   GLY A 203      -8.022  50.178 -15.544  1.00  0.00           O
ATOM    735  HN  GLY A 203      -7.663  52.912 -12.385  1.00  0.00           H
ATOM    736  HA1 GLY A 203      -8.378  52.848 -14.425  1.00  0.00           H
ATOM    737  HA2 GLY A 203      -9.524  51.671 -14.110  1.00  0.00           H
ATOM    738  N   THR A 204      -6.205  51.149 -14.590  1.00  0.00           N
ATOM    739  CA  THR A 204      -5.283  50.204 -15.274  1.00  0.00           C
ATOM    740  C   THR A 204      -5.316  48.873 -14.728  1.00  0.00           C
ATOM    741  O   THR A 204      -5.370  47.890 -15.405  1.00  0.00           O
ATOM    742  CB  THR A 204      -3.868  50.746 -15.301  1.00  0.00           C
ATOM    743  CG2 THR A 204      -2.998  50.006 -16.389  1.00  0.00           C
ATOM    744  OG1 THR A 204      -3.879  52.076 -15.662  1.00  0.00           O
ATOM    745  HN  THR A 204      -5.950  52.061 -14.279  1.00  0.00           H
ATOM    746  HA  THR A 204      -5.578  50.154 -16.311  1.00  0.00           H
ATOM    747  HB  THR A 204      -3.401  50.628 -14.300  1.00  0.00           H
ATOM    748  HG1 THR A 204      -4.153  52.512 -14.853  1.00  0.00           H
ATOM    749 1HG2 THR A 204      -1.939  50.303 -16.234  1.00  0.00           H
ATOM    750 2HG2 THR A 204      -3.379  50.357 -17.372  1.00  0.00           H
ATOM    751 3HG2 THR A 204      -3.106  48.935 -16.114  1.00  0.00           H
ATOM    752  N   VAL A 205      -5.318  48.766 -13.352  1.00  0.00           N
ATOM    753  CA  VAL A 205      -5.514  47.525 -12.617  1.00  0.00           C
ATOM    754  C   VAL A 205      -6.765  46.743 -12.974  1.00  0.00           C
ATOM    755  O   VAL A 205      -6.721  45.515 -12.985  1.00  0.00           O
ATOM    756  CB  VAL A 205      -5.343  47.667 -11.135  1.00  0.00           C
ATOM    757  CG1 VAL A 205      -5.782  46.470 -10.292  1.00  0.00           C
ATOM    758  CG2 VAL A 205      -3.836  47.798 -10.796  1.00  0.00           C
ATOM    759  HN  VAL A 205      -5.041  49.488 -12.722  1.00  0.00           H
ATOM    760  HA  VAL A 205      -4.682  46.994 -13.054  1.00  0.00           H
ATOM    761  HB  VAL A 205      -5.974  48.499 -10.758  1.00  0.00           H
ATOM    762 1HG1 VAL A 205      -5.274  45.578 -10.718  1.00  0.00           H
ATOM    763 2HG1 VAL A 205      -6.861  46.256 -10.451  1.00  0.00           H
ATOM    764 3HG1 VAL A 205      -5.587  46.670  -9.217  1.00  0.00           H
ATOM    765 1HG2 VAL A 205      -3.639  47.629  -9.716  1.00  0.00           H
ATOM    766 2HG2 VAL A 205      -3.400  48.796 -11.017  1.00  0.00           H
ATOM    767 3HG2 VAL A 205      -3.330  47.109 -11.506  1.00  0.00           H
ATOM    768  N   SER A 206      -7.938  47.514 -13.201  1.00  0.00           N
ATOM    769  CA  SER A 206      -9.164  47.007 -13.659  1.00  0.00           C
ATOM    770  C   SER A 206      -9.007  46.301 -15.061  1.00  0.00           C
ATOM    771  O   SER A 206      -9.823  45.363 -15.276  1.00  0.00           O
ATOM    772  CB  SER A 206     -10.347  48.035 -13.628  1.00  0.00           C
ATOM    773  OG  SER A 206     -10.636  48.361 -12.232  1.00  0.00           O
ATOM    774  HN  SER A 206      -7.770  48.472 -12.983  1.00  0.00           H
ATOM    775  HA  SER A 206      -9.462  46.191 -13.016  1.00  0.00           H
ATOM    776  HB1 SER A 206     -11.247  47.736 -14.207  1.00  0.00           H
ATOM    777  HB2 SER A 206      -9.795  48.922 -14.007  1.00  0.00           H
ATOM    778  HG1 SER A 206      -9.909  48.943 -11.999  1.00  0.00           H
ATOM    779  N   ILE A 207      -8.010  46.662 -15.948  1.00  0.00           N
ATOM    780  CA  ILE A 207      -7.819  45.948 -17.261  1.00  0.00           C
ATOM    781  C   ILE A 207      -7.095  44.565 -17.072  1.00  0.00           C
ATOM    782  O   ILE A 207      -7.584  43.539 -17.592  1.00  0.00           O
ATOM    783  CB  ILE A 207      -6.941  46.847 -18.069  1.00  0.00           C
ATOM    784  CG1 ILE A 207      -7.573  48.233 -18.307  1.00  0.00           C
ATOM    785  CG2 ILE A 207      -6.757  46.194 -19.507  1.00  0.00           C
ATOM    786  CD  ILE A 207      -6.626  49.220 -18.968  1.00  0.00           C
ATOM    787  HN  ILE A 207      -7.259  47.305 -15.819  1.00  0.00           H
ATOM    788  HA  ILE A 207      -8.739  45.684 -17.761  1.00  0.00           H
ATOM    789  HB  ILE A 207      -5.953  46.872 -17.560  1.00  0.00           H
ATOM    790 1HG1 ILE A 207      -7.812  48.570 -17.276  1.00  0.00           H
ATOM    791 2HG1 ILE A 207      -8.507  48.092 -18.892  1.00  0.00           H
ATOM    792 1HG2 ILE A 207      -7.789  46.066 -19.898  1.00  0.00           H
ATOM    793 2HG2 ILE A 207      -6.264  45.203 -19.412  1.00  0.00           H
ATOM    794 3HG2 ILE A 207      -6.251  46.947 -20.148  1.00  0.00           H
ATOM    795  HD1 ILE A 207      -6.535  49.100 -20.069  1.00  0.00           H
ATOM    796  HD2 ILE A 207      -5.617  48.930 -18.606  1.00  0.00           H
ATOM    797  HD3 ILE A 207      -6.930  50.263 -18.735  1.00  0.00           H
ATOM    798  N   PHE A 208      -6.147  44.385 -16.106  1.00  0.00           N
ATOM    799  CA  PHE A 208      -5.642  43.097 -15.747  1.00  0.00           C
ATOM    800  C   PHE A 208      -6.651  42.140 -15.057  1.00  0.00           C
ATOM    801  O   PHE A 208      -6.636  40.969 -15.369  1.00  0.00           O
ATOM    802  CB  PHE A 208      -4.411  43.152 -14.820  1.00  0.00           C
ATOM    803  CG  PHE A 208      -3.254  43.797 -15.592  1.00  0.00           C
ATOM    804  CD1 PHE A 208      -2.242  42.939 -16.076  1.00  0.00           C
ATOM    805  CD2 PHE A 208      -3.151  45.173 -15.709  1.00  0.00           C
ATOM    806  CE1 PHE A 208      -1.112  43.535 -16.732  1.00  0.00           C
ATOM    807  CE2 PHE A 208      -2.091  45.660 -16.462  1.00  0.00           C
ATOM    808  CZ  PHE A 208      -1.039  44.892 -16.939  1.00  0.00           C
ATOM    809  HN  PHE A 208      -5.778  45.181 -15.630  1.00  0.00           H
ATOM    810  HA  PHE A 208      -5.276  42.603 -16.635  1.00  0.00           H
ATOM    811  HB1 PHE A 208      -4.076  42.160 -14.450  1.00  0.00           H
ATOM    812  HB2 PHE A 208      -4.514  43.749 -13.888  1.00  0.00           H
ATOM    813  HD1 PHE A 208      -2.241  41.874 -15.893  1.00  0.00           H
ATOM    814  HD2 PHE A 208      -3.889  45.866 -15.335  1.00  0.00           H
ATOM    815  HE1 PHE A 208      -0.246  42.985 -17.066  1.00  0.00           H
ATOM    816  HE2 PHE A 208      -2.120  46.738 -16.532  1.00  0.00           H
ATOM    817  HZ  PHE A 208      -0.178  45.274 -17.466  1.00  0.00           H
ATOM    818  N   CYS A 209      -7.489  42.576 -14.081  1.00  0.00           N
ATOM    819  CA  CYS A 209      -8.634  41.787 -13.530  1.00  0.00           C
ATOM    820  C   CYS A 209      -9.751  41.486 -14.556  1.00  0.00           C
ATOM    821  O   CYS A 209     -10.337  40.402 -14.578  1.00  0.00           O
ATOM    822  CB  CYS A 209      -9.240  42.537 -12.272  1.00  0.00           C
ATOM    823  SG  CYS A 209      -8.091  42.787 -10.904  1.00  0.00           S
ATOM    824  HN  CYS A 209      -7.336  43.495 -13.727  1.00  0.00           H
ATOM    825  HA  CYS A 209      -8.266  40.895 -13.046  1.00  0.00           H
ATOM    826  HB1 CYS A 209     -10.001  41.902 -11.771  1.00  0.00           H
ATOM    827  HB2 CYS A 209      -9.746  43.484 -12.556  1.00  0.00           H
ATOM    828  HG1 CYS A 209      -8.938  42.776  -9.885  1.00  0.00           H
ATOM    829  N   LEU A 210     -10.029  42.378 -15.508  1.00  0.00           N
ATOM    830  CA  LEU A 210     -10.834  42.045 -16.731  1.00  0.00           C
ATOM    831  C   LEU A 210     -10.183  40.993 -17.538  1.00  0.00           C
ATOM    832  O   LEU A 210     -10.823  39.980 -17.781  1.00  0.00           O
ATOM    833  CB  LEU A 210     -10.991  43.281 -17.606  1.00  0.00           C
ATOM    834  CG  LEU A 210     -11.755  43.211 -18.891  1.00  0.00           C
ATOM    835  CD1 LEU A 210     -13.233  42.982 -18.551  1.00  0.00           C
ATOM    836  CD2 LEU A 210     -11.636  44.537 -19.732  1.00  0.00           C
ATOM    837  HN  LEU A 210      -9.708  43.307 -15.336  1.00  0.00           H
ATOM    838  HA  LEU A 210     -11.800  41.602 -16.539  1.00  0.00           H
ATOM    839  HB1 LEU A 210      -9.974  43.590 -17.931  1.00  0.00           H
ATOM    840  HB2 LEU A 210     -11.486  44.103 -17.045  1.00  0.00           H
ATOM    841  HG  LEU A 210     -11.479  42.406 -19.605  1.00  0.00           H
ATOM    842 1HD1 LEU A 210     -13.546  43.797 -17.866  1.00  0.00           H
ATOM    843 2HD1 LEU A 210     -13.292  42.002 -18.030  1.00  0.00           H
ATOM    844 3HD1 LEU A 210     -13.970  42.936 -19.380  1.00  0.00           H
ATOM    845 1HD2 LEU A 210     -12.366  44.562 -20.568  1.00  0.00           H
ATOM    846 2HD2 LEU A 210     -10.703  44.512 -20.333  1.00  0.00           H
ATOM    847 3HD2 LEU A 210     -11.683  45.488 -19.159  1.00  0.00           H
ATOM    848  N   CYS A 211      -8.869  41.091 -17.850  1.00  0.00           N
ATOM    849  CA  CYS A 211      -8.052  40.104 -18.538  1.00  0.00           C
ATOM    850  C   CYS A 211      -8.023  38.797 -17.860  1.00  0.00           C
ATOM    851  O   CYS A 211      -8.380  37.804 -18.513  1.00  0.00           O
ATOM    852  CB  CYS A 211      -6.636  40.600 -18.886  1.00  0.00           C
ATOM    853  SG  CYS A 211      -6.796  42.024 -20.079  1.00  0.00           S
ATOM    854  HN  CYS A 211      -8.400  41.913 -17.534  1.00  0.00           H
ATOM    855  HA  CYS A 211      -8.549  39.925 -19.479  1.00  0.00           H
ATOM    856  HB1 CYS A 211      -5.951  39.805 -19.249  1.00  0.00           H
ATOM    857  HB2 CYS A 211      -6.156  41.110 -18.023  1.00  0.00           H
ATOM    858  HG1 CYS A 211      -7.659  42.607 -19.261  1.00  0.00           H
ATOM    859  N   ALA A 212      -7.723  38.697 -16.582  1.00  0.00           N
ATOM    860  CA  ALA A 212      -7.815  37.513 -15.738  1.00  0.00           C
ATOM    861  C   ALA A 212      -9.226  36.997 -15.655  1.00  0.00           C
ATOM    862  O   ALA A 212      -9.348  35.766 -15.632  1.00  0.00           O
ATOM    863  CB  ALA A 212      -7.252  37.883 -14.329  1.00  0.00           C
ATOM    864  HN  ALA A 212      -7.247  39.423 -16.091  1.00  0.00           H
ATOM    865  HA  ALA A 212      -7.223  36.727 -16.183  1.00  0.00           H
ATOM    866  HB1 ALA A 212      -7.300  37.107 -13.535  1.00  0.00           H
ATOM    867  HB2 ALA A 212      -7.826  38.771 -13.989  1.00  0.00           H
ATOM    868  HB3 ALA A 212      -6.185  38.173 -14.438  1.00  0.00           H
ATOM    869  N   THR A 213     -10.323  37.815 -15.628  1.00  0.00           N
ATOM    870  CA  THR A 213     -11.686  37.253 -15.494  1.00  0.00           C
ATOM    871  C   THR A 213     -12.373  36.844 -16.769  1.00  0.00           C
ATOM    872  O   THR A 213     -13.168  35.921 -16.764  1.00  0.00           O
ATOM    873  CB  THR A 213     -12.667  38.132 -14.630  1.00  0.00           C
ATOM    874  CG2 THR A 213     -12.081  38.209 -13.162  1.00  0.00           C
ATOM    875  OG1 THR A 213     -12.759  39.492 -15.144  1.00  0.00           O
ATOM    876  HN  THR A 213     -10.313  38.805 -15.742  1.00  0.00           H
ATOM    877  HA  THR A 213     -11.648  36.354 -14.896  1.00  0.00           H
ATOM    878  HB  THR A 213     -13.664  37.640 -14.653  1.00  0.00           H
ATOM    879  HG1 THR A 213     -11.911  39.836 -14.855  1.00  0.00           H
ATOM    880 1HG2 THR A 213     -12.585  38.956 -12.512  1.00  0.00           H
ATOM    881 2HG2 THR A 213     -11.018  38.488 -13.329  1.00  0.00           H
ATOM    882 3HG2 THR A 213     -12.081  37.205 -12.686  1.00  0.00           H
ATOM    883  N   LEU A 214     -11.981  37.450 -17.975  1.00  0.00           N
ATOM    884  CA  LEU A 214     -12.171  36.918 -19.262  1.00  0.00           C
ATOM    885  C   LEU A 214     -11.517  35.516 -19.473  1.00  0.00           C
ATOM    886  O   LEU A 214     -12.163  34.606 -19.953  1.00  0.00           O
ATOM    887  CB  LEU A 214     -11.655  37.907 -20.386  1.00  0.00           C
ATOM    888  CG  LEU A 214     -12.475  39.191 -20.494  1.00  0.00           C
ATOM    889  CD1 LEU A 214     -11.625  40.168 -21.316  1.00  0.00           C
ATOM    890  CD2 LEU A 214     -13.833  38.914 -21.131  1.00  0.00           C
ATOM    891  HN  LEU A 214     -11.456  38.290 -17.859  1.00  0.00           H
ATOM    892  HA  LEU A 214     -13.245  36.810 -19.289  1.00  0.00           H
ATOM    893  HB1 LEU A 214     -11.722  37.430 -21.388  1.00  0.00           H
ATOM    894  HB2 LEU A 214     -10.586  38.045 -20.117  1.00  0.00           H
ATOM    895  HG  LEU A 214     -12.629  39.688 -19.513  1.00  0.00           H
ATOM    896 1HD1 LEU A 214     -10.634  40.446 -20.897  1.00  0.00           H
ATOM    897 2HD1 LEU A 214     -12.088  41.152 -21.543  1.00  0.00           H
ATOM    898 3HD1 LEU A 214     -11.441  39.726 -22.318  1.00  0.00           H
ATOM    899 1HD2 LEU A 214     -13.743  38.347 -22.082  1.00  0.00           H
ATOM    900 2HD2 LEU A 214     -14.374  39.850 -21.387  1.00  0.00           H
ATOM    901 3HD2 LEU A 214     -14.510  38.342 -20.459  1.00  0.00           H
ATOM    902  N   PHE A 215     -10.187  35.354 -19.045  1.00  0.00           N
ATOM    903  CA  PHE A 215      -9.437  34.085 -18.996  1.00  0.00           C
ATOM    904  C   PHE A 215     -10.174  32.996 -18.205  1.00  0.00           C
ATOM    905  O   PHE A 215     -10.317  31.828 -18.688  1.00  0.00           O
ATOM    906  CB  PHE A 215      -8.006  34.202 -18.450  1.00  0.00           C
ATOM    907  CG  PHE A 215      -7.188  33.044 -18.971  1.00  0.00           C
ATOM    908  CD1 PHE A 215      -6.695  32.014 -18.182  1.00  0.00           C
ATOM    909  CD2 PHE A 215      -6.861  33.076 -20.337  1.00  0.00           C
ATOM    910  CE1 PHE A 215      -6.022  30.964 -18.719  1.00  0.00           C
ATOM    911  CE2 PHE A 215      -6.093  31.988 -20.914  1.00  0.00           C
ATOM    912  CZ  PHE A 215      -5.721  30.963 -20.067  1.00  0.00           C
ATOM    913  HN  PHE A 215      -9.757  36.217 -18.795  1.00  0.00           H
ATOM    914  HA  PHE A 215      -9.353  33.788 -20.031  1.00  0.00           H
ATOM    915  HB1 PHE A 215      -8.007  34.022 -17.353  1.00  0.00           H
ATOM    916  HB2 PHE A 215      -7.566  35.214 -18.584  1.00  0.00           H
ATOM    917  HD1 PHE A 215      -6.946  32.044 -17.132  1.00  0.00           H
ATOM    918  HD2 PHE A 215      -6.983  33.998 -20.887  1.00  0.00           H
ATOM    919  HE1 PHE A 215      -5.685  30.230 -18.002  1.00  0.00           H
ATOM    920  HE2 PHE A 215      -5.841  32.039 -21.962  1.00  0.00           H
ATOM    921  HZ  PHE A 215      -5.256  30.074 -20.470  1.00  0.00           H
ATOM    922  N   THR A 216     -10.783  33.318 -17.048  1.00  0.00           N
ATOM    923  CA  THR A 216     -11.530  32.291 -16.229  1.00  0.00           C
ATOM    924  C   THR A 216     -12.853  31.941 -16.954  1.00  0.00           C
ATOM    925  O   THR A 216     -13.300  30.786 -16.748  1.00  0.00           O
ATOM    926  CB  THR A 216     -11.854  32.617 -14.810  1.00  0.00           C
ATOM    927  CG2 THR A 216     -10.481  32.660 -14.056  1.00  0.00           C
ATOM    928  OG1 THR A 216     -12.487  33.832 -14.642  1.00  0.00           O
ATOM    929  HN  THR A 216     -10.787  34.233 -16.654  1.00  0.00           H
ATOM    930  HA  THR A 216     -10.978  31.365 -16.158  1.00  0.00           H
ATOM    931  HB  THR A 216     -12.352  31.801 -14.246  1.00  0.00           H
ATOM    932  HG1 THR A 216     -13.062  33.751 -13.878  1.00  0.00           H
ATOM    933 1HG2 THR A 216     -10.725  32.868 -12.993  1.00  0.00           H
ATOM    934 2HG2 THR A 216      -9.950  33.510 -14.533  1.00  0.00           H
ATOM    935 3HG2 THR A 216      -9.856  31.758 -14.233  1.00  0.00           H
ATOM    936  N   PHE A 217     -13.555  32.898 -17.604  1.00  0.00           N
ATOM    937  CA  PHE A 217     -14.761  32.638 -18.424  1.00  0.00           C
ATOM    938  C   PHE A 217     -14.417  31.743 -19.566  1.00  0.00           C
ATOM    939  O   PHE A 217     -15.176  30.869 -19.907  1.00  0.00           O
ATOM    940  CB  PHE A 217     -15.512  33.952 -18.723  1.00  0.00           C
ATOM    941  CG  PHE A 217     -16.755  33.781 -19.607  1.00  0.00           C
ATOM    942  CD1 PHE A 217     -16.804  34.029 -20.980  1.00  0.00           C
ATOM    943  CD2 PHE A 217     -17.983  33.355 -19.057  1.00  0.00           C
ATOM    944  CE1 PHE A 217     -17.901  33.781 -21.778  1.00  0.00           C
ATOM    945  CE2 PHE A 217     -19.100  33.027 -19.837  1.00  0.00           C
ATOM    946  CZ  PHE A 217     -19.086  33.282 -21.245  1.00  0.00           C
ATOM    947  HN  PHE A 217     -13.130  33.787 -17.454  1.00  0.00           H
ATOM    948  HA  PHE A 217     -15.576  32.148 -17.913  1.00  0.00           H
ATOM    949  HB1 PHE A 217     -14.922  34.671 -19.331  1.00  0.00           H
ATOM    950  HB2 PHE A 217     -15.750  34.571 -17.832  1.00  0.00           H
ATOM    951  HD1 PHE A 217     -15.835  34.278 -21.385  1.00  0.00           H
ATOM    952  HD2 PHE A 217     -18.112  33.077 -18.021  1.00  0.00           H
ATOM    953  HE1 PHE A 217     -17.878  33.999 -22.835  1.00  0.00           H
ATOM    954  HE2 PHE A 217     -20.038  32.777 -19.366  1.00  0.00           H
ATOM    955  HZ  PHE A 217     -19.904  33.082 -21.921  1.00  0.00           H
ATOM    956  N   LEU A 218     -13.354  31.969 -20.266  1.00  0.00           N
ATOM    957  CA  LEU A 218     -12.865  31.166 -21.419  1.00  0.00           C
ATOM    958  C   LEU A 218     -12.493  29.729 -21.039  1.00  0.00           C
ATOM    959  O   LEU A 218     -12.982  28.778 -21.648  1.00  0.00           O
ATOM    960  CB  LEU A 218     -11.665  31.870 -22.022  1.00  0.00           C
ATOM    961  CG  LEU A 218     -10.648  31.104 -22.883  1.00  0.00           C
ATOM    962  CD1 LEU A 218     -11.310  30.686 -24.245  1.00  0.00           C
ATOM    963  CD2 LEU A 218      -9.386  31.975 -23.147  1.00  0.00           C
ATOM    964  HN  LEU A 218     -12.745  32.723 -20.033  1.00  0.00           H
ATOM    965  HA  LEU A 218     -13.674  31.109 -22.133  1.00  0.00           H
ATOM    966  HB1 LEU A 218     -11.129  32.231 -21.119  1.00  0.00           H
ATOM    967  HB2 LEU A 218     -11.963  32.798 -22.558  1.00  0.00           H
ATOM    968  HG  LEU A 218     -10.308  30.203 -22.328  1.00  0.00           H
ATOM    969 1HD1 LEU A 218     -11.621  31.503 -24.932  1.00  0.00           H
ATOM    970 2HD1 LEU A 218     -12.318  30.242 -24.094  1.00  0.00           H
ATOM    971 3HD1 LEU A 218     -10.626  30.015 -24.806  1.00  0.00           H
ATOM    972 1HD2 LEU A 218      -8.649  31.330 -23.670  1.00  0.00           H
ATOM    973 2HD2 LEU A 218      -8.975  32.393 -22.203  1.00  0.00           H
ATOM    974 3HD2 LEU A 218      -9.545  32.850 -23.814  1.00  0.00           H
ATOM    975  N   THR A 219     -11.761  29.554 -19.948  1.00  0.00           N
ATOM    976  CA  THR A 219     -11.463  28.272 -19.289  1.00  0.00           C
ATOM    977  C   THR A 219     -12.665  27.572 -18.766  1.00  0.00           C
ATOM    978  O   THR A 219     -12.745  26.369 -18.900  1.00  0.00           O
ATOM    979  CB  THR A 219     -10.469  28.337 -18.243  1.00  0.00           C
ATOM    980  CG2 THR A 219      -9.144  28.569 -18.943  1.00  0.00           C
ATOM    981  OG1 THR A 219     -10.749  29.398 -17.374  1.00  0.00           O
ATOM    982  HN  THR A 219     -11.408  30.398 -19.549  1.00  0.00           H
ATOM    983  HA  THR A 219     -11.184  27.618 -20.101  1.00  0.00           H
ATOM    984  HB  THR A 219     -10.237  27.358 -17.772  1.00  0.00           H
ATOM    985  HG1 THR A 219     -10.743  30.245 -17.825  1.00  0.00           H
ATOM    986 1HG2 THR A 219      -9.032  29.555 -19.444  1.00  0.00           H
ATOM    987 2HG2 THR A 219      -8.842  27.755 -19.638  1.00  0.00           H
ATOM    988 3HG2 THR A 219      -8.324  28.577 -18.193  1.00  0.00           H
ATOM    989  N   PHE A 220     -13.691  28.321 -18.271  1.00  0.00           N
ATOM    990  CA  PHE A 220     -14.986  27.848 -17.695  1.00  0.00           C
ATOM    991  C   PHE A 220     -15.785  27.015 -18.740  1.00  0.00           C
ATOM    992  O   PHE A 220     -16.281  25.938 -18.484  1.00  0.00           O
ATOM    993  CB  PHE A 220     -15.733  29.029 -16.943  1.00  0.00           C
ATOM    994  CG  PHE A 220     -17.220  28.862 -16.898  1.00  0.00           C
ATOM    995  CD1 PHE A 220     -17.992  29.549 -17.943  1.00  0.00           C
ATOM    996  CD2 PHE A 220     -17.789  28.083 -15.911  1.00  0.00           C
ATOM    997  CE1 PHE A 220     -19.371  29.447 -17.900  1.00  0.00           C
ATOM    998  CE2 PHE A 220     -19.182  28.018 -15.877  1.00  0.00           C
ATOM    999  CZ  PHE A 220     -19.986  28.635 -16.884  1.00  0.00           C
ATOM   1000  HN  PHE A 220     -13.565  29.310 -18.250  1.00  0.00           H
ATOM   1001  HA  PHE A 220     -14.717  27.123 -16.941  1.00  0.00           H
ATOM   1002  HB1 PHE A 220     -15.588  30.032 -17.397  1.00  0.00           H
ATOM   1003  HB2 PHE A 220     -15.451  29.085 -15.869  1.00  0.00           H
ATOM   1004  HD1 PHE A 220     -17.559  30.186 -18.700  1.00  0.00           H
ATOM   1005  HD2 PHE A 220     -17.207  27.598 -15.141  1.00  0.00           H
ATOM   1006  HE1 PHE A 220     -19.989  30.011 -18.584  1.00  0.00           H
ATOM   1007  HE2 PHE A 220     -19.566  27.527 -14.995  1.00  0.00           H
ATOM   1008  HZ  PHE A 220     -21.055  28.524 -16.779  1.00  0.00           H
ATOM   1009  N   LEU A 221     -15.769  27.606 -19.923  1.00  0.00           N
ATOM   1010  CA  LEU A 221     -16.250  26.911 -21.064  1.00  0.00           C
ATOM   1011  C   LEU A 221     -15.625  25.584 -21.399  1.00  0.00           C
ATOM   1012  O   LEU A 221     -16.324  24.627 -21.654  1.00  0.00           O
ATOM   1013  CB  LEU A 221     -16.368  27.817 -22.406  1.00  0.00           C
ATOM   1014  CG  LEU A 221     -17.279  29.057 -22.238  1.00  0.00           C
ATOM   1015  CD1 LEU A 221     -17.219  29.969 -23.459  1.00  0.00           C
ATOM   1016  CD2 LEU A 221     -18.772  28.677 -21.972  1.00  0.00           C
ATOM   1017  HN  LEU A 221     -15.230  28.434 -20.053  1.00  0.00           H
ATOM   1018  HA  LEU A 221     -17.265  26.626 -20.828  1.00  0.00           H
ATOM   1019  HB1 LEU A 221     -16.807  27.111 -23.142  1.00  0.00           H
ATOM   1020  HB2 LEU A 221     -15.374  28.105 -22.809  1.00  0.00           H
ATOM   1021  HG  LEU A 221     -16.792  29.669 -21.448  1.00  0.00           H
ATOM   1022 1HD1 LEU A 221     -16.166  30.312 -23.555  1.00  0.00           H
ATOM   1023 2HD1 LEU A 221     -17.831  30.859 -23.203  1.00  0.00           H
ATOM   1024 3HD1 LEU A 221     -17.731  29.458 -24.302  1.00  0.00           H
ATOM   1025 1HD2 LEU A 221     -19.400  29.594 -21.976  1.00  0.00           H
ATOM   1026 2HD2 LEU A 221     -18.773  28.224 -20.957  1.00  0.00           H
ATOM   1027 3HD2 LEU A 221     -19.126  27.970 -22.753  1.00  0.00           H
ATOM   1028  N   ILE A 222     -14.217  25.468 -21.337  1.00  0.00           N
ATOM   1029  CA  ILE A 222     -13.503  24.210 -21.566  1.00  0.00           C
ATOM   1030  C   ILE A 222     -13.982  23.255 -20.457  1.00  0.00           C
ATOM   1031  O   ILE A 222     -14.423  22.156 -20.811  1.00  0.00           O
ATOM   1032  CB  ILE A 222     -11.994  24.418 -21.657  1.00  0.00           C
ATOM   1033  CG1 ILE A 222     -11.503  25.249 -22.860  1.00  0.00           C
ATOM   1034  CG2 ILE A 222     -11.296  23.022 -21.573  1.00  0.00           C
ATOM   1035  CD  ILE A 222     -10.074  25.775 -22.692  1.00  0.00           C
ATOM   1036  HN  ILE A 222     -13.773  26.309 -21.036  1.00  0.00           H
ATOM   1037  HA  ILE A 222     -13.849  23.838 -22.519  1.00  0.00           H
ATOM   1038  HB  ILE A 222     -11.723  24.944 -20.717  1.00  0.00           H
ATOM   1039 1HG1 ILE A 222     -12.198  26.110 -22.952  1.00  0.00           H
ATOM   1040 2HG1 ILE A 222     -11.672  24.717 -23.820  1.00  0.00           H
ATOM   1041 1HG2 ILE A 222     -11.777  22.314 -22.281  1.00  0.00           H
ATOM   1042 2HG2 ILE A 222     -11.371  22.696 -20.513  1.00  0.00           H
ATOM   1043 3HG2 ILE A 222     -10.234  23.207 -21.840  1.00  0.00           H
ATOM   1044  HD1 ILE A 222      -9.397  24.896 -22.642  1.00  0.00           H
ATOM   1045  HD2 ILE A 222     -10.016  26.224 -21.677  1.00  0.00           H
ATOM   1046  HD3 ILE A 222      -9.635  26.460 -23.449  1.00  0.00           H
ATOM   1047  N   ASP A 223     -13.965  23.684 -19.203  1.00  0.00           N
ATOM   1048  CA  ASP A 223     -14.503  22.949 -18.085  1.00  0.00           C
ATOM   1049  C   ASP A 223     -15.941  22.409 -18.286  1.00  0.00           C
ATOM   1050  O   ASP A 223     -16.254  21.239 -18.052  1.00  0.00           O
ATOM   1051  CB  ASP A 223     -14.421  23.741 -16.707  1.00  0.00           C
ATOM   1052  CG  ASP A 223     -12.959  24.010 -16.246  1.00  0.00           C
ATOM   1053  OD1 ASP A 223     -12.750  25.134 -15.735  1.00  0.00           O
ATOM   1054  OD2 ASP A 223     -12.105  23.081 -16.311  1.00  0.00           O
ATOM   1055  HN  ASP A 223     -13.674  24.630 -19.080  1.00  0.00           H
ATOM   1056  HA  ASP A 223     -13.970  22.016 -17.985  1.00  0.00           H
ATOM   1057  HB1 ASP A 223     -14.961  23.218 -15.889  1.00  0.00           H
ATOM   1058  HB2 ASP A 223     -14.922  24.720 -16.864  1.00  0.00           H
ATOM   1059  N   VAL A 224     -16.850  23.245 -18.751  1.00  0.00           N
ATOM   1060  CA  VAL A 224     -18.262  22.920 -19.085  1.00  0.00           C
ATOM   1061  C   VAL A 224     -18.355  21.948 -20.259  1.00  0.00           C
ATOM   1062  O   VAL A 224     -18.979  20.868 -20.136  1.00  0.00           O
ATOM   1063  CB  VAL A 224     -19.157  24.153 -19.243  1.00  0.00           C
ATOM   1064  CG1 VAL A 224     -20.504  23.802 -19.868  1.00  0.00           C
ATOM   1065  CG2 VAL A 224     -19.268  24.814 -17.863  1.00  0.00           C
ATOM   1066  HN  VAL A 224     -16.684  24.228 -18.733  1.00  0.00           H
ATOM   1067  HA  VAL A 224     -18.701  22.370 -18.268  1.00  0.00           H
ATOM   1068  HB  VAL A 224     -18.641  24.761 -20.017  1.00  0.00           H
ATOM   1069 1HG1 VAL A 224     -20.784  22.791 -19.503  1.00  0.00           H
ATOM   1070 2HG1 VAL A 224     -20.466  23.813 -20.979  1.00  0.00           H
ATOM   1071 3HG1 VAL A 224     -21.255  24.544 -19.524  1.00  0.00           H
ATOM   1072 1HG2 VAL A 224     -19.739  25.812 -17.992  1.00  0.00           H
ATOM   1073 2HG2 VAL A 224     -18.264  24.970 -17.412  1.00  0.00           H
ATOM   1074 3HG2 VAL A 224     -19.901  24.199 -17.188  1.00  0.00           H
ATOM   1075  N   ARG A 225     -17.576  22.180 -21.345  1.00  0.00           N
ATOM   1076  CA  ARG A 225     -17.648  21.294 -22.530  1.00  0.00           C
ATOM   1077  C   ARG A 225     -16.976  19.971 -22.244  1.00  0.00           C
ATOM   1078  O   ARG A 225     -17.306  18.893 -22.817  1.00  0.00           O
ATOM   1079  CB  ARG A 225     -16.997  22.022 -23.765  1.00  0.00           C
ATOM   1080  CG  ARG A 225     -17.868  23.222 -24.176  1.00  0.00           C
ATOM   1081  CD  ARG A 225     -19.329  22.900 -24.534  1.00  0.00           C
ATOM   1082  NE  ARG A 225     -19.162  21.985 -25.739  1.00  0.00           N
ATOM   1083  CZ  ARG A 225     -20.113  21.273 -26.364  1.00  0.00           C
ATOM   1084  NH1 ARG A 225     -21.302  21.222 -25.937  1.00  0.00           N
ATOM   1085  NH2 ARG A 225     -19.771  20.618 -27.426  1.00  0.00           N
ATOM   1086  HN  ARG A 225     -17.017  23.006 -21.374  1.00  0.00           H
ATOM   1087  HA  ARG A 225     -18.660  21.002 -22.769  1.00  0.00           H
ATOM   1088  HB1 ARG A 225     -16.942  21.237 -24.549  1.00  0.00           H
ATOM   1089  HB2 ARG A 225     -15.983  22.384 -23.490  1.00  0.00           H
ATOM   1090  HG1 ARG A 225     -17.389  23.630 -25.091  1.00  0.00           H
ATOM   1091  HG2 ARG A 225     -17.839  23.980 -23.365  1.00  0.00           H
ATOM   1092  HD1 ARG A 225     -19.913  23.787 -24.862  1.00  0.00           H
ATOM   1093  HD2 ARG A 225     -19.803  22.394 -23.666  1.00  0.00           H
ATOM   1094  HE  ARG A 225     -18.231  21.908 -26.097  1.00  0.00           H
ATOM   1095 1HH1 ARG A 225     -21.599  21.730 -25.129  1.00  0.00           H
ATOM   1096 2HH1 ARG A 225     -21.909  20.570 -26.392  1.00  0.00           H
ATOM   1097 1HH2 ARG A 225     -18.806  20.694 -27.674  1.00  0.00           H
ATOM   1098 2HH2 ARG A 225     -20.394  19.980 -27.879  1.00  0.00           H
ATOM   1099  N   ARG A 226     -15.972  19.866 -21.323  1.00  0.00           N
ATOM   1100  CA  ARG A 226     -15.420  18.586 -20.914  1.00  0.00           C
ATOM   1101  C   ARG A 226     -15.879  18.090 -19.570  1.00  0.00           C
ATOM   1102  O   ARG A 226     -15.352  17.051 -19.073  1.00  0.00           O
ATOM   1103  CB  ARG A 226     -13.848  18.810 -20.830  1.00  0.00           C
ATOM   1104  CG  ARG A 226     -13.278  19.280 -22.225  1.00  0.00           C
ATOM   1105  CD  ARG A 226     -11.708  19.396 -22.157  1.00  0.00           C
ATOM   1106  NE  ARG A 226     -11.355  20.117 -23.435  1.00  0.00           N
ATOM   1107  CZ  ARG A 226     -10.248  19.951 -24.127  1.00  0.00           C
ATOM   1108  NH1 ARG A 226      -9.298  19.192 -23.620  1.00  0.00           N
ATOM   1109  NH2 ARG A 226     -10.122  20.400 -25.343  1.00  0.00           N
ATOM   1110  HN  ARG A 226     -15.732  20.786 -21.023  1.00  0.00           H
ATOM   1111  HA  ARG A 226     -15.468  17.792 -21.644  1.00  0.00           H
ATOM   1112  HB1 ARG A 226     -13.356  17.889 -20.451  1.00  0.00           H
ATOM   1113  HB2 ARG A 226     -13.679  19.695 -20.181  1.00  0.00           H
ATOM   1114  HG1 ARG A 226     -13.714  20.271 -22.470  1.00  0.00           H
ATOM   1115  HG2 ARG A 226     -13.646  18.639 -23.054  1.00  0.00           H
ATOM   1116  HD1 ARG A 226     -11.273  18.376 -22.228  1.00  0.00           H
ATOM   1117  HD2 ARG A 226     -11.220  20.031 -21.387  1.00  0.00           H
ATOM   1118  HE  ARG A 226     -12.017  20.710 -23.894  1.00  0.00           H
ATOM   1119 1HH1 ARG A 226      -9.261  19.266 -22.624  1.00  0.00           H
ATOM   1120 2HH1 ARG A 226      -8.398  19.288 -24.046  1.00  0.00           H
ATOM   1121 1HH2 ARG A 226     -10.984  20.581 -25.815  1.00  0.00           H
ATOM   1122 2HH2 ARG A 226      -9.505  19.880 -25.934  1.00  0.00           H
ATOM   1123  N   PHE A 227     -16.994  18.678 -19.113  1.00  0.00           N
ATOM   1124  CA  PHE A 227     -18.056  18.145 -18.241  1.00  0.00           C
ATOM   1125  C   PHE A 227     -17.607  18.161 -16.750  1.00  0.00           C
ATOM   1126  O   PHE A 227     -17.921  17.209 -15.969  1.00  0.00           O
ATOM   1127  CB  PHE A 227     -18.611  16.767 -18.649  1.00  0.00           C
ATOM   1128  CG  PHE A 227     -18.882  16.717 -20.138  1.00  0.00           C
ATOM   1129  CD1 PHE A 227     -18.166  15.789 -20.960  1.00  0.00           C
ATOM   1130  CD2 PHE A 227     -19.962  17.511 -20.746  1.00  0.00           C
ATOM   1131  CE1 PHE A 227     -18.527  15.735 -22.304  1.00  0.00           C
ATOM   1132  CE2 PHE A 227     -20.163  17.458 -22.147  1.00  0.00           C
ATOM   1133  CZ  PHE A 227     -19.477  16.539 -22.884  1.00  0.00           C
ATOM   1134  HN  PHE A 227     -17.392  19.419 -19.645  1.00  0.00           H
ATOM   1135  HA  PHE A 227     -18.891  18.807 -18.412  1.00  0.00           H
ATOM   1136  HB1 PHE A 227     -19.579  16.531 -18.157  1.00  0.00           H
ATOM   1137  HB2 PHE A 227     -17.867  15.991 -18.368  1.00  0.00           H
ATOM   1138  HD1 PHE A 227     -17.421  15.098 -20.594  1.00  0.00           H
ATOM   1139  HD2 PHE A 227     -20.469  18.155 -20.044  1.00  0.00           H
ATOM   1140  HE1 PHE A 227     -18.146  14.911 -22.890  1.00  0.00           H
ATOM   1141  HE2 PHE A 227     -20.908  18.049 -22.661  1.00  0.00           H
ATOM   1142  HZ  PHE A 227     -19.665  16.551 -23.948  1.00  0.00           H
ATOM   1143  N   ARG A 228     -16.824  19.156 -16.354  1.00  0.00           N
ATOM   1144  CA  ARG A 228     -16.270  19.314 -15.049  1.00  0.00           C
ATOM   1145  C   ARG A 228     -17.068  20.202 -14.146  1.00  0.00           C
ATOM   1146  O   ARG A 228     -16.822  20.248 -12.952  1.00  0.00           O
ATOM   1147  CB  ARG A 228     -14.843  19.966 -15.129  1.00  0.00           C
ATOM   1148  CG  ARG A 228     -14.026  19.274 -16.315  1.00  0.00           C
ATOM   1149  CD  ARG A 228     -12.463  19.483 -16.498  1.00  0.00           C
ATOM   1150  NE  ARG A 228     -12.013  18.618 -17.636  1.00  0.00           N
ATOM   1151  CZ  ARG A 228     -10.950  18.736 -18.397  1.00  0.00           C
ATOM   1152  NH1 ARG A 228     -10.117  19.818 -18.320  1.00  0.00           N
ATOM   1153  NH2 ARG A 228     -10.600  17.791 -19.240  1.00  0.00           N
ATOM   1154  HN  ARG A 228     -16.703  19.828 -17.080  1.00  0.00           H
ATOM   1155  HA  ARG A 228     -16.221  18.398 -14.478  1.00  0.00           H
ATOM   1156  HB1 ARG A 228     -14.310  19.911 -14.155  1.00  0.00           H
ATOM   1157  HB2 ARG A 228     -14.928  21.045 -15.382  1.00  0.00           H
ATOM   1158  HG1 ARG A 228     -14.394  19.504 -17.337  1.00  0.00           H
ATOM   1159  HG2 ARG A 228     -14.194  18.191 -16.132  1.00  0.00           H
ATOM   1160  HD1 ARG A 228     -12.002  19.037 -15.591  1.00  0.00           H
ATOM   1161  HD2 ARG A 228     -12.170  20.553 -16.573  1.00  0.00           H
ATOM   1162  HE  ARG A 228     -12.538  17.769 -17.698  1.00  0.00           H
ATOM   1163 1HH1 ARG A 228     -10.448  20.658 -17.892  1.00  0.00           H
ATOM   1164 2HH1 ARG A 228      -9.455  19.836 -19.069  1.00  0.00           H
ATOM   1165 1HH2 ARG A 228     -11.260  17.057 -19.397  1.00  0.00           H
ATOM   1166 2HH2 ARG A 228      -9.873  17.813 -19.927  1.00  0.00           H
ATOM   1167  N   TYR A 229     -18.159  20.752 -14.707  1.00  0.00           N
ATOM   1168  CA  TYR A 229     -19.233  21.532 -14.036  1.00  0.00           C
ATOM   1169  C   TYR A 229     -18.902  22.355 -12.785  1.00  0.00           C
ATOM   1170  O   TYR A 229     -19.076  21.995 -11.599  1.00  0.00           O
ATOM   1171  CB  TYR A 229     -20.554  20.715 -13.856  1.00  0.00           C
ATOM   1172  CG  TYR A 229     -21.058  20.214 -15.238  1.00  0.00           C
ATOM   1173  CD1 TYR A 229     -21.198  18.848 -15.461  1.00  0.00           C
ATOM   1174  CD2 TYR A 229     -21.479  21.099 -16.354  1.00  0.00           C
ATOM   1175  CE1 TYR A 229     -21.691  18.293 -16.680  1.00  0.00           C
ATOM   1176  CE2 TYR A 229     -22.001  20.575 -17.528  1.00  0.00           C
ATOM   1177  CZ  TYR A 229     -22.136  19.128 -17.689  1.00  0.00           C
ATOM   1178  OH  TYR A 229     -22.658  18.569 -18.833  1.00  0.00           O
ATOM   1179  HN  TYR A 229     -18.220  20.647 -15.696  1.00  0.00           H
ATOM   1180  HA  TYR A 229     -19.496  22.366 -14.670  1.00  0.00           H
ATOM   1181  HB1 TYR A 229     -21.351  21.421 -13.542  1.00  0.00           H
ATOM   1182  HB2 TYR A 229     -20.346  19.857 -13.181  1.00  0.00           H
ATOM   1183  HD1 TYR A 229     -20.778  18.198 -14.709  1.00  0.00           H
ATOM   1184  HD2 TYR A 229     -21.426  22.161 -16.166  1.00  0.00           H
ATOM   1185  HE1 TYR A 229     -21.804  17.224 -16.794  1.00  0.00           H
ATOM   1186  HE2 TYR A 229     -22.440  21.151 -18.329  1.00  0.00           H
ATOM   1187  HH  TYR A 229     -22.676  19.281 -19.476  1.00  0.00           H
ATOM   1188  N   PRO A 230     -18.200  23.468 -12.969  1.00  0.00           N
ATOM   1189  CA  PRO A 230     -18.067  24.446 -11.919  1.00  0.00           C
ATOM   1190  C   PRO A 230     -19.327  24.950 -11.272  1.00  0.00           C
ATOM   1191  O   PRO A 230     -20.362  25.079 -11.980  1.00  0.00           O
ATOM   1192  CB  PRO A 230     -17.230  25.592 -12.575  1.00  0.00           C
ATOM   1193  CG  PRO A 230     -16.416  24.908 -13.615  1.00  0.00           C
ATOM   1194  CD  PRO A 230     -17.420  23.894 -14.174  1.00  0.00           C
ATOM   1195  HA  PRO A 230     -17.598  23.914 -11.105  1.00  0.00           H
ATOM   1196  HB1 PRO A 230     -16.588  26.136 -11.848  1.00  0.00           H
ATOM   1197  HB2 PRO A 230     -17.869  26.326 -13.111  1.00  0.00           H
ATOM   1198  HG1 PRO A 230     -15.965  25.598 -14.359  1.00  0.00           H
ATOM   1199  HG2 PRO A 230     -15.570  24.345 -13.165  1.00  0.00           H
ATOM   1200  HD1 PRO A 230     -18.135  24.447 -14.820  1.00  0.00           H
ATOM   1201  HD2 PRO A 230     -17.009  23.009 -14.706  1.00  0.00           H
ATOM   1202  N   GLU A 231     -19.359  25.202  -9.939  1.00  0.00           N
ATOM   1203  CA  GLU A 231     -20.444  25.784  -9.201  1.00  0.00           C
ATOM   1204  C   GLU A 231     -21.126  27.143  -9.657  1.00  0.00           C
ATOM   1205  O   GLU A 231     -20.350  28.161  -9.806  1.00  0.00           O
ATOM   1206  CB  GLU A 231     -20.041  26.057  -7.768  1.00  0.00           C
ATOM   1207  CG  GLU A 231     -19.413  24.810  -6.979  1.00  0.00           C
ATOM   1208  CD  GLU A 231     -20.392  23.694  -6.532  1.00  0.00           C
ATOM   1209  OE1 GLU A 231     -20.396  23.360  -5.332  1.00  0.00           O
ATOM   1210  OE2 GLU A 231     -21.127  23.176  -7.402  1.00  0.00           O
ATOM   1211  HN  GLU A 231     -18.465  25.146  -9.503  1.00  0.00           H
ATOM   1212  HA  GLU A 231     -21.241  25.058  -9.240  1.00  0.00           H
ATOM   1213  HB1 GLU A 231     -20.871  26.356  -7.094  1.00  0.00           H
ATOM   1214  HB2 GLU A 231     -19.272  26.858  -7.787  1.00  0.00           H
ATOM   1215  HG1 GLU A 231     -18.834  25.097  -6.075  1.00  0.00           H
ATOM   1216  HG2 GLU A 231     -18.613  24.367  -7.610  1.00  0.00           H
ATOM   1217  N   ARG A 232     -22.409  27.216  -9.822  1.00  0.00           N
ATOM   1218  CA  ARG A 232     -23.133  28.442 -10.266  1.00  0.00           C
ATOM   1219  C   ARG A 232     -22.901  29.766  -9.476  1.00  0.00           C
ATOM   1220  O   ARG A 232     -22.420  30.684 -10.134  1.00  0.00           O
ATOM   1221  CB  ARG A 232     -24.587  28.176 -10.550  1.00  0.00           C
ATOM   1222  CG  ARG A 232     -24.820  27.291 -11.782  1.00  0.00           C
ATOM   1223  CD  ARG A 232     -26.305  27.100 -11.979  1.00  0.00           C
ATOM   1224  NE  ARG A 232     -26.530  26.307 -13.205  1.00  0.00           N
ATOM   1225  CZ  ARG A 232     -27.682  26.123 -13.824  1.00  0.00           C
ATOM   1226  NH1 ARG A 232     -28.688  26.948 -13.587  1.00  0.00           N
ATOM   1227  NH2 ARG A 232     -27.858  25.228 -14.760  1.00  0.00           N
ATOM   1228  HN  ARG A 232     -22.931  26.374  -9.704  1.00  0.00           H
ATOM   1229  HA  ARG A 232     -22.742  28.587 -11.262  1.00  0.00           H
ATOM   1230  HB1 ARG A 232     -25.073  29.169 -10.651  1.00  0.00           H
ATOM   1231  HB2 ARG A 232     -25.175  27.701  -9.735  1.00  0.00           H
ATOM   1232  HG1 ARG A 232     -24.267  26.328 -11.775  1.00  0.00           H
ATOM   1233  HG2 ARG A 232     -24.479  27.796 -12.710  1.00  0.00           H
ATOM   1234  HD1 ARG A 232     -26.677  28.146 -12.012  1.00  0.00           H
ATOM   1235  HD2 ARG A 232     -26.692  26.500 -11.129  1.00  0.00           H
ATOM   1236  HE  ARG A 232     -25.719  25.866 -13.591  1.00  0.00           H
ATOM   1237 1HH1 ARG A 232     -28.711  27.379 -12.685  1.00  0.00           H
ATOM   1238 2HH1 ARG A 232     -29.519  26.643 -14.053  1.00  0.00           H
ATOM   1239 1HH2 ARG A 232     -27.079  24.654 -15.012  1.00  0.00           H
ATOM   1240 2HH2 ARG A 232     -28.735  25.132 -15.232  1.00  0.00           H
ATOM   1241  N   PRO A 233     -23.001  29.921  -8.194  1.00  0.00           N
ATOM   1242  CA  PRO A 233     -22.769  31.297  -7.622  1.00  0.00           C
ATOM   1243  C   PRO A 233     -21.369  31.912  -7.766  1.00  0.00           C
ATOM   1244  O   PRO A 233     -21.411  33.161  -7.928  1.00  0.00           O
ATOM   1245  CB  PRO A 233     -23.166  31.208  -6.173  1.00  0.00           C
ATOM   1246  CG  PRO A 233     -24.299  30.154  -6.283  1.00  0.00           C
ATOM   1247  CD  PRO A 233     -23.794  29.073  -7.222  1.00  0.00           C
ATOM   1248  HA  PRO A 233     -23.389  32.041  -8.098  1.00  0.00           H
ATOM   1249  HB1 PRO A 233     -23.570  32.183  -5.829  1.00  0.00           H
ATOM   1250  HB2 PRO A 233     -22.333  30.916  -5.498  1.00  0.00           H
ATOM   1251  HG1 PRO A 233     -24.577  29.870  -5.246  1.00  0.00           H
ATOM   1252  HG2 PRO A 233     -25.237  30.628  -6.643  1.00  0.00           H
ATOM   1253  HD1 PRO A 233     -23.073  28.287  -6.912  1.00  0.00           H
ATOM   1254  HD2 PRO A 233     -24.642  28.584  -7.746  1.00  0.00           H
ATOM   1255  N   ILE A 234     -20.301  31.164  -7.560  1.00  0.00           N
ATOM   1256  CA  ILE A 234     -18.947  31.704  -7.728  1.00  0.00           C
ATOM   1257  C   ILE A 234     -18.736  32.253  -9.201  1.00  0.00           C
ATOM   1258  O   ILE A 234     -18.234  33.365  -9.384  1.00  0.00           O
ATOM   1259  CB  ILE A 234     -17.825  30.856  -7.190  1.00  0.00           C
ATOM   1260  CG1 ILE A 234     -16.413  31.411  -7.524  1.00  0.00           C
ATOM   1261  CG2 ILE A 234     -17.911  29.508  -7.931  1.00  0.00           C
ATOM   1262  CD  ILE A 234     -16.070  32.723  -6.794  1.00  0.00           C
ATOM   1263  HN  ILE A 234     -20.381  30.173  -7.479  1.00  0.00           H
ATOM   1264  HA  ILE A 234     -18.891  32.617  -7.155  1.00  0.00           H
ATOM   1265  HB  ILE A 234     -17.995  30.640  -6.114  1.00  0.00           H
ATOM   1266 1HG1 ILE A 234     -16.295  31.709  -8.587  1.00  0.00           H
ATOM   1267 2HG1 ILE A 234     -15.718  30.562  -7.344  1.00  0.00           H
ATOM   1268 1HG2 ILE A 234     -17.526  29.710  -8.953  1.00  0.00           H
ATOM   1269 2HG2 ILE A 234     -18.944  29.118  -8.062  1.00  0.00           H
ATOM   1270 3HG2 ILE A 234     -17.373  28.677  -7.426  1.00  0.00           H
ATOM   1271  HD1 ILE A 234     -16.821  33.429  -7.207  1.00  0.00           H
ATOM   1272  HD2 ILE A 234     -15.006  32.970  -6.999  1.00  0.00           H
ATOM   1273  HD3 ILE A 234     -16.167  32.579  -5.697  1.00  0.00           H
ATOM   1274  N   ILE A 235     -19.110  31.443 -10.149  1.00  0.00           N
ATOM   1275  CA  ILE A 235     -19.115  31.729 -11.580  1.00  0.00           C
ATOM   1276  C   ILE A 235     -19.962  33.041 -11.788  1.00  0.00           C
ATOM   1277  O   ILE A 235     -19.529  33.978 -12.471  1.00  0.00           O
ATOM   1278  CB  ILE A 235     -19.614  30.499 -12.378  1.00  0.00           C
ATOM   1279  CG1 ILE A 235     -18.710  29.224 -12.314  1.00  0.00           C
ATOM   1280  CG2 ILE A 235     -20.123  30.902 -13.817  1.00  0.00           C
ATOM   1281  CD  ILE A 235     -17.338  29.406 -12.806  1.00  0.00           C
ATOM   1282  HN  ILE A 235     -19.388  30.511  -9.924  1.00  0.00           H
ATOM   1283  HA  ILE A 235     -18.108  31.985 -11.874  1.00  0.00           H
ATOM   1284  HB  ILE A 235     -20.576  30.187 -11.921  1.00  0.00           H
ATOM   1285 1HG1 ILE A 235     -19.276  28.477 -12.911  1.00  0.00           H
ATOM   1286 2HG1 ILE A 235     -18.792  28.843 -11.273  1.00  0.00           H
ATOM   1287 1HG2 ILE A 235     -19.365  31.435 -14.429  1.00  0.00           H
ATOM   1288 2HG2 ILE A 235     -21.022  31.539 -13.670  1.00  0.00           H
ATOM   1289 3HG2 ILE A 235     -20.369  29.967 -14.365  1.00  0.00           H
ATOM   1290  HD1 ILE A 235     -16.782  28.495 -13.115  1.00  0.00           H
ATOM   1291  HD2 ILE A 235     -16.787  29.966 -12.021  1.00  0.00           H
ATOM   1292  HD3 ILE A 235     -17.390  30.065 -13.699  1.00  0.00           H
ATOM   1293  N   TYR A 236     -21.132  33.091 -11.226  1.00  0.00           N
ATOM   1294  CA  TYR A 236     -22.016  34.242 -11.385  1.00  0.00           C
ATOM   1295  C   TYR A 236     -21.407  35.475 -10.770  1.00  0.00           C
ATOM   1296  O   TYR A 236     -21.374  36.543 -11.356  1.00  0.00           O
ATOM   1297  CB  TYR A 236     -23.450  34.085 -10.840  1.00  0.00           C
ATOM   1298  CG  TYR A 236     -24.415  33.173 -11.619  1.00  0.00           C
ATOM   1299  CD1 TYR A 236     -25.353  32.407 -10.910  1.00  0.00           C
ATOM   1300  CD2 TYR A 236     -24.341  33.095 -12.965  1.00  0.00           C
ATOM   1301  CE1 TYR A 236     -26.176  31.486 -11.598  1.00  0.00           C
ATOM   1302  CE2 TYR A 236     -25.225  32.233 -13.747  1.00  0.00           C
ATOM   1303  CZ  TYR A 236     -26.073  31.371 -12.991  1.00  0.00           C
ATOM   1304  OH  TYR A 236     -26.658  30.203 -13.498  1.00  0.00           O
ATOM   1305  HN  TYR A 236     -21.496  32.329 -10.697  1.00  0.00           H
ATOM   1306  HA  TYR A 236     -22.038  34.485 -12.438  1.00  0.00           H
ATOM   1307  HB1 TYR A 236     -23.996  35.051 -10.903  1.00  0.00           H
ATOM   1308  HB2 TYR A 236     -23.363  33.738  -9.788  1.00  0.00           H
ATOM   1309  HD1 TYR A 236     -25.345  32.457  -9.831  1.00  0.00           H
ATOM   1310  HD2 TYR A 236     -23.732  33.841 -13.455  1.00  0.00           H
ATOM   1311  HE1 TYR A 236     -26.828  30.794 -11.084  1.00  0.00           H
ATOM   1312  HE2 TYR A 236     -25.051  32.112 -14.805  1.00  0.00           H
ATOM   1313  HH  TYR A 236     -26.471  30.195 -14.440  1.00  0.00           H
ATOM   1314  N   TYR A 237     -20.744  35.318  -9.619  1.00  0.00           N
ATOM   1315  CA  TYR A 237     -19.846  36.421  -9.005  1.00  0.00           C
ATOM   1316  C   TYR A 237     -18.723  36.841  -9.937  1.00  0.00           C
ATOM   1317  O   TYR A 237     -18.450  38.042 -10.047  1.00  0.00           O
ATOM   1318  CB  TYR A 237     -19.412  36.120  -7.533  1.00  0.00           C
ATOM   1319  CG  TYR A 237     -18.747  37.378  -6.916  1.00  0.00           C
ATOM   1320  CD1 TYR A 237     -17.317  37.457  -6.990  1.00  0.00           C
ATOM   1321  CD2 TYR A 237     -19.445  38.414  -6.290  1.00  0.00           C
ATOM   1322  CE1 TYR A 237     -16.661  38.601  -6.591  1.00  0.00           C
ATOM   1323  CE2 TYR A 237     -18.753  39.582  -5.902  1.00  0.00           C
ATOM   1324  CZ  TYR A 237     -17.362  39.682  -6.113  1.00  0.00           C
ATOM   1325  OH  TYR A 237     -16.787  40.886  -5.697  1.00  0.00           O
ATOM   1326  HN  TYR A 237     -20.792  34.455  -9.124  1.00  0.00           H
ATOM   1327  HA  TYR A 237     -20.578  37.204  -8.871  1.00  0.00           H
ATOM   1328  HB1 TYR A 237     -18.613  35.348  -7.524  1.00  0.00           H
ATOM   1329  HB2 TYR A 237     -20.220  35.674  -6.913  1.00  0.00           H
ATOM   1330  HD1 TYR A 237     -16.651  36.674  -7.326  1.00  0.00           H
ATOM   1331  HD2 TYR A 237     -20.524  38.431  -6.239  1.00  0.00           H
ATOM   1332  HE1 TYR A 237     -15.603  38.743  -6.755  1.00  0.00           H
ATOM   1333  HE2 TYR A 237     -19.198  40.454  -5.445  1.00  0.00           H
ATOM   1334  HH  TYR A 237     -15.873  40.799  -5.975  1.00  0.00           H
ATOM   1335  N   SER A 238     -17.929  35.914 -10.499  1.00  0.00           N
ATOM   1336  CA  SER A 238     -16.776  36.203 -11.311  1.00  0.00           C
ATOM   1337  C   SER A 238     -17.124  36.907 -12.564  1.00  0.00           C
ATOM   1338  O   SER A 238     -16.422  37.882 -12.984  1.00  0.00           O
ATOM   1339  CB  SER A 238     -15.984  34.857 -11.593  1.00  0.00           C
ATOM   1340  OG  SER A 238     -14.766  35.006 -12.306  1.00  0.00           O
ATOM   1341  HN  SER A 238     -18.227  34.974 -10.348  1.00  0.00           H
ATOM   1342  HA  SER A 238     -16.117  36.841 -10.739  1.00  0.00           H
ATOM   1343  HB1 SER A 238     -16.717  34.214 -12.126  1.00  0.00           H
ATOM   1344  HB2 SER A 238     -15.819  34.356 -10.616  1.00  0.00           H
ATOM   1345  HG1 SER A 238     -14.884  35.362 -13.189  1.00  0.00           H
ATOM   1346  N   VAL A 239     -18.190  36.452 -13.290  1.00  0.00           N
ATOM   1347  CA  VAL A 239     -18.641  37.101 -14.468  1.00  0.00           C
ATOM   1348  C   VAL A 239     -19.214  38.475 -14.119  1.00  0.00           C
ATOM   1349  O   VAL A 239     -18.982  39.439 -14.812  1.00  0.00           O
ATOM   1350  CB  VAL A 239     -19.593  36.115 -15.188  1.00  0.00           C
ATOM   1351  CG1 VAL A 239     -20.444  36.873 -16.269  1.00  0.00           C
ATOM   1352  CG2 VAL A 239     -18.710  35.101 -15.991  1.00  0.00           C
ATOM   1353  HN  VAL A 239     -18.748  35.646 -13.109  1.00  0.00           H
ATOM   1354  HA  VAL A 239     -17.801  37.366 -15.094  1.00  0.00           H
ATOM   1355  HB  VAL A 239     -20.351  35.653 -14.521  1.00  0.00           H
ATOM   1356 1HG1 VAL A 239     -21.034  36.191 -16.920  1.00  0.00           H
ATOM   1357 2HG1 VAL A 239     -19.795  37.470 -16.944  1.00  0.00           H
ATOM   1358 3HG1 VAL A 239     -21.127  37.507 -15.664  1.00  0.00           H
ATOM   1359 1HG2 VAL A 239     -18.016  35.668 -16.646  1.00  0.00           H
ATOM   1360 2HG2 VAL A 239     -19.295  34.483 -16.705  1.00  0.00           H
ATOM   1361 3HG2 VAL A 239     -18.042  34.481 -15.354  1.00  0.00           H
ATOM   1362  N   CYS A 240     -19.958  38.662 -12.955  1.00  0.00           N
ATOM   1363  CA  CYS A 240     -20.476  39.967 -12.633  1.00  0.00           C
ATOM   1364  C   CYS A 240     -19.414  40.904 -12.181  1.00  0.00           C
ATOM   1365  O   CYS A 240     -19.552  42.135 -12.289  1.00  0.00           O
ATOM   1366  CB  CYS A 240     -21.595  39.901 -11.560  1.00  0.00           C
ATOM   1367  SG  CYS A 240     -22.992  38.970 -12.222  1.00  0.00           S
ATOM   1368  HN  CYS A 240     -20.167  37.965 -12.274  1.00  0.00           H
ATOM   1369  HA  CYS A 240     -20.917  40.392 -13.523  1.00  0.00           H
ATOM   1370  HB1 CYS A 240     -21.905  40.947 -11.345  1.00  0.00           H
ATOM   1371  HB2 CYS A 240     -21.080  39.581 -10.629  1.00  0.00           H
ATOM   1372  HG1 CYS A 240     -22.422  37.784 -12.374  1.00  0.00           H
ATOM   1373  N   TYR A 241     -18.283  40.327 -11.643  1.00  0.00           N
ATOM   1374  CA  TYR A 241     -17.082  41.061 -11.352  1.00  0.00           C
ATOM   1375  C   TYR A 241     -16.444  41.499 -12.651  1.00  0.00           C
ATOM   1376  O   TYR A 241     -15.988  42.595 -12.746  1.00  0.00           O
ATOM   1377  CB  TYR A 241     -16.184  40.340 -10.354  1.00  0.00           C
ATOM   1378  CG  TYR A 241     -14.932  41.037  -9.977  1.00  0.00           C
ATOM   1379  CD1 TYR A 241     -14.954  42.328  -9.566  1.00  0.00           C
ATOM   1380  CD2 TYR A 241     -13.719  40.287 -10.137  1.00  0.00           C
ATOM   1381  CE1 TYR A 241     -13.722  42.892  -9.173  1.00  0.00           C
ATOM   1382  CE2 TYR A 241     -12.491  40.914  -9.808  1.00  0.00           C
ATOM   1383  CZ  TYR A 241     -12.516  42.137  -9.226  1.00  0.00           C
ATOM   1384  OH  TYR A 241     -11.278  42.596  -8.814  1.00  0.00           O
ATOM   1385  HN  TYR A 241     -18.236  39.373 -11.358  1.00  0.00           H
ATOM   1386  HA  TYR A 241     -17.378  41.976 -10.860  1.00  0.00           H
ATOM   1387  HB1 TYR A 241     -15.894  39.355 -10.778  1.00  0.00           H
ATOM   1388  HB2 TYR A 241     -16.602  40.175  -9.338  1.00  0.00           H
ATOM   1389  HD1 TYR A 241     -15.837  42.949  -9.549  1.00  0.00           H
ATOM   1390  HD2 TYR A 241     -13.642  39.289 -10.543  1.00  0.00           H
ATOM   1391  HE1 TYR A 241     -13.615  43.916  -8.850  1.00  0.00           H
ATOM   1392  HE2 TYR A 241     -11.599  40.353 -10.046  1.00  0.00           H
ATOM   1393  HH  TYR A 241     -11.507  43.513  -8.648  1.00  0.00           H
ATOM   1394  N   SER A 242     -16.433  40.627 -13.667  1.00  0.00           N
ATOM   1395  CA  SER A 242     -15.783  40.841 -14.924  1.00  0.00           C
ATOM   1396  C   SER A 242     -16.451  42.034 -15.675  1.00  0.00           C
ATOM   1397  O   SER A 242     -15.855  42.942 -16.254  1.00  0.00           O
ATOM   1398  CB  SER A 242     -15.766  39.577 -15.824  1.00  0.00           C
ATOM   1399  OG  SER A 242     -14.941  39.596 -17.015  1.00  0.00           O
ATOM   1400  HN  SER A 242     -16.797  39.711 -13.518  1.00  0.00           H
ATOM   1401  HA  SER A 242     -14.776  41.110 -14.638  1.00  0.00           H
ATOM   1402  HB1 SER A 242     -16.805  39.521 -16.216  1.00  0.00           H
ATOM   1403  HB2 SER A 242     -15.678  38.660 -15.202  1.00  0.00           H
ATOM   1404  HG1 SER A 242     -14.022  39.602 -16.734  1.00  0.00           H
ATOM   1405  N   ILE A 243     -17.792  42.170 -15.478  1.00  0.00           N
ATOM   1406  CA  ILE A 243     -18.586  43.380 -15.820  1.00  0.00           C
ATOM   1407  C   ILE A 243     -18.281  44.665 -15.165  1.00  0.00           C
ATOM   1408  O   ILE A 243     -17.939  45.689 -15.734  1.00  0.00           O
ATOM   1409  CB  ILE A 243     -20.089  43.009 -15.742  1.00  0.00           C
ATOM   1410  CG1 ILE A 243     -20.349  41.846 -16.676  1.00  0.00           C
ATOM   1411  CG2 ILE A 243     -21.005  44.299 -16.024  1.00  0.00           C
ATOM   1412  CD  ILE A 243     -20.174  42.223 -18.189  1.00  0.00           C
ATOM   1413  HN  ILE A 243     -18.378  41.381 -15.312  1.00  0.00           H
ATOM   1414  HA  ILE A 243     -18.399  43.689 -16.838  1.00  0.00           H
ATOM   1415  HB  ILE A 243     -20.310  42.668 -14.708  1.00  0.00           H
ATOM   1416 1HG1 ILE A 243     -21.413  41.552 -16.550  1.00  0.00           H
ATOM   1417 2HG1 ILE A 243     -19.826  40.890 -16.457  1.00  0.00           H
ATOM   1418 1HG2 ILE A 243     -22.073  44.010 -15.919  1.00  0.00           H
ATOM   1419 2HG2 ILE A 243     -20.888  44.817 -17.000  1.00  0.00           H
ATOM   1420 3HG2 ILE A 243     -20.796  44.921 -15.128  1.00  0.00           H
ATOM   1421  HD1 ILE A 243     -20.550  41.361 -18.779  1.00  0.00           H
ATOM   1422  HD2 ILE A 243     -19.135  42.299 -18.576  1.00  0.00           H
ATOM   1423  HD3 ILE A 243     -20.717  43.142 -18.493  1.00  0.00           H
ATOM   1424  N   VAL A 244     -18.252  44.700 -13.811  1.00  0.00           N
ATOM   1425  CA  VAL A 244     -17.913  45.948 -13.149  1.00  0.00           C
ATOM   1426  C   VAL A 244     -16.409  46.334 -13.473  1.00  0.00           C
ATOM   1427  O   VAL A 244     -16.068  47.444 -13.671  1.00  0.00           O
ATOM   1428  CB  VAL A 244     -18.245  45.974 -11.649  1.00  0.00           C
ATOM   1429  CG1 VAL A 244     -19.770  45.691 -11.494  1.00  0.00           C
ATOM   1430  CG2 VAL A 244     -17.419  44.963 -10.904  1.00  0.00           C
ATOM   1431  HN  VAL A 244     -18.474  43.932 -13.215  1.00  0.00           H
ATOM   1432  HA  VAL A 244     -18.538  46.698 -13.610  1.00  0.00           H
ATOM   1433  HB  VAL A 244     -18.022  46.978 -11.227  1.00  0.00           H
ATOM   1434 1HG1 VAL A 244     -19.940  45.779 -10.400  1.00  0.00           H
ATOM   1435 2HG1 VAL A 244     -19.926  44.697 -11.967  1.00  0.00           H
ATOM   1436 3HG1 VAL A 244     -20.455  46.377 -12.035  1.00  0.00           H
ATOM   1437 1HG2 VAL A 244     -16.322  45.107 -11.011  1.00  0.00           H
ATOM   1438 2HG2 VAL A 244     -17.716  43.950 -11.250  1.00  0.00           H
ATOM   1439 3HG2 VAL A 244     -17.682  44.988  -9.825  1.00  0.00           H
ATOM   1440  N   SER A 245     -15.432  45.391 -13.632  1.00  0.00           N
ATOM   1441  CA  SER A 245     -14.155  45.752 -14.170  1.00  0.00           C
ATOM   1442  C   SER A 245     -14.211  46.345 -15.573  1.00  0.00           C
ATOM   1443  O   SER A 245     -13.441  47.327 -15.783  1.00  0.00           O
ATOM   1444  CB  SER A 245     -13.217  44.507 -14.160  1.00  0.00           C
ATOM   1445  OG  SER A 245     -13.044  44.065 -12.789  1.00  0.00           O
ATOM   1446  HN  SER A 245     -15.680  44.440 -13.469  1.00  0.00           H
ATOM   1447  HA  SER A 245     -13.672  46.447 -13.498  1.00  0.00           H
ATOM   1448  HB1 SER A 245     -12.209  44.878 -14.444  1.00  0.00           H
ATOM   1449  HB2 SER A 245     -13.582  43.776 -14.914  1.00  0.00           H
ATOM   1450  HG1 SER A 245     -13.857  43.600 -12.577  1.00  0.00           H
ATOM   1451  N   LEU A 246     -15.111  45.889 -16.513  1.00  0.00           N
ATOM   1452  CA  LEU A 246     -15.365  46.544 -17.766  1.00  0.00           C
ATOM   1453  C   LEU A 246     -15.978  47.918 -17.710  1.00  0.00           C
ATOM   1454  O   LEU A 246     -15.726  48.820 -18.508  1.00  0.00           O
ATOM   1455  CB  LEU A 246     -16.318  45.652 -18.532  1.00  0.00           C
ATOM   1456  CG  LEU A 246     -16.616  45.998 -20.011  1.00  0.00           C
ATOM   1457  CD1 LEU A 246     -15.398  46.016 -20.923  1.00  0.00           C
ATOM   1458  CD2 LEU A 246     -17.671  45.076 -20.647  1.00  0.00           C
ATOM   1459  HN  LEU A 246     -15.825  45.214 -16.348  1.00  0.00           H
ATOM   1460  HA  LEU A 246     -14.384  46.631 -18.208  1.00  0.00           H
ATOM   1461  HB1 LEU A 246     -17.300  45.502 -18.034  1.00  0.00           H
ATOM   1462  HB2 LEU A 246     -15.823  44.657 -18.510  1.00  0.00           H
ATOM   1463  HG  LEU A 246     -17.092  47.001 -19.990  1.00  0.00           H
ATOM   1464 1HD1 LEU A 246     -14.963  45.008 -21.093  1.00  0.00           H
ATOM   1465 2HD1 LEU A 246     -14.509  46.419 -20.392  1.00  0.00           H
ATOM   1466 3HD1 LEU A 246     -15.605  46.514 -21.894  1.00  0.00           H
ATOM   1467 1HD2 LEU A 246     -18.473  44.952 -19.888  1.00  0.00           H
ATOM   1468 2HD2 LEU A 246     -17.323  44.037 -20.831  1.00  0.00           H
ATOM   1469 3HD2 LEU A 246     -17.954  45.584 -21.595  1.00  0.00           H
ATOM   1470  N   MET A 247     -16.771  48.201 -16.615  1.00  0.00           N
ATOM   1471  CA  MET A 247     -17.410  49.463 -16.441  1.00  0.00           C
ATOM   1472  C   MET A 247     -16.391  50.419 -15.798  1.00  0.00           C
ATOM   1473  O   MET A 247     -16.414  51.595 -16.094  1.00  0.00           O
ATOM   1474  CB  MET A 247     -18.718  49.371 -15.667  1.00  0.00           C
ATOM   1475  CG  MET A 247     -19.513  50.695 -15.559  1.00  0.00           C
ATOM   1476  SD  MET A 247     -20.310  51.191 -17.126  1.00  0.00           S
ATOM   1477  CE  MET A 247     -20.831  52.789 -16.512  1.00  0.00           C
ATOM   1478  HN  MET A 247     -16.917  47.415 -16.019  1.00  0.00           H
ATOM   1479  HA  MET A 247     -17.622  49.873 -17.418  1.00  0.00           H
ATOM   1480  HB1 MET A 247     -18.492  49.044 -14.629  1.00  0.00           H
ATOM   1481  HB2 MET A 247     -19.328  48.469 -15.890  1.00  0.00           H
ATOM   1482  HG1 MET A 247     -18.854  51.455 -15.086  1.00  0.00           H
ATOM   1483  HG2 MET A 247     -20.286  50.558 -14.773  1.00  0.00           H
ATOM   1484  HE1 MET A 247     -20.190  53.611 -16.897  1.00  0.00           H
ATOM   1485  HE2 MET A 247     -20.731  52.985 -15.424  1.00  0.00           H
ATOM   1486  HE3 MET A 247     -21.844  53.116 -16.830  1.00  0.00           H
ATOM   1487  N   TYR A 248     -15.412  50.008 -15.002  1.00  0.00           N
ATOM   1488  CA  TYR A 248     -14.202  50.849 -14.663  1.00  0.00           C
ATOM   1489  C   TYR A 248     -13.315  51.180 -15.831  1.00  0.00           C
ATOM   1490  O   TYR A 248     -12.901  52.312 -16.018  1.00  0.00           O
ATOM   1491  CB  TYR A 248     -13.268  50.159 -13.585  1.00  0.00           C
ATOM   1492  CG  TYR A 248     -13.795  50.249 -12.226  1.00  0.00           C
ATOM   1493  CD1 TYR A 248     -13.610  51.436 -11.487  1.00  0.00           C
ATOM   1494  CD2 TYR A 248     -14.246  49.037 -11.512  1.00  0.00           C
ATOM   1495  CE1 TYR A 248     -14.170  51.555 -10.210  1.00  0.00           C
ATOM   1496  CE2 TYR A 248     -14.652  49.240 -10.128  1.00  0.00           C
ATOM   1497  CZ  TYR A 248     -14.731  50.516  -9.580  1.00  0.00           C
ATOM   1498  OH  TYR A 248     -15.257  50.748  -8.226  1.00  0.00           O
ATOM   1499  HN  TYR A 248     -15.393  49.072 -14.659  1.00  0.00           H
ATOM   1500  HA  TYR A 248     -14.624  51.721 -14.185  1.00  0.00           H
ATOM   1501  HB1 TYR A 248     -12.259  50.622 -13.530  1.00  0.00           H
ATOM   1502  HB2 TYR A 248     -13.368  49.097 -13.894  1.00  0.00           H
ATOM   1503  HD1 TYR A 248     -12.989  52.226 -11.881  1.00  0.00           H
ATOM   1504  HD2 TYR A 248     -14.203  48.040 -11.925  1.00  0.00           H
ATOM   1505  HE1 TYR A 248     -13.999  52.460  -9.646  1.00  0.00           H
ATOM   1506  HE2 TYR A 248     -15.043  48.411  -9.556  1.00  0.00           H
ATOM   1507  HH  TYR A 248     -15.581  49.909  -7.889  1.00  0.00           H
ATOM   1508  N   PHE A 249     -13.125  50.223 -16.774  1.00  0.00           N
ATOM   1509  CA  PHE A 249     -12.454  50.361 -18.093  1.00  0.00           C
ATOM   1510  C   PHE A 249     -13.073  51.419 -19.050  1.00  0.00           C
ATOM   1511  O   PHE A 249     -12.371  52.329 -19.361  1.00  0.00           O
ATOM   1512  CB  PHE A 249     -12.341  48.980 -18.781  1.00  0.00           C
ATOM   1513  CG  PHE A 249     -11.500  49.015 -20.015  1.00  0.00           C
ATOM   1514  CD1 PHE A 249     -10.358  49.951 -20.134  1.00  0.00           C
ATOM   1515  CD2 PHE A 249     -11.546  47.998 -20.908  1.00  0.00           C
ATOM   1516  CE1 PHE A 249      -9.611  49.950 -21.312  1.00  0.00           C
ATOM   1517  CE2 PHE A 249     -10.828  48.027 -22.077  1.00  0.00           C
ATOM   1518  CZ  PHE A 249      -9.861  48.986 -22.303  1.00  0.00           C
ATOM   1519  HN  PHE A 249     -13.438  49.277 -16.717  1.00  0.00           H
ATOM   1520  HA  PHE A 249     -11.450  50.634 -17.801  1.00  0.00           H
ATOM   1521  HB1 PHE A 249     -13.375  48.589 -18.895  1.00  0.00           H
ATOM   1522  HB2 PHE A 249     -11.810  48.302 -18.077  1.00  0.00           H
ATOM   1523  HD1 PHE A 249     -10.076  50.659 -19.368  1.00  0.00           H
ATOM   1524  HD2 PHE A 249     -12.279  47.230 -20.708  1.00  0.00           H
ATOM   1525  HE1 PHE A 249      -8.843  50.681 -21.515  1.00  0.00           H
ATOM   1526  HE2 PHE A 249     -10.886  47.314 -22.886  1.00  0.00           H
ATOM   1527  HZ  PHE A 249      -9.208  48.879 -23.157  1.00  0.00           H
ATOM   1528  N   ILE A 250     -14.353  51.248 -19.398  1.00  0.00           N
ATOM   1529  CA  ILE A 250     -15.033  52.240 -20.112  1.00  0.00           C
ATOM   1530  C   ILE A 250     -15.087  53.593 -19.517  1.00  0.00           C
ATOM   1531  O   ILE A 250     -14.931  54.629 -20.180  1.00  0.00           O
ATOM   1532  CB  ILE A 250     -16.424  51.834 -20.582  1.00  0.00           C
ATOM   1533  CG1 ILE A 250     -16.258  50.706 -21.655  1.00  0.00           C
ATOM   1534  CG2 ILE A 250     -17.260  53.011 -21.197  1.00  0.00           C
ATOM   1535  CD  ILE A 250     -15.383  51.115 -22.826  1.00  0.00           C
ATOM   1536  HN  ILE A 250     -14.918  50.502 -19.052  1.00  0.00           H
ATOM   1537  HA  ILE A 250     -14.418  52.410 -20.983  1.00  0.00           H
ATOM   1538  HB  ILE A 250     -17.054  51.414 -19.768  1.00  0.00           H
ATOM   1539 1HG1 ILE A 250     -17.217  50.320 -22.060  1.00  0.00           H
ATOM   1540 2HG1 ILE A 250     -15.675  49.861 -21.231  1.00  0.00           H
ATOM   1541 1HG2 ILE A 250     -18.215  52.686 -21.663  1.00  0.00           H
ATOM   1542 2HG2 ILE A 250     -16.610  53.587 -21.889  1.00  0.00           H
ATOM   1543 3HG2 ILE A 250     -17.404  53.820 -20.451  1.00  0.00           H
ATOM   1544  HD1 ILE A 250     -15.087  50.130 -23.246  1.00  0.00           H
ATOM   1545  HD2 ILE A 250     -14.444  51.625 -22.520  1.00  0.00           H
ATOM   1546  HD3 ILE A 250     -15.954  51.729 -23.555  1.00  0.00           H
ATOM   1547  N   GLY A 251     -15.251  53.734 -18.161  1.00  0.00           N
ATOM   1548  CA  GLY A 251     -15.361  55.021 -17.534  1.00  0.00           C
ATOM   1549  C   GLY A 251     -14.032  55.727 -17.280  1.00  0.00           C
ATOM   1550  O   GLY A 251     -13.919  56.929 -17.355  1.00  0.00           O
ATOM   1551  HN  GLY A 251     -15.469  52.945 -17.591  1.00  0.00           H
ATOM   1552  HA1 GLY A 251     -15.765  54.758 -16.567  1.00  0.00           H
ATOM   1553  HA2 GLY A 251     -16.062  55.668 -18.041  1.00  0.00           H
ATOM   1554  N   PHE A 252     -12.965  54.941 -17.089  1.00  0.00           N
ATOM   1555  CA  PHE A 252     -11.597  55.339 -17.114  1.00  0.00           C
ATOM   1556  C   PHE A 252     -11.087  55.797 -18.477  1.00  0.00           C
ATOM   1557  O   PHE A 252     -10.345  56.768 -18.609  1.00  0.00           O
ATOM   1558  CB  PHE A 252     -10.719  54.336 -16.436  1.00  0.00           C
ATOM   1559  CG  PHE A 252      -9.236  54.548 -16.524  1.00  0.00           C
ATOM   1560  CD1 PHE A 252      -8.482  53.517 -17.181  1.00  0.00           C
ATOM   1561  CD2 PHE A 252      -8.546  55.733 -16.118  1.00  0.00           C
ATOM   1562  CE1 PHE A 252      -7.128  53.592 -17.255  1.00  0.00           C
ATOM   1563  CE2 PHE A 252      -7.222  55.836 -16.333  1.00  0.00           C
ATOM   1564  CZ  PHE A 252      -6.478  54.726 -16.835  1.00  0.00           C
ATOM   1565  HN  PHE A 252     -13.101  53.955 -17.031  1.00  0.00           H
ATOM   1566  HA  PHE A 252     -11.491  56.179 -16.444  1.00  0.00           H
ATOM   1567  HB1 PHE A 252     -10.805  53.294 -16.812  1.00  0.00           H
ATOM   1568  HB2 PHE A 252     -11.005  54.312 -15.363  1.00  0.00           H
ATOM   1569  HD1 PHE A 252      -9.022  52.670 -17.578  1.00  0.00           H
ATOM   1570  HD2 PHE A 252      -9.043  56.563 -15.638  1.00  0.00           H
ATOM   1571  HE1 PHE A 252      -6.668  52.738 -17.729  1.00  0.00           H
ATOM   1572  HE2 PHE A 252      -6.681  56.743 -16.104  1.00  0.00           H
ATOM   1573  HZ  PHE A 252      -5.413  54.755 -17.007  1.00  0.00           H
ATOM   1574  N   LEU A 253     -11.519  55.082 -19.531  1.00  0.00           N
ATOM   1575  CA  LEU A 253     -11.283  55.446 -20.912  1.00  0.00           C
ATOM   1576  C   LEU A 253     -11.927  56.744 -21.333  1.00  0.00           C
ATOM   1577  O   LEU A 253     -11.260  57.649 -21.937  1.00  0.00           O
ATOM   1578  CB  LEU A 253     -11.554  54.253 -21.939  1.00  0.00           C
ATOM   1579  CG  LEU A 253     -11.641  54.600 -23.449  1.00  0.00           C
ATOM   1580  CD1 LEU A 253     -10.355  55.003 -24.133  1.00  0.00           C
ATOM   1581  CD2 LEU A 253     -12.239  53.375 -24.157  1.00  0.00           C
ATOM   1582  HN  LEU A 253     -12.047  54.283 -19.258  1.00  0.00           H
ATOM   1583  HA  LEU A 253     -10.226  55.661 -20.937  1.00  0.00           H
ATOM   1584  HB1 LEU A 253     -12.596  53.985 -21.662  1.00  0.00           H
ATOM   1585  HB2 LEU A 253     -10.954  53.340 -21.738  1.00  0.00           H
ATOM   1586  HG  LEU A 253     -12.320  55.465 -23.606  1.00  0.00           H
ATOM   1587 1HD1 LEU A 253     -10.111  56.049 -23.847  1.00  0.00           H
ATOM   1588 2HD1 LEU A 253     -10.563  55.004 -25.225  1.00  0.00           H
ATOM   1589 3HD1 LEU A 253      -9.539  54.273 -23.943  1.00  0.00           H
ATOM   1590 1HD2 LEU A 253     -11.447  52.608 -24.293  1.00  0.00           H
ATOM   1591 2HD2 LEU A 253     -12.714  53.564 -25.143  1.00  0.00           H
ATOM   1592 3HD2 LEU A 253     -12.965  52.887 -23.472  1.00  0.00           H
ATOM   1593  N   LEU A 254     -13.204  56.926 -21.008  1.00  0.00           N
ATOM   1594  CA  LEU A 254     -13.976  58.154 -21.225  1.00  0.00           C
ATOM   1595  C   LEU A 254     -13.596  59.256 -20.249  1.00  0.00           C
ATOM   1596  O   LEU A 254     -13.600  60.418 -20.585  1.00  0.00           O
ATOM   1597  CB  LEU A 254     -15.579  57.994 -21.187  1.00  0.00           C
ATOM   1598  CG  LEU A 254     -16.077  56.917 -22.270  1.00  0.00           C
ATOM   1599  CD1 LEU A 254     -17.531  56.547 -22.163  1.00  0.00           C
ATOM   1600  CD2 LEU A 254     -15.782  57.410 -23.737  1.00  0.00           C
ATOM   1601  HN  LEU A 254     -13.598  56.110 -20.592  1.00  0.00           H
ATOM   1602  HA  LEU A 254     -13.750  58.513 -22.219  1.00  0.00           H
ATOM   1603  HB1 LEU A 254     -16.056  58.974 -21.398  1.00  0.00           H
ATOM   1604  HB2 LEU A 254     -15.835  57.670 -20.155  1.00  0.00           H
ATOM   1605  HG  LEU A 254     -15.605  55.914 -22.208  1.00  0.00           H
ATOM   1606 1HD1 LEU A 254     -17.853  55.842 -22.958  1.00  0.00           H
ATOM   1607 2HD1 LEU A 254     -17.615  55.946 -21.232  1.00  0.00           H
ATOM   1608 3HD1 LEU A 254     -18.171  57.455 -22.176  1.00  0.00           H
ATOM   1609 1HD2 LEU A 254     -16.096  58.452 -23.962  1.00  0.00           H
ATOM   1610 2HD2 LEU A 254     -16.211  56.614 -24.382  1.00  0.00           H
ATOM   1611 3HD2 LEU A 254     -14.673  57.461 -23.800  1.00  0.00           H
ATOM   1612  N   GLY A 255     -13.259  58.898 -19.029  1.00  0.00           N
ATOM   1613  CA  GLY A 255     -13.037  59.841 -17.924  1.00  0.00           C
ATOM   1614  C   GLY A 255     -14.267  60.210 -17.225  1.00  0.00           C
ATOM   1615  O   GLY A 255     -15.305  60.542 -17.831  1.00  0.00           O
ATOM   1616  HN  GLY A 255     -13.313  57.942 -18.751  1.00  0.00           H
ATOM   1617  HA1 GLY A 255     -12.537  60.719 -18.305  1.00  0.00           H
ATOM   1618  HA2 GLY A 255     -12.422  59.259 -17.253  1.00  0.00           H
ATOM   1619  N   ASP A 256     -14.137  60.274 -15.941  1.00  0.00           N
ATOM   1620  CA  ASP A 256     -15.169  60.648 -14.953  1.00  0.00           C
ATOM   1621  C   ASP A 256     -15.548  62.100 -15.102  1.00  0.00           C
ATOM   1622  O   ASP A 256     -16.615  62.546 -14.761  1.00  0.00           O
ATOM   1623  CB  ASP A 256     -14.765  60.220 -13.516  1.00  0.00           C
ATOM   1624  CG  ASP A 256     -13.524  60.922 -13.068  1.00  0.00           C
ATOM   1625  OD1 ASP A 256     -13.554  62.034 -12.405  1.00  0.00           O
ATOM   1626  OD2 ASP A 256     -12.427  60.467 -13.475  1.00  0.00           O
ATOM   1627  HN  ASP A 256     -13.329  60.021 -15.415  1.00  0.00           H
ATOM   1628  HA  ASP A 256     -16.051  60.156 -15.336  1.00  0.00           H
ATOM   1629  HB1 ASP A 256     -14.640  59.117 -13.471  1.00  0.00           H
ATOM   1630  HB2 ASP A 256     -15.612  60.412 -12.823  1.00  0.00           H
ATOM   1631  N   SER A 257     -14.591  62.891 -15.633  1.00  0.00           N
ATOM   1632  CA  SER A 257     -14.956  64.281 -15.953  1.00  0.00           C
ATOM   1633  C   SER A 257     -15.905  64.405 -17.097  1.00  0.00           C
ATOM   1634  O   SER A 257     -16.797  65.200 -17.119  1.00  0.00           O
ATOM   1635  CB  SER A 257     -13.627  65.085 -16.225  1.00  0.00           C
ATOM   1636  OG  SER A 257     -13.942  66.440 -16.576  1.00  0.00           O
ATOM   1637  HN  SER A 257     -13.652  62.613 -15.819  1.00  0.00           H
ATOM   1638  HA  SER A 257     -15.338  64.787 -15.079  1.00  0.00           H
ATOM   1639  HB1 SER A 257     -13.114  64.580 -17.071  1.00  0.00           H
ATOM   1640  HB2 SER A 257     -12.913  65.136 -15.376  1.00  0.00           H
ATOM   1641  HG1 SER A 257     -14.245  66.904 -15.792  1.00  0.00           H
ATOM   1642  N   THR A 258     -15.762  63.533 -18.066  1.00  0.00           N
ATOM   1643  CA  THR A 258     -16.602  63.610 -19.283  1.00  0.00           C
ATOM   1644  C   THR A 258     -18.107  63.253 -19.019  1.00  0.00           C
ATOM   1645  O   THR A 258     -18.984  63.912 -19.530  1.00  0.00           O
ATOM   1646  CB  THR A 258     -15.982  62.698 -20.329  1.00  0.00           C
ATOM   1647  CG2 THR A 258     -16.902  62.760 -21.537  1.00  0.00           C
ATOM   1648  OG1 THR A 258     -14.724  63.200 -20.708  1.00  0.00           O
ATOM   1649  HN  THR A 258     -15.005  62.885 -18.075  1.00  0.00           H
ATOM   1650  HA  THR A 258     -16.569  64.613 -19.684  1.00  0.00           H
ATOM   1651  HB  THR A 258     -15.910  61.628 -20.038  1.00  0.00           H
ATOM   1652  HG1 THR A 258     -14.059  62.910 -20.079  1.00  0.00           H
ATOM   1653 1HG2 THR A 258     -16.977  63.781 -21.969  1.00  0.00           H
ATOM   1654 2HG2 THR A 258     -17.904  62.323 -21.335  1.00  0.00           H
ATOM   1655 3HG2 THR A 258     -16.515  62.109 -22.350  1.00  0.00           H
ATOM   1656  N   ALA A 259     -18.272  62.334 -18.050  1.00  0.00           N
ATOM   1657  CA  ALA A 259     -19.521  62.225 -17.327  1.00  0.00           C
ATOM   1658  C   ALA A 259     -20.120  63.477 -16.641  1.00  0.00           C
ATOM   1659  O   ALA A 259     -21.294  63.810 -16.758  1.00  0.00           O
ATOM   1660  CB  ALA A 259     -19.508  61.055 -16.346  1.00  0.00           C
ATOM   1661  HN  ALA A 259     -17.520  61.792 -17.681  1.00  0.00           H
ATOM   1662  HA  ALA A 259     -20.232  62.076 -18.125  1.00  0.00           H
ATOM   1663  HB1 ALA A 259     -18.911  61.168 -15.416  1.00  0.00           H
ATOM   1664  HB2 ALA A 259     -19.163  60.082 -16.757  1.00  0.00           H
ATOM   1665  HB3 ALA A 259     -20.575  60.982 -16.047  1.00  0.00           H
ATOM   1666  N   CYS A 260     -19.312  64.201 -15.878  1.00  0.00           N
ATOM   1667  CA  CYS A 260     -19.585  65.476 -15.214  1.00  0.00           C
ATOM   1668  C   CYS A 260     -19.927  66.589 -16.181  1.00  0.00           C
ATOM   1669  O   CYS A 260     -20.912  67.363 -16.080  1.00  0.00           O
ATOM   1670  CB  CYS A 260     -18.393  65.910 -14.355  1.00  0.00           C
ATOM   1671  SG  CYS A 260     -18.510  67.537 -13.461  1.00  0.00           S
ATOM   1672  HN  CYS A 260     -18.370  63.894 -15.765  1.00  0.00           H
ATOM   1673  HA  CYS A 260     -20.447  65.258 -14.601  1.00  0.00           H
ATOM   1674  HB1 CYS A 260     -17.476  65.944 -14.982  1.00  0.00           H
ATOM   1675  HB2 CYS A 260     -18.185  65.161 -13.563  1.00  0.00           H
ATOM   1676  N   ASN A 261     -19.144  66.650 -17.286  1.00  0.00           N
ATOM   1677  CA  ASN A 261     -19.055  67.733 -18.291  1.00  0.00           C
ATOM   1678  C   ASN A 261     -20.453  67.825 -19.028  1.00  0.00           C
ATOM   1679  O   ASN A 261     -21.054  68.902 -19.200  1.00  0.00           O
ATOM   1680  CB  ASN A 261     -17.910  67.379 -19.367  1.00  0.00           C
ATOM   1681  CG  ASN A 261     -18.007  68.256 -20.604  1.00  0.00           C
ATOM   1682  ND2 ASN A 261     -17.904  69.614 -20.440  1.00  0.00           N
ATOM   1683  OD1 ASN A 261     -18.209  67.815 -21.762  1.00  0.00           O
ATOM   1684  HN  ASN A 261     -18.402  66.016 -17.492  1.00  0.00           H
ATOM   1685  HA  ASN A 261     -18.868  68.683 -17.813  1.00  0.00           H
ATOM   1686  HB1 ASN A 261     -18.091  66.356 -19.761  1.00  0.00           H
ATOM   1687  HB2 ASN A 261     -16.867  67.355 -18.983  1.00  0.00           H
ATOM   1688 1HD2 ASN A 261     -17.482  69.917 -19.585  1.00  0.00           H
ATOM   1689 2HD2 ASN A 261     -17.785  70.172 -21.261  1.00  0.00           H
ATOM   1690  N   LYS A 262     -20.934  66.673 -19.373  1.00  0.00           N
ATOM   1691  CA  LYS A 262     -22.061  66.455 -20.271  1.00  0.00           C
ATOM   1692  C   LYS A 262     -23.231  66.165 -19.410  1.00  0.00           C
ATOM   1693  O   LYS A 262     -24.285  65.854 -20.042  1.00  0.00           O
ATOM   1694  CB  LYS A 262     -21.652  65.297 -21.323  1.00  0.00           C
ATOM   1695  CG  LYS A 262     -20.309  65.478 -22.065  1.00  0.00           C
ATOM   1696  CD  LYS A 262     -20.210  64.562 -23.338  1.00  0.00           C
ATOM   1697  CE  LYS A 262     -19.030  64.862 -24.296  1.00  0.00           C
ATOM   1698  NZ  LYS A 262     -19.203  64.197 -25.575  1.00  0.00           N
ATOM   1699  HN  LYS A 262     -20.463  65.843 -19.087  1.00  0.00           H
ATOM   1700  HA  LYS A 262     -22.380  67.382 -20.725  1.00  0.00           H
ATOM   1701  HB1 LYS A 262     -22.403  65.343 -22.141  1.00  0.00           H
ATOM   1702  HB2 LYS A 262     -21.669  64.361 -20.724  1.00  0.00           H
ATOM   1703  HG1 LYS A 262     -19.487  65.412 -21.320  1.00  0.00           H
ATOM   1704  HG2 LYS A 262     -20.364  66.524 -22.436  1.00  0.00           H
ATOM   1705  HD1 LYS A 262     -21.146  64.777 -23.897  1.00  0.00           H
ATOM   1706  HD2 LYS A 262     -20.230  63.482 -23.080  1.00  0.00           H
ATOM   1707  HE1 LYS A 262     -18.099  64.466 -23.837  1.00  0.00           H
ATOM   1708  HE2 LYS A 262     -18.776  65.941 -24.373  1.00  0.00           H
ATOM   1709  HZ1 LYS A 262     -19.586  63.234 -25.490  1.00  0.00           H
ATOM   1710  HZ2 LYS A 262     -18.271  64.090 -26.024  1.00  0.00           H
ATOM   1711  HZ3 LYS A 262     -19.890  64.740 -26.137  1.00  0.00           H
ATOM   1712  N   ALA A 263     -23.226  66.340 -18.093  1.00  0.00           N
ATOM   1713  CA  ALA A 263     -24.331  66.695 -17.304  1.00  0.00           C
ATOM   1714  C   ALA A 263     -24.554  68.200 -17.363  1.00  0.00           C
ATOM   1715  O   ALA A 263     -24.691  68.801 -18.425  1.00  0.00           O
ATOM   1716  CB  ALA A 263     -24.343  65.977 -15.963  1.00  0.00           C
ATOM   1717  HN  ALA A 263     -22.298  66.408 -17.737  1.00  0.00           H
ATOM   1718  HA  ALA A 263     -25.196  66.292 -17.809  1.00  0.00           H
ATOM   1719  HB1 ALA A 263     -23.470  66.262 -15.338  1.00  0.00           H
ATOM   1720  HB2 ALA A 263     -24.420  64.880 -16.125  1.00  0.00           H
ATOM   1721  HB3 ALA A 263     -25.248  66.169 -15.349  1.00  0.00           H
ATOM   1722  N   ASP A 264     -24.681  68.782 -16.186  1.00  0.00           N
ATOM   1723  CA  ASP A 264     -24.969  70.206 -16.016  1.00  0.00           C
ATOM   1724  C   ASP A 264     -23.856  70.784 -15.239  1.00  0.00           C
ATOM   1725  O   ASP A 264     -23.911  71.935 -14.787  1.00  0.00           O
ATOM   1726  CB  ASP A 264     -26.411  70.402 -15.297  1.00  0.00           C
ATOM   1727  CG  ASP A 264     -26.656  69.674 -14.099  1.00  0.00           C
ATOM   1728  OD1 ASP A 264     -25.895  68.789 -13.708  1.00  0.00           O
ATOM   1729  OD2 ASP A 264     -27.706  70.011 -13.484  1.00  0.00           O
ATOM   1730  HN  ASP A 264     -24.718  68.229 -15.357  1.00  0.00           H
ATOM   1731  HA  ASP A 264     -24.932  70.705 -16.973  1.00  0.00           H
ATOM   1732  HB1 ASP A 264     -27.249  70.266 -16.014  1.00  0.00           H
ATOM   1733  HB2 ASP A 264     -26.514  71.484 -15.069  1.00  0.00           H
ATOM   1734  N   GLU A 265     -22.839  69.990 -15.021  1.00  0.00           N
ATOM   1735  CA  GLU A 265     -21.582  70.363 -14.378  1.00  0.00           C
ATOM   1736  C   GLU A 265     -21.570  70.342 -12.859  1.00  0.00           C
ATOM   1737  O   GLU A 265     -20.630  70.773 -12.256  1.00  0.00           O
ATOM   1738  CB  GLU A 265     -20.737  71.528 -15.067  1.00  0.00           C
ATOM   1739  CG  GLU A 265     -19.895  71.068 -16.321  1.00  0.00           C
ATOM   1740  CD  GLU A 265     -18.875  72.131 -16.748  1.00  0.00           C
ATOM   1741  OE1 GLU A 265     -17.736  71.915 -16.338  1.00  0.00           O
ATOM   1742  OE2 GLU A 265     -19.231  73.184 -17.329  1.00  0.00           O
ATOM   1743  HN  GLU A 265     -22.854  69.080 -15.429  1.00  0.00           H
ATOM   1744  HA  GLU A 265     -20.945  69.537 -14.656  1.00  0.00           H
ATOM   1745  HB1 GLU A 265     -20.029  71.879 -14.286  1.00  0.00           H
ATOM   1746  HB2 GLU A 265     -21.496  72.314 -15.267  1.00  0.00           H
ATOM   1747  HG1 GLU A 265     -20.530  70.847 -17.205  1.00  0.00           H
ATOM   1748  HG2 GLU A 265     -19.469  70.119 -15.927  1.00  0.00           H
ATOM   1749  N   LYS A 266     -22.553  69.687 -12.136  1.00  0.00           N
ATOM   1750  CA  LYS A 266     -22.675  69.632 -10.696  1.00  0.00           C
ATOM   1751  C   LYS A 266     -23.322  68.271 -10.257  1.00  0.00           C
ATOM   1752  O   LYS A 266     -24.100  67.681 -11.008  1.00  0.00           O
ATOM   1753  CB  LYS A 266     -23.585  70.764 -10.220  1.00  0.00           C
ATOM   1754  CG  LYS A 266     -24.950  70.838 -10.913  1.00  0.00           C
ATOM   1755  CD  LYS A 266     -26.007  71.656 -10.106  1.00  0.00           C
ATOM   1756  CE  LYS A 266     -27.380  71.894 -10.797  1.00  0.00           C
ATOM   1757  NZ  LYS A 266     -27.973  70.587 -11.052  1.00  0.00           N
ATOM   1758  HN  LYS A 266     -23.346  69.343 -12.632  1.00  0.00           H
ATOM   1759  HA  LYS A 266     -21.717  69.690 -10.201  1.00  0.00           H
ATOM   1760  HB1 LYS A 266     -23.158  71.773 -10.404  1.00  0.00           H
ATOM   1761  HB2 LYS A 266     -23.647  70.670  -9.115  1.00  0.00           H
ATOM   1762  HG1 LYS A 266     -25.255  69.794 -11.140  1.00  0.00           H
ATOM   1763  HG2 LYS A 266     -24.786  71.333 -11.894  1.00  0.00           H
ATOM   1764  HD1 LYS A 266     -25.521  72.621  -9.852  1.00  0.00           H
ATOM   1765  HD2 LYS A 266     -26.218  71.045  -9.202  1.00  0.00           H
ATOM   1766  HE1 LYS A 266     -27.254  72.552 -11.683  1.00  0.00           H
ATOM   1767  HE2 LYS A 266     -27.997  72.382 -10.012  1.00  0.00           H
ATOM   1768  HZ1 LYS A 266     -28.980  70.593 -10.793  1.00  0.00           H
ATOM   1769  HZ2 LYS A 266     -27.534  69.798 -10.537  1.00  0.00           H
ATOM   1770  HZ3 LYS A 266     -27.791  70.342 -12.046  1.00  0.00           H
ATOM   1771  N   LEU A 267     -22.916  67.726  -9.159  1.00  0.00           N
ATOM   1772  CA  LEU A 267     -23.423  66.472  -8.627  1.00  0.00           C
ATOM   1773  C   LEU A 267     -24.958  66.215  -8.575  1.00  0.00           C
ATOM   1774  O   LEU A 267     -25.721  67.088  -8.235  1.00  0.00           O
ATOM   1775  CB  LEU A 267     -22.720  66.095  -7.312  1.00  0.00           C
ATOM   1776  CG  LEU A 267     -21.162  65.938  -7.414  1.00  0.00           C
ATOM   1777  CD1 LEU A 267     -20.581  65.555  -6.059  1.00  0.00           C
ATOM   1778  CD2 LEU A 267     -20.636  64.878  -8.431  1.00  0.00           C
ATOM   1779  HN  LEU A 267     -22.251  68.183  -8.573  1.00  0.00           H
ATOM   1780  HA  LEU A 267     -23.082  65.716  -9.320  1.00  0.00           H
ATOM   1781  HB1 LEU A 267     -23.129  65.149  -6.898  1.00  0.00           H
ATOM   1782  HB2 LEU A 267     -22.875  66.855  -6.516  1.00  0.00           H
ATOM   1783  HG  LEU A 267     -20.651  66.890  -7.674  1.00  0.00           H
ATOM   1784 1HD1 LEU A 267     -19.531  65.323  -6.335  1.00  0.00           H
ATOM   1785 2HD1 LEU A 267     -21.092  64.715  -5.542  1.00  0.00           H
ATOM   1786 3HD1 LEU A 267     -20.544  66.409  -5.348  1.00  0.00           H
ATOM   1787 1HD2 LEU A 267     -20.899  63.838  -8.142  1.00  0.00           H
ATOM   1788 2HD2 LEU A 267     -19.527  64.834  -8.462  1.00  0.00           H
ATOM   1789 3HD2 LEU A 267     -21.018  65.093  -9.452  1.00  0.00           H
ATOM   1790  N   GLU A 268     -25.377  64.928  -8.972  1.00  0.00           N
ATOM   1791  CA  GLU A 268     -26.701  64.323  -8.757  1.00  0.00           C
ATOM   1792  C   GLU A 268     -26.928  64.271  -7.255  1.00  0.00           C
ATOM   1793  O   GLU A 268     -26.085  63.805  -6.511  1.00  0.00           O
ATOM   1794  CB  GLU A 268     -26.870  62.910  -9.426  1.00  0.00           C
ATOM   1795  CG  GLU A 268     -26.654  62.850 -10.974  1.00  0.00           C
ATOM   1796  CD  GLU A 268     -27.469  63.866 -11.720  1.00  0.00           C
ATOM   1797  OE1 GLU A 268     -26.950  64.809 -12.425  1.00  0.00           O
ATOM   1798  OE2 GLU A 268     -28.697  63.818 -11.599  1.00  0.00           O
ATOM   1799  HN  GLU A 268     -24.725  64.317  -9.412  1.00  0.00           H
ATOM   1800  HA  GLU A 268     -27.317  65.148  -9.083  1.00  0.00           H
ATOM   1801  HB1 GLU A 268     -27.885  62.618  -9.080  1.00  0.00           H
ATOM   1802  HB2 GLU A 268     -26.256  62.103  -8.971  1.00  0.00           H
ATOM   1803  HG1 GLU A 268     -27.007  61.841 -11.273  1.00  0.00           H
ATOM   1804  HG2 GLU A 268     -25.563  63.053 -11.018  1.00  0.00           H
ATOM   1805  N   LEU A 269     -28.065  64.785  -6.812  1.00  0.00           N
ATOM   1806  CA  LEU A 269     -28.648  64.666  -5.483  1.00  0.00           C
ATOM   1807  C   LEU A 269     -29.899  63.815  -5.463  1.00  0.00           C
ATOM   1808  O   LEU A 269     -30.490  63.564  -4.337  1.00  0.00           O
ATOM   1809  CB  LEU A 269     -28.959  66.008  -4.798  1.00  0.00           C
ATOM   1810  CG  LEU A 269     -27.792  67.031  -4.536  1.00  0.00           C
ATOM   1811  CD1 LEU A 269     -28.279  68.327  -3.890  1.00  0.00           C
ATOM   1812  CD2 LEU A 269     -26.573  66.411  -3.788  1.00  0.00           C
ATOM   1813  HN  LEU A 269     -28.632  65.205  -7.518  1.00  0.00           H
ATOM   1814  HA  LEU A 269     -27.928  64.106  -4.906  1.00  0.00           H
ATOM   1815  HB1 LEU A 269     -29.314  65.813  -3.764  1.00  0.00           H
ATOM   1816  HB2 LEU A 269     -29.706  66.616  -5.351  1.00  0.00           H
ATOM   1817  HG  LEU A 269     -27.357  67.352  -5.506  1.00  0.00           H
ATOM   1818 1HD1 LEU A 269     -29.224  68.712  -4.329  1.00  0.00           H
ATOM   1819 2HD1 LEU A 269     -27.432  69.045  -3.907  1.00  0.00           H
ATOM   1820 3HD1 LEU A 269     -28.596  68.175  -2.837  1.00  0.00           H
ATOM   1821 1HD2 LEU A 269     -26.058  65.606  -4.353  1.00  0.00           H
ATOM   1822 2HD2 LEU A 269     -26.778  65.924  -2.811  1.00  0.00           H
ATOM   1823 3HD2 LEU A 269     -25.979  67.333  -3.612  1.00  0.00           H
ATOM   1824  N   GLY A 270     -30.234  63.237  -6.617  1.00  0.00           N
ATOM   1825  CA  GLY A 270     -31.368  62.270  -6.857  1.00  0.00           C
ATOM   1826  C   GLY A 270     -32.687  62.763  -6.539  1.00  0.00           C
ATOM   1827  O   GLY A 270     -33.617  61.991  -6.312  1.00  0.00           O
ATOM   1828  HN  GLY A 270     -29.807  63.417  -7.501  1.00  0.00           H
ATOM   1829  HA1 GLY A 270     -31.192  61.465  -6.159  1.00  0.00           H
ATOM   1830  HA2 GLY A 270     -31.346  61.864  -7.858  1.00  0.00           H
ATOM   1831  N   ASP A 271     -32.911  64.109  -6.627  1.00  0.00           N
ATOM   1832  CA  ASP A 271     -34.293  64.645  -6.541  1.00  0.00           C
ATOM   1833  C   ASP A 271     -35.072  64.199  -7.797  1.00  0.00           C
ATOM   1834  O   ASP A 271     -34.552  64.001  -8.851  1.00  0.00           O
ATOM   1835  CB  ASP A 271     -34.237  66.192  -6.280  1.00  0.00           C
ATOM   1836  CG  ASP A 271     -35.516  66.837  -5.811  1.00  0.00           C
ATOM   1837  OD1 ASP A 271     -36.420  66.085  -5.325  1.00  0.00           O
ATOM   1838  OD2 ASP A 271     -35.671  68.063  -5.909  1.00  0.00           O
ATOM   1839  HN  ASP A 271     -32.240  64.847  -6.631  1.00  0.00           H
ATOM   1840  HA  ASP A 271     -34.663  64.248  -5.607  1.00  0.00           H
ATOM   1841  HB1 ASP A 271     -33.808  66.760  -7.133  1.00  0.00           H
ATOM   1842  HB2 ASP A 271     -33.431  66.421  -5.550  1.00  0.00           H
ATOM   1843  N   THR A 272     -36.382  63.842  -7.672  1.00  0.00           N
ATOM   1844  CA  THR A 272     -37.270  63.294  -8.660  1.00  0.00           C
ATOM   1845  C   THR A 272     -37.352  64.187  -9.863  1.00  0.00           C
ATOM   1846  O   THR A 272     -37.374  65.411  -9.816  1.00  0.00           O
ATOM   1847  CB  THR A 272     -38.686  62.922  -8.219  1.00  0.00           C
ATOM   1848  CG2 THR A 272     -39.625  64.071  -7.873  1.00  0.00           C
ATOM   1849  OG1 THR A 272     -39.466  62.253  -9.196  1.00  0.00           O
ATOM   1850  HN  THR A 272     -36.763  63.826  -6.750  1.00  0.00           H
ATOM   1851  HA  THR A 272     -36.734  62.416  -8.991  1.00  0.00           H
ATOM   1852  HB  THR A 272     -38.588  62.399  -7.244  1.00  0.00           H
ATOM   1853  HG1 THR A 272     -39.903  61.632  -8.609  1.00  0.00           H
ATOM   1854 1HG2 THR A 272     -39.121  64.614  -7.045  1.00  0.00           H
ATOM   1855 2HG2 THR A 272     -40.606  63.883  -7.387  1.00  0.00           H
ATOM   1856 3HG2 THR A 272     -39.904  64.770  -8.690  1.00  0.00           H
ATOM   1857  N   VAL A 273     -37.400  63.612 -11.122  1.00  0.00           N
ATOM   1858  CA  VAL A 273     -37.288  64.450 -12.255  1.00  0.00           C
ATOM   1859  C   VAL A 273     -38.716  64.876 -12.752  1.00  0.00           C
ATOM   1860  O   VAL A 273     -39.487  64.103 -13.406  1.00  0.00           O
ATOM   1861  CB  VAL A 273     -36.408  63.854 -13.352  1.00  0.00           C
ATOM   1862  CG1 VAL A 273     -36.484  64.780 -14.586  1.00  0.00           C
ATOM   1863  CG2 VAL A 273     -34.935  63.890 -12.771  1.00  0.00           C
ATOM   1864  HN  VAL A 273     -37.212  62.634 -11.172  1.00  0.00           H
ATOM   1865  HA  VAL A 273     -36.794  65.367 -11.971  1.00  0.00           H
ATOM   1866  HB  VAL A 273     -36.679  62.809 -13.613  1.00  0.00           H
ATOM   1867 1HG1 VAL A 273     -37.368  64.522 -15.208  1.00  0.00           H
ATOM   1868 2HG1 VAL A 273     -35.552  64.638 -15.173  1.00  0.00           H
ATOM   1869 3HG1 VAL A 273     -36.283  65.804 -14.207  1.00  0.00           H
ATOM   1870 1HG2 VAL A 273     -34.105  63.489 -13.390  1.00  0.00           H
ATOM   1871 2HG2 VAL A 273     -34.857  63.150 -11.946  1.00  0.00           H
ATOM   1872 3HG2 VAL A 273     -34.636  64.911 -12.451  1.00  0.00           H
ATOM   1873  N   VAL A 274     -39.144  66.157 -12.535  1.00  0.00           N
ATOM   1874  CA  VAL A 274     -40.474  66.636 -12.800  1.00  0.00           C
ATOM   1875  C   VAL A 274     -40.653  67.150 -14.273  1.00  0.00           C
ATOM   1876  O   VAL A 274     -41.745  67.520 -14.690  1.00  0.00           O
ATOM   1877  CB  VAL A 274     -40.950  67.720 -11.723  1.00  0.00           C
ATOM   1878  CG1 VAL A 274     -40.959  67.052 -10.359  1.00  0.00           C
ATOM   1879  CG2 VAL A 274     -40.023  68.991 -11.796  1.00  0.00           C
ATOM   1880  HN  VAL A 274     -38.597  66.800 -12.004  1.00  0.00           H
ATOM   1881  HA  VAL A 274     -41.120  65.782 -12.665  1.00  0.00           H
ATOM   1882  HB  VAL A 274     -42.003  68.003 -11.934  1.00  0.00           H
ATOM   1883 1HG1 VAL A 274     -41.494  67.687  -9.621  1.00  0.00           H
ATOM   1884 2HG1 VAL A 274     -39.925  66.980  -9.956  1.00  0.00           H
ATOM   1885 3HG1 VAL A 274     -41.473  66.067 -10.368  1.00  0.00           H
ATOM   1886 1HG2 VAL A 274     -38.981  68.670 -11.579  1.00  0.00           H
ATOM   1887 2HG2 VAL A 274     -40.207  69.739 -10.996  1.00  0.00           H
ATOM   1888 3HG2 VAL A 274     -39.958  69.403 -12.826  1.00  0.00           H
ATOM   1889  N   LEU A 275     -39.584  67.262 -15.070  1.00  0.00           N
ATOM   1890  CA  LEU A 275     -39.766  67.860 -16.352  1.00  0.00           C
ATOM   1891  C   LEU A 275     -38.426  67.501 -17.032  1.00  0.00           C
ATOM   1892  O   LEU A 275     -37.381  67.501 -16.364  1.00  0.00           O
ATOM   1893  CB  LEU A 275     -39.902  69.416 -16.454  1.00  0.00           C
ATOM   1894  CG  LEU A 275     -40.150  70.027 -17.822  1.00  0.00           C
ATOM   1895  CD1 LEU A 275     -41.596  69.928 -18.245  1.00  0.00           C
ATOM   1896  CD2 LEU A 275     -39.795  71.506 -17.695  1.00  0.00           C
ATOM   1897  HN  LEU A 275     -38.811  66.799 -14.640  1.00  0.00           H
ATOM   1898  HA  LEU A 275     -40.537  67.322 -16.884  1.00  0.00           H
ATOM   1899  HB1 LEU A 275     -39.039  69.833 -15.894  1.00  0.00           H
ATOM   1900  HB2 LEU A 275     -40.754  69.810 -15.859  1.00  0.00           H
ATOM   1901  HG  LEU A 275     -39.479  69.671 -18.633  1.00  0.00           H
ATOM   1902 1HD1 LEU A 275     -41.670  70.452 -19.222  1.00  0.00           H
ATOM   1903 2HD1 LEU A 275     -42.333  70.447 -17.594  1.00  0.00           H
ATOM   1904 3HD1 LEU A 275     -41.952  68.910 -18.515  1.00  0.00           H
ATOM   1905 1HD2 LEU A 275     -40.396  71.947 -16.872  1.00  0.00           H
ATOM   1906 2HD2 LEU A 275     -39.929  71.998 -18.682  1.00  0.00           H
ATOM   1907 3HD2 LEU A 275     -38.719  71.646 -17.453  1.00  0.00           H
ATOM   1908  N   GLY A 276     -38.426  67.247 -18.363  1.00  0.00           N
ATOM   1909  CA  GLY A 276     -37.307  66.733 -19.073  1.00  0.00           C
ATOM   1910  C   GLY A 276     -36.711  65.411 -18.669  1.00  0.00           C
ATOM   1911  O   GLY A 276     -37.351  64.637 -18.004  1.00  0.00           O
ATOM   1912  HN  GLY A 276     -39.301  67.200 -18.840  1.00  0.00           H
ATOM   1913  HA1 GLY A 276     -36.501  67.447 -18.986  1.00  0.00           H
ATOM   1914  HA2 GLY A 276     -37.653  66.597 -20.087  1.00  0.00           H
ATOM   1915  N   SER A 277     -35.428  65.157 -19.026  1.00  0.00           N
ATOM   1916  CA  SER A 277     -34.586  64.099 -18.445  1.00  0.00           C
ATOM   1917  C   SER A 277     -33.076  64.451 -18.344  1.00  0.00           C
ATOM   1918  O   SER A 277     -32.507  65.397 -18.973  1.00  0.00           O
ATOM   1919  CB  SER A 277     -34.797  62.748 -19.199  1.00  0.00           C
ATOM   1920  OG  SER A 277     -34.370  61.601 -18.425  1.00  0.00           O
ATOM   1921  HN  SER A 277     -34.960  65.805 -19.622  1.00  0.00           H
ATOM   1922  HA  SER A 277     -34.889  63.930 -17.421  1.00  0.00           H
ATOM   1923  HB1 SER A 277     -34.086  62.690 -20.051  1.00  0.00           H
ATOM   1924  HB2 SER A 277     -35.812  62.551 -19.604  1.00  0.00           H
ATOM   1925  HG1 SER A 277     -35.171  61.267 -18.015  1.00  0.00           H
ATOM   1926  N   GLN A 278     -32.315  63.701 -17.475  1.00  0.00           N
ATOM   1927  CA  GLN A 278     -30.934  63.961 -17.216  1.00  0.00           C
ATOM   1928  C   GLN A 278     -30.004  62.893 -17.841  1.00  0.00           C
ATOM   1929  O   GLN A 278     -30.397  61.804 -18.214  1.00  0.00           O
ATOM   1930  CB  GLN A 278     -30.604  63.913 -15.644  1.00  0.00           C
ATOM   1931  CG  GLN A 278     -31.438  64.822 -14.673  1.00  0.00           C
ATOM   1932  CD  GLN A 278     -31.675  66.191 -15.317  1.00  0.00           C
ATOM   1933  NE2 GLN A 278     -30.554  66.918 -15.535  1.00  0.00           N
ATOM   1934  OE1 GLN A 278     -32.818  66.650 -15.446  1.00  0.00           O
ATOM   1935  HN  GLN A 278     -32.729  62.950 -16.967  1.00  0.00           H
ATOM   1936  HA  GLN A 278     -30.549  64.868 -17.659  1.00  0.00           H
ATOM   1937  HB1 GLN A 278     -29.559  64.235 -15.446  1.00  0.00           H
ATOM   1938  HB2 GLN A 278     -30.628  62.867 -15.267  1.00  0.00           H
ATOM   1939  HG1 GLN A 278     -30.938  64.948 -13.689  1.00  0.00           H
ATOM   1940  HG2 GLN A 278     -32.346  64.215 -14.470  1.00  0.00           H
ATOM   1941 1HE2 GLN A 278     -30.624  67.626 -16.238  1.00  0.00           H
ATOM   1942 2HE2 GLN A 278     -29.693  66.496 -15.250  1.00  0.00           H
ATOM   1943  N   ASN A 279     -28.691  63.210 -17.929  1.00  0.00           N
ATOM   1944  CA  ASN A 279     -27.670  62.209 -18.388  1.00  0.00           C
ATOM   1945  C   ASN A 279     -27.673  60.893 -17.635  1.00  0.00           C
ATOM   1946  O   ASN A 279     -27.751  60.751 -16.436  1.00  0.00           O
ATOM   1947  CB  ASN A 279     -26.291  62.984 -18.190  1.00  0.00           C
ATOM   1948  CG  ASN A 279     -25.147  62.206 -18.774  1.00  0.00           C
ATOM   1949  ND2 ASN A 279     -23.866  62.609 -18.479  1.00  0.00           N
ATOM   1950  OD1 ASN A 279     -25.278  61.174 -19.415  1.00  0.00           O
ATOM   1951  HN  ASN A 279     -28.360  64.083 -17.580  1.00  0.00           H
ATOM   1952  HA  ASN A 279     -27.815  62.018 -19.441  1.00  0.00           H
ATOM   1953  HB1 ASN A 279     -26.075  63.197 -17.122  1.00  0.00           H
ATOM   1954  HB2 ASN A 279     -26.338  63.960 -18.719  1.00  0.00           H
ATOM   1955 1HD2 ASN A 279     -23.165  61.897 -18.458  1.00  0.00           H
ATOM   1956 2HD2 ASN A 279     -23.597  63.421 -17.961  1.00  0.00           H
ATOM   1957  N   LYS A 280     -27.591  59.768 -18.329  1.00  0.00           N
ATOM   1958  CA  LYS A 280     -27.767  58.412 -17.781  1.00  0.00           C
ATOM   1959  C   LYS A 280     -26.494  57.811 -17.238  1.00  0.00           C
ATOM   1960  O   LYS A 280     -26.534  56.766 -16.610  1.00  0.00           O
ATOM   1961  CB  LYS A 280     -28.478  57.535 -18.750  1.00  0.00           C
ATOM   1962  CG  LYS A 280     -29.932  57.942 -19.045  1.00  0.00           C
ATOM   1963  CD  LYS A 280     -30.789  58.389 -17.848  1.00  0.00           C
ATOM   1964  CE  LYS A 280     -32.265  58.854 -18.085  1.00  0.00           C
ATOM   1965  NZ  LYS A 280     -32.234  60.044 -18.995  1.00  0.00           N
ATOM   1966  HN  LYS A 280     -27.397  59.847 -19.305  1.00  0.00           H
ATOM   1967  HA  LYS A 280     -28.368  58.481 -16.887  1.00  0.00           H
ATOM   1968  HB1 LYS A 280     -28.592  56.453 -18.524  1.00  0.00           H
ATOM   1969  HB2 LYS A 280     -27.890  57.652 -19.684  1.00  0.00           H
ATOM   1970  HG1 LYS A 280     -30.363  57.091 -19.614  1.00  0.00           H
ATOM   1971  HG2 LYS A 280     -29.734  58.787 -19.741  1.00  0.00           H
ATOM   1972  HD1 LYS A 280     -30.360  59.256 -17.302  1.00  0.00           H
ATOM   1973  HD2 LYS A 280     -30.890  57.446 -17.268  1.00  0.00           H
ATOM   1974  HE1 LYS A 280     -32.782  59.022 -17.117  1.00  0.00           H
ATOM   1975  HE2 LYS A 280     -32.796  58.174 -18.786  1.00  0.00           H
ATOM   1976  HZ1 LYS A 280     -32.310  59.870 -20.018  1.00  0.00           H
ATOM   1977  HZ2 LYS A 280     -31.318  60.498 -18.804  1.00  0.00           H
ATOM   1978  HZ3 LYS A 280     -33.053  60.631 -18.739  1.00  0.00           H
ATOM   1979  N   ALA A 281     -25.319  58.412 -17.375  1.00  0.00           N
ATOM   1980  CA  ALA A 281     -24.060  57.786 -17.027  1.00  0.00           C
ATOM   1981  C   ALA A 281     -23.884  57.439 -15.550  1.00  0.00           C
ATOM   1982  O   ALA A 281     -23.565  56.296 -15.202  1.00  0.00           O
ATOM   1983  CB  ALA A 281     -23.132  58.946 -17.415  1.00  0.00           C
ATOM   1984  HN  ALA A 281     -25.375  59.321 -17.780  1.00  0.00           H
ATOM   1985  HA  ALA A 281     -23.934  56.899 -17.628  1.00  0.00           H
ATOM   1986  HB1 ALA A 281     -23.243  59.204 -18.490  1.00  0.00           H
ATOM   1987  HB2 ALA A 281     -22.037  58.785 -17.329  1.00  0.00           H
ATOM   1988  HB3 ALA A 281     -23.362  59.962 -17.031  1.00  0.00           H
ATOM   1989  N   CYS A 282     -24.087  58.416 -14.645  1.00  0.00           N
ATOM   1990  CA  CYS A 282     -24.170  58.268 -13.183  1.00  0.00           C
ATOM   1991  C   CYS A 282     -25.181  57.171 -12.762  1.00  0.00           C
ATOM   1992  O   CYS A 282     -24.983  56.261 -11.950  1.00  0.00           O
ATOM   1993  CB  CYS A 282     -24.483  59.665 -12.560  1.00  0.00           C
ATOM   1994  SG  CYS A 282     -24.258  59.823 -10.720  1.00  0.00           S
ATOM   1995  HN  CYS A 282     -24.207  59.312 -15.064  1.00  0.00           H
ATOM   1996  HA  CYS A 282     -23.153  58.014 -12.923  1.00  0.00           H
ATOM   1997  HB1 CYS A 282     -25.521  59.956 -12.830  1.00  0.00           H
ATOM   1998  HB2 CYS A 282     -23.740  60.294 -13.097  1.00  0.00           H
ATOM   1999  N   THR A 283     -26.370  57.163 -13.388  1.00  0.00           N
ATOM   2000  CA  THR A 283     -27.424  56.087 -13.241  1.00  0.00           C
ATOM   2001  C   THR A 283     -26.958  54.749 -13.611  1.00  0.00           C
ATOM   2002  O   THR A 283     -27.289  53.794 -12.982  1.00  0.00           O
ATOM   2003  CB  THR A 283     -28.664  56.354 -14.063  1.00  0.00           C
ATOM   2004  CG2 THR A 283     -29.675  55.137 -13.990  1.00  0.00           C
ATOM   2005  OG1 THR A 283     -29.372  57.357 -13.440  1.00  0.00           O
ATOM   2006  HN  THR A 283     -26.532  57.929 -14.005  1.00  0.00           H
ATOM   2007  HA  THR A 283     -27.826  56.002 -12.242  1.00  0.00           H
ATOM   2008  HB  THR A 283     -28.562  56.529 -15.154  1.00  0.00           H
ATOM   2009  HG1 THR A 283     -29.015  58.229 -13.623  1.00  0.00           H
ATOM   2010 1HG2 THR A 283     -30.569  55.613 -14.449  1.00  0.00           H
ATOM   2011 2HG2 THR A 283     -29.812  54.903 -12.912  1.00  0.00           H
ATOM   2012 3HG2 THR A 283     -29.405  54.317 -14.689  1.00  0.00           H
ATOM   2013  N   VAL A 284     -26.191  54.576 -14.667  1.00  0.00           N
ATOM   2014  CA  VAL A 284     -25.772  53.249 -15.032  1.00  0.00           C
ATOM   2015  C   VAL A 284     -24.687  52.670 -14.058  1.00  0.00           C
ATOM   2016  O   VAL A 284     -24.920  51.631 -13.484  1.00  0.00           O
ATOM   2017  CB  VAL A 284     -25.085  53.215 -16.414  1.00  0.00           C
ATOM   2018  CG1 VAL A 284     -24.315  51.903 -16.683  1.00  0.00           C
ATOM   2019  CG2 VAL A 284     -26.226  53.435 -17.421  1.00  0.00           C
ATOM   2020  HN  VAL A 284     -26.011  55.330 -15.294  1.00  0.00           H
ATOM   2021  HA  VAL A 284     -26.587  52.543 -14.986  1.00  0.00           H
ATOM   2022  HB  VAL A 284     -24.279  53.974 -16.500  1.00  0.00           H
ATOM   2023 1HG1 VAL A 284     -23.957  51.809 -17.731  1.00  0.00           H
ATOM   2024 2HG1 VAL A 284     -24.976  51.025 -16.516  1.00  0.00           H
ATOM   2025 3HG1 VAL A 284     -23.405  51.797 -16.055  1.00  0.00           H
ATOM   2026 1HG2 VAL A 284     -25.849  53.363 -18.463  1.00  0.00           H
ATOM   2027 2HG2 VAL A 284     -26.628  54.465 -17.312  1.00  0.00           H
ATOM   2028 3HG2 VAL A 284     -27.003  52.645 -17.334  1.00  0.00           H
ATOM   2029  N   LEU A 285     -23.627  53.363 -13.733  1.00  0.00           N
ATOM   2030  CA  LEU A 285     -22.663  53.058 -12.739  1.00  0.00           C
ATOM   2031  C   LEU A 285     -23.220  52.767 -11.322  1.00  0.00           C
ATOM   2032  O   LEU A 285     -22.901  51.764 -10.701  1.00  0.00           O
ATOM   2033  CB  LEU A 285     -21.588  54.157 -12.695  1.00  0.00           C
ATOM   2034  CG  LEU A 285     -20.472  53.854 -11.758  1.00  0.00           C
ATOM   2035  CD1 LEU A 285     -19.897  52.458 -12.111  1.00  0.00           C
ATOM   2036  CD2 LEU A 285     -19.369  54.934 -11.978  1.00  0.00           C
ATOM   2037  HN  LEU A 285     -23.618  54.279 -14.128  1.00  0.00           H
ATOM   2038  HA  LEU A 285     -22.259  52.120 -13.090  1.00  0.00           H
ATOM   2039  HB1 LEU A 285     -22.141  55.084 -12.431  1.00  0.00           H
ATOM   2040  HB2 LEU A 285     -21.189  54.360 -13.712  1.00  0.00           H
ATOM   2041  HG  LEU A 285     -20.864  53.772 -10.722  1.00  0.00           H
ATOM   2042 1HD1 LEU A 285     -20.538  51.550 -12.105  1.00  0.00           H
ATOM   2043 2HD1 LEU A 285     -19.071  52.178 -11.423  1.00  0.00           H
ATOM   2044 3HD1 LEU A 285     -19.460  52.477 -13.132  1.00  0.00           H
ATOM   2045 1HD2 LEU A 285     -18.433  54.704 -11.424  1.00  0.00           H
ATOM   2046 2HD2 LEU A 285     -19.744  55.907 -11.593  1.00  0.00           H
ATOM   2047 3HD2 LEU A 285     -19.196  55.060 -13.068  1.00  0.00           H
ATOM   2048  N   PHE A 286     -24.140  53.578 -10.779  1.00  0.00           N
ATOM   2049  CA  PHE A 286     -24.894  53.264  -9.639  1.00  0.00           C
ATOM   2050  C   PHE A 286     -25.853  52.065  -9.794  1.00  0.00           C
ATOM   2051  O   PHE A 286     -25.818  51.097  -9.025  1.00  0.00           O
ATOM   2052  CB  PHE A 286     -25.750  54.478  -9.045  1.00  0.00           C
ATOM   2053  CG  PHE A 286     -26.806  54.196  -7.974  1.00  0.00           C
ATOM   2054  CD1 PHE A 286     -26.401  53.588  -6.792  1.00  0.00           C
ATOM   2055  CD2 PHE A 286     -28.125  54.459  -8.175  1.00  0.00           C
ATOM   2056  CE1 PHE A 286     -27.369  53.165  -5.865  1.00  0.00           C
ATOM   2057  CE2 PHE A 286     -29.079  54.198  -7.251  1.00  0.00           C
ATOM   2058  CZ  PHE A 286     -28.694  53.543  -6.049  1.00  0.00           C
ATOM   2059  HN  PHE A 286     -24.416  54.392 -11.285  1.00  0.00           H
ATOM   2060  HA  PHE A 286     -24.140  53.087  -8.887  1.00  0.00           H
ATOM   2061  HB1 PHE A 286     -26.206  54.981  -9.924  1.00  0.00           H
ATOM   2062  HB2 PHE A 286     -24.986  55.162  -8.618  1.00  0.00           H
ATOM   2063  HD1 PHE A 286     -25.342  53.404  -6.685  1.00  0.00           H
ATOM   2064  HD2 PHE A 286     -28.431  55.034  -9.037  1.00  0.00           H
ATOM   2065  HE1 PHE A 286     -27.157  52.649  -4.941  1.00  0.00           H
ATOM   2066  HE2 PHE A 286     -30.106  54.533  -7.290  1.00  0.00           H
ATOM   2067  HZ  PHE A 286     -29.373  53.482  -5.212  1.00  0.00           H
ATOM   2068  N   MET A 287     -26.706  51.998 -10.797  1.00  0.00           N
ATOM   2069  CA  MET A 287     -27.659  50.861 -10.846  1.00  0.00           C
ATOM   2070  C   MET A 287     -27.015  49.524 -11.169  1.00  0.00           C
ATOM   2071  O   MET A 287     -27.314  48.438 -10.679  1.00  0.00           O
ATOM   2072  CB  MET A 287     -28.735  51.115 -11.981  1.00  0.00           C
ATOM   2073  CG  MET A 287     -29.705  52.296 -11.654  1.00  0.00           C
ATOM   2074  SD  MET A 287     -30.787  52.059 -10.204  1.00  0.00           S
ATOM   2075  CE  MET A 287     -31.349  53.737 -10.203  1.00  0.00           C
ATOM   2076  HN  MET A 287     -26.715  52.705 -11.500  1.00  0.00           H
ATOM   2077  HA  MET A 287     -28.132  50.839  -9.875  1.00  0.00           H
ATOM   2078  HB1 MET A 287     -29.407  50.239 -12.107  1.00  0.00           H
ATOM   2079  HB2 MET A 287     -28.223  51.268 -12.953  1.00  0.00           H
ATOM   2080  HG1 MET A 287     -30.224  52.539 -12.607  1.00  0.00           H
ATOM   2081  HG2 MET A 287     -29.063  53.181 -11.455  1.00  0.00           H
ATOM   2082  HE1 MET A 287     -31.757  54.061 -11.184  1.00  0.00           H
ATOM   2083  HE2 MET A 287     -30.519  54.390  -9.857  1.00  0.00           H
ATOM   2084  HE3 MET A 287     -32.151  53.749  -9.435  1.00  0.00           H
ATOM   2085  N   LEU A 288     -25.912  49.639 -11.920  1.00  0.00           N
ATOM   2086  CA  LEU A 288     -25.068  48.442 -12.127  1.00  0.00           C
ATOM   2087  C   LEU A 288     -24.170  48.044 -10.963  1.00  0.00           C
ATOM   2088  O   LEU A 288     -24.067  46.878 -10.622  1.00  0.00           O
ATOM   2089  CB  LEU A 288     -24.155  48.678 -13.381  1.00  0.00           C
ATOM   2090  CG  LEU A 288     -23.093  47.582 -13.723  1.00  0.00           C
ATOM   2091  CD1 LEU A 288     -23.589  46.150 -13.919  1.00  0.00           C
ATOM   2092  CD2 LEU A 288     -22.154  47.992 -14.940  1.00  0.00           C
ATOM   2093  HN  LEU A 288     -25.598  50.524 -12.256  1.00  0.00           H
ATOM   2094  HA  LEU A 288     -25.729  47.622 -12.366  1.00  0.00           H
ATOM   2095  HB1 LEU A 288     -23.546  49.576 -13.144  1.00  0.00           H
ATOM   2096  HB2 LEU A 288     -24.706  49.070 -14.264  1.00  0.00           H
ATOM   2097  HG  LEU A 288     -22.352  47.468 -12.903  1.00  0.00           H
ATOM   2098 1HD1 LEU A 288     -24.353  46.013 -14.713  1.00  0.00           H
ATOM   2099 2HD1 LEU A 288     -24.121  45.950 -12.965  1.00  0.00           H
ATOM   2100 3HD1 LEU A 288     -22.781  45.426 -14.160  1.00  0.00           H
ATOM   2101 1HD2 LEU A 288     -21.349  47.256 -15.149  1.00  0.00           H
ATOM   2102 2HD2 LEU A 288     -21.582  48.930 -14.772  1.00  0.00           H
ATOM   2103 3HD2 LEU A 288     -22.744  48.071 -15.877  1.00  0.00           H
ATOM   2104  N   LEU A 289     -23.649  48.977 -10.114  1.00  0.00           N
ATOM   2105  CA  LEU A 289     -23.011  48.612  -8.851  1.00  0.00           C
ATOM   2106  C   LEU A 289     -24.013  48.091  -7.890  1.00  0.00           C
ATOM   2107  O   LEU A 289     -23.770  47.176  -7.070  1.00  0.00           O
ATOM   2108  CB  LEU A 289     -22.147  49.810  -8.382  1.00  0.00           C
ATOM   2109  CG  LEU A 289     -21.324  49.704  -7.135  1.00  0.00           C
ATOM   2110  CD1 LEU A 289     -20.265  48.564  -7.369  1.00  0.00           C
ATOM   2111  CD2 LEU A 289     -20.803  51.139  -6.707  1.00  0.00           C
ATOM   2112  HN  LEU A 289     -23.705  49.950 -10.328  1.00  0.00           H
ATOM   2113  HA  LEU A 289     -22.299  47.815  -9.009  1.00  0.00           H
ATOM   2114  HB1 LEU A 289     -22.904  50.611  -8.240  1.00  0.00           H
ATOM   2115  HB2 LEU A 289     -21.388  50.116  -9.134  1.00  0.00           H
ATOM   2116  HG  LEU A 289     -22.064  49.410  -6.360  1.00  0.00           H
ATOM   2117 1HD1 LEU A 289     -19.566  48.512  -6.508  1.00  0.00           H
ATOM   2118 2HD1 LEU A 289     -19.714  48.887  -8.279  1.00  0.00           H
ATOM   2119 3HD1 LEU A 289     -20.807  47.607  -7.524  1.00  0.00           H
ATOM   2120 1HD2 LEU A 289     -19.944  51.413  -7.355  1.00  0.00           H
ATOM   2121 2HD2 LEU A 289     -20.482  51.147  -5.644  1.00  0.00           H
ATOM   2122 3HD2 LEU A 289     -21.654  51.838  -6.852  1.00  0.00           H
ATOM   2123  N   TYR A 290     -25.251  48.607  -7.928  1.00  0.00           N
ATOM   2124  CA  TYR A 290     -26.423  48.152  -7.143  1.00  0.00           C
ATOM   2125  C   TYR A 290     -26.852  46.730  -7.509  1.00  0.00           C
ATOM   2126  O   TYR A 290     -27.022  45.915  -6.655  1.00  0.00           O
ATOM   2127  CB  TYR A 290     -27.589  49.190  -6.944  1.00  0.00           C
ATOM   2128  CG  TYR A 290     -28.688  48.710  -6.056  1.00  0.00           C
ATOM   2129  CD1 TYR A 290     -29.917  48.195  -6.516  1.00  0.00           C
ATOM   2130  CD2 TYR A 290     -28.550  48.857  -4.667  1.00  0.00           C
ATOM   2131  CE1 TYR A 290     -30.939  47.762  -5.590  1.00  0.00           C
ATOM   2132  CE2 TYR A 290     -29.557  48.500  -3.787  1.00  0.00           C
ATOM   2133  CZ  TYR A 290     -30.754  48.005  -4.238  1.00  0.00           C
ATOM   2134  OH  TYR A 290     -31.848  47.848  -3.398  1.00  0.00           O
ATOM   2135  HN  TYR A 290     -25.408  49.345  -8.580  1.00  0.00           H
ATOM   2136  HA  TYR A 290     -25.982  47.934  -6.182  1.00  0.00           H
ATOM   2137  HB1 TYR A 290     -28.031  49.430  -7.935  1.00  0.00           H
ATOM   2138  HB2 TYR A 290     -27.319  50.176  -6.511  1.00  0.00           H
ATOM   2139  HD1 TYR A 290     -30.056  48.100  -7.583  1.00  0.00           H
ATOM   2140  HD2 TYR A 290     -27.698  49.342  -4.214  1.00  0.00           H
ATOM   2141  HE1 TYR A 290     -31.900  47.503  -6.010  1.00  0.00           H
ATOM   2142  HE2 TYR A 290     -29.366  48.635  -2.732  1.00  0.00           H
ATOM   2143  HH  TYR A 290     -31.567  48.251  -2.573  1.00  0.00           H
ATOM   2144  N   PHE A 291     -26.996  46.347  -8.801  1.00  0.00           N
ATOM   2145  CA  PHE A 291     -27.215  45.039  -9.248  1.00  0.00           C
ATOM   2146  C   PHE A 291     -26.070  44.159  -8.790  1.00  0.00           C
ATOM   2147  O   PHE A 291     -26.318  43.077  -8.165  1.00  0.00           O
ATOM   2148  CB  PHE A 291     -27.206  45.015 -10.788  1.00  0.00           C
ATOM   2149  CG  PHE A 291     -27.744  43.590 -11.308  1.00  0.00           C
ATOM   2150  CD1 PHE A 291     -29.020  43.155 -10.846  1.00  0.00           C
ATOM   2151  CD2 PHE A 291     -26.937  42.799 -12.076  1.00  0.00           C
ATOM   2152  CE1 PHE A 291     -29.511  41.914 -11.365  1.00  0.00           C
ATOM   2153  CE2 PHE A 291     -27.367  41.577 -12.404  1.00  0.00           C
ATOM   2154  CZ  PHE A 291     -28.660  41.063 -12.056  1.00  0.00           C
ATOM   2155  HN  PHE A 291     -26.966  47.056  -9.501  1.00  0.00           H
ATOM   2156  HA  PHE A 291     -28.093  44.622  -8.778  1.00  0.00           H
ATOM   2157  HB1 PHE A 291     -26.227  45.335 -11.205  1.00  0.00           H
ATOM   2158  HB2 PHE A 291     -27.974  45.794 -10.979  1.00  0.00           H
ATOM   2159  HD1 PHE A 291     -29.812  43.834 -10.565  1.00  0.00           H
ATOM   2160  HD2 PHE A 291     -25.920  43.131 -12.228  1.00  0.00           H
ATOM   2161  HE1 PHE A 291     -30.475  41.542 -11.048  1.00  0.00           H
ATOM   2162  HE2 PHE A 291     -26.709  40.955 -12.994  1.00  0.00           H
ATOM   2163  HZ  PHE A 291     -29.024  40.117 -12.428  1.00  0.00           H
ATOM   2164  N   PHE A 292     -24.798  44.478  -9.018  1.00  0.00           N
ATOM   2165  CA  PHE A 292     -23.645  43.684  -8.544  1.00  0.00           C
ATOM   2166  C   PHE A 292     -23.675  43.366  -7.023  1.00  0.00           C
ATOM   2167  O   PHE A 292     -23.451  42.226  -6.589  1.00  0.00           O
ATOM   2168  CB  PHE A 292     -22.297  44.486  -8.862  1.00  0.00           C
ATOM   2169  CG  PHE A 292     -20.982  43.886  -8.288  1.00  0.00           C
ATOM   2170  CD1 PHE A 292     -20.718  42.570  -8.617  1.00  0.00           C
ATOM   2171  CD2 PHE A 292     -20.031  44.642  -7.532  1.00  0.00           C
ATOM   2172  CE1 PHE A 292     -19.489  41.970  -8.234  1.00  0.00           C
ATOM   2173  CE2 PHE A 292     -18.786  44.071  -7.199  1.00  0.00           C
ATOM   2174  CZ  PHE A 292     -18.587  42.711  -7.523  1.00  0.00           C
ATOM   2175  HN  PHE A 292     -24.494  45.257  -9.560  1.00  0.00           H
ATOM   2176  HA  PHE A 292     -23.588  42.771  -9.118  1.00  0.00           H
ATOM   2177  HB1 PHE A 292     -22.330  45.512  -8.438  1.00  0.00           H
ATOM   2178  HB2 PHE A 292     -22.113  44.609  -9.951  1.00  0.00           H
ATOM   2179  HD1 PHE A 292     -21.484  41.974  -9.092  1.00  0.00           H
ATOM   2180  HD2 PHE A 292     -20.344  45.633  -7.234  1.00  0.00           H
ATOM   2181  HE1 PHE A 292     -19.316  40.935  -8.488  1.00  0.00           H
ATOM   2182  HE2 PHE A 292     -17.988  44.640  -6.745  1.00  0.00           H
ATOM   2183  HZ  PHE A 292     -17.618  42.250  -7.405  1.00  0.00           H
ATOM   2184  N   THR A 293     -23.937  44.409  -6.168  1.00  0.00           N
ATOM   2185  CA  THR A 293     -23.957  44.402  -4.742  1.00  0.00           C
ATOM   2186  C   THR A 293     -25.091  43.569  -4.272  1.00  0.00           C
ATOM   2187  O   THR A 293     -25.011  42.684  -3.451  1.00  0.00           O
ATOM   2188  CB  THR A 293     -24.035  45.750  -3.974  1.00  0.00           C
ATOM   2189  CG2 THR A 293     -23.436  45.530  -2.603  1.00  0.00           C
ATOM   2190  OG1 THR A 293     -23.203  46.718  -4.621  1.00  0.00           O
ATOM   2191  HN  THR A 293     -24.051  45.303  -6.596  1.00  0.00           H
ATOM   2192  HA  THR A 293     -23.075  43.834  -4.486  1.00  0.00           H
ATOM   2193  HB  THR A 293     -25.045  46.203  -3.882  1.00  0.00           H
ATOM   2194  HG1 THR A 293     -23.502  46.835  -5.527  1.00  0.00           H
ATOM   2195 1HG2 THR A 293     -23.986  44.935  -1.842  1.00  0.00           H
ATOM   2196 2HG2 THR A 293     -23.083  46.510  -2.219  1.00  0.00           H
ATOM   2197 3HG2 THR A 293     -22.498  44.955  -2.751  1.00  0.00           H
ATOM   2198  N   MET A 294     -26.292  43.804  -4.897  1.00  0.00           N
ATOM   2199  CA  MET A 294     -27.516  43.003  -4.632  1.00  0.00           C
ATOM   2200  C   MET A 294     -27.287  41.537  -5.059  1.00  0.00           C
ATOM   2201  O   MET A 294     -27.785  40.633  -4.389  1.00  0.00           O
ATOM   2202  CB  MET A 294     -28.842  43.399  -5.263  1.00  0.00           C
ATOM   2203  CG  MET A 294     -29.651  44.332  -4.378  1.00  0.00           C
ATOM   2204  SD  MET A 294     -30.151  43.452  -2.833  1.00  0.00           S
ATOM   2205  CE  MET A 294     -30.647  44.873  -1.907  1.00  0.00           C
ATOM   2206  HN  MET A 294     -26.460  44.621  -5.444  1.00  0.00           H
ATOM   2207  HA  MET A 294     -27.713  42.932  -3.572  1.00  0.00           H
ATOM   2208  HB1 MET A 294     -29.473  42.513  -5.486  1.00  0.00           H
ATOM   2209  HB2 MET A 294     -28.540  43.977  -6.162  1.00  0.00           H
ATOM   2210  HG1 MET A 294     -30.553  44.699  -4.911  1.00  0.00           H
ATOM   2211  HG2 MET A 294     -29.005  45.182  -4.067  1.00  0.00           H
ATOM   2212  HE1 MET A 294     -31.363  44.576  -1.112  1.00  0.00           H
ATOM   2213  HE2 MET A 294     -31.326  45.504  -2.519  1.00  0.00           H
ATOM   2214  HE3 MET A 294     -29.838  45.465  -1.427  1.00  0.00           H
ATOM   2215  N   ALA A 295     -26.579  41.233  -6.180  1.00  0.00           N
ATOM   2216  CA  ALA A 295     -26.355  39.884  -6.640  1.00  0.00           C
ATOM   2217  C   ALA A 295     -25.610  38.979  -5.679  1.00  0.00           C
ATOM   2218  O   ALA A 295     -25.988  37.911  -5.294  1.00  0.00           O
ATOM   2219  CB  ALA A 295     -25.625  39.927  -7.955  1.00  0.00           C
ATOM   2220  HN  ALA A 295     -26.023  41.966  -6.566  1.00  0.00           H
ATOM   2221  HA  ALA A 295     -27.346  39.489  -6.808  1.00  0.00           H
ATOM   2222  HB1 ALA A 295     -25.534  38.916  -8.406  1.00  0.00           H
ATOM   2223  HB2 ALA A 295     -24.612  40.356  -7.799  1.00  0.00           H
ATOM   2224  HB3 ALA A 295     -26.016  40.614  -8.737  1.00  0.00           H
ATOM   2225  N   GLY A 296     -24.516  39.561  -5.103  1.00  0.00           N
ATOM   2226  CA  GLY A 296     -23.689  38.840  -4.046  1.00  0.00           C
ATOM   2227  C   GLY A 296     -24.543  38.518  -2.831  1.00  0.00           C
ATOM   2228  O   GLY A 296     -24.677  37.390  -2.382  1.00  0.00           O
ATOM   2229  HN  GLY A 296     -24.270  40.480  -5.397  1.00  0.00           H
ATOM   2230  HA1 GLY A 296     -22.944  39.549  -3.717  1.00  0.00           H
ATOM   2231  HA2 GLY A 296     -23.160  37.958  -4.375  1.00  0.00           H
ATOM   2232  N   THR A 297     -25.222  39.543  -2.345  1.00  0.00           N
ATOM   2233  CA  THR A 297     -26.259  39.454  -1.334  1.00  0.00           C
ATOM   2234  C   THR A 297     -27.334  38.414  -1.647  1.00  0.00           C
ATOM   2235  O   THR A 297     -27.558  37.460  -0.877  1.00  0.00           O
ATOM   2236  CB  THR A 297     -26.924  40.808  -1.013  1.00  0.00           C
ATOM   2237  CG2 THR A 297     -27.497  40.670   0.412  1.00  0.00           C
ATOM   2238  OG1 THR A 297     -25.954  41.825  -1.123  1.00  0.00           O
ATOM   2239  HN  THR A 297     -25.101  40.431  -2.781  1.00  0.00           H
ATOM   2240  HA  THR A 297     -25.733  39.103  -0.458  1.00  0.00           H
ATOM   2241  HB  THR A 297     -27.726  41.070  -1.737  1.00  0.00           H
ATOM   2242  HG1 THR A 297     -25.707  42.090  -2.012  1.00  0.00           H
ATOM   2243 1HG2 THR A 297     -28.193  41.500   0.663  1.00  0.00           H
ATOM   2244 2HG2 THR A 297     -26.716  40.615   1.198  1.00  0.00           H
ATOM   2245 3HG2 THR A 297     -28.092  39.738   0.519  1.00  0.00           H
ATOM   2246  N   VAL A 298     -28.017  38.533  -2.778  1.00  0.00           N
ATOM   2247  CA  VAL A 298     -29.060  37.600  -3.130  1.00  0.00           C
ATOM   2248  C   VAL A 298     -28.576  36.126  -3.356  1.00  0.00           C
ATOM   2249  O   VAL A 298     -29.327  35.176  -2.999  1.00  0.00           O
ATOM   2250  CB  VAL A 298     -29.993  38.141  -4.222  1.00  0.00           C
ATOM   2251  CG1 VAL A 298     -31.038  37.048  -4.721  1.00  0.00           C
ATOM   2252  CG2 VAL A 298     -30.786  39.310  -3.650  1.00  0.00           C
ATOM   2253  HN  VAL A 298     -28.019  39.400  -3.271  1.00  0.00           H
ATOM   2254  HA  VAL A 298     -29.667  37.435  -2.253  1.00  0.00           H
ATOM   2255  HB  VAL A 298     -29.357  38.446  -5.080  1.00  0.00           H
ATOM   2256 1HG1 VAL A 298     -31.537  36.734  -3.777  1.00  0.00           H
ATOM   2257 2HG1 VAL A 298     -30.493  36.148  -5.077  1.00  0.00           H
ATOM   2258 3HG1 VAL A 298     -31.793  37.336  -5.483  1.00  0.00           H
ATOM   2259 1HG2 VAL A 298     -31.453  39.626  -4.481  1.00  0.00           H
ATOM   2260 2HG2 VAL A 298     -30.125  40.152  -3.351  1.00  0.00           H
ATOM   2261 3HG2 VAL A 298     -31.437  39.055  -2.786  1.00  0.00           H
ATOM   2262  N   TRP A 299     -27.382  35.871  -4.009  1.00  0.00           N
ATOM   2263  CA  TRP A 299     -26.903  34.542  -4.154  1.00  0.00           C
ATOM   2264  C   TRP A 299     -26.537  33.904  -2.816  1.00  0.00           C
ATOM   2265  O   TRP A 299     -26.868  32.719  -2.631  1.00  0.00           O
ATOM   2266  CB  TRP A 299     -25.838  34.504  -5.237  1.00  0.00           C
ATOM   2267  CG  TRP A 299     -26.366  34.586  -6.586  1.00  0.00           C
ATOM   2268  CD1 TRP A 299     -26.231  35.562  -7.540  1.00  0.00           C
ATOM   2269  CD2 TRP A 299     -27.217  33.606  -7.142  1.00  0.00           C
ATOM   2270  CE2 TRP A 299     -27.694  34.056  -8.402  1.00  0.00           C
ATOM   2271  CE3 TRP A 299     -27.671  32.344  -6.698  1.00  0.00           C
ATOM   2272  NE1 TRP A 299     -27.094  35.338  -8.600  1.00  0.00           N
ATOM   2273  CZ2 TRP A 299     -28.609  33.335  -9.276  1.00  0.00           C
ATOM   2274  CZ3 TRP A 299     -28.478  31.553  -7.561  1.00  0.00           C
ATOM   2275  CH2 TRP A 299     -28.861  32.020  -8.799  1.00  0.00           C
ATOM   2276  HN  TRP A 299     -26.876  36.608  -4.449  1.00  0.00           H
ATOM   2277  HA  TRP A 299     -27.772  34.062  -4.578  1.00  0.00           H
ATOM   2278  HB1 TRP A 299     -25.284  33.544  -5.154  1.00  0.00           H
ATOM   2279  HB2 TRP A 299     -25.022  35.245  -5.094  1.00  0.00           H
ATOM   2280  HD1 TRP A 299     -25.511  36.360  -7.442  1.00  0.00           H
ATOM   2281  HE1 TRP A 299     -27.222  35.871  -9.408  1.00  0.00           H
ATOM   2282  HE3 TRP A 299     -27.262  31.930  -5.788  1.00  0.00           H
ATOM   2283  HZ2 TRP A 299     -29.070  33.606 -10.214  1.00  0.00           H
ATOM   2284  HZ3 TRP A 299     -28.660  30.518  -7.311  1.00  0.00           H
ATOM   2285  HH2 TRP A 299     -29.431  31.437  -9.506  1.00  0.00           H
ATOM   2286  N   TRP A 300     -25.917  34.582  -1.963  1.00  0.00           N
ATOM   2287  CA  TRP A 300     -25.646  34.195  -0.539  1.00  0.00           C
ATOM   2288  C   TRP A 300     -26.852  33.905   0.251  1.00  0.00           C
ATOM   2289  O   TRP A 300     -26.937  32.899   0.959  1.00  0.00           O
ATOM   2290  CB  TRP A 300     -24.666  35.226   0.142  1.00  0.00           C
ATOM   2291  CG  TRP A 300     -24.288  34.960   1.517  1.00  0.00           C
ATOM   2292  CD1 TRP A 300     -23.169  34.303   1.993  1.00  0.00           C
ATOM   2293  CD2 TRP A 300     -24.897  35.516   2.688  1.00  0.00           C
ATOM   2294  CE2 TRP A 300     -24.121  35.110   3.801  1.00  0.00           C
ATOM   2295  CE3 TRP A 300     -26.058  36.287   2.836  1.00  0.00           C
ATOM   2296  NE1 TRP A 300     -23.090  34.406   3.343  1.00  0.00           N
ATOM   2297  CZ2 TRP A 300     -24.550  35.355   5.095  1.00  0.00           C
ATOM   2298  CZ3 TRP A 300     -26.447  36.546   4.159  1.00  0.00           C
ATOM   2299  CH2 TRP A 300     -25.692  36.168   5.268  1.00  0.00           C
ATOM   2300  HN  TRP A 300     -25.458  35.437  -2.189  1.00  0.00           H
ATOM   2301  HA  TRP A 300     -25.044  33.298  -0.551  1.00  0.00           H
ATOM   2302  HB1 TRP A 300     -25.126  36.235   0.196  1.00  0.00           H
ATOM   2303  HB2 TRP A 300     -23.802  35.201  -0.557  1.00  0.00           H
ATOM   2304  HD1 TRP A 300     -22.407  33.908   1.337  1.00  0.00           H
ATOM   2305  HE1 TRP A 300     -22.392  33.976   3.874  1.00  0.00           H
ATOM   2306  HE3 TRP A 300     -26.770  36.467   2.044  1.00  0.00           H
ATOM   2307  HZ2 TRP A 300     -23.933  35.277   5.978  1.00  0.00           H
ATOM   2308  HZ3 TRP A 300     -27.400  37.042   4.270  1.00  0.00           H
ATOM   2309  HH2 TRP A 300     -26.017  36.361   6.279  1.00  0.00           H
ATOM   2310  N   VAL A 301     -27.933  34.649   0.088  1.00  0.00           N
ATOM   2311  CA  VAL A 301     -29.298  34.255   0.626  1.00  0.00           C
ATOM   2312  C   VAL A 301     -29.796  32.938   0.085  1.00  0.00           C
ATOM   2313  O   VAL A 301     -30.300  32.115   0.824  1.00  0.00           O
ATOM   2314  CB  VAL A 301     -30.378  35.355   0.591  1.00  0.00           C
ATOM   2315  CG1 VAL A 301     -31.644  34.785   1.309  1.00  0.00           C
ATOM   2316  CG2 VAL A 301     -30.000  36.621   1.318  1.00  0.00           C
ATOM   2317  HN  VAL A 301     -27.949  35.489  -0.449  1.00  0.00           H
ATOM   2318  HA  VAL A 301     -29.112  34.027   1.666  1.00  0.00           H
ATOM   2319  HB  VAL A 301     -30.604  35.685  -0.445  1.00  0.00           H
ATOM   2320 1HG1 VAL A 301     -32.167  35.739   1.536  1.00  0.00           H
ATOM   2321 2HG1 VAL A 301     -31.367  34.386   2.308  1.00  0.00           H
ATOM   2322 3HG1 VAL A 301     -32.214  34.061   0.689  1.00  0.00           H
ATOM   2323 1HG2 VAL A 301     -29.871  36.237   2.352  1.00  0.00           H
ATOM   2324 2HG2 VAL A 301     -30.811  37.355   1.119  1.00  0.00           H
ATOM   2325 3HG2 VAL A 301     -29.084  37.047   0.857  1.00  0.00           H
ATOM   2326  N   ILE A 302     -29.687  32.728  -1.259  1.00  0.00           N
ATOM   2327  CA  ILE A 302     -29.996  31.362  -1.815  1.00  0.00           C
ATOM   2328  C   ILE A 302     -29.141  30.244  -1.265  1.00  0.00           C
ATOM   2329  O   ILE A 302     -29.592  29.133  -0.944  1.00  0.00           O
ATOM   2330  CB  ILE A 302     -29.902  31.443  -3.329  1.00  0.00           C
ATOM   2331  CG1 ILE A 302     -31.274  31.665  -4.018  1.00  0.00           C
ATOM   2332  CG2 ILE A 302     -29.243  30.173  -3.997  1.00  0.00           C
ATOM   2333  CD  ILE A 302     -32.070  32.901  -3.632  1.00  0.00           C
ATOM   2334  HN  ILE A 302     -29.336  33.433  -1.870  1.00  0.00           H
ATOM   2335  HA  ILE A 302     -31.021  31.225  -1.505  1.00  0.00           H
ATOM   2336  HB  ILE A 302     -29.167  32.210  -3.654  1.00  0.00           H
ATOM   2337 1HG1 ILE A 302     -31.969  30.829  -3.788  1.00  0.00           H
ATOM   2338 2HG1 ILE A 302     -31.200  31.600  -5.125  1.00  0.00           H
ATOM   2339 1HG2 ILE A 302     -29.797  29.267  -3.671  1.00  0.00           H
ATOM   2340 2HG2 ILE A 302     -28.188  30.069  -3.661  1.00  0.00           H
ATOM   2341 3HG2 ILE A 302     -29.218  30.269  -5.103  1.00  0.00           H
ATOM   2342  HD1 ILE A 302     -33.170  32.952  -3.777  1.00  0.00           H
ATOM   2343  HD2 ILE A 302     -31.654  33.728  -4.245  1.00  0.00           H
ATOM   2344  HD3 ILE A 302     -31.748  33.188  -2.607  1.00  0.00           H
ATOM   2345  N   LEU A 303     -27.821  30.477  -1.072  1.00  0.00           N
ATOM   2346  CA  LEU A 303     -26.905  29.522  -0.423  1.00  0.00           C
ATOM   2347  C   LEU A 303     -27.248  29.272   1.025  1.00  0.00           C
ATOM   2348  O   LEU A 303     -27.514  28.131   1.412  1.00  0.00           O
ATOM   2349  CB  LEU A 303     -25.411  30.008  -0.443  1.00  0.00           C
ATOM   2350  CG  LEU A 303     -24.857  30.307  -1.842  1.00  0.00           C
ATOM   2351  CD1 LEU A 303     -23.526  31.119  -1.801  1.00  0.00           C
ATOM   2352  CD2 LEU A 303     -24.477  29.094  -2.645  1.00  0.00           C
ATOM   2353  HN  LEU A 303     -27.409  31.319  -1.411  1.00  0.00           H
ATOM   2354  HA  LEU A 303     -27.075  28.540  -0.840  1.00  0.00           H
ATOM   2355  HB1 LEU A 303     -24.763  29.154  -0.149  1.00  0.00           H
ATOM   2356  HB2 LEU A 303     -25.273  30.896   0.209  1.00  0.00           H
ATOM   2357  HG  LEU A 303     -25.678  30.804  -2.403  1.00  0.00           H
ATOM   2358 1HD1 LEU A 303     -23.417  31.590  -2.800  1.00  0.00           H
ATOM   2359 2HD1 LEU A 303     -22.689  30.390  -1.797  1.00  0.00           H
ATOM   2360 3HD1 LEU A 303     -23.467  31.893  -1.005  1.00  0.00           H
ATOM   2361 1HD2 LEU A 303     -25.393  28.579  -3.005  1.00  0.00           H
ATOM   2362 2HD2 LEU A 303     -23.867  28.451  -1.975  1.00  0.00           H
ATOM   2363 3HD2 LEU A 303     -23.752  29.365  -3.442  1.00  0.00           H
ATOM   2364  N   THR A 304     -27.504  30.341   1.800  1.00  0.00           N
ATOM   2365  CA  THR A 304     -27.873  30.053   3.201  1.00  0.00           C
ATOM   2366  C   THR A 304     -29.201  29.348   3.398  1.00  0.00           C
ATOM   2367  O   THR A 304     -29.315  28.455   4.233  1.00  0.00           O
ATOM   2368  CB  THR A 304     -27.743  31.298   4.154  1.00  0.00           C
ATOM   2369  CG2 THR A 304     -26.267  31.640   4.265  1.00  0.00           C
ATOM   2370  OG1 THR A 304     -28.398  32.448   3.609  1.00  0.00           O
ATOM   2371  HN  THR A 304     -27.213  31.229   1.454  1.00  0.00           H
ATOM   2372  HA  THR A 304     -27.090  29.448   3.633  1.00  0.00           H
ATOM   2373  HB  THR A 304     -28.170  31.176   5.173  1.00  0.00           H
ATOM   2374  HG1 THR A 304     -27.826  32.709   2.883  1.00  0.00           H
ATOM   2375 1HG2 THR A 304     -26.063  32.709   4.493  1.00  0.00           H
ATOM   2376 2HG2 THR A 304     -25.723  31.506   3.306  1.00  0.00           H
ATOM   2377 3HG2 THR A 304     -25.686  31.022   4.982  1.00  0.00           H
ATOM   2378  N   ILE A 305     -30.231  29.648   2.561  1.00  0.00           N
ATOM   2379  CA  ILE A 305     -31.463  28.893   2.470  1.00  0.00           C
ATOM   2380  C   ILE A 305     -31.214  27.397   2.143  1.00  0.00           C
ATOM   2381  O   ILE A 305     -31.704  26.495   2.786  1.00  0.00           O
ATOM   2382  CB  ILE A 305     -32.290  29.502   1.363  1.00  0.00           C
ATOM   2383  CG1 ILE A 305     -33.057  30.824   1.776  1.00  0.00           C
ATOM   2384  CG2 ILE A 305     -33.299  28.497   0.667  1.00  0.00           C
ATOM   2385  CD  ILE A 305     -34.173  30.505   2.671  1.00  0.00           C
ATOM   2386  HN  ILE A 305     -30.169  30.548   2.137  1.00  0.00           H
ATOM   2387  HA  ILE A 305     -32.008  28.944   3.401  1.00  0.00           H
ATOM   2388  HB  ILE A 305     -31.483  29.769   0.647  1.00  0.00           H
ATOM   2389 1HG1 ILE A 305     -33.414  31.310   0.842  1.00  0.00           H
ATOM   2390 2HG1 ILE A 305     -32.387  31.588   2.226  1.00  0.00           H
ATOM   2391 1HG2 ILE A 305     -33.694  27.871   1.497  1.00  0.00           H
ATOM   2392 2HG2 ILE A 305     -32.703  27.877  -0.035  1.00  0.00           H
ATOM   2393 3HG2 ILE A 305     -34.082  29.086   0.141  1.00  0.00           H
ATOM   2394  HD1 ILE A 305     -33.860  29.728   3.400  1.00  0.00           H
ATOM   2395  HD2 ILE A 305     -35.091  30.090   2.201  1.00  0.00           H
ATOM   2396  HD3 ILE A 305     -34.605  31.431   3.106  1.00  0.00           H
ATOM   2397  N   THR A 306     -30.378  27.179   1.135  1.00  0.00           N
ATOM   2398  CA  THR A 306     -29.960  25.851   0.724  1.00  0.00           C
ATOM   2399  C   THR A 306     -29.174  25.023   1.727  1.00  0.00           C
ATOM   2400  O   THR A 306     -29.345  23.833   1.902  1.00  0.00           O
ATOM   2401  CB  THR A 306     -29.232  25.838  -0.643  1.00  0.00           C
ATOM   2402  CG2 THR A 306     -29.205  24.435  -1.326  1.00  0.00           C
ATOM   2403  OG1 THR A 306     -29.824  26.649  -1.589  1.00  0.00           O
ATOM   2404  HN  THR A 306     -30.019  27.935   0.593  1.00  0.00           H
ATOM   2405  HA  THR A 306     -30.838  25.266   0.492  1.00  0.00           H
ATOM   2406  HB  THR A 306     -28.164  26.141  -0.616  1.00  0.00           H
ATOM   2407  HG1 THR A 306     -29.427  27.513  -1.457  1.00  0.00           H
ATOM   2408 1HG2 THR A 306     -28.390  23.823  -0.885  1.00  0.00           H
ATOM   2409 2HG2 THR A 306     -29.148  24.608  -2.422  1.00  0.00           H
ATOM   2410 3HG2 THR A 306     -30.150  23.912  -1.065  1.00  0.00           H
ATOM   2411  N   TRP A 307     -28.282  25.731   2.497  1.00  0.00           N
ATOM   2412  CA  TRP A 307     -27.498  25.168   3.546  1.00  0.00           C
ATOM   2413  C   TRP A 307     -28.279  24.698   4.826  1.00  0.00           C
ATOM   2414  O   TRP A 307     -28.064  23.618   5.289  1.00  0.00           O
ATOM   2415  CB  TRP A 307     -26.328  26.101   4.017  1.00  0.00           C
ATOM   2416  CG  TRP A 307     -25.452  26.487   2.952  1.00  0.00           C
ATOM   2417  CD1 TRP A 307     -25.084  25.739   1.869  1.00  0.00           C
ATOM   2418  CD2 TRP A 307     -24.531  27.563   3.037  1.00  0.00           C
ATOM   2419  CE2 TRP A 307     -23.656  27.457   1.951  1.00  0.00           C
ATOM   2420  CE3 TRP A 307     -24.407  28.566   3.967  1.00  0.00           C
ATOM   2421  NE1 TRP A 307     -23.989  26.318   1.244  1.00  0.00           N
ATOM   2422  CZ2 TRP A 307     -22.651  28.366   1.690  1.00  0.00           C
ATOM   2423  CZ3 TRP A 307     -23.399  29.571   3.696  1.00  0.00           C
ATOM   2424  CH2 TRP A 307     -22.577  29.468   2.498  1.00  0.00           C
ATOM   2425  HN  TRP A 307     -28.217  26.721   2.395  1.00  0.00           H
ATOM   2426  HA  TRP A 307     -27.113  24.288   3.053  1.00  0.00           H
ATOM   2427  HB1 TRP A 307     -25.595  25.717   4.759  1.00  0.00           H
ATOM   2428  HB2 TRP A 307     -26.775  27.049   4.387  1.00  0.00           H
ATOM   2429  HD1 TRP A 307     -25.530  24.778   1.664  1.00  0.00           H
ATOM   2430  HE1 TRP A 307     -23.642  25.980   0.396  1.00  0.00           H
ATOM   2431  HE3 TRP A 307     -25.051  28.674   4.827  1.00  0.00           H
ATOM   2432  HZ2 TRP A 307     -22.063  28.331   0.785  1.00  0.00           H
ATOM   2433  HZ3 TRP A 307     -23.379  30.411   4.374  1.00  0.00           H
ATOM   2434  HH2 TRP A 307     -21.937  30.309   2.273  1.00  0.00           H
ATOM   2435  N   PHE A 308     -29.240  25.457   5.246  1.00  0.00           N
ATOM   2436  CA  PHE A 308     -30.336  25.023   6.118  1.00  0.00           C
ATOM   2437  C   PHE A 308     -31.082  23.786   5.597  1.00  0.00           C
ATOM   2438  O   PHE A 308     -31.267  22.797   6.266  1.00  0.00           O
ATOM   2439  CB  PHE A 308     -31.141  26.187   6.619  1.00  0.00           C
ATOM   2440  CG  PHE A 308     -32.328  25.765   7.494  1.00  0.00           C
ATOM   2441  CD1 PHE A 308     -33.640  26.182   7.246  1.00  0.00           C
ATOM   2442  CD2 PHE A 308     -32.048  25.137   8.710  1.00  0.00           C
ATOM   2443  CE1 PHE A 308     -34.699  25.909   8.145  1.00  0.00           C
ATOM   2444  CE2 PHE A 308     -33.005  24.960   9.690  1.00  0.00           C
ATOM   2445  CZ  PHE A 308     -34.302  25.452   9.393  1.00  0.00           C
ATOM   2446  HN  PHE A 308     -29.374  26.421   5.030  1.00  0.00           H
ATOM   2447  HA  PHE A 308     -29.933  24.562   7.007  1.00  0.00           H
ATOM   2448  HB1 PHE A 308     -31.526  26.789   5.768  1.00  0.00           H
ATOM   2449  HB2 PHE A 308     -30.496  26.812   7.274  1.00  0.00           H
ATOM   2450  HD1 PHE A 308     -33.839  26.791   6.377  1.00  0.00           H
ATOM   2451  HD2 PHE A 308     -31.011  24.913   8.912  1.00  0.00           H
ATOM   2452  HE1 PHE A 308     -35.771  26.033   8.097  1.00  0.00           H
ATOM   2453  HE2 PHE A 308     -32.743  24.428  10.592  1.00  0.00           H
ATOM   2454  HZ  PHE A 308     -35.009  25.333  10.200  1.00  0.00           H
ATOM   2455  N   LEU A 309     -31.503  23.770   4.378  1.00  0.00           N
ATOM   2456  CA  LEU A 309     -32.071  22.545   3.793  1.00  0.00           C
ATOM   2457  C   LEU A 309     -31.108  21.362   3.738  1.00  0.00           C
ATOM   2458  O   LEU A 309     -31.496  20.247   4.160  1.00  0.00           O
ATOM   2459  CB  LEU A 309     -32.536  22.859   2.320  1.00  0.00           C
ATOM   2460  CG  LEU A 309     -33.100  21.722   1.484  1.00  0.00           C
ATOM   2461  CD1 LEU A 309     -34.508  21.193   1.940  1.00  0.00           C
ATOM   2462  CD2 LEU A 309     -33.155  22.177   0.021  1.00  0.00           C
ATOM   2463  HN  LEU A 309     -31.499  24.558   3.768  1.00  0.00           H
ATOM   2464  HA  LEU A 309     -32.923  22.196   4.358  1.00  0.00           H
ATOM   2465  HB1 LEU A 309     -31.621  23.162   1.768  1.00  0.00           H
ATOM   2466  HB2 LEU A 309     -33.206  23.736   2.448  1.00  0.00           H
ATOM   2467  HG  LEU A 309     -32.387  20.890   1.670  1.00  0.00           H
ATOM   2468 1HD1 LEU A 309     -34.893  20.399   1.264  1.00  0.00           H
ATOM   2469 2HD1 LEU A 309     -35.231  22.027   1.819  1.00  0.00           H
ATOM   2470 3HD1 LEU A 309     -34.556  20.836   2.990  1.00  0.00           H
ATOM   2471 1HD2 LEU A 309     -32.175  22.539  -0.357  1.00  0.00           H
ATOM   2472 2HD2 LEU A 309     -33.882  23.010  -0.097  1.00  0.00           H
ATOM   2473 3HD2 LEU A 309     -33.531  21.311  -0.564  1.00  0.00           H
ATOM   2474  N   ALA A 310     -29.897  21.547   3.292  1.00  0.00           N
ATOM   2475  CA  ALA A 310     -28.784  20.587   3.260  1.00  0.00           C
ATOM   2476  C   ALA A 310     -28.496  19.955   4.631  1.00  0.00           C
ATOM   2477  O   ALA A 310     -28.405  18.751   4.797  1.00  0.00           O
ATOM   2478  CB  ALA A 310     -27.547  21.216   2.591  1.00  0.00           C
ATOM   2479  HN  ALA A 310     -29.742  22.466   2.941  1.00  0.00           H
ATOM   2480  HA  ALA A 310     -29.017  19.704   2.683  1.00  0.00           H
ATOM   2481  HB1 ALA A 310     -27.753  21.493   1.535  1.00  0.00           H
ATOM   2482  HB2 ALA A 310     -26.657  20.555   2.663  1.00  0.00           H
ATOM   2483  HB3 ALA A 310     -27.223  22.062   3.234  1.00  0.00           H
ATOM   2484  N   ALA A 311     -28.344  20.754   5.693  1.00  0.00           N
ATOM   2485  CA  ALA A 311     -28.164  20.257   7.025  1.00  0.00           C
ATOM   2486  C   ALA A 311     -29.404  19.530   7.629  1.00  0.00           C
ATOM   2487  O   ALA A 311     -29.317  18.467   8.273  1.00  0.00           O
ATOM   2488  CB  ALA A 311     -27.934  21.455   7.870  1.00  0.00           C
ATOM   2489  HN  ALA A 311     -28.350  21.749   5.620  1.00  0.00           H
ATOM   2490  HA  ALA A 311     -27.326  19.633   7.299  1.00  0.00           H
ATOM   2491  HB1 ALA A 311     -26.974  21.937   7.589  1.00  0.00           H
ATOM   2492  HB2 ALA A 311     -27.965  21.161   8.942  1.00  0.00           H
ATOM   2493  HB3 ALA A 311     -28.715  22.244   7.826  1.00  0.00           H
ATOM   2494  N   GLY A 312     -30.643  20.132   7.315  1.00  0.00           N
ATOM   2495  CA  GLY A 312     -31.864  19.596   7.955  1.00  0.00           C
ATOM   2496  C   GLY A 312     -32.329  18.239   7.411  1.00  0.00           C
ATOM   2497  O   GLY A 312     -33.129  17.535   7.983  1.00  0.00           O
ATOM   2498  HN  GLY A 312     -30.723  20.915   6.702  1.00  0.00           H
ATOM   2499  HA1 GLY A 312     -32.670  20.291   7.776  1.00  0.00           H
ATOM   2500  HA2 GLY A 312     -31.766  19.283   8.985  1.00  0.00           H
ATOM   2501  N   ARG A 313     -31.863  17.842   6.182  1.00  0.00           N
ATOM   2502  CA  ARG A 313     -32.087  16.502   5.698  1.00  0.00           C
ATOM   2503  C   ARG A 313     -30.720  15.721   5.809  1.00  0.00           C
ATOM   2504  O   ARG A 313     -30.608  14.765   5.004  1.00  0.00           O
ATOM   2505  CB  ARG A 313     -32.718  16.558   4.265  1.00  0.00           C
ATOM   2506  CG  ARG A 313     -34.097  17.309   4.204  1.00  0.00           C
ATOM   2507  CD  ARG A 313     -35.217  16.810   5.181  1.00  0.00           C
ATOM   2508  NE  ARG A 313     -36.291  17.800   5.038  1.00  0.00           N
ATOM   2509  CZ  ARG A 313     -37.420  17.889   5.756  1.00  0.00           C
ATOM   2510  NH1 ARG A 313     -37.766  17.016   6.682  1.00  0.00           N
ATOM   2511  NH2 ARG A 313     -38.217  18.898   5.473  1.00  0.00           N
ATOM   2512  HN  ARG A 313     -31.435  18.492   5.560  1.00  0.00           H
ATOM   2513  HA  ARG A 313     -32.838  16.047   6.326  1.00  0.00           H
ATOM   2514  HB1 ARG A 313     -32.817  15.542   3.830  1.00  0.00           H
ATOM   2515  HB2 ARG A 313     -32.077  17.107   3.541  1.00  0.00           H
ATOM   2516  HG1 ARG A 313     -34.389  17.299   3.132  1.00  0.00           H
ATOM   2517  HG2 ARG A 313     -34.013  18.390   4.447  1.00  0.00           H
ATOM   2518  HD1 ARG A 313     -34.814  16.869   6.216  1.00  0.00           H
ATOM   2519  HD2 ARG A 313     -35.632  15.804   4.954  1.00  0.00           H
ATOM   2520  HE  ARG A 313     -36.420  18.370   4.226  1.00  0.00           H
ATOM   2521 1HH1 ARG A 313     -38.510  17.387   7.237  1.00  0.00           H
ATOM   2522 2HH1 ARG A 313     -37.119  16.280   6.881  1.00  0.00           H
ATOM   2523 1HH2 ARG A 313     -38.148  19.246   4.539  1.00  0.00           H
ATOM   2524 2HH2 ARG A 313     -39.093  18.948   5.954  1.00  0.00           H
ATOM   2525  N   LYS A 314     -29.878  16.095   6.788  1.00  0.00           N
ATOM   2526  CA  LYS A 314     -28.943  15.202   7.332  1.00  0.00           C
ATOM   2527  C   LYS A 314     -27.845  14.747   6.397  1.00  0.00           C
ATOM   2528  O   LYS A 314     -27.192  13.687   6.591  1.00  0.00           O
ATOM   2529  CB  LYS A 314     -29.596  13.887   7.976  1.00  0.00           C
ATOM   2530  CG  LYS A 314     -30.690  14.113   9.046  1.00  0.00           C
ATOM   2531  CD  LYS A 314     -30.912  12.872   9.910  1.00  0.00           C
ATOM   2532  CE  LYS A 314     -31.664  11.750   9.256  1.00  0.00           C
ATOM   2533  NZ  LYS A 314     -32.131  10.721  10.169  1.00  0.00           N
ATOM   2534  HN  LYS A 314     -30.141  16.929   7.265  1.00  0.00           H
ATOM   2535  HA  LYS A 314     -28.374  15.788   8.038  1.00  0.00           H
ATOM   2536  HB1 LYS A 314     -28.852  13.224   8.470  1.00  0.00           H
ATOM   2537  HB2 LYS A 314     -30.073  13.222   7.226  1.00  0.00           H
ATOM   2538  HG1 LYS A 314     -31.626  14.419   8.532  1.00  0.00           H
ATOM   2539  HG2 LYS A 314     -30.389  14.989   9.661  1.00  0.00           H
ATOM   2540  HD1 LYS A 314     -31.581  13.083  10.772  1.00  0.00           H
ATOM   2541  HD2 LYS A 314     -29.986  12.547  10.432  1.00  0.00           H
ATOM   2542  HE1 LYS A 314     -31.052  11.190   8.516  1.00  0.00           H
ATOM   2543  HE2 LYS A 314     -32.631  12.109   8.842  1.00  0.00           H
ATOM   2544  HZ1 LYS A 314     -32.870  11.081  10.806  1.00  0.00           H
ATOM   2545  HZ2 LYS A 314     -31.281  10.382  10.663  1.00  0.00           H
ATOM   2546  HZ3 LYS A 314     -32.580   9.988   9.583  1.00  0.00           H
ATOM   2547  N   TRP A 315     -27.536  15.615   5.389  1.00  0.00           N
ATOM   2548  CA  TRP A 315     -26.392  15.495   4.449  1.00  0.00           C
ATOM   2549  C   TRP A 315     -26.455  14.425   3.387  1.00  0.00           C
ATOM   2550  O   TRP A 315     -26.552  13.237   3.621  1.00  0.00           O
ATOM   2551  CB  TRP A 315     -25.007  15.374   5.174  1.00  0.00           C
ATOM   2552  CG  TRP A 315     -23.849  15.361   4.261  1.00  0.00           C
ATOM   2553  CD1 TRP A 315     -23.083  16.480   3.983  1.00  0.00           C
ATOM   2554  CD2 TRP A 315     -23.223  14.214   3.725  1.00  0.00           C
ATOM   2555  CE2 TRP A 315     -22.057  14.601   3.138  1.00  0.00           C
ATOM   2556  CE3 TRP A 315     -23.590  12.890   3.669  1.00  0.00           C
ATOM   2557  NE1 TRP A 315     -21.968  16.017   3.290  1.00  0.00           N
ATOM   2558  CZ2 TRP A 315     -21.173  13.696   2.566  1.00  0.00           C
ATOM   2559  CZ3 TRP A 315     -22.711  11.890   3.158  1.00  0.00           C
ATOM   2560  CH2 TRP A 315     -21.505  12.361   2.609  1.00  0.00           C
ATOM   2561  HN  TRP A 315     -28.141  16.400   5.273  1.00  0.00           H
ATOM   2562  HA  TRP A 315     -26.332  16.455   3.956  1.00  0.00           H
ATOM   2563  HB1 TRP A 315     -24.935  14.475   5.824  1.00  0.00           H
ATOM   2564  HB2 TRP A 315     -24.989  16.228   5.883  1.00  0.00           H
ATOM   2565  HD1 TRP A 315     -23.248  17.471   4.377  1.00  0.00           H
ATOM   2566  HE1 TRP A 315     -21.369  16.606   2.792  1.00  0.00           H
ATOM   2567  HE3 TRP A 315     -24.459  12.493   4.174  1.00  0.00           H
ATOM   2568  HZ2 TRP A 315     -20.244  14.057   2.150  1.00  0.00           H
ATOM   2569  HZ3 TRP A 315     -22.988  10.850   3.065  1.00  0.00           H
ATOM   2570  HH2 TRP A 315     -20.865  11.618   2.156  1.00  0.00           H
ATOM   2571  N   SER A 316     -26.267  14.810   2.148  1.00  0.00           N
ATOM   2572  CA  SER A 316     -26.111  13.932   1.099  1.00  0.00           C
ATOM   2573  C   SER A 316     -24.807  14.175   0.423  1.00  0.00           C
ATOM   2574  O   SER A 316     -24.270  15.302   0.490  1.00  0.00           O
ATOM   2575  CB  SER A 316     -27.286  13.882   0.040  1.00  0.00           C
ATOM   2576  OG  SER A 316     -27.189  12.878  -0.973  1.00  0.00           O
ATOM   2577  HN  SER A 316     -26.313  15.793   1.993  1.00  0.00           H
ATOM   2578  HA  SER A 316     -25.986  12.927   1.477  1.00  0.00           H
ATOM   2579  HB1 SER A 316     -27.409  14.819  -0.544  1.00  0.00           H
ATOM   2580  HB2 SER A 316     -28.205  13.673   0.628  1.00  0.00           H
ATOM   2581  HG1 SER A 316     -27.391  12.063  -0.507  1.00  0.00           H
ATOM   2582  N   CYS A 317     -24.243  13.087  -0.251  1.00  0.00           N
ATOM   2583  CA  CYS A 317     -22.907  13.253  -0.824  1.00  0.00           C
ATOM   2584  C   CYS A 317     -23.025  13.757  -2.268  1.00  0.00           C
ATOM   2585  O   CYS A 317     -22.158  14.448  -2.739  1.00  0.00           O
ATOM   2586  CB  CYS A 317     -22.037  11.937  -0.831  1.00  0.00           C
ATOM   2587  SG  CYS A 317     -20.206  12.225  -1.101  1.00  0.00           S
ATOM   2588  HN  CYS A 317     -24.688  12.204  -0.379  1.00  0.00           H
ATOM   2589  HA  CYS A 317     -22.350  13.983  -0.255  1.00  0.00           H
ATOM   2590  HB1 CYS A 317     -22.499  11.168  -1.487  1.00  0.00           H
ATOM   2591  HB2 CYS A 317     -22.096  11.522   0.198  1.00  0.00           H
ATOM   2592  HG1 CYS A 317     -20.341  11.685  -2.303  1.00  0.00           H
ATOM   2593  N   GLU A 318     -24.268  13.634  -2.853  1.00  0.00           N
ATOM   2594  CA  GLU A 318     -24.660  14.318  -4.054  1.00  0.00           C
ATOM   2595  C   GLU A 318     -25.252  15.636  -3.622  1.00  0.00           C
ATOM   2596  O   GLU A 318     -26.393  15.695  -3.106  1.00  0.00           O
ATOM   2597  CB  GLU A 318     -25.580  13.543  -4.914  1.00  0.00           C
ATOM   2598  CG  GLU A 318     -25.015  12.135  -5.336  1.00  0.00           C
ATOM   2599  CD  GLU A 318     -26.127  11.401  -6.154  1.00  0.00           C
ATOM   2600  OE1 GLU A 318     -26.125  11.453  -7.427  1.00  0.00           O
ATOM   2601  OE2 GLU A 318     -27.078  10.849  -5.503  1.00  0.00           O
ATOM   2602  HN  GLU A 318     -24.950  12.949  -2.610  1.00  0.00           H
ATOM   2603  HA  GLU A 318     -23.790  14.553  -4.650  1.00  0.00           H
ATOM   2604  HB1 GLU A 318     -25.754  13.984  -5.919  1.00  0.00           H
ATOM   2605  HB2 GLU A 318     -26.575  13.450  -4.431  1.00  0.00           H
ATOM   2606  HG1 GLU A 318     -24.808  11.571  -4.402  1.00  0.00           H
ATOM   2607  HG2 GLU A 318     -24.073  12.327  -5.892  1.00  0.00           H
ATOM   2608  N   ALA A 319     -24.450  16.664  -3.891  1.00  0.00           N
ATOM   2609  CA  ALA A 319     -24.801  18.052  -3.449  1.00  0.00           C
ATOM   2610  C   ALA A 319     -26.235  18.560  -3.738  1.00  0.00           C
ATOM   2611  O   ALA A 319     -26.746  18.399  -4.840  1.00  0.00           O
ATOM   2612  CB  ALA A 319     -23.714  19.051  -3.927  1.00  0.00           C
ATOM   2613  HN  ALA A 319     -23.563  16.559  -4.334  1.00  0.00           H
ATOM   2614  HA  ALA A 319     -24.760  17.891  -2.382  1.00  0.00           H
ATOM   2615  HB1 ALA A 319     -22.669  18.772  -3.671  1.00  0.00           H
ATOM   2616  HB2 ALA A 319     -23.899  20.059  -3.499  1.00  0.00           H
ATOM   2617  HB3 ALA A 319     -23.903  19.116  -5.019  1.00  0.00           H
ATOM   2618  N   ILE A 320     -26.805  19.260  -2.802  1.00  0.00           N
ATOM   2619  CA  ILE A 320     -28.202  19.794  -2.961  1.00  0.00           C
ATOM   2620  C   ILE A 320     -28.265  21.023  -3.859  1.00  0.00           C
ATOM   2621  O   ILE A 320     -27.617  21.998  -3.505  1.00  0.00           O
ATOM   2622  CB  ILE A 320     -28.888  20.198  -1.600  1.00  0.00           C
ATOM   2623  CG1 ILE A 320     -28.918  19.007  -0.643  1.00  0.00           C
ATOM   2624  CG2 ILE A 320     -30.337  20.691  -1.905  1.00  0.00           C
ATOM   2625  CD  ILE A 320     -29.410  17.701  -1.221  1.00  0.00           C
ATOM   2626  HN  ILE A 320     -26.306  19.647  -2.031  1.00  0.00           H
ATOM   2627  HA  ILE A 320     -28.815  19.059  -3.462  1.00  0.00           H
ATOM   2628  HB  ILE A 320     -28.321  20.972  -1.039  1.00  0.00           H
ATOM   2629 1HG1 ILE A 320     -29.537  19.343   0.215  1.00  0.00           H
ATOM   2630 2HG1 ILE A 320     -27.893  18.962  -0.215  1.00  0.00           H
ATOM   2631 1HG2 ILE A 320     -30.290  21.667  -2.433  1.00  0.00           H
ATOM   2632 2HG2 ILE A 320     -30.904  20.791  -0.954  1.00  0.00           H
ATOM   2633 3HG2 ILE A 320     -30.996  20.002  -2.476  1.00  0.00           H
ATOM   2634  HD1 ILE A 320     -29.279  16.959  -0.405  1.00  0.00           H
ATOM   2635  HD2 ILE A 320     -28.812  17.448  -2.124  1.00  0.00           H
ATOM   2636  HD3 ILE A 320     -30.473  17.665  -1.543  1.00  0.00           H
ATOM   2637  N   GLU A 321     -29.091  21.073  -4.964  1.00  0.00           N
ATOM   2638  CA  GLU A 321     -29.234  22.112  -5.942  1.00  0.00           C
ATOM   2639  C   GLU A 321     -30.619  22.310  -6.399  1.00  0.00           C
ATOM   2640  O   GLU A 321     -31.411  21.347  -6.458  1.00  0.00           O
ATOM   2641  CB  GLU A 321     -28.309  21.883  -7.167  1.00  0.00           C
ATOM   2642  CG  GLU A 321     -26.847  21.586  -6.811  1.00  0.00           C
ATOM   2643  CD  GLU A 321     -25.915  22.036  -7.866  1.00  0.00           C
ATOM   2644  OE1 GLU A 321     -25.152  22.985  -7.578  1.00  0.00           O
ATOM   2645  OE2 GLU A 321     -25.857  21.499  -8.991  1.00  0.00           O
ATOM   2646  HN  GLU A 321     -29.748  20.341  -5.126  1.00  0.00           H
ATOM   2647  HA  GLU A 321     -28.980  23.074  -5.524  1.00  0.00           H
ATOM   2648  HB1 GLU A 321     -28.407  22.775  -7.821  1.00  0.00           H
ATOM   2649  HB2 GLU A 321     -28.523  20.998  -7.803  1.00  0.00           H
ATOM   2650  HG1 GLU A 321     -26.554  20.531  -6.618  1.00  0.00           H
ATOM   2651  HG2 GLU A 321     -26.594  22.129  -5.875  1.00  0.00           H
ATOM   2652  N   GLN A 322     -30.903  23.495  -7.014  1.00  0.00           N
ATOM   2653  CA  GLN A 322     -32.218  23.783  -7.476  1.00  0.00           C
ATOM   2654  C   GLN A 322     -32.031  24.253  -8.916  1.00  0.00           C
ATOM   2655  O   GLN A 322     -31.335  25.262  -9.175  1.00  0.00           O
ATOM   2656  CB  GLN A 322     -32.888  24.894  -6.641  1.00  0.00           C
ATOM   2657  CG  GLN A 322     -34.258  25.334  -7.143  1.00  0.00           C
ATOM   2658  CD  GLN A 322     -35.166  24.138  -7.402  1.00  0.00           C
ATOM   2659  NE2 GLN A 322     -36.070  23.889  -6.485  1.00  0.00           N
ATOM   2660  OE1 GLN A 322     -35.067  23.557  -8.481  1.00  0.00           O
ATOM   2661  HN  GLN A 322     -30.296  24.275  -7.147  1.00  0.00           H
ATOM   2662  HA  GLN A 322     -32.830  22.895  -7.536  1.00  0.00           H
ATOM   2663  HB1 GLN A 322     -32.224  25.785  -6.622  1.00  0.00           H
ATOM   2664  HB2 GLN A 322     -33.061  24.506  -5.614  1.00  0.00           H
ATOM   2665  HG1 GLN A 322     -34.165  25.943  -8.067  1.00  0.00           H
ATOM   2666  HG2 GLN A 322     -34.671  26.011  -6.365  1.00  0.00           H
ATOM   2667 1HE2 GLN A 322     -36.780  23.196  -6.613  1.00  0.00           H
ATOM   2668 2HE2 GLN A 322     -35.937  24.260  -5.566  1.00  0.00           H
ATOM   2669  N   LYS A 323     -32.584  23.546  -9.976  1.00  0.00           N
ATOM   2670  CA  LYS A 323     -32.405  23.865 -11.395  1.00  0.00           C
ATOM   2671  C   LYS A 323     -33.720  24.363 -11.970  1.00  0.00           C
ATOM   2672  O   LYS A 323     -33.897  24.580 -13.185  1.00  0.00           O
ATOM   2673  CB  LYS A 323     -31.993  22.574 -12.216  1.00  0.00           C
ATOM   2674  CG  LYS A 323     -30.843  21.748 -11.626  1.00  0.00           C
ATOM   2675  CD  LYS A 323     -29.596  22.606 -11.312  1.00  0.00           C
ATOM   2676  CE  LYS A 323     -28.349  21.899 -10.746  1.00  0.00           C
ATOM   2677  NZ  LYS A 323     -27.306  22.817 -10.598  1.00  0.00           N
ATOM   2678  HN  LYS A 323     -33.193  22.764  -9.866  1.00  0.00           H
ATOM   2679  HA  LYS A 323     -31.628  24.611 -11.472  1.00  0.00           H
ATOM   2680  HB1 LYS A 323     -31.713  22.866 -13.250  1.00  0.00           H
ATOM   2681  HB2 LYS A 323     -32.810  21.834 -12.363  1.00  0.00           H
ATOM   2682  HG1 LYS A 323     -30.618  20.976 -12.393  1.00  0.00           H
ATOM   2683  HG2 LYS A 323     -31.294  21.225 -10.756  1.00  0.00           H
ATOM   2684  HD1 LYS A 323     -29.945  23.484 -10.726  1.00  0.00           H
ATOM   2685  HD2 LYS A 323     -29.306  22.930 -12.334  1.00  0.00           H
ATOM   2686  HE1 LYS A 323     -27.971  21.069 -11.380  1.00  0.00           H
ATOM   2687  HE2 LYS A 323     -28.599  21.431  -9.770  1.00  0.00           H
ATOM   2688  HZ1 LYS A 323     -26.698  22.397  -9.866  1.00  0.00           H
ATOM   2689  HZ2 LYS A 323     -27.691  23.709 -10.229  1.00  0.00           H
ATOM   2690  HZ3 LYS A 323     -26.749  23.056 -11.443  1.00  0.00           H
ATOM   2691  N   ALA A 324     -34.793  24.541 -11.160  1.00  0.00           N
ATOM   2692  CA  ALA A 324     -36.067  25.061 -11.597  1.00  0.00           C
ATOM   2693  C   ALA A 324     -35.963  26.449 -12.238  1.00  0.00           C
ATOM   2694  O   ALA A 324     -35.160  27.330 -11.937  1.00  0.00           O
ATOM   2695  CB  ALA A 324     -37.131  25.140 -10.558  1.00  0.00           C
ATOM   2696  HN  ALA A 324     -34.545  24.335 -10.217  1.00  0.00           H
ATOM   2697  HA  ALA A 324     -36.418  24.366 -12.345  1.00  0.00           H
ATOM   2698  HB1 ALA A 324     -37.144  24.161 -10.034  1.00  0.00           H
ATOM   2699  HB2 ALA A 324     -38.176  25.381 -10.847  1.00  0.00           H
ATOM   2700  HB3 ALA A 324     -36.870  25.784  -9.691  1.00  0.00           H
ATOM   2701  N   VAL A 325     -36.765  26.650 -13.267  1.00  0.00           N
ATOM   2702  CA  VAL A 325     -36.920  27.850 -13.964  1.00  0.00           C
ATOM   2703  C   VAL A 325     -37.458  28.919 -13.155  1.00  0.00           C
ATOM   2704  O   VAL A 325     -36.968  30.062 -13.209  1.00  0.00           O
ATOM   2705  CB  VAL A 325     -37.765  27.580 -15.218  1.00  0.00           C
ATOM   2706  CG1 VAL A 325     -38.215  28.873 -15.971  1.00  0.00           C
ATOM   2707  CG2 VAL A 325     -36.924  26.693 -16.179  1.00  0.00           C
ATOM   2708  HN  VAL A 325     -37.432  25.935 -13.461  1.00  0.00           H
ATOM   2709  HA  VAL A 325     -35.961  28.266 -14.236  1.00  0.00           H
ATOM   2710  HB  VAL A 325     -38.622  26.962 -14.876  1.00  0.00           H
ATOM   2711 1HG1 VAL A 325     -39.010  29.346 -15.356  1.00  0.00           H
ATOM   2712 2HG1 VAL A 325     -38.521  28.642 -17.014  1.00  0.00           H
ATOM   2713 3HG1 VAL A 325     -37.293  29.492 -15.947  1.00  0.00           H
ATOM   2714 1HG2 VAL A 325     -36.982  25.606 -15.959  1.00  0.00           H
ATOM   2715 2HG2 VAL A 325     -35.920  27.151 -16.313  1.00  0.00           H
ATOM   2716 3HG2 VAL A 325     -37.455  26.816 -17.147  1.00  0.00           H
ATOM   2717  N   TRP A 326     -38.550  28.589 -12.451  1.00  0.00           N
ATOM   2718  CA  TRP A 326     -39.294  29.533 -11.614  1.00  0.00           C
ATOM   2719  C   TRP A 326     -38.410  30.129 -10.640  1.00  0.00           C
ATOM   2720  O   TRP A 326     -38.346  31.343 -10.439  1.00  0.00           O
ATOM   2721  CB  TRP A 326     -40.452  28.821 -10.863  1.00  0.00           C
ATOM   2722  CG  TRP A 326     -40.205  27.950  -9.684  1.00  0.00           C
ATOM   2723  CD1 TRP A 326     -40.150  26.611  -9.641  1.00  0.00           C
ATOM   2724  CD2 TRP A 326     -39.963  28.372  -8.329  1.00  0.00           C
ATOM   2725  CE2 TRP A 326     -39.662  27.206  -7.568  1.00  0.00           C
ATOM   2726  CE3 TRP A 326     -39.829  29.635  -7.704  1.00  0.00           C
ATOM   2727  NE1 TRP A 326     -39.802  26.121  -8.421  1.00  0.00           N
ATOM   2728  CZ2 TRP A 326     -39.256  27.260  -6.198  1.00  0.00           C
ATOM   2729  CZ3 TRP A 326     -39.335  29.670  -6.458  1.00  0.00           C
ATOM   2730  CH2 TRP A 326     -38.983  28.581  -5.692  1.00  0.00           C
ATOM   2731  HN  TRP A 326     -39.040  27.753 -12.685  1.00  0.00           H
ATOM   2732  HA  TRP A 326     -39.769  30.229 -12.290  1.00  0.00           H
ATOM   2733  HB1 TRP A 326     -40.988  28.266 -11.662  1.00  0.00           H
ATOM   2734  HB2 TRP A 326     -41.188  29.561 -10.482  1.00  0.00           H
ATOM   2735  HD1 TRP A 326     -40.322  26.073 -10.562  1.00  0.00           H
ATOM   2736  HE1 TRP A 326     -39.686  25.165  -8.264  1.00  0.00           H
ATOM   2737  HE3 TRP A 326     -39.888  30.544  -8.286  1.00  0.00           H
ATOM   2738  HZ2 TRP A 326     -39.031  26.318  -5.721  1.00  0.00           H
ATOM   2739  HZ3 TRP A 326     -39.141  30.648  -6.047  1.00  0.00           H
ATOM   2740  HH2 TRP A 326     -38.550  28.728  -4.713  1.00  0.00           H
ATOM   2741  N   PHE A 327     -37.592  29.227  -9.942  1.00  0.00           N
ATOM   2742  CA  PHE A 327     -36.550  29.609  -9.055  1.00  0.00           C
ATOM   2743  C   PHE A 327     -35.535  30.641  -9.591  1.00  0.00           C
ATOM   2744  O   PHE A 327     -35.387  31.740  -9.004  1.00  0.00           O
ATOM   2745  CB  PHE A 327     -35.794  28.374  -8.593  1.00  0.00           C
ATOM   2746  CG  PHE A 327     -34.499  28.632  -7.801  1.00  0.00           C
ATOM   2747  CD1 PHE A 327     -33.225  28.640  -8.451  1.00  0.00           C
ATOM   2748  CD2 PHE A 327     -34.443  28.708  -6.403  1.00  0.00           C
ATOM   2749  CE1 PHE A 327     -32.024  28.913  -7.735  1.00  0.00           C
ATOM   2750  CE2 PHE A 327     -33.293  28.962  -5.721  1.00  0.00           C
ATOM   2751  CZ  PHE A 327     -32.083  29.015  -6.360  1.00  0.00           C
ATOM   2752  HN  PHE A 327     -37.627  28.284 -10.264  1.00  0.00           H
ATOM   2753  HA  PHE A 327     -37.097  30.097  -8.263  1.00  0.00           H
ATOM   2754  HB1 PHE A 327     -35.593  27.722  -9.470  1.00  0.00           H
ATOM   2755  HB2 PHE A 327     -36.503  27.928  -7.863  1.00  0.00           H
ATOM   2756  HD1 PHE A 327     -33.218  28.453  -9.515  1.00  0.00           H
ATOM   2757  HD2 PHE A 327     -35.392  28.643  -5.890  1.00  0.00           H
ATOM   2758  HE1 PHE A 327     -31.100  29.104  -8.260  1.00  0.00           H
ATOM   2759  HE2 PHE A 327     -33.259  28.974  -4.642  1.00  0.00           H
ATOM   2760  HZ  PHE A 327     -31.197  29.061  -5.745  1.00  0.00           H
HETATM 2761  N   HSD A 328     -34.902  30.411 -10.729  1.00  0.00           N
HETATM 2762  CA  HSD A 328     -34.058  31.351 -11.365  1.00  0.00           C
HETATM 2763  C   HSD A 328     -34.657  32.599 -11.839  1.00  0.00           C
HETATM 2764  O   HSD A 328     -34.086  33.664 -11.673  1.00  0.00           O
HETATM 2765  CB  HSD A 328     -33.199  30.772 -12.501  1.00  0.00           C
HETATM 2766  CG  HSD A 328     -32.130  29.861 -12.005  1.00  0.00           C
HETATM 2767  CD2 HSD A 328     -30.878  30.112 -11.657  1.00  0.00           C
HETATM 2768  ND1 HSD A 328     -32.228  28.478 -11.950  1.00  0.00           N
HETATM 2769  CE1 HSD A 328     -30.998  28.011 -11.561  1.00  0.00           C
HETATM 2770  NE2 HSD A 328     -30.146  28.968 -11.419  1.00  0.00           N
HETATM 2771  HN  HSD A 328     -35.028  29.596 -11.290  1.00  0.00           H
HETATM 2772  HA  HSD A 328     -33.342  31.665 -10.619  1.00  0.00           H
HETATM 2773  HB1 HSD A 328     -32.651  31.574 -13.041  1.00  0.00           H
HETATM 2774  HB2 HSD A 328     -33.771  30.235 -13.288  1.00  0.00           H
HETATM 2775  HD1 HSD A 328     -33.031  27.974 -12.268  1.00  0.00           H
HETATM 2776  HD2 HSD A 328     -30.331  31.044 -11.593  1.00  0.00           H
HETATM 2777  HE1 HSD A 328     -30.816  26.937 -11.550  1.00  0.00           H
ATOM   2778  N   ALA A 329     -35.857  32.586 -12.492  1.00  0.00           N
ATOM   2779  CA  ALA A 329     -36.597  33.812 -12.824  1.00  0.00           C
ATOM   2780  C   ALA A 329     -36.955  34.687 -11.628  1.00  0.00           C
ATOM   2781  O   ALA A 329     -36.768  35.870 -11.637  1.00  0.00           O
ATOM   2782  CB  ALA A 329     -37.816  33.294 -13.570  1.00  0.00           C
ATOM   2783  HN  ALA A 329     -36.353  31.739 -12.671  1.00  0.00           H
ATOM   2784  HA  ALA A 329     -36.025  34.450 -13.482  1.00  0.00           H
ATOM   2785  HB1 ALA A 329     -38.534  32.740 -12.929  1.00  0.00           H
ATOM   2786  HB2 ALA A 329     -37.442  32.815 -14.500  1.00  0.00           H
ATOM   2787  HB3 ALA A 329     -38.340  34.221 -13.888  1.00  0.00           H
ATOM   2788  N   VAL A 330     -37.322  34.070 -10.501  1.00  0.00           N
ATOM   2789  CA  VAL A 330     -37.553  34.831  -9.256  1.00  0.00           C
ATOM   2790  C   VAL A 330     -36.266  35.396  -8.679  1.00  0.00           C
ATOM   2791  O   VAL A 330     -36.187  36.600  -8.415  1.00  0.00           O
ATOM   2792  CB  VAL A 330     -38.363  34.050  -8.277  1.00  0.00           C
ATOM   2793  CG1 VAL A 330     -38.281  34.571  -6.871  1.00  0.00           C
ATOM   2794  CG2 VAL A 330     -39.853  33.975  -8.804  1.00  0.00           C
ATOM   2795  HN  VAL A 330     -37.496  33.094 -10.396  1.00  0.00           H
ATOM   2796  HA  VAL A 330     -38.181  35.672  -9.506  1.00  0.00           H
ATOM   2797  HB  VAL A 330     -38.063  32.980  -8.298  1.00  0.00           H
ATOM   2798 1HG1 VAL A 330     -39.047  34.039  -6.267  1.00  0.00           H
ATOM   2799 2HG1 VAL A 330     -38.664  35.614  -6.821  1.00  0.00           H
ATOM   2800 3HG1 VAL A 330     -37.268  34.458  -6.427  1.00  0.00           H
ATOM   2801 1HG2 VAL A 330     -40.238  35.009  -8.674  1.00  0.00           H
ATOM   2802 2HG2 VAL A 330     -40.449  33.246  -8.213  1.00  0.00           H
ATOM   2803 3HG2 VAL A 330     -39.848  33.685  -9.877  1.00  0.00           H
ATOM   2804  N   ALA A 331     -35.166  34.638  -8.502  1.00  0.00           N
ATOM   2805  CA  ALA A 331     -33.972  35.115  -7.883  1.00  0.00           C
ATOM   2806  C   ALA A 331     -33.107  36.123  -8.658  1.00  0.00           C
ATOM   2807  O   ALA A 331     -32.436  37.036  -8.142  1.00  0.00           O
ATOM   2808  CB  ALA A 331     -33.055  33.899  -7.573  1.00  0.00           C
ATOM   2809  HN  ALA A 331     -35.142  33.698  -8.835  1.00  0.00           H
ATOM   2810  HA  ALA A 331     -34.217  35.615  -6.958  1.00  0.00           H
ATOM   2811  HB1 ALA A 331     -32.121  34.021  -6.984  1.00  0.00           H
ATOM   2812  HB2 ALA A 331     -32.742  33.435  -8.533  1.00  0.00           H
ATOM   2813  HB3 ALA A 331     -33.695  33.168  -7.035  1.00  0.00           H
ATOM   2814  N   TRP A 332     -32.995  35.945 -10.020  1.00  0.00           N
ATOM   2815  CA  TRP A 332     -32.584  37.034 -10.861  1.00  0.00           C
ATOM   2816  C   TRP A 332     -33.563  38.242 -10.893  1.00  0.00           C
ATOM   2817  O   TRP A 332     -33.095  39.391 -10.800  1.00  0.00           O
ATOM   2818  CB  TRP A 332     -32.261  36.303 -12.314  1.00  0.00           C
ATOM   2819  CG  TRP A 332     -31.037  35.529 -12.396  1.00  0.00           C
ATOM   2820  CD1 TRP A 332     -31.064  34.141 -12.687  1.00  0.00           C
ATOM   2821  CD2 TRP A 332     -29.704  35.896 -12.416  1.00  0.00           C
ATOM   2822  CE2 TRP A 332     -28.909  34.775 -12.653  1.00  0.00           C
ATOM   2823  CE3 TRP A 332     -29.056  37.088 -12.177  1.00  0.00           C
ATOM   2824  NE1 TRP A 332     -29.731  33.740 -12.776  1.00  0.00           N
ATOM   2825  CZ2 TRP A 332     -27.535  34.885 -12.774  1.00  0.00           C
ATOM   2826  CZ3 TRP A 332     -27.688  37.131 -12.068  1.00  0.00           C
ATOM   2827  CH2 TRP A 332     -26.888  36.072 -12.465  1.00  0.00           C
ATOM   2828  HN  TRP A 332     -33.252  35.079 -10.442  1.00  0.00           H
ATOM   2829  HA  TRP A 332     -31.682  37.419 -10.408  1.00  0.00           H
ATOM   2830  HB1 TRP A 332     -32.088  37.113 -13.055  1.00  0.00           H
ATOM   2831  HB2 TRP A 332     -33.124  35.774 -12.771  1.00  0.00           H
ATOM   2832  HD1 TRP A 332     -31.968  33.585 -12.884  1.00  0.00           H
ATOM   2833  HE1 TRP A 332     -29.443  32.849 -13.049  1.00  0.00           H
ATOM   2834  HE3 TRP A 332     -29.524  38.042 -11.982  1.00  0.00           H
ATOM   2835  HZ2 TRP A 332     -26.955  34.092 -13.225  1.00  0.00           H
ATOM   2836  HZ3 TRP A 332     -27.122  37.931 -11.615  1.00  0.00           H
ATOM   2837  HH2 TRP A 332     -25.829  36.280 -12.408  1.00  0.00           H
ATOM   2838  N   GLY A 333     -34.909  38.032 -11.082  1.00  0.00           N
ATOM   2839  CA  GLY A 333     -35.953  39.038 -11.298  1.00  0.00           C
ATOM   2840  C   GLY A 333     -36.264  39.967 -10.220  1.00  0.00           C
ATOM   2841  O   GLY A 333     -36.576  41.139 -10.459  1.00  0.00           O
ATOM   2842  HN  GLY A 333     -35.286  37.115 -11.183  1.00  0.00           H
ATOM   2843  HA1 GLY A 333     -36.895  38.516 -11.372  1.00  0.00           H
ATOM   2844  HA2 GLY A 333     -35.589  39.650 -12.109  1.00  0.00           H
ATOM   2845  N   THR A 334     -36.248  39.445  -8.982  1.00  0.00           N
ATOM   2846  CA  THR A 334     -36.448  40.259  -7.748  1.00  0.00           C
ATOM   2847  C   THR A 334     -35.415  41.344  -7.496  1.00  0.00           C
ATOM   2848  O   THR A 334     -36.020  42.402  -7.383  1.00  0.00           O
ATOM   2849  CB  THR A 334     -36.805  39.558  -6.446  1.00  0.00           C
ATOM   2850  CG2 THR A 334     -38.219  38.976  -6.642  1.00  0.00           C
ATOM   2851  OG1 THR A 334     -35.922  38.535  -6.069  1.00  0.00           O
ATOM   2852  HN  THR A 334     -36.237  38.452  -8.898  1.00  0.00           H
ATOM   2853  HA  THR A 334     -37.347  40.834  -7.913  1.00  0.00           H
ATOM   2854  HB  THR A 334     -36.914  40.264  -5.594  1.00  0.00           H
ATOM   2855  HG1 THR A 334     -36.262  37.725  -6.458  1.00  0.00           H
ATOM   2856 1HG2 THR A 334     -38.549  38.469  -5.709  1.00  0.00           H
ATOM   2857 2HG2 THR A 334     -38.171  38.307  -7.528  1.00  0.00           H
ATOM   2858 3HG2 THR A 334     -38.870  39.856  -6.831  1.00  0.00           H
ATOM   2859  N   PRO A 335     -34.082  41.379  -7.438  1.00  0.00           N
ATOM   2860  CA  PRO A 335     -33.364  42.659  -7.430  1.00  0.00           C
ATOM   2861  C   PRO A 335     -33.321  43.391  -8.788  1.00  0.00           C
ATOM   2862  O   PRO A 335     -33.294  44.627  -8.694  1.00  0.00           O
ATOM   2863  CB  PRO A 335     -31.947  42.295  -7.152  1.00  0.00           C
ATOM   2864  CG  PRO A 335     -31.884  40.785  -7.476  1.00  0.00           C
ATOM   2865  CD  PRO A 335     -33.219  40.208  -7.283  1.00  0.00           C
ATOM   2866  HA  PRO A 335     -33.782  43.298  -6.666  1.00  0.00           H
ATOM   2867  HB1 PRO A 335     -31.628  42.394  -6.093  1.00  0.00           H
ATOM   2868  HB2 PRO A 335     -31.115  42.875  -7.607  1.00  0.00           H
ATOM   2869  HG1 PRO A 335     -31.585  40.699  -8.543  1.00  0.00           H
ATOM   2870  HG2 PRO A 335     -31.138  40.215  -6.882  1.00  0.00           H
ATOM   2871  HD1 PRO A 335     -33.475  39.456  -8.059  1.00  0.00           H
ATOM   2872  HD2 PRO A 335     -33.399  39.745  -6.290  1.00  0.00           H
ATOM   2873  N   GLY A 336     -33.383  42.727  -9.908  1.00  0.00           N
ATOM   2874  CA  GLY A 336     -33.496  43.471 -11.157  1.00  0.00           C
ATOM   2875  C   GLY A 336     -34.732  44.330 -11.307  1.00  0.00           C
ATOM   2876  O   GLY A 336     -34.692  45.425 -11.764  1.00  0.00           O
ATOM   2877  HN  GLY A 336     -33.508  41.737  -9.912  1.00  0.00           H
ATOM   2878  HA1 GLY A 336     -33.400  42.699 -11.907  1.00  0.00           H
ATOM   2879  HA2 GLY A 336     -32.655  44.143 -11.245  1.00  0.00           H
ATOM   2880  N   PHE A 337     -35.859  43.833 -10.899  1.00  0.00           N
ATOM   2881  CA  PHE A 337     -37.060  44.635 -10.852  1.00  0.00           C
ATOM   2882  C   PHE A 337     -37.020  45.696  -9.811  1.00  0.00           C
ATOM   2883  O   PHE A 337     -37.505  46.777 -10.049  1.00  0.00           O
ATOM   2884  CB  PHE A 337     -38.414  43.845 -10.784  1.00  0.00           C
ATOM   2885  CG  PHE A 337     -39.658  44.637 -10.642  1.00  0.00           C
ATOM   2886  CD1 PHE A 337     -40.025  45.417 -11.697  1.00  0.00           C
ATOM   2887  CD2 PHE A 337     -40.399  44.553  -9.507  1.00  0.00           C
ATOM   2888  CE1 PHE A 337     -41.153  46.259 -11.564  1.00  0.00           C
ATOM   2889  CE2 PHE A 337     -41.608  45.313  -9.325  1.00  0.00           C
ATOM   2890  CZ  PHE A 337     -42.019  46.047 -10.440  1.00  0.00           C
ATOM   2891  HN  PHE A 337     -35.878  42.920 -10.498  1.00  0.00           H
ATOM   2892  HA  PHE A 337     -37.117  45.089 -11.829  1.00  0.00           H
ATOM   2893  HB1 PHE A 337     -38.299  43.105  -9.963  1.00  0.00           H
ATOM   2894  HB2 PHE A 337     -38.408  43.194 -11.684  1.00  0.00           H
ATOM   2895  HD1 PHE A 337     -39.353  45.427 -12.542  1.00  0.00           H
ATOM   2896  HD2 PHE A 337     -40.263  43.798  -8.747  1.00  0.00           H
ATOM   2897  HE1 PHE A 337     -41.374  46.805 -12.470  1.00  0.00           H
ATOM   2898  HE2 PHE A 337     -42.224  45.338  -8.439  1.00  0.00           H
ATOM   2899  HZ  PHE A 337     -42.946  46.602 -10.447  1.00  0.00           H
ATOM   2900  N   LEU A 338     -36.316  45.395  -8.666  1.00  0.00           N
ATOM   2901  CA  LEU A 338     -36.186  46.350  -7.644  1.00  0.00           C
ATOM   2902  C   LEU A 338     -35.274  47.564  -8.109  1.00  0.00           C
ATOM   2903  O   LEU A 338     -35.579  48.751  -7.818  1.00  0.00           O
ATOM   2904  CB  LEU A 338     -35.446  45.648  -6.425  1.00  0.00           C
ATOM   2905  CG  LEU A 338     -35.260  46.475  -5.158  1.00  0.00           C
ATOM   2906  CD1 LEU A 338     -36.592  47.180  -4.650  1.00  0.00           C
ATOM   2907  CD2 LEU A 338     -34.529  45.772  -3.937  1.00  0.00           C
ATOM   2908  HN  LEU A 338     -36.020  44.462  -8.476  1.00  0.00           H
ATOM   2909  HA  LEU A 338     -37.200  46.681  -7.472  1.00  0.00           H
ATOM   2910  HB1 LEU A 338     -34.392  45.418  -6.690  1.00  0.00           H
ATOM   2911  HB2 LEU A 338     -35.980  44.755  -6.036  1.00  0.00           H
ATOM   2912  HG  LEU A 338     -34.674  47.393  -5.380  1.00  0.00           H
ATOM   2913 1HD1 LEU A 338     -37.069  47.590  -5.567  1.00  0.00           H
ATOM   2914 2HD1 LEU A 338     -36.561  48.003  -3.903  1.00  0.00           H
ATOM   2915 3HD1 LEU A 338     -37.264  46.361  -4.316  1.00  0.00           H
ATOM   2916 1HD2 LEU A 338     -35.209  44.988  -3.540  1.00  0.00           H
ATOM   2917 2HD2 LEU A 338     -33.966  46.452  -3.262  1.00  0.00           H
ATOM   2918 3HD2 LEU A 338     -33.729  45.078  -4.274  1.00  0.00           H
ATOM   2919  N   THR A 339     -34.184  47.276  -8.887  1.00  0.00           N
ATOM   2920  CA  THR A 339     -33.412  48.309  -9.615  1.00  0.00           C
ATOM   2921  C   THR A 339     -34.335  49.067 -10.596  1.00  0.00           C
ATOM   2922  O   THR A 339     -34.250  50.316 -10.612  1.00  0.00           O
ATOM   2923  CB  THR A 339     -32.301  47.674 -10.388  1.00  0.00           C
ATOM   2924  CG2 THR A 339     -31.444  48.791 -11.017  1.00  0.00           C
ATOM   2925  OG1 THR A 339     -31.403  46.801  -9.633  1.00  0.00           O
ATOM   2926  HN  THR A 339     -33.969  46.328  -9.108  1.00  0.00           H
ATOM   2927  HA  THR A 339     -33.031  48.984  -8.862  1.00  0.00           H
ATOM   2928  HB  THR A 339     -32.728  47.082 -11.226  1.00  0.00           H
ATOM   2929  HG1 THR A 339     -31.934  46.175  -9.136  1.00  0.00           H
ATOM   2930 1HG2 THR A 339     -30.726  48.366 -11.750  1.00  0.00           H
ATOM   2931 2HG2 THR A 339     -30.866  49.263 -10.193  1.00  0.00           H
ATOM   2932 3HG2 THR A 339     -32.121  49.490 -11.554  1.00  0.00           H
ATOM   2933  N   VAL A 340     -35.216  48.453 -11.422  1.00  0.00           N
ATOM   2934  CA  VAL A 340     -36.100  49.206 -12.228  1.00  0.00           C
ATOM   2935  C   VAL A 340     -37.106  50.068 -11.523  1.00  0.00           C
ATOM   2936  O   VAL A 340     -37.316  51.167 -11.991  1.00  0.00           O
ATOM   2937  CB  VAL A 340     -36.748  48.251 -13.241  1.00  0.00           C
ATOM   2938  CG1 VAL A 340     -38.114  48.708 -13.822  1.00  0.00           C
ATOM   2939  CG2 VAL A 340     -35.702  47.686 -14.248  1.00  0.00           C
ATOM   2940  HN  VAL A 340     -35.295  47.462 -11.354  1.00  0.00           H
ATOM   2941  HA  VAL A 340     -35.469  49.901 -12.763  1.00  0.00           H
ATOM   2942  HB  VAL A 340     -37.060  47.429 -12.562  1.00  0.00           H
ATOM   2943 1HG1 VAL A 340     -38.417  48.129 -14.721  1.00  0.00           H
ATOM   2944 2HG1 VAL A 340     -37.830  49.743 -14.107  1.00  0.00           H
ATOM   2945 3HG1 VAL A 340     -38.973  48.745 -13.118  1.00  0.00           H
ATOM   2946 1HG2 VAL A 340     -36.121  46.776 -14.728  1.00  0.00           H
ATOM   2947 2HG2 VAL A 340     -34.842  47.295 -13.663  1.00  0.00           H
ATOM   2948 3HG2 VAL A 340     -35.386  48.435 -15.005  1.00  0.00           H
ATOM   2949  N   MET A 341     -37.648  49.616 -10.412  1.00  0.00           N
ATOM   2950  CA  MET A 341     -38.252  50.424  -9.395  1.00  0.00           C
ATOM   2951  C   MET A 341     -37.439  51.592  -8.790  1.00  0.00           C
ATOM   2952  O   MET A 341     -37.951  52.687  -8.544  1.00  0.00           O
ATOM   2953  CB  MET A 341     -38.886  49.575  -8.197  1.00  0.00           C
ATOM   2954  CG  MET A 341     -40.164  48.824  -8.552  1.00  0.00           C
ATOM   2955  SD  MET A 341     -41.421  49.807  -9.314  1.00  0.00           S
ATOM   2956  CE  MET A 341     -42.164  50.489  -7.791  1.00  0.00           C
ATOM   2957  HN  MET A 341     -37.544  48.650 -10.192  1.00  0.00           H
ATOM   2958  HA  MET A 341     -39.159  50.852  -9.798  1.00  0.00           H
ATOM   2959  HB1 MET A 341     -39.097  50.317  -7.399  1.00  0.00           H
ATOM   2960  HB2 MET A 341     -38.060  48.965  -7.771  1.00  0.00           H
ATOM   2961  HG1 MET A 341     -40.477  48.226  -7.669  1.00  0.00           H
ATOM   2962  HG2 MET A 341     -39.846  48.035  -9.267  1.00  0.00           H
ATOM   2963  HE1 MET A 341     -43.146  50.977  -7.979  1.00  0.00           H
ATOM   2964  HE2 MET A 341     -41.486  51.239  -7.332  1.00  0.00           H
ATOM   2965  HE3 MET A 341     -42.455  49.745  -7.020  1.00  0.00           H
ATOM   2966  N   LEU A 342     -36.159  51.425  -8.618  1.00  0.00           N
ATOM   2967  CA  LEU A 342     -35.259  52.409  -8.055  1.00  0.00           C
ATOM   2968  C   LEU A 342     -34.921  53.546  -8.980  1.00  0.00           C
ATOM   2969  O   LEU A 342     -34.999  54.732  -8.654  1.00  0.00           O
ATOM   2970  CB  LEU A 342     -33.974  51.641  -7.633  1.00  0.00           C
ATOM   2971  CG  LEU A 342     -33.023  52.475  -6.692  1.00  0.00           C
ATOM   2972  CD1 LEU A 342     -33.644  52.833  -5.318  1.00  0.00           C
ATOM   2973  CD2 LEU A 342     -31.731  51.647  -6.505  1.00  0.00           C
ATOM   2974  HN  LEU A 342     -35.683  50.580  -8.849  1.00  0.00           H
ATOM   2975  HA  LEU A 342     -35.653  52.768  -7.116  1.00  0.00           H
ATOM   2976  HB1 LEU A 342     -33.324  51.257  -8.449  1.00  0.00           H
ATOM   2977  HB2 LEU A 342     -34.375  50.757  -7.093  1.00  0.00           H
ATOM   2978  HG  LEU A 342     -32.731  53.463  -7.107  1.00  0.00           H
ATOM   2979 1HD1 LEU A 342     -34.649  53.270  -5.495  1.00  0.00           H
ATOM   2980 2HD1 LEU A 342     -33.096  53.635  -4.778  1.00  0.00           H
ATOM   2981 3HD1 LEU A 342     -33.760  51.913  -4.706  1.00  0.00           H
ATOM   2982 1HD2 LEU A 342     -31.901  50.668  -6.008  1.00  0.00           H
ATOM   2983 2HD2 LEU A 342     -31.049  52.189  -5.816  1.00  0.00           H
ATOM   2984 3HD2 LEU A 342     -31.194  51.575  -7.474  1.00  0.00           H
ATOM   2985  N   LEU A 343     -34.696  53.091 -10.215  1.00  0.00           N
ATOM   2986  CA  LEU A 343     -34.669  53.859 -11.419  1.00  0.00           C
ATOM   2987  C   LEU A 343     -35.997  54.625 -11.786  1.00  0.00           C
ATOM   2988  O   LEU A 343     -35.951  55.762 -12.204  1.00  0.00           O
ATOM   2989  CB  LEU A 343     -34.170  52.964 -12.608  1.00  0.00           C
ATOM   2990  CG  LEU A 343     -34.263  53.574 -14.062  1.00  0.00           C
ATOM   2991  CD1 LEU A 343     -33.130  54.562 -14.304  1.00  0.00           C
ATOM   2992  CD2 LEU A 343     -34.418  52.531 -15.218  1.00  0.00           C
ATOM   2993  HN  LEU A 343     -34.516  52.114 -10.305  1.00  0.00           H
ATOM   2994  HA  LEU A 343     -33.927  54.617 -11.212  1.00  0.00           H
ATOM   2995  HB1 LEU A 343     -34.723  52.000 -12.621  1.00  0.00           H
ATOM   2996  HB2 LEU A 343     -33.152  52.565 -12.410  1.00  0.00           H
ATOM   2997  HG  LEU A 343     -35.224  54.116 -14.194  1.00  0.00           H
ATOM   2998 1HD1 LEU A 343     -33.422  55.236 -15.137  1.00  0.00           H
ATOM   2999 2HD1 LEU A 343     -32.138  54.134 -14.562  1.00  0.00           H
ATOM   3000 3HD1 LEU A 343     -32.914  55.241 -13.451  1.00  0.00           H
ATOM   3001 1HD2 LEU A 343     -35.382  51.982 -15.152  1.00  0.00           H
ATOM   3002 2HD2 LEU A 343     -33.709  51.687 -15.084  1.00  0.00           H
ATOM   3003 3HD2 LEU A 343     -34.300  53.051 -16.193  1.00  0.00           H
ATOM   3004  N   ALA A 344     -37.172  53.996 -11.600  1.00  0.00           N
ATOM   3005  CA  ALA A 344     -38.470  54.607 -11.794  1.00  0.00           C
ATOM   3006  C   ALA A 344     -38.733  55.694 -10.708  1.00  0.00           C
ATOM   3007  O   ALA A 344     -39.310  56.697 -11.075  1.00  0.00           O
ATOM   3008  CB  ALA A 344     -39.572  53.484 -11.575  1.00  0.00           C
ATOM   3009  HN  ALA A 344     -37.185  53.009 -11.462  1.00  0.00           H
ATOM   3010  HA  ALA A 344     -38.406  55.036 -12.783  1.00  0.00           H
ATOM   3011  HB1 ALA A 344     -39.465  53.010 -10.576  1.00  0.00           H
ATOM   3012  HB2 ALA A 344     -39.346  52.723 -12.354  1.00  0.00           H
ATOM   3013  HB3 ALA A 344     -40.570  53.846 -11.902  1.00  0.00           H
ATOM   3014  N   MET A 345     -38.259  55.446  -9.474  1.00  0.00           N
ATOM   3015  CA  MET A 345     -38.190  56.387  -8.356  1.00  0.00           C
ATOM   3016  C   MET A 345     -37.171  57.525  -8.554  1.00  0.00           C
ATOM   3017  O   MET A 345     -37.323  58.574  -7.920  1.00  0.00           O
ATOM   3018  CB  MET A 345     -37.993  55.668  -6.985  1.00  0.00           C
ATOM   3019  CG  MET A 345     -39.265  55.002  -6.445  1.00  0.00           C
ATOM   3020  SD  MET A 345     -39.062  54.206  -4.754  1.00  0.00           S
ATOM   3021  CE  MET A 345     -37.854  52.936  -5.199  1.00  0.00           C
ATOM   3022  HN  MET A 345     -38.013  54.513  -9.220  1.00  0.00           H
ATOM   3023  HA  MET A 345     -39.176  56.832  -8.359  1.00  0.00           H
ATOM   3024  HB1 MET A 345     -37.608  56.379  -6.224  1.00  0.00           H
ATOM   3025  HB2 MET A 345     -37.168  54.960  -7.210  1.00  0.00           H
ATOM   3026  HG1 MET A 345     -39.635  54.214  -7.134  1.00  0.00           H
ATOM   3027  HG2 MET A 345     -40.063  55.770  -6.378  1.00  0.00           H
ATOM   3028  HE1 MET A 345     -38.101  52.453  -6.169  1.00  0.00           H
ATOM   3029  HE2 MET A 345     -37.695  52.210  -4.373  1.00  0.00           H
ATOM   3030  HE3 MET A 345     -36.881  53.439  -5.390  1.00  0.00           H
ATOM   3031  N   ASN A 346     -36.201  57.314  -9.509  1.00  0.00           N
ATOM   3032  CA  ASN A 346     -35.131  58.261  -9.876  1.00  0.00           C
ATOM   3033  C   ASN A 346     -34.057  58.527  -8.823  1.00  0.00           C
ATOM   3034  O   ASN A 346     -33.379  59.544  -8.786  1.00  0.00           O
ATOM   3035  CB  ASN A 346     -35.755  59.618 -10.458  1.00  0.00           C
ATOM   3036  CG  ASN A 346     -36.945  59.500 -11.424  1.00  0.00           C
ATOM   3037  ND2 ASN A 346     -36.707  58.698 -12.502  1.00  0.00           N
ATOM   3038  OD1 ASN A 346     -37.881  60.265 -11.332  1.00  0.00           O
ATOM   3039  HN  ASN A 346     -36.128  56.443  -9.988  1.00  0.00           H
ATOM   3040  HA  ASN A 346     -34.696  57.826 -10.764  1.00  0.00           H
ATOM   3041  HB1 ASN A 346     -34.971  60.254 -10.922  1.00  0.00           H
ATOM   3042  HB2 ASN A 346     -36.137  60.238  -9.619  1.00  0.00           H
ATOM   3043 1HD2 ASN A 346     -37.404  58.753 -13.218  1.00  0.00           H
ATOM   3044 2HD2 ASN A 346     -36.135  57.881 -12.445  1.00  0.00           H
ATOM   3045  N   LYS A 347     -33.801  57.498  -8.000  1.00  0.00           N
ATOM   3046  CA  LYS A 347     -32.747  57.612  -7.001  1.00  0.00           C
ATOM   3047  C   LYS A 347     -31.392  57.350  -7.666  1.00  0.00           C
ATOM   3048  O   LYS A 347     -31.277  56.464  -8.517  1.00  0.00           O
ATOM   3049  CB  LYS A 347     -33.015  56.580  -5.806  1.00  0.00           C
ATOM   3050  CG  LYS A 347     -34.408  56.318  -5.208  1.00  0.00           C
ATOM   3051  CD  LYS A 347     -35.075  57.630  -4.785  1.00  0.00           C
ATOM   3052  CE  LYS A 347     -34.658  58.149  -3.378  1.00  0.00           C
ATOM   3053  NZ  LYS A 347     -35.627  59.220  -2.931  1.00  0.00           N
ATOM   3054  HN  LYS A 347     -34.306  56.642  -8.076  1.00  0.00           H
ATOM   3055  HA  LYS A 347     -32.690  58.561  -6.489  1.00  0.00           H
ATOM   3056  HB1 LYS A 347     -32.446  56.882  -4.901  1.00  0.00           H
ATOM   3057  HB2 LYS A 347     -32.720  55.571  -6.169  1.00  0.00           H
ATOM   3058  HG1 LYS A 347     -34.210  55.751  -4.273  1.00  0.00           H
ATOM   3059  HG2 LYS A 347     -35.037  55.862  -6.003  1.00  0.00           H
ATOM   3060  HD1 LYS A 347     -36.179  57.503  -4.800  1.00  0.00           H
ATOM   3061  HD2 LYS A 347     -34.885  58.419  -5.543  1.00  0.00           H
ATOM   3062  HE1 LYS A 347     -33.664  58.643  -3.405  1.00  0.00           H
ATOM   3063  HE2 LYS A 347     -34.600  57.336  -2.623  1.00  0.00           H
ATOM   3064  HZ1 LYS A 347     -35.692  60.007  -3.608  1.00  0.00           H
ATOM   3065  HZ2 LYS A 347     -35.401  59.502  -1.955  1.00  0.00           H
ATOM   3066  HZ3 LYS A 347     -36.547  58.740  -2.850  1.00  0.00           H
ATOM   3067  N   VAL A 348     -30.362  58.165  -7.386  1.00  0.00           N
ATOM   3068  CA  VAL A 348     -28.997  58.321  -7.981  1.00  0.00           C
ATOM   3069  C   VAL A 348     -28.298  59.546  -7.461  1.00  0.00           C
ATOM   3070  O   VAL A 348     -28.962  60.553  -7.234  1.00  0.00           O
ATOM   3071  CB  VAL A 348     -29.081  58.422  -9.520  1.00  0.00           C
ATOM   3072  CG1 VAL A 348     -29.898  59.640  -9.963  1.00  0.00           C
ATOM   3073  CG2 VAL A 348     -27.765  58.553 -10.174  1.00  0.00           C
ATOM   3074  HN  VAL A 348     -30.491  58.894  -6.718  1.00  0.00           H
ATOM   3075  HA  VAL A 348     -28.451  57.486  -7.566  1.00  0.00           H
ATOM   3076  HB  VAL A 348     -29.553  57.481  -9.878  1.00  0.00           H
ATOM   3077 1HG1 VAL A 348     -29.394  60.620  -9.834  1.00  0.00           H
ATOM   3078 2HG1 VAL A 348     -30.843  59.661  -9.378  1.00  0.00           H
ATOM   3079 3HG1 VAL A 348     -30.088  59.564 -11.055  1.00  0.00           H
ATOM   3080 1HG2 VAL A 348     -27.782  58.357 -11.268  1.00  0.00           H
ATOM   3081 2HG2 VAL A 348     -26.900  57.994  -9.756  1.00  0.00           H
ATOM   3082 3HG2 VAL A 348     -27.320  59.568 -10.087  1.00  0.00           H
ATOM   3083  N   GLU A 349     -27.023  59.461  -7.079  1.00  0.00           N
ATOM   3084  CA  GLU A 349     -26.288  60.567  -6.457  1.00  0.00           C
ATOM   3085  C   GLU A 349     -24.832  60.512  -6.982  1.00  0.00           C
ATOM   3086  O   GLU A 349     -24.300  59.427  -7.289  1.00  0.00           O
ATOM   3087  CB  GLU A 349     -26.429  60.625  -4.888  1.00  0.00           C
ATOM   3088  CG  GLU A 349     -27.887  60.810  -4.327  1.00  0.00           C
ATOM   3089  CD  GLU A 349     -27.951  60.204  -2.960  1.00  0.00           C
ATOM   3090  OE1 GLU A 349     -27.006  60.276  -2.095  1.00  0.00           O
ATOM   3091  OE2 GLU A 349     -29.063  59.712  -2.673  1.00  0.00           O
ATOM   3092  HN  GLU A 349     -26.545  58.585  -7.087  1.00  0.00           H
ATOM   3093  HA  GLU A 349     -26.765  61.474  -6.798  1.00  0.00           H
ATOM   3094  HB1 GLU A 349     -25.802  61.444  -4.477  1.00  0.00           H
ATOM   3095  HB2 GLU A 349     -25.980  59.696  -4.474  1.00  0.00           H
ATOM   3096  HG1 GLU A 349     -28.643  60.256  -4.925  1.00  0.00           H
ATOM   3097  HG2 GLU A 349     -28.284  61.848  -4.323  1.00  0.00           H
ATOM   3098  N   GLY A 350     -24.206  61.636  -7.141  1.00  0.00           N
ATOM   3099  CA  GLY A 350     -22.766  61.702  -7.526  1.00  0.00           C
ATOM   3100  C   GLY A 350     -21.742  61.148  -6.546  1.00  0.00           C
ATOM   3101  O   GLY A 350     -22.096  60.624  -5.462  1.00  0.00           O
ATOM   3102  HN  GLY A 350     -24.687  62.501  -7.016  1.00  0.00           H
ATOM   3103  HA1 GLY A 350     -22.542  62.757  -7.572  1.00  0.00           H
ATOM   3104  HA2 GLY A 350     -22.514  61.238  -8.468  1.00  0.00           H
ATOM   3105  N   ASP A 351     -20.443  61.323  -6.850  1.00  0.00           N
ATOM   3106  CA  ASP A 351     -19.336  61.097  -5.924  1.00  0.00           C
ATOM   3107  C   ASP A 351     -18.282  62.215  -6.280  1.00  0.00           C
ATOM   3108  O   ASP A 351     -17.877  62.498  -7.408  1.00  0.00           O
ATOM   3109  CB  ASP A 351     -18.754  59.651  -5.999  1.00  0.00           C
ATOM   3110  CG  ASP A 351     -17.483  59.381  -5.308  1.00  0.00           C
ATOM   3111  OD1 ASP A 351     -16.608  58.600  -5.777  1.00  0.00           O
ATOM   3112  OD2 ASP A 351     -17.176  60.030  -4.320  1.00  0.00           O
ATOM   3113  HN  ASP A 351     -20.192  61.715  -7.732  1.00  0.00           H
ATOM   3114  HA  ASP A 351     -19.713  61.403  -4.960  1.00  0.00           H
ATOM   3115  HB1 ASP A 351     -18.526  59.424  -7.062  1.00  0.00           H
ATOM   3116  HB2 ASP A 351     -19.487  58.964  -5.527  1.00  0.00           H
ATOM   3117  N   ASN A 352     -17.902  62.909  -5.220  1.00  0.00           N
ATOM   3118  CA  ASN A 352     -17.053  64.075  -5.248  1.00  0.00           C
ATOM   3119  C   ASN A 352     -15.572  63.618  -5.161  1.00  0.00           C
ATOM   3120  O   ASN A 352     -14.642  64.436  -5.398  1.00  0.00           O
ATOM   3121  CB  ASN A 352     -17.555  64.866  -4.045  1.00  0.00           C
ATOM   3122  CG  ASN A 352     -16.623  66.100  -3.825  1.00  0.00           C
ATOM   3123  ND2 ASN A 352     -16.589  67.053  -4.816  1.00  0.00           N
ATOM   3124  OD1 ASN A 352     -16.153  66.199  -2.658  1.00  0.00           O
ATOM   3125  HN  ASN A 352     -18.124  62.464  -4.356  1.00  0.00           H
ATOM   3126  HA  ASN A 352     -17.095  64.568  -6.207  1.00  0.00           H
ATOM   3127  HB1 ASN A 352     -17.418  64.282  -3.110  1.00  0.00           H
ATOM   3128  HB2 ASN A 352     -18.622  65.098  -4.249  1.00  0.00           H
ATOM   3129 1HD2 ASN A 352     -16.987  66.852  -5.711  1.00  0.00           H
ATOM   3130 2HD2 ASN A 352     -16.028  67.870  -4.687  1.00  0.00           H
ATOM   3131  N   ILE A 353     -15.322  62.371  -4.697  1.00  0.00           N
ATOM   3132  CA  ILE A 353     -13.925  61.916  -4.489  1.00  0.00           C
ATOM   3133  C   ILE A 353     -13.439  61.255  -5.810  1.00  0.00           C
ATOM   3134  O   ILE A 353     -12.388  61.548  -6.270  1.00  0.00           O
ATOM   3135  CB  ILE A 353     -13.848  60.969  -3.301  1.00  0.00           C
ATOM   3136  CG1 ILE A 353     -14.397  61.583  -1.956  1.00  0.00           C
ATOM   3137  CG2 ILE A 353     -12.455  60.335  -3.167  1.00  0.00           C
ATOM   3138  CD  ILE A 353     -14.092  63.032  -1.637  1.00  0.00           C
ATOM   3139  HN  ILE A 353     -16.013  61.676  -4.881  1.00  0.00           H
ATOM   3140  HA  ILE A 353     -13.229  62.690  -4.203  1.00  0.00           H
ATOM   3141  HB  ILE A 353     -14.571  60.144  -3.478  1.00  0.00           H
ATOM   3142 1HG1 ILE A 353     -14.062  60.912  -1.137  1.00  0.00           H
ATOM   3143 2HG1 ILE A 353     -15.503  61.546  -2.061  1.00  0.00           H
ATOM   3144 1HG2 ILE A 353     -11.801  61.203  -2.941  1.00  0.00           H
ATOM   3145 2HG2 ILE A 353     -12.097  59.843  -4.097  1.00  0.00           H
ATOM   3146 3HG2 ILE A 353     -12.375  59.692  -2.264  1.00  0.00           H
ATOM   3147  HD1 ILE A 353     -13.006  63.111  -1.412  1.00  0.00           H
ATOM   3148  HD2 ILE A 353     -14.765  63.283  -0.790  1.00  0.00           H
ATOM   3149  HD3 ILE A 353     -14.300  63.765  -2.444  1.00  0.00           H
ATOM   3150  N   SER A 354     -14.167  60.199  -6.314  1.00  0.00           N
ATOM   3151  CA  SER A 354     -13.668  59.379  -7.421  1.00  0.00           C
ATOM   3152  C   SER A 354     -14.625  59.272  -8.591  1.00  0.00           C
ATOM   3153  O   SER A 354     -14.249  59.137  -9.758  1.00  0.00           O
ATOM   3154  CB  SER A 354     -13.414  58.016  -6.874  1.00  0.00           C
ATOM   3155  OG  SER A 354     -14.578  57.325  -6.411  1.00  0.00           O
ATOM   3156  HN  SER A 354     -14.975  59.938  -5.792  1.00  0.00           H
ATOM   3157  HA  SER A 354     -12.676  59.620  -7.771  1.00  0.00           H
ATOM   3158  HB1 SER A 354     -12.766  58.229  -5.997  1.00  0.00           H
ATOM   3159  HB2 SER A 354     -12.888  57.458  -7.678  1.00  0.00           H
ATOM   3160  HG1 SER A 354     -15.246  57.981  -6.196  1.00  0.00           H
ATOM   3161  N   GLY A 355     -15.918  59.319  -8.405  1.00  0.00           N
ATOM   3162  CA  GLY A 355     -16.983  59.469  -9.398  1.00  0.00           C
ATOM   3163  C   GLY A 355     -17.831  58.181  -9.513  1.00  0.00           C
ATOM   3164  O   GLY A 355     -18.641  57.948 -10.365  1.00  0.00           O
ATOM   3165  HN  GLY A 355     -16.144  59.173  -7.445  1.00  0.00           H
ATOM   3166  HA1 GLY A 355     -16.492  59.570 -10.355  1.00  0.00           H
ATOM   3167  HA2 GLY A 355     -17.543  60.340  -9.091  1.00  0.00           H
ATOM   3168  N   VAL A 356     -17.554  57.255  -8.616  1.00  0.00           N
ATOM   3169  CA  VAL A 356     -18.287  56.088  -8.525  1.00  0.00           C
ATOM   3170  C   VAL A 356     -19.611  56.287  -7.791  1.00  0.00           C
ATOM   3171  O   VAL A 356     -19.802  55.730  -6.643  1.00  0.00           O
ATOM   3172  CB  VAL A 356     -17.539  54.869  -7.850  1.00  0.00           C
ATOM   3173  CG1 VAL A 356     -18.339  53.620  -8.209  1.00  0.00           C
ATOM   3174  CG2 VAL A 356     -16.114  54.834  -8.473  1.00  0.00           C
ATOM   3175  HN  VAL A 356     -16.981  57.489  -7.834  1.00  0.00           H
ATOM   3176  HA  VAL A 356     -18.496  55.735  -9.525  1.00  0.00           H
ATOM   3177  HB  VAL A 356     -17.518  54.981  -6.745  1.00  0.00           H
ATOM   3178 1HG1 VAL A 356     -18.677  53.558  -9.265  1.00  0.00           H
ATOM   3179 2HG1 VAL A 356     -19.160  53.499  -7.470  1.00  0.00           H
ATOM   3180 3HG1 VAL A 356     -17.715  52.712  -8.067  1.00  0.00           H
ATOM   3181 1HG2 VAL A 356     -15.553  55.793  -8.448  1.00  0.00           H
ATOM   3182 2HG2 VAL A 356     -16.181  54.456  -9.515  1.00  0.00           H
ATOM   3183 3HG2 VAL A 356     -15.592  53.979  -7.993  1.00  0.00           H
ATOM   3184  N   CYS A 357     -20.584  57.011  -8.514  1.00  0.00           N
ATOM   3185  CA  CYS A 357     -22.021  57.120  -8.251  1.00  0.00           C
ATOM   3186  C   CYS A 357     -22.605  56.059  -7.388  1.00  0.00           C
ATOM   3187  O   CYS A 357     -22.789  54.881  -7.717  1.00  0.00           O
ATOM   3188  CB  CYS A 357     -22.847  57.456  -9.542  1.00  0.00           C
ATOM   3189  SG  CYS A 357     -22.465  59.090 -10.237  1.00  0.00           S
ATOM   3190  HN  CYS A 357     -20.235  57.459  -9.334  1.00  0.00           H
ATOM   3191  HA  CYS A 357     -22.049  58.014  -7.645  1.00  0.00           H
ATOM   3192  HB1 CYS A 357     -23.871  57.546  -9.122  1.00  0.00           H
ATOM   3193  HB2 CYS A 357     -22.765  56.570 -10.208  1.00  0.00           H
ATOM   3194  N   PHE A 358     -22.938  56.413  -6.123  1.00  0.00           N
ATOM   3195  CA  PHE A 358     -23.706  55.556  -5.193  1.00  0.00           C
ATOM   3196  C   PHE A 358     -24.413  56.496  -4.253  1.00  0.00           C
ATOM   3197  O   PHE A 358     -23.865  57.431  -3.682  1.00  0.00           O
ATOM   3198  CB  PHE A 358     -22.668  54.585  -4.560  1.00  0.00           C
ATOM   3199  CG  PHE A 358     -23.352  53.377  -3.970  1.00  0.00           C
ATOM   3200  CD1 PHE A 358     -23.960  53.442  -2.705  1.00  0.00           C
ATOM   3201  CD2 PHE A 358     -23.632  52.287  -4.770  1.00  0.00           C
ATOM   3202  CE1 PHE A 358     -24.610  52.324  -2.138  1.00  0.00           C
ATOM   3203  CE2 PHE A 358     -24.409  51.266  -4.302  1.00  0.00           C
ATOM   3204  CZ  PHE A 358     -24.906  51.200  -2.981  1.00  0.00           C
ATOM   3205  HN  PHE A 358     -22.828  57.357  -5.826  1.00  0.00           H
ATOM   3206  HA  PHE A 358     -24.496  55.144  -5.802  1.00  0.00           H
ATOM   3207  HB1 PHE A 358     -21.996  55.113  -3.852  1.00  0.00           H
ATOM   3208  HB2 PHE A 358     -22.113  54.226  -5.454  1.00  0.00           H
ATOM   3209  HD1 PHE A 358     -23.686  54.328  -2.149  1.00  0.00           H
ATOM   3210  HD2 PHE A 358     -23.332  52.207  -5.804  1.00  0.00           H
ATOM   3211  HE1 PHE A 358     -24.747  52.273  -1.068  1.00  0.00           H
ATOM   3212  HE2 PHE A 358     -24.613  50.485  -5.020  1.00  0.00           H
ATOM   3213  HZ  PHE A 358     -25.436  50.311  -2.671  1.00  0.00           H
ATOM   3214  N   VAL A 359     -25.685  56.209  -3.940  1.00  0.00           N
ATOM   3215  CA  VAL A 359     -26.477  56.884  -2.967  1.00  0.00           C
ATOM   3216  C   VAL A 359     -25.810  56.962  -1.567  1.00  0.00           C
ATOM   3217  O   VAL A 359     -25.243  55.975  -1.069  1.00  0.00           O
ATOM   3218  CB  VAL A 359     -27.960  56.442  -3.009  1.00  0.00           C
ATOM   3219  CG1 VAL A 359     -28.532  56.812  -4.415  1.00  0.00           C
ATOM   3220  CG2 VAL A 359     -28.034  54.958  -2.755  1.00  0.00           C
ATOM   3221  HN  VAL A 359     -26.202  55.472  -4.368  1.00  0.00           H
ATOM   3222  HA  VAL A 359     -26.458  57.920  -3.271  1.00  0.00           H
ATOM   3223  HB  VAL A 359     -28.604  57.005  -2.301  1.00  0.00           H
ATOM   3224 1HG1 VAL A 359     -29.608  56.541  -4.452  1.00  0.00           H
ATOM   3225 2HG1 VAL A 359     -28.011  56.228  -5.204  1.00  0.00           H
ATOM   3226 3HG1 VAL A 359     -28.474  57.895  -4.656  1.00  0.00           H
ATOM   3227 1HG2 VAL A 359     -27.481  54.779  -1.808  1.00  0.00           H
ATOM   3228 2HG2 VAL A 359     -27.622  54.317  -3.565  1.00  0.00           H
ATOM   3229 3HG2 VAL A 359     -29.091  54.673  -2.569  1.00  0.00           H
ATOM   3230  N   GLY A 360     -25.936  58.095  -0.946  1.00  0.00           N
ATOM   3231  CA  GLY A 360     -25.392  58.312   0.359  1.00  0.00           C
ATOM   3232  C   GLY A 360     -24.561  59.564   0.398  1.00  0.00           C
ATOM   3233  O   GLY A 360     -23.963  59.810   1.438  1.00  0.00           O
ATOM   3234  HN  GLY A 360     -26.518  58.775  -1.383  1.00  0.00           H
ATOM   3235  HA1 GLY A 360     -24.651  57.562   0.591  1.00  0.00           H
ATOM   3236  HA2 GLY A 360     -26.096  58.380   1.176  1.00  0.00           H
ATOM   3237  N   LEU A 361     -24.389  60.368  -0.717  1.00  0.00           N
ATOM   3238  CA  LEU A 361     -23.566  61.571  -0.932  1.00  0.00           C
ATOM   3239  C   LEU A 361     -23.865  62.719  -0.018  1.00  0.00           C
ATOM   3240  O   LEU A 361     -22.953  63.405   0.468  1.00  0.00           O
ATOM   3241  CB  LEU A 361     -23.748  61.980  -2.474  1.00  0.00           C
ATOM   3242  CG  LEU A 361     -23.026  63.321  -2.938  1.00  0.00           C
ATOM   3243  CD1 LEU A 361     -21.520  63.115  -2.822  1.00  0.00           C
ATOM   3244  CD2 LEU A 361     -23.490  63.577  -4.324  1.00  0.00           C
ATOM   3245  HN  LEU A 361     -25.021  60.153  -1.459  1.00  0.00           H
ATOM   3246  HA  LEU A 361     -22.528  61.356  -0.726  1.00  0.00           H
ATOM   3247  HB1 LEU A 361     -24.849  62.126  -2.483  1.00  0.00           H
ATOM   3248  HB2 LEU A 361     -23.505  61.066  -3.059  1.00  0.00           H
ATOM   3249  HG  LEU A 361     -23.279  64.183  -2.283  1.00  0.00           H
ATOM   3250 1HD1 LEU A 361     -20.937  64.045  -3.000  1.00  0.00           H
ATOM   3251 2HD1 LEU A 361     -21.084  62.285  -3.418  1.00  0.00           H
ATOM   3252 3HD1 LEU A 361     -21.285  62.795  -1.785  1.00  0.00           H
ATOM   3253 1HD2 LEU A 361     -22.833  62.986  -4.997  1.00  0.00           H
ATOM   3254 2HD2 LEU A 361     -23.319  64.620  -4.668  1.00  0.00           H
ATOM   3255 3HD2 LEU A 361     -24.527  63.192  -4.430  1.00  0.00           H
ATOM   3256  N   TYR A 362     -25.142  62.987   0.293  1.00  0.00           N
ATOM   3257  CA  TYR A 362     -25.500  63.989   1.237  1.00  0.00           C
ATOM   3258  C   TYR A 362     -26.606  63.516   2.047  1.00  0.00           C
ATOM   3259  O   TYR A 362     -26.378  63.107   3.191  1.00  0.00           O
ATOM   3260  CB  TYR A 362     -25.787  65.374   0.510  1.00  0.00           C
ATOM   3261  CG  TYR A 362     -26.151  66.549   1.527  1.00  0.00           C
ATOM   3262  CD1 TYR A 362     -25.490  66.754   2.758  1.00  0.00           C
ATOM   3263  CD2 TYR A 362     -27.311  67.296   1.268  1.00  0.00           C
ATOM   3264  CE1 TYR A 362     -25.923  67.676   3.717  1.00  0.00           C
ATOM   3265  CE2 TYR A 362     -27.838  68.129   2.224  1.00  0.00           C
ATOM   3266  CZ  TYR A 362     -27.065  68.438   3.357  1.00  0.00           C
ATOM   3267  OH  TYR A 362     -27.547  69.252   4.285  1.00  0.00           O
ATOM   3268  HN  TYR A 362     -25.955  62.589  -0.126  1.00  0.00           H
ATOM   3269  HA  TYR A 362     -24.692  64.079   1.948  1.00  0.00           H
ATOM   3270  HB1 TYR A 362     -26.677  65.258  -0.143  1.00  0.00           H
ATOM   3271  HB2 TYR A 362     -24.860  65.703  -0.006  1.00  0.00           H
ATOM   3272  HD1 TYR A 362     -24.623  66.151   2.988  1.00  0.00           H
ATOM   3273  HD2 TYR A 362     -27.891  67.207   0.361  1.00  0.00           H
ATOM   3274  HE1 TYR A 362     -25.394  67.812   4.648  1.00  0.00           H
ATOM   3275  HE2 TYR A 362     -28.676  68.770   1.990  1.00  0.00           H
ATOM   3276  HH  TYR A 362     -28.309  69.744   3.970  1.00  0.00           H
ATOM   3277  N   ASP A 363     -27.849  63.669   1.582  1.00  0.00           N
ATOM   3278  CA  ASP A 363     -28.981  63.147   2.310  1.00  0.00           C
ATOM   3279  C   ASP A 363     -28.977  61.651   2.583  1.00  0.00           C
ATOM   3280  O   ASP A 363     -28.614  60.891   1.686  1.00  0.00           O
ATOM   3281  CB  ASP A 363     -30.170  63.515   1.516  1.00  0.00           C
ATOM   3282  CG  ASP A 363     -31.603  63.466   2.255  1.00  0.00           C
ATOM   3283  OD1 ASP A 363     -31.601  63.292   3.484  1.00  0.00           O
ATOM   3284  OD2 ASP A 363     -32.688  63.643   1.630  1.00  0.00           O
ATOM   3285  HN  ASP A 363     -27.904  64.017   0.650  1.00  0.00           H
ATOM   3286  HA  ASP A 363     -28.888  63.636   3.269  1.00  0.00           H
ATOM   3287  HB1 ASP A 363     -30.170  62.843   0.632  1.00  0.00           H
ATOM   3288  HB2 ASP A 363     -30.087  64.472   0.959  1.00  0.00           H
ATOM   3289  N   LEU A 364     -29.428  61.243   3.757  1.00  0.00           N
ATOM   3290  CA  LEU A 364     -29.176  59.865   4.190  1.00  0.00           C
ATOM   3291  C   LEU A 364     -30.199  58.933   3.619  1.00  0.00           C
ATOM   3292  O   LEU A 364     -29.896  57.757   3.341  1.00  0.00           O
ATOM   3293  CB  LEU A 364     -29.114  59.716   5.760  1.00  0.00           C
ATOM   3294  CG  LEU A 364     -27.987  60.518   6.359  1.00  0.00           C
ATOM   3295  CD1 LEU A 364     -28.094  60.489   7.913  1.00  0.00           C
ATOM   3296  CD2 LEU A 364     -26.606  60.045   5.910  1.00  0.00           C
ATOM   3297  HN  LEU A 364     -29.784  61.837   4.474  1.00  0.00           H
ATOM   3298  HA  LEU A 364     -28.211  59.609   3.777  1.00  0.00           H
ATOM   3299  HB1 LEU A 364     -29.110  58.641   6.038  1.00  0.00           H
ATOM   3300  HB2 LEU A 364     -30.004  60.046   6.337  1.00  0.00           H
ATOM   3301  HG  LEU A 364     -27.974  61.603   6.117  1.00  0.00           H
ATOM   3302 1HD1 LEU A 364     -29.111  60.785   8.246  1.00  0.00           H
ATOM   3303 2HD1 LEU A 364     -27.528  61.351   8.330  1.00  0.00           H
ATOM   3304 3HD1 LEU A 364     -27.781  59.481   8.260  1.00  0.00           H
ATOM   3305 1HD2 LEU A 364     -25.864  60.699   6.416  1.00  0.00           H
ATOM   3306 2HD2 LEU A 364     -26.494  60.246   4.823  1.00  0.00           H
ATOM   3307 3HD2 LEU A 364     -26.439  58.971   6.142  1.00  0.00           H
ATOM   3308  N   ASP A 365     -31.428  59.466   3.435  1.00  0.00           N
ATOM   3309  CA  ASP A 365     -32.583  58.678   3.219  1.00  0.00           C
ATOM   3310  C   ASP A 365     -32.655  57.661   2.144  1.00  0.00           C
ATOM   3311  O   ASP A 365     -33.120  56.575   2.414  1.00  0.00           O
ATOM   3312  CB  ASP A 365     -33.811  59.763   3.035  1.00  0.00           C
ATOM   3313  CG  ASP A 365     -34.050  60.584   4.355  1.00  0.00           C
ATOM   3314  OD1 ASP A 365     -35.021  61.314   4.384  1.00  0.00           O
ATOM   3315  OD2 ASP A 365     -33.253  60.399   5.283  1.00  0.00           O
ATOM   3316  HN  ASP A 365     -31.487  60.420   3.714  1.00  0.00           H
ATOM   3317  HA  ASP A 365     -32.824  58.210   4.161  1.00  0.00           H
ATOM   3318  HB1 ASP A 365     -34.758  59.271   2.727  1.00  0.00           H
ATOM   3319  HB2 ASP A 365     -33.503  60.486   2.249  1.00  0.00           H
ATOM   3320  N   ALA A 366     -32.287  57.911   0.874  1.00  0.00           N
ATOM   3321  CA  ALA A 366     -32.347  56.937  -0.133  1.00  0.00           C
ATOM   3322  C   ALA A 366     -31.466  55.694   0.099  1.00  0.00           C
ATOM   3323  O   ALA A 366     -31.786  54.528  -0.131  1.00  0.00           O
ATOM   3324  CB  ALA A 366     -31.792  57.685  -1.396  1.00  0.00           C
ATOM   3325  HN  ALA A 366     -31.863  58.796   0.698  1.00  0.00           H
ATOM   3326  HA  ALA A 366     -33.349  56.573  -0.306  1.00  0.00           H
ATOM   3327  HB1 ALA A 366     -31.690  57.035  -2.292  1.00  0.00           H
ATOM   3328  HB2 ALA A 366     -30.853  58.134  -1.009  1.00  0.00           H
ATOM   3329  HB3 ALA A 366     -32.456  58.550  -1.609  1.00  0.00           H
ATOM   3330  N   SER A 367     -30.219  55.880   0.587  1.00  0.00           N
ATOM   3331  CA  SER A 367     -29.347  54.918   1.116  1.00  0.00           C
ATOM   3332  C   SER A 367     -29.891  54.197   2.300  1.00  0.00           C
ATOM   3333  O   SER A 367     -29.856  52.977   2.381  1.00  0.00           O
ATOM   3334  CB  SER A 367     -27.895  55.401   1.498  1.00  0.00           C
ATOM   3335  OG  SER A 367     -27.740  56.332   2.638  1.00  0.00           O
ATOM   3336  HN  SER A 367     -29.827  56.793   0.668  1.00  0.00           H
ATOM   3337  HA  SER A 367     -29.150  54.116   0.420  1.00  0.00           H
ATOM   3338  HB1 SER A 367     -27.529  56.001   0.638  1.00  0.00           H
ATOM   3339  HB2 SER A 367     -27.142  54.588   1.585  1.00  0.00           H
ATOM   3340  HG1 SER A 367     -27.966  57.210   2.323  1.00  0.00           H
ATOM   3341  N   ARG A 368     -30.467  54.895   3.258  1.00  0.00           N
ATOM   3342  CA  ARG A 368     -31.132  54.228   4.370  1.00  0.00           C
ATOM   3343  C   ARG A 368     -32.299  53.255   4.008  1.00  0.00           C
ATOM   3344  O   ARG A 368     -32.193  52.072   4.272  1.00  0.00           O
ATOM   3345  CB  ARG A 368     -31.689  55.180   5.429  1.00  0.00           C
ATOM   3346  CG  ARG A 368     -30.705  55.845   6.340  1.00  0.00           C
ATOM   3347  CD  ARG A 368     -31.386  56.900   7.258  1.00  0.00           C
ATOM   3348  NE  ARG A 368     -30.313  57.582   8.072  1.00  0.00           N
ATOM   3349  CZ  ARG A 368     -30.532  58.412   9.143  1.00  0.00           C
ATOM   3350  NH1 ARG A 368     -31.687  58.981   9.392  1.00  0.00           N
ATOM   3351  NH2 ARG A 368     -29.675  58.582  10.176  1.00  0.00           N
ATOM   3352  HN  ARG A 368     -30.543  55.887   3.321  1.00  0.00           H
ATOM   3353  HA  ARG A 368     -30.356  53.638   4.836  1.00  0.00           H
ATOM   3354  HB1 ARG A 368     -32.461  54.677   6.048  1.00  0.00           H
ATOM   3355  HB2 ARG A 368     -32.167  56.056   4.943  1.00  0.00           H
ATOM   3356  HG1 ARG A 368     -29.958  56.321   5.668  1.00  0.00           H
ATOM   3357  HG2 ARG A 368     -30.089  55.131   6.927  1.00  0.00           H
ATOM   3358  HD1 ARG A 368     -32.033  56.365   7.986  1.00  0.00           H
ATOM   3359  HD2 ARG A 368     -32.064  57.653   6.802  1.00  0.00           H
ATOM   3360  HE  ARG A 368     -29.390  57.196   8.065  1.00  0.00           H
ATOM   3361 1HH1 ARG A 368     -32.488  58.844   8.808  1.00  0.00           H
ATOM   3362 2HH1 ARG A 368     -31.874  59.271  10.330  1.00  0.00           H
ATOM   3363 1HH2 ARG A 368     -28.764  58.173  10.225  1.00  0.00           H
ATOM   3364 2HH2 ARG A 368     -29.731  59.431  10.702  1.00  0.00           H
ATOM   3365  N   TYR A 369     -33.335  53.726   3.289  1.00  0.00           N
ATOM   3366  CA  TYR A 369     -34.488  52.945   2.923  1.00  0.00           C
ATOM   3367  C   TYR A 369     -34.161  51.895   1.857  1.00  0.00           C
ATOM   3368  O   TYR A 369     -34.790  50.841   1.967  1.00  0.00           O
ATOM   3369  CB  TYR A 369     -35.685  53.775   2.384  1.00  0.00           C
ATOM   3370  CG  TYR A 369     -35.986  54.604   3.579  1.00  0.00           C
ATOM   3371  CD1 TYR A 369     -36.264  54.068   4.898  1.00  0.00           C
ATOM   3372  CD2 TYR A 369     -36.225  55.938   3.429  1.00  0.00           C
ATOM   3373  CE1 TYR A 369     -36.476  54.906   6.017  1.00  0.00           C
ATOM   3374  CE2 TYR A 369     -36.436  56.814   4.488  1.00  0.00           C
ATOM   3375  CZ  TYR A 369     -36.589  56.266   5.798  1.00  0.00           C
ATOM   3376  OH  TYR A 369     -36.797  57.078   6.912  1.00  0.00           O
ATOM   3377  HN  TYR A 369     -33.313  54.668   2.960  1.00  0.00           H
ATOM   3378  HA  TYR A 369     -34.812  52.286   3.714  1.00  0.00           H
ATOM   3379  HB1 TYR A 369     -36.541  53.130   2.088  1.00  0.00           H
ATOM   3380  HB2 TYR A 369     -35.465  54.363   1.468  1.00  0.00           H
ATOM   3381  HD1 TYR A 369     -36.067  53.029   5.115  1.00  0.00           H
ATOM   3382  HD2 TYR A 369     -36.106  56.282   2.412  1.00  0.00           H
ATOM   3383  HE1 TYR A 369     -36.618  54.297   6.898  1.00  0.00           H
ATOM   3384  HE2 TYR A 369     -36.497  57.891   4.432  1.00  0.00           H
ATOM   3385  HH  TYR A 369     -37.000  57.983   6.667  1.00  0.00           H
ATOM   3386  N   PHE A 370     -33.360  52.144   0.831  1.00  0.00           N
ATOM   3387  CA  PHE A 370     -33.250  51.190  -0.240  1.00  0.00           C
ATOM   3388  C   PHE A 370     -31.949  50.407  -0.254  1.00  0.00           C
ATOM   3389  O   PHE A 370     -31.802  49.349  -0.954  1.00  0.00           O
ATOM   3390  CB  PHE A 370     -33.448  51.833  -1.667  1.00  0.00           C
ATOM   3391  CG  PHE A 370     -34.824  52.480  -1.771  1.00  0.00           C
ATOM   3392  CD1 PHE A 370     -35.994  51.753  -1.819  1.00  0.00           C
ATOM   3393  CD2 PHE A 370     -34.817  53.920  -1.822  1.00  0.00           C
ATOM   3394  CE1 PHE A 370     -37.186  52.497  -1.787  1.00  0.00           C
ATOM   3395  CE2 PHE A 370     -36.027  54.601  -1.648  1.00  0.00           C
ATOM   3396  CZ  PHE A 370     -37.208  53.893  -1.667  1.00  0.00           C
ATOM   3397  HN  PHE A 370     -32.858  52.974   0.600  1.00  0.00           H
ATOM   3398  HA  PHE A 370     -34.044  50.458  -0.261  1.00  0.00           H
ATOM   3399  HB1 PHE A 370     -33.218  51.159  -2.519  1.00  0.00           H
ATOM   3400  HB2 PHE A 370     -32.681  52.585  -1.952  1.00  0.00           H
ATOM   3401  HD1 PHE A 370     -36.069  50.674  -1.817  1.00  0.00           H
ATOM   3402  HD2 PHE A 370     -33.891  54.476  -1.805  1.00  0.00           H
ATOM   3403  HE1 PHE A 370     -38.125  51.989  -1.958  1.00  0.00           H
ATOM   3404  HE2 PHE A 370     -36.016  55.670  -1.484  1.00  0.00           H
ATOM   3405  HZ  PHE A 370     -38.183  54.330  -1.505  1.00  0.00           H
ATOM   3406  N   VAL A 371     -30.877  50.851   0.503  1.00  0.00           N
ATOM   3407  CA  VAL A 371     -29.596  50.133   0.428  1.00  0.00           C
ATOM   3408  C   VAL A 371     -29.397  49.457   1.773  1.00  0.00           C
ATOM   3409  O   VAL A 371     -29.374  48.197   1.861  1.00  0.00           O
ATOM   3410  CB  VAL A 371     -28.370  50.912  -0.067  1.00  0.00           C
ATOM   3411  CG1 VAL A 371     -27.136  50.065  -0.208  1.00  0.00           C
ATOM   3412  CG2 VAL A 371     -28.722  51.541  -1.450  1.00  0.00           C
ATOM   3413  HN  VAL A 371     -30.943  51.709   1.007  1.00  0.00           H
ATOM   3414  HA  VAL A 371     -29.548  49.361  -0.326  1.00  0.00           H
ATOM   3415  HB  VAL A 371     -28.175  51.705   0.686  1.00  0.00           H
ATOM   3416 1HG1 VAL A 371     -26.846  49.738   0.814  1.00  0.00           H
ATOM   3417 2HG1 VAL A 371     -26.263  50.647  -0.572  1.00  0.00           H
ATOM   3418 3HG1 VAL A 371     -27.311  49.219  -0.907  1.00  0.00           H
ATOM   3419 1HG2 VAL A 371     -27.938  52.297  -1.667  1.00  0.00           H
ATOM   3420 2HG2 VAL A 371     -29.605  52.182  -1.239  1.00  0.00           H
ATOM   3421 3HG2 VAL A 371     -28.910  50.867  -2.314  1.00  0.00           H
ATOM   3422  N   LEU A 372     -29.146  50.289   2.735  1.00  0.00           N
ATOM   3423  CA  LEU A 372     -28.916  49.894   4.087  1.00  0.00           C
ATOM   3424  C   LEU A 372     -29.927  48.951   4.728  1.00  0.00           C
ATOM   3425  O   LEU A 372     -29.562  47.858   5.058  1.00  0.00           O
ATOM   3426  CB  LEU A 372     -28.790  51.119   5.008  1.00  0.00           C
ATOM   3427  CG  LEU A 372     -28.396  50.971   6.488  1.00  0.00           C
ATOM   3428  CD1 LEU A 372     -27.010  50.366   6.704  1.00  0.00           C
ATOM   3429  CD2 LEU A 372     -28.477  52.205   7.216  1.00  0.00           C
ATOM   3430  HN  LEU A 372     -29.247  51.277   2.652  1.00  0.00           H
ATOM   3431  HA  LEU A 372     -27.969  49.387   4.201  1.00  0.00           H
ATOM   3432  HB1 LEU A 372     -29.817  51.529   5.115  1.00  0.00           H
ATOM   3433  HB2 LEU A 372     -28.035  51.824   4.600  1.00  0.00           H
ATOM   3434  HG  LEU A 372     -29.165  50.293   6.915  1.00  0.00           H
ATOM   3435 1HD1 LEU A 372     -26.743  49.436   6.158  1.00  0.00           H
ATOM   3436 2HD1 LEU A 372     -26.754  50.244   7.779  1.00  0.00           H
ATOM   3437 3HD1 LEU A 372     -26.305  51.120   6.292  1.00  0.00           H
ATOM   3438 1HD2 LEU A 372     -28.180  52.083   8.280  1.00  0.00           H
ATOM   3439 2HD2 LEU A 372     -29.467  52.712   7.218  1.00  0.00           H
ATOM   3440 3HD2 LEU A 372     -27.838  52.981   6.743  1.00  0.00           H
ATOM   3441  N   LEU A 373     -31.212  49.268   4.870  1.00  0.00           N
ATOM   3442  CA  LEU A 373     -32.213  48.366   5.393  1.00  0.00           C
ATOM   3443  C   LEU A 373     -32.346  47.018   4.694  1.00  0.00           C
ATOM   3444  O   LEU A 373     -32.291  45.989   5.365  1.00  0.00           O
ATOM   3445  CB  LEU A 373     -33.528  49.181   5.336  1.00  0.00           C
ATOM   3446  CG  LEU A 373     -34.864  48.537   5.751  1.00  0.00           C
ATOM   3447  CD1 LEU A 373     -34.901  48.012   7.168  1.00  0.00           C
ATOM   3448  CD2 LEU A 373     -35.965  49.652   5.772  1.00  0.00           C
ATOM   3449  HN  LEU A 373     -31.536  50.201   4.740  1.00  0.00           H
ATOM   3450  HA  LEU A 373     -32.012  48.113   6.424  1.00  0.00           H
ATOM   3451  HB1 LEU A 373     -33.634  49.673   4.345  1.00  0.00           H
ATOM   3452  HB2 LEU A 373     -33.305  49.943   6.114  1.00  0.00           H
ATOM   3453  HG  LEU A 373     -35.141  47.709   5.066  1.00  0.00           H
ATOM   3454 1HD1 LEU A 373     -34.122  47.223   7.234  1.00  0.00           H
ATOM   3455 2HD1 LEU A 373     -35.884  47.520   7.325  1.00  0.00           H
ATOM   3456 3HD1 LEU A 373     -34.746  48.752   7.982  1.00  0.00           H
ATOM   3457 1HD2 LEU A 373     -36.965  49.238   6.025  1.00  0.00           H
ATOM   3458 2HD2 LEU A 373     -36.053  50.204   4.812  1.00  0.00           H
ATOM   3459 3HD2 LEU A 373     -35.751  50.442   6.522  1.00  0.00           H
ATOM   3460  N   PRO A 374     -32.469  46.912   3.398  1.00  0.00           N
ATOM   3461  CA  PRO A 374     -32.760  45.554   2.810  1.00  0.00           C
ATOM   3462  C   PRO A 374     -31.446  44.739   2.824  1.00  0.00           C
ATOM   3463  O   PRO A 374     -31.503  43.517   2.982  1.00  0.00           O
ATOM   3464  CB  PRO A 374     -33.347  45.778   1.409  1.00  0.00           C
ATOM   3465  CG  PRO A 374     -32.777  47.113   0.982  1.00  0.00           C
ATOM   3466  CD  PRO A 374     -32.657  47.918   2.312  1.00  0.00           C
ATOM   3467  HA  PRO A 374     -33.511  45.116   3.452  1.00  0.00           H
ATOM   3468  HB1 PRO A 374     -34.446  45.941   1.436  1.00  0.00           H
ATOM   3469  HB2 PRO A 374     -33.047  44.964   0.715  1.00  0.00           H
ATOM   3470  HG1 PRO A 374     -31.782  47.061   0.492  1.00  0.00           H
ATOM   3471  HG2 PRO A 374     -33.551  47.659   0.401  1.00  0.00           H
ATOM   3472  HD1 PRO A 374     -31.975  48.792   2.246  1.00  0.00           H
ATOM   3473  HD2 PRO A 374     -33.668  48.378   2.347  1.00  0.00           H
ATOM   3474  N   LEU A 375     -30.239  45.324   2.655  1.00  0.00           N
ATOM   3475  CA  LEU A 375     -29.042  44.629   2.852  1.00  0.00           C
ATOM   3476  C   LEU A 375     -28.829  43.977   4.265  1.00  0.00           C
ATOM   3477  O   LEU A 375     -28.474  42.798   4.376  1.00  0.00           O
ATOM   3478  CB  LEU A 375     -27.908  45.628   2.464  1.00  0.00           C
ATOM   3479  CG  LEU A 375     -26.490  45.091   2.774  1.00  0.00           C
ATOM   3480  CD1 LEU A 375     -26.190  43.804   1.987  1.00  0.00           C
ATOM   3481  CD2 LEU A 375     -25.457  46.124   2.343  1.00  0.00           C
ATOM   3482  HN  LEU A 375     -30.278  46.316   2.569  1.00  0.00           H
ATOM   3483  HA  LEU A 375     -29.074  43.867   2.086  1.00  0.00           H
ATOM   3484  HB1 LEU A 375     -27.870  46.664   2.861  1.00  0.00           H
ATOM   3485  HB2 LEU A 375     -27.989  45.820   1.373  1.00  0.00           H
ATOM   3486  HG  LEU A 375     -26.447  44.932   3.872  1.00  0.00           H
ATOM   3487 1HD1 LEU A 375     -26.773  42.987   2.465  1.00  0.00           H
ATOM   3488 2HD1 LEU A 375     -25.116  43.547   2.111  1.00  0.00           H
ATOM   3489 3HD1 LEU A 375     -26.549  43.944   0.945  1.00  0.00           H
ATOM   3490 1HD2 LEU A 375     -25.705  47.179   2.586  1.00  0.00           H
ATOM   3491 2HD2 LEU A 375     -25.246  46.014   1.257  1.00  0.00           H
ATOM   3492 3HD2 LEU A 375     -24.481  45.901   2.824  1.00  0.00           H
ATOM   3493  N   CYS A 376     -29.044  44.763   5.299  1.00  0.00           N
ATOM   3494  CA  CYS A 376     -28.996  44.398   6.682  1.00  0.00           C
ATOM   3495  C   CYS A 376     -30.070  43.333   7.044  1.00  0.00           C
ATOM   3496  O   CYS A 376     -29.817  42.460   7.877  1.00  0.00           O
ATOM   3497  CB  CYS A 376     -29.280  45.683   7.525  1.00  0.00           C
ATOM   3498  SG  CYS A 376     -27.868  46.930   7.358  1.00  0.00           S
ATOM   3499  HN  CYS A 376     -29.458  45.652   5.117  1.00  0.00           H
ATOM   3500  HA  CYS A 376     -28.030  44.027   6.989  1.00  0.00           H
ATOM   3501  HB1 CYS A 376     -29.379  45.401   8.596  1.00  0.00           H
ATOM   3502  HB2 CYS A 376     -30.253  46.128   7.223  1.00  0.00           H
ATOM   3503  HG1 CYS A 376     -28.294  47.520   6.252  1.00  0.00           H
ATOM   3504  N   LEU A 377     -31.334  43.330   6.463  1.00  0.00           N
ATOM   3505  CA  LEU A 377     -32.270  42.231   6.473  1.00  0.00           C
ATOM   3506  C   LEU A 377     -31.867  40.906   5.742  1.00  0.00           C
ATOM   3507  O   LEU A 377     -32.124  39.858   6.251  1.00  0.00           O
ATOM   3508  CB  LEU A 377     -33.657  42.714   6.022  1.00  0.00           C
ATOM   3509  CG  LEU A 377     -34.379  43.656   6.916  1.00  0.00           C
ATOM   3510  CD1 LEU A 377     -35.607  44.206   6.130  1.00  0.00           C
ATOM   3511  CD2 LEU A 377     -34.913  42.863   8.141  1.00  0.00           C
ATOM   3512  HN  LEU A 377     -31.561  44.159   5.958  1.00  0.00           H
ATOM   3513  HA  LEU A 377     -32.341  41.888   7.496  1.00  0.00           H
ATOM   3514  HB1 LEU A 377     -34.344  41.940   5.620  1.00  0.00           H
ATOM   3515  HB2 LEU A 377     -33.372  43.346   5.153  1.00  0.00           H
ATOM   3516  HG  LEU A 377     -33.717  44.485   7.250  1.00  0.00           H
ATOM   3517 1HD1 LEU A 377     -36.262  43.353   5.853  1.00  0.00           H
ATOM   3518 2HD1 LEU A 377     -35.232  44.809   5.275  1.00  0.00           H
ATOM   3519 3HD1 LEU A 377     -36.075  44.955   6.804  1.00  0.00           H
ATOM   3520 1HD2 LEU A 377     -35.608  42.092   7.746  1.00  0.00           H
ATOM   3521 2HD2 LEU A 377     -35.547  43.506   8.788  1.00  0.00           H
ATOM   3522 3HD2 LEU A 377     -34.194  42.311   8.783  1.00  0.00           H
ATOM   3523  N   CYS A 378     -31.199  41.024   4.594  1.00  0.00           N
ATOM   3524  CA  CYS A 378     -30.652  39.901   3.850  1.00  0.00           C
ATOM   3525  C   CYS A 378     -29.539  39.207   4.607  1.00  0.00           C
ATOM   3526  O   CYS A 378     -29.533  37.984   4.803  1.00  0.00           O
ATOM   3527  CB  CYS A 378     -30.155  40.496   2.499  1.00  0.00           C
ATOM   3528  SG  CYS A 378     -31.623  40.745   1.429  1.00  0.00           S
ATOM   3529  HN  CYS A 378     -31.210  41.954   4.236  1.00  0.00           H
ATOM   3530  HA  CYS A 378     -31.368  39.102   3.721  1.00  0.00           H
ATOM   3531  HB1 CYS A 378     -29.539  39.682   2.060  1.00  0.00           H
ATOM   3532  HB2 CYS A 378     -29.540  41.413   2.630  1.00  0.00           H
ATOM   3533  HG1 CYS A 378     -32.168  41.794   2.030  1.00  0.00           H
ATOM   3534  N   VAL A 379     -28.597  40.024   5.135  1.00  0.00           N
ATOM   3535  CA  VAL A 379     -27.537  39.500   5.982  1.00  0.00           C
ATOM   3536  C   VAL A 379     -28.068  38.906   7.310  1.00  0.00           C
ATOM   3537  O   VAL A 379     -27.651  37.792   7.688  1.00  0.00           O
ATOM   3538  CB  VAL A 379     -26.510  40.562   6.355  1.00  0.00           C
ATOM   3539  CG1 VAL A 379     -25.439  40.177   7.405  1.00  0.00           C
ATOM   3540  CG2 VAL A 379     -25.771  41.019   5.114  1.00  0.00           C
ATOM   3541  HN  VAL A 379     -28.680  40.984   4.880  1.00  0.00           H
ATOM   3542  HA  VAL A 379     -26.927  38.796   5.434  1.00  0.00           H
ATOM   3543  HB  VAL A 379     -27.018  41.425   6.838  1.00  0.00           H
ATOM   3544 1HG1 VAL A 379     -24.713  40.995   7.601  1.00  0.00           H
ATOM   3545 2HG1 VAL A 379     -24.792  39.334   7.080  1.00  0.00           H
ATOM   3546 3HG1 VAL A 379     -25.827  39.889   8.405  1.00  0.00           H
ATOM   3547 1HG2 VAL A 379     -25.048  41.847   5.272  1.00  0.00           H
ATOM   3548 2HG2 VAL A 379     -26.379  41.373   4.254  1.00  0.00           H
ATOM   3549 3HG2 VAL A 379     -25.197  40.231   4.580  1.00  0.00           H
ATOM   3550  N   PHE A 380     -28.992  39.512   7.986  1.00  0.00           N
ATOM   3551  CA  PHE A 380     -29.681  39.001   9.181  1.00  0.00           C
ATOM   3552  C   PHE A 380     -30.361  37.598   8.881  1.00  0.00           C
ATOM   3553  O   PHE A 380     -30.169  36.580   9.545  1.00  0.00           O
ATOM   3554  CB  PHE A 380     -30.668  40.069   9.761  1.00  0.00           C
ATOM   3555  CG  PHE A 380     -31.571  39.541  10.851  1.00  0.00           C
ATOM   3556  CD1 PHE A 380     -30.924  39.122  12.016  1.00  0.00           C
ATOM   3557  CD2 PHE A 380     -32.967  39.407  10.726  1.00  0.00           C
ATOM   3558  CE1 PHE A 380     -31.722  38.593  13.103  1.00  0.00           C
ATOM   3559  CE2 PHE A 380     -33.692  38.883  11.781  1.00  0.00           C
ATOM   3560  CZ  PHE A 380     -33.065  38.498  12.975  1.00  0.00           C
ATOM   3561  HN  PHE A 380     -29.330  40.338   7.540  1.00  0.00           H
ATOM   3562  HA  PHE A 380     -28.956  38.704   9.926  1.00  0.00           H
ATOM   3563  HB1 PHE A 380     -31.374  40.395   8.967  1.00  0.00           H
ATOM   3564  HB2 PHE A 380     -30.104  40.949  10.136  1.00  0.00           H
ATOM   3565  HD1 PHE A 380     -29.849  39.043  12.097  1.00  0.00           H
ATOM   3566  HD2 PHE A 380     -33.487  39.830   9.880  1.00  0.00           H
ATOM   3567  HE1 PHE A 380     -31.220  38.115  13.932  1.00  0.00           H
ATOM   3568  HE2 PHE A 380     -34.757  38.704  11.755  1.00  0.00           H
ATOM   3569  HZ  PHE A 380     -33.715  38.044  13.708  1.00  0.00           H
ATOM   3570  N   VAL A 381     -31.139  37.480   7.793  1.00  0.00           N
ATOM   3571  CA  VAL A 381     -31.926  36.251   7.530  1.00  0.00           C
ATOM   3572  C   VAL A 381     -30.949  35.164   7.099  1.00  0.00           C
ATOM   3573  O   VAL A 381     -31.108  34.027   7.517  1.00  0.00           O
ATOM   3574  CB  VAL A 381     -32.922  36.497   6.347  1.00  0.00           C
ATOM   3575  CG1 VAL A 381     -33.556  35.202   5.942  1.00  0.00           C
ATOM   3576  CG2 VAL A 381     -33.927  37.367   7.106  1.00  0.00           C
ATOM   3577  HN  VAL A 381     -31.256  38.280   7.208  1.00  0.00           H
ATOM   3578  HA  VAL A 381     -32.361  35.896   8.452  1.00  0.00           H
ATOM   3579  HB  VAL A 381     -32.504  37.119   5.527  1.00  0.00           H
ATOM   3580 1HG1 VAL A 381     -34.607  35.400   5.641  1.00  0.00           H
ATOM   3581 2HG1 VAL A 381     -33.527  34.547   6.840  1.00  0.00           H
ATOM   3582 3HG1 VAL A 381     -33.052  34.787   5.044  1.00  0.00           H
ATOM   3583 1HG2 VAL A 381     -33.487  38.223   7.659  1.00  0.00           H
ATOM   3584 2HG2 VAL A 381     -34.416  36.704   7.851  1.00  0.00           H
ATOM   3585 3HG2 VAL A 381     -34.550  37.830   6.310  1.00  0.00           H
ATOM   3586  N   GLY A 382     -29.840  35.566   6.430  1.00  0.00           N
ATOM   3587  CA  GLY A 382     -28.807  34.657   6.036  1.00  0.00           C
ATOM   3588  C   GLY A 382     -28.031  34.216   7.236  1.00  0.00           C
ATOM   3589  O   GLY A 382     -27.689  33.016   7.337  1.00  0.00           O
ATOM   3590  HN  GLY A 382     -29.734  36.511   6.132  1.00  0.00           H
ATOM   3591  HA1 GLY A 382     -28.039  35.164   5.470  1.00  0.00           H
ATOM   3592  HA2 GLY A 382     -29.117  33.807   5.447  1.00  0.00           H
ATOM   3593  N   LEU A 383     -27.724  35.097   8.174  1.00  0.00           N
ATOM   3594  CA  LEU A 383     -27.028  34.682   9.431  1.00  0.00           C
ATOM   3595  C   LEU A 383     -27.847  33.784  10.273  1.00  0.00           C
ATOM   3596  O   LEU A 383     -27.461  32.877  10.939  1.00  0.00           O
ATOM   3597  CB  LEU A 383     -26.549  35.880  10.241  1.00  0.00           C
ATOM   3598  CG  LEU A 383     -25.369  36.660   9.508  1.00  0.00           C
ATOM   3599  CD1 LEU A 383     -25.154  37.954  10.264  1.00  0.00           C
ATOM   3600  CD2 LEU A 383     -24.008  35.883   9.464  1.00  0.00           C
ATOM   3601  HN  LEU A 383     -27.901  36.060   7.983  1.00  0.00           H
ATOM   3602  HA  LEU A 383     -26.113  34.190   9.137  1.00  0.00           H
ATOM   3603  HB1 LEU A 383     -26.158  35.703  11.265  1.00  0.00           H
ATOM   3604  HB2 LEU A 383     -27.430  36.533  10.421  1.00  0.00           H
ATOM   3605  HG  LEU A 383     -25.573  37.029   8.479  1.00  0.00           H
ATOM   3606 1HD1 LEU A 383     -24.449  38.626   9.729  1.00  0.00           H
ATOM   3607 2HD1 LEU A 383     -24.721  37.878  11.285  1.00  0.00           H
ATOM   3608 3HD1 LEU A 383     -26.082  38.562  10.327  1.00  0.00           H
ATOM   3609 1HD2 LEU A 383     -23.122  36.402   9.040  1.00  0.00           H
ATOM   3610 2HD2 LEU A 383     -24.207  34.945   8.904  1.00  0.00           H
ATOM   3611 3HD2 LEU A 383     -23.773  35.383  10.429  1.00  0.00           H
ATOM   3612  N   SER A 384     -29.145  34.019  10.272  1.00  0.00           N
ATOM   3613  CA  SER A 384     -30.136  33.153  10.980  1.00  0.00           C
ATOM   3614  C   SER A 384     -30.244  31.755  10.514  1.00  0.00           C
ATOM   3615  O   SER A 384     -30.106  30.822  11.288  1.00  0.00           O
ATOM   3616  CB  SER A 384     -31.598  33.812  10.769  1.00  0.00           C
ATOM   3617  OG  SER A 384     -31.771  35.057  11.437  1.00  0.00           O
ATOM   3618  HN  SER A 384     -29.480  34.793   9.740  1.00  0.00           H
ATOM   3619  HA  SER A 384     -29.794  33.028  11.997  1.00  0.00           H
ATOM   3620  HB1 SER A 384     -32.254  33.084  11.293  1.00  0.00           H
ATOM   3621  HB2 SER A 384     -31.846  33.915   9.691  1.00  0.00           H
ATOM   3622  HG1 SER A 384     -31.131  35.666  11.058  1.00  0.00           H
ATOM   3623  N   LEU A 385     -30.445  31.587   9.203  1.00  0.00           N
ATOM   3624  CA  LEU A 385     -30.486  30.298   8.439  1.00  0.00           C
ATOM   3625  C   LEU A 385     -29.182  29.582   8.480  1.00  0.00           C
ATOM   3626  O   LEU A 385     -29.081  28.391   8.650  1.00  0.00           O
ATOM   3627  CB  LEU A 385     -30.969  30.481   6.936  1.00  0.00           C
ATOM   3628  CG  LEU A 385     -32.419  30.957   6.743  1.00  0.00           C
ATOM   3629  CD1 LEU A 385     -32.624  31.791   5.484  1.00  0.00           C
ATOM   3630  CD2 LEU A 385     -33.550  29.788   6.854  1.00  0.00           C
ATOM   3631  HN  LEU A 385     -30.499  32.360   8.575  1.00  0.00           H
ATOM   3632  HA  LEU A 385     -31.240  29.658   8.874  1.00  0.00           H
ATOM   3633  HB1 LEU A 385     -30.752  29.538   6.390  1.00  0.00           H
ATOM   3634  HB2 LEU A 385     -30.250  31.199   6.487  1.00  0.00           H
ATOM   3635  HG  LEU A 385     -32.612  31.656   7.585  1.00  0.00           H
ATOM   3636 1HD1 LEU A 385     -32.269  31.214   4.604  1.00  0.00           H
ATOM   3637 2HD1 LEU A 385     -31.957  32.678   5.450  1.00  0.00           H
ATOM   3638 3HD1 LEU A 385     -33.659  32.097   5.225  1.00  0.00           H
ATOM   3639 1HD2 LEU A 385     -34.610  30.104   6.740  1.00  0.00           H
ATOM   3640 2HD2 LEU A 385     -33.552  29.348   7.874  1.00  0.00           H
ATOM   3641 3HD2 LEU A 385     -33.340  28.967   6.137  1.00  0.00           H
ATOM   3642  N   LEU A 386     -28.067  30.286   8.421  1.00  0.00           N
ATOM   3643  CA  LEU A 386     -26.743  29.746   8.704  1.00  0.00           C
ATOM   3644  C   LEU A 386     -26.534  29.180  10.059  1.00  0.00           C
ATOM   3645  O   LEU A 386     -25.946  28.111  10.252  1.00  0.00           O
ATOM   3646  CB  LEU A 386     -25.648  30.806   8.324  1.00  0.00           C
ATOM   3647  CG  LEU A 386     -24.178  30.540   8.873  1.00  0.00           C
ATOM   3648  CD1 LEU A 386     -23.372  29.641   7.905  1.00  0.00           C
ATOM   3649  CD2 LEU A 386     -23.500  31.891   9.194  1.00  0.00           C
ATOM   3650  HN  LEU A 386     -28.099  31.227   8.092  1.00  0.00           H
ATOM   3651  HA  LEU A 386     -26.629  28.924   8.014  1.00  0.00           H
ATOM   3652  HB1 LEU A 386     -25.892  31.807   8.740  1.00  0.00           H
ATOM   3653  HB2 LEU A 386     -25.638  31.046   7.239  1.00  0.00           H
ATOM   3654  HG  LEU A 386     -24.067  29.959   9.813  1.00  0.00           H
ATOM   3655 1HD1 LEU A 386     -22.328  29.499   8.258  1.00  0.00           H
ATOM   3656 2HD1 LEU A 386     -23.306  30.219   6.960  1.00  0.00           H
ATOM   3657 3HD1 LEU A 386     -23.836  28.652   7.699  1.00  0.00           H
ATOM   3658 1HD2 LEU A 386     -23.974  32.261  10.128  1.00  0.00           H
ATOM   3659 2HD2 LEU A 386     -23.711  32.642   8.404  1.00  0.00           H
ATOM   3660 3HD2 LEU A 386     -22.414  31.774   9.395  1.00  0.00           H
ATOM   3661  N   LEU A 387     -26.878  29.935  11.128  1.00  0.00           N
ATOM   3662  CA  LEU A 387     -26.654  29.491  12.418  1.00  0.00           C
ATOM   3663  C   LEU A 387     -27.589  28.378  12.847  1.00  0.00           C
ATOM   3664  O   LEU A 387     -27.273  27.424  13.533  1.00  0.00           O
ATOM   3665  CB  LEU A 387     -26.758  30.696  13.331  1.00  0.00           C
ATOM   3666  CG  LEU A 387     -26.622  30.433  14.794  1.00  0.00           C
ATOM   3667  CD1 LEU A 387     -25.366  29.648  15.173  1.00  0.00           C
ATOM   3668  CD2 LEU A 387     -26.718  31.792  15.644  1.00  0.00           C
ATOM   3669  HN  LEU A 387     -27.217  30.872  11.080  1.00  0.00           H
ATOM   3670  HA  LEU A 387     -25.726  28.962  12.577  1.00  0.00           H
ATOM   3671  HB1 LEU A 387     -27.725  31.231  13.223  1.00  0.00           H
ATOM   3672  HB2 LEU A 387     -26.059  31.467  12.939  1.00  0.00           H
ATOM   3673  HG  LEU A 387     -27.500  29.817  15.081  1.00  0.00           H
ATOM   3674 1HD1 LEU A 387     -24.490  30.313  15.327  1.00  0.00           H
ATOM   3675 2HD1 LEU A 387     -25.014  28.847  14.489  1.00  0.00           H
ATOM   3676 3HD1 LEU A 387     -25.540  29.159  16.155  1.00  0.00           H
ATOM   3677 1HD2 LEU A 387     -27.755  32.089  15.375  1.00  0.00           H
ATOM   3678 2HD2 LEU A 387     -25.948  32.496  15.262  1.00  0.00           H
ATOM   3679 3HD2 LEU A 387     -26.720  31.552  16.729  1.00  0.00           H
ATOM   3680  N   ALA A 388     -28.910  28.391  12.404  1.00  0.00           N
ATOM   3681  CA  ALA A 388     -29.808  27.280  12.592  1.00  0.00           C
ATOM   3682  C   ALA A 388     -29.311  26.063  11.789  1.00  0.00           C
ATOM   3683  O   ALA A 388     -29.262  24.949  12.334  1.00  0.00           O
ATOM   3684  CB  ALA A 388     -31.194  27.625  12.153  1.00  0.00           C
ATOM   3685  HN  ALA A 388     -29.232  29.185  11.895  1.00  0.00           H
ATOM   3686  HA  ALA A 388     -29.767  26.907  13.604  1.00  0.00           H
ATOM   3687  HB1 ALA A 388     -31.936  26.799  12.145  1.00  0.00           H
ATOM   3688  HB2 ALA A 388     -31.046  28.060  11.141  1.00  0.00           H
ATOM   3689  HB3 ALA A 388     -31.572  28.394  12.859  1.00  0.00           H
ATOM   3690  N   GLY A 389     -28.904  26.261  10.568  1.00  0.00           N
ATOM   3691  CA  GLY A 389     -28.111  25.360   9.710  1.00  0.00           C
ATOM   3692  C   GLY A 389     -26.914  24.700  10.326  1.00  0.00           C
ATOM   3693  O   GLY A 389     -26.798  23.498  10.346  1.00  0.00           O
ATOM   3694  HN  GLY A 389     -28.941  27.195  10.221  1.00  0.00           H
ATOM   3695  HA1 GLY A 389     -27.707  25.994   8.934  1.00  0.00           H
ATOM   3696  HA2 GLY A 389     -28.787  24.661   9.243  1.00  0.00           H
ATOM   3697  N   ILE A 390     -25.947  25.485  10.917  1.00  0.00           N
ATOM   3698  CA  ILE A 390     -24.866  25.056  11.766  1.00  0.00           C
ATOM   3699  C   ILE A 390     -25.277  24.299  12.929  1.00  0.00           C
ATOM   3700  O   ILE A 390     -24.746  23.210  13.192  1.00  0.00           O
ATOM   3701  CB  ILE A 390     -23.978  26.209  12.089  1.00  0.00           C
ATOM   3702  CG1 ILE A 390     -23.184  26.652  10.745  1.00  0.00           C
ATOM   3703  CG2 ILE A 390     -23.009  25.855  13.193  1.00  0.00           C
ATOM   3704  CD  ILE A 390     -22.132  27.785  10.872  1.00  0.00           C
ATOM   3705  HN  ILE A 390     -26.021  26.479  10.925  1.00  0.00           H
ATOM   3706  HA  ILE A 390     -24.278  24.330  11.223  1.00  0.00           H
ATOM   3707  HB  ILE A 390     -24.598  27.063  12.434  1.00  0.00           H
ATOM   3708 1HG1 ILE A 390     -23.806  26.842   9.844  1.00  0.00           H
ATOM   3709 2HG1 ILE A 390     -22.585  25.750  10.499  1.00  0.00           H
ATOM   3710 1HG2 ILE A 390     -23.487  25.730  14.189  1.00  0.00           H
ATOM   3711 2HG2 ILE A 390     -22.175  26.583  13.280  1.00  0.00           H
ATOM   3712 3HG2 ILE A 390     -22.552  24.920  12.805  1.00  0.00           H
ATOM   3713  HD1 ILE A 390     -21.538  27.839   9.935  1.00  0.00           H
ATOM   3714  HD2 ILE A 390     -21.322  27.417  11.537  1.00  0.00           H
ATOM   3715  HD3 ILE A 390     -22.646  28.747  11.084  1.00  0.00           H
ATOM   3716  N   ILE A 391     -26.262  24.714  13.770  1.00  0.00           N
ATOM   3717  CA  ILE A 391     -26.751  23.924  14.914  1.00  0.00           C
ATOM   3718  C   ILE A 391     -27.291  22.549  14.441  1.00  0.00           C
ATOM   3719  O   ILE A 391     -27.061  21.529  15.114  1.00  0.00           O
ATOM   3720  CB  ILE A 391     -27.837  24.600  15.679  1.00  0.00           C
ATOM   3721  CG1 ILE A 391     -27.285  25.970  16.313  1.00  0.00           C
ATOM   3722  CG2 ILE A 391     -28.576  23.768  16.703  1.00  0.00           C
ATOM   3723  CD  ILE A 391     -26.208  25.822  17.417  1.00  0.00           C
ATOM   3724  HN  ILE A 391     -26.776  25.532  13.526  1.00  0.00           H
ATOM   3725  HA  ILE A 391     -25.925  23.703  15.576  1.00  0.00           H
ATOM   3726  HB  ILE A 391     -28.633  24.773  14.923  1.00  0.00           H
ATOM   3727 1HG1 ILE A 391     -28.189  26.473  16.716  1.00  0.00           H
ATOM   3728 2HG1 ILE A 391     -26.746  26.456  15.472  1.00  0.00           H
ATOM   3729 1HG2 ILE A 391     -29.042  22.803  16.407  1.00  0.00           H
ATOM   3730 2HG2 ILE A 391     -29.471  24.358  16.995  1.00  0.00           H
ATOM   3731 3HG2 ILE A 391     -28.028  23.600  17.656  1.00  0.00           H
ATOM   3732  HD1 ILE A 391     -25.987  26.699  18.061  1.00  0.00           H
ATOM   3733  HD2 ILE A 391     -25.263  25.740  16.838  1.00  0.00           H
ATOM   3734  HD3 ILE A 391     -26.336  24.916  18.048  1.00  0.00           H
ATOM   3735  N   SER A 392     -28.049  22.555  13.308  1.00  0.00           N
ATOM   3736  CA  SER A 392     -28.645  21.406  12.713  1.00  0.00           C
ATOM   3737  C   SER A 392     -27.601  20.421  12.266  1.00  0.00           C
ATOM   3738  O   SER A 392     -27.540  19.244  12.617  1.00  0.00           O
ATOM   3739  CB  SER A 392     -29.608  21.804  11.626  1.00  0.00           C
ATOM   3740  OG  SER A 392     -30.204  20.678  10.947  1.00  0.00           O
ATOM   3741  HN  SER A 392     -28.350  23.374  12.824  1.00  0.00           H
ATOM   3742  HA  SER A 392     -29.145  20.918  13.537  1.00  0.00           H
ATOM   3743  HB1 SER A 392     -28.992  22.411  10.929  1.00  0.00           H
ATOM   3744  HB2 SER A 392     -30.309  22.538  12.080  1.00  0.00           H
ATOM   3745  HG1 SER A 392     -31.027  20.471  11.396  1.00  0.00           H
ATOM   3746  N   LEU A 393     -26.564  20.874  11.530  1.00  0.00           N
ATOM   3747  CA  LEU A 393     -25.344  20.126  11.123  1.00  0.00           C
ATOM   3748  C   LEU A 393     -24.486  19.599  12.341  1.00  0.00           C
ATOM   3749  O   LEU A 393     -23.842  18.594  12.257  1.00  0.00           O
ATOM   3750  CB  LEU A 393     -24.497  21.000  10.192  1.00  0.00           C
ATOM   3751  CG  LEU A 393     -23.216  20.371   9.716  1.00  0.00           C
ATOM   3752  CD1 LEU A 393     -23.317  19.237   8.747  1.00  0.00           C
ATOM   3753  CD2 LEU A 393     -22.386  21.477   8.967  1.00  0.00           C
ATOM   3754  HN  LEU A 393     -26.579  21.833  11.258  1.00  0.00           H
ATOM   3755  HA  LEU A 393     -25.542  19.178  10.646  1.00  0.00           H
ATOM   3756  HB1 LEU A 393     -24.204  21.954  10.681  1.00  0.00           H
ATOM   3757  HB2 LEU A 393     -25.175  21.301   9.367  1.00  0.00           H
ATOM   3758  HG  LEU A 393     -22.479  20.052  10.485  1.00  0.00           H
ATOM   3759 1HD1 LEU A 393     -23.973  19.596   7.926  1.00  0.00           H
ATOM   3760 2HD1 LEU A 393     -23.774  18.387   9.299  1.00  0.00           H
ATOM   3761 3HD1 LEU A 393     -22.322  18.777   8.564  1.00  0.00           H
ATOM   3762 1HD2 LEU A 393     -23.048  21.993   8.240  1.00  0.00           H
ATOM   3763 2HD2 LEU A 393     -21.509  21.072   8.417  1.00  0.00           H
ATOM   3764 3HD2 LEU A 393     -22.091  22.320   9.628  1.00  0.00           H
ATOM   3765  N   ASN A 394     -24.439  20.360  13.467  1.00  0.00           N
ATOM   3766  CA  ASN A 394     -23.704  20.011  14.670  1.00  0.00           C
ATOM   3767  C   ASN A 394     -24.329  19.001  15.504  1.00  0.00           C
ATOM   3768  O   ASN A 394     -23.640  18.223  16.198  1.00  0.00           O
ATOM   3769  CB  ASN A 394     -23.403  21.264  15.580  1.00  0.00           C
ATOM   3770  CG  ASN A 394     -22.356  22.234  15.010  1.00  0.00           C
ATOM   3771  ND2 ASN A 394     -22.068  23.290  15.798  1.00  0.00           N
ATOM   3772  OD1 ASN A 394     -21.776  22.004  13.929  1.00  0.00           O
ATOM   3773  HN  ASN A 394     -24.802  21.286  13.524  1.00  0.00           H
ATOM   3774  HA  ASN A 394     -22.763  19.551  14.400  1.00  0.00           H
ATOM   3775  HB1 ASN A 394     -23.096  21.054  16.626  1.00  0.00           H
ATOM   3776  HB2 ASN A 394     -24.373  21.807  15.580  1.00  0.00           H
ATOM   3777 1HD2 ASN A 394     -21.490  23.962  15.336  1.00  0.00           H
ATOM   3778 2HD2 ASN A 394     -22.532  23.507  16.658  1.00  0.00           H
HETATM 3779  N   HSD A 395     -25.686  18.860  15.352  1.00  0.00           N
HETATM 3780  CA  HSD A 395     -26.510  17.752  15.758  1.00  0.00           C
HETATM 3781  C   HSD A 395     -26.151  16.515  15.000  1.00  0.00           C
HETATM 3782  O   HSD A 395     -25.896  15.528  15.657  1.00  0.00           O
HETATM 3783  CB  HSD A 395     -28.032  18.055  15.767  1.00  0.00           C
HETATM 3784  CG  HSD A 395     -28.440  19.217  16.640  1.00  0.00           C
HETATM 3785  CD2 HSD A 395     -27.853  19.589  17.819  1.00  0.00           C
HETATM 3786  ND1 HSD A 395     -29.576  19.951  16.631  1.00  0.00           N
HETATM 3787  CE1 HSD A 395     -29.642  20.743  17.778  1.00  0.00           C
HETATM 3788  NE2 HSD A 395     -28.588  20.553  18.516  1.00  0.00           N
HETATM 3789  HN  HSD A 395     -26.191  19.593  14.903  1.00  0.00           H
HETATM 3790  HA  HSD A 395     -26.164  17.549  16.760  1.00  0.00           H
HETATM 3791  HB1 HSD A 395     -28.616  17.136  15.990  1.00  0.00           H
HETATM 3792  HB2 HSD A 395     -28.274  18.246  14.700  1.00  0.00           H
HETATM 3793  HD1 HSD A 395     -30.395  19.954  16.056  1.00  0.00           H
HETATM 3794  HD2 HSD A 395     -26.865  19.374  18.204  1.00  0.00           H
HETATM 3795  HE1 HSD A 395     -30.503  21.398  17.909  1.00  0.00           H
ATOM   3796  N   VAL A 396     -26.027  16.561  13.656  1.00  0.00           N
ATOM   3797  CA  VAL A 396     -25.854  15.293  12.880  1.00  0.00           C
ATOM   3798  C   VAL A 396     -24.455  14.633  13.161  1.00  0.00           C
ATOM   3799  O   VAL A 396     -24.263  13.415  13.044  1.00  0.00           O
ATOM   3800  CB  VAL A 396     -26.039  15.562  11.374  1.00  0.00           C
ATOM   3801  CG1 VAL A 396     -25.493  14.442  10.391  1.00  0.00           C
ATOM   3802  CG2 VAL A 396     -27.564  15.737  11.257  1.00  0.00           C
ATOM   3803  HN  VAL A 396     -26.228  17.398  13.152  1.00  0.00           H
ATOM   3804  HA  VAL A 396     -26.578  14.549  13.180  1.00  0.00           H
ATOM   3805  HB  VAL A 396     -25.502  16.504  11.129  1.00  0.00           H
ATOM   3806 1HG1 VAL A 396     -25.948  13.438  10.530  1.00  0.00           H
ATOM   3807 2HG1 VAL A 396     -24.393  14.292  10.416  1.00  0.00           H
ATOM   3808 3HG1 VAL A 396     -25.727  14.736   9.345  1.00  0.00           H
ATOM   3809 1HG2 VAL A 396     -27.892  15.841  10.200  1.00  0.00           H
ATOM   3810 2HG2 VAL A 396     -27.973  16.529  11.920  1.00  0.00           H
ATOM   3811 3HG2 VAL A 396     -28.094  14.851  11.667  1.00  0.00           H
ATOM   3812  N   ARG A 397     -23.444  15.462  13.547  1.00  0.00           N
ATOM   3813  CA  ARG A 397     -22.182  15.066  13.989  1.00  0.00           C
ATOM   3814  C   ARG A 397     -22.182  14.451  15.359  1.00  0.00           C
ATOM   3815  O   ARG A 397     -21.409  13.534  15.607  1.00  0.00           O
ATOM   3816  CB  ARG A 397     -21.244  16.388  13.998  1.00  0.00           C
ATOM   3817  CG  ARG A 397     -21.001  16.957  12.674  1.00  0.00           C
ATOM   3818  CD  ARG A 397     -20.366  18.362  12.533  1.00  0.00           C
ATOM   3819  NE  ARG A 397     -19.000  18.204  13.166  1.00  0.00           N
ATOM   3820  CZ  ARG A 397     -18.318  19.132  13.823  1.00  0.00           C
ATOM   3821  NH1 ARG A 397     -18.626  20.367  13.632  1.00  0.00           N
ATOM   3822  NH2 ARG A 397     -17.428  18.682  14.696  1.00  0.00           N
ATOM   3823  HN  ARG A 397     -23.648  16.434  13.477  1.00  0.00           H
ATOM   3824  HA  ARG A 397     -21.695  14.387  13.304  1.00  0.00           H
ATOM   3825  HB1 ARG A 397     -20.304  16.116  14.525  1.00  0.00           H
ATOM   3826  HB2 ARG A 397     -21.729  17.103  14.696  1.00  0.00           H
ATOM   3827  HG1 ARG A 397     -21.983  17.187  12.209  1.00  0.00           H
ATOM   3828  HG2 ARG A 397     -20.546  16.174  12.031  1.00  0.00           H
ATOM   3829  HD1 ARG A 397     -20.933  19.106  13.135  1.00  0.00           H
ATOM   3830  HD2 ARG A 397     -20.355  18.668  11.466  1.00  0.00           H
ATOM   3831  HE  ARG A 397     -18.579  17.307  13.032  1.00  0.00           H
ATOM   3832 1HH1 ARG A 397     -19.366  20.553  12.986  1.00  0.00           H
ATOM   3833 2HH1 ARG A 397     -18.102  21.071  14.110  1.00  0.00           H
ATOM   3834 1HH2 ARG A 397     -17.305  17.692  14.765  1.00  0.00           H
ATOM   3835 2HH2 ARG A 397     -17.619  19.054  15.605  1.00  0.00           H
ATOM   3836  N   GLN A 398     -23.124  14.868  16.250  1.00  0.00           N
ATOM   3837  CA  GLN A 398     -23.096  14.291  17.567  1.00  0.00           C
ATOM   3838  C   GLN A 398     -24.170  13.244  17.791  1.00  0.00           C
ATOM   3839  O   GLN A 398     -23.900  12.194  18.380  1.00  0.00           O
ATOM   3840  CB  GLN A 398     -23.170  15.435  18.577  1.00  0.00           C
ATOM   3841  CG  GLN A 398     -21.923  16.411  18.449  1.00  0.00           C
ATOM   3842  CD  GLN A 398     -20.593  15.603  18.659  1.00  0.00           C
ATOM   3843  NE2 GLN A 398     -19.559  16.203  18.058  1.00  0.00           N
ATOM   3844  OE1 GLN A 398     -20.476  14.660  19.443  1.00  0.00           O
ATOM   3845  HN  GLN A 398     -23.740  15.605  15.985  1.00  0.00           H
ATOM   3846  HA  GLN A 398     -22.204  13.711  17.748  1.00  0.00           H
ATOM   3847  HB1 GLN A 398     -23.148  15.130  19.645  1.00  0.00           H
ATOM   3848  HB2 GLN A 398     -24.116  15.994  18.418  1.00  0.00           H
ATOM   3849  HG1 GLN A 398     -21.981  17.205  19.224  1.00  0.00           H
ATOM   3850  HG2 GLN A 398     -22.009  16.807  17.415  1.00  0.00           H
ATOM   3851 1HE2 GLN A 398     -18.667  15.776  18.204  1.00  0.00           H
ATOM   3852 2HE2 GLN A 398     -19.725  17.021  17.508  1.00  0.00           H
ATOM   3853  N   VAL A 399     -25.317  13.452  17.298  1.00  0.00           N
ATOM   3854  CA  VAL A 399     -26.493  12.631  17.449  1.00  0.00           C
ATOM   3855  C   VAL A 399     -26.436  11.308  16.708  1.00  0.00           C
ATOM   3856  O   VAL A 399     -25.977  11.296  15.523  1.00  0.00           O
ATOM   3857  CB  VAL A 399     -27.753  13.468  17.122  1.00  0.00           C
ATOM   3858  CG1 VAL A 399     -29.031  12.526  17.176  1.00  0.00           C
ATOM   3859  CG2 VAL A 399     -27.872  14.569  18.151  1.00  0.00           C
ATOM   3860  HN  VAL A 399     -25.384  14.301  16.778  1.00  0.00           H
ATOM   3861  HA  VAL A 399     -26.522  12.414  18.506  1.00  0.00           H
ATOM   3862  HB  VAL A 399     -27.666  13.855  16.085  1.00  0.00           H
ATOM   3863 1HG1 VAL A 399     -29.958  13.085  16.922  1.00  0.00           H
ATOM   3864 2HG1 VAL A 399     -29.183  12.118  18.199  1.00  0.00           H
ATOM   3865 3HG1 VAL A 399     -28.974  11.694  16.442  1.00  0.00           H
ATOM   3866 1HG2 VAL A 399     -26.925  15.113  18.354  1.00  0.00           H
ATOM   3867 2HG2 VAL A 399     -28.081  14.102  19.136  1.00  0.00           H
ATOM   3868 3HG2 VAL A 399     -28.632  15.313  17.828  1.00  0.00           H
ATOM   3869  N   ILE A 400     -26.868  10.183  17.363  1.00  0.00           N
ATOM   3870  CA  ILE A 400     -26.727   8.826  16.883  1.00  0.00           C
ATOM   3871  C   ILE A 400     -27.371   8.649  15.540  1.00  0.00           C
ATOM   3872  O   ILE A 400     -28.488   9.062  15.261  1.00  0.00           O
ATOM   3873  CB  ILE A 400     -27.194   7.795  17.907  1.00  0.00           C
ATOM   3874  CG1 ILE A 400     -26.349   7.940  19.173  1.00  0.00           C
ATOM   3875  CG2 ILE A 400     -27.176   6.283  17.365  1.00  0.00           C
ATOM   3876  CD  ILE A 400     -26.586   6.980  20.336  1.00  0.00           C
ATOM   3877  HN  ILE A 400     -27.339  10.197  18.242  1.00  0.00           H
ATOM   3878  HA  ILE A 400     -25.688   8.590  16.701  1.00  0.00           H
ATOM   3879  HB  ILE A 400     -28.246   8.028  18.180  1.00  0.00           H
ATOM   3880 1HG1 ILE A 400     -26.413   8.950  19.631  1.00  0.00           H
ATOM   3881 2HG1 ILE A 400     -25.301   7.809  18.826  1.00  0.00           H
ATOM   3882 1HG2 ILE A 400     -27.748   6.158  16.421  1.00  0.00           H
ATOM   3883 2HG2 ILE A 400     -27.622   5.627  18.143  1.00  0.00           H
ATOM   3884 3HG2 ILE A 400     -26.172   5.820  17.239  1.00  0.00           H
ATOM   3885  HD1 ILE A 400     -25.863   7.280  21.123  1.00  0.00           H
ATOM   3886  HD2 ILE A 400     -26.438   5.927  20.014  1.00  0.00           H
ATOM   3887  HD3 ILE A 400     -27.583   7.171  20.790  1.00  0.00           H
ATOM   3888  N   GLN A 401     -26.720   7.914  14.600  1.00  0.00           N
ATOM   3889  CA  GLN A 401     -27.027   7.870  13.114  1.00  0.00           C
ATOM   3890  C   GLN A 401     -27.050   6.425  12.770  1.00  0.00           C
ATOM   3891  O   GLN A 401     -26.319   5.559  13.291  1.00  0.00           O
ATOM   3892  CB  GLN A 401     -25.815   8.548  12.304  1.00  0.00           C
ATOM   3893  CG  GLN A 401     -25.590  10.048  12.455  1.00  0.00           C
ATOM   3894  CD  GLN A 401     -26.899  10.871  12.071  1.00  0.00           C
ATOM   3895  NE2 GLN A 401     -27.334  11.677  13.012  1.00  0.00           N
ATOM   3896  OE1 GLN A 401     -27.395  10.712  10.955  1.00  0.00           O
ATOM   3897  HN  GLN A 401     -25.805   7.590  14.829  1.00  0.00           H
ATOM   3898  HA  GLN A 401     -28.031   8.228  12.936  1.00  0.00           H
ATOM   3899  HB1 GLN A 401     -26.026   8.360  11.230  1.00  0.00           H
ATOM   3900  HB2 GLN A 401     -24.939   7.987  12.693  1.00  0.00           H
ATOM   3901  HG1 GLN A 401     -24.875  10.451  11.705  1.00  0.00           H
ATOM   3902  HG2 GLN A 401     -25.219  10.415  13.436  1.00  0.00           H
ATOM   3903 1HE2 GLN A 401     -28.125  12.229  12.748  1.00  0.00           H
ATOM   3904 2HE2 GLN A 401     -26.806  11.586  13.855  1.00  0.00           H
HETATM 3905  N   HSD A 402     -27.953   6.084  11.889  1.00  0.00           N
HETATM 3906  CA  HSD A 402     -28.170   4.731  11.454  1.00  0.00           C
HETATM 3907  C   HSD A 402     -29.095   4.869  10.273  1.00  0.00           C
HETATM 3908  O   HSD A 402     -30.213   5.334  10.395  1.00  0.00           O
HETATM 3909  CB  HSD A 402     -28.744   3.671  12.517  1.00  0.00           C
HETATM 3910  CG  HSD A 402     -29.073   2.301  11.908  1.00  0.00           C
HETATM 3911  CD2 HSD A 402     -30.272   1.753  11.531  1.00  0.00           C
HETATM 3912  ND1 HSD A 402     -28.115   1.298  11.560  1.00  0.00           N
HETATM 3913  CE1 HSD A 402     -28.778   0.217  11.074  1.00  0.00           C
HETATM 3914  NE2 HSD A 402     -30.061   0.432  11.046  1.00  0.00           N
HETATM 3915  HN  HSD A 402     -28.497   6.831  11.515  1.00  0.00           H
HETATM 3916  HA  HSD A 402     -27.220   4.310  11.163  1.00  0.00           H
HETATM 3917  HB1 HSD A 402     -29.591   4.190  13.015  1.00  0.00           H
HETATM 3918  HB2 HSD A 402     -27.888   3.643  13.225  1.00  0.00           H
HETATM 3919  HD1 HSD A 402     -27.123   1.394  11.642  1.00  0.00           H
HETATM 3920  HD2 HSD A 402     -31.292   2.118  11.534  1.00  0.00           H
HETATM 3921  HE1 HSD A 402     -28.289  -0.655  10.641  1.00  0.00           H
ATOM   3922  N   ASP A 403     -28.604   4.568   9.086  1.00  0.00           N
ATOM   3923  CA  ASP A 403     -27.229   4.452   8.654  1.00  0.00           C
ATOM   3924  C   ASP A 403     -26.271   5.631   8.939  1.00  0.00           C
ATOM   3925  O   ASP A 403     -26.630   6.811   8.929  1.00  0.00           O
ATOM   3926  CB  ASP A 403     -27.273   4.301   7.079  1.00  0.00           C
ATOM   3927  CG  ASP A 403     -27.902   2.900   6.656  1.00  0.00           C
ATOM   3928  OD1 ASP A 403     -28.229   2.790   5.505  1.00  0.00           O
ATOM   3929  OD2 ASP A 403     -27.976   1.952   7.486  1.00  0.00           O
ATOM   3930  HN  ASP A 403     -29.250   4.562   8.327  1.00  0.00           H
ATOM   3931  HA  ASP A 403     -26.866   3.655   9.284  1.00  0.00           H
ATOM   3932  HB1 ASP A 403     -26.246   4.279   6.654  1.00  0.00           H
ATOM   3933  HB2 ASP A 403     -27.796   5.180   6.646  1.00  0.00           H
ATOM   3934  N   GLY A 404     -25.048   5.323   9.237  1.00  0.00           N
ATOM   3935  CA  GLY A 404     -23.994   6.245   9.598  1.00  0.00           C
ATOM   3936  C   GLY A 404     -23.740   7.446   8.707  1.00  0.00           C
ATOM   3937  O   GLY A 404     -24.311   7.539   7.633  1.00  0.00           O
ATOM   3938  HN  GLY A 404     -24.929   4.338   9.327  1.00  0.00           H
ATOM   3939  HA1 GLY A 404     -23.122   5.613   9.661  1.00  0.00           H
ATOM   3940  HA2 GLY A 404     -24.198   6.646  10.580  1.00  0.00           H
ATOM   3941  N   ARG A 405     -22.901   8.329   9.170  1.00  0.00           N
ATOM   3942  CA  ARG A 405     -22.372   9.500   8.439  1.00  0.00           C
ATOM   3943  C   ARG A 405     -20.860   9.616   8.775  1.00  0.00           C
ATOM   3944  O   ARG A 405     -20.373   8.997   9.698  1.00  0.00           O
ATOM   3945  CB  ARG A 405     -23.104  10.811   8.814  1.00  0.00           C
ATOM   3946  CG  ARG A 405     -24.513  10.903   8.361  1.00  0.00           C
ATOM   3947  CD  ARG A 405     -24.543  10.902   6.807  1.00  0.00           C
ATOM   3948  NE  ARG A 405     -25.975  11.071   6.447  1.00  0.00           N
ATOM   3949  CZ  ARG A 405     -26.916  10.116   6.535  1.00  0.00           C
ATOM   3950  NH1 ARG A 405     -26.658   8.864   6.843  1.00  0.00           N
ATOM   3951  NH2 ARG A 405     -28.208  10.339   6.427  1.00  0.00           N
ATOM   3952  HN  ARG A 405     -22.482   8.267  10.073  1.00  0.00           H
ATOM   3953  HA  ARG A 405     -22.424   9.324   7.375  1.00  0.00           H
ATOM   3954  HB1 ARG A 405     -22.590  11.738   8.483  1.00  0.00           H
ATOM   3955  HB2 ARG A 405     -23.135  10.889   9.921  1.00  0.00           H
ATOM   3956  HG1 ARG A 405     -24.984  11.860   8.670  1.00  0.00           H
ATOM   3957  HG2 ARG A 405     -25.039  10.017   8.778  1.00  0.00           H
ATOM   3958  HD1 ARG A 405     -24.271   9.901   6.407  1.00  0.00           H
ATOM   3959  HD2 ARG A 405     -23.874  11.672   6.367  1.00  0.00           H
ATOM   3960  HE  ARG A 405     -26.421  11.967   6.410  1.00  0.00           H
ATOM   3961 1HH1 ARG A 405     -25.772   8.498   7.125  1.00  0.00           H
ATOM   3962 2HH1 ARG A 405     -27.414   8.211   6.779  1.00  0.00           H
ATOM   3963 1HH2 ARG A 405     -28.487  11.215   6.034  1.00  0.00           H
ATOM   3964 2HH2 ARG A 405     -28.877   9.625   6.628  1.00  0.00           H
ATOM   3965  N   ASN A 406     -20.120  10.515   8.047  1.00  0.00           N
ATOM   3966  CA  ASN A 406     -18.650  10.528   8.276  1.00  0.00           C
ATOM   3967  C   ASN A 406     -18.125  11.811   8.941  1.00  0.00           C
ATOM   3968  O   ASN A 406     -18.350  12.908   8.412  1.00  0.00           O
ATOM   3969  CB  ASN A 406     -17.948  10.128   6.942  1.00  0.00           C
ATOM   3970  CG  ASN A 406     -16.422  10.141   7.022  1.00  0.00           C
ATOM   3971  ND2 ASN A 406     -15.834   8.945   7.006  1.00  0.00           N
ATOM   3972  OD1 ASN A 406     -15.877  11.218   7.140  1.00  0.00           O
ATOM   3973  HN  ASN A 406     -20.587  11.207   7.501  1.00  0.00           H
ATOM   3974  HA  ASN A 406     -18.402   9.727   8.957  1.00  0.00           H
ATOM   3975  HB1 ASN A 406     -18.283  10.760   6.091  1.00  0.00           H
ATOM   3976  HB2 ASN A 406     -18.347   9.155   6.584  1.00  0.00           H
ATOM   3977 1HD2 ASN A 406     -14.847   8.977   7.158  1.00  0.00           H
ATOM   3978 2HD2 ASN A 406     -16.307   8.070   6.899  1.00  0.00           H
ATOM   3979  N   GLN A 407     -17.494  11.716  10.159  1.00  0.00           N
ATOM   3980  CA  GLN A 407     -17.105  12.934  10.961  1.00  0.00           C
ATOM   3981  C   GLN A 407     -16.187  13.866  10.209  1.00  0.00           C
ATOM   3982  O   GLN A 407     -16.448  15.071  10.149  1.00  0.00           O
ATOM   3983  CB  GLN A 407     -16.516  12.501  12.333  1.00  0.00           C
ATOM   3984  CG  GLN A 407     -17.433  11.393  12.948  1.00  0.00           C
ATOM   3985  CD  GLN A 407     -18.934  11.891  13.076  1.00  0.00           C
ATOM   3986  NE2 GLN A 407     -19.793  11.336  12.239  1.00  0.00           N
ATOM   3987  OE1 GLN A 407     -19.203  12.766  13.835  1.00  0.00           O
ATOM   3988  HN  GLN A 407     -17.471  10.842  10.636  1.00  0.00           H
ATOM   3989  HA  GLN A 407     -18.001  13.513  11.132  1.00  0.00           H
ATOM   3990  HB1 GLN A 407     -16.348  13.354  13.024  1.00  0.00           H
ATOM   3991  HB2 GLN A 407     -15.585  11.924  12.145  1.00  0.00           H
ATOM   3992  HG1 GLN A 407     -17.132  11.340  14.016  1.00  0.00           H
ATOM   3993  HG2 GLN A 407     -17.240  10.394  12.502  1.00  0.00           H
ATOM   3994 1HE2 GLN A 407     -20.742  11.620  12.370  1.00  0.00           H
ATOM   3995 2HE2 GLN A 407     -19.528  10.476  11.803  1.00  0.00           H
ATOM   3996  N   GLU A 408     -15.189  13.332   9.462  1.00  0.00           N
ATOM   3997  CA  GLU A 408     -14.441  14.072   8.398  1.00  0.00           C
ATOM   3998  C   GLU A 408     -15.358  14.725   7.376  1.00  0.00           C
ATOM   3999  O   GLU A 408     -15.238  15.948   7.214  1.00  0.00           O
ATOM   4000  CB  GLU A 408     -13.309  13.162   7.858  1.00  0.00           C
ATOM   4001  CG  GLU A 408     -12.626  13.476   6.504  1.00  0.00           C
ATOM   4002  CD  GLU A 408     -11.511  12.519   6.136  1.00  0.00           C
ATOM   4003  OE1 GLU A 408     -10.320  12.892   6.217  1.00  0.00           O
ATOM   4004  OE2 GLU A 408     -11.804  11.399   5.593  1.00  0.00           O
ATOM   4005  HN  GLU A 408     -15.187  12.338   9.530  1.00  0.00           H
ATOM   4006  HA  GLU A 408     -13.882  14.843   8.906  1.00  0.00           H
ATOM   4007  HB1 GLU A 408     -13.748  12.142   7.900  1.00  0.00           H
ATOM   4008  HB2 GLU A 408     -12.545  13.047   8.657  1.00  0.00           H
ATOM   4009  HG1 GLU A 408     -12.258  14.524   6.551  1.00  0.00           H
ATOM   4010  HG2 GLU A 408     -13.411  13.400   5.721  1.00  0.00           H
ATOM   4011  N   LYS A 409     -16.296  14.034   6.753  1.00  0.00           N
ATOM   4012  CA  LYS A 409     -17.264  14.632   5.706  1.00  0.00           C
ATOM   4013  C   LYS A 409     -18.045  15.805   6.207  1.00  0.00           C
ATOM   4014  O   LYS A 409     -18.333  16.815   5.530  1.00  0.00           O
ATOM   4015  CB  LYS A 409     -18.218  13.579   4.989  1.00  0.00           C
ATOM   4016  CG  LYS A 409     -17.606  12.492   4.052  1.00  0.00           C
ATOM   4017  CD  LYS A 409     -17.063  13.025   2.729  1.00  0.00           C
ATOM   4018  CE  LYS A 409     -16.600  11.944   1.730  1.00  0.00           C
ATOM   4019  NZ  LYS A 409     -15.314  11.472   2.181  1.00  0.00           N
ATOM   4020  HN  LYS A 409     -16.376  13.052   6.910  1.00  0.00           H
ATOM   4021  HA  LYS A 409     -16.560  15.046   4.998  1.00  0.00           H
ATOM   4022  HB1 LYS A 409     -19.007  14.145   4.448  1.00  0.00           H
ATOM   4023  HB2 LYS A 409     -18.676  13.029   5.838  1.00  0.00           H
ATOM   4024  HG1 LYS A 409     -18.491  11.877   3.783  1.00  0.00           H
ATOM   4025  HG2 LYS A 409     -16.865  11.908   4.642  1.00  0.00           H
ATOM   4026  HD1 LYS A 409     -16.218  13.745   2.780  1.00  0.00           H
ATOM   4027  HD2 LYS A 409     -17.901  13.583   2.259  1.00  0.00           H
ATOM   4028  HE1 LYS A 409     -16.476  12.442   0.745  1.00  0.00           H
ATOM   4029  HE2 LYS A 409     -17.296  11.115   1.485  1.00  0.00           H
ATOM   4030  HZ1 LYS A 409     -14.748  12.256   2.566  1.00  0.00           H
ATOM   4031  HZ2 LYS A 409     -14.676  11.176   1.415  1.00  0.00           H
ATOM   4032  HZ3 LYS A 409     -15.291  10.740   2.920  1.00  0.00           H
ATOM   4033  N   LEU A 410     -18.556  15.704   7.439  1.00  0.00           N
ATOM   4034  CA  LEU A 410     -19.285  16.802   8.172  1.00  0.00           C
ATOM   4035  C   LEU A 410     -18.470  17.986   8.596  1.00  0.00           C
ATOM   4036  O   LEU A 410     -18.798  19.183   8.397  1.00  0.00           O
ATOM   4037  CB  LEU A 410     -20.087  16.209   9.342  1.00  0.00           C
ATOM   4038  CG  LEU A 410     -20.940  14.936   9.035  1.00  0.00           C
ATOM   4039  CD1 LEU A 410     -21.558  14.334  10.344  1.00  0.00           C
ATOM   4040  CD2 LEU A 410     -22.006  15.034   8.009  1.00  0.00           C
ATOM   4041  HN  LEU A 410     -18.565  14.842   7.941  1.00  0.00           H
ATOM   4042  HA  LEU A 410     -20.064  17.185   7.528  1.00  0.00           H
ATOM   4043  HB1 LEU A 410     -20.713  17.011   9.789  1.00  0.00           H
ATOM   4044  HB2 LEU A 410     -19.371  15.896  10.131  1.00  0.00           H
ATOM   4045  HG  LEU A 410     -20.327  14.109   8.616  1.00  0.00           H
ATOM   4046 1HD1 LEU A 410     -22.303  15.037  10.774  1.00  0.00           H
ATOM   4047 2HD1 LEU A 410     -20.693  14.128  11.010  1.00  0.00           H
ATOM   4048 3HD1 LEU A 410     -22.215  13.467  10.117  1.00  0.00           H
ATOM   4049 1HD2 LEU A 410     -22.360  14.049   7.636  1.00  0.00           H
ATOM   4050 2HD2 LEU A 410     -21.655  15.597   7.117  1.00  0.00           H
ATOM   4051 3HD2 LEU A 410     -22.916  15.546   8.387  1.00  0.00           H
ATOM   4052  N   LYS A 411     -17.247  17.767   9.091  1.00  0.00           N
ATOM   4053  CA  LYS A 411     -16.315  18.867   9.328  1.00  0.00           C
ATOM   4054  C   LYS A 411     -15.826  19.650   8.071  1.00  0.00           C
ATOM   4055  O   LYS A 411     -15.895  20.859   7.957  1.00  0.00           O
ATOM   4056  CB  LYS A 411     -15.125  18.471  10.267  1.00  0.00           C
ATOM   4057  CG  LYS A 411     -15.577  18.373  11.729  1.00  0.00           C
ATOM   4058  CD  LYS A 411     -14.340  17.986  12.662  1.00  0.00           C
ATOM   4059  CE  LYS A 411     -13.844  16.554  12.276  1.00  0.00           C
ATOM   4060  NZ  LYS A 411     -12.687  16.284  13.073  1.00  0.00           N
ATOM   4061  HN  LYS A 411     -16.926  16.823   9.107  1.00  0.00           H
ATOM   4062  HA  LYS A 411     -16.882  19.664   9.787  1.00  0.00           H
ATOM   4063  HB1 LYS A 411     -14.240  19.134  10.163  1.00  0.00           H
ATOM   4064  HB2 LYS A 411     -14.812  17.459   9.931  1.00  0.00           H
ATOM   4065  HG1 LYS A 411     -16.345  17.583  11.870  1.00  0.00           H
ATOM   4066  HG2 LYS A 411     -15.993  19.358  12.032  1.00  0.00           H
ATOM   4067  HD1 LYS A 411     -14.697  18.016  13.714  1.00  0.00           H
ATOM   4068  HD2 LYS A 411     -13.620  18.826  12.575  1.00  0.00           H
ATOM   4069  HE1 LYS A 411     -13.647  16.447  11.188  1.00  0.00           H
ATOM   4070  HE2 LYS A 411     -14.585  15.746  12.455  1.00  0.00           H
ATOM   4071  HZ1 LYS A 411     -12.478  15.265  13.066  1.00  0.00           H
ATOM   4072  HZ2 LYS A 411     -12.879  16.558  14.058  1.00  0.00           H
ATOM   4073  HZ3 LYS A 411     -11.912  16.921  12.799  1.00  0.00           H
ATOM   4074  N   LYS A 412     -15.451  18.887   7.003  1.00  0.00           N
ATOM   4075  CA  LYS A 412     -15.149  19.456   5.698  1.00  0.00           C
ATOM   4076  C   LYS A 412     -16.277  20.269   4.971  1.00  0.00           C
ATOM   4077  O   LYS A 412     -16.088  21.402   4.489  1.00  0.00           O
ATOM   4078  CB  LYS A 412     -14.542  18.339   4.830  1.00  0.00           C
ATOM   4079  CG  LYS A 412     -13.070  17.916   5.194  1.00  0.00           C
ATOM   4080  CD  LYS A 412     -12.014  18.951   5.039  1.00  0.00           C
ATOM   4081  CE  LYS A 412     -10.558  18.529   5.174  1.00  0.00           C
ATOM   4082  NZ  LYS A 412     -10.140  17.578   4.110  1.00  0.00           N
ATOM   4083  HN  LYS A 412     -15.305  17.910   7.135  1.00  0.00           H
ATOM   4084  HA  LYS A 412     -14.425  20.234   5.895  1.00  0.00           H
ATOM   4085  HB1 LYS A 412     -14.555  18.646   3.762  1.00  0.00           H
ATOM   4086  HB2 LYS A 412     -15.198  17.445   4.885  1.00  0.00           H
ATOM   4087  HG1 LYS A 412     -12.883  17.178   4.384  1.00  0.00           H
ATOM   4088  HG2 LYS A 412     -13.066  17.476   6.214  1.00  0.00           H
ATOM   4089  HD1 LYS A 412     -12.222  19.732   5.801  1.00  0.00           H
ATOM   4090  HD2 LYS A 412     -12.067  19.608   4.144  1.00  0.00           H
ATOM   4091  HE1 LYS A 412     -10.444  18.035   6.162  1.00  0.00           H
ATOM   4092  HE2 LYS A 412      -9.829  19.361   5.076  1.00  0.00           H
ATOM   4093  HZ1 LYS A 412      -9.140  17.635   3.830  1.00  0.00           H
ATOM   4094  HZ2 LYS A 412     -10.627  17.878   3.242  1.00  0.00           H
ATOM   4095  HZ3 LYS A 412     -10.469  16.601   4.253  1.00  0.00           H
ATOM   4096  N   PHE A 413     -17.573  19.767   5.087  1.00  0.00           N
ATOM   4097  CA  PHE A 413     -18.772  20.482   4.735  1.00  0.00           C
ATOM   4098  C   PHE A 413     -18.912  21.771   5.565  1.00  0.00           C
ATOM   4099  O   PHE A 413     -19.116  22.870   5.007  1.00  0.00           O
ATOM   4100  CB  PHE A 413     -20.097  19.632   4.996  1.00  0.00           C
ATOM   4101  CG  PHE A 413     -21.338  20.234   4.424  1.00  0.00           C
ATOM   4102  CD1 PHE A 413     -21.378  20.521   3.108  1.00  0.00           C
ATOM   4103  CD2 PHE A 413     -22.418  20.709   5.342  1.00  0.00           C
ATOM   4104  CE1 PHE A 413     -22.483  21.148   2.592  1.00  0.00           C
ATOM   4105  CE2 PHE A 413     -23.446  21.441   4.763  1.00  0.00           C
ATOM   4106  CZ  PHE A 413     -23.528  21.530   3.400  1.00  0.00           C
ATOM   4107  HN  PHE A 413     -17.704  18.872   5.504  1.00  0.00           H
ATOM   4108  HA  PHE A 413     -18.721  20.737   3.686  1.00  0.00           H
ATOM   4109  HB1 PHE A 413     -20.187  19.371   6.072  1.00  0.00           H
ATOM   4110  HB2 PHE A 413     -19.994  18.617   4.557  1.00  0.00           H
ATOM   4111  HD1 PHE A 413     -20.548  20.273   2.463  1.00  0.00           H
ATOM   4112  HD2 PHE A 413     -22.381  20.399   6.376  1.00  0.00           H
ATOM   4113  HE1 PHE A 413     -22.542  21.363   1.535  1.00  0.00           H
ATOM   4114  HE2 PHE A 413     -24.168  21.977   5.361  1.00  0.00           H
ATOM   4115  HZ  PHE A 413     -24.444  21.936   2.996  1.00  0.00           H
ATOM   4116  N   MET A 414     -18.605  21.762   6.926  1.00  0.00           N
ATOM   4117  CA  MET A 414     -18.591  22.979   7.862  1.00  0.00           C
ATOM   4118  C   MET A 414     -17.593  24.073   7.465  1.00  0.00           C
ATOM   4119  O   MET A 414     -17.840  25.272   7.557  1.00  0.00           O
ATOM   4120  CB  MET A 414     -18.425  22.476   9.380  1.00  0.00           C
ATOM   4121  CG  MET A 414     -18.344  23.547  10.380  1.00  0.00           C
ATOM   4122  SD  MET A 414     -19.934  24.359  10.541  1.00  0.00           S
ATOM   4123  CE  MET A 414     -19.211  25.129  11.929  1.00  0.00           C
ATOM   4124  HN  MET A 414     -18.243  20.955   7.386  1.00  0.00           H
ATOM   4125  HA  MET A 414     -19.561  23.455   7.847  1.00  0.00           H
ATOM   4126  HB1 MET A 414     -17.502  21.872   9.514  1.00  0.00           H
ATOM   4127  HB2 MET A 414     -19.303  21.849   9.644  1.00  0.00           H
ATOM   4128  HG1 MET A 414     -17.580  24.274  10.032  1.00  0.00           H
ATOM   4129  HG2 MET A 414     -18.062  23.074  11.346  1.00  0.00           H
ATOM   4130  HE1 MET A 414     -19.077  24.457  12.804  1.00  0.00           H
ATOM   4131  HE2 MET A 414     -19.800  26.023  12.227  1.00  0.00           H
ATOM   4132  HE3 MET A 414     -18.247  25.651  11.754  1.00  0.00           H
ATOM   4133  N   ILE A 415     -16.404  23.707   7.011  1.00  0.00           N
ATOM   4134  CA  ILE A 415     -15.360  24.684   6.539  1.00  0.00           C
ATOM   4135  C   ILE A 415     -15.815  25.296   5.196  1.00  0.00           C
ATOM   4136  O   ILE A 415     -15.670  26.475   5.061  1.00  0.00           O
ATOM   4137  CB  ILE A 415     -13.946  23.952   6.406  1.00  0.00           C
ATOM   4138  CG1 ILE A 415     -13.443  23.430   7.782  1.00  0.00           C
ATOM   4139  CG2 ILE A 415     -12.930  25.032   5.839  1.00  0.00           C
ATOM   4140  CD  ILE A 415     -12.190  22.659   7.534  1.00  0.00           C
ATOM   4141  HN  ILE A 415     -16.112  22.770   7.184  1.00  0.00           H
ATOM   4142  HA  ILE A 415     -15.302  25.568   7.158  1.00  0.00           H
ATOM   4143  HB  ILE A 415     -13.918  23.159   5.626  1.00  0.00           H
ATOM   4144 1HG1 ILE A 415     -14.241  22.695   8.024  1.00  0.00           H
ATOM   4145 2HG1 ILE A 415     -13.318  24.212   8.561  1.00  0.00           H
ATOM   4146 1HG2 ILE A 415     -13.211  25.515   4.879  1.00  0.00           H
ATOM   4147 2HG2 ILE A 415     -11.935  24.605   5.593  1.00  0.00           H
ATOM   4148 3HG2 ILE A 415     -12.862  25.873   6.564  1.00  0.00           H
ATOM   4149  HD1 ILE A 415     -12.099  21.933   8.371  1.00  0.00           H
ATOM   4150  HD2 ILE A 415     -11.270  23.273   7.637  1.00  0.00           H
ATOM   4151  HD3 ILE A 415     -12.269  22.048   6.609  1.00  0.00           H
ATOM   4152  N   ARG A 416     -16.354  24.462   4.217  1.00  0.00           N
ATOM   4153  CA  ARG A 416     -16.760  24.878   2.849  1.00  0.00           C
ATOM   4154  C   ARG A 416     -17.917  25.841   2.878  1.00  0.00           C
ATOM   4155  O   ARG A 416     -17.952  26.853   2.161  1.00  0.00           O
ATOM   4156  CB  ARG A 416     -16.983  23.750   1.825  1.00  0.00           C
ATOM   4157  CG  ARG A 416     -15.689  22.973   1.351  1.00  0.00           C
ATOM   4158  CD  ARG A 416     -14.335  23.710   1.196  1.00  0.00           C
ATOM   4159  NE  ARG A 416     -14.553  24.542  -0.023  1.00  0.00           N
ATOM   4160  CZ  ARG A 416     -13.788  25.532  -0.482  1.00  0.00           C
ATOM   4161  NH1 ARG A 416     -12.563  25.794  -0.173  1.00  0.00           N
ATOM   4162  NH2 ARG A 416     -14.398  26.369  -1.415  1.00  0.00           N
ATOM   4163  HN  ARG A 416     -16.591  23.536   4.500  1.00  0.00           H
ATOM   4164  HA  ARG A 416     -16.004  25.570   2.508  1.00  0.00           H
ATOM   4165  HB1 ARG A 416     -17.333  24.213   0.878  1.00  0.00           H
ATOM   4166  HB2 ARG A 416     -17.784  23.068   2.183  1.00  0.00           H
ATOM   4167  HG1 ARG A 416     -15.931  22.446   0.403  1.00  0.00           H
ATOM   4168  HG2 ARG A 416     -15.607  22.138   2.080  1.00  0.00           H
ATOM   4169  HD1 ARG A 416     -13.508  22.990   1.018  1.00  0.00           H
ATOM   4170  HD2 ARG A 416     -14.079  24.354   2.064  1.00  0.00           H
ATOM   4171  HE  ARG A 416     -15.463  24.595  -0.434  1.00  0.00           H
ATOM   4172 1HH1 ARG A 416     -12.039  26.460  -0.703  1.00  0.00           H
ATOM   4173 2HH1 ARG A 416     -12.106  25.038   0.298  1.00  0.00           H
ATOM   4174 1HH2 ARG A 416     -15.388  26.333  -1.555  1.00  0.00           H
ATOM   4175 2HH2 ARG A 416     -13.948  27.259  -1.482  1.00  0.00           H
ATOM   4176  N   ILE A 417     -18.924  25.631   3.691  1.00  0.00           N
ATOM   4177  CA  ILE A 417     -19.924  26.660   3.823  1.00  0.00           C
ATOM   4178  C   ILE A 417     -19.375  27.914   4.472  1.00  0.00           C
ATOM   4179  O   ILE A 417     -19.732  29.070   4.172  1.00  0.00           O
ATOM   4180  CB  ILE A 417     -21.194  26.129   4.458  1.00  0.00           C
ATOM   4181  CG1 ILE A 417     -21.183  25.880   5.995  1.00  0.00           C
ATOM   4182  CG2 ILE A 417     -21.648  24.976   3.477  1.00  0.00           C
ATOM   4183  CD  ILE A 417     -22.482  25.088   6.570  1.00  0.00           C
ATOM   4184  HN  ILE A 417     -19.035  24.746   4.138  1.00  0.00           H
ATOM   4185  HA  ILE A 417     -20.133  26.986   2.815  1.00  0.00           H
ATOM   4186  HB  ILE A 417     -22.028  26.851   4.328  1.00  0.00           H
ATOM   4187 1HG1 ILE A 417     -21.073  26.864   6.499  1.00  0.00           H
ATOM   4188 2HG1 ILE A 417     -20.267  25.328   6.298  1.00  0.00           H
ATOM   4189 1HG2 ILE A 417     -22.722  24.731   3.613  1.00  0.00           H
ATOM   4190 2HG2 ILE A 417     -20.971  24.097   3.409  1.00  0.00           H
ATOM   4191 3HG2 ILE A 417     -21.725  25.434   2.467  1.00  0.00           H
ATOM   4192  HD1 ILE A 417     -23.424  25.449   6.107  1.00  0.00           H
ATOM   4193  HD2 ILE A 417     -22.395  24.905   7.662  1.00  0.00           H
ATOM   4194  HD3 ILE A 417     -22.373  24.123   6.029  1.00  0.00           H
ATOM   4195  N   GLY A 418     -18.462  27.757   5.430  1.00  0.00           N
ATOM   4196  CA  GLY A 418     -17.876  28.951   6.077  1.00  0.00           C
ATOM   4197  C   GLY A 418     -17.056  29.779   5.192  1.00  0.00           C
ATOM   4198  O   GLY A 418     -17.180  31.004   5.049  1.00  0.00           O
ATOM   4199  HN  GLY A 418     -18.035  26.869   5.580  1.00  0.00           H
ATOM   4200  HA1 GLY A 418     -17.191  28.656   6.859  1.00  0.00           H
ATOM   4201  HA2 GLY A 418     -18.692  29.593   6.373  1.00  0.00           H
ATOM   4202  N   VAL A 419     -16.158  29.253   4.342  1.00  0.00           N
ATOM   4203  CA  VAL A 419     -15.327  29.972   3.348  1.00  0.00           C
ATOM   4204  C   VAL A 419     -16.228  30.556   2.267  1.00  0.00           C
ATOM   4205  O   VAL A 419     -16.098  31.739   1.971  1.00  0.00           O
ATOM   4206  CB  VAL A 419     -14.299  28.991   2.716  1.00  0.00           C
ATOM   4207  CG1 VAL A 419     -13.592  29.657   1.448  1.00  0.00           C
ATOM   4208  CG2 VAL A 419     -13.259  28.479   3.777  1.00  0.00           C
ATOM   4209  HN  VAL A 419     -15.994  28.276   4.455  1.00  0.00           H
ATOM   4210  HA  VAL A 419     -14.789  30.817   3.750  1.00  0.00           H
ATOM   4211  HB  VAL A 419     -14.792  28.084   2.303  1.00  0.00           H
ATOM   4212 1HG1 VAL A 419     -13.297  30.716   1.611  1.00  0.00           H
ATOM   4213 2HG1 VAL A 419     -14.295  29.738   0.591  1.00  0.00           H
ATOM   4214 3HG1 VAL A 419     -12.759  28.981   1.159  1.00  0.00           H
ATOM   4215 1HG2 VAL A 419     -12.816  27.559   3.339  1.00  0.00           H
ATOM   4216 2HG2 VAL A 419     -13.755  28.128   4.707  1.00  0.00           H
ATOM   4217 3HG2 VAL A 419     -12.462  29.223   3.988  1.00  0.00           H
ATOM   4218  N   PHE A 420     -17.191  29.848   1.701  1.00  0.00           N
ATOM   4219  CA  PHE A 420     -18.139  30.294   0.712  1.00  0.00           C
ATOM   4220  C   PHE A 420     -19.053  31.466   1.248  1.00  0.00           C
ATOM   4221  O   PHE A 420     -19.387  32.430   0.547  1.00  0.00           O
ATOM   4222  CB  PHE A 420     -18.897  29.052   0.089  1.00  0.00           C
ATOM   4223  CG  PHE A 420     -19.677  29.117  -1.129  1.00  0.00           C
ATOM   4224  CD1 PHE A 420     -20.596  28.096  -1.411  1.00  0.00           C
ATOM   4225  CD2 PHE A 420     -19.222  29.973  -2.140  1.00  0.00           C
ATOM   4226  CE1 PHE A 420     -21.214  28.164  -2.633  1.00  0.00           C
ATOM   4227  CE2 PHE A 420     -19.906  30.002  -3.335  1.00  0.00           C
ATOM   4228  CZ  PHE A 420     -20.959  29.109  -3.576  1.00  0.00           C
ATOM   4229  HN  PHE A 420     -17.345  28.930   2.055  1.00  0.00           H
ATOM   4230  HA  PHE A 420     -17.499  30.749  -0.029  1.00  0.00           H
ATOM   4231  HB1 PHE A 420     -19.562  28.624   0.869  1.00  0.00           H
ATOM   4232  HB2 PHE A 420     -18.077  28.325  -0.097  1.00  0.00           H
ATOM   4233  HD1 PHE A 420     -20.999  27.335  -0.759  1.00  0.00           H
ATOM   4234  HD2 PHE A 420     -18.403  30.644  -1.921  1.00  0.00           H
ATOM   4235  HE1 PHE A 420     -21.982  27.458  -2.913  1.00  0.00           H
ATOM   4236  HE2 PHE A 420     -19.730  30.784  -4.060  1.00  0.00           H
ATOM   4237  HZ  PHE A 420     -21.468  29.092  -4.529  1.00  0.00           H
ATOM   4238  N   SER A 421     -19.458  31.378   2.475  1.00  0.00           N
ATOM   4239  CA  SER A 421     -20.096  32.472   3.228  1.00  0.00           C
ATOM   4240  C   SER A 421     -19.196  33.739   3.360  1.00  0.00           C
ATOM   4241  O   SER A 421     -19.657  34.823   3.039  1.00  0.00           O
ATOM   4242  CB  SER A 421     -20.577  32.005   4.621  1.00  0.00           C
ATOM   4243  OG  SER A 421     -21.223  33.068   5.306  1.00  0.00           O
ATOM   4244  HN  SER A 421     -19.272  30.570   3.029  1.00  0.00           H
ATOM   4245  HA  SER A 421     -20.924  32.882   2.669  1.00  0.00           H
ATOM   4246  HB1 SER A 421     -19.816  31.490   5.245  1.00  0.00           H
ATOM   4247  HB2 SER A 421     -21.447  31.343   4.421  1.00  0.00           H
ATOM   4248  HG1 SER A 421     -20.902  33.023   6.209  1.00  0.00           H
ATOM   4249  N   GLY A 422     -17.960  33.540   3.794  1.00  0.00           N
ATOM   4250  CA  GLY A 422     -17.161  34.700   4.073  1.00  0.00           C
ATOM   4251  C   GLY A 422     -16.670  35.397   2.877  1.00  0.00           C
ATOM   4252  O   GLY A 422     -16.334  36.593   2.916  1.00  0.00           O
ATOM   4253  HN  GLY A 422     -17.685  32.638   4.120  1.00  0.00           H
ATOM   4254  HA1 GLY A 422     -16.308  34.410   4.669  1.00  0.00           H
ATOM   4255  HA2 GLY A 422     -17.696  35.379   4.721  1.00  0.00           H
ATOM   4256  N   LEU A 423     -16.549  34.716   1.727  1.00  0.00           N
ATOM   4257  CA  LEU A 423     -16.386  35.332   0.429  1.00  0.00           C
ATOM   4258  C   LEU A 423     -17.404  36.394   0.088  1.00  0.00           C
ATOM   4259  O   LEU A 423     -17.076  37.516  -0.294  1.00  0.00           O
ATOM   4260  CB  LEU A 423     -16.531  34.160  -0.580  1.00  0.00           C
ATOM   4261  CG  LEU A 423     -16.370  34.639  -2.042  1.00  0.00           C
ATOM   4262  CD1 LEU A 423     -14.891  34.933  -2.388  1.00  0.00           C
ATOM   4263  CD2 LEU A 423     -16.886  33.651  -3.114  1.00  0.00           C
ATOM   4264  HN  LEU A 423     -16.796  33.754   1.817  1.00  0.00           H
ATOM   4265  HA  LEU A 423     -15.472  35.906   0.375  1.00  0.00           H
ATOM   4266  HB1 LEU A 423     -17.528  33.674  -0.545  1.00  0.00           H
ATOM   4267  HB2 LEU A 423     -15.755  33.391  -0.373  1.00  0.00           H
ATOM   4268  HG  LEU A 423     -16.982  35.558  -2.172  1.00  0.00           H
ATOM   4269 1HD1 LEU A 423     -14.727  35.193  -3.455  1.00  0.00           H
ATOM   4270 2HD1 LEU A 423     -14.369  33.964  -2.232  1.00  0.00           H
ATOM   4271 3HD1 LEU A 423     -14.441  35.627  -1.647  1.00  0.00           H
ATOM   4272 1HD2 LEU A 423     -17.988  33.552  -3.201  1.00  0.00           H
ATOM   4273 2HD2 LEU A 423     -16.441  32.641  -2.980  1.00  0.00           H
ATOM   4274 3HD2 LEU A 423     -16.501  33.955  -4.111  1.00  0.00           H
ATOM   4275  N   TYR A 424     -18.674  36.122   0.235  1.00  0.00           N
ATOM   4276  CA  TYR A 424     -19.673  37.148   0.075  1.00  0.00           C
ATOM   4277  C   TYR A 424     -19.677  38.135   1.297  1.00  0.00           C
ATOM   4278  O   TYR A 424     -19.882  39.351   1.133  1.00  0.00           O
ATOM   4279  CB  TYR A 424     -21.098  36.557  -0.162  1.00  0.00           C
ATOM   4280  CG  TYR A 424     -20.859  35.779  -1.507  1.00  0.00           C
ATOM   4281  CD1 TYR A 424     -20.919  36.397  -2.742  1.00  0.00           C
ATOM   4282  CD2 TYR A 424     -20.792  34.343  -1.437  1.00  0.00           C
ATOM   4283  CE1 TYR A 424     -20.865  35.602  -3.928  1.00  0.00           C
ATOM   4284  CE2 TYR A 424     -20.804  33.586  -2.586  1.00  0.00           C
ATOM   4285  CZ  TYR A 424     -20.856  34.168  -3.843  1.00  0.00           C
ATOM   4286  OH  TYR A 424     -20.870  33.299  -5.034  1.00  0.00           O
ATOM   4287  HN  TYR A 424     -19.026  35.205   0.397  1.00  0.00           H
ATOM   4288  HA  TYR A 424     -19.395  37.678  -0.825  1.00  0.00           H
ATOM   4289  HB1 TYR A 424     -21.777  37.421  -0.323  1.00  0.00           H
ATOM   4290  HB2 TYR A 424     -21.607  35.851   0.529  1.00  0.00           H
ATOM   4291  HD1 TYR A 424     -21.099  37.462  -2.717  1.00  0.00           H
ATOM   4292  HD2 TYR A 424     -20.812  33.966  -0.425  1.00  0.00           H
ATOM   4293  HE1 TYR A 424     -20.946  36.125  -4.869  1.00  0.00           H
ATOM   4294  HE2 TYR A 424     -20.782  32.508  -2.525  1.00  0.00           H
ATOM   4295  HH  TYR A 424     -21.248  33.901  -5.680  1.00  0.00           H
ATOM   4296  N   LEU A 425     -19.525  37.673   2.585  1.00  0.00           N
ATOM   4297  CA  LEU A 425     -19.574  38.642   3.640  1.00  0.00           C
ATOM   4298  C   LEU A 425     -18.549  39.788   3.704  1.00  0.00           C
ATOM   4299  O   LEU A 425     -18.848  40.977   3.939  1.00  0.00           O
ATOM   4300  CB  LEU A 425     -19.784  37.984   5.067  1.00  0.00           C
ATOM   4301  CG  LEU A 425     -21.169  37.380   5.187  1.00  0.00           C
ATOM   4302  CD1 LEU A 425     -21.331  36.703   6.569  1.00  0.00           C
ATOM   4303  CD2 LEU A 425     -22.333  38.258   4.918  1.00  0.00           C
ATOM   4304  HN  LEU A 425     -19.408  36.717   2.840  1.00  0.00           H
ATOM   4305  HA  LEU A 425     -20.419  39.306   3.533  1.00  0.00           H
ATOM   4306  HB1 LEU A 425     -19.640  38.794   5.813  1.00  0.00           H
ATOM   4307  HB2 LEU A 425     -19.052  37.179   5.291  1.00  0.00           H
ATOM   4308  HG  LEU A 425     -21.304  36.572   4.437  1.00  0.00           H
ATOM   4309 1HD1 LEU A 425     -22.123  35.925   6.580  1.00  0.00           H
ATOM   4310 2HD1 LEU A 425     -21.406  37.535   7.304  1.00  0.00           H
ATOM   4311 3HD1 LEU A 425     -20.348  36.225   6.770  1.00  0.00           H
ATOM   4312 1HD2 LEU A 425     -22.394  39.155   5.571  1.00  0.00           H
ATOM   4313 2HD2 LEU A 425     -23.280  37.714   5.119  1.00  0.00           H
ATOM   4314 3HD2 LEU A 425     -22.431  38.524   3.843  1.00  0.00           H
ATOM   4315  N   VAL A 426     -17.233  39.582   3.480  1.00  0.00           N
ATOM   4316  CA  VAL A 426     -16.174  40.545   3.607  1.00  0.00           C
ATOM   4317  C   VAL A 426     -16.321  41.941   2.953  1.00  0.00           C
ATOM   4318  O   VAL A 426     -16.085  42.945   3.600  1.00  0.00           O
ATOM   4319  CB  VAL A 426     -14.818  39.930   3.226  1.00  0.00           C
ATOM   4320  CG1 VAL A 426     -13.637  40.975   3.107  1.00  0.00           C
ATOM   4321  CG2 VAL A 426     -14.311  38.961   4.299  1.00  0.00           C
ATOM   4322  HN  VAL A 426     -17.002  38.617   3.385  1.00  0.00           H
ATOM   4323  HA  VAL A 426     -16.116  40.835   4.645  1.00  0.00           H
ATOM   4324  HB  VAL A 426     -14.920  39.430   2.238  1.00  0.00           H
ATOM   4325 1HG1 VAL A 426     -12.733  40.472   2.701  1.00  0.00           H
ATOM   4326 2HG1 VAL A 426     -13.338  41.482   4.048  1.00  0.00           H
ATOM   4327 3HG1 VAL A 426     -13.907  41.747   2.355  1.00  0.00           H
ATOM   4328 1HG2 VAL A 426     -15.020  38.126   4.484  1.00  0.00           H
ATOM   4329 2HG2 VAL A 426     -14.015  39.626   5.138  1.00  0.00           H
ATOM   4330 3HG2 VAL A 426     -13.442  38.347   3.980  1.00  0.00           H
ATOM   4331  N   PRO A 427     -16.833  42.143   1.700  1.00  0.00           N
ATOM   4332  CA  PRO A 427     -16.993  43.446   1.070  1.00  0.00           C
ATOM   4333  C   PRO A 427     -18.183  44.100   1.629  1.00  0.00           C
ATOM   4334  O   PRO A 427     -18.321  45.315   1.670  1.00  0.00           O
ATOM   4335  CB  PRO A 427     -17.012  43.208  -0.419  1.00  0.00           C
ATOM   4336  CG  PRO A 427     -16.480  41.754  -0.555  1.00  0.00           C
ATOM   4337  CD  PRO A 427     -16.954  41.095   0.647  1.00  0.00           C
ATOM   4338  HA  PRO A 427     -16.102  43.973   1.377  1.00  0.00           H
ATOM   4339  HB1 PRO A 427     -16.367  43.899  -1.001  1.00  0.00           H
ATOM   4340  HB2 PRO A 427     -18.008  43.302  -0.902  1.00  0.00           H
ATOM   4341  HG1 PRO A 427     -16.912  41.256  -1.449  1.00  0.00           H
ATOM   4342  HG2 PRO A 427     -15.369  41.798  -0.562  1.00  0.00           H
ATOM   4343  HD1 PRO A 427     -18.037  40.868   0.558  1.00  0.00           H
ATOM   4344  HD2 PRO A 427     -16.567  40.079   0.876  1.00  0.00           H
ATOM   4345  N   LEU A 428     -19.237  43.301   2.034  1.00  0.00           N
ATOM   4346  CA  LEU A 428     -20.498  43.768   2.571  1.00  0.00           C
ATOM   4347  C   LEU A 428     -20.269  44.299   3.951  1.00  0.00           C
ATOM   4348  O   LEU A 428     -20.681  45.411   4.245  1.00  0.00           O
ATOM   4349  CB  LEU A 428     -21.576  42.647   2.600  1.00  0.00           C
ATOM   4350  CG  LEU A 428     -21.962  42.140   1.192  1.00  0.00           C
ATOM   4351  CD1 LEU A 428     -22.968  40.994   1.366  1.00  0.00           C
ATOM   4352  CD2 LEU A 428     -22.579  43.240   0.262  1.00  0.00           C
ATOM   4353  HN  LEU A 428     -19.228  42.322   1.844  1.00  0.00           H
ATOM   4354  HA  LEU A 428     -20.871  44.590   1.976  1.00  0.00           H
ATOM   4355  HB1 LEU A 428     -22.514  43.076   3.014  1.00  0.00           H
ATOM   4356  HB2 LEU A 428     -21.190  41.793   3.197  1.00  0.00           H
ATOM   4357  HG  LEU A 428     -21.090  41.734   0.636  1.00  0.00           H
ATOM   4358 1HD1 LEU A 428     -22.578  39.975   1.574  1.00  0.00           H
ATOM   4359 2HD1 LEU A 428     -23.556  40.906   0.428  1.00  0.00           H
ATOM   4360 3HD1 LEU A 428     -23.777  41.287   2.070  1.00  0.00           H
ATOM   4361 1HD2 LEU A 428     -22.993  42.753  -0.648  1.00  0.00           H
ATOM   4362 2HD2 LEU A 428     -21.859  43.988  -0.133  1.00  0.00           H
ATOM   4363 3HD2 LEU A 428     -23.354  43.791   0.836  1.00  0.00           H
ATOM   4364  N   VAL A 429     -19.469  43.595   4.772  1.00  0.00           N
ATOM   4365  CA  VAL A 429     -19.065  44.059   6.106  1.00  0.00           C
ATOM   4366  C   VAL A 429     -18.215  45.273   6.067  1.00  0.00           C
ATOM   4367  O   VAL A 429     -18.404  46.253   6.832  1.00  0.00           O
ATOM   4368  CB  VAL A 429     -18.407  42.869   6.898  1.00  0.00           C
ATOM   4369  CG1 VAL A 429     -17.809  43.295   8.213  1.00  0.00           C
ATOM   4370  CG2 VAL A 429     -19.533  41.879   7.172  1.00  0.00           C
ATOM   4371  HN  VAL A 429     -19.353  42.632   4.538  1.00  0.00           H
ATOM   4372  HA  VAL A 429     -19.982  44.378   6.579  1.00  0.00           H
ATOM   4373  HB  VAL A 429     -17.515  42.503   6.345  1.00  0.00           H
ATOM   4374 1HG1 VAL A 429     -16.950  43.983   8.063  1.00  0.00           H
ATOM   4375 2HG1 VAL A 429     -17.342  42.358   8.585  1.00  0.00           H
ATOM   4376 3HG1 VAL A 429     -18.530  43.782   8.905  1.00  0.00           H
ATOM   4377 1HG2 VAL A 429     -19.891  41.387   6.242  1.00  0.00           H
ATOM   4378 2HG2 VAL A 429     -20.391  42.310   7.732  1.00  0.00           H
ATOM   4379 3HG2 VAL A 429     -19.159  41.165   7.938  1.00  0.00           H
ATOM   4380  N   THR A 430     -17.221  45.286   5.169  1.00  0.00           N
ATOM   4381  CA  THR A 430     -16.472  46.525   4.904  1.00  0.00           C
ATOM   4382  C   THR A 430     -17.229  47.709   4.453  1.00  0.00           C
ATOM   4383  O   THR A 430     -17.027  48.807   4.922  1.00  0.00           O
ATOM   4384  CB  THR A 430     -15.380  46.179   3.880  1.00  0.00           C
ATOM   4385  CG2 THR A 430     -14.409  47.401   3.718  1.00  0.00           C
ATOM   4386  OG1 THR A 430     -14.575  45.164   4.399  1.00  0.00           O
ATOM   4387  HN  THR A 430     -16.972  44.552   4.542  1.00  0.00           H
ATOM   4388  HA  THR A 430     -16.042  46.837   5.845  1.00  0.00           H
ATOM   4389  HB  THR A 430     -15.709  45.884   2.861  1.00  0.00           H
ATOM   4390  HG1 THR A 430     -14.922  44.365   3.994  1.00  0.00           H
ATOM   4391 1HG2 THR A 430     -14.072  47.658   4.745  1.00  0.00           H
ATOM   4392 2HG2 THR A 430     -14.987  48.159   3.146  1.00  0.00           H
ATOM   4393 3HG2 THR A 430     -13.557  47.027   3.112  1.00  0.00           H
ATOM   4394  N   LEU A 431     -18.160  47.518   3.498  1.00  0.00           N
ATOM   4395  CA  LEU A 431     -18.957  48.693   3.019  1.00  0.00           C
ATOM   4396  C   LEU A 431     -19.846  49.296   4.137  1.00  0.00           C
ATOM   4397  O   LEU A 431     -19.846  50.518   4.375  1.00  0.00           O
ATOM   4398  CB  LEU A 431     -19.691  48.244   1.750  1.00  0.00           C
ATOM   4399  CG  LEU A 431     -20.592  49.238   1.081  1.00  0.00           C
ATOM   4400  CD1 LEU A 431     -19.861  50.496   0.649  1.00  0.00           C
ATOM   4401  CD2 LEU A 431     -21.392  48.710  -0.109  1.00  0.00           C
ATOM   4402  HN  LEU A 431     -18.254  46.623   3.069  1.00  0.00           H
ATOM   4403  HA  LEU A 431     -18.240  49.487   2.882  1.00  0.00           H
ATOM   4404  HB1 LEU A 431     -20.185  47.303   2.076  1.00  0.00           H
ATOM   4405  HB2 LEU A 431     -18.953  47.784   1.059  1.00  0.00           H
ATOM   4406  HG  LEU A 431     -21.361  49.524   1.830  1.00  0.00           H
ATOM   4407 1HD1 LEU A 431     -20.543  51.353   0.462  1.00  0.00           H
ATOM   4408 2HD1 LEU A 431     -19.429  50.226  -0.338  1.00  0.00           H
ATOM   4409 3HD1 LEU A 431     -19.040  50.773   1.343  1.00  0.00           H
ATOM   4410 1HD2 LEU A 431     -20.719  48.442  -0.952  1.00  0.00           H
ATOM   4411 2HD2 LEU A 431     -22.227  49.355  -0.458  1.00  0.00           H
ATOM   4412 3HD2 LEU A 431     -21.965  47.797   0.161  1.00  0.00           H
ATOM   4413  N   LEU A 432     -20.628  48.431   4.871  1.00  0.00           N
ATOM   4414  CA  LEU A 432     -21.450  48.807   6.017  1.00  0.00           C
ATOM   4415  C   LEU A 432     -20.644  49.392   7.218  1.00  0.00           C
ATOM   4416  O   LEU A 432     -20.958  50.413   7.852  1.00  0.00           O
ATOM   4417  CB  LEU A 432     -22.393  47.716   6.605  1.00  0.00           C
ATOM   4418  CG  LEU A 432     -23.358  47.120   5.565  1.00  0.00           C
ATOM   4419  CD1 LEU A 432     -23.840  45.719   5.981  1.00  0.00           C
ATOM   4420  CD2 LEU A 432     -24.622  48.013   5.393  1.00  0.00           C
ATOM   4421  HN  LEU A 432     -20.528  47.454   4.700  1.00  0.00           H
ATOM   4422  HA  LEU A 432     -22.128  49.609   5.763  1.00  0.00           H
ATOM   4423  HB1 LEU A 432     -22.993  48.053   7.477  1.00  0.00           H
ATOM   4424  HB2 LEU A 432     -21.891  46.807   7.002  1.00  0.00           H
ATOM   4425  HG  LEU A 432     -22.750  47.083   4.636  1.00  0.00           H
ATOM   4426 1HD1 LEU A 432     -24.614  45.752   6.778  1.00  0.00           H
ATOM   4427 2HD1 LEU A 432     -22.986  45.093   6.315  1.00  0.00           H
ATOM   4428 3HD1 LEU A 432     -24.426  45.257   5.159  1.00  0.00           H
ATOM   4429 1HD2 LEU A 432     -25.293  47.680   4.573  1.00  0.00           H
ATOM   4430 2HD2 LEU A 432     -24.239  48.959   4.956  1.00  0.00           H
ATOM   4431 3HD2 LEU A 432     -25.203  48.207   6.320  1.00  0.00           H
ATOM   4432  N   GLY A 433     -19.448  48.802   7.451  1.00  0.00           N
ATOM   4433  CA  GLY A 433     -18.565  49.537   8.406  1.00  0.00           C
ATOM   4434  C   GLY A 433     -18.119  50.899   7.965  1.00  0.00           C
ATOM   4435  O   GLY A 433     -18.122  51.895   8.747  1.00  0.00           O
ATOM   4436  HN  GLY A 433     -19.225  47.925   7.031  1.00  0.00           H
ATOM   4437  HA1 GLY A 433     -17.670  48.935   8.473  1.00  0.00           H
ATOM   4438  HA2 GLY A 433     -19.085  49.656   9.345  1.00  0.00           H
ATOM   4439  N   CYS A 434     -17.753  51.084   6.676  1.00  0.00           N
ATOM   4440  CA  CYS A 434     -17.280  52.299   6.018  1.00  0.00           C
ATOM   4441  C   CYS A 434     -18.384  53.378   6.115  1.00  0.00           C
ATOM   4442  O   CYS A 434     -18.078  54.531   6.338  1.00  0.00           O
ATOM   4443  CB  CYS A 434     -16.893  52.221   4.526  1.00  0.00           C
ATOM   4444  SG  CYS A 434     -15.346  51.201   4.397  1.00  0.00           S
ATOM   4445  HN  CYS A 434     -17.703  50.243   6.143  1.00  0.00           H
ATOM   4446  HA  CYS A 434     -16.464  52.578   6.667  1.00  0.00           H
ATOM   4447  HB1 CYS A 434     -16.747  53.252   4.137  1.00  0.00           H
ATOM   4448  HB2 CYS A 434     -17.696  51.726   3.938  1.00  0.00           H
ATOM   4449  HG1 CYS A 434     -15.983  50.089   4.733  1.00  0.00           H
ATOM   4450  N   TYR A 435     -19.593  53.004   5.867  1.00  0.00           N
ATOM   4451  CA  TYR A 435     -20.834  53.812   5.845  1.00  0.00           C
ATOM   4452  C   TYR A 435     -21.091  54.363   7.284  1.00  0.00           C
ATOM   4453  O   TYR A 435     -21.305  55.558   7.480  1.00  0.00           O
ATOM   4454  CB  TYR A 435     -21.832  52.762   5.384  1.00  0.00           C
ATOM   4455  CG  TYR A 435     -23.189  53.461   5.167  1.00  0.00           C
ATOM   4456  CD1 TYR A 435     -24.034  53.413   6.309  1.00  0.00           C
ATOM   4457  CD2 TYR A 435     -23.564  54.183   4.038  1.00  0.00           C
ATOM   4458  CE1 TYR A 435     -25.354  53.978   6.231  1.00  0.00           C
ATOM   4459  CE2 TYR A 435     -24.832  54.744   3.996  1.00  0.00           C
ATOM   4460  CZ  TYR A 435     -25.763  54.695   5.068  1.00  0.00           C
ATOM   4461  OH  TYR A 435     -26.998  55.295   5.164  1.00  0.00           O
ATOM   4462  HN  TYR A 435     -19.804  52.089   5.530  1.00  0.00           H
ATOM   4463  HA  TYR A 435     -20.725  54.679   5.209  1.00  0.00           H
ATOM   4464  HB1 TYR A 435     -21.994  51.890   6.052  1.00  0.00           H
ATOM   4465  HB2 TYR A 435     -21.587  52.397   4.364  1.00  0.00           H
ATOM   4466  HD1 TYR A 435     -23.677  52.921   7.201  1.00  0.00           H
ATOM   4467  HD2 TYR A 435     -22.819  54.184   3.255  1.00  0.00           H
ATOM   4468  HE1 TYR A 435     -25.978  53.876   7.106  1.00  0.00           H
ATOM   4469  HE2 TYR A 435     -25.197  55.156   3.067  1.00  0.00           H
ATOM   4470  HH  TYR A 435     -27.298  55.458   4.268  1.00  0.00           H
ATOM   4471  N   VAL A 436     -20.890  53.504   8.327  1.00  0.00           N
ATOM   4472  CA  VAL A 436     -20.917  53.858   9.745  1.00  0.00           C
ATOM   4473  C   VAL A 436     -19.859  54.851  10.136  1.00  0.00           C
ATOM   4474  O   VAL A 436     -19.990  55.834  10.858  1.00  0.00           O
ATOM   4475  CB  VAL A 436     -20.994  52.646  10.730  1.00  0.00           C
ATOM   4476  CG1 VAL A 436     -20.964  53.019  12.238  1.00  0.00           C
ATOM   4477  CG2 VAL A 436     -22.234  51.942  10.400  1.00  0.00           C
ATOM   4478  HN  VAL A 436     -20.663  52.556   8.123  1.00  0.00           H
ATOM   4479  HA  VAL A 436     -21.792  54.462   9.932  1.00  0.00           H
ATOM   4480  HB  VAL A 436     -20.110  51.984  10.609  1.00  0.00           H
ATOM   4481 1HG1 VAL A 436     -20.099  53.639  12.557  1.00  0.00           H
ATOM   4482 2HG1 VAL A 436     -21.140  52.045  12.741  1.00  0.00           H
ATOM   4483 3HG1 VAL A 436     -21.863  53.606  12.521  1.00  0.00           H
ATOM   4484 1HG2 VAL A 436     -23.111  52.578  10.649  1.00  0.00           H
ATOM   4485 2HG2 VAL A 436     -22.293  51.040  11.046  1.00  0.00           H
ATOM   4486 3HG2 VAL A 436     -22.349  51.720   9.318  1.00  0.00           H
ATOM   4487  N   TYR A 437     -18.634  54.584   9.534  1.00  0.00           N
ATOM   4488  CA  TYR A 437     -17.502  55.424   9.740  1.00  0.00           C
ATOM   4489  C   TYR A 437     -17.754  56.831   9.236  1.00  0.00           C
ATOM   4490  O   TYR A 437     -17.627  57.814   9.925  1.00  0.00           O
ATOM   4491  CB  TYR A 437     -16.158  54.897   9.163  1.00  0.00           C
ATOM   4492  CG  TYR A 437     -14.853  55.731   9.423  1.00  0.00           C
ATOM   4493  CD1 TYR A 437     -13.954  55.225  10.383  1.00  0.00           C
ATOM   4494  CD2 TYR A 437     -14.535  56.824   8.612  1.00  0.00           C
ATOM   4495  CE1 TYR A 437     -12.674  55.888  10.535  1.00  0.00           C
ATOM   4496  CE2 TYR A 437     -13.328  57.486   8.772  1.00  0.00           C
ATOM   4497  CZ  TYR A 437     -12.421  57.038   9.747  1.00  0.00           C
ATOM   4498  OH  TYR A 437     -11.133  57.571   9.945  1.00  0.00           O
ATOM   4499  HN  TYR A 437     -18.493  53.809   8.922  1.00  0.00           H
ATOM   4500  HA  TYR A 437     -17.362  55.349  10.808  1.00  0.00           H
ATOM   4501  HB1 TYR A 437     -16.145  54.785   8.058  1.00  0.00           H
ATOM   4502  HB2 TYR A 437     -16.040  53.892   9.623  1.00  0.00           H
ATOM   4503  HD1 TYR A 437     -14.062  54.312  10.952  1.00  0.00           H
ATOM   4504  HD2 TYR A 437     -15.137  57.114   7.764  1.00  0.00           H
ATOM   4505  HE1 TYR A 437     -11.899  55.493  11.175  1.00  0.00           H
ATOM   4506  HE2 TYR A 437     -13.029  58.295   8.122  1.00  0.00           H
ATOM   4507  HH  TYR A 437     -10.973  58.336   9.387  1.00  0.00           H
ATOM   4508  N   GLU A 438     -18.247  56.957   8.016  1.00  0.00           N
ATOM   4509  CA  GLU A 438     -18.856  58.123   7.476  1.00  0.00           C
ATOM   4510  C   GLU A 438     -19.836  58.834   8.465  1.00  0.00           C
ATOM   4511  O   GLU A 438     -19.871  60.020   8.576  1.00  0.00           O
ATOM   4512  CB  GLU A 438     -19.597  57.976   6.064  1.00  0.00           C
ATOM   4513  CG  GLU A 438     -18.656  57.847   4.787  1.00  0.00           C
ATOM   4514  CD  GLU A 438     -19.353  58.204   3.435  1.00  0.00           C
ATOM   4515  OE1 GLU A 438     -20.581  58.396   3.358  1.00  0.00           O
ATOM   4516  OE2 GLU A 438     -18.627  58.290   2.448  1.00  0.00           O
ATOM   4517  HN  GLU A 438     -18.267  56.170   7.404  1.00  0.00           H
ATOM   4518  HA  GLU A 438     -18.129  58.917   7.376  1.00  0.00           H
ATOM   4519  HB1 GLU A 438     -20.067  58.971   5.914  1.00  0.00           H
ATOM   4520  HB2 GLU A 438     -20.484  57.307   6.073  1.00  0.00           H
ATOM   4521  HG1 GLU A 438     -18.236  56.854   4.522  1.00  0.00           H
ATOM   4522  HG2 GLU A 438     -17.849  58.596   4.944  1.00  0.00           H
ATOM   4523  N   GLN A 439     -20.766  58.164   9.223  1.00  0.00           N
ATOM   4524  CA  GLN A 439     -21.707  58.705  10.156  1.00  0.00           C
ATOM   4525  C   GLN A 439     -20.992  59.344  11.364  1.00  0.00           C
ATOM   4526  O   GLN A 439     -21.320  60.420  11.845  1.00  0.00           O
ATOM   4527  CB  GLN A 439     -22.806  57.669  10.500  1.00  0.00           C
ATOM   4528  CG  GLN A 439     -23.732  57.033   9.397  1.00  0.00           C
ATOM   4529  CD  GLN A 439     -24.197  57.941   8.313  1.00  0.00           C
ATOM   4530  NE2 GLN A 439     -23.272  58.349   7.421  1.00  0.00           N
ATOM   4531  OE1 GLN A 439     -25.389  58.287   8.168  1.00  0.00           O
ATOM   4532  HN  GLN A 439     -20.784  57.169   9.280  1.00  0.00           H
ATOM   4533  HA  GLN A 439     -22.189  59.527   9.647  1.00  0.00           H
ATOM   4534  HB1 GLN A 439     -23.454  58.034  11.326  1.00  0.00           H
ATOM   4535  HB2 GLN A 439     -22.257  56.856  11.021  1.00  0.00           H
ATOM   4536  HG1 GLN A 439     -24.606  56.534   9.865  1.00  0.00           H
ATOM   4537  HG2 GLN A 439     -23.102  56.206   9.003  1.00  0.00           H
ATOM   4538 1HE2 GLN A 439     -23.646  58.942   6.708  1.00  0.00           H
ATOM   4539 2HE2 GLN A 439     -22.360  57.943   7.400  1.00  0.00           H
ATOM   4540  N   VAL A 440     -19.981  58.585  11.926  1.00  0.00           N
ATOM   4541  CA  VAL A 440     -19.141  59.068  13.027  1.00  0.00           C
ATOM   4542  C   VAL A 440     -18.268  60.212  12.574  1.00  0.00           C
ATOM   4543  O   VAL A 440     -18.181  61.239  13.227  1.00  0.00           O
ATOM   4544  CB  VAL A 440     -18.270  58.019  13.747  1.00  0.00           C
ATOM   4545  CG1 VAL A 440     -17.694  58.664  15.057  1.00  0.00           C
ATOM   4546  CG2 VAL A 440     -19.200  56.852  14.034  1.00  0.00           C
ATOM   4547  HN  VAL A 440     -19.724  57.721  11.500  1.00  0.00           H
ATOM   4548  HA  VAL A 440     -19.778  59.504  13.782  1.00  0.00           H
ATOM   4549  HB  VAL A 440     -17.577  57.590  12.992  1.00  0.00           H
ATOM   4550 1HG1 VAL A 440     -17.020  59.542  14.970  1.00  0.00           H
ATOM   4551 2HG1 VAL A 440     -16.997  57.945  15.540  1.00  0.00           H
ATOM   4552 3HG1 VAL A 440     -18.511  58.955  15.750  1.00  0.00           H
ATOM   4553 1HG2 VAL A 440     -19.806  56.461  13.188  1.00  0.00           H
ATOM   4554 2HG2 VAL A 440     -19.917  57.232  14.792  1.00  0.00           H
ATOM   4555 3HG2 VAL A 440     -18.576  55.997  14.371  1.00  0.00           H
ATOM   4556  N   ASN A 441     -17.677  60.092  11.351  1.00  0.00           N
ATOM   4557  CA  ASN A 441     -16.725  61.032  10.767  1.00  0.00           C
ATOM   4558  C   ASN A 441     -17.169  62.447  10.663  1.00  0.00           C
ATOM   4559  O   ASN A 441     -16.439  63.372  10.801  1.00  0.00           O
ATOM   4560  CB  ASN A 441     -16.071  60.522   9.400  1.00  0.00           C
ATOM   4561  CG  ASN A 441     -14.742  61.039   9.064  1.00  0.00           C
ATOM   4562  ND2 ASN A 441     -13.886  61.251  10.074  1.00  0.00           N
ATOM   4563  OD1 ASN A 441     -14.429  61.319   7.913  1.00  0.00           O
ATOM   4564  HN  ASN A 441     -17.804  59.293  10.770  1.00  0.00           H
ATOM   4565  HA  ASN A 441     -15.957  61.192  11.508  1.00  0.00           H
ATOM   4566  HB1 ASN A 441     -16.768  60.571   8.537  1.00  0.00           H
ATOM   4567  HB2 ASN A 441     -15.834  59.458   9.614  1.00  0.00           H
ATOM   4568 1HD2 ASN A 441     -14.132  61.010  11.012  1.00  0.00           H
ATOM   4569 2HD2 ASN A 441     -13.097  61.854   9.953  1.00  0.00           H
ATOM   4570  N   ARG A 442     -18.428  62.583  10.249  1.00  0.00           N
ATOM   4571  CA  ARG A 442     -19.079  63.793   9.827  1.00  0.00           C
ATOM   4572  C   ARG A 442     -18.863  65.100  10.648  1.00  0.00           C
ATOM   4573  O   ARG A 442     -18.500  66.149  10.053  1.00  0.00           O
ATOM   4574  CB  ARG A 442     -20.552  63.573   9.547  1.00  0.00           C
ATOM   4575  CG  ARG A 442     -21.345  64.865   9.322  1.00  0.00           C
ATOM   4576  CD  ARG A 442     -22.753  64.656   8.756  1.00  0.00           C
ATOM   4577  NE  ARG A 442     -23.396  66.006   8.528  1.00  0.00           N
ATOM   4578  CZ  ARG A 442     -24.484  66.108   7.875  1.00  0.00           C
ATOM   4579  NH1 ARG A 442     -24.947  65.246   6.986  1.00  0.00           N
ATOM   4580  NH2 ARG A 442     -25.240  67.197   8.052  1.00  0.00           N
ATOM   4581  HN  ARG A 442     -18.945  61.762  10.025  1.00  0.00           H
ATOM   4582  HA  ARG A 442     -18.542  64.010   8.914  1.00  0.00           H
ATOM   4583  HB1 ARG A 442     -20.984  62.879  10.299  1.00  0.00           H
ATOM   4584  HB2 ARG A 442     -20.713  63.051   8.579  1.00  0.00           H
ATOM   4585  HG1 ARG A 442     -20.897  65.600   8.621  1.00  0.00           H
ATOM   4586  HG2 ARG A 442     -21.447  65.326  10.329  1.00  0.00           H
ATOM   4587  HD1 ARG A 442     -23.291  64.059   9.523  1.00  0.00           H
ATOM   4588  HD2 ARG A 442     -22.680  64.013   7.854  1.00  0.00           H
ATOM   4589  HE  ARG A 442     -23.177  66.687   9.227  1.00  0.00           H
ATOM   4590 1HH1 ARG A 442     -24.488  64.398   6.723  1.00  0.00           H
ATOM   4591 2HH1 ARG A 442     -25.773  65.394   6.442  1.00  0.00           H
ATOM   4592 1HH2 ARG A 442     -25.126  67.738   8.886  1.00  0.00           H
ATOM   4593 2HH2 ARG A 442     -26.183  67.257   7.727  1.00  0.00           H
ATOM   4594  N   ILE A 443     -18.929  65.134  11.973  1.00  0.00           N
ATOM   4595  CA  ILE A 443     -18.908  66.376  12.871  1.00  0.00           C
ATOM   4596  C   ILE A 443     -17.560  67.057  12.703  1.00  0.00           C
ATOM   4597  O   ILE A 443     -17.433  68.232  12.752  1.00  0.00           O
ATOM   4598  CB  ILE A 443     -19.240  65.953  14.301  1.00  0.00           C
ATOM   4599  CG1 ILE A 443     -19.522  67.247  15.155  1.00  0.00           C
ATOM   4600  CG2 ILE A 443     -18.284  64.898  14.978  1.00  0.00           C
ATOM   4601  CD  ILE A 443     -20.553  68.287  14.601  1.00  0.00           C
ATOM   4602  HN  ILE A 443     -19.227  64.301  12.431  1.00  0.00           H
ATOM   4603  HA  ILE A 443     -19.643  66.989  12.373  1.00  0.00           H
ATOM   4604  HB  ILE A 443     -20.239  65.474  14.215  1.00  0.00           H
ATOM   4605 1HG1 ILE A 443     -18.554  67.792  15.134  1.00  0.00           H
ATOM   4606 2HG1 ILE A 443     -19.766  67.217  16.238  1.00  0.00           H
ATOM   4607 1HG2 ILE A 443     -17.296  65.344  15.220  1.00  0.00           H
ATOM   4608 2HG2 ILE A 443     -18.167  64.017  14.310  1.00  0.00           H
ATOM   4609 3HG2 ILE A 443     -18.601  64.408  15.923  1.00  0.00           H
ATOM   4610  HD1 ILE A 443     -21.526  67.841  14.305  1.00  0.00           H
ATOM   4611  HD2 ILE A 443     -20.048  68.784  13.745  1.00  0.00           H
ATOM   4612  HD3 ILE A 443     -20.843  69.016  15.388  1.00  0.00           H
ATOM   4613  N   THR A 444     -16.515  66.259  12.455  1.00  0.00           N
ATOM   4614  CA  THR A 444     -15.258  66.931  12.068  1.00  0.00           C
ATOM   4615  C   THR A 444     -15.256  67.898  10.910  1.00  0.00           C
ATOM   4616  O   THR A 444     -14.668  68.979  10.940  1.00  0.00           O
ATOM   4617  CB  THR A 444     -14.187  65.845  11.961  1.00  0.00           C
ATOM   4618  CG2 THR A 444     -14.241  64.873  13.187  1.00  0.00           C
ATOM   4619  OG1 THR A 444     -14.225  65.000  10.783  1.00  0.00           O
ATOM   4620  HN  THR A 444     -16.638  65.269  12.482  1.00  0.00           H
ATOM   4621  HA  THR A 444     -14.960  67.472  12.954  1.00  0.00           H
ATOM   4622  HB  THR A 444     -13.237  66.395  12.136  1.00  0.00           H
ATOM   4623  HG1 THR A 444     -15.157  64.809  10.657  1.00  0.00           H
ATOM   4624 1HG2 THR A 444     -14.028  65.379  14.153  1.00  0.00           H
ATOM   4625 2HG2 THR A 444     -13.458  64.086  13.152  1.00  0.00           H
ATOM   4626 3HG2 THR A 444     -15.170  64.272  13.291  1.00  0.00           H
ATOM   4627  N   TRP A 445     -15.873  67.475   9.814  1.00  0.00           N
ATOM   4628  CA  TRP A 445     -16.053  68.258   8.610  1.00  0.00           C
ATOM   4629  C   TRP A 445     -16.804  69.535   8.897  1.00  0.00           C
ATOM   4630  O   TRP A 445     -16.519  70.608   8.381  1.00  0.00           O
ATOM   4631  CB  TRP A 445     -16.811  67.552   7.414  1.00  0.00           C
ATOM   4632  CG  TRP A 445     -16.480  66.104   7.209  1.00  0.00           C
ATOM   4633  CD1 TRP A 445     -15.337  65.485   7.416  1.00  0.00           C
ATOM   4634  CD2 TRP A 445     -17.465  65.149   6.701  1.00  0.00           C
ATOM   4635  CE2 TRP A 445     -16.755  63.924   6.613  1.00  0.00           C
ATOM   4636  CE3 TRP A 445     -18.843  65.217   6.372  1.00  0.00           C
ATOM   4637  NE1 TRP A 445     -15.436  64.170   7.063  1.00  0.00           N
ATOM   4638  CZ2 TRP A 445     -17.416  62.779   6.246  1.00  0.00           C
ATOM   4639  CZ3 TRP A 445     -19.492  63.985   6.087  1.00  0.00           C
ATOM   4640  CH2 TRP A 445     -18.810  62.760   6.098  1.00  0.00           C
ATOM   4641  HN  TRP A 445     -16.359  66.607   9.758  1.00  0.00           H
ATOM   4642  HA  TRP A 445     -15.090  68.549   8.215  1.00  0.00           H
ATOM   4643  HB1 TRP A 445     -16.512  68.119   6.507  1.00  0.00           H
ATOM   4644  HB2 TRP A 445     -17.889  67.604   7.680  1.00  0.00           H
ATOM   4645  HD1 TRP A 445     -14.448  65.998   7.749  1.00  0.00           H
ATOM   4646  HE1 TRP A 445     -14.690  63.549   7.171  1.00  0.00           H
ATOM   4647  HE3 TRP A 445     -19.470  66.095   6.424  1.00  0.00           H
ATOM   4648  HZ2 TRP A 445     -16.943  61.821   6.403  1.00  0.00           H
ATOM   4649  HZ3 TRP A 445     -20.572  63.973   6.072  1.00  0.00           H
ATOM   4650  HH2 TRP A 445     -19.293  61.860   5.744  1.00  0.00           H
ATOM   4651  N   GLU A 446     -17.884  69.465   9.723  1.00  0.00           N
ATOM   4652  CA  GLU A 446     -18.588  70.599  10.235  1.00  0.00           C
ATOM   4653  C   GLU A 446     -17.721  71.616  10.947  1.00  0.00           C
ATOM   4654  O   GLU A 446     -17.862  72.784  10.744  1.00  0.00           O
ATOM   4655  CB  GLU A 446     -19.801  70.143  11.094  1.00  0.00           C
ATOM   4656  CG  GLU A 446     -20.910  69.471  10.171  1.00  0.00           C
ATOM   4657  CD  GLU A 446     -22.230  69.152  10.898  1.00  0.00           C
ATOM   4658  OE1 GLU A 446     -22.825  69.938  11.687  1.00  0.00           O
ATOM   4659  OE2 GLU A 446     -22.700  67.974  10.655  1.00  0.00           O
ATOM   4660  HN  GLU A 446     -18.348  68.599   9.887  1.00  0.00           H
ATOM   4661  HA  GLU A 446     -18.954  71.082   9.341  1.00  0.00           H
ATOM   4662  HB1 GLU A 446     -20.331  70.988  11.583  1.00  0.00           H
ATOM   4663  HB2 GLU A 446     -19.464  69.449  11.894  1.00  0.00           H
ATOM   4664  HG1 GLU A 446     -20.532  68.510   9.761  1.00  0.00           H
ATOM   4665  HG2 GLU A 446     -21.111  70.165   9.328  1.00  0.00           H
ATOM   4666  N   ILE A 447     -16.770  71.288  11.813  1.00  0.00           N
ATOM   4667  CA  ILE A 447     -15.936  72.192  12.587  1.00  0.00           C
ATOM   4668  C   ILE A 447     -14.883  72.836  11.700  1.00  0.00           C
ATOM   4669  O   ILE A 447     -14.469  73.971  11.802  1.00  0.00           O
ATOM   4670  CB  ILE A 447     -15.255  71.417  13.707  1.00  0.00           C
ATOM   4671  CG1 ILE A 447     -16.368  71.217  14.732  1.00  0.00           C
ATOM   4672  CG2 ILE A 447     -14.112  72.118  14.354  1.00  0.00           C
ATOM   4673  CD  ILE A 447     -15.993  70.175  15.756  1.00  0.00           C
ATOM   4674  HN  ILE A 447     -16.734  70.306  11.980  1.00  0.00           H
ATOM   4675  HA  ILE A 447     -16.542  72.902  13.129  1.00  0.00           H
ATOM   4676  HB  ILE A 447     -14.968  70.417  13.318  1.00  0.00           H
ATOM   4677 1HG1 ILE A 447     -17.191  70.758  14.145  1.00  0.00           H
ATOM   4678 2HG1 ILE A 447     -16.828  72.114  15.197  1.00  0.00           H
ATOM   4679 1HG2 ILE A 447     -13.233  72.235  13.684  1.00  0.00           H
ATOM   4680 2HG2 ILE A 447     -13.885  71.491  15.241  1.00  0.00           H
ATOM   4681 3HG2 ILE A 447     -14.410  73.151  14.634  1.00  0.00           H
ATOM   4682  HD1 ILE A 447     -15.150  70.598  16.345  1.00  0.00           H
ATOM   4683  HD2 ILE A 447     -15.655  69.291  15.176  1.00  0.00           H
ATOM   4684  HD3 ILE A 447     -16.861  69.770  16.319  1.00  0.00           H
ATOM   4685  N   THR A 448     -14.420  72.124  10.692  1.00  0.00           N
ATOM   4686  CA  THR A 448     -13.652  72.601   9.605  1.00  0.00           C
ATOM   4687  C   THR A 448     -14.256  73.587   8.721  1.00  0.00           C
ATOM   4688  O   THR A 448     -13.712  74.615   8.348  1.00  0.00           O
ATOM   4689  CB  THR A 448     -13.193  71.321   8.875  1.00  0.00           C
ATOM   4690  CG2 THR A 448     -13.131  71.533   7.353  1.00  0.00           C
ATOM   4691  OG1 THR A 448     -11.888  70.844   9.218  1.00  0.00           O
ATOM   4692  HN  THR A 448     -14.604  71.144  10.668  1.00  0.00           H
ATOM   4693  HA  THR A 448     -12.830  73.217   9.936  1.00  0.00           H
ATOM   4694  HB  THR A 448     -13.926  70.552   9.201  1.00  0.00           H
ATOM   4695  HG1 THR A 448     -11.972  70.278   9.989  1.00  0.00           H
ATOM   4696 1HG2 THR A 448     -12.719  70.659   6.804  1.00  0.00           H
ATOM   4697 2HG2 THR A 448     -12.572  72.458   7.099  1.00  0.00           H
ATOM   4698 3HG2 THR A 448     -14.170  71.768   7.036  1.00  0.00           H
ATOM   4699  N   TRP A 449     -15.567  73.386   8.407  1.00  0.00           N
ATOM   4700  CA  TRP A 449     -16.448  74.324   7.722  1.00  0.00           C
ATOM   4701  C   TRP A 449     -16.733  75.589   8.457  1.00  0.00           C
ATOM   4702  O   TRP A 449     -16.765  76.641   7.862  1.00  0.00           O
ATOM   4703  CB  TRP A 449     -17.711  73.569   7.389  1.00  0.00           C
ATOM   4704  CG  TRP A 449     -18.574  74.250   6.414  1.00  0.00           C
ATOM   4705  CD1 TRP A 449     -19.730  74.946   6.579  1.00  0.00           C
ATOM   4706  CD2 TRP A 449     -18.426  74.122   4.981  1.00  0.00           C
ATOM   4707  CE2 TRP A 449     -19.475  74.838   4.377  1.00  0.00           C
ATOM   4708  CE3 TRP A 449     -17.494  73.509   4.085  1.00  0.00           C
ATOM   4709  NE1 TRP A 449     -20.316  75.283   5.404  1.00  0.00           N
ATOM   4710  CZ2 TRP A 449     -19.506  75.134   3.030  1.00  0.00           C
ATOM   4711  CZ3 TRP A 449     -17.592  73.642   2.671  1.00  0.00           C
ATOM   4712  CH2 TRP A 449     -18.521  74.548   2.161  1.00  0.00           C
ATOM   4713  HN  TRP A 449     -15.958  72.559   8.806  1.00  0.00           H
ATOM   4714  HA  TRP A 449     -15.927  74.657   6.835  1.00  0.00           H
ATOM   4715  HB1 TRP A 449     -18.293  73.405   8.320  1.00  0.00           H
ATOM   4716  HB2 TRP A 449     -17.476  72.542   7.035  1.00  0.00           H
ATOM   4717  HD1 TRP A 449     -20.176  75.104   7.550  1.00  0.00           H
ATOM   4718  HE1 TRP A 449     -21.272  75.453   5.300  1.00  0.00           H
ATOM   4719  HE3 TRP A 449     -16.713  72.871   4.473  1.00  0.00           H
ATOM   4720  HZ2 TRP A 449     -20.260  75.803   2.640  1.00  0.00           H
ATOM   4721  HZ3 TRP A 449     -16.921  73.206   1.946  1.00  0.00           H
ATOM   4722  HH2 TRP A 449     -18.486  74.876   1.133  1.00  0.00           H
ATOM   4723  N   VAL A 450     -17.083  75.555   9.744  1.00  0.00           N
ATOM   4724  CA  VAL A 450     -17.389  76.857  10.492  1.00  0.00           C
ATOM   4725  C   VAL A 450     -16.196  77.735  10.866  1.00  0.00           C
ATOM   4726  O   VAL A 450     -16.314  78.912  11.126  1.00  0.00           O
ATOM   4727  CB  VAL A 450     -18.350  76.732  11.677  1.00  0.00           C
ATOM   4728  CG1 VAL A 450     -19.708  76.293  11.161  1.00  0.00           C
ATOM   4729  CG2 VAL A 450     -17.859  75.728  12.604  1.00  0.00           C
ATOM   4730  HN  VAL A 450     -17.205  74.699  10.242  1.00  0.00           H
ATOM   4731  HA  VAL A 450     -17.962  77.404   9.757  1.00  0.00           H
ATOM   4732  HB  VAL A 450     -18.452  77.695  12.221  1.00  0.00           H
ATOM   4733 1HG1 VAL A 450     -20.554  76.214  11.877  1.00  0.00           H
ATOM   4734 2HG1 VAL A 450     -19.604  75.290  10.692  1.00  0.00           H
ATOM   4735 3HG1 VAL A 450     -20.175  77.023  10.467  1.00  0.00           H
ATOM   4736 1HG2 VAL A 450     -16.989  76.073  13.202  1.00  0.00           H
ATOM   4737 2HG2 VAL A 450     -17.661  74.744  12.129  1.00  0.00           H
ATOM   4738 3HG2 VAL A 450     -18.683  75.738  13.350  1.00  0.00           H
ATOM   4739  N   SER A 451     -14.968  77.120  10.803  1.00  0.00           N
ATOM   4740  CA  SER A 451     -13.688  77.752  11.051  1.00  0.00           C
ATOM   4741  C   SER A 451     -13.237  78.599   9.869  1.00  0.00           C
ATOM   4742  O   SER A 451     -12.472  79.551   9.916  1.00  0.00           O
ATOM   4743  CB  SER A 451     -12.556  76.722  11.344  1.00  0.00           C
ATOM   4744  OG  SER A 451     -12.796  75.962  12.491  1.00  0.00           O
ATOM   4745  HN  SER A 451     -14.855  76.171  10.519  1.00  0.00           H
ATOM   4746  HA  SER A 451     -13.713  78.271  11.998  1.00  0.00           H
ATOM   4747  HB1 SER A 451     -11.616  77.292  11.506  1.00  0.00           H
ATOM   4748  HB2 SER A 451     -12.373  75.995  10.524  1.00  0.00           H
ATOM   4749  HG1 SER A 451     -13.487  75.355  12.213  1.00  0.00           H
ATOM   4750  N   ASP A 452     -13.762  78.224   8.616  1.00  0.00           N
ATOM   4751  CA  ASP A 452     -13.651  79.221   7.539  1.00  0.00           C
ATOM   4752  C   ASP A 452     -14.665  80.331   7.729  1.00  0.00           C
ATOM   4753  O   ASP A 452     -14.386  81.528   7.502  1.00  0.00           O
ATOM   4754  CB  ASP A 452     -13.834  78.481   6.191  1.00  0.00           C
ATOM   4755  CG  ASP A 452     -12.584  77.692   5.800  1.00  0.00           C
ATOM   4756  OD1 ASP A 452     -11.450  77.890   6.327  1.00  0.00           O
ATOM   4757  OD2 ASP A 452     -12.747  76.819   4.921  1.00  0.00           O
ATOM   4758  HN  ASP A 452     -14.385  77.466   8.437  1.00  0.00           H
ATOM   4759  HA  ASP A 452     -12.686  79.690   7.663  1.00  0.00           H
ATOM   4760  HB1 ASP A 452     -14.171  79.190   5.405  1.00  0.00           H
ATOM   4761  HB2 ASP A 452     -14.612  77.689   6.163  1.00  0.00           H
HETATM 4762  N   HSD A 453     -15.986  80.089   8.053  1.00  0.00           N
HETATM 4763  CA  HSD A 453     -17.152  81.055   8.024  1.00  0.00           C
HETATM 4764  C   HSD A 453     -17.131  82.278   8.945  1.00  0.00           C
HETATM 4765  O   HSD A 453     -16.414  82.298   9.922  1.00  0.00           O
HETATM 4766  CB  HSD A 453     -18.503  80.380   8.211  1.00  0.00           C
HETATM 4767  CG  HSD A 453     -18.982  79.625   7.022  1.00  0.00           C
HETATM 4768  CD2 HSD A 453     -20.040  79.806   6.188  1.00  0.00           C
HETATM 4769  ND1 HSD A 453     -18.311  78.497   6.493  1.00  0.00           N
HETATM 4770  CE1 HSD A 453     -18.940  78.083   5.399  1.00  0.00           C
HETATM 4771  NE2 HSD A 453     -20.045  78.825   5.163  1.00  0.00           N
HETATM 4772  HN  HSD A 453     -16.207  79.136   8.245  1.00  0.00           H
HETATM 4773  HA  HSD A 453     -17.124  81.407   7.003  1.00  0.00           H
HETATM 4774  HB1 HSD A 453     -19.343  81.108   8.220  1.00  0.00           H
HETATM 4775  HB2 HSD A 453     -18.630  79.844   9.175  1.00  0.00           H
HETATM 4776  HD1 HSD A 453     -17.676  77.881   6.958  1.00  0.00           H
HETATM 4777  HD2 HSD A 453     -20.719  80.646   6.107  1.00  0.00           H
HETATM 4778  HE1 HSD A 453     -18.550  77.360   4.681  1.00  0.00           H
ATOM   4779  N   CYS A 454     -17.867  83.308   8.510  1.00  0.00           N
ATOM   4780  CA  CYS A 454     -18.275  84.489   9.313  1.00  0.00           C
ATOM   4781  C   CYS A 454     -18.834  84.163  10.761  1.00  0.00           C
ATOM   4782  O   CYS A 454     -19.729  83.346  10.878  1.00  0.00           O
ATOM   4783  CB  CYS A 454     -19.200  85.380   8.450  1.00  0.00           C
ATOM   4784  SG  CYS A 454     -20.359  86.434   9.415  1.00  0.00           S
ATOM   4785  HN  CYS A 454     -18.342  83.216   7.638  1.00  0.00           H
ATOM   4786  HA  CYS A 454     -17.327  84.976   9.491  1.00  0.00           H
ATOM   4787  HB1 CYS A 454     -19.792  84.647   7.863  1.00  0.00           H
ATOM   4788  HB2 CYS A 454     -18.572  85.961   7.742  1.00  0.00           H
ATOM   4789  HG1 CYS A 454     -20.921  87.048   8.385  1.00  0.00           H
ATOM   4790  N   ARG A 455     -18.245  84.695  11.844  1.00  0.00           N
ATOM   4791  CA  ARG A 455     -18.547  84.299  13.208  1.00  0.00           C
ATOM   4792  C   ARG A 455     -19.785  84.909  13.805  1.00  0.00           C
ATOM   4793  O   ARG A 455     -20.147  84.542  14.931  1.00  0.00           O
ATOM   4794  CB  ARG A 455     -17.353  84.585  14.126  1.00  0.00           C
ATOM   4795  CG  ARG A 455     -16.170  83.621  13.910  1.00  0.00           C
ATOM   4796  CD  ARG A 455     -14.920  83.877  14.730  1.00  0.00           C
ATOM   4797  NE  ARG A 455     -13.797  83.012  14.361  1.00  0.00           N
ATOM   4798  CZ  ARG A 455     -12.760  82.850  15.162  1.00  0.00           C
ATOM   4799  NH1 ARG A 455     -12.505  83.561  16.239  1.00  0.00           N
ATOM   4800  NH2 ARG A 455     -11.970  81.769  15.068  1.00  0.00           N
ATOM   4801  HN  ARG A 455     -17.591  85.405  11.591  1.00  0.00           H
ATOM   4802  HA  ARG A 455     -18.789  83.247  13.260  1.00  0.00           H
ATOM   4803  HB1 ARG A 455     -17.584  84.425  15.201  1.00  0.00           H
ATOM   4804  HB2 ARG A 455     -16.967  85.613  13.955  1.00  0.00           H
ATOM   4805  HG1 ARG A 455     -15.916  83.590  12.829  1.00  0.00           H
ATOM   4806  HG2 ARG A 455     -16.638  82.667  14.235  1.00  0.00           H
ATOM   4807  HD1 ARG A 455     -15.155  83.848  15.817  1.00  0.00           H
ATOM   4808  HD2 ARG A 455     -14.641  84.942  14.588  1.00  0.00           H
ATOM   4809  HE  ARG A 455     -14.048  82.316  13.688  1.00  0.00           H
ATOM   4810 1HH1 ARG A 455     -12.950  84.391  16.577  1.00  0.00           H
ATOM   4811 2HH1 ARG A 455     -11.955  83.120  16.947  1.00  0.00           H
ATOM   4812 1HH2 ARG A 455     -12.083  81.170  14.275  1.00  0.00           H
ATOM   4813 2HH2 ARG A 455     -11.064  81.806  15.489  1.00  0.00           H
ATOM   4814  N   GLN A 456     -20.403  85.770  13.065  1.00  0.00           N
ATOM   4815  CA  GLN A 456     -21.648  86.472  13.511  1.00  0.00           C
ATOM   4816  C   GLN A 456     -22.902  85.568  13.433  1.00  0.00           C
ATOM   4817  O   GLN A 456     -23.744  85.704  14.299  1.00  0.00           O
ATOM   4818  CB  GLN A 456     -21.764  87.817  12.828  1.00  0.00           C
ATOM   4819  CG  GLN A 456     -20.642  88.851  13.015  1.00  0.00           C
ATOM   4820  CD  GLN A 456     -20.127  88.804  14.386  1.00  0.00           C
ATOM   4821  NE2 GLN A 456     -18.846  88.525  14.630  1.00  0.00           N
ATOM   4822  OE1 GLN A 456     -20.888  89.203  15.242  1.00  0.00           O
ATOM   4823  HN  GLN A 456     -20.015  86.023  12.182  1.00  0.00           H
ATOM   4824  HA  GLN A 456     -21.572  86.523  14.587  1.00  0.00           H
ATOM   4825  HB1 GLN A 456     -22.702  88.235  13.251  1.00  0.00           H
ATOM   4826  HB2 GLN A 456     -21.931  87.750  11.731  1.00  0.00           H
ATOM   4827  HG1 GLN A 456     -20.951  89.871  12.701  1.00  0.00           H
ATOM   4828  HG2 GLN A 456     -19.797  88.568  12.352  1.00  0.00           H
ATOM   4829 1HE2 GLN A 456     -18.506  88.595  15.568  1.00  0.00           H
ATOM   4830 2HE2 GLN A 456     -18.211  88.214  13.923  1.00  0.00           H
ATOM   4831  N   TYR A 457     -22.945  84.579  12.466  1.00  0.00           N
ATOM   4832  CA  TYR A 457     -23.948  83.562  12.378  1.00  0.00           C
ATOM   4833  C   TYR A 457     -23.410  82.281  12.947  1.00  0.00           C
ATOM   4834  O   TYR A 457     -24.108  81.240  12.847  1.00  0.00           O
ATOM   4835  CB  TYR A 457     -24.273  83.373  10.859  1.00  0.00           C
ATOM   4836  CG  TYR A 457     -24.480  84.664  10.150  1.00  0.00           C
ATOM   4837  CD1 TYR A 457     -25.672  85.468  10.451  1.00  0.00           C
ATOM   4838  CD2 TYR A 457     -23.689  85.222   9.129  1.00  0.00           C
ATOM   4839  CE1 TYR A 457     -25.988  86.663   9.825  1.00  0.00           C
ATOM   4840  CE2 TYR A 457     -24.004  86.507   8.548  1.00  0.00           C
ATOM   4841  CZ  TYR A 457     -25.096  87.242   8.921  1.00  0.00           C
ATOM   4842  OH  TYR A 457     -25.385  88.506   8.375  1.00  0.00           O
ATOM   4843  HN  TYR A 457     -22.401  84.709  11.640  1.00  0.00           H
ATOM   4844  HA  TYR A 457     -24.921  83.854  12.747  1.00  0.00           H
ATOM   4845  HB1 TYR A 457     -25.219  82.790  10.840  1.00  0.00           H
ATOM   4846  HB2 TYR A 457     -23.415  82.899  10.338  1.00  0.00           H
ATOM   4847  HD1 TYR A 457     -26.232  85.050  11.274  1.00  0.00           H
ATOM   4848  HD2 TYR A 457     -22.857  84.639   8.764  1.00  0.00           H
ATOM   4849  HE1 TYR A 457     -26.914  87.159  10.075  1.00  0.00           H
ATOM   4850  HE2 TYR A 457     -23.346  86.911   7.793  1.00  0.00           H
ATOM   4851  HH  TYR A 457     -26.336  88.618   8.300  1.00  0.00           H
HETATM 4852  N   HSD A 458     -22.229  82.207  13.663  1.00  0.00           N
HETATM 4853  CA  HSD A 458     -21.854  80.877  14.115  1.00  0.00           C
HETATM 4854  C   HSD A 458     -21.254  81.095  15.500  1.00  0.00           C
HETATM 4855  O   HSD A 458     -20.206  80.516  15.768  1.00  0.00           O
HETATM 4856  CB  HSD A 458     -20.868  80.203  13.108  1.00  0.00           C
HETATM 4857  CG  HSD A 458     -21.430  80.091  11.761  1.00  0.00           C
HETATM 4858  CD2 HSD A 458     -22.090  79.057  11.216  1.00  0.00           C
HETATM 4859  ND1 HSD A 458     -21.252  80.945  10.671  1.00  0.00           N
HETATM 4860  CE1 HSD A 458     -21.845  80.389   9.586  1.00  0.00           C
HETATM 4861  NE2 HSD A 458     -22.434  79.301   9.934  1.00  0.00           N
HETATM 4862  HN  HSD A 458     -21.690  83.018  13.872  1.00  0.00           H
HETATM 4863  HA  HSD A 458     -22.713  80.226  14.191  1.00  0.00           H
HETATM 4864  HB1 HSD A 458     -20.458  79.235  13.470  1.00  0.00           H
HETATM 4865  HB2 HSD A 458     -20.011  80.906  13.023  1.00  0.00           H
HETATM 4866  HD1 HSD A 458     -20.654  81.744  10.727  1.00  0.00           H
HETATM 4867  HD2 HSD A 458     -22.515  78.249  11.797  1.00  0.00           H
HETATM 4868  HE1 HSD A 458     -21.927  80.870   8.611  1.00  0.00           H
ATOM   4869  N   ILE A 459     -21.857  81.970  16.332  1.00  0.00           N
ATOM   4870  CA  ILE A 459     -21.350  82.357  17.609  1.00  0.00           C
ATOM   4871  C   ILE A 459     -21.224  81.207  18.600  1.00  0.00           C
ATOM   4872  O   ILE A 459     -20.102  81.170  19.102  1.00  0.00           O
ATOM   4873  CB  ILE A 459     -22.348  83.429  18.170  1.00  0.00           C
ATOM   4874  CG1 ILE A 459     -22.158  84.798  17.540  1.00  0.00           C
ATOM   4875  CG2 ILE A 459     -22.295  83.543  19.686  1.00  0.00           C
ATOM   4876  CD  ILE A 459     -23.316  85.771  17.739  1.00  0.00           C
ATOM   4877  HN  ILE A 459     -22.756  82.354  16.133  1.00  0.00           H
ATOM   4878  HA  ILE A 459     -20.379  82.806  17.457  1.00  0.00           H
ATOM   4879  HB  ILE A 459     -23.335  83.074  17.805  1.00  0.00           H
ATOM   4880 1HG1 ILE A 459     -21.903  84.519  16.496  1.00  0.00           H
ATOM   4881 2HG1 ILE A 459     -21.258  85.299  17.957  1.00  0.00           H
ATOM   4882 1HG2 ILE A 459     -22.643  82.701  20.322  1.00  0.00           H
ATOM   4883 2HG2 ILE A 459     -23.102  84.263  19.942  1.00  0.00           H
ATOM   4884 3HG2 ILE A 459     -21.329  83.873  20.123  1.00  0.00           H
ATOM   4885  HD1 ILE A 459     -23.284  86.639  17.047  1.00  0.00           H
ATOM   4886  HD2 ILE A 459     -23.327  86.166  18.777  1.00  0.00           H
ATOM   4887  HD3 ILE A 459     -24.277  85.238  17.573  1.00  0.00           H
ATOM   4888  N   PRO A 460     -22.090  80.174  18.805  1.00  0.00           N
ATOM   4889  CA  PRO A 460     -21.761  79.169  19.851  1.00  0.00           C
ATOM   4890  C   PRO A 460     -21.093  77.996  19.193  1.00  0.00           C
ATOM   4891  O   PRO A 460     -20.923  76.931  19.752  1.00  0.00           O
ATOM   4892  CB  PRO A 460     -23.170  78.738  20.430  1.00  0.00           C
ATOM   4893  CG  PRO A 460     -24.236  79.001  19.337  1.00  0.00           C
ATOM   4894  CD  PRO A 460     -23.636  80.299  18.709  1.00  0.00           C
ATOM   4895  HA  PRO A 460     -21.026  79.578  20.528  1.00  0.00           H
ATOM   4896  HB1 PRO A 460     -23.358  79.406  21.297  1.00  0.00           H
ATOM   4897  HB2 PRO A 460     -23.292  77.713  20.842  1.00  0.00           H
ATOM   4898  HG1 PRO A 460     -24.287  78.173  18.597  1.00  0.00           H
ATOM   4899  HG2 PRO A 460     -25.258  79.161  19.744  1.00  0.00           H
ATOM   4900  HD1 PRO A 460     -23.830  80.358  17.617  1.00  0.00           H
ATOM   4901  HD2 PRO A 460     -23.957  81.173  19.315  1.00  0.00           H
ATOM   4902  N   CYS A 461     -20.643  78.110  17.926  1.00  0.00           N
ATOM   4903  CA  CYS A 461     -19.854  77.104  17.250  1.00  0.00           C
ATOM   4904  C   CYS A 461     -18.427  77.032  17.795  1.00  0.00           C
ATOM   4905  O   CYS A 461     -17.731  78.043  17.823  1.00  0.00           O
ATOM   4906  CB  CYS A 461     -19.633  77.257  15.671  1.00  0.00           C
ATOM   4907  SG  CYS A 461     -21.182  76.654  14.856  1.00  0.00           S
ATOM   4908  HN  CYS A 461     -20.809  78.944  17.406  1.00  0.00           H
ATOM   4909  HA  CYS A 461     -20.423  76.211  17.464  1.00  0.00           H
ATOM   4910  HB1 CYS A 461     -18.797  76.608  15.333  1.00  0.00           H
ATOM   4911  HB2 CYS A 461     -19.369  78.311  15.442  1.00  0.00           H
ATOM   4912  HG1 CYS A 461     -20.963  75.410  15.258  1.00  0.00           H
ATOM   4913  N   PRO A 462     -17.903  75.846  18.092  1.00  0.00           N
ATOM   4914  CA  PRO A 462     -16.447  75.620  18.170  1.00  0.00           C
ATOM   4915  C   PRO A 462     -15.748  75.677  16.854  1.00  0.00           C
ATOM   4916  O   PRO A 462     -16.327  75.395  15.811  1.00  0.00           O
ATOM   4917  CB  PRO A 462     -16.297  74.258  18.753  1.00  0.00           C
ATOM   4918  CG  PRO A 462     -17.569  73.467  18.333  1.00  0.00           C
ATOM   4919  CD  PRO A 462     -18.586  74.514  17.899  1.00  0.00           C
ATOM   4920  HA  PRO A 462     -16.048  76.355  18.854  1.00  0.00           H
ATOM   4921  HB1 PRO A 462     -16.200  74.207  19.859  1.00  0.00           H
ATOM   4922  HB2 PRO A 462     -15.365  73.779  18.386  1.00  0.00           H
ATOM   4923  HG1 PRO A 462     -17.361  72.834  17.444  1.00  0.00           H
ATOM   4924  HG2 PRO A 462     -17.846  72.859  19.222  1.00  0.00           H
ATOM   4925  HD1 PRO A 462     -18.787  74.463  16.807  1.00  0.00           H
ATOM   4926  HD2 PRO A 462     -19.578  74.412  18.387  1.00  0.00           H
ATOM   4927  N   TYR A 463     -14.482  76.013  16.871  1.00  0.00           N
ATOM   4928  CA  TYR A 463     -13.616  76.150  15.654  1.00  0.00           C
ATOM   4929  C   TYR A 463     -12.362  75.347  15.961  1.00  0.00           C
ATOM   4930  O   TYR A 463     -12.201  74.956  17.116  1.00  0.00           O
ATOM   4931  CB  TYR A 463     -13.159  77.677  15.470  1.00  0.00           C
ATOM   4932  CG  TYR A 463     -14.299  78.572  15.668  1.00  0.00           C
ATOM   4933  CD1 TYR A 463     -15.440  78.470  14.851  1.00  0.00           C
ATOM   4934  CD2 TYR A 463     -14.131  79.770  16.400  1.00  0.00           C
ATOM   4935  CE1 TYR A 463     -16.554  79.290  15.124  1.00  0.00           C
ATOM   4936  CE2 TYR A 463     -15.121  80.676  16.564  1.00  0.00           C
ATOM   4937  CZ  TYR A 463     -16.390  80.367  15.985  1.00  0.00           C
ATOM   4938  OH  TYR A 463     -17.477  81.222  16.297  1.00  0.00           O
ATOM   4939  HN  TYR A 463     -14.074  76.265  17.745  1.00  0.00           H
ATOM   4940  HA  TYR A 463     -14.123  75.806  14.765  1.00  0.00           H
ATOM   4941  HB1 TYR A 463     -12.649  77.863  14.502  1.00  0.00           H
ATOM   4942  HB2 TYR A 463     -12.509  77.885  16.348  1.00  0.00           H
ATOM   4943  HD1 TYR A 463     -15.511  77.624  14.184  1.00  0.00           H
ATOM   4944  HD2 TYR A 463     -13.150  80.141  16.654  1.00  0.00           H
ATOM   4945  HE1 TYR A 463     -17.518  79.072  14.689  1.00  0.00           H
ATOM   4946  HE2 TYR A 463     -15.022  81.618  17.081  1.00  0.00           H
ATOM   4947  HH  TYR A 463     -18.227  80.761  15.914  1.00  0.00           H
ATOM   4948  N   GLN A 464     -11.557  75.005  14.968  1.00  0.00           N
ATOM   4949  CA  GLN A 464     -10.377  74.135  15.163  1.00  0.00           C
ATOM   4950  C   GLN A 464      -9.149  74.815  14.725  1.00  0.00           C
ATOM   4951  O   GLN A 464      -9.249  75.758  13.975  1.00  0.00           O
ATOM   4952  CB  GLN A 464     -10.396  72.752  14.488  1.00  0.00           C
ATOM   4953  CG  GLN A 464     -10.499  72.762  12.973  1.00  0.00           C
ATOM   4954  CD  GLN A 464     -10.626  71.352  12.311  1.00  0.00           C
ATOM   4955  NE2 GLN A 464      -9.428  70.794  12.089  1.00  0.00           N
ATOM   4956  OE1 GLN A 464     -11.681  70.891  11.964  1.00  0.00           O
ATOM   4957  HN  GLN A 464     -11.618  75.423  14.065  1.00  0.00           H
ATOM   4958  HA  GLN A 464     -10.174  74.016  16.217  1.00  0.00           H
ATOM   4959  HB1 GLN A 464     -11.268  72.255  14.964  1.00  0.00           H
ATOM   4960  HB2 GLN A 464      -9.601  72.031  14.777  1.00  0.00           H
ATOM   4961  HG1 GLN A 464      -9.752  73.358  12.408  1.00  0.00           H
ATOM   4962  HG2 GLN A 464     -11.501  73.217  12.820  1.00  0.00           H
ATOM   4963 1HE2 GLN A 464      -9.473  69.926  11.595  1.00  0.00           H
ATOM   4964 2HE2 GLN A 464      -8.606  71.362  12.059  1.00  0.00           H
ATOM   4965  N   ALA A 465      -8.030  74.442  15.262  1.00  0.00           N
ATOM   4966  CA  ALA A 465      -6.742  75.034  14.871  1.00  0.00           C
ATOM   4967  C   ALA A 465      -5.732  73.956  14.348  1.00  0.00           C
ATOM   4968  O   ALA A 465      -4.687  74.186  13.743  1.00  0.00           O
ATOM   4969  CB  ALA A 465      -6.083  75.908  15.947  1.00  0.00           C
ATOM   4970  HN  ALA A 465      -8.016  73.742  15.972  1.00  0.00           H
ATOM   4971  HA  ALA A 465      -6.875  75.721  14.049  1.00  0.00           H
ATOM   4972  HB1 ALA A 465      -6.789  76.681  16.318  1.00  0.00           H
ATOM   4973  HB2 ALA A 465      -5.201  76.454  15.550  1.00  0.00           H
ATOM   4974  HB3 ALA A 465      -5.799  75.343  16.861  1.00  0.00           H
ATOM   4975  N   LYS A 466      -6.106  72.723  14.524  1.00  0.00           N
ATOM   4976  CA  LYS A 466      -5.538  71.593  13.613  1.00  0.00           C
ATOM   4977  C   LYS A 466      -5.910  71.718  12.109  1.00  0.00           C
ATOM   4978  O   LYS A 466      -6.976  72.299  11.783  1.00  0.00           O
ATOM   4979  CB  LYS A 466      -6.011  70.226  14.250  1.00  0.00           C
ATOM   4980  CG  LYS A 466      -5.451  70.194  15.706  1.00  0.00           C
ATOM   4981  CD  LYS A 466      -5.664  68.788  16.289  1.00  0.00           C
ATOM   4982  CE  LYS A 466      -5.358  68.770  17.803  1.00  0.00           C
ATOM   4983  NZ  LYS A 466      -3.937  69.172  18.045  1.00  0.00           N
ATOM   4984  HN  LYS A 466      -7.016  72.569  14.901  1.00  0.00           H
ATOM   4985  HA  LYS A 466      -4.467  71.627  13.747  1.00  0.00           H
ATOM   4986  HB1 LYS A 466      -5.713  69.386  13.587  1.00  0.00           H
ATOM   4987  HB2 LYS A 466      -7.118  70.285  14.311  1.00  0.00           H
ATOM   4988  HG1 LYS A 466      -5.832  70.969  16.405  1.00  0.00           H
ATOM   4989  HG2 LYS A 466      -4.365  70.428  15.686  1.00  0.00           H
ATOM   4990  HD1 LYS A 466      -4.988  68.152  15.678  1.00  0.00           H
ATOM   4991  HD2 LYS A 466      -6.728  68.529  16.102  1.00  0.00           H
ATOM   4992  HE1 LYS A 466      -5.570  67.791  18.285  1.00  0.00           H
ATOM   4993  HE2 LYS A 466      -6.053  69.505  18.263  1.00  0.00           H
ATOM   4994  HZ1 LYS A 466      -3.217  68.425  17.975  1.00  0.00           H
ATOM   4995  HZ2 LYS A 466      -3.853  69.507  19.026  1.00  0.00           H
ATOM   4996  HZ3 LYS A 466      -3.642  69.936  17.402  1.00  0.00           H
ATOM   4997  N   ALA A 467      -5.149  71.109  11.109  1.00  0.00           N
ATOM   4998  CA  ALA A 467      -5.339  70.969   9.719  1.00  0.00           C
ATOM   4999  C   ALA A 467      -6.693  70.366   9.258  1.00  0.00           C
ATOM   5000  O   ALA A 467      -7.319  69.528   9.941  1.00  0.00           O
ATOM   5001  CB  ALA A 467      -4.166  70.267   8.971  1.00  0.00           C
ATOM   5002  HN  ALA A 467      -4.293  70.837  11.543  1.00  0.00           H
ATOM   5003  HA  ALA A 467      -5.395  71.995   9.389  1.00  0.00           H
ATOM   5004  HB1 ALA A 467      -4.337  70.175   7.876  1.00  0.00           H
ATOM   5005  HB2 ALA A 467      -4.173  69.226   9.356  1.00  0.00           H
ATOM   5006  HB3 ALA A 467      -3.198  70.791   9.125  1.00  0.00           H
ATOM   5007  N   LYS A 468      -7.262  70.819   8.167  1.00  0.00           N
ATOM   5008  CA  LYS A 468      -8.639  70.624   7.725  1.00  0.00           C
ATOM   5009  C   LYS A 468      -9.073  69.149   7.608  1.00  0.00           C
ATOM   5010  O   LYS A 468      -8.319  68.316   7.086  1.00  0.00           O
ATOM   5011  CB  LYS A 468      -8.991  71.486   6.478  1.00  0.00           C
ATOM   5012  CG  LYS A 468      -8.870  72.937   6.647  1.00  0.00           C
ATOM   5013  CD  LYS A 468      -9.624  73.440   7.936  1.00  0.00           C
ATOM   5014  CE  LYS A 468      -9.646  74.967   8.114  1.00  0.00           C
ATOM   5015  NZ  LYS A 468      -8.287  75.544   8.209  1.00  0.00           N
ATOM   5016  HN  LYS A 468      -6.778  71.450   7.567  1.00  0.00           H
ATOM   5017  HA  LYS A 468      -9.316  70.988   8.484  1.00  0.00           H
ATOM   5018  HB1 LYS A 468     -10.022  71.264   6.131  1.00  0.00           H
ATOM   5019  HB2 LYS A 468      -8.376  71.163   5.610  1.00  0.00           H
ATOM   5020  HG1 LYS A 468      -9.205  73.473   5.733  1.00  0.00           H
ATOM   5021  HG2 LYS A 468      -7.815  73.192   6.881  1.00  0.00           H
ATOM   5022  HD1 LYS A 468      -9.220  72.968   8.858  1.00  0.00           H
ATOM   5023  HD2 LYS A 468     -10.627  72.966   7.885  1.00  0.00           H
ATOM   5024  HE1 LYS A 468     -10.267  75.113   9.024  1.00  0.00           H
ATOM   5025  HE2 LYS A 468     -10.160  75.412   7.236  1.00  0.00           H
ATOM   5026  HZ1 LYS A 468      -7.737  75.586   7.327  1.00  0.00           H
ATOM   5027  HZ2 LYS A 468      -7.777  75.122   9.010  1.00  0.00           H
ATOM   5028  HZ3 LYS A 468      -8.472  76.532   8.474  1.00  0.00           H
ATOM   5029  N   ALA A 469     -10.318  68.821   8.028  1.00  0.00           N
ATOM   5030  CA  ALA A 469     -10.915  67.486   7.973  1.00  0.00           C
ATOM   5031  C   ALA A 469     -11.595  67.203   6.683  1.00  0.00           C
ATOM   5032  O   ALA A 469     -12.493  67.927   6.291  1.00  0.00           O
ATOM   5033  CB  ALA A 469     -12.003  67.489   9.033  1.00  0.00           C
ATOM   5034  HN  ALA A 469     -10.900  69.583   8.300  1.00  0.00           H
ATOM   5035  HA  ALA A 469     -10.179  66.774   8.318  1.00  0.00           H
ATOM   5036  HB1 ALA A 469     -11.519  67.423  10.032  1.00  0.00           H
ATOM   5037  HB2 ALA A 469     -12.698  66.625   8.958  1.00  0.00           H
ATOM   5038  HB3 ALA A 469     -12.560  68.449   9.083  1.00  0.00           H
ATOM   5039  N   ARG A 470     -11.296  66.055   6.024  1.00  0.00           N
ATOM   5040  CA  ARG A 470     -12.017  65.714   4.756  1.00  0.00           C
ATOM   5041  C   ARG A 470     -12.379  64.226   4.771  1.00  0.00           C
ATOM   5042  O   ARG A 470     -11.996  63.590   5.756  1.00  0.00           O
ATOM   5043  CB  ARG A 470     -11.038  66.007   3.514  1.00  0.00           C
ATOM   5044  CG  ARG A 470      -9.751  65.109   3.673  1.00  0.00           C
ATOM   5045  CD  ARG A 470      -8.627  65.733   2.836  1.00  0.00           C
ATOM   5046  NE  ARG A 470      -7.547  64.658   2.968  1.00  0.00           N
ATOM   5047  CZ  ARG A 470      -6.570  64.510   2.103  1.00  0.00           C
ATOM   5048  NH1 ARG A 470      -6.241  65.377   1.166  1.00  0.00           N
ATOM   5049  NH2 ARG A 470      -5.787  63.467   2.216  1.00  0.00           N
ATOM   5050  HN  ARG A 470     -10.709  65.319   6.350  1.00  0.00           H
ATOM   5051  HA  ARG A 470     -12.853  66.354   4.514  1.00  0.00           H
ATOM   5052  HB1 ARG A 470     -10.675  67.056   3.473  1.00  0.00           H
ATOM   5053  HB2 ARG A 470     -11.587  65.763   2.579  1.00  0.00           H
ATOM   5054  HG1 ARG A 470      -9.902  64.057   3.349  1.00  0.00           H
[truncated: 74,360 more chars]
