# Supplementary material for: Structural insight into small molecule action on Frizzleds
Source: Nat Commun. 2020 Jan 21;11:414. doi: 10.1038/s41467-019-14149-3 (PMC6972889; doi:10.1038/s41467-019-14149-3)
Supplement: Supplementary file 21 — Supplementary Data 20 [file 41467_2019_14149_MOESM21_ESM.txt]

HELIX    1   1 SER A  192  ARG A  226  1                                  35
HELIX    2   2 ARG A  232  ALA A  263  1                                  32
HELIX    3   3 ALA A  281  GLY A  312  1                                  32
HELIX    4   4 VAL A  325  MET A  345  1                                  21
HELIX    5   5 ASP A  365  GLN A  398  1                                  34
HELIX    6   6 GLN A  407  TYR A  424  1                                  18
HELIX    7   7 VAL A  426  ASP A  452  1                                  27
HELIX    8   8 LEU A  473  TRP A  493  1                                  21
HELIX    9   9 LYS A  497  PHE A  506  1                                  10
ATOM      1  N   ASP A 156     -27.347  93.445 -13.185  1.00  0.00           N
ATOM      2  CA  ASP A 156     -27.304  92.376 -14.232  1.00  0.00           C
ATOM      3  C   ASP A 156     -27.586  91.008 -13.541  1.00  0.00           C
ATOM      4  O   ASP A 156     -28.639  90.960 -12.918  1.00  0.00           O
ATOM      5  CB  ASP A 156     -25.888  92.533 -14.904  1.00  0.00           C
ATOM      6  CG  ASP A 156     -25.806  91.822 -16.232  1.00  0.00           C
ATOM      7  OD1 ASP A 156     -26.715  91.099 -16.699  1.00  0.00           O
ATOM      8  OD2 ASP A 156     -24.667  92.015 -16.788  1.00  0.00           O
ATOM      9  HA  ASP A 156     -28.090  92.608 -14.934  1.00  0.00           H
ATOM     10  HB1 ASP A 156     -25.018  92.221 -14.288  1.00  0.00           H
ATOM     11  HB2 ASP A 156     -25.711  93.595 -15.179  1.00  0.00           H
ATOM     12  HT1 ASP A 156     -28.203  93.511 -12.597  1.00  0.00           H
ATOM     13  HT2 ASP A 156     -27.306  94.377 -13.643  1.00  0.00           H
ATOM     14  HT3 ASP A 156     -26.515  93.259 -12.589  1.00  0.00           H
ATOM     15  N   ILE A 157     -26.688  90.009 -13.586  1.00  0.00           N
ATOM     16  CA  ILE A 157     -26.759  88.764 -12.870  1.00  0.00           C
ATOM     17  C   ILE A 157     -26.931  88.881 -11.402  1.00  0.00           C
ATOM     18  O   ILE A 157     -26.492  89.858 -10.815  1.00  0.00           O
ATOM     19  CB  ILE A 157     -25.518  87.904 -13.226  1.00  0.00           C
ATOM     20  CG1 ILE A 157     -24.259  88.754 -13.113  1.00  0.00           C
ATOM     21  CG2 ILE A 157     -25.653  87.218 -14.601  1.00  0.00           C
ATOM     22  CD  ILE A 157     -23.009  87.986 -13.209  1.00  0.00           C
ATOM     23  HN  ILE A 157     -25.915  90.194 -14.189  1.00  0.00           H
ATOM     24  HA  ILE A 157     -27.581  88.190 -13.273  1.00  0.00           H
ATOM     25  HB  ILE A 157     -25.389  87.154 -12.418  1.00  0.00           H
ATOM     26 1HG1 ILE A 157     -24.274  89.171 -12.083  1.00  0.00           H
ATOM     27 2HG1 ILE A 157     -24.291  89.486 -13.947  1.00  0.00           H
ATOM     28 1HG2 ILE A 157     -25.711  87.925 -15.455  1.00  0.00           H
ATOM     29 2HG2 ILE A 157     -26.550  86.566 -14.677  1.00  0.00           H
ATOM     30 3HG2 ILE A 157     -24.759  86.604 -14.843  1.00  0.00           H
ATOM     31  HD1 ILE A 157     -22.112  88.642 -13.224  1.00  0.00           H
ATOM     32  HD2 ILE A 157     -22.950  87.275 -14.062  1.00  0.00           H
ATOM     33  HD3 ILE A 157     -22.848  87.377 -12.293  1.00  0.00           H
ATOM     34  N   GLY A 158     -27.519  87.880 -10.759  1.00  0.00           N
ATOM     35  CA  GLY A 158     -27.534  87.656  -9.299  1.00  0.00           C
ATOM     36  C   GLY A 158     -27.002  86.307  -8.852  1.00  0.00           C
ATOM     37  O   GLY A 158     -26.332  85.591  -9.572  1.00  0.00           O
ATOM     38  HN  GLY A 158     -27.752  87.058 -11.274  1.00  0.00           H
ATOM     39  HA1 GLY A 158     -28.578  87.734  -9.032  1.00  0.00           H
ATOM     40  HA2 GLY A 158     -26.947  88.417  -8.805  1.00  0.00           H
ATOM     41  N   PHE A 159     -27.494  85.807  -7.684  1.00  0.00           N
ATOM     42  CA  PHE A 159     -27.315  84.405  -7.179  1.00  0.00           C
ATOM     43  C   PHE A 159     -25.876  83.938  -6.974  1.00  0.00           C
ATOM     44  O   PHE A 159     -25.612  82.768  -6.982  1.00  0.00           O
ATOM     45  CB  PHE A 159     -28.133  83.497  -8.114  1.00  0.00           C
ATOM     46  CG  PHE A 159     -29.602  83.717  -7.929  1.00  0.00           C
ATOM     47  CD1 PHE A 159     -30.112  83.402  -6.656  1.00  0.00           C
ATOM     48  CD2 PHE A 159     -30.520  83.965  -8.953  1.00  0.00           C
ATOM     49  CE1 PHE A 159     -31.441  83.642  -6.376  1.00  0.00           C
ATOM     50  CE2 PHE A 159     -31.824  84.186  -8.686  1.00  0.00           C
ATOM     51  CZ  PHE A 159     -32.351  83.944  -7.439  1.00  0.00           C
ATOM     52  HN  PHE A 159     -28.235  86.303  -7.240  1.00  0.00           H
ATOM     53  HA  PHE A 159     -27.762  84.329  -6.199  1.00  0.00           H
ATOM     54  HB1 PHE A 159     -27.950  82.447  -7.800  1.00  0.00           H
ATOM     55  HB2 PHE A 159     -27.826  83.498  -9.182  1.00  0.00           H
ATOM     56  HD1 PHE A 159     -29.521  83.026  -5.834  1.00  0.00           H
ATOM     57  HD2 PHE A 159     -29.990  83.966  -9.893  1.00  0.00           H
ATOM     58  HE1 PHE A 159     -31.890  83.336  -5.443  1.00  0.00           H
ATOM     59  HE2 PHE A 159     -32.529  84.320  -9.493  1.00  0.00           H
ATOM     60  HZ  PHE A 159     -33.422  84.000  -7.307  1.00  0.00           H
ATOM     61  N   TRP A 160     -24.906  84.841  -6.722  1.00  0.00           N
ATOM     62  CA  TRP A 160     -23.511  84.472  -6.480  1.00  0.00           C
ATOM     63  C   TRP A 160     -23.361  83.555  -5.307  1.00  0.00           C
ATOM     64  O   TRP A 160     -23.979  83.690  -4.237  1.00  0.00           O
ATOM     65  CB  TRP A 160     -22.561  85.736  -6.413  1.00  0.00           C
ATOM     66  CG  TRP A 160     -23.212  86.974  -5.949  1.00  0.00           C
ATOM     67  CD1 TRP A 160     -23.592  87.317  -4.666  1.00  0.00           C
ATOM     68  CD2 TRP A 160     -23.572  88.091  -6.792  1.00  0.00           C
ATOM     69  CE2 TRP A 160     -24.099  89.090  -5.933  1.00  0.00           C
ATOM     70  CE3 TRP A 160     -23.417  88.399  -8.149  1.00  0.00           C
ATOM     71  NE1 TRP A 160     -24.020  88.588  -4.653  1.00  0.00           N
ATOM     72  CZ2 TRP A 160     -24.447  90.370  -6.358  1.00  0.00           C
ATOM     73  CZ3 TRP A 160     -23.980  89.573  -8.583  1.00  0.00           C
ATOM     74  CH2 TRP A 160     -24.518  90.561  -7.769  1.00  0.00           C
ATOM     75  HN  TRP A 160     -25.160  85.781  -6.505  1.00  0.00           H
ATOM     76  HA  TRP A 160     -23.300  83.981  -7.419  1.00  0.00           H
ATOM     77  HB1 TRP A 160     -22.138  85.967  -7.413  1.00  0.00           H
ATOM     78  HB2 TRP A 160     -21.623  85.584  -5.837  1.00  0.00           H
ATOM     79  HD1 TRP A 160     -23.367  86.743  -3.779  1.00  0.00           H
ATOM     80  HE1 TRP A 160     -24.296  89.109  -3.875  1.00  0.00           H
ATOM     81  HE3 TRP A 160     -22.995  87.711  -8.867  1.00  0.00           H
ATOM     82  HZ2 TRP A 160     -24.709  91.121  -5.627  1.00  0.00           H
ATOM     83  HZ3 TRP A 160     -24.017  89.773  -9.644  1.00  0.00           H
ATOM     84  HH2 TRP A 160     -24.871  91.455  -8.260  1.00  0.00           H
ATOM     85  N   CYS A 161     -22.416  82.597  -5.491  1.00  0.00           N
ATOM     86  CA  CYS A 161     -22.050  81.529  -4.633  1.00  0.00           C
ATOM     87  C   CYS A 161     -20.595  81.708  -4.144  1.00  0.00           C
ATOM     88  O   CYS A 161     -19.786  81.980  -5.028  1.00  0.00           O
ATOM     89  CB  CYS A 161     -22.285  80.150  -5.291  1.00  0.00           C
ATOM     90  SG  CYS A 161     -24.035  79.797  -5.362  1.00  0.00           S
ATOM     91  HN  CYS A 161     -21.796  82.570  -6.272  1.00  0.00           H
ATOM     92  HA  CYS A 161     -22.752  81.593  -3.815  1.00  0.00           H
ATOM     93  HB1 CYS A 161     -21.918  79.262  -4.733  1.00  0.00           H
ATOM     94  HB2 CYS A 161     -21.811  79.992  -6.283  1.00  0.00           H
ATOM     95  N   PRO A 162     -20.229  81.487  -2.872  1.00  0.00           N
ATOM     96  CA  PRO A 162     -18.835  81.407  -2.350  1.00  0.00           C
ATOM     97  C   PRO A 162     -17.756  80.729  -3.196  1.00  0.00           C
ATOM     98  O   PRO A 162     -18.113  79.804  -3.948  1.00  0.00           O
ATOM     99  CB  PRO A 162     -19.071  80.642  -0.994  1.00  0.00           C
ATOM    100  CG  PRO A 162     -20.452  81.180  -0.562  1.00  0.00           C
ATOM    101  CD  PRO A 162     -21.219  81.227  -1.848  1.00  0.00           C
ATOM    102  HA  PRO A 162     -18.466  82.413  -2.214  1.00  0.00           H
ATOM    103  HB1 PRO A 162     -18.293  80.943  -0.260  1.00  0.00           H
ATOM    104  HB2 PRO A 162     -18.987  79.539  -1.091  1.00  0.00           H
ATOM    105  HG1 PRO A 162     -20.935  80.553   0.217  1.00  0.00           H
ATOM    106  HG2 PRO A 162     -20.335  82.211  -0.164  1.00  0.00           H
ATOM    107  HD1 PRO A 162     -21.737  80.303  -2.180  1.00  0.00           H
ATOM    108  HD2 PRO A 162     -21.922  82.087  -1.810  1.00  0.00           H
ATOM    109  N   ARG A 163     -16.490  81.103  -3.006  1.00  0.00           N
ATOM    110  CA  ARG A 163     -15.361  80.557  -3.759  1.00  0.00           C
ATOM    111  C   ARG A 163     -15.283  79.023  -3.796  1.00  0.00           C
ATOM    112  O   ARG A 163     -14.876  78.414  -4.763  1.00  0.00           O
ATOM    113  CB  ARG A 163     -14.096  81.295  -3.265  1.00  0.00           C
ATOM    114  CG  ARG A 163     -13.912  82.688  -3.959  1.00  0.00           C
ATOM    115  CD  ARG A 163     -13.951  82.794  -5.494  1.00  0.00           C
ATOM    116  NE  ARG A 163     -13.184  83.980  -5.960  1.00  0.00           N
ATOM    117  CZ  ARG A 163     -12.997  84.178  -7.259  1.00  0.00           C
ATOM    118  NH1 ARG A 163     -13.580  83.371  -8.184  1.00  0.00           N
ATOM    119  NH2 ARG A 163     -12.472  85.268  -7.686  1.00  0.00           N
ATOM    120  HN  ARG A 163     -16.344  81.731  -2.245  1.00  0.00           H
ATOM    121  HA  ARG A 163     -15.485  80.886  -4.780  1.00  0.00           H
ATOM    122  HB1 ARG A 163     -13.157  80.721  -3.419  1.00  0.00           H
ATOM    123  HB2 ARG A 163     -14.149  81.448  -2.166  1.00  0.00           H
ATOM    124  HG1 ARG A 163     -13.078  83.283  -3.527  1.00  0.00           H
ATOM    125  HG2 ARG A 163     -14.834  83.201  -3.613  1.00  0.00           H
ATOM    126  HD1 ARG A 163     -15.011  83.038  -5.722  1.00  0.00           H
ATOM    127  HD2 ARG A 163     -13.634  81.802  -5.883  1.00  0.00           H
ATOM    128  HE  ARG A 163     -12.681  84.571  -5.329  1.00  0.00           H
ATOM    129 1HH1 ARG A 163     -14.105  82.590  -7.844  1.00  0.00           H
ATOM    130 2HH1 ARG A 163     -13.239  83.513  -9.113  1.00  0.00           H
ATOM    131 1HH2 ARG A 163     -12.336  86.061  -7.093  1.00  0.00           H
ATOM    132 2HH2 ARG A 163     -12.827  85.562  -8.573  1.00  0.00           H
HETATM  133  N   HSD A 164     -15.688  78.341  -2.704  1.00  0.00           N
HETATM  134  CA  HSD A 164     -15.681  76.879  -2.652  1.00  0.00           C
HETATM  135  C   HSD A 164     -17.038  76.195  -2.943  1.00  0.00           C
HETATM  136  O   HSD A 164     -17.257  74.968  -2.852  1.00  0.00           O
HETATM  137  CB  HSD A 164     -15.312  76.311  -1.234  1.00  0.00           C
HETATM  138  CG  HSD A 164     -13.905  76.711  -0.849  1.00  0.00           C
HETATM  139  CD2 HSD A 164     -12.753  75.929  -0.895  1.00  0.00           C
HETATM  140  ND1 HSD A 164     -13.528  77.953  -0.341  1.00  0.00           N
HETATM  141  CE1 HSD A 164     -12.180  77.899  -0.241  1.00  0.00           C
HETATM  142  NE2 HSD A 164     -11.645  76.706  -0.554  1.00  0.00           N
HETATM  143  HN  HSD A 164     -16.103  78.791  -1.918  1.00  0.00           H
HETATM  144  HA  HSD A 164     -14.997  76.466  -3.378  1.00  0.00           H
HETATM  145  HB1 HSD A 164     -15.182  75.211  -1.324  1.00  0.00           H
HETATM  146  HB2 HSD A 164     -16.055  76.612  -0.464  1.00  0.00           H
HETATM  147  HD1 HSD A 164     -14.164  78.701  -0.160  1.00  0.00           H
HETATM  148  HD2 HSD A 164     -12.580  74.912  -1.225  1.00  0.00           H
HETATM  149  HE1 HSD A 164     -11.566  78.775  -0.030  1.00  0.00           H
ATOM    150  N   LEU A 165     -17.934  76.996  -3.507  1.00  0.00           N
ATOM    151  CA  LEU A 165     -19.253  76.577  -4.010  1.00  0.00           C
ATOM    152  C   LEU A 165     -19.563  77.078  -5.414  1.00  0.00           C
ATOM    153  O   LEU A 165     -19.092  78.109  -5.884  1.00  0.00           O
ATOM    154  CB  LEU A 165     -20.387  76.730  -3.008  1.00  0.00           C
ATOM    155  CG  LEU A 165     -20.290  75.730  -1.835  1.00  0.00           C
ATOM    156  CD1 LEU A 165     -21.559  75.865  -0.944  1.00  0.00           C
ATOM    157  CD2 LEU A 165     -20.347  74.256  -2.341  1.00  0.00           C
ATOM    158  HN  LEU A 165     -17.740  77.940  -3.760  1.00  0.00           H
ATOM    159  HA  LEU A 165     -19.095  75.531  -4.227  1.00  0.00           H
ATOM    160  HB1 LEU A 165     -21.357  76.625  -3.540  1.00  0.00           H
ATOM    161  HB2 LEU A 165     -20.399  77.758  -2.589  1.00  0.00           H
ATOM    162  HG  LEU A 165     -19.372  75.785  -1.212  1.00  0.00           H
ATOM    163 1HD1 LEU A 165     -21.351  76.629  -0.165  1.00  0.00           H
ATOM    164 2HD1 LEU A 165     -21.687  74.999  -0.261  1.00  0.00           H
ATOM    165 3HD1 LEU A 165     -22.482  76.134  -1.502  1.00  0.00           H
ATOM    166 1HD2 LEU A 165     -21.294  74.197  -2.918  1.00  0.00           H
ATOM    167 2HD2 LEU A 165     -20.507  73.494  -1.549  1.00  0.00           H
ATOM    168 3HD2 LEU A 165     -19.452  74.057  -2.967  1.00  0.00           H
ATOM    169  N   LYS A 166     -20.405  76.298  -6.137  1.00  0.00           N
ATOM    170  CA  LYS A 166     -20.767  76.608  -7.515  1.00  0.00           C
ATOM    171  C   LYS A 166     -22.161  77.234  -7.592  1.00  0.00           C
ATOM    172  O   LYS A 166     -23.017  76.803  -6.829  1.00  0.00           O
ATOM    173  CB  LYS A 166     -20.472  75.387  -8.392  1.00  0.00           C
ATOM    174  CG  LYS A 166     -20.676  75.586  -9.957  1.00  0.00           C
ATOM    175  CD  LYS A 166     -19.775  76.694 -10.595  1.00  0.00           C
ATOM    176  CE  LYS A 166     -18.260  76.513 -10.675  1.00  0.00           C
ATOM    177  NZ  LYS A 166     -17.591  77.479 -11.586  1.00  0.00           N
ATOM    178  HN  LYS A 166     -20.845  75.480  -5.775  1.00  0.00           H
ATOM    179  HA  LYS A 166     -20.158  77.361  -7.992  1.00  0.00           H
ATOM    180  HB1 LYS A 166     -21.033  74.484  -8.067  1.00  0.00           H
ATOM    181  HB2 LYS A 166     -19.418  75.037  -8.349  1.00  0.00           H
ATOM    182  HG1 LYS A 166     -21.753  75.734 -10.182  1.00  0.00           H
ATOM    183  HG2 LYS A 166     -20.331  74.619 -10.381  1.00  0.00           H
ATOM    184  HD1 LYS A 166     -20.037  77.638 -10.070  1.00  0.00           H
ATOM    185  HD2 LYS A 166     -20.089  76.858 -11.648  1.00  0.00           H
ATOM    186  HE1 LYS A 166     -18.009  75.456 -10.904  1.00  0.00           H
ATOM    187  HE2 LYS A 166     -17.937  76.729  -9.634  1.00  0.00           H
ATOM    188  HZ1 LYS A 166     -18.095  78.381 -11.699  1.00  0.00           H
ATOM    189  HZ2 LYS A 166     -17.417  77.090 -12.535  1.00  0.00           H
ATOM    190  HZ3 LYS A 166     -16.611  77.631 -11.271  1.00  0.00           H
ATOM    191  N   THR A 167     -22.383  78.211  -8.458  1.00  0.00           N
ATOM    192  CA  THR A 167     -23.721  78.729  -8.684  1.00  0.00           C
ATOM    193  C   THR A 167     -24.355  78.037  -9.893  1.00  0.00           C
ATOM    194  O   THR A 167     -23.708  77.669 -10.839  1.00  0.00           O
ATOM    195  CB  THR A 167     -23.818  80.300  -8.783  1.00  0.00           C
ATOM    196  CG2 THR A 167     -23.206  80.946 -10.025  1.00  0.00           C
ATOM    197  OG1 THR A 167     -25.160  80.730  -8.642  1.00  0.00           O
ATOM    198  HN  THR A 167     -21.570  78.680  -8.795  1.00  0.00           H
ATOM    199  HA  THR A 167     -24.323  78.504  -7.816  1.00  0.00           H
ATOM    200  HB  THR A 167     -23.245  80.824  -7.989  1.00  0.00           H
ATOM    201  HG1 THR A 167     -25.204  81.370  -7.928  1.00  0.00           H
ATOM    202 1HG2 THR A 167     -22.787  81.958  -9.839  1.00  0.00           H
ATOM    203 2HG2 THR A 167     -23.849  81.002 -10.931  1.00  0.00           H
ATOM    204 3HG2 THR A 167     -22.218  80.462 -10.175  1.00  0.00           H
ATOM    205  N   SER A 168     -25.668  77.746  -9.763  1.00  0.00           N
ATOM    206  CA  SER A 168     -26.558  76.970 -10.644  1.00  0.00           C
ATOM    207  C   SER A 168     -27.753  77.780 -10.969  1.00  0.00           C
ATOM    208  O   SER A 168     -28.270  78.569 -10.196  1.00  0.00           O
ATOM    209  CB  SER A 168     -27.100  75.750  -9.890  1.00  0.00           C
ATOM    210  OG  SER A 168     -27.804  74.934 -10.774  1.00  0.00           O
ATOM    211  HN  SER A 168     -26.166  78.128  -8.988  1.00  0.00           H
ATOM    212  HA  SER A 168     -25.941  76.635 -11.465  1.00  0.00           H
ATOM    213  HB1 SER A 168     -27.684  75.889  -8.954  1.00  0.00           H
ATOM    214  HB2 SER A 168     -26.153  75.324  -9.494  1.00  0.00           H
ATOM    215  HG1 SER A 168     -28.605  75.363 -11.083  1.00  0.00           H
ATOM    216  N   GLY A 169     -28.352  77.515 -12.166  1.00  0.00           N
ATOM    217  CA  GLY A 169     -29.754  77.858 -12.510  1.00  0.00           C
ATOM    218  C   GLY A 169     -30.641  76.766 -12.116  1.00  0.00           C
ATOM    219  O   GLY A 169     -30.219  75.794 -11.535  1.00  0.00           O
ATOM    220  HN  GLY A 169     -27.972  76.817 -12.768  1.00  0.00           H
ATOM    221  HA1 GLY A 169     -29.795  77.993 -13.581  1.00  0.00           H
ATOM    222  HA2 GLY A 169     -29.965  78.703 -11.870  1.00  0.00           H
ATOM    223  N   GLY A 170     -31.926  76.887 -12.387  1.00  0.00           N
ATOM    224  CA  GLY A 170     -32.972  75.954 -11.972  1.00  0.00           C
ATOM    225  C   GLY A 170     -33.661  76.449 -10.757  1.00  0.00           C
ATOM    226  O   GLY A 170     -33.087  76.389  -9.692  1.00  0.00           O
ATOM    227  HN  GLY A 170     -32.085  77.604 -13.059  1.00  0.00           H
ATOM    228  HA1 GLY A 170     -32.586  74.991 -11.672  1.00  0.00           H
ATOM    229  HA2 GLY A 170     -33.743  75.885 -12.724  1.00  0.00           H
ATOM    230  N   GLN A 171     -34.955  76.802 -10.846  1.00  0.00           N
ATOM    231  CA  GLN A 171     -35.697  77.382  -9.762  1.00  0.00           C
ATOM    232  C   GLN A 171     -35.717  76.425  -8.479  1.00  0.00           C
ATOM    233  O   GLN A 171     -36.258  75.304  -8.535  1.00  0.00           O
ATOM    234  CB  GLN A 171     -37.119  77.892 -10.140  1.00  0.00           C
ATOM    235  CG  GLN A 171     -37.144  79.052 -11.229  1.00  0.00           C
ATOM    236  CD  GLN A 171     -36.320  80.226 -10.679  1.00  0.00           C
ATOM    237  NE2 GLN A 171     -36.601  80.705  -9.526  1.00  0.00           N
ATOM    238  OE1 GLN A 171     -35.376  80.769 -11.307  1.00  0.00           O
ATOM    239  HN  GLN A 171     -35.512  76.718 -11.669  1.00  0.00           H
ATOM    240  HA  GLN A 171     -35.159  78.260  -9.434  1.00  0.00           H
ATOM    241  HB1 GLN A 171     -37.629  78.067  -9.170  1.00  0.00           H
ATOM    242  HB2 GLN A 171     -37.755  77.032 -10.441  1.00  0.00           H
ATOM    243  HG1 GLN A 171     -38.184  79.403 -11.397  1.00  0.00           H
ATOM    244  HG2 GLN A 171     -36.761  78.592 -12.166  1.00  0.00           H
ATOM    245 1HE2 GLN A 171     -36.123  81.515  -9.188  1.00  0.00           H
ATOM    246 2HE2 GLN A 171     -37.436  80.378  -9.082  1.00  0.00           H
ATOM    247  N   GLY A 172     -35.103  76.872  -7.393  1.00  0.00           N
ATOM    248  CA  GLY A 172     -35.088  76.312  -6.069  1.00  0.00           C
ATOM    249  C   GLY A 172     -34.056  75.286  -5.767  1.00  0.00           C
ATOM    250  O   GLY A 172     -34.111  74.693  -4.684  1.00  0.00           O
ATOM    251  HN  GLY A 172     -34.592  77.688  -7.648  1.00  0.00           H
ATOM    252  HA1 GLY A 172     -36.065  75.961  -5.768  1.00  0.00           H
ATOM    253  HA2 GLY A 172     -34.800  77.164  -5.470  1.00  0.00           H
ATOM    254  N   TYR A 173     -33.081  75.008  -6.629  1.00  0.00           N
ATOM    255  CA  TYR A 173     -31.914  74.248  -6.293  1.00  0.00           C
ATOM    256  C   TYR A 173     -31.027  75.002  -5.307  1.00  0.00           C
ATOM    257  O   TYR A 173     -30.766  76.149  -5.511  1.00  0.00           O
ATOM    258  CB  TYR A 173     -31.148  73.897  -7.605  1.00  0.00           C
ATOM    259  CG  TYR A 173     -29.962  72.938  -7.466  1.00  0.00           C
ATOM    260  CD1 TYR A 173     -28.729  73.396  -6.942  1.00  0.00           C
ATOM    261  CD2 TYR A 173     -29.980  71.636  -7.998  1.00  0.00           C
ATOM    262  CE1 TYR A 173     -27.622  72.485  -6.965  1.00  0.00           C
ATOM    263  CE2 TYR A 173     -28.821  70.841  -8.160  1.00  0.00           C
ATOM    264  CZ  TYR A 173     -27.655  71.275  -7.639  1.00  0.00           C
ATOM    265  OH  TYR A 173     -26.551  70.466  -7.626  1.00  0.00           O
ATOM    266  HN  TYR A 173     -33.025  75.483  -7.503  1.00  0.00           H
ATOM    267  HA  TYR A 173     -32.188  73.341  -5.774  1.00  0.00           H
ATOM    268  HB1 TYR A 173     -30.815  74.822  -8.123  1.00  0.00           H
ATOM    269  HB2 TYR A 173     -31.829  73.394  -8.325  1.00  0.00           H
ATOM    270  HD1 TYR A 173     -28.558  74.407  -6.601  1.00  0.00           H
ATOM    271  HD2 TYR A 173     -30.911  71.115  -8.168  1.00  0.00           H
ATOM    272  HE1 TYR A 173     -26.717  72.756  -6.441  1.00  0.00           H
ATOM    273  HE2 TYR A 173     -28.963  69.857  -8.582  1.00  0.00           H
ATOM    274  HH  TYR A 173     -26.694  69.682  -8.161  1.00  0.00           H
ATOM    275  N   LYS A 174     -30.451  74.295  -4.272  1.00  0.00           N
ATOM    276  CA  LYS A 174     -29.694  74.855  -3.194  1.00  0.00           C
ATOM    277  C   LYS A 174     -28.738  73.837  -2.646  1.00  0.00           C
ATOM    278  O   LYS A 174     -28.825  72.643  -2.953  1.00  0.00           O
ATOM    279  CB  LYS A 174     -30.611  75.127  -1.986  1.00  0.00           C
ATOM    280  CG  LYS A 174     -31.757  76.024  -2.296  1.00  0.00           C
ATOM    281  CD  LYS A 174     -32.314  76.750  -1.069  1.00  0.00           C
ATOM    282  CE  LYS A 174     -33.705  77.249  -1.083  1.00  0.00           C
ATOM    283  NZ  LYS A 174     -33.872  78.328  -2.073  1.00  0.00           N
ATOM    284  HN  LYS A 174     -30.586  73.311  -4.178  1.00  0.00           H
ATOM    285  HA  LYS A 174     -29.131  75.696  -3.570  1.00  0.00           H
ATOM    286  HB1 LYS A 174     -29.924  75.718  -1.343  1.00  0.00           H
ATOM    287  HB2 LYS A 174     -30.971  74.182  -1.527  1.00  0.00           H
ATOM    288  HG1 LYS A 174     -32.530  75.253  -2.505  1.00  0.00           H
ATOM    289  HG2 LYS A 174     -31.595  76.789  -3.085  1.00  0.00           H
ATOM    290  HD1 LYS A 174     -31.625  77.577  -0.791  1.00  0.00           H
ATOM    291  HD2 LYS A 174     -32.155  75.997  -0.269  1.00  0.00           H
ATOM    292  HE1 LYS A 174     -33.938  77.694  -0.092  1.00  0.00           H
ATOM    293  HE2 LYS A 174     -34.464  76.494  -1.376  1.00  0.00           H
ATOM    294  HZ1 LYS A 174     -34.899  78.464  -2.168  1.00  0.00           H
ATOM    295  HZ2 LYS A 174     -33.643  78.069  -3.054  1.00  0.00           H
ATOM    296  HZ3 LYS A 174     -33.324  79.126  -1.695  1.00  0.00           H
ATOM    297  N   PHE A 175     -27.688  74.227  -1.929  1.00  0.00           N
ATOM    298  CA  PHE A 175     -26.783  73.300  -1.288  1.00  0.00           C
ATOM    299  C   PHE A 175     -26.288  74.057  -0.032  1.00  0.00           C
ATOM    300  O   PHE A 175     -26.041  75.234  -0.014  1.00  0.00           O
ATOM    301  CB  PHE A 175     -25.677  72.868  -2.292  1.00  0.00           C
ATOM    302  CG  PHE A 175     -24.825  71.703  -1.725  1.00  0.00           C
ATOM    303  CD1 PHE A 175     -23.567  71.992  -1.344  1.00  0.00           C
ATOM    304  CD2 PHE A 175     -25.335  70.379  -1.815  1.00  0.00           C
ATOM    305  CE1 PHE A 175     -22.714  70.946  -0.980  1.00  0.00           C
ATOM    306  CE2 PHE A 175     -24.526  69.364  -1.304  1.00  0.00           C
ATOM    307  CZ  PHE A 175     -23.109  69.575  -0.968  1.00  0.00           C
ATOM    308  HN  PHE A 175     -27.508  75.199  -1.804  1.00  0.00           H
ATOM    309  HA  PHE A 175     -27.319  72.418  -0.969  1.00  0.00           H
ATOM    310  HB1 PHE A 175     -25.164  73.847  -2.416  1.00  0.00           H
ATOM    311  HB2 PHE A 175     -25.965  72.536  -3.312  1.00  0.00           H
ATOM    312  HD1 PHE A 175     -23.250  73.024  -1.295  1.00  0.00           H
ATOM    313  HD2 PHE A 175     -26.341  70.147  -2.132  1.00  0.00           H
ATOM    314  HE1 PHE A 175     -21.706  71.254  -0.743  1.00  0.00           H
ATOM    315  HE2 PHE A 175     -24.885  68.349  -1.394  1.00  0.00           H
ATOM    316  HZ  PHE A 175     -22.439  68.826  -0.573  1.00  0.00           H
ATOM    317  N   LEU A 176     -26.278  73.354   1.139  1.00  0.00           N
ATOM    318  CA  LEU A 176     -26.079  73.820   2.521  1.00  0.00           C
ATOM    319  C   LEU A 176     -26.958  74.992   2.889  1.00  0.00           C
ATOM    320  O   LEU A 176     -26.510  75.951   3.501  1.00  0.00           O
ATOM    321  CB  LEU A 176     -24.525  73.936   2.936  1.00  0.00           C
ATOM    322  CG  LEU A 176     -23.762  72.570   2.664  1.00  0.00           C
ATOM    323  CD1 LEU A 176     -22.252  72.628   2.994  1.00  0.00           C
ATOM    324  CD2 LEU A 176     -24.276  71.339   3.517  1.00  0.00           C
ATOM    325  HN  LEU A 176     -26.377  72.374   0.988  1.00  0.00           H
ATOM    326  HA  LEU A 176     -26.404  72.986   3.124  1.00  0.00           H
ATOM    327  HB1 LEU A 176     -24.501  74.264   3.997  1.00  0.00           H
ATOM    328  HB2 LEU A 176     -24.073  74.810   2.420  1.00  0.00           H
ATOM    329  HG  LEU A 176     -23.796  72.419   1.564  1.00  0.00           H
ATOM    330 1HD1 LEU A 176     -21.724  73.173   2.183  1.00  0.00           H
ATOM    331 2HD1 LEU A 176     -21.716  71.661   3.110  1.00  0.00           H
ATOM    332 3HD1 LEU A 176     -22.187  73.175   3.959  1.00  0.00           H
ATOM    333 1HD2 LEU A 176     -24.526  71.653   4.554  1.00  0.00           H
ATOM    334 2HD2 LEU A 176     -23.483  70.561   3.553  1.00  0.00           H
ATOM    335 3HD2 LEU A 176     -25.167  70.860   3.058  1.00  0.00           H
ATOM    336  N   GLY A 177     -28.305  74.846   2.610  1.00  0.00           N
ATOM    337  CA  GLY A 177     -29.211  76.023   2.899  1.00  0.00           C
ATOM    338  C   GLY A 177     -29.238  77.144   1.897  1.00  0.00           C
ATOM    339  O   GLY A 177     -30.226  77.824   1.765  1.00  0.00           O
ATOM    340  HN  GLY A 177     -28.690  74.005   2.239  1.00  0.00           H
ATOM    341  HA1 GLY A 177     -28.828  76.498   3.789  1.00  0.00           H
ATOM    342  HA2 GLY A 177     -30.227  75.678   3.022  1.00  0.00           H
ATOM    343  N   ILE A 178     -28.071  77.475   1.272  1.00  0.00           N
ATOM    344  CA  ILE A 178     -27.781  78.657   0.416  1.00  0.00           C
ATOM    345  C   ILE A 178     -28.532  78.477  -0.861  1.00  0.00           C
ATOM    346  O   ILE A 178     -28.420  77.441  -1.524  1.00  0.00           O
ATOM    347  CB  ILE A 178     -26.338  79.009   0.127  1.00  0.00           C
ATOM    348  CG1 ILE A 178     -25.346  78.848   1.349  1.00  0.00           C
ATOM    349  CG2 ILE A 178     -26.169  80.442  -0.508  1.00  0.00           C
ATOM    350  CD  ILE A 178     -23.862  79.132   1.056  1.00  0.00           C
ATOM    351  HN  ILE A 178     -27.329  76.812   1.206  1.00  0.00           H
ATOM    352  HA  ILE A 178     -28.281  79.508   0.855  1.00  0.00           H
ATOM    353  HB  ILE A 178     -25.854  78.370  -0.644  1.00  0.00           H
ATOM    354 1HG1 ILE A 178     -25.387  77.788   1.680  1.00  0.00           H
ATOM    355 2HG1 ILE A 178     -25.735  79.572   2.096  1.00  0.00           H
ATOM    356 1HG2 ILE A 178     -25.080  80.644  -0.586  1.00  0.00           H
ATOM    357 2HG2 ILE A 178     -26.724  81.159   0.135  1.00  0.00           H
ATOM    358 3HG2 ILE A 178     -26.630  80.399  -1.518  1.00  0.00           H
ATOM    359  HD1 ILE A 178     -23.571  80.176   0.810  1.00  0.00           H
ATOM    360  HD2 ILE A 178     -23.622  78.511   0.166  1.00  0.00           H
ATOM    361  HD3 ILE A 178     -23.272  78.751   1.917  1.00  0.00           H
ATOM    362  N   ASP A 179     -29.317  79.547  -1.249  1.00  0.00           N
ATOM    363  CA  ASP A 179     -29.999  79.710  -2.505  1.00  0.00           C
ATOM    364  C   ASP A 179     -29.177  79.516  -3.846  1.00  0.00           C
ATOM    365  O   ASP A 179     -28.194  80.206  -4.052  1.00  0.00           O
ATOM    366  CB  ASP A 179     -30.674  81.099  -2.604  1.00  0.00           C
ATOM    367  CG  ASP A 179     -31.836  81.447  -1.697  1.00  0.00           C
ATOM    368  OD1 ASP A 179     -32.659  80.604  -1.313  1.00  0.00           O
ATOM    369  OD2 ASP A 179     -32.089  82.664  -1.475  1.00  0.00           O
ATOM    370  HN  ASP A 179     -29.362  80.399  -0.733  1.00  0.00           H
ATOM    371  HA  ASP A 179     -30.791  78.977  -2.479  1.00  0.00           H
ATOM    372  HB1 ASP A 179     -31.009  81.323  -3.639  1.00  0.00           H
ATOM    373  HB2 ASP A 179     -29.904  81.888  -2.454  1.00  0.00           H
ATOM    374  N   GLN A 180     -29.584  78.605  -4.785  1.00  0.00           N
ATOM    375  CA  GLN A 180     -28.884  78.478  -6.055  1.00  0.00           C
ATOM    376  C   GLN A 180     -27.513  77.976  -6.113  1.00  0.00           C
ATOM    377  O   GLN A 180     -26.929  77.958  -7.177  1.00  0.00           O
ATOM    378  CB  GLN A 180     -29.074  79.661  -7.041  1.00  0.00           C
ATOM    379  CG  GLN A 180     -30.606  80.011  -7.304  1.00  0.00           C
ATOM    380  CD  GLN A 180     -31.503  78.881  -7.811  1.00  0.00           C
ATOM    381  NE2 GLN A 180     -30.940  78.152  -8.808  1.00  0.00           N
ATOM    382  OE1 GLN A 180     -32.668  78.735  -7.471  1.00  0.00           O
ATOM    383  HN  GLN A 180     -30.399  78.032  -4.735  1.00  0.00           H
ATOM    384  HA  GLN A 180     -29.467  77.709  -6.540  1.00  0.00           H
ATOM    385  HB1 GLN A 180     -28.670  79.379  -8.036  1.00  0.00           H
ATOM    386  HB2 GLN A 180     -28.670  80.619  -6.649  1.00  0.00           H
ATOM    387  HG1 GLN A 180     -30.546  80.693  -8.178  1.00  0.00           H
ATOM    388  HG2 GLN A 180     -31.052  80.611  -6.483  1.00  0.00           H
ATOM    389 1HE2 GLN A 180     -30.048  78.462  -9.137  1.00  0.00           H
ATOM    390 2HE2 GLN A 180     -31.499  77.429  -9.213  1.00  0.00           H
ATOM    391  N   CYS A 181     -26.844  77.564  -4.992  1.00  0.00           N
ATOM    392  CA  CYS A 181     -25.585  76.873  -4.923  1.00  0.00           C
ATOM    393  C   CYS A 181     -25.668  75.351  -4.955  1.00  0.00           C
ATOM    394  O   CYS A 181     -26.702  74.757  -4.815  1.00  0.00           O
ATOM    395  CB  CYS A 181     -24.644  77.340  -3.722  1.00  0.00           C
ATOM    396  SG  CYS A 181     -24.736  79.218  -3.556  1.00  0.00           S
ATOM    397  HN  CYS A 181     -27.257  77.779  -4.111  1.00  0.00           H
ATOM    398  HA  CYS A 181     -25.002  77.379  -5.678  1.00  0.00           H
ATOM    399  HB1 CYS A 181     -23.592  77.011  -3.860  1.00  0.00           H
ATOM    400  HB2 CYS A 181     -25.071  76.868  -2.811  1.00  0.00           H
ATOM    401  N   ALA A 182     -24.463  74.842  -5.344  1.00  0.00           N
ATOM    402  CA  ALA A 182     -24.214  73.490  -5.773  1.00  0.00           C
ATOM    403  C   ALA A 182     -22.717  73.036  -5.481  1.00  0.00           C
ATOM    404  O   ALA A 182     -21.884  73.915  -5.295  1.00  0.00           O
ATOM    405  CB  ALA A 182     -24.429  73.399  -7.302  1.00  0.00           C
ATOM    406  HN  ALA A 182     -23.658  75.423  -5.436  1.00  0.00           H
ATOM    407  HA  ALA A 182     -24.890  72.927  -5.146  1.00  0.00           H
ATOM    408  HB1 ALA A 182     -24.367  72.349  -7.658  1.00  0.00           H
ATOM    409  HB2 ALA A 182     -23.645  73.947  -7.868  1.00  0.00           H
ATOM    410  HB3 ALA A 182     -25.314  73.945  -7.692  1.00  0.00           H
ATOM    411  N   PRO A 183     -22.323  71.761  -5.366  1.00  0.00           N
ATOM    412  CA  PRO A 183     -20.937  71.392  -4.995  1.00  0.00           C
ATOM    413  C   PRO A 183     -20.056  71.209  -6.256  1.00  0.00           C
ATOM    414  O   PRO A 183     -20.526  70.499  -7.173  1.00  0.00           O
ATOM    415  CB  PRO A 183     -21.151  70.068  -4.216  1.00  0.00           C
ATOM    416  CG  PRO A 183     -22.384  69.495  -4.812  1.00  0.00           C
ATOM    417  CD  PRO A 183     -23.247  70.705  -5.092  1.00  0.00           C
ATOM    418  HA  PRO A 183     -20.534  71.971  -4.176  1.00  0.00           H
ATOM    419  HB1 PRO A 183     -21.365  70.385  -3.173  1.00  0.00           H
ATOM    420  HB2 PRO A 183     -20.223  69.461  -4.288  1.00  0.00           H
ATOM    421  HG1 PRO A 183     -22.162  69.021  -5.791  1.00  0.00           H
ATOM    422  HG2 PRO A 183     -22.922  68.813  -4.120  1.00  0.00           H
ATOM    423  HD1 PRO A 183     -23.893  70.519  -5.976  1.00  0.00           H
ATOM    424  HD2 PRO A 183     -23.964  70.959  -4.281  1.00  0.00           H
ATOM    425  N   PRO A 184     -18.879  71.829  -6.369  1.00  0.00           N
ATOM    426  CA  PRO A 184     -17.989  71.645  -7.476  1.00  0.00           C
ATOM    427  C   PRO A 184     -17.604  70.198  -7.598  1.00  0.00           C
ATOM    428  O   PRO A 184     -17.754  69.442  -6.612  1.00  0.00           O
ATOM    429  CB  PRO A 184     -16.824  72.586  -7.110  1.00  0.00           C
ATOM    430  CG  PRO A 184     -17.354  73.685  -6.212  1.00  0.00           C
ATOM    431  CD  PRO A 184     -18.340  72.794  -5.385  1.00  0.00           C
ATOM    432  HA  PRO A 184     -18.560  71.926  -8.348  1.00  0.00           H
ATOM    433  HB1 PRO A 184     -16.329  73.102  -7.960  1.00  0.00           H
ATOM    434  HB2 PRO A 184     -16.012  72.027  -6.598  1.00  0.00           H
ATOM    435  HG1 PRO A 184     -16.578  74.126  -5.548  1.00  0.00           H
ATOM    436  HG2 PRO A 184     -18.006  74.442  -6.697  1.00  0.00           H
ATOM    437  HD1 PRO A 184     -17.922  72.245  -4.514  1.00  0.00           H
ATOM    438  HD2 PRO A 184     -19.135  73.403  -4.902  1.00  0.00           H
ATOM    439  N   CYS A 185     -17.122  69.690  -8.724  1.00  0.00           N
ATOM    440  CA  CYS A 185     -16.647  68.294  -8.959  1.00  0.00           C
ATOM    441  C   CYS A 185     -15.398  67.853  -8.195  1.00  0.00           C
ATOM    442  O   CYS A 185     -15.402  66.716  -7.731  1.00  0.00           O
ATOM    443  CB  CYS A 185     -16.550  67.926 -10.431  1.00  0.00           C
ATOM    444  SG  CYS A 185     -18.102  68.124 -11.364  1.00  0.00           S
ATOM    445  HN  CYS A 185     -17.048  70.399  -9.420  1.00  0.00           H
ATOM    446  HA  CYS A 185     -17.413  67.640  -8.571  1.00  0.00           H
ATOM    447  HB1 CYS A 185     -16.199  66.883 -10.581  1.00  0.00           H
ATOM    448  HB2 CYS A 185     -15.813  68.575 -10.949  1.00  0.00           H
ATOM    449  N   PRO A 186     -14.345  68.657  -7.965  1.00  0.00           N
ATOM    450  CA  PRO A 186     -13.201  68.128  -7.236  1.00  0.00           C
ATOM    451  C   PRO A 186     -13.267  68.300  -5.737  1.00  0.00           C
ATOM    452  O   PRO A 186     -13.747  69.389  -5.302  1.00  0.00           O
ATOM    453  CB  PRO A 186     -11.968  68.937  -7.721  1.00  0.00           C
ATOM    454  CG  PRO A 186     -12.518  70.085  -8.590  1.00  0.00           C
ATOM    455  CD  PRO A 186     -13.978  69.722  -8.844  1.00  0.00           C
ATOM    456  HA  PRO A 186     -13.130  67.061  -7.386  1.00  0.00           H
ATOM    457  HB1 PRO A 186     -11.416  68.276  -8.423  1.00  0.00           H
ATOM    458  HB2 PRO A 186     -11.217  69.290  -6.981  1.00  0.00           H
ATOM    459  HG1 PRO A 186     -12.560  71.037  -8.019  1.00  0.00           H
ATOM    460  HG2 PRO A 186     -11.974  70.426  -9.497  1.00  0.00           H
ATOM    461  HD1 PRO A 186     -14.615  70.631  -8.797  1.00  0.00           H
ATOM    462  HD2 PRO A 186     -14.124  69.443  -9.910  1.00  0.00           H
ATOM    463  N   ASN A 187     -12.834  67.296  -4.931  1.00  0.00           N
ATOM    464  CA  ASN A 187     -12.813  67.422  -3.506  1.00  0.00           C
ATOM    465  C   ASN A 187     -11.723  68.465  -3.046  1.00  0.00           C
ATOM    466  O   ASN A 187     -10.621  68.501  -3.620  1.00  0.00           O
ATOM    467  CB  ASN A 187     -12.583  66.078  -2.759  1.00  0.00           C
ATOM    468  CG  ASN A 187     -12.634  66.240  -1.274  1.00  0.00           C
ATOM    469  ND2 ASN A 187     -13.715  65.812  -0.532  1.00  0.00           N
ATOM    470  OD1 ASN A 187     -11.699  66.674  -0.615  1.00  0.00           O
ATOM    471  HN  ASN A 187     -12.609  66.386  -5.269  1.00  0.00           H
ATOM    472  HA  ASN A 187     -13.840  67.685  -3.302  1.00  0.00           H
ATOM    473  HB1 ASN A 187     -11.635  65.583  -3.061  1.00  0.00           H
ATOM    474  HB2 ASN A 187     -13.368  65.339  -3.028  1.00  0.00           H
ATOM    475 1HD2 ASN A 187     -13.737  65.979   0.454  1.00  0.00           H
ATOM    476 2HD2 ASN A 187     -14.435  65.376  -1.072  1.00  0.00           H
ATOM    477  N   MET A 188     -12.084  69.287  -2.037  1.00  0.00           N
ATOM    478  CA  MET A 188     -11.176  70.323  -1.550  1.00  0.00           C
ATOM    479  C   MET A 188      -9.926  69.880  -0.900  1.00  0.00           C
ATOM    480  O   MET A 188      -8.813  70.382  -1.052  1.00  0.00           O
ATOM    481  CB  MET A 188     -12.090  71.325  -0.788  1.00  0.00           C
ATOM    482  CG  MET A 188     -13.181  71.967  -1.608  1.00  0.00           C
ATOM    483  SD  MET A 188     -12.410  72.949  -2.992  1.00  0.00           S
ATOM    484  CE  MET A 188     -14.047  73.345  -3.800  1.00  0.00           C
ATOM    485  HN  MET A 188     -12.983  69.252  -1.607  1.00  0.00           H
ATOM    486  HA  MET A 188     -10.871  70.822  -2.458  1.00  0.00           H
ATOM    487  HB1 MET A 188     -11.317  72.014  -0.385  1.00  0.00           H
ATOM    488  HB2 MET A 188     -12.490  70.815   0.115  1.00  0.00           H
ATOM    489  HG1 MET A 188     -13.730  72.668  -0.943  1.00  0.00           H
ATOM    490  HG2 MET A 188     -13.893  71.218  -2.018  1.00  0.00           H
ATOM    491  HE1 MET A 188     -14.919  73.136  -3.145  1.00  0.00           H
ATOM    492  HE2 MET A 188     -14.204  72.887  -4.801  1.00  0.00           H
ATOM    493  HE3 MET A 188     -14.221  74.426  -3.989  1.00  0.00           H
ATOM    494  N   TYR A 189     -10.063  68.863   0.011  1.00  0.00           N
ATOM    495  CA  TYR A 189      -9.075  68.339   0.906  1.00  0.00           C
ATOM    496  C   TYR A 189      -7.883  67.845   0.146  1.00  0.00           C
ATOM    497  O   TYR A 189      -6.798  67.708   0.667  1.00  0.00           O
ATOM    498  CB  TYR A 189      -9.659  67.135   1.779  1.00  0.00           C
ATOM    499  CG  TYR A 189     -10.636  67.594   2.792  1.00  0.00           C
ATOM    500  CD1 TYR A 189     -10.143  68.137   4.004  1.00  0.00           C
ATOM    501  CD2 TYR A 189     -12.022  67.587   2.556  1.00  0.00           C
ATOM    502  CE1 TYR A 189     -11.029  68.479   5.062  1.00  0.00           C
ATOM    503  CE2 TYR A 189     -12.897  67.979   3.602  1.00  0.00           C
ATOM    504  CZ  TYR A 189     -12.402  68.374   4.854  1.00  0.00           C
ATOM    505  OH  TYR A 189     -13.242  68.684   5.866  1.00  0.00           O
ATOM    506  HN  TYR A 189     -10.976  68.492   0.167  1.00  0.00           H
ATOM    507  HA  TYR A 189      -8.737  69.159   1.522  1.00  0.00           H
ATOM    508  HB1 TYR A 189      -8.832  66.681   2.367  1.00  0.00           H
ATOM    509  HB2 TYR A 189     -10.082  66.403   1.058  1.00  0.00           H
ATOM    510  HD1 TYR A 189      -9.077  68.099   4.173  1.00  0.00           H
ATOM    511  HD2 TYR A 189     -12.410  67.333   1.581  1.00  0.00           H
ATOM    512  HE1 TYR A 189     -10.624  68.868   5.985  1.00  0.00           H
ATOM    513  HE2 TYR A 189     -13.970  68.049   3.505  1.00  0.00           H
ATOM    514  HH  TYR A 189     -14.033  68.994   5.418  1.00  0.00           H
ATOM    515  N   PHE A 190      -8.054  67.467  -1.124  1.00  0.00           N
ATOM    516  CA  PHE A 190      -7.066  66.663  -1.886  1.00  0.00           C
ATOM    517  C   PHE A 190      -6.341  67.457  -2.924  1.00  0.00           C
ATOM    518  O   PHE A 190      -6.784  68.531  -3.384  1.00  0.00           O
ATOM    519  CB  PHE A 190      -7.607  65.271  -2.362  1.00  0.00           C
ATOM    520  CG  PHE A 190      -7.743  64.278  -1.252  1.00  0.00           C
ATOM    521  CD1 PHE A 190      -6.619  63.512  -0.895  1.00  0.00           C
ATOM    522  CD2 PHE A 190      -8.948  64.048  -0.636  1.00  0.00           C
ATOM    523  CE1 PHE A 190      -6.758  62.732   0.235  1.00  0.00           C
ATOM    524  CE2 PHE A 190      -9.080  63.128   0.366  1.00  0.00           C
ATOM    525  CZ  PHE A 190      -7.937  62.517   0.894  1.00  0.00           C
ATOM    526  HN  PHE A 190      -8.984  67.562  -1.471  1.00  0.00           H
ATOM    527  HA  PHE A 190      -6.320  66.338  -1.176  1.00  0.00           H
ATOM    528  HB1 PHE A 190      -7.047  64.864  -3.232  1.00  0.00           H
ATOM    529  HB2 PHE A 190      -8.598  65.447  -2.832  1.00  0.00           H
ATOM    530  HD1 PHE A 190      -5.656  63.603  -1.374  1.00  0.00           H
ATOM    531  HD2 PHE A 190      -9.855  64.603  -0.828  1.00  0.00           H
ATOM    532  HE1 PHE A 190      -5.908  62.187   0.617  1.00  0.00           H
ATOM    533  HE2 PHE A 190     -10.044  62.863   0.774  1.00  0.00           H
ATOM    534  HZ  PHE A 190      -8.024  61.947   1.806  1.00  0.00           H
ATOM    535  N   LYS A 191      -5.124  66.952  -3.346  1.00  0.00           N
ATOM    536  CA  LYS A 191      -4.432  67.392  -4.564  1.00  0.00           C
ATOM    537  C   LYS A 191      -5.099  66.747  -5.795  1.00  0.00           C
ATOM    538  O   LYS A 191      -5.087  65.524  -5.865  1.00  0.00           O
ATOM    539  CB  LYS A 191      -2.909  67.060  -4.723  1.00  0.00           C
ATOM    540  CG  LYS A 191      -1.889  68.166  -4.316  1.00  0.00           C
ATOM    541  CD  LYS A 191      -1.903  68.565  -2.863  1.00  0.00           C
ATOM    542  CE  LYS A 191      -1.608  67.373  -1.839  1.00  0.00           C
ATOM    543  NZ  LYS A 191      -0.416  66.722  -2.178  1.00  0.00           N
ATOM    544  HN  LYS A 191      -4.710  66.150  -2.920  1.00  0.00           H
ATOM    545  HA  LYS A 191      -4.680  68.442  -4.609  1.00  0.00           H
ATOM    546  HB1 LYS A 191      -2.670  66.897  -5.795  1.00  0.00           H
ATOM    547  HB2 LYS A 191      -2.527  66.142  -4.227  1.00  0.00           H
ATOM    548  HG1 LYS A 191      -2.160  69.078  -4.891  1.00  0.00           H
ATOM    549  HG2 LYS A 191      -0.890  67.871  -4.701  1.00  0.00           H
ATOM    550  HD1 LYS A 191      -2.922  68.907  -2.584  1.00  0.00           H
ATOM    551  HD2 LYS A 191      -1.241  69.440  -2.689  1.00  0.00           H
ATOM    552  HE1 LYS A 191      -2.460  66.659  -1.857  1.00  0.00           H
ATOM    553  HE2 LYS A 191      -1.479  67.810  -0.826  1.00  0.00           H
ATOM    554  HZ1 LYS A 191      -0.580  66.048  -2.953  1.00  0.00           H
ATOM    555  HZ2 LYS A 191      -0.041  66.186  -1.371  1.00  0.00           H
ATOM    556  HZ3 LYS A 191       0.272  67.467  -2.413  1.00  0.00           H
ATOM    557  N   SER A 192      -5.535  67.479  -6.785  1.00  0.00           N
ATOM    558  CA  SER A 192      -6.081  66.902  -8.039  1.00  0.00           C
ATOM    559  C   SER A 192      -5.160  65.886  -8.788  1.00  0.00           C
ATOM    560  O   SER A 192      -5.660  64.866  -9.232  1.00  0.00           O
ATOM    561  CB  SER A 192      -6.618  68.120  -8.854  1.00  0.00           C
ATOM    562  OG  SER A 192      -6.929  67.787 -10.286  1.00  0.00           O
ATOM    563  HN  SER A 192      -5.465  68.467  -6.664  1.00  0.00           H
ATOM    564  HA  SER A 192      -6.970  66.316  -7.861  1.00  0.00           H
ATOM    565  HB1 SER A 192      -5.789  68.859  -8.864  1.00  0.00           H
ATOM    566  HB2 SER A 192      -7.442  68.705  -8.392  1.00  0.00           H
ATOM    567  HG1 SER A 192      -6.113  67.400 -10.610  1.00  0.00           H
ATOM    568  N   ASP A 193      -3.858  66.172  -8.933  1.00  0.00           N
ATOM    569  CA  ASP A 193      -2.952  65.272  -9.635  1.00  0.00           C
ATOM    570  C   ASP A 193      -2.907  63.880  -9.001  1.00  0.00           C
ATOM    571  O   ASP A 193      -2.921  62.888  -9.726  1.00  0.00           O
ATOM    572  CB  ASP A 193      -1.485  65.839  -9.678  1.00  0.00           C
ATOM    573  CG  ASP A 193      -1.207  67.013 -10.569  1.00  0.00           C
ATOM    574  OD1 ASP A 193      -1.884  67.143 -11.639  1.00  0.00           O
ATOM    575  OD2 ASP A 193      -0.185  67.736 -10.340  1.00  0.00           O
ATOM    576  HN  ASP A 193      -3.495  67.097  -8.860  1.00  0.00           H
ATOM    577  HA  ASP A 193      -3.227  65.056 -10.657  1.00  0.00           H
ATOM    578  HB1 ASP A 193      -0.790  65.016  -9.947  1.00  0.00           H
ATOM    579  HB2 ASP A 193      -1.127  66.041  -8.646  1.00  0.00           H
ATOM    580  N   GLU A 194      -2.929  63.858  -7.616  1.00  0.00           N
ATOM    581  CA  GLU A 194      -3.132  62.606  -6.822  1.00  0.00           C
ATOM    582  C   GLU A 194      -4.517  61.906  -6.978  1.00  0.00           C
ATOM    583  O   GLU A 194      -4.644  60.683  -6.953  1.00  0.00           O
ATOM    584  CB  GLU A 194      -2.806  62.858  -5.389  1.00  0.00           C
ATOM    585  CG  GLU A 194      -1.233  63.190  -5.279  1.00  0.00           C
ATOM    586  CD  GLU A 194      -0.877  64.152  -4.105  1.00  0.00           C
ATOM    587  OE1 GLU A 194      -1.511  64.156  -2.992  1.00  0.00           O
ATOM    588  OE2 GLU A 194      -0.028  65.043  -4.255  1.00  0.00           O
ATOM    589  HN  GLU A 194      -2.915  64.740  -7.151  1.00  0.00           H
ATOM    590  HA  GLU A 194      -2.551  61.819  -7.278  1.00  0.00           H
ATOM    591  HB1 GLU A 194      -2.933  62.094  -4.592  1.00  0.00           H
ATOM    592  HB2 GLU A 194      -3.411  63.748  -5.116  1.00  0.00           H
ATOM    593  HG1 GLU A 194      -0.878  63.569  -6.261  1.00  0.00           H
ATOM    594  HG2 GLU A 194      -0.658  62.283  -4.991  1.00  0.00           H
ATOM    595  N   LEU A 195      -5.640  62.707  -7.032  1.00  0.00           N
ATOM    596  CA  LEU A 195      -6.913  62.104  -7.313  1.00  0.00           C
ATOM    597  C   LEU A 195      -6.950  61.428  -8.739  1.00  0.00           C
ATOM    598  O   LEU A 195      -7.290  60.267  -8.846  1.00  0.00           O
ATOM    599  CB  LEU A 195      -8.030  63.200  -7.224  1.00  0.00           C
ATOM    600  CG  LEU A 195      -8.380  63.572  -5.758  1.00  0.00           C
ATOM    601  CD1 LEU A 195      -9.305  64.869  -5.763  1.00  0.00           C
ATOM    602  CD2 LEU A 195      -8.872  62.378  -4.901  1.00  0.00           C
ATOM    603  HN  LEU A 195      -5.524  63.677  -6.828  1.00  0.00           H
ATOM    604  HA  LEU A 195      -7.252  61.286  -6.694  1.00  0.00           H
ATOM    605  HB1 LEU A 195      -9.009  62.958  -7.693  1.00  0.00           H
ATOM    606  HB2 LEU A 195      -7.682  64.069  -7.823  1.00  0.00           H
ATOM    607  HG  LEU A 195      -7.458  63.980  -5.290  1.00  0.00           H
ATOM    608 1HD1 LEU A 195      -8.823  65.787  -6.162  1.00  0.00           H
ATOM    609 2HD1 LEU A 195      -9.807  65.122  -4.805  1.00  0.00           H
ATOM    610 3HD1 LEU A 195     -10.232  64.629  -6.326  1.00  0.00           H
ATOM    611 1HD2 LEU A 195      -9.262  62.702  -3.912  1.00  0.00           H
ATOM    612 2HD2 LEU A 195      -7.979  61.717  -4.885  1.00  0.00           H
ATOM    613 3HD2 LEU A 195      -9.694  61.782  -5.350  1.00  0.00           H
ATOM    614  N   GLU A 196      -6.527  62.177  -9.781  1.00  0.00           N
ATOM    615  CA  GLU A 196      -6.468  61.684 -11.113  1.00  0.00           C
ATOM    616  C   GLU A 196      -5.495  60.462 -11.283  1.00  0.00           C
ATOM    617  O   GLU A 196      -5.765  59.493 -12.017  1.00  0.00           O
ATOM    618  CB  GLU A 196      -6.172  62.904 -12.098  1.00  0.00           C
ATOM    619  CG  GLU A 196      -7.271  64.007 -12.179  1.00  0.00           C
ATOM    620  CD  GLU A 196      -8.635  63.530 -12.426  1.00  0.00           C
ATOM    621  OE1 GLU A 196      -8.949  63.063 -13.597  1.00  0.00           O
ATOM    622  OE2 GLU A 196      -9.482  63.600 -11.525  1.00  0.00           O
ATOM    623  HN  GLU A 196      -6.333  63.144  -9.630  1.00  0.00           H
ATOM    624  HA  GLU A 196      -7.448  61.288 -11.335  1.00  0.00           H
ATOM    625  HB1 GLU A 196      -5.907  62.477 -13.089  1.00  0.00           H
ATOM    626  HB2 GLU A 196      -5.273  63.360 -11.631  1.00  0.00           H
ATOM    627  HG1 GLU A 196      -7.039  64.850 -12.864  1.00  0.00           H
ATOM    628  HG2 GLU A 196      -7.377  64.476 -11.177  1.00  0.00           H
ATOM    629  N   PHE A 197      -4.350  60.535 -10.591  1.00  0.00           N
ATOM    630  CA  PHE A 197      -3.574  59.376 -10.268  1.00  0.00           C
ATOM    631  C   PHE A 197      -4.316  58.160  -9.691  1.00  0.00           C
ATOM    632  O   PHE A 197      -4.288  57.020 -10.208  1.00  0.00           O
ATOM    633  CB  PHE A 197      -2.178  59.754  -9.620  1.00  0.00           C
ATOM    634  CG  PHE A 197      -1.601  58.669  -8.855  1.00  0.00           C
ATOM    635  CD1 PHE A 197      -1.191  57.553  -9.578  1.00  0.00           C
ATOM    636  CD2 PHE A 197      -1.245  58.816  -7.519  1.00  0.00           C
ATOM    637  CE1 PHE A 197      -0.416  56.604  -8.938  1.00  0.00           C
ATOM    638  CE2 PHE A 197      -0.421  57.899  -6.874  1.00  0.00           C
ATOM    639  CZ  PHE A 197       0.094  56.840  -7.628  1.00  0.00           C
ATOM    640  HN  PHE A 197      -4.045  61.386 -10.170  1.00  0.00           H
ATOM    641  HA  PHE A 197      -3.259  58.881 -11.176  1.00  0.00           H
ATOM    642  HB1 PHE A 197      -2.326  60.607  -8.925  1.00  0.00           H
ATOM    643  HB2 PHE A 197      -1.509  60.125 -10.425  1.00  0.00           H
ATOM    644  HD1 PHE A 197      -1.530  57.321 -10.576  1.00  0.00           H
ATOM    645  HD2 PHE A 197      -1.433  59.751  -7.012  1.00  0.00           H
ATOM    646  HE1 PHE A 197      -0.137  55.684  -9.431  1.00  0.00           H
ATOM    647  HE2 PHE A 197      -0.180  58.037  -5.830  1.00  0.00           H
ATOM    648  HZ  PHE A 197       0.690  56.091  -7.127  1.00  0.00           H
ATOM    649  N   ALA A 198      -5.081  58.348  -8.626  1.00  0.00           N
ATOM    650  CA  ALA A 198      -5.953  57.251  -8.175  1.00  0.00           C
ATOM    651  C   ALA A 198      -6.976  56.665  -9.159  1.00  0.00           C
ATOM    652  O   ALA A 198      -7.101  55.418  -9.299  1.00  0.00           O
ATOM    653  CB  ALA A 198      -6.710  57.715  -6.925  1.00  0.00           C
ATOM    654  HN  ALA A 198      -4.978  59.210  -8.137  1.00  0.00           H
ATOM    655  HA  ALA A 198      -5.322  56.441  -7.841  1.00  0.00           H
ATOM    656  HB1 ALA A 198      -7.467  56.953  -6.642  1.00  0.00           H
ATOM    657  HB2 ALA A 198      -7.196  58.712  -6.972  1.00  0.00           H
ATOM    658  HB3 ALA A 198      -5.981  57.784  -6.090  1.00  0.00           H
ATOM    659  N   LYS A 199      -7.761  57.517  -9.879  1.00  0.00           N
ATOM    660  CA  LYS A 199      -8.558  57.096 -11.007  1.00  0.00           C
ATOM    661  C   LYS A 199      -7.822  56.436 -12.112  1.00  0.00           C
ATOM    662  O   LYS A 199      -8.267  55.405 -12.693  1.00  0.00           O
ATOM    663  CB  LYS A 199      -9.280  58.258 -11.623  1.00  0.00           C
ATOM    664  CG  LYS A 199     -10.434  58.738 -10.703  1.00  0.00           C
ATOM    665  CD  LYS A 199     -10.787  60.225 -10.928  1.00  0.00           C
ATOM    666  CE  LYS A 199     -11.146  61.011  -9.682  1.00  0.00           C
ATOM    667  NZ  LYS A 199     -11.447  62.419 -10.010  1.00  0.00           N
ATOM    668  HN  LYS A 199      -7.756  58.502  -9.729  1.00  0.00           H
ATOM    669  HA  LYS A 199      -9.409  56.512 -10.689  1.00  0.00           H
ATOM    670  HB1 LYS A 199      -9.574  58.052 -12.675  1.00  0.00           H
ATOM    671  HB2 LYS A 199      -8.536  59.083 -11.632  1.00  0.00           H
ATOM    672  HG1 LYS A 199     -10.066  58.701  -9.654  1.00  0.00           H
ATOM    673  HG2 LYS A 199     -11.211  57.959 -10.862  1.00  0.00           H
ATOM    674  HD1 LYS A 199     -11.532  60.341 -11.745  1.00  0.00           H
ATOM    675  HD2 LYS A 199      -9.982  60.809 -11.423  1.00  0.00           H
ATOM    676  HE1 LYS A 199     -10.310  60.948  -8.954  1.00  0.00           H
ATOM    677  HE2 LYS A 199     -12.039  60.546  -9.214  1.00  0.00           H
ATOM    678  HZ1 LYS A 199     -10.736  62.923 -10.578  1.00  0.00           H
ATOM    679  HZ2 LYS A 199     -11.804  62.999  -9.223  1.00  0.00           H
ATOM    680  HZ3 LYS A 199     -12.269  62.396 -10.647  1.00  0.00           H
ATOM    681  N   SER A 200      -6.642  56.987 -12.502  1.00  0.00           N
ATOM    682  CA  SER A 200      -5.786  56.340 -13.476  1.00  0.00           C
ATOM    683  C   SER A 200      -5.342  54.889 -13.021  1.00  0.00           C
ATOM    684  O   SER A 200      -5.507  53.880 -13.706  1.00  0.00           O
ATOM    685  CB  SER A 200      -4.497  57.102 -13.854  1.00  0.00           C
ATOM    686  OG  SER A 200      -4.802  58.400 -14.329  1.00  0.00           O
ATOM    687  HN  SER A 200      -6.442  57.912 -12.185  1.00  0.00           H
ATOM    688  HA  SER A 200      -6.319  56.262 -14.412  1.00  0.00           H
ATOM    689  HB1 SER A 200      -4.011  56.530 -14.674  1.00  0.00           H
ATOM    690  HB2 SER A 200      -3.793  57.100 -12.994  1.00  0.00           H
ATOM    691  HG1 SER A 200      -5.062  58.901 -13.554  1.00  0.00           H
ATOM    692  N   PHE A 201      -4.873  54.803 -11.798  1.00  0.00           N
ATOM    693  CA  PHE A 201      -4.560  53.524 -11.068  1.00  0.00           C
ATOM    694  C   PHE A 201      -5.638  52.482 -11.183  1.00  0.00           C
ATOM    695  O   PHE A 201      -5.502  51.411 -11.744  1.00  0.00           O
ATOM    696  CB  PHE A 201      -4.063  53.807  -9.564  1.00  0.00           C
ATOM    697  CG  PHE A 201      -3.796  52.634  -8.642  1.00  0.00           C
ATOM    698  CD1 PHE A 201      -4.515  52.481  -7.490  1.00  0.00           C
ATOM    699  CD2 PHE A 201      -2.657  51.823  -8.900  1.00  0.00           C
ATOM    700  CE1 PHE A 201      -4.329  51.357  -6.619  1.00  0.00           C
ATOM    701  CE2 PHE A 201      -2.566  50.628  -8.081  1.00  0.00           C
ATOM    702  CZ  PHE A 201      -3.328  50.431  -6.918  1.00  0.00           C
ATOM    703  HN  PHE A 201      -4.813  55.561 -11.152  1.00  0.00           H
ATOM    704  HA  PHE A 201      -3.755  53.130 -11.670  1.00  0.00           H
ATOM    705  HB1 PHE A 201      -4.799  54.493  -9.096  1.00  0.00           H
ATOM    706  HB2 PHE A 201      -3.169  54.461  -9.647  1.00  0.00           H
ATOM    707  HD1 PHE A 201      -5.235  53.212  -7.156  1.00  0.00           H
ATOM    708  HD2 PHE A 201      -2.068  51.946  -9.796  1.00  0.00           H
ATOM    709  HE1 PHE A 201      -4.762  51.255  -5.635  1.00  0.00           H
ATOM    710  HE2 PHE A 201      -1.771  49.917  -8.244  1.00  0.00           H
ATOM    711  HZ  PHE A 201      -3.264  49.583  -6.253  1.00  0.00           H
ATOM    712  N   ILE A 202      -6.756  52.753 -10.477  1.00  0.00           N
ATOM    713  CA  ILE A 202      -7.888  51.782 -10.275  1.00  0.00           C
ATOM    714  C   ILE A 202      -8.422  51.326 -11.655  1.00  0.00           C
ATOM    715  O   ILE A 202      -8.654  50.148 -11.950  1.00  0.00           O
ATOM    716  CB  ILE A 202      -9.010  52.206  -9.281  1.00  0.00           C
ATOM    717  CG1 ILE A 202      -8.309  52.343  -7.913  1.00  0.00           C
ATOM    718  CG2 ILE A 202     -10.169  51.228  -9.227  1.00  0.00           C
ATOM    719  CD  ILE A 202      -7.768  50.979  -7.501  1.00  0.00           C
ATOM    720  HN  ILE A 202      -6.803  53.591  -9.938  1.00  0.00           H
ATOM    721  HA  ILE A 202      -7.419  50.889  -9.887  1.00  0.00           H
ATOM    722  HB  ILE A 202      -9.412  53.198  -9.579  1.00  0.00           H
ATOM    723 1HG1 ILE A 202      -9.003  52.709  -7.126  1.00  0.00           H
ATOM    724 2HG1 ILE A 202      -7.508  53.112  -7.914  1.00  0.00           H
ATOM    725 1HG2 ILE A 202     -10.932  51.384  -8.435  1.00  0.00           H
ATOM    726 2HG2 ILE A 202      -9.875  50.157  -9.184  1.00  0.00           H
ATOM    727 3HG2 ILE A 202     -10.783  51.289 -10.151  1.00  0.00           H
ATOM    728  HD1 ILE A 202      -6.849  50.600  -7.996  1.00  0.00           H
ATOM    729  HD2 ILE A 202      -8.524  50.167  -7.432  1.00  0.00           H
ATOM    730  HD3 ILE A 202      -7.371  51.098  -6.470  1.00  0.00           H
ATOM    731  N   GLY A 203      -8.551  52.308 -12.559  1.00  0.00           N
ATOM    732  CA  GLY A 203      -8.979  52.146 -13.921  1.00  0.00           C
ATOM    733  C   GLY A 203      -8.168  51.237 -14.781  1.00  0.00           C
ATOM    734  O   GLY A 203      -8.753  50.338 -15.449  1.00  0.00           O
ATOM    735  HN  GLY A 203      -8.300  53.231 -12.279  1.00  0.00           H
ATOM    736  HA1 GLY A 203      -8.858  53.102 -14.411  1.00  0.00           H
ATOM    737  HA2 GLY A 203      -9.988  51.761 -13.923  1.00  0.00           H
ATOM    738  N   THR A 204      -6.792  51.426 -14.746  1.00  0.00           N
ATOM    739  CA  THR A 204      -5.786  50.453 -15.193  1.00  0.00           C
ATOM    740  C   THR A 204      -5.903  49.060 -14.517  1.00  0.00           C
ATOM    741  O   THR A 204      -5.990  48.053 -15.262  1.00  0.00           O
ATOM    742  CB  THR A 204      -4.370  50.872 -14.923  1.00  0.00           C
ATOM    743  CG2 THR A 204      -3.336  50.118 -15.734  1.00  0.00           C
ATOM    744  OG1 THR A 204      -4.081  52.208 -15.228  1.00  0.00           O
ATOM    745  HN  THR A 204      -6.440  52.183 -14.200  1.00  0.00           H
ATOM    746  HA  THR A 204      -5.838  50.332 -16.264  1.00  0.00           H
ATOM    747  HB  THR A 204      -4.066  50.709 -13.867  1.00  0.00           H
ATOM    748  HG1 THR A 204      -4.561  52.802 -14.646  1.00  0.00           H
ATOM    749 1HG2 THR A 204      -3.448  50.502 -16.770  1.00  0.00           H
ATOM    750 2HG2 THR A 204      -3.462  49.015 -15.759  1.00  0.00           H
ATOM    751 3HG2 THR A 204      -2.277  50.292 -15.450  1.00  0.00           H
ATOM    752  N   VAL A 205      -5.940  48.979 -13.152  1.00  0.00           N
ATOM    753  CA  VAL A 205      -5.924  47.736 -12.365  1.00  0.00           C
ATOM    754  C   VAL A 205      -7.032  46.797 -12.676  1.00  0.00           C
ATOM    755  O   VAL A 205      -6.811  45.575 -12.707  1.00  0.00           O
ATOM    756  CB  VAL A 205      -5.673  47.908 -10.819  1.00  0.00           C
ATOM    757  CG1 VAL A 205      -5.874  46.552 -10.102  1.00  0.00           C
ATOM    758  CG2 VAL A 205      -4.302  48.472 -10.534  1.00  0.00           C
ATOM    759  HN  VAL A 205      -5.963  49.847 -12.662  1.00  0.00           H
ATOM    760  HA  VAL A 205      -4.996  47.299 -12.699  1.00  0.00           H
ATOM    761  HB  VAL A 205      -6.558  48.494 -10.490  1.00  0.00           H
ATOM    762 1HG1 VAL A 205      -5.167  45.800 -10.513  1.00  0.00           H
ATOM    763 2HG1 VAL A 205      -6.907  46.145 -10.151  1.00  0.00           H
ATOM    764 3HG1 VAL A 205      -5.562  46.673  -9.042  1.00  0.00           H
ATOM    765 1HG2 VAL A 205      -3.457  47.798 -10.793  1.00  0.00           H
ATOM    766 2HG2 VAL A 205      -4.179  48.744  -9.465  1.00  0.00           H
ATOM    767 3HG2 VAL A 205      -4.067  49.385 -11.123  1.00  0.00           H
ATOM    768  N   SER A 206      -8.213  47.353 -13.022  1.00  0.00           N
ATOM    769  CA  SER A 206      -9.462  46.754 -13.405  1.00  0.00           C
ATOM    770  C   SER A 206      -9.289  45.964 -14.694  1.00  0.00           C
ATOM    771  O   SER A 206      -9.918  44.923 -14.880  1.00  0.00           O
ATOM    772  CB  SER A 206     -10.501  47.867 -13.689  1.00  0.00           C
ATOM    773  OG  SER A 206     -10.868  48.439 -12.472  1.00  0.00           O
ATOM    774  HN  SER A 206      -8.262  48.337 -12.868  1.00  0.00           H
ATOM    775  HA  SER A 206      -9.819  46.060 -12.659  1.00  0.00           H
ATOM    776  HB1 SER A 206     -11.453  47.375 -13.983  1.00  0.00           H
ATOM    777  HB2 SER A 206     -10.210  48.631 -14.441  1.00  0.00           H
ATOM    778  HG1 SER A 206     -10.036  48.808 -12.169  1.00  0.00           H
ATOM    779  N   ILE A 207      -8.460  46.399 -15.674  1.00  0.00           N
ATOM    780  CA  ILE A 207      -8.227  45.647 -16.939  1.00  0.00           C
ATOM    781  C   ILE A 207      -7.703  44.247 -16.744  1.00  0.00           C
ATOM    782  O   ILE A 207      -7.991  43.261 -17.422  1.00  0.00           O
ATOM    783  CB  ILE A 207      -7.274  46.420 -17.903  1.00  0.00           C
ATOM    784  CG1 ILE A 207      -8.027  47.718 -18.326  1.00  0.00           C
ATOM    785  CG2 ILE A 207      -6.696  45.647 -19.160  1.00  0.00           C
ATOM    786  CD  ILE A 207      -7.203  48.770 -18.889  1.00  0.00           C
ATOM    787  HN  ILE A 207      -7.926  47.236 -15.583  1.00  0.00           H
ATOM    788  HA  ILE A 207      -9.199  45.616 -17.407  1.00  0.00           H
ATOM    789  HB  ILE A 207      -6.365  46.690 -17.323  1.00  0.00           H
ATOM    790 1HG1 ILE A 207      -8.629  48.133 -17.488  1.00  0.00           H
ATOM    791 2HG1 ILE A 207      -8.774  47.294 -19.030  1.00  0.00           H
ATOM    792 1HG2 ILE A 207      -6.150  44.723 -18.874  1.00  0.00           H
ATOM    793 2HG2 ILE A 207      -5.977  46.354 -19.627  1.00  0.00           H
ATOM    794 3HG2 ILE A 207      -7.561  45.347 -19.789  1.00  0.00           H
ATOM    795  HD1 ILE A 207      -7.554  48.895 -19.936  1.00  0.00           H
ATOM    796  HD2 ILE A 207      -6.114  48.551 -18.908  1.00  0.00           H
ATOM    797  HD3 ILE A 207      -7.318  49.723 -18.329  1.00  0.00           H
ATOM    798  N   PHE A 208      -6.861  44.095 -15.717  1.00  0.00           N
ATOM    799  CA  PHE A 208      -6.310  42.781 -15.343  1.00  0.00           C
ATOM    800  C   PHE A 208      -7.409  41.838 -14.834  1.00  0.00           C
ATOM    801  O   PHE A 208      -7.376  40.675 -15.217  1.00  0.00           O
ATOM    802  CB  PHE A 208      -5.149  42.976 -14.288  1.00  0.00           C
ATOM    803  CG  PHE A 208      -4.041  44.023 -14.543  1.00  0.00           C
ATOM    804  CD1 PHE A 208      -3.703  44.984 -13.559  1.00  0.00           C
ATOM    805  CD2 PHE A 208      -3.601  44.278 -15.873  1.00  0.00           C
ATOM    806  CE1 PHE A 208      -2.849  46.060 -13.843  1.00  0.00           C
ATOM    807  CE2 PHE A 208      -2.745  45.320 -16.189  1.00  0.00           C
ATOM    808  CZ  PHE A 208      -2.434  46.216 -15.171  1.00  0.00           C
ATOM    809  HN  PHE A 208      -6.660  44.882 -15.139  1.00  0.00           H
ATOM    810  HA  PHE A 208      -5.839  42.222 -16.138  1.00  0.00           H
ATOM    811  HB1 PHE A 208      -4.770  41.948 -14.110  1.00  0.00           H
ATOM    812  HB2 PHE A 208      -5.618  43.240 -13.316  1.00  0.00           H
ATOM    813  HD1 PHE A 208      -4.088  44.848 -12.559  1.00  0.00           H
ATOM    814  HD2 PHE A 208      -3.944  43.668 -16.694  1.00  0.00           H
ATOM    815  HE1 PHE A 208      -2.674  46.772 -13.050  1.00  0.00           H
ATOM    816  HE2 PHE A 208      -2.330  45.466 -17.176  1.00  0.00           H
ATOM    817  HZ  PHE A 208      -1.912  47.103 -15.496  1.00  0.00           H
ATOM    818  N   CYS A 209      -8.383  42.442 -14.121  1.00  0.00           N
ATOM    819  CA  CYS A 209      -9.577  41.735 -13.574  1.00  0.00           C
ATOM    820  C   CYS A 209     -10.584  41.458 -14.704  1.00  0.00           C
ATOM    821  O   CYS A 209     -11.372  40.502 -14.802  1.00  0.00           O
ATOM    822  CB  CYS A 209     -10.240  42.459 -12.384  1.00  0.00           C
ATOM    823  SG  CYS A 209      -9.262  42.574 -10.855  1.00  0.00           S
ATOM    824  HN  CYS A 209      -8.319  43.408 -13.882  1.00  0.00           H
ATOM    825  HA  CYS A 209      -9.309  40.732 -13.275  1.00  0.00           H
ATOM    826  HB1 CYS A 209     -11.125  41.821 -12.168  1.00  0.00           H
ATOM    827  HB2 CYS A 209     -10.718  43.419 -12.673  1.00  0.00           H
ATOM    828  HG1 CYS A 209      -9.008  43.872 -10.923  1.00  0.00           H
ATOM    829  N   LEU A 210     -10.642  42.216 -15.812  1.00  0.00           N
ATOM    830  CA  LEU A 210     -11.360  41.856 -17.029  1.00  0.00           C
ATOM    831  C   LEU A 210     -10.753  40.566 -17.670  1.00  0.00           C
ATOM    832  O   LEU A 210     -11.483  39.643 -17.907  1.00  0.00           O
ATOM    833  CB  LEU A 210     -11.471  42.943 -18.201  1.00  0.00           C
ATOM    834  CG  LEU A 210     -12.330  42.656 -19.389  1.00  0.00           C
ATOM    835  CD1 LEU A 210     -13.773  42.229 -19.089  1.00  0.00           C
ATOM    836  CD2 LEU A 210     -12.260  43.955 -20.202  1.00  0.00           C
ATOM    837  HN  LEU A 210     -10.187  43.096 -15.716  1.00  0.00           H
ATOM    838  HA  LEU A 210     -12.339  41.516 -16.725  1.00  0.00           H
ATOM    839  HB1 LEU A 210     -10.407  43.146 -18.446  1.00  0.00           H
ATOM    840  HB2 LEU A 210     -11.794  43.884 -17.707  1.00  0.00           H
ATOM    841  HG  LEU A 210     -11.907  41.820 -19.988  1.00  0.00           H
ATOM    842 1HD1 LEU A 210     -14.382  42.273 -20.018  1.00  0.00           H
ATOM    843 2HD1 LEU A 210     -14.208  42.824 -18.257  1.00  0.00           H
ATOM    844 3HD1 LEU A 210     -13.730  41.194 -18.688  1.00  0.00           H
ATOM    845 1HD2 LEU A 210     -12.847  43.897 -21.142  1.00  0.00           H
ATOM    846 2HD2 LEU A 210     -11.158  43.986 -20.340  1.00  0.00           H
ATOM    847 3HD2 LEU A 210     -12.673  44.838 -19.670  1.00  0.00           H
ATOM    848  N   CYS A 211      -9.416  40.511 -17.850  1.00  0.00           N
ATOM    849  CA  CYS A 211      -8.583  39.455 -18.419  1.00  0.00           C
ATOM    850  C   CYS A 211      -8.661  38.192 -17.607  1.00  0.00           C
ATOM    851  O   CYS A 211      -8.819  37.100 -18.217  1.00  0.00           O
ATOM    852  CB  CYS A 211      -7.109  39.943 -18.630  1.00  0.00           C
ATOM    853  SG  CYS A 211      -6.894  40.968 -20.095  1.00  0.00           S
ATOM    854  HN  CYS A 211      -8.962  41.365 -17.605  1.00  0.00           H
ATOM    855  HA  CYS A 211      -9.051  39.275 -19.375  1.00  0.00           H
ATOM    856  HB1 CYS A 211      -6.503  39.013 -18.650  1.00  0.00           H
ATOM    857  HB2 CYS A 211      -6.807  40.441 -17.684  1.00  0.00           H
ATOM    858  HG1 CYS A 211      -6.926  42.213 -19.644  1.00  0.00           H
ATOM    859  N   ALA A 212      -8.578  38.345 -16.254  1.00  0.00           N
ATOM    860  CA  ALA A 212      -8.760  37.258 -15.352  1.00  0.00           C
ATOM    861  C   ALA A 212     -10.143  36.572 -15.483  1.00  0.00           C
ATOM    862  O   ALA A 212     -10.239  35.359 -15.502  1.00  0.00           O
ATOM    863  CB  ALA A 212      -8.626  37.765 -13.934  1.00  0.00           C
ATOM    864  HN  ALA A 212      -8.559  39.243 -15.824  1.00  0.00           H
ATOM    865  HA  ALA A 212      -8.052  36.454 -15.486  1.00  0.00           H
ATOM    866  HB1 ALA A 212      -9.428  38.439 -13.567  1.00  0.00           H
ATOM    867  HB2 ALA A 212      -7.654  38.301 -13.883  1.00  0.00           H
ATOM    868  HB3 ALA A 212      -8.784  36.973 -13.171  1.00  0.00           H
ATOM    869  N   THR A 213     -11.253  37.378 -15.690  1.00  0.00           N
ATOM    870  CA  THR A 213     -12.611  36.912 -15.801  1.00  0.00           C
ATOM    871  C   THR A 213     -12.942  36.334 -17.172  1.00  0.00           C
ATOM    872  O   THR A 213     -13.764  35.429 -17.328  1.00  0.00           O
ATOM    873  CB  THR A 213     -13.738  37.875 -15.374  1.00  0.00           C
ATOM    874  CG2 THR A 213     -13.673  37.796 -13.840  1.00  0.00           C
ATOM    875  OG1 THR A 213     -13.643  39.262 -15.792  1.00  0.00           O
ATOM    876  HN  THR A 213     -11.160  38.366 -15.784  1.00  0.00           H
ATOM    877  HA  THR A 213     -12.613  36.044 -15.159  1.00  0.00           H
ATOM    878  HB  THR A 213     -14.738  37.489 -15.662  1.00  0.00           H
ATOM    879  HG1 THR A 213     -13.056  39.701 -15.173  1.00  0.00           H
ATOM    880 1HG2 THR A 213     -12.703  38.184 -13.463  1.00  0.00           H
ATOM    881 2HG2 THR A 213     -13.943  36.811 -13.401  1.00  0.00           H
ATOM    882 3HG2 THR A 213     -14.477  38.475 -13.483  1.00  0.00           H
ATOM    883  N   LEU A 214     -12.345  36.957 -18.232  1.00  0.00           N
ATOM    884  CA  LEU A 214     -12.423  36.447 -19.571  1.00  0.00           C
ATOM    885  C   LEU A 214     -11.706  35.198 -19.879  1.00  0.00           C
ATOM    886  O   LEU A 214     -12.189  34.413 -20.685  1.00  0.00           O
ATOM    887  CB  LEU A 214     -11.821  37.537 -20.451  1.00  0.00           C
ATOM    888  CG  LEU A 214     -11.927  37.388 -21.959  1.00  0.00           C
ATOM    889  CD1 LEU A 214     -13.386  37.211 -22.429  1.00  0.00           C
ATOM    890  CD2 LEU A 214     -11.037  38.505 -22.544  1.00  0.00           C
ATOM    891  HN  LEU A 214     -11.857  37.816 -18.104  1.00  0.00           H
ATOM    892  HA  LEU A 214     -13.457  36.326 -19.862  1.00  0.00           H
ATOM    893  HB1 LEU A 214     -10.835  37.811 -20.022  1.00  0.00           H
ATOM    894  HB2 LEU A 214     -12.477  38.421 -20.302  1.00  0.00           H
ATOM    895  HG  LEU A 214     -11.321  36.514 -22.279  1.00  0.00           H
ATOM    896 1HD1 LEU A 214     -14.060  37.975 -21.985  1.00  0.00           H
ATOM    897 2HD1 LEU A 214     -13.712  36.162 -22.263  1.00  0.00           H
ATOM    898 3HD1 LEU A 214     -13.331  37.419 -23.519  1.00  0.00           H
ATOM    899 1HD2 LEU A 214     -11.404  38.725 -23.568  1.00  0.00           H
ATOM    900 2HD2 LEU A 214      -9.945  38.306 -22.488  1.00  0.00           H
ATOM    901 3HD2 LEU A 214     -11.048  39.433 -21.933  1.00  0.00           H
ATOM    902  N   PHE A 215     -10.530  34.949 -19.238  1.00  0.00           N
ATOM    903  CA  PHE A 215      -9.881  33.713 -19.182  1.00  0.00           C
ATOM    904  C   PHE A 215     -10.709  32.606 -18.458  1.00  0.00           C
ATOM    905  O   PHE A 215     -10.941  31.502 -18.904  1.00  0.00           O
ATOM    906  CB  PHE A 215      -8.543  34.056 -18.482  1.00  0.00           C
ATOM    907  CG  PHE A 215      -7.726  32.844 -18.226  1.00  0.00           C
ATOM    908  CD1 PHE A 215      -7.224  32.116 -19.352  1.00  0.00           C
ATOM    909  CD2 PHE A 215      -7.385  32.465 -16.916  1.00  0.00           C
ATOM    910  CE1 PHE A 215      -6.331  31.090 -19.089  1.00  0.00           C
ATOM    911  CE2 PHE A 215      -6.442  31.436 -16.712  1.00  0.00           C
ATOM    912  CZ  PHE A 215      -5.956  30.708 -17.789  1.00  0.00           C
ATOM    913  HN  PHE A 215     -10.200  35.573 -18.535  1.00  0.00           H
ATOM    914  HA  PHE A 215      -9.700  33.352 -20.185  1.00  0.00           H
ATOM    915  HB1 PHE A 215      -8.652  34.630 -17.538  1.00  0.00           H
ATOM    916  HB2 PHE A 215      -7.868  34.626 -19.157  1.00  0.00           H
ATOM    917  HD1 PHE A 215      -7.502  32.262 -20.386  1.00  0.00           H
ATOM    918  HD2 PHE A 215      -7.834  32.958 -16.067  1.00  0.00           H
ATOM    919  HE1 PHE A 215      -5.894  30.567 -19.927  1.00  0.00           H
ATOM    920  HE2 PHE A 215      -6.162  31.185 -15.699  1.00  0.00           H
ATOM    921  HZ  PHE A 215      -5.347  29.825 -17.668  1.00  0.00           H
ATOM    922  N   THR A 216     -11.356  33.035 -17.389  1.00  0.00           N
ATOM    923  CA  THR A 216     -12.076  32.153 -16.479  1.00  0.00           C
ATOM    924  C   THR A 216     -13.457  31.738 -17.020  1.00  0.00           C
ATOM    925  O   THR A 216     -13.905  30.597 -16.789  1.00  0.00           O
ATOM    926  CB  THR A 216     -12.071  32.577 -15.061  1.00  0.00           C
ATOM    927  CG2 THR A 216     -12.555  31.541 -14.026  1.00  0.00           C
ATOM    928  OG1 THR A 216     -10.798  32.782 -14.601  1.00  0.00           O
ATOM    929  HN  THR A 216     -11.121  33.981 -17.180  1.00  0.00           H
ATOM    930  HA  THR A 216     -11.627  31.171 -16.451  1.00  0.00           H
ATOM    931  HB  THR A 216     -12.741  33.461 -15.000  1.00  0.00           H
ATOM    932  HG1 THR A 216     -10.642  33.712 -14.787  1.00  0.00           H
ATOM    933 1HG2 THR A 216     -12.042  31.567 -13.040  1.00  0.00           H
ATOM    934 2HG2 THR A 216     -12.376  30.504 -14.383  1.00  0.00           H
ATOM    935 3HG2 THR A 216     -13.650  31.682 -13.901  1.00  0.00           H
ATOM    936  N   PHE A 217     -14.128  32.615 -17.717  1.00  0.00           N
ATOM    937  CA  PHE A 217     -15.253  32.296 -18.618  1.00  0.00           C
ATOM    938  C   PHE A 217     -14.886  31.286 -19.752  1.00  0.00           C
ATOM    939  O   PHE A 217     -15.568  30.312 -20.033  1.00  0.00           O
ATOM    940  CB  PHE A 217     -15.807  33.632 -19.179  1.00  0.00           C
ATOM    941  CG  PHE A 217     -16.999  33.328 -20.032  1.00  0.00           C
ATOM    942  CD1 PHE A 217     -18.312  33.135 -19.516  1.00  0.00           C
ATOM    943  CD2 PHE A 217     -16.826  33.457 -21.408  1.00  0.00           C
ATOM    944  CE1 PHE A 217     -19.419  32.992 -20.385  1.00  0.00           C
ATOM    945  CE2 PHE A 217     -17.918  33.233 -22.297  1.00  0.00           C
ATOM    946  CZ  PHE A 217     -19.172  32.924 -21.792  1.00  0.00           C
ATOM    947  HN  PHE A 217     -13.918  33.587 -17.787  1.00  0.00           H
ATOM    948  HA  PHE A 217     -16.087  31.844 -18.102  1.00  0.00           H
ATOM    949  HB1 PHE A 217     -15.088  34.247 -19.763  1.00  0.00           H
ATOM    950  HB2 PHE A 217     -16.107  34.209 -18.278  1.00  0.00           H
ATOM    951  HD1 PHE A 217     -18.427  33.137 -18.442  1.00  0.00           H
ATOM    952  HD2 PHE A 217     -15.810  33.623 -21.736  1.00  0.00           H
ATOM    953  HE1 PHE A 217     -20.384  32.985 -19.902  1.00  0.00           H
ATOM    954  HE2 PHE A 217     -17.796  33.351 -23.364  1.00  0.00           H
ATOM    955  HZ  PHE A 217     -19.965  32.876 -22.524  1.00  0.00           H
ATOM    956  N   LEU A 218     -13.685  31.584 -20.446  1.00  0.00           N
ATOM    957  CA  LEU A 218     -13.137  30.575 -21.444  1.00  0.00           C
ATOM    958  C   LEU A 218     -12.735  29.165 -20.945  1.00  0.00           C
ATOM    959  O   LEU A 218     -13.023  28.161 -21.627  1.00  0.00           O
ATOM    960  CB  LEU A 218     -12.224  31.239 -22.502  1.00  0.00           C
ATOM    961  CG  LEU A 218     -12.827  32.405 -23.202  1.00  0.00           C
ATOM    962  CD1 LEU A 218     -11.677  33.197 -23.839  1.00  0.00           C
ATOM    963  CD2 LEU A 218     -13.853  31.995 -24.337  1.00  0.00           C
ATOM    964  HN  LEU A 218     -13.042  32.292 -20.164  1.00  0.00           H
ATOM    965  HA  LEU A 218     -13.953  30.219 -22.056  1.00  0.00           H
ATOM    966  HB1 LEU A 218     -11.923  30.417 -23.188  1.00  0.00           H
ATOM    967  HB2 LEU A 218     -11.440  31.665 -21.841  1.00  0.00           H
ATOM    968  HG  LEU A 218     -13.337  33.080 -22.481  1.00  0.00           H
ATOM    969 1HD1 LEU A 218     -12.013  34.138 -24.325  1.00  0.00           H
ATOM    970 2HD1 LEU A 218     -11.106  32.549 -24.540  1.00  0.00           H
ATOM    971 3HD1 LEU A 218     -10.869  33.422 -23.111  1.00  0.00           H
ATOM    972 1HD2 LEU A 218     -14.818  31.676 -23.887  1.00  0.00           H
ATOM    973 2HD2 LEU A 218     -13.499  31.178 -25.000  1.00  0.00           H
ATOM    974 3HD2 LEU A 218     -14.036  32.867 -25.001  1.00  0.00           H
ATOM    975  N   THR A 219     -12.065  29.042 -19.763  1.00  0.00           N
ATOM    976  CA  THR A 219     -11.771  27.742 -19.093  1.00  0.00           C
ATOM    977  C   THR A 219     -13.051  27.076 -18.666  1.00  0.00           C
ATOM    978  O   THR A 219     -13.236  25.901 -18.911  1.00  0.00           O
ATOM    979  CB  THR A 219     -10.757  27.771 -17.954  1.00  0.00           C
ATOM    980  CG2 THR A 219      -9.404  28.319 -18.444  1.00  0.00           C
ATOM    981  OG1 THR A 219     -11.224  28.397 -16.772  1.00  0.00           O
ATOM    982  HN  THR A 219     -11.728  29.849 -19.284  1.00  0.00           H
ATOM    983  HA  THR A 219     -11.304  27.085 -19.812  1.00  0.00           H
ATOM    984  HB  THR A 219     -10.550  26.718 -17.670  1.00  0.00           H
ATOM    985  HG1 THR A 219     -11.798  27.820 -16.262  1.00  0.00           H
ATOM    986 1HG2 THR A 219      -9.494  29.311 -18.936  1.00  0.00           H
ATOM    987 2HG2 THR A 219      -8.816  27.634 -19.092  1.00  0.00           H
ATOM    988 3HG2 THR A 219      -8.720  28.462 -17.580  1.00  0.00           H
ATOM    989  N   PHE A 220     -14.071  27.870 -18.174  1.00  0.00           N
ATOM    990  CA  PHE A 220     -15.414  27.390 -17.800  1.00  0.00           C
ATOM    991  C   PHE A 220     -16.153  26.524 -18.783  1.00  0.00           C
ATOM    992  O   PHE A 220     -16.703  25.462 -18.397  1.00  0.00           O
ATOM    993  CB  PHE A 220     -16.316  28.591 -17.331  1.00  0.00           C
ATOM    994  CG  PHE A 220     -17.805  28.508 -17.271  1.00  0.00           C
ATOM    995  CD1 PHE A 220     -18.611  29.310 -18.153  1.00  0.00           C
ATOM    996  CD2 PHE A 220     -18.486  27.748 -16.303  1.00  0.00           C
ATOM    997  CE1 PHE A 220     -19.961  29.328 -18.117  1.00  0.00           C
ATOM    998  CE2 PHE A 220     -19.845  27.802 -16.285  1.00  0.00           C
ATOM    999  CZ  PHE A 220     -20.637  28.564 -17.206  1.00  0.00           C
ATOM   1000  HN  PHE A 220     -13.967  28.855 -18.072  1.00  0.00           H
ATOM   1001  HA  PHE A 220     -15.238  26.798 -16.913  1.00  0.00           H
ATOM   1002  HB1 PHE A 220     -15.906  29.459 -17.891  1.00  0.00           H
ATOM   1003  HB2 PHE A 220     -15.931  28.768 -16.304  1.00  0.00           H
ATOM   1004  HD1 PHE A 220     -18.032  29.909 -18.840  1.00  0.00           H
ATOM   1005  HD2 PHE A 220     -18.112  27.019 -15.600  1.00  0.00           H
ATOM   1006  HE1 PHE A 220     -20.550  29.927 -18.795  1.00  0.00           H
ATOM   1007  HE2 PHE A 220     -20.423  27.175 -15.624  1.00  0.00           H
ATOM   1008  HZ  PHE A 220     -21.715  28.615 -17.237  1.00  0.00           H
ATOM   1009  N   LEU A 221     -16.183  26.885 -20.020  1.00  0.00           N
ATOM   1010  CA  LEU A 221     -16.967  26.135 -21.023  1.00  0.00           C
ATOM   1011  C   LEU A 221     -16.467  24.693 -21.312  1.00  0.00           C
ATOM   1012  O   LEU A 221     -17.293  23.777 -21.567  1.00  0.00           O
ATOM   1013  CB  LEU A 221     -16.882  26.980 -22.285  1.00  0.00           C
ATOM   1014  CG  LEU A 221     -17.678  28.234 -22.262  1.00  0.00           C
ATOM   1015  CD1 LEU A 221     -17.063  29.162 -23.304  1.00  0.00           C
ATOM   1016  CD2 LEU A 221     -19.209  28.140 -22.432  1.00  0.00           C
ATOM   1017  HN  LEU A 221     -15.546  27.607 -20.277  1.00  0.00           H
ATOM   1018  HA  LEU A 221     -17.962  26.002 -20.627  1.00  0.00           H
ATOM   1019  HB1 LEU A 221     -17.199  26.367 -23.155  1.00  0.00           H
ATOM   1020  HB2 LEU A 221     -15.803  27.176 -22.453  1.00  0.00           H
ATOM   1021  HG  LEU A 221     -17.509  28.740 -21.288  1.00  0.00           H
ATOM   1022 1HD1 LEU A 221     -17.492  30.186 -23.273  1.00  0.00           H
ATOM   1023 2HD1 LEU A 221     -17.136  28.725 -24.322  1.00  0.00           H
ATOM   1024 3HD1 LEU A 221     -15.974  29.336 -23.165  1.00  0.00           H
ATOM   1025 1HD2 LEU A 221     -19.632  27.844 -21.448  1.00  0.00           H
ATOM   1026 2HD2 LEU A 221     -19.339  27.378 -23.230  1.00  0.00           H
ATOM   1027 3HD2 LEU A 221     -19.476  29.153 -22.805  1.00  0.00           H
ATOM   1028  N   ILE A 222     -15.078  24.461 -21.270  1.00  0.00           N
ATOM   1029  CA  ILE A 222     -14.431  23.208 -21.484  1.00  0.00           C
ATOM   1030  C   ILE A 222     -14.757  22.257 -20.275  1.00  0.00           C
ATOM   1031  O   ILE A 222     -15.111  21.091 -20.450  1.00  0.00           O
ATOM   1032  CB  ILE A 222     -12.911  23.493 -21.588  1.00  0.00           C
ATOM   1033  CG1 ILE A 222     -12.535  24.473 -22.716  1.00  0.00           C
ATOM   1034  CG2 ILE A 222     -12.253  22.138 -21.710  1.00  0.00           C
ATOM   1035  CD  ILE A 222     -11.259  25.190 -22.476  1.00  0.00           C
ATOM   1036  HN  ILE A 222     -14.423  25.190 -21.090  1.00  0.00           H
ATOM   1037  HA  ILE A 222     -14.911  22.788 -22.355  1.00  0.00           H
ATOM   1038  HB  ILE A 222     -12.710  24.155 -20.718  1.00  0.00           H
ATOM   1039 1HG1 ILE A 222     -13.282  25.267 -22.932  1.00  0.00           H
ATOM   1040 2HG1 ILE A 222     -12.450  23.770 -23.571  1.00  0.00           H
ATOM   1041 1HG2 ILE A 222     -11.144  22.197 -21.657  1.00  0.00           H
ATOM   1042 2HG2 ILE A 222     -12.585  21.589 -22.617  1.00  0.00           H
ATOM   1043 3HG2 ILE A 222     -12.503  21.453 -20.872  1.00  0.00           H
ATOM   1044  HD1 ILE A 222     -11.082  25.758 -23.414  1.00  0.00           H
ATOM   1045  HD2 ILE A 222     -10.437  24.495 -22.201  1.00  0.00           H
ATOM   1046  HD3 ILE A 222     -11.311  26.070 -21.799  1.00  0.00           H
ATOM   1047  N   ASP A 223     -14.656  22.790 -19.061  1.00  0.00           N
ATOM   1048  CA  ASP A 223     -15.192  22.102 -17.879  1.00  0.00           C
ATOM   1049  C   ASP A 223     -16.731  21.898 -17.910  1.00  0.00           C
ATOM   1050  O   ASP A 223     -17.249  20.908 -17.418  1.00  0.00           O
ATOM   1051  CB  ASP A 223     -14.802  22.984 -16.638  1.00  0.00           C
ATOM   1052  CG  ASP A 223     -13.425  22.518 -16.105  1.00  0.00           C
ATOM   1053  OD1 ASP A 223     -12.815  23.402 -15.436  1.00  0.00           O
ATOM   1054  OD2 ASP A 223     -13.104  21.303 -16.217  1.00  0.00           O
ATOM   1055  HN  ASP A 223     -14.109  23.601 -18.873  1.00  0.00           H
ATOM   1056  HA  ASP A 223     -14.820  21.106 -17.687  1.00  0.00           H
ATOM   1057  HB1 ASP A 223     -15.492  22.907 -15.772  1.00  0.00           H
ATOM   1058  HB2 ASP A 223     -14.778  24.079 -16.822  1.00  0.00           H
ATOM   1059  N   VAL A 224     -17.555  22.808 -18.426  1.00  0.00           N
ATOM   1060  CA  VAL A 224     -18.993  22.595 -18.554  1.00  0.00           C
ATOM   1061  C   VAL A 224     -19.337  21.431 -19.479  1.00  0.00           C
ATOM   1062  O   VAL A 224     -19.848  20.437 -19.006  1.00  0.00           O
ATOM   1063  CB  VAL A 224     -19.778  23.815 -19.078  1.00  0.00           C
ATOM   1064  CG1 VAL A 224     -21.243  23.535 -19.539  1.00  0.00           C
ATOM   1065  CG2 VAL A 224     -19.853  24.743 -17.945  1.00  0.00           C
ATOM   1066  HN  VAL A 224     -17.213  23.700 -18.711  1.00  0.00           H
ATOM   1067  HA  VAL A 224     -19.397  22.320 -17.591  1.00  0.00           H
ATOM   1068  HB  VAL A 224     -19.227  24.166 -19.976  1.00  0.00           H
ATOM   1069 1HG1 VAL A 224     -21.568  24.492 -20.002  1.00  0.00           H
ATOM   1070 2HG1 VAL A 224     -21.896  23.141 -18.731  1.00  0.00           H
ATOM   1071 3HG1 VAL A 224     -21.258  22.822 -20.391  1.00  0.00           H
ATOM   1072 1HG2 VAL A 224     -20.470  25.645 -18.147  1.00  0.00           H
ATOM   1073 2HG2 VAL A 224     -18.866  25.127 -17.611  1.00  0.00           H
ATOM   1074 3HG2 VAL A 224     -20.274  24.219 -17.060  1.00  0.00           H
ATOM   1075  N   ARG A 225     -18.805  21.434 -20.690  1.00  0.00           N
ATOM   1076  CA  ARG A 225     -19.023  20.409 -21.679  1.00  0.00           C
ATOM   1077  C   ARG A 225     -18.472  19.028 -21.239  1.00  0.00           C
ATOM   1078  O   ARG A 225     -18.996  17.992 -21.641  1.00  0.00           O
ATOM   1079  CB  ARG A 225     -18.255  20.902 -22.962  1.00  0.00           C
ATOM   1080  CG  ARG A 225     -18.239  19.994 -24.275  1.00  0.00           C
ATOM   1081  CD  ARG A 225     -19.617  19.768 -24.862  1.00  0.00           C
ATOM   1082  NE  ARG A 225     -19.405  19.069 -26.221  1.00  0.00           N
ATOM   1083  CZ  ARG A 225     -20.411  18.575 -26.862  1.00  0.00           C
ATOM   1084  NH1 ARG A 225     -21.676  18.794 -26.622  1.00  0.00           N
ATOM   1085  NH2 ARG A 225     -20.152  17.838 -27.955  1.00  0.00           N
ATOM   1086  HN  ARG A 225     -18.212  22.202 -20.922  1.00  0.00           H
ATOM   1087  HA  ARG A 225     -20.066  20.293 -21.931  1.00  0.00           H
ATOM   1088  HB1 ARG A 225     -17.224  21.257 -22.748  1.00  0.00           H
ATOM   1089  HB2 ARG A 225     -18.801  21.800 -23.324  1.00  0.00           H
ATOM   1090  HG1 ARG A 225     -17.852  18.981 -24.033  1.00  0.00           H
ATOM   1091  HG2 ARG A 225     -17.583  20.473 -25.034  1.00  0.00           H
ATOM   1092  HD1 ARG A 225     -20.271  20.666 -24.875  1.00  0.00           H
ATOM   1093  HD2 ARG A 225     -20.126  19.017 -24.220  1.00  0.00           H
ATOM   1094  HE  ARG A 225     -18.467  18.772 -26.398  1.00  0.00           H
ATOM   1095 1HH1 ARG A 225     -21.924  19.322 -25.810  1.00  0.00           H
ATOM   1096 2HH1 ARG A 225     -22.309  18.617 -27.376  1.00  0.00           H
ATOM   1097 1HH2 ARG A 225     -19.245  17.636 -28.323  1.00  0.00           H
ATOM   1098 2HH2 ARG A 225     -20.869  17.231 -28.296  1.00  0.00           H
ATOM   1099  N   ARG A 226     -17.494  19.036 -20.356  1.00  0.00           N
ATOM   1100  CA  ARG A 226     -16.836  17.822 -19.906  1.00  0.00           C
ATOM   1101  C   ARG A 226     -17.376  17.312 -18.568  1.00  0.00           C
ATOM   1102  O   ARG A 226     -16.984  16.317 -17.967  1.00  0.00           O
ATOM   1103  CB  ARG A 226     -15.327  18.005 -19.761  1.00  0.00           C
ATOM   1104  CG  ARG A 226     -14.704  18.193 -21.160  1.00  0.00           C
ATOM   1105  CD  ARG A 226     -14.191  16.911 -21.804  1.00  0.00           C
ATOM   1106  NE  ARG A 226     -15.377  16.118 -22.369  1.00  0.00           N
ATOM   1107  CZ  ARG A 226     -15.984  16.337 -23.535  1.00  0.00           C
ATOM   1108  NH1 ARG A 226     -15.699  17.471 -24.157  1.00  0.00           N
ATOM   1109  NH2 ARG A 226     -16.806  15.478 -24.038  1.00  0.00           N
ATOM   1110  HN  ARG A 226     -17.056  19.848 -19.980  1.00  0.00           H
ATOM   1111  HA  ARG A 226     -16.952  17.033 -20.635  1.00  0.00           H
ATOM   1112  HB1 ARG A 226     -14.896  17.117 -19.251  1.00  0.00           H
ATOM   1113  HB2 ARG A 226     -15.044  18.812 -19.050  1.00  0.00           H
ATOM   1114  HG1 ARG A 226     -13.824  18.870 -21.172  1.00  0.00           H
ATOM   1115  HG2 ARG A 226     -15.427  18.701 -21.833  1.00  0.00           H
ATOM   1116  HD1 ARG A 226     -13.709  16.177 -21.124  1.00  0.00           H
ATOM   1117  HD2 ARG A 226     -13.551  17.222 -22.658  1.00  0.00           H
ATOM   1118  HE  ARG A 226     -15.507  15.243 -21.905  1.00  0.00           H
ATOM   1119 1HH1 ARG A 226     -14.950  18.038 -23.813  1.00  0.00           H
ATOM   1120 2HH1 ARG A 226     -16.072  17.625 -25.072  1.00  0.00           H
ATOM   1121 1HH2 ARG A 226     -17.064  14.633 -23.566  1.00  0.00           H
ATOM   1122 2HH2 ARG A 226     -17.426  15.716 -24.786  1.00  0.00           H
ATOM   1123  N   PHE A 227     -18.354  18.015 -18.062  1.00  0.00           N
ATOM   1124  CA  PHE A 227     -19.406  17.761 -17.090  1.00  0.00           C
ATOM   1125  C   PHE A 227     -18.833  17.944 -15.691  1.00  0.00           C
ATOM   1126  O   PHE A 227     -19.269  17.322 -14.718  1.00  0.00           O
ATOM   1127  CB  PHE A 227     -20.059  16.395 -17.298  1.00  0.00           C
ATOM   1128  CG  PHE A 227     -20.901  16.206 -18.570  1.00  0.00           C
ATOM   1129  CD1 PHE A 227     -21.482  17.246 -19.261  1.00  0.00           C
ATOM   1130  CD2 PHE A 227     -21.053  14.884 -19.009  1.00  0.00           C
ATOM   1131  CE1 PHE A 227     -22.302  17.061 -20.344  1.00  0.00           C
ATOM   1132  CE2 PHE A 227     -21.880  14.654 -20.127  1.00  0.00           C
ATOM   1133  CZ  PHE A 227     -22.536  15.717 -20.763  1.00  0.00           C
ATOM   1134  HN  PHE A 227     -18.556  18.851 -18.566  1.00  0.00           H
ATOM   1135  HA  PHE A 227     -20.069  18.607 -17.182  1.00  0.00           H
ATOM   1136  HB1 PHE A 227     -20.831  16.277 -16.507  1.00  0.00           H
ATOM   1137  HB2 PHE A 227     -19.323  15.567 -17.219  1.00  0.00           H
ATOM   1138  HD1 PHE A 227     -21.267  18.279 -19.029  1.00  0.00           H
ATOM   1139  HD2 PHE A 227     -20.442  14.120 -18.552  1.00  0.00           H
ATOM   1140  HE1 PHE A 227     -22.760  17.796 -20.990  1.00  0.00           H
ATOM   1141  HE2 PHE A 227     -22.010  13.614 -20.384  1.00  0.00           H
ATOM   1142  HZ  PHE A 227     -23.184  15.575 -21.615  1.00  0.00           H
ATOM   1143  N   ARG A 228     -17.788  18.838 -15.579  1.00  0.00           N
ATOM   1144  CA  ARG A 228     -16.987  19.072 -14.314  1.00  0.00           C
ATOM   1145  C   ARG A 228     -17.554  20.247 -13.542  1.00  0.00           C
ATOM   1146  O   ARG A 228     -17.151  20.541 -12.458  1.00  0.00           O
ATOM   1147  CB  ARG A 228     -15.501  19.283 -14.586  1.00  0.00           C
ATOM   1148  CG  ARG A 228     -14.802  18.186 -15.466  1.00  0.00           C
ATOM   1149  CD  ARG A 228     -13.313  18.079 -15.162  1.00  0.00           C
ATOM   1150  NE  ARG A 228     -12.637  17.274 -16.213  1.00  0.00           N
ATOM   1151  CZ  ARG A 228     -12.352  17.823 -17.418  1.00  0.00           C
ATOM   1152  NH1 ARG A 228     -12.523  19.082 -17.714  1.00  0.00           N
ATOM   1153  NH2 ARG A 228     -11.742  17.023 -18.268  1.00  0.00           N
ATOM   1154  HN  ARG A 228     -17.634  19.517 -16.293  1.00  0.00           H
ATOM   1155  HA  ARG A 228     -17.181  18.231 -13.664  1.00  0.00           H
ATOM   1156  HB1 ARG A 228     -15.018  19.284 -13.585  1.00  0.00           H
ATOM   1157  HB2 ARG A 228     -15.272  20.276 -15.030  1.00  0.00           H
ATOM   1158  HG1 ARG A 228     -15.060  18.563 -16.479  1.00  0.00           H
ATOM   1159  HG2 ARG A 228     -15.394  17.272 -15.248  1.00  0.00           H
ATOM   1160  HD1 ARG A 228     -13.059  17.617 -14.184  1.00  0.00           H
ATOM   1161  HD2 ARG A 228     -12.889  19.105 -15.132  1.00  0.00           H
ATOM   1162  HE  ARG A 228     -12.456  16.306 -16.038  1.00  0.00           H
ATOM   1163 1HH1 ARG A 228     -12.830  19.666 -16.963  1.00  0.00           H
ATOM   1164 2HH1 ARG A 228     -12.098  19.414 -18.556  1.00  0.00           H
ATOM   1165 1HH2 ARG A 228     -11.704  16.032 -18.137  1.00  0.00           H
ATOM   1166 2HH2 ARG A 228     -11.501  17.396 -19.162  1.00  0.00           H
ATOM   1167  N   TYR A 229     -18.647  20.880 -14.095  1.00  0.00           N
ATOM   1168  CA  TYR A 229     -19.517  21.897 -13.592  1.00  0.00           C
ATOM   1169  C   TYR A 229     -19.107  22.852 -12.527  1.00  0.00           C
ATOM   1170  O   TYR A 229     -19.523  22.697 -11.371  1.00  0.00           O
ATOM   1171  CB  TYR A 229     -20.973  21.347 -13.284  1.00  0.00           C
ATOM   1172  CG  TYR A 229     -21.658  20.940 -14.563  1.00  0.00           C
ATOM   1173  CD1 TYR A 229     -21.620  19.602 -14.942  1.00  0.00           C
ATOM   1174  CD2 TYR A 229     -22.382  21.880 -15.475  1.00  0.00           C
ATOM   1175  CE1 TYR A 229     -22.247  19.087 -16.071  1.00  0.00           C
ATOM   1176  CE2 TYR A 229     -22.924  21.370 -16.627  1.00  0.00           C
ATOM   1177  CZ  TYR A 229     -22.924  19.990 -16.850  1.00  0.00           C
ATOM   1178  OH  TYR A 229     -23.627  19.426 -17.966  1.00  0.00           O
ATOM   1179  HN  TYR A 229     -18.919  20.461 -14.958  1.00  0.00           H
ATOM   1180  HA  TYR A 229     -19.660  22.517 -14.463  1.00  0.00           H
ATOM   1181  HB1 TYR A 229     -21.594  22.129 -12.796  1.00  0.00           H
ATOM   1182  HB2 TYR A 229     -20.873  20.479 -12.598  1.00  0.00           H
ATOM   1183  HD1 TYR A 229     -20.998  18.991 -14.305  1.00  0.00           H
ATOM   1184  HD2 TYR A 229     -22.519  22.942 -15.332  1.00  0.00           H
ATOM   1185  HE1 TYR A 229     -22.287  18.014 -16.193  1.00  0.00           H
ATOM   1186  HE2 TYR A 229     -23.438  22.071 -17.269  1.00  0.00           H
ATOM   1187  HH  TYR A 229     -23.579  19.991 -18.740  1.00  0.00           H
ATOM   1188  N   PRO A 230     -18.320  23.900 -12.817  1.00  0.00           N
ATOM   1189  CA  PRO A 230     -17.972  24.964 -11.831  1.00  0.00           C
ATOM   1190  C   PRO A 230     -19.090  25.546 -10.973  1.00  0.00           C
ATOM   1191  O   PRO A 230     -20.222  25.528 -11.431  1.00  0.00           O
ATOM   1192  CB  PRO A 230     -17.380  26.066 -12.734  1.00  0.00           C
ATOM   1193  CG  PRO A 230     -16.637  25.308 -13.832  1.00  0.00           C
ATOM   1194  CD  PRO A 230     -17.681  24.195 -14.107  1.00  0.00           C
ATOM   1195  HA  PRO A 230     -17.233  24.460 -11.225  1.00  0.00           H
ATOM   1196  HB1 PRO A 230     -16.727  26.774 -12.180  1.00  0.00           H
ATOM   1197  HB2 PRO A 230     -18.193  26.701 -13.146  1.00  0.00           H
ATOM   1198  HG1 PRO A 230     -16.532  26.013 -14.684  1.00  0.00           H
ATOM   1199  HG2 PRO A 230     -15.656  24.892 -13.516  1.00  0.00           H
ATOM   1200  HD1 PRO A 230     -18.471  24.631 -14.755  1.00  0.00           H
ATOM   1201  HD2 PRO A 230     -17.285  23.234 -14.500  1.00  0.00           H
ATOM   1202  N   GLU A 231     -18.822  26.076  -9.723  1.00  0.00           N
ATOM   1203  CA  GLU A 231     -19.952  26.594  -8.921  1.00  0.00           C
ATOM   1204  C   GLU A 231     -20.644  27.882  -9.442  1.00  0.00           C
ATOM   1205  O   GLU A 231     -20.132  29.018  -9.541  1.00  0.00           O
ATOM   1206  CB  GLU A 231     -19.439  26.911  -7.493  1.00  0.00           C
ATOM   1207  CG  GLU A 231     -20.549  27.198  -6.479  1.00  0.00           C
ATOM   1208  CD  GLU A 231     -21.364  25.905  -6.295  1.00  0.00           C
ATOM   1209  OE1 GLU A 231     -20.864  24.962  -5.659  1.00  0.00           O
ATOM   1210  OE2 GLU A 231     -22.569  25.860  -6.727  1.00  0.00           O
ATOM   1211  HN  GLU A 231     -17.954  26.072  -9.234  1.00  0.00           H
ATOM   1212  HA  GLU A 231     -20.750  25.867  -8.947  1.00  0.00           H
ATOM   1213  HB1 GLU A 231     -18.785  27.802  -7.606  1.00  0.00           H
ATOM   1214  HB2 GLU A 231     -18.758  26.052  -7.313  1.00  0.00           H
ATOM   1215  HG1 GLU A 231     -21.228  27.992  -6.856  1.00  0.00           H
ATOM   1216  HG2 GLU A 231     -20.128  27.560  -5.516  1.00  0.00           H
ATOM   1217  N   ARG A 232     -21.921  27.722  -9.843  1.00  0.00           N
ATOM   1218  CA  ARG A 232     -22.804  28.685 -10.532  1.00  0.00           C
ATOM   1219  C   ARG A 232     -22.962  30.042  -9.883  1.00  0.00           C
ATOM   1220  O   ARG A 232     -22.587  30.995 -10.598  1.00  0.00           O
ATOM   1221  CB  ARG A 232     -24.161  28.000 -10.974  1.00  0.00           C
ATOM   1222  CG  ARG A 232     -24.026  27.090 -12.153  1.00  0.00           C
ATOM   1223  CD  ARG A 232     -25.309  26.515 -12.756  1.00  0.00           C
ATOM   1224  NE  ARG A 232     -25.999  25.631 -11.686  1.00  0.00           N
ATOM   1225  CZ  ARG A 232     -27.189  25.827 -11.116  1.00  0.00           C
ATOM   1226  NH1 ARG A 232     -28.184  26.347 -11.731  1.00  0.00           N
ATOM   1227  NH2 ARG A 232     -27.471  25.174  -9.982  1.00  0.00           N
ATOM   1228  HN  ARG A 232     -22.295  26.802  -9.762  1.00  0.00           H
ATOM   1229  HA  ARG A 232     -22.315  28.733 -11.494  1.00  0.00           H
ATOM   1230  HB1 ARG A 232     -24.740  28.816 -11.458  1.00  0.00           H
ATOM   1231  HB2 ARG A 232     -24.737  27.434 -10.210  1.00  0.00           H
ATOM   1232  HG1 ARG A 232     -23.442  26.157 -12.000  1.00  0.00           H
ATOM   1233  HG2 ARG A 232     -23.509  27.583 -13.005  1.00  0.00           H
ATOM   1234  HD1 ARG A 232     -24.986  26.012 -13.692  1.00  0.00           H
ATOM   1235  HD2 ARG A 232     -25.855  27.445 -13.025  1.00  0.00           H
ATOM   1236  HE  ARG A 232     -25.349  25.298 -11.003  1.00  0.00           H
ATOM   1237 1HH1 ARG A 232     -28.975  26.719 -11.245  1.00  0.00           H
ATOM   1238 2HH1 ARG A 232     -28.033  26.715 -12.649  1.00  0.00           H
ATOM   1239 1HH2 ARG A 232     -26.903  24.388  -9.739  1.00  0.00           H
ATOM   1240 2HH2 ARG A 232     -28.446  25.133  -9.761  1.00  0.00           H
ATOM   1241  N   PRO A 233     -23.469  30.182  -8.620  1.00  0.00           N
ATOM   1242  CA  PRO A 233     -23.362  31.462  -7.829  1.00  0.00           C
ATOM   1243  C   PRO A 233     -21.998  32.146  -8.063  1.00  0.00           C
ATOM   1244  O   PRO A 233     -22.020  33.385  -8.179  1.00  0.00           O
ATOM   1245  CB  PRO A 233     -23.648  30.929  -6.398  1.00  0.00           C
ATOM   1246  CG  PRO A 233     -24.641  29.756  -6.549  1.00  0.00           C
ATOM   1247  CD  PRO A 233     -24.121  29.076  -7.815  1.00  0.00           C
ATOM   1248  HA  PRO A 233     -24.031  32.221  -8.205  1.00  0.00           H
ATOM   1249  HB1 PRO A 233     -24.071  31.762  -5.797  1.00  0.00           H
ATOM   1250  HB2 PRO A 233     -22.719  30.514  -5.952  1.00  0.00           H
ATOM   1251  HG1 PRO A 233     -24.544  28.997  -5.744  1.00  0.00           H
ATOM   1252  HG2 PRO A 233     -25.698  30.066  -6.682  1.00  0.00           H
ATOM   1253  HD1 PRO A 233     -23.408  28.318  -7.426  1.00  0.00           H
ATOM   1254  HD2 PRO A 233     -24.949  28.588  -8.373  1.00  0.00           H
ATOM   1255  N   ILE A 234     -20.820  31.389  -8.092  1.00  0.00           N
ATOM   1256  CA  ILE A 234     -19.527  32.047  -8.128  1.00  0.00           C
ATOM   1257  C   ILE A 234     -19.241  32.512  -9.539  1.00  0.00           C
ATOM   1258  O   ILE A 234     -18.583  33.562  -9.662  1.00  0.00           O
ATOM   1259  CB  ILE A 234     -18.429  31.177  -7.430  1.00  0.00           C
ATOM   1260  CG1 ILE A 234     -18.922  30.629  -6.065  1.00  0.00           C
ATOM   1261  CG2 ILE A 234     -17.102  32.021  -7.431  1.00  0.00           C
ATOM   1262  CD  ILE A 234     -19.504  31.724  -5.182  1.00  0.00           C
ATOM   1263  HN  ILE A 234     -20.862  30.408  -7.919  1.00  0.00           H
ATOM   1264  HA  ILE A 234     -19.582  32.980  -7.587  1.00  0.00           H
ATOM   1265  HB  ILE A 234     -18.181  30.285  -8.042  1.00  0.00           H
ATOM   1266 1HG1 ILE A 234     -18.092  30.113  -5.538  1.00  0.00           H
ATOM   1267 2HG1 ILE A 234     -19.659  29.815  -6.240  1.00  0.00           H
ATOM   1268 1HG2 ILE A 234     -16.767  32.136  -8.484  1.00  0.00           H
ATOM   1269 2HG2 ILE A 234     -16.318  31.477  -6.863  1.00  0.00           H
ATOM   1270 3HG2 ILE A 234     -17.262  33.026  -6.984  1.00  0.00           H
ATOM   1271  HD1 ILE A 234     -20.131  31.281  -4.379  1.00  0.00           H
ATOM   1272  HD2 ILE A 234     -20.219  32.377  -5.726  1.00  0.00           H
ATOM   1273  HD3 ILE A 234     -18.702  32.335  -4.715  1.00  0.00           H
ATOM   1274  N   ILE A 235     -19.599  31.709 -10.495  1.00  0.00           N
ATOM   1275  CA  ILE A 235     -19.559  32.107 -11.894  1.00  0.00           C
ATOM   1276  C   ILE A 235     -20.443  33.340 -12.114  1.00  0.00           C
ATOM   1277  O   ILE A 235     -20.032  34.278 -12.751  1.00  0.00           O
ATOM   1278  CB  ILE A 235     -20.055  30.976 -12.868  1.00  0.00           C
ATOM   1279  CG1 ILE A 235     -19.179  29.711 -12.748  1.00  0.00           C
ATOM   1280  CG2 ILE A 235     -20.148  31.473 -14.313  1.00  0.00           C
ATOM   1281  CD  ILE A 235     -17.756  29.788 -13.376  1.00  0.00           C
ATOM   1282  HN  ILE A 235     -20.101  30.881 -10.262  1.00  0.00           H
ATOM   1283  HA  ILE A 235     -18.556  32.392 -12.177  1.00  0.00           H
ATOM   1284  HB  ILE A 235     -21.032  30.589 -12.509  1.00  0.00           H
ATOM   1285 1HG1 ILE A 235     -19.876  28.994 -13.231  1.00  0.00           H
ATOM   1286 2HG1 ILE A 235     -19.051  29.492 -11.667  1.00  0.00           H
ATOM   1287 1HG2 ILE A 235     -21.059  32.082 -14.498  1.00  0.00           H
ATOM   1288 2HG2 ILE A 235     -20.131  30.625 -15.030  1.00  0.00           H
ATOM   1289 3HG2 ILE A 235     -19.196  32.004 -14.528  1.00  0.00           H
ATOM   1290  HD1 ILE A 235     -17.151  28.878 -13.178  1.00  0.00           H
ATOM   1291  HD2 ILE A 235     -17.159  30.671 -13.061  1.00  0.00           H
ATOM   1292  HD3 ILE A 235     -17.827  29.925 -14.476  1.00  0.00           H
ATOM   1293  N   TYR A 236     -21.683  33.349 -11.586  1.00  0.00           N
ATOM   1294  CA  TYR A 236     -22.687  34.422 -11.815  1.00  0.00           C
ATOM   1295  C   TYR A 236     -22.121  35.722 -11.277  1.00  0.00           C
ATOM   1296  O   TYR A 236     -22.159  36.768 -11.915  1.00  0.00           O
ATOM   1297  CB  TYR A 236     -24.006  34.038 -11.116  1.00  0.00           C
ATOM   1298  CG  TYR A 236     -24.766  32.968 -11.861  1.00  0.00           C
ATOM   1299  CD1 TYR A 236     -25.796  32.311 -11.140  1.00  0.00           C
ATOM   1300  CD2 TYR A 236     -24.562  32.618 -13.242  1.00  0.00           C
ATOM   1301  CE1 TYR A 236     -26.626  31.311 -11.769  1.00  0.00           C
ATOM   1302  CE2 TYR A 236     -25.317  31.607 -13.873  1.00  0.00           C
ATOM   1303  CZ  TYR A 236     -26.333  31.001 -13.114  1.00  0.00           C
ATOM   1304  OH  TYR A 236     -27.086  29.982 -13.662  1.00  0.00           O
ATOM   1305  HN  TYR A 236     -21.930  32.561 -11.027  1.00  0.00           H
ATOM   1306  HA  TYR A 236     -22.652  34.616 -12.877  1.00  0.00           H
ATOM   1307  HB1 TYR A 236     -24.628  34.954 -11.208  1.00  0.00           H
ATOM   1308  HB2 TYR A 236     -23.768  33.629 -10.111  1.00  0.00           H
ATOM   1309  HD1 TYR A 236     -26.051  32.673 -10.156  1.00  0.00           H
ATOM   1310  HD2 TYR A 236     -23.729  32.977 -13.831  1.00  0.00           H
ATOM   1311  HE1 TYR A 236     -27.300  30.751 -11.137  1.00  0.00           H
ATOM   1312  HE2 TYR A 236     -25.079  31.216 -14.850  1.00  0.00           H
ATOM   1313  HH  TYR A 236     -26.772  29.828 -14.557  1.00  0.00           H
ATOM   1314  N   TYR A 237     -21.512  35.652 -10.044  1.00  0.00           N
ATOM   1315  CA  TYR A 237     -20.938  36.832  -9.510  1.00  0.00           C
ATOM   1316  C   TYR A 237     -19.686  37.345 -10.143  1.00  0.00           C
ATOM   1317  O   TYR A 237     -19.475  38.553 -10.242  1.00  0.00           O
ATOM   1318  CB  TYR A 237     -20.640  36.650  -7.959  1.00  0.00           C
ATOM   1319  CG  TYR A 237     -20.027  37.795  -7.091  1.00  0.00           C
ATOM   1320  CD1 TYR A 237     -19.361  37.375  -5.946  1.00  0.00           C
ATOM   1321  CD2 TYR A 237     -20.361  39.162  -7.234  1.00  0.00           C
ATOM   1322  CE1 TYR A 237     -18.979  38.248  -4.938  1.00  0.00           C
ATOM   1323  CE2 TYR A 237     -20.000  40.047  -6.232  1.00  0.00           C
ATOM   1324  CZ  TYR A 237     -19.379  39.609  -5.042  1.00  0.00           C
ATOM   1325  OH  TYR A 237     -19.196  40.622  -4.050  1.00  0.00           O
ATOM   1326  HN  TYR A 237     -21.475  34.785  -9.554  1.00  0.00           H
ATOM   1327  HA  TYR A 237     -21.652  37.635  -9.615  1.00  0.00           H
ATOM   1328  HB1 TYR A 237     -19.961  35.779  -7.836  1.00  0.00           H
ATOM   1329  HB2 TYR A 237     -21.615  36.279  -7.575  1.00  0.00           H
ATOM   1330  HD1 TYR A 237     -19.096  36.331  -5.873  1.00  0.00           H
ATOM   1331  HD2 TYR A 237     -20.950  39.504  -8.073  1.00  0.00           H
ATOM   1332  HE1 TYR A 237     -18.443  37.913  -4.063  1.00  0.00           H
ATOM   1333  HE2 TYR A 237     -20.323  41.070  -6.362  1.00  0.00           H
ATOM   1334  HH  TYR A 237     -19.014  40.289  -3.168  1.00  0.00           H
ATOM   1335  N   SER A 238     -18.765  36.450 -10.550  1.00  0.00           N
ATOM   1336  CA  SER A 238     -17.589  36.739 -11.404  1.00  0.00           C
ATOM   1337  C   SER A 238     -17.959  37.245 -12.785  1.00  0.00           C
ATOM   1338  O   SER A 238     -17.289  38.185 -13.311  1.00  0.00           O
ATOM   1339  CB  SER A 238     -16.760  35.413 -11.508  1.00  0.00           C
ATOM   1340  OG  SER A 238     -15.501  35.666 -12.123  1.00  0.00           O
ATOM   1341  HN  SER A 238     -18.820  35.557 -10.110  1.00  0.00           H
ATOM   1342  HA  SER A 238     -16.984  37.508 -10.947  1.00  0.00           H
ATOM   1343  HB1 SER A 238     -17.339  34.662 -12.087  1.00  0.00           H
ATOM   1344  HB2 SER A 238     -16.609  35.050 -10.469  1.00  0.00           H
ATOM   1345  HG1 SER A 238     -15.153  36.206 -11.410  1.00  0.00           H
ATOM   1346  N   VAL A 239     -18.983  36.690 -13.428  1.00  0.00           N
ATOM   1347  CA  VAL A 239     -19.515  37.206 -14.720  1.00  0.00           C
ATOM   1348  C   VAL A 239     -19.987  38.648 -14.517  1.00  0.00           C
ATOM   1349  O   VAL A 239     -19.606  39.546 -15.315  1.00  0.00           O
ATOM   1350  CB  VAL A 239     -20.591  36.306 -15.323  1.00  0.00           C
ATOM   1351  CG1 VAL A 239     -21.216  37.069 -16.431  1.00  0.00           C
ATOM   1352  CG2 VAL A 239     -19.928  34.958 -15.911  1.00  0.00           C
ATOM   1353  HN  VAL A 239     -19.560  35.951 -13.089  1.00  0.00           H
ATOM   1354  HA  VAL A 239     -18.654  37.328 -15.361  1.00  0.00           H
ATOM   1355  HB  VAL A 239     -21.208  35.865 -14.510  1.00  0.00           H
ATOM   1356 1HG1 VAL A 239     -21.898  37.921 -16.224  1.00  0.00           H
ATOM   1357 2HG1 VAL A 239     -21.903  36.289 -16.824  1.00  0.00           H
ATOM   1358 3HG1 VAL A 239     -20.561  37.371 -17.276  1.00  0.00           H
ATOM   1359 1HG2 VAL A 239     -20.711  34.355 -16.419  1.00  0.00           H
ATOM   1360 2HG2 VAL A 239     -19.516  34.365 -15.066  1.00  0.00           H
ATOM   1361 3HG2 VAL A 239     -19.088  35.232 -16.584  1.00  0.00           H
ATOM   1362  N   CYS A 240     -20.723  38.982 -13.348  1.00  0.00           N
ATOM   1363  CA  CYS A 240     -21.119  40.346 -13.010  1.00  0.00           C
ATOM   1364  C   CYS A 240     -19.904  41.324 -12.789  1.00  0.00           C
ATOM   1365  O   CYS A 240     -19.953  42.512 -13.089  1.00  0.00           O
ATOM   1366  CB  CYS A 240     -22.153  40.361 -11.953  1.00  0.00           C
ATOM   1367  SG  CYS A 240     -23.708  39.493 -12.513  1.00  0.00           S
ATOM   1368  HN  CYS A 240     -21.030  38.170 -12.859  1.00  0.00           H
ATOM   1369  HA  CYS A 240     -21.527  40.805 -13.898  1.00  0.00           H
ATOM   1370  HB1 CYS A 240     -22.446  41.368 -11.584  1.00  0.00           H
ATOM   1371  HB2 CYS A 240     -21.719  39.823 -11.082  1.00  0.00           H
ATOM   1372  HG1 CYS A 240     -24.331  40.570 -12.966  1.00  0.00           H
ATOM   1373  N   TYR A 241     -18.857  40.848 -12.126  1.00  0.00           N
ATOM   1374  CA  TYR A 241     -17.697  41.616 -11.761  1.00  0.00           C
ATOM   1375  C   TYR A 241     -16.840  42.011 -13.003  1.00  0.00           C
ATOM   1376  O   TYR A 241     -16.200  43.090 -13.031  1.00  0.00           O
ATOM   1377  CB  TYR A 241     -16.812  40.818 -10.728  1.00  0.00           C
ATOM   1378  CG  TYR A 241     -15.544  41.512 -10.209  1.00  0.00           C
ATOM   1379  CD1 TYR A 241     -15.678  42.841  -9.723  1.00  0.00           C
ATOM   1380  CD2 TYR A 241     -14.306  40.880 -10.151  1.00  0.00           C
ATOM   1381  CE1 TYR A 241     -14.562  43.571  -9.189  1.00  0.00           C
ATOM   1382  CE2 TYR A 241     -13.207  41.565  -9.623  1.00  0.00           C
ATOM   1383  CZ  TYR A 241     -13.307  42.905  -9.141  1.00  0.00           C
ATOM   1384  OH  TYR A 241     -12.113  43.536  -8.698  1.00  0.00           O
ATOM   1385  HN  TYR A 241     -18.932  39.941 -11.718  1.00  0.00           H
ATOM   1386  HA  TYR A 241     -18.060  42.539 -11.332  1.00  0.00           H
ATOM   1387  HB1 TYR A 241     -16.574  39.877 -11.267  1.00  0.00           H
ATOM   1388  HB2 TYR A 241     -17.516  40.647  -9.885  1.00  0.00           H
ATOM   1389  HD1 TYR A 241     -16.654  43.259  -9.921  1.00  0.00           H
ATOM   1390  HD2 TYR A 241     -14.241  39.843 -10.448  1.00  0.00           H
ATOM   1391  HE1 TYR A 241     -14.627  44.555  -8.749  1.00  0.00           H
ATOM   1392  HE2 TYR A 241     -12.302  40.993  -9.491  1.00  0.00           H
ATOM   1393  HH  TYR A 241     -12.213  44.118  -7.941  1.00  0.00           H
ATOM   1394  N   SER A 242     -16.863  41.198 -14.004  1.00  0.00           N
ATOM   1395  CA  SER A 242     -16.246  41.390 -15.316  1.00  0.00           C
ATOM   1396  C   SER A 242     -16.809  42.655 -16.036  1.00  0.00           C
ATOM   1397  O   SER A 242     -16.097  43.503 -16.579  1.00  0.00           O
ATOM   1398  CB  SER A 242     -16.421  40.070 -16.167  1.00  0.00           C
ATOM   1399  OG  SER A 242     -15.656  40.018 -17.317  1.00  0.00           O
ATOM   1400  HN  SER A 242     -17.287  40.306 -13.880  1.00  0.00           H
ATOM   1401  HA  SER A 242     -15.168  41.478 -15.298  1.00  0.00           H
ATOM   1402  HB1 SER A 242     -17.503  40.106 -16.416  1.00  0.00           H
ATOM   1403  HB2 SER A 242     -16.267  39.220 -15.468  1.00  0.00           H
ATOM   1404  HG1 SER A 242     -14.759  39.824 -17.037  1.00  0.00           H
ATOM   1405  N   ILE A 243     -18.176  42.756 -15.931  1.00  0.00           N
ATOM   1406  CA  ILE A 243     -18.908  43.968 -16.455  1.00  0.00           C
ATOM   1407  C   ILE A 243     -18.644  45.240 -15.662  1.00  0.00           C
ATOM   1408  O   ILE A 243     -18.347  46.303 -16.222  1.00  0.00           O
ATOM   1409  CB  ILE A 243     -20.412  43.793 -16.678  1.00  0.00           C
ATOM   1410  CG1 ILE A 243     -20.900  42.327 -17.066  1.00  0.00           C
ATOM   1411  CG2 ILE A 243     -20.952  44.820 -17.741  1.00  0.00           C
ATOM   1412  CD  ILE A 243     -20.221  41.701 -18.321  1.00  0.00           C
ATOM   1413  HN  ILE A 243     -18.629  42.007 -15.454  1.00  0.00           H
ATOM   1414  HA  ILE A 243     -18.552  44.101 -17.466  1.00  0.00           H
ATOM   1415  HB  ILE A 243     -21.016  43.973 -15.764  1.00  0.00           H
ATOM   1416 1HG1 ILE A 243     -21.967  42.296 -17.372  1.00  0.00           H
ATOM   1417 2HG1 ILE A 243     -20.754  41.640 -16.205  1.00  0.00           H
ATOM   1418 1HG2 ILE A 243     -20.843  45.891 -17.465  1.00  0.00           H
ATOM   1419 2HG2 ILE A 243     -22.036  44.622 -17.876  1.00  0.00           H
ATOM   1420 3HG2 ILE A 243     -20.340  44.741 -18.665  1.00  0.00           H
ATOM   1421  HD1 ILE A 243     -20.913  41.357 -19.120  1.00  0.00           H
ATOM   1422  HD2 ILE A 243     -19.595  40.809 -18.104  1.00  0.00           H
ATOM   1423  HD3 ILE A 243     -19.529  42.443 -18.772  1.00  0.00           H
ATOM   1424  N   VAL A 244     -18.627  45.154 -14.309  1.00  0.00           N
ATOM   1425  CA  VAL A 244     -18.125  46.110 -13.305  1.00  0.00           C
ATOM   1426  C   VAL A 244     -16.626  46.591 -13.607  1.00  0.00           C
ATOM   1427  O   VAL A 244     -16.336  47.736 -13.891  1.00  0.00           O
ATOM   1428  CB  VAL A 244     -18.293  45.538 -11.887  1.00  0.00           C
ATOM   1429  CG1 VAL A 244     -17.559  46.375 -10.841  1.00  0.00           C
ATOM   1430  CG2 VAL A 244     -19.856  45.566 -11.540  1.00  0.00           C
ATOM   1431  HN  VAL A 244     -18.886  44.257 -13.958  1.00  0.00           H
ATOM   1432  HA  VAL A 244     -18.777  46.958 -13.454  1.00  0.00           H
ATOM   1433  HB  VAL A 244     -17.994  44.468 -11.857  1.00  0.00           H
ATOM   1434 1HG1 VAL A 244     -16.509  46.074 -10.637  1.00  0.00           H
ATOM   1435 2HG1 VAL A 244     -18.060  46.301  -9.852  1.00  0.00           H
ATOM   1436 3HG1 VAL A 244     -17.590  47.436 -11.169  1.00  0.00           H
ATOM   1437 1HG2 VAL A 244     -19.981  45.067 -10.555  1.00  0.00           H
ATOM   1438 2HG2 VAL A 244     -20.303  44.737 -12.130  1.00  0.00           H
ATOM   1439 3HG2 VAL A 244     -20.452  46.484 -11.730  1.00  0.00           H
ATOM   1440  N   SER A 245     -15.695  45.641 -13.670  1.00  0.00           N
ATOM   1441  CA  SER A 245     -14.392  45.958 -14.229  1.00  0.00           C
ATOM   1442  C   SER A 245     -14.358  46.651 -15.717  1.00  0.00           C
ATOM   1443  O   SER A 245     -13.631  47.607 -15.942  1.00  0.00           O
ATOM   1444  CB  SER A 245     -13.451  44.696 -14.292  1.00  0.00           C
ATOM   1445  OG  SER A 245     -13.363  43.954 -13.084  1.00  0.00           O
ATOM   1446  HN  SER A 245     -15.888  44.699 -13.406  1.00  0.00           H
ATOM   1447  HA  SER A 245     -13.895  46.597 -13.515  1.00  0.00           H
ATOM   1448  HB1 SER A 245     -12.481  44.996 -14.743  1.00  0.00           H
ATOM   1449  HB2 SER A 245     -13.768  44.008 -15.105  1.00  0.00           H
ATOM   1450  HG1 SER A 245     -14.159  43.426 -12.989  1.00  0.00           H
ATOM   1451  N   LEU A 246     -15.159  46.137 -16.697  1.00  0.00           N
ATOM   1452  CA  LEU A 246     -15.209  46.793 -17.997  1.00  0.00           C
ATOM   1453  C   LEU A 246     -15.723  48.172 -17.933  1.00  0.00           C
ATOM   1454  O   LEU A 246     -15.066  49.106 -18.455  1.00  0.00           O
ATOM   1455  CB  LEU A 246     -15.919  45.931 -19.080  1.00  0.00           C
ATOM   1456  CG  LEU A 246     -15.806  46.478 -20.523  1.00  0.00           C
ATOM   1457  CD1 LEU A 246     -15.784  45.356 -21.511  1.00  0.00           C
ATOM   1458  CD2 LEU A 246     -16.837  47.531 -20.847  1.00  0.00           C
ATOM   1459  HN  LEU A 246     -15.766  45.359 -16.551  1.00  0.00           H
ATOM   1460  HA  LEU A 246     -14.229  47.078 -18.351  1.00  0.00           H
ATOM   1461  HB1 LEU A 246     -16.886  45.432 -18.855  1.00  0.00           H
ATOM   1462  HB2 LEU A 246     -15.159  45.125 -18.997  1.00  0.00           H
ATOM   1463  HG  LEU A 246     -14.772  46.875 -20.618  1.00  0.00           H
ATOM   1464 1HD1 LEU A 246     -15.271  45.677 -22.444  1.00  0.00           H
ATOM   1465 2HD1 LEU A 246     -16.814  45.009 -21.741  1.00  0.00           H
ATOM   1466 3HD1 LEU A 246     -15.245  44.437 -21.194  1.00  0.00           H
ATOM   1467 1HD2 LEU A 246     -16.864  48.358 -20.106  1.00  0.00           H
ATOM   1468 2HD2 LEU A 246     -17.850  47.087 -20.946  1.00  0.00           H
ATOM   1469 3HD2 LEU A 246     -16.543  48.019 -21.801  1.00  0.00           H
ATOM   1470  N   MET A 247     -16.702  48.411 -17.060  1.00  0.00           N
ATOM   1471  CA  MET A 247     -17.348  49.706 -16.907  1.00  0.00           C
ATOM   1472  C   MET A 247     -16.499  50.661 -16.129  1.00  0.00           C
ATOM   1473  O   MET A 247     -16.409  51.854 -16.459  1.00  0.00           O
ATOM   1474  CB  MET A 247     -18.870  49.536 -16.473  1.00  0.00           C
ATOM   1475  CG  MET A 247     -19.657  48.884 -17.670  1.00  0.00           C
ATOM   1476  SD  MET A 247     -19.536  49.658 -19.283  1.00  0.00           S
ATOM   1477  CE  MET A 247     -20.358  51.317 -19.051  1.00  0.00           C
ATOM   1478  HN  MET A 247     -17.096  47.634 -16.575  1.00  0.00           H
ATOM   1479  HA  MET A 247     -17.349  50.113 -17.908  1.00  0.00           H
ATOM   1480  HB1 MET A 247     -19.383  50.463 -16.137  1.00  0.00           H
ATOM   1481  HB2 MET A 247     -18.947  48.832 -15.618  1.00  0.00           H
ATOM   1482  HG1 MET A 247     -20.741  48.895 -17.432  1.00  0.00           H
ATOM   1483  HG2 MET A 247     -19.306  47.834 -17.768  1.00  0.00           H
ATOM   1484  HE1 MET A 247     -20.032  51.808 -18.109  1.00  0.00           H
ATOM   1485  HE2 MET A 247     -21.448  51.139 -18.929  1.00  0.00           H
ATOM   1486  HE3 MET A 247     -20.391  51.925 -19.980  1.00  0.00           H
ATOM   1487  N   TYR A 248     -15.694  50.052 -15.243  1.00  0.00           N
ATOM   1488  CA  TYR A 248     -14.700  50.840 -14.564  1.00  0.00           C
ATOM   1489  C   TYR A 248     -13.696  51.430 -15.544  1.00  0.00           C
ATOM   1490  O   TYR A 248     -13.483  52.638 -15.627  1.00  0.00           O
ATOM   1491  CB  TYR A 248     -13.896  49.979 -13.517  1.00  0.00           C
ATOM   1492  CG  TYR A 248     -14.591  49.647 -12.257  1.00  0.00           C
ATOM   1493  CD1 TYR A 248     -15.537  50.498 -11.693  1.00  0.00           C
ATOM   1494  CD2 TYR A 248     -14.086  48.510 -11.557  1.00  0.00           C
ATOM   1495  CE1 TYR A 248     -15.947  50.335 -10.334  1.00  0.00           C
ATOM   1496  CE2 TYR A 248     -14.505  48.274 -10.226  1.00  0.00           C
ATOM   1497  CZ  TYR A 248     -15.409  49.232  -9.632  1.00  0.00           C
ATOM   1498  OH  TYR A 248     -15.731  49.071  -8.350  1.00  0.00           O
ATOM   1499  HN  TYR A 248     -15.806  49.103 -14.960  1.00  0.00           H
ATOM   1500  HA  TYR A 248     -15.201  51.672 -14.092  1.00  0.00           H
ATOM   1501  HB1 TYR A 248     -12.913  50.429 -13.261  1.00  0.00           H
ATOM   1502  HB2 TYR A 248     -13.729  48.979 -13.971  1.00  0.00           H
ATOM   1503  HD1 TYR A 248     -15.878  51.437 -12.102  1.00  0.00           H
ATOM   1504  HD2 TYR A 248     -13.249  47.965 -11.968  1.00  0.00           H
ATOM   1505  HE1 TYR A 248     -16.487  51.122  -9.831  1.00  0.00           H
ATOM   1506  HE2 TYR A 248     -14.056  47.543  -9.569  1.00  0.00           H
ATOM   1507  HH  TYR A 248     -16.135  49.890  -8.053  1.00  0.00           H
ATOM   1508  N   PHE A 249     -13.126  50.612 -16.416  1.00  0.00           N
ATOM   1509  CA  PHE A 249     -12.228  50.999 -17.471  1.00  0.00           C
ATOM   1510  C   PHE A 249     -12.812  52.017 -18.429  1.00  0.00           C
ATOM   1511  O   PHE A 249     -12.129  53.034 -18.651  1.00  0.00           O
ATOM   1512  CB  PHE A 249     -11.578  49.721 -18.176  1.00  0.00           C
ATOM   1513  CG  PHE A 249     -10.762  49.904 -19.403  1.00  0.00           C
ATOM   1514  CD1 PHE A 249     -10.912  49.080 -20.561  1.00  0.00           C
ATOM   1515  CD2 PHE A 249      -9.726  50.890 -19.351  1.00  0.00           C
ATOM   1516  CE1 PHE A 249     -10.051  49.242 -21.656  1.00  0.00           C
ATOM   1517  CE2 PHE A 249      -8.951  51.144 -20.524  1.00  0.00           C
ATOM   1518  CZ  PHE A 249      -9.070  50.291 -21.638  1.00  0.00           C
ATOM   1519  HN  PHE A 249     -13.366  49.646 -16.377  1.00  0.00           H
ATOM   1520  HA  PHE A 249     -11.417  51.536 -17.001  1.00  0.00           H
ATOM   1521  HB1 PHE A 249     -12.449  49.054 -18.355  1.00  0.00           H
ATOM   1522  HB2 PHE A 249     -10.858  49.134 -17.566  1.00  0.00           H
ATOM   1523  HD1 PHE A 249     -11.499  48.174 -20.511  1.00  0.00           H
ATOM   1524  HD2 PHE A 249      -9.583  51.539 -18.499  1.00  0.00           H
ATOM   1525  HE1 PHE A 249     -10.239  48.717 -22.581  1.00  0.00           H
ATOM   1526  HE2 PHE A 249      -8.259  51.972 -20.488  1.00  0.00           H
ATOM   1527  HZ  PHE A 249      -8.490  50.391 -22.544  1.00  0.00           H
ATOM   1528  N   ILE A 250     -14.090  51.788 -18.916  1.00  0.00           N
ATOM   1529  CA  ILE A 250     -14.821  52.778 -19.669  1.00  0.00           C
ATOM   1530  C   ILE A 250     -15.058  54.080 -18.959  1.00  0.00           C
ATOM   1531  O   ILE A 250     -14.933  55.199 -19.504  1.00  0.00           O
ATOM   1532  CB  ILE A 250     -16.158  52.234 -20.168  1.00  0.00           C
ATOM   1533  CG1 ILE A 250     -16.005  50.969 -21.075  1.00  0.00           C
ATOM   1534  CG2 ILE A 250     -16.900  53.459 -20.818  1.00  0.00           C
ATOM   1535  CD  ILE A 250     -15.005  51.179 -22.160  1.00  0.00           C
ATOM   1536  HN  ILE A 250     -14.474  50.893 -18.699  1.00  0.00           H
ATOM   1537  HA  ILE A 250     -14.197  53.055 -20.505  1.00  0.00           H
ATOM   1538  HB  ILE A 250     -16.892  51.992 -19.371  1.00  0.00           H
ATOM   1539 1HG1 ILE A 250     -16.979  50.725 -21.551  1.00  0.00           H
ATOM   1540 2HG1 ILE A 250     -15.704  50.024 -20.576  1.00  0.00           H
ATOM   1541 1HG2 ILE A 250     -17.853  53.057 -21.226  1.00  0.00           H
ATOM   1542 2HG2 ILE A 250     -16.420  53.939 -21.698  1.00  0.00           H
ATOM   1543 3HG2 ILE A 250     -17.254  54.258 -20.132  1.00  0.00           H
ATOM   1544  HD1 ILE A 250     -15.240  50.465 -22.977  1.00  0.00           H
ATOM   1545  HD2 ILE A 250     -13.987  50.957 -21.776  1.00  0.00           H
ATOM   1546  HD3 ILE A 250     -14.983  52.233 -22.514  1.00  0.00           H
ATOM   1547  N   GLY A 251     -15.372  54.017 -17.693  1.00  0.00           N
ATOM   1548  CA  GLY A 251     -15.467  55.136 -16.795  1.00  0.00           C
ATOM   1549  C   GLY A 251     -14.172  56.001 -16.719  1.00  0.00           C
ATOM   1550  O   GLY A 251     -14.212  57.229 -16.866  1.00  0.00           O
ATOM   1551  HN  GLY A 251     -15.571  53.151 -17.240  1.00  0.00           H
ATOM   1552  HA1 GLY A 251     -15.761  54.694 -15.855  1.00  0.00           H
ATOM   1553  HA2 GLY A 251     -16.218  55.816 -17.170  1.00  0.00           H
ATOM   1554  N   PHE A 252     -13.005  55.346 -16.490  1.00  0.00           N
ATOM   1555  CA  PHE A 252     -11.749  55.938 -16.602  1.00  0.00           C
ATOM   1556  C   PHE A 252     -11.363  56.549 -17.994  1.00  0.00           C
ATOM   1557  O   PHE A 252     -10.836  57.658 -18.105  1.00  0.00           O
ATOM   1558  CB  PHE A 252     -10.667  54.958 -15.926  1.00  0.00           C
ATOM   1559  CG  PHE A 252      -9.238  55.233 -16.444  1.00  0.00           C
ATOM   1560  CD1 PHE A 252      -8.497  54.123 -16.927  1.00  0.00           C
ATOM   1561  CD2 PHE A 252      -8.686  56.465 -16.322  1.00  0.00           C
ATOM   1562  CE1 PHE A 252      -7.198  54.303 -17.348  1.00  0.00           C
ATOM   1563  CE2 PHE A 252      -7.392  56.742 -16.801  1.00  0.00           C
ATOM   1564  CZ  PHE A 252      -6.608  55.634 -17.291  1.00  0.00           C
ATOM   1565  HN  PHE A 252     -13.018  54.457 -16.042  1.00  0.00           H
ATOM   1566  HA  PHE A 252     -11.648  56.791 -15.948  1.00  0.00           H
ATOM   1567  HB1 PHE A 252     -11.005  53.905 -16.039  1.00  0.00           H
ATOM   1568  HB2 PHE A 252     -10.674  55.209 -14.844  1.00  0.00           H
ATOM   1569  HD1 PHE A 252      -8.989  53.167 -17.027  1.00  0.00           H
ATOM   1570  HD2 PHE A 252      -9.163  57.329 -15.886  1.00  0.00           H
ATOM   1571  HE1 PHE A 252      -6.557  53.470 -17.596  1.00  0.00           H
ATOM   1572  HE2 PHE A 252      -6.867  57.687 -16.797  1.00  0.00           H
ATOM   1573  HZ  PHE A 252      -5.580  55.791 -17.581  1.00  0.00           H
ATOM   1574  N   LEU A 253     -11.596  55.845 -19.124  1.00  0.00           N
ATOM   1575  CA  LEU A 253     -11.411  56.372 -20.435  1.00  0.00           C
ATOM   1576  C   LEU A 253     -12.225  57.589 -20.794  1.00  0.00           C
ATOM   1577  O   LEU A 253     -11.702  58.472 -21.406  1.00  0.00           O
ATOM   1578  CB  LEU A 253     -11.823  55.307 -21.512  1.00  0.00           C
ATOM   1579  CG  LEU A 253     -10.845  54.194 -21.649  1.00  0.00           C
ATOM   1580  CD1 LEU A 253     -11.427  53.007 -22.527  1.00  0.00           C
ATOM   1581  CD2 LEU A 253      -9.473  54.636 -22.251  1.00  0.00           C
ATOM   1582  HN  LEU A 253     -12.051  54.958 -19.089  1.00  0.00           H
ATOM   1583  HA  LEU A 253     -10.357  56.602 -20.480  1.00  0.00           H
ATOM   1584  HB1 LEU A 253     -11.795  55.783 -22.515  1.00  0.00           H
ATOM   1585  HB2 LEU A 253     -12.799  54.892 -21.182  1.00  0.00           H
ATOM   1586  HG  LEU A 253     -10.584  53.829 -20.632  1.00  0.00           H
ATOM   1587 1HD1 LEU A 253     -12.228  52.529 -21.922  1.00  0.00           H
ATOM   1588 2HD1 LEU A 253     -10.678  52.195 -22.646  1.00  0.00           H
ATOM   1589 3HD1 LEU A 253     -11.813  53.477 -23.457  1.00  0.00           H
ATOM   1590 1HD2 LEU A 253      -8.688  53.880 -22.036  1.00  0.00           H
ATOM   1591 2HD2 LEU A 253      -9.126  55.580 -21.781  1.00  0.00           H
ATOM   1592 3HD2 LEU A 253      -9.505  54.877 -23.336  1.00  0.00           H
ATOM   1593  N   LEU A 254     -13.548  57.596 -20.361  1.00  0.00           N
ATOM   1594  CA  LEU A 254     -14.485  58.655 -20.569  1.00  0.00           C
ATOM   1595  C   LEU A 254     -14.090  59.792 -19.578  1.00  0.00           C
ATOM   1596  O   LEU A 254     -14.251  60.967 -19.869  1.00  0.00           O
ATOM   1597  CB  LEU A 254     -15.949  58.226 -20.268  1.00  0.00           C
ATOM   1598  CG  LEU A 254     -16.642  57.487 -21.398  1.00  0.00           C
ATOM   1599  CD1 LEU A 254     -18.005  56.924 -21.085  1.00  0.00           C
ATOM   1600  CD2 LEU A 254     -16.752  58.308 -22.682  1.00  0.00           C
ATOM   1601  HN  LEU A 254     -14.000  56.809 -19.948  1.00  0.00           H
ATOM   1602  HA  LEU A 254     -14.383  58.985 -21.592  1.00  0.00           H
ATOM   1603  HB1 LEU A 254     -16.481  59.200 -20.200  1.00  0.00           H
ATOM   1604  HB2 LEU A 254     -16.146  57.737 -19.290  1.00  0.00           H
ATOM   1605  HG  LEU A 254     -15.979  56.618 -21.596  1.00  0.00           H
ATOM   1606 1HD1 LEU A 254     -18.009  56.365 -20.124  1.00  0.00           H
ATOM   1607 2HD1 LEU A 254     -18.781  57.683 -20.846  1.00  0.00           H
ATOM   1608 3HD1 LEU A 254     -18.498  56.338 -21.890  1.00  0.00           H
ATOM   1609 1HD2 LEU A 254     -15.769  58.545 -23.144  1.00  0.00           H
ATOM   1610 2HD2 LEU A 254     -17.355  59.235 -22.579  1.00  0.00           H
ATOM   1611 3HD2 LEU A 254     -17.302  57.652 -23.390  1.00  0.00           H
ATOM   1612  N   GLY A 255     -13.640  59.370 -18.345  1.00  0.00           N
ATOM   1613  CA  GLY A 255     -13.436  60.176 -17.140  1.00  0.00           C
ATOM   1614  C   GLY A 255     -14.713  60.965 -16.576  1.00  0.00           C
ATOM   1615  O   GLY A 255     -15.723  61.176 -17.214  1.00  0.00           O
ATOM   1616  HN  GLY A 255     -13.448  58.399 -18.223  1.00  0.00           H
ATOM   1617  HA1 GLY A 255     -12.607  60.851 -17.297  1.00  0.00           H
ATOM   1618  HA2 GLY A 255     -13.092  59.457 -16.410  1.00  0.00           H
ATOM   1619  N   ASP A 256     -14.594  61.419 -15.383  1.00  0.00           N
ATOM   1620  CA  ASP A 256     -15.510  62.125 -14.541  1.00  0.00           C
ATOM   1621  C   ASP A 256     -15.634  63.577 -14.969  1.00  0.00           C
ATOM   1622  O   ASP A 256     -16.666  64.173 -14.896  1.00  0.00           O
ATOM   1623  CB  ASP A 256     -15.242  62.018 -13.052  1.00  0.00           C
ATOM   1624  CG  ASP A 256     -13.869  62.453 -12.544  1.00  0.00           C
ATOM   1625  OD1 ASP A 256     -13.677  62.681 -11.349  1.00  0.00           O
ATOM   1626  OD2 ASP A 256     -13.016  62.725 -13.433  1.00  0.00           O
ATOM   1627  HN  ASP A 256     -13.738  61.359 -14.876  1.00  0.00           H
ATOM   1628  HA  ASP A 256     -16.465  61.674 -14.765  1.00  0.00           H
ATOM   1629  HB1 ASP A 256     -15.370  60.936 -12.839  1.00  0.00           H
ATOM   1630  HB2 ASP A 256     -15.964  62.548 -12.394  1.00  0.00           H
ATOM   1631  N   SER A 257     -14.649  64.154 -15.552  1.00  0.00           N
ATOM   1632  CA  SER A 257     -14.471  65.453 -16.090  1.00  0.00           C
ATOM   1633  C   SER A 257     -15.414  65.721 -17.231  1.00  0.00           C
ATOM   1634  O   SER A 257     -16.042  66.758 -17.222  1.00  0.00           O
ATOM   1635  CB  SER A 257     -13.023  65.615 -16.594  1.00  0.00           C
ATOM   1636  OG  SER A 257     -12.477  64.447 -17.190  1.00  0.00           O
ATOM   1637  HN  SER A 257     -13.807  63.626 -15.633  1.00  0.00           H
ATOM   1638  HA  SER A 257     -14.630  66.235 -15.363  1.00  0.00           H
ATOM   1639  HB1 SER A 257     -12.308  66.005 -15.839  1.00  0.00           H
ATOM   1640  HB2 SER A 257     -13.103  66.427 -17.348  1.00  0.00           H
ATOM   1641  HG1 SER A 257     -12.012  63.999 -16.479  1.00  0.00           H
ATOM   1642  N   THR A 258     -15.622  64.774 -18.180  1.00  0.00           N
ATOM   1643  CA  THR A 258     -16.617  65.003 -19.258  1.00  0.00           C
ATOM   1644  C   THR A 258     -18.051  65.085 -18.697  1.00  0.00           C
ATOM   1645  O   THR A 258     -18.851  65.880 -19.125  1.00  0.00           O
ATOM   1646  CB  THR A 258     -16.533  63.986 -20.358  1.00  0.00           C
ATOM   1647  CG2 THR A 258     -17.065  62.580 -20.207  1.00  0.00           C
ATOM   1648  OG1 THR A 258     -17.073  64.455 -21.596  1.00  0.00           O
ATOM   1649  HN  THR A 258     -15.311  63.834 -18.064  1.00  0.00           H
ATOM   1650  HA  THR A 258     -16.457  65.992 -19.657  1.00  0.00           H
ATOM   1651  HB  THR A 258     -15.466  64.021 -20.665  1.00  0.00           H
ATOM   1652  HG1 THR A 258     -16.670  63.930 -22.291  1.00  0.00           H
ATOM   1653 1HG2 THR A 258     -16.646  62.036 -19.333  1.00  0.00           H
ATOM   1654 2HG2 THR A 258     -16.705  61.998 -21.082  1.00  0.00           H
ATOM   1655 3HG2 THR A 258     -18.159  62.413 -20.105  1.00  0.00           H
ATOM   1656  N   ALA A 259     -18.415  64.280 -17.694  1.00  0.00           N
ATOM   1657  CA  ALA A 259     -19.729  64.270 -17.071  1.00  0.00           C
ATOM   1658  C   ALA A 259     -19.942  65.570 -16.396  1.00  0.00           C
ATOM   1659  O   ALA A 259     -20.997  66.180 -16.592  1.00  0.00           O
ATOM   1660  CB  ALA A 259     -19.755  63.116 -16.007  1.00  0.00           C
ATOM   1661  HN  ALA A 259     -17.726  63.609 -17.432  1.00  0.00           H
ATOM   1662  HA  ALA A 259     -20.456  63.969 -17.812  1.00  0.00           H
ATOM   1663  HB1 ALA A 259     -19.493  62.186 -16.555  1.00  0.00           H
ATOM   1664  HB2 ALA A 259     -20.805  63.013 -15.658  1.00  0.00           H
ATOM   1665  HB3 ALA A 259     -19.209  63.179 -15.042  1.00  0.00           H
ATOM   1666  N   CYS A 260     -18.907  66.117 -15.691  1.00  0.00           N
ATOM   1667  CA  CYS A 260     -19.034  67.340 -15.023  1.00  0.00           C
ATOM   1668  C   CYS A 260     -19.091  68.515 -15.909  1.00  0.00           C
ATOM   1669  O   CYS A 260     -19.866  69.469 -15.713  1.00  0.00           O
ATOM   1670  CB  CYS A 260     -17.694  67.639 -14.179  1.00  0.00           C
ATOM   1671  SG  CYS A 260     -17.621  69.064 -13.088  1.00  0.00           S
ATOM   1672  HN  CYS A 260     -18.011  65.682 -15.644  1.00  0.00           H
ATOM   1673  HA  CYS A 260     -19.947  67.377 -14.447  1.00  0.00           H
ATOM   1674  HB1 CYS A 260     -16.804  67.883 -14.798  1.00  0.00           H
ATOM   1675  HB2 CYS A 260     -17.383  66.705 -13.663  1.00  0.00           H
ATOM   1676  N   ASN A 261     -18.363  68.488 -17.059  1.00  0.00           N
ATOM   1677  CA  ASN A 261     -18.607  69.495 -18.122  1.00  0.00           C
ATOM   1678  C   ASN A 261     -20.093  69.475 -18.636  1.00  0.00           C
ATOM   1679  O   ASN A 261     -20.710  70.490 -18.799  1.00  0.00           O
ATOM   1680  CB  ASN A 261     -17.592  69.241 -19.295  1.00  0.00           C
ATOM   1681  CG  ASN A 261     -17.497  70.406 -20.294  1.00  0.00           C
ATOM   1682  ND2 ASN A 261     -17.319  70.053 -21.565  1.00  0.00           N
ATOM   1683  OD1 ASN A 261     -17.628  71.606 -20.002  1.00  0.00           O
ATOM   1684  HN  ASN A 261     -17.692  67.772 -17.233  1.00  0.00           H
ATOM   1685  HA  ASN A 261     -18.363  70.441 -17.661  1.00  0.00           H
ATOM   1686  HB1 ASN A 261     -17.703  68.245 -19.774  1.00  0.00           H
ATOM   1687  HB2 ASN A 261     -16.593  69.250 -18.807  1.00  0.00           H
ATOM   1688 1HD2 ASN A 261     -17.375  69.087 -21.818  1.00  0.00           H
ATOM   1689 2HD2 ASN A 261     -17.316  70.780 -22.252  1.00  0.00           H
ATOM   1690  N   LYS A 262     -20.627  68.301 -18.759  1.00  0.00           N
ATOM   1691  CA  LYS A 262     -21.972  68.033 -19.318  1.00  0.00           C
ATOM   1692  C   LYS A 262     -23.087  68.295 -18.320  1.00  0.00           C
ATOM   1693  O   LYS A 262     -24.140  68.541 -18.813  1.00  0.00           O
ATOM   1694  CB  LYS A 262     -22.115  66.675 -20.035  1.00  0.00           C
ATOM   1695  CG  LYS A 262     -21.283  66.523 -21.304  1.00  0.00           C
ATOM   1696  CD  LYS A 262     -21.488  65.135 -21.935  1.00  0.00           C
ATOM   1697  CE  LYS A 262     -20.737  63.869 -21.366  1.00  0.00           C
ATOM   1698  NZ  LYS A 262     -21.153  62.635 -21.966  1.00  0.00           N
ATOM   1699  HN  LYS A 262     -19.979  67.555 -18.623  1.00  0.00           H
ATOM   1700  HA  LYS A 262     -22.071  68.701 -20.160  1.00  0.00           H
ATOM   1701  HB1 LYS A 262     -23.190  66.509 -20.266  1.00  0.00           H
ATOM   1702  HB2 LYS A 262     -21.806  65.854 -19.353  1.00  0.00           H
ATOM   1703  HG1 LYS A 262     -20.193  66.618 -21.106  1.00  0.00           H
ATOM   1704  HG2 LYS A 262     -21.627  67.324 -21.993  1.00  0.00           H
ATOM   1705  HD1 LYS A 262     -21.279  65.127 -23.026  1.00  0.00           H
ATOM   1706  HD2 LYS A 262     -22.577  64.911 -21.924  1.00  0.00           H
ATOM   1707  HE1 LYS A 262     -21.013  63.745 -20.297  1.00  0.00           H
ATOM   1708  HE2 LYS A 262     -19.630  63.893 -21.444  1.00  0.00           H
ATOM   1709  HZ1 LYS A 262     -20.962  61.804 -21.371  1.00  0.00           H
ATOM   1710  HZ2 LYS A 262     -20.557  62.572 -22.816  1.00  0.00           H
ATOM   1711  HZ3 LYS A 262     -22.161  62.560 -22.211  1.00  0.00           H
ATOM   1712  N   ALA A 263     -22.786  68.358 -17.010  1.00  0.00           N
ATOM   1713  CA  ALA A 263     -23.679  68.703 -15.949  1.00  0.00           C
ATOM   1714  C   ALA A 263     -23.598  70.134 -15.418  1.00  0.00           C
ATOM   1715  O   ALA A 263     -24.275  70.358 -14.427  1.00  0.00           O
ATOM   1716  CB  ALA A 263     -23.350  67.760 -14.719  1.00  0.00           C
ATOM   1717  HN  ALA A 263     -21.872  68.029 -16.785  1.00  0.00           H
ATOM   1718  HA  ALA A 263     -24.696  68.498 -16.249  1.00  0.00           H
ATOM   1719  HB1 ALA A 263     -23.292  66.735 -15.144  1.00  0.00           H
ATOM   1720  HB2 ALA A 263     -24.165  67.735 -13.964  1.00  0.00           H
ATOM   1721  HB3 ALA A 263     -22.384  68.054 -14.257  1.00  0.00           H
ATOM   1722  N   ASP A 264     -22.693  70.869 -16.019  1.00  0.00           N
ATOM   1723  CA  ASP A 264     -22.478  72.334 -15.788  1.00  0.00           C
ATOM   1724  C   ASP A 264     -21.657  72.615 -14.552  1.00  0.00           C
ATOM   1725  O   ASP A 264     -21.868  73.569 -13.821  1.00  0.00           O
ATOM   1726  CB  ASP A 264     -23.706  73.114 -15.857  1.00  0.00           C
ATOM   1727  CG  ASP A 264     -24.461  72.848 -17.147  1.00  0.00           C
ATOM   1728  OD1 ASP A 264     -23.794  72.605 -18.214  1.00  0.00           O
ATOM   1729  OD2 ASP A 264     -25.704  73.021 -17.134  1.00  0.00           O
ATOM   1730  HN  ASP A 264     -22.253  70.478 -16.823  1.00  0.00           H
ATOM   1731  HA  ASP A 264     -21.856  72.668 -16.607  1.00  0.00           H
ATOM   1732  HB1 ASP A 264     -23.603  74.220 -15.846  1.00  0.00           H
ATOM   1733  HB2 ASP A 264     -24.408  72.947 -15.012  1.00  0.00           H
ATOM   1734  N   GLU A 265     -20.610  71.816 -14.425  1.00  0.00           N
ATOM   1735  CA  GLU A 265     -19.564  72.078 -13.475  1.00  0.00           C
ATOM   1736  C   GLU A 265     -19.913  71.577 -12.093  1.00  0.00           C
ATOM   1737  O   GLU A 265     -19.345  72.018 -11.071  1.00  0.00           O
ATOM   1738  CB  GLU A 265     -18.846  73.506 -13.373  1.00  0.00           C
ATOM   1739  CG  GLU A 265     -18.143  74.035 -14.668  1.00  0.00           C
ATOM   1740  CD  GLU A 265     -17.122  75.137 -14.311  1.00  0.00           C
ATOM   1741  OE1 GLU A 265     -17.641  76.221 -13.896  1.00  0.00           O
ATOM   1742  OE2 GLU A 265     -15.877  74.964 -14.476  1.00  0.00           O
ATOM   1743  HN  GLU A 265     -20.626  70.980 -14.968  1.00  0.00           H
ATOM   1744  HA  GLU A 265     -18.750  71.467 -13.835  1.00  0.00           H
ATOM   1745  HB1 GLU A 265     -18.052  73.487 -12.596  1.00  0.00           H
ATOM   1746  HB2 GLU A 265     -19.566  74.304 -13.089  1.00  0.00           H
ATOM   1747  HG1 GLU A 265     -18.867  74.388 -15.432  1.00  0.00           H
ATOM   1748  HG2 GLU A 265     -17.508  73.198 -15.032  1.00  0.00           H
ATOM   1749  N   LYS A 266     -20.715  70.501 -11.869  1.00  0.00           N
ATOM   1750  CA  LYS A 266     -21.139  70.094 -10.571  1.00  0.00           C
ATOM   1751  C   LYS A 266     -21.484  68.612 -10.399  1.00  0.00           C
ATOM   1752  O   LYS A 266     -21.715  67.940 -11.396  1.00  0.00           O
ATOM   1753  CB  LYS A 266     -22.130  71.066  -9.832  1.00  0.00           C
ATOM   1754  CG  LYS A 266     -23.272  71.599 -10.688  1.00  0.00           C
ATOM   1755  CD  LYS A 266     -24.231  70.495 -11.064  1.00  0.00           C
ATOM   1756  CE  LYS A 266     -25.562  70.962 -11.634  1.00  0.00           C
ATOM   1757  NZ  LYS A 266     -26.489  69.802 -11.732  1.00  0.00           N
ATOM   1758  HN  LYS A 266     -21.218  70.132 -12.646  1.00  0.00           H
ATOM   1759  HA  LYS A 266     -20.244  70.160  -9.970  1.00  0.00           H
ATOM   1760  HB1 LYS A 266     -21.528  71.938  -9.496  1.00  0.00           H
ATOM   1761  HB2 LYS A 266     -22.531  70.565  -8.925  1.00  0.00           H
ATOM   1762  HG1 LYS A 266     -22.799  71.936 -11.637  1.00  0.00           H
ATOM   1763  HG2 LYS A 266     -23.745  72.438 -10.135  1.00  0.00           H
ATOM   1764  HD1 LYS A 266     -24.493  69.874 -10.180  1.00  0.00           H
ATOM   1765  HD2 LYS A 266     -23.663  69.802 -11.721  1.00  0.00           H
ATOM   1766  HE1 LYS A 266     -25.418  71.336 -12.670  1.00  0.00           H
ATOM   1767  HE2 LYS A 266     -26.052  71.726 -10.995  1.00  0.00           H
ATOM   1768  HZ1 LYS A 266     -26.490  69.241 -10.856  1.00  0.00           H
ATOM   1769  HZ2 LYS A 266     -26.376  69.081 -12.472  1.00  0.00           H
ATOM   1770  HZ3 LYS A 266     -27.490  70.083 -11.783  1.00  0.00           H
ATOM   1771  N   LEU A 267     -21.528  68.054  -9.212  1.00  0.00           N
ATOM   1772  CA  LEU A 267     -22.006  66.740  -8.944  1.00  0.00           C
ATOM   1773  C   LEU A 267     -23.403  66.368  -9.270  1.00  0.00           C
ATOM   1774  O   LEU A 267     -24.353  67.165  -9.072  1.00  0.00           O
ATOM   1775  CB  LEU A 267     -21.721  66.281  -7.522  1.00  0.00           C
ATOM   1776  CG  LEU A 267     -20.250  66.249  -7.068  1.00  0.00           C
ATOM   1777  CD1 LEU A 267     -20.054  65.646  -5.697  1.00  0.00           C
ATOM   1778  CD2 LEU A 267     -19.401  65.496  -8.142  1.00  0.00           C
ATOM   1779  HN  LEU A 267     -21.174  68.441  -8.364  1.00  0.00           H
ATOM   1780  HA  LEU A 267     -21.463  66.107  -9.631  1.00  0.00           H
ATOM   1781  HB1 LEU A 267     -22.117  65.246  -7.448  1.00  0.00           H
ATOM   1782  HB2 LEU A 267     -22.398  66.882  -6.878  1.00  0.00           H
ATOM   1783  HG  LEU A 267     -19.942  67.316  -7.104  1.00  0.00           H
ATOM   1784 1HD1 LEU A 267     -20.596  64.677  -5.721  1.00  0.00           H
ATOM   1785 2HD1 LEU A 267     -20.480  66.354  -4.954  1.00  0.00           H
ATOM   1786 3HD1 LEU A 267     -18.985  65.408  -5.509  1.00  0.00           H
ATOM   1787 1HD2 LEU A 267     -19.673  64.420  -8.193  1.00  0.00           H
ATOM   1788 2HD2 LEU A 267     -18.308  65.460  -7.940  1.00  0.00           H
ATOM   1789 3HD2 LEU A 267     -19.473  65.921  -9.166  1.00  0.00           H
ATOM   1790  N   GLU A 268     -23.573  65.070  -9.719  1.00  0.00           N
ATOM   1791  CA  GLU A 268     -24.842  64.388  -9.644  1.00  0.00           C
ATOM   1792  C   GLU A 268     -25.433  64.048  -8.215  1.00  0.00           C
ATOM   1793  O   GLU A 268     -24.766  63.587  -7.293  1.00  0.00           O
ATOM   1794  CB  GLU A 268     -24.846  63.044 -10.465  1.00  0.00           C
ATOM   1795  CG  GLU A 268     -26.244  62.338 -10.493  1.00  0.00           C
ATOM   1796  CD  GLU A 268     -27.295  63.148 -11.224  1.00  0.00           C
ATOM   1797  OE1 GLU A 268     -27.763  62.890 -12.409  1.00  0.00           O
ATOM   1798  OE2 GLU A 268     -27.765  64.131 -10.545  1.00  0.00           O
ATOM   1799  HN  GLU A 268     -22.770  64.482  -9.786  1.00  0.00           H
ATOM   1800  HA  GLU A 268     -25.482  65.071 -10.185  1.00  0.00           H
ATOM   1801  HB1 GLU A 268     -24.061  62.482  -9.913  1.00  0.00           H
ATOM   1802  HB2 GLU A 268     -24.497  63.287 -11.491  1.00  0.00           H
ATOM   1803  HG1 GLU A 268     -26.647  62.149  -9.475  1.00  0.00           H
ATOM   1804  HG2 GLU A 268     -26.120  61.420 -11.106  1.00  0.00           H
ATOM   1805  N   LEU A 269     -26.750  64.295  -8.024  1.00  0.00           N
ATOM   1806  CA  LEU A 269     -27.392  64.249  -6.701  1.00  0.00           C
ATOM   1807  C   LEU A 269     -28.838  63.669  -6.756  1.00  0.00           C
ATOM   1808  O   LEU A 269     -29.512  63.657  -5.756  1.00  0.00           O
ATOM   1809  CB  LEU A 269     -27.371  65.655  -6.017  1.00  0.00           C
ATOM   1810  CG  LEU A 269     -26.101  66.526  -5.774  1.00  0.00           C
ATOM   1811  CD1 LEU A 269     -26.483  67.951  -5.241  1.00  0.00           C
ATOM   1812  CD2 LEU A 269     -25.214  65.870  -4.740  1.00  0.00           C
ATOM   1813  HN  LEU A 269     -27.220  64.612  -8.845  1.00  0.00           H
ATOM   1814  HA  LEU A 269     -26.911  63.550  -6.034  1.00  0.00           H
ATOM   1815  HB1 LEU A 269     -27.693  65.464  -4.972  1.00  0.00           H
ATOM   1816  HB2 LEU A 269     -28.198  66.156  -6.564  1.00  0.00           H
ATOM   1817  HG  LEU A 269     -25.465  66.552  -6.685  1.00  0.00           H
ATOM   1818 1HD1 LEU A 269     -26.977  67.879  -4.249  1.00  0.00           H
ATOM   1819 2HD1 LEU A 269     -27.131  68.396  -6.027  1.00  0.00           H
ATOM   1820 3HD1 LEU A 269     -25.635  68.661  -5.133  1.00  0.00           H
ATOM   1821 1HD2 LEU A 269     -24.323  66.495  -4.516  1.00  0.00           H
ATOM   1822 2HD2 LEU A 269     -24.835  64.905  -5.136  1.00  0.00           H
ATOM   1823 3HD2 LEU A 269     -25.694  65.694  -3.753  1.00  0.00           H
ATOM   1824  N   GLY A 270     -29.269  63.188  -7.942  1.00  0.00           N
ATOM   1825  CA  GLY A 270     -30.574  62.422  -8.052  1.00  0.00           C
ATOM   1826  C   GLY A 270     -31.786  63.116  -7.519  1.00  0.00           C
ATOM   1827  O   GLY A 270     -31.847  64.307  -7.204  1.00  0.00           O
ATOM   1828  HN  GLY A 270     -28.645  63.184  -8.720  1.00  0.00           H
ATOM   1829  HA1 GLY A 270     -30.462  61.585  -7.379  1.00  0.00           H
ATOM   1830  HA2 GLY A 270     -30.615  62.228  -9.114  1.00  0.00           H
ATOM   1831  N   ASP A 271     -32.938  62.377  -7.449  1.00  0.00           N
ATOM   1832  CA  ASP A 271     -34.344  62.810  -7.188  1.00  0.00           C
ATOM   1833  C   ASP A 271     -34.959  63.550  -8.367  1.00  0.00           C
ATOM   1834  O   ASP A 271     -34.304  63.733  -9.359  1.00  0.00           O
ATOM   1835  CB  ASP A 271     -34.618  63.615  -5.882  1.00  0.00           C
ATOM   1836  CG  ASP A 271     -34.247  62.778  -4.656  1.00  0.00           C
ATOM   1837  OD1 ASP A 271     -34.535  61.591  -4.582  1.00  0.00           O
ATOM   1838  OD2 ASP A 271     -33.791  63.378  -3.633  1.00  0.00           O
ATOM   1839  HN  ASP A 271     -32.857  61.431  -7.754  1.00  0.00           H
ATOM   1840  HA  ASP A 271     -34.873  61.873  -7.097  1.00  0.00           H
ATOM   1841  HB1 ASP A 271     -35.695  63.858  -5.757  1.00  0.00           H
ATOM   1842  HB2 ASP A 271     -34.009  64.543  -5.926  1.00  0.00           H
ATOM   1843  N   THR A 272     -36.187  64.001  -8.248  1.00  0.00           N
ATOM   1844  CA  THR A 272     -36.826  64.923  -9.267  1.00  0.00           C
ATOM   1845  C   THR A 272     -36.051  66.191  -9.548  1.00  0.00           C
ATOM   1846  O   THR A 272     -35.249  66.671  -8.771  1.00  0.00           O
ATOM   1847  CB  THR A 272     -38.326  65.295  -8.977  1.00  0.00           C
ATOM   1848  CG2 THR A 272     -38.302  66.256  -7.686  1.00  0.00           C
ATOM   1849  OG1 THR A 272     -38.921  65.921 -10.115  1.00  0.00           O
ATOM   1850  HN  THR A 272     -36.532  63.882  -7.320  1.00  0.00           H
ATOM   1851  HA  THR A 272     -36.870  64.439 -10.232  1.00  0.00           H
ATOM   1852  HB  THR A 272     -38.946  64.428  -8.663  1.00  0.00           H
ATOM   1853  HG1 THR A 272     -39.143  65.158 -10.654  1.00  0.00           H
ATOM   1854 1HG2 THR A 272     -37.795  65.902  -6.764  1.00  0.00           H
ATOM   1855 2HG2 THR A 272     -39.366  66.473  -7.450  1.00  0.00           H
ATOM   1856 3HG2 THR A 272     -37.848  67.239  -7.930  1.00  0.00           H
ATOM   1857  N   VAL A 273     -36.244  66.823 -10.657  1.00  0.00           N
ATOM   1858  CA  VAL A 273     -35.384  67.785 -11.301  1.00  0.00           C
ATOM   1859  C   VAL A 273     -36.237  68.869 -11.853  1.00  0.00           C
ATOM   1860  O   VAL A 273     -37.378  68.769 -12.336  1.00  0.00           O
ATOM   1861  CB  VAL A 273     -34.515  67.097 -12.409  1.00  0.00           C
ATOM   1862  CG1 VAL A 273     -33.336  66.184 -11.848  1.00  0.00           C
ATOM   1863  CG2 VAL A 273     -35.411  66.288 -13.322  1.00  0.00           C
ATOM   1864  HN  VAL A 273     -36.982  66.503 -11.246  1.00  0.00           H
ATOM   1865  HA  VAL A 273     -34.670  68.209 -10.610  1.00  0.00           H
ATOM   1866  HB  VAL A 273     -34.021  67.924 -12.963  1.00  0.00           H
ATOM   1867 1HG1 VAL A 273     -32.793  65.577 -12.605  1.00  0.00           H
ATOM   1868 2HG1 VAL A 273     -33.796  65.468 -11.134  1.00  0.00           H
ATOM   1869 3HG1 VAL A 273     -32.656  66.844 -11.269  1.00  0.00           H
ATOM   1870 1HG2 VAL A 273     -34.899  66.117 -14.293  1.00  0.00           H
ATOM   1871 2HG2 VAL A 273     -36.296  66.890 -13.619  1.00  0.00           H
ATOM   1872 3HG2 VAL A 273     -35.547  65.218 -13.054  1.00  0.00           H
ATOM   1873  N   VAL A 274     -35.694  70.072 -11.964  1.00  0.00           N
ATOM   1874  CA  VAL A 274     -36.508  71.137 -12.597  1.00  0.00           C
ATOM   1875  C   VAL A 274     -36.736  70.916 -14.116  1.00  0.00           C
ATOM   1876  O   VAL A 274     -37.845  71.067 -14.617  1.00  0.00           O
ATOM   1877  CB  VAL A 274     -35.915  72.551 -12.322  1.00  0.00           C
ATOM   1878  CG1 VAL A 274     -36.632  73.664 -12.964  1.00  0.00           C
ATOM   1879  CG2 VAL A 274     -35.879  72.732 -10.794  1.00  0.00           C
ATOM   1880  HN  VAL A 274     -34.844  70.390 -11.553  1.00  0.00           H
ATOM   1881  HA  VAL A 274     -37.503  71.139 -12.177  1.00  0.00           H
ATOM   1882  HB  VAL A 274     -34.878  72.518 -12.719  1.00  0.00           H
ATOM   1883 1HG1 VAL A 274     -37.597  73.852 -12.447  1.00  0.00           H
ATOM   1884 2HG1 VAL A 274     -36.836  73.499 -14.044  1.00  0.00           H
ATOM   1885 3HG1 VAL A 274     -35.943  74.526 -12.831  1.00  0.00           H
ATOM   1886 1HG2 VAL A 274     -35.275  71.956 -10.276  1.00  0.00           H
ATOM   1887 2HG2 VAL A 274     -36.914  72.581 -10.420  1.00  0.00           H
ATOM   1888 3HG2 VAL A 274     -35.439  73.717 -10.526  1.00  0.00           H
ATOM   1889  N   LEU A 275     -35.629  70.571 -14.849  1.00  0.00           N
ATOM   1890  CA  LEU A 275     -35.613  70.471 -16.302  1.00  0.00           C
ATOM   1891  C   LEU A 275     -35.355  69.119 -16.810  1.00  0.00           C
ATOM   1892  O   LEU A 275     -34.858  68.286 -16.085  1.00  0.00           O
ATOM   1893  CB  LEU A 275     -34.630  71.444 -17.003  1.00  0.00           C
ATOM   1894  CG  LEU A 275     -34.864  72.897 -16.701  1.00  0.00           C
ATOM   1895  CD1 LEU A 275     -33.865  73.829 -17.379  1.00  0.00           C
ATOM   1896  CD2 LEU A 275     -36.280  73.373 -17.024  1.00  0.00           C
ATOM   1897  HN  LEU A 275     -34.716  70.300 -14.553  1.00  0.00           H
ATOM   1898  HA  LEU A 275     -36.579  70.657 -16.748  1.00  0.00           H
ATOM   1899  HB1 LEU A 275     -34.715  71.285 -18.099  1.00  0.00           H
ATOM   1900  HB2 LEU A 275     -33.593  71.247 -16.654  1.00  0.00           H
ATOM   1901  HG  LEU A 275     -34.645  73.064 -15.625  1.00  0.00           H
ATOM   1902 1HD1 LEU A 275     -32.816  73.538 -17.159  1.00  0.00           H
ATOM   1903 2HD1 LEU A 275     -34.126  74.872 -17.099  1.00  0.00           H
ATOM   1904 3HD1 LEU A 275     -34.079  73.700 -18.462  1.00  0.00           H
ATOM   1905 1HD2 LEU A 275     -36.405  74.473 -17.113  1.00  0.00           H
ATOM   1906 2HD2 LEU A 275     -36.919  72.899 -16.248  1.00  0.00           H
ATOM   1907 3HD2 LEU A 275     -36.459  73.035 -18.067  1.00  0.00           H
ATOM   1908  N   GLY A 276     -35.821  68.835 -18.071  1.00  0.00           N
ATOM   1909  CA  GLY A 276     -35.458  67.554 -18.689  1.00  0.00           C
ATOM   1910  C   GLY A 276     -34.032  67.412 -19.164  1.00  0.00           C
ATOM   1911  O   GLY A 276     -33.151  68.147 -18.752  1.00  0.00           O
ATOM   1912  HN  GLY A 276     -36.212  69.504 -18.697  1.00  0.00           H
ATOM   1913  HA1 GLY A 276     -36.081  67.529 -19.571  1.00  0.00           H
ATOM   1914  HA2 GLY A 276     -35.649  66.707 -18.045  1.00  0.00           H
ATOM   1915  N   SER A 277     -33.841  66.369 -19.943  1.00  0.00           N
ATOM   1916  CA  SER A 277     -32.547  66.005 -20.660  1.00  0.00           C
ATOM   1917  C   SER A 277     -31.326  65.729 -19.806  1.00  0.00           C
ATOM   1918  O   SER A 277     -30.184  65.683 -20.305  1.00  0.00           O
ATOM   1919  CB  SER A 277     -32.259  67.035 -21.701  1.00  0.00           C
ATOM   1920  OG  SER A 277     -33.305  66.935 -22.670  1.00  0.00           O
ATOM   1921  HN  SER A 277     -34.488  65.624 -20.089  1.00  0.00           H
ATOM   1922  HA  SER A 277     -32.794  65.060 -21.122  1.00  0.00           H
ATOM   1923  HB1 SER A 277     -31.316  66.895 -22.272  1.00  0.00           H
ATOM   1924  HB2 SER A 277     -32.227  68.038 -21.225  1.00  0.00           H
ATOM   1925  HG1 SER A 277     -34.113  67.189 -22.218  1.00  0.00           H
ATOM   1926  N   GLN A 278     -31.537  65.325 -18.508  1.00  0.00           N
ATOM   1927  CA  GLN A 278     -30.508  65.050 -17.531  1.00  0.00           C
ATOM   1928  C   GLN A 278     -29.620  63.930 -18.034  1.00  0.00           C
ATOM   1929  O   GLN A 278     -30.079  63.070 -18.772  1.00  0.00           O
ATOM   1930  CB  GLN A 278     -31.103  64.844 -16.085  1.00  0.00           C
ATOM   1931  CG  GLN A 278     -32.037  65.985 -15.495  1.00  0.00           C
ATOM   1932  CD  GLN A 278     -31.400  67.359 -15.524  1.00  0.00           C
ATOM   1933  NE2 GLN A 278     -32.049  68.487 -15.865  1.00  0.00           N
ATOM   1934  OE1 GLN A 278     -30.210  67.401 -15.106  1.00  0.00           O
ATOM   1935  HN  GLN A 278     -32.471  65.494 -18.203  1.00  0.00           H
ATOM   1936  HA  GLN A 278     -29.909  65.949 -17.507  1.00  0.00           H
ATOM   1937  HB1 GLN A 278     -30.204  64.798 -15.434  1.00  0.00           H
ATOM   1938  HB2 GLN A 278     -31.625  63.864 -16.053  1.00  0.00           H
ATOM   1939  HG1 GLN A 278     -32.289  65.773 -14.434  1.00  0.00           H
ATOM   1940  HG2 GLN A 278     -32.962  66.117 -16.096  1.00  0.00           H
ATOM   1941 1HE2 GLN A 278     -31.813  69.424 -15.608  1.00  0.00           H
ATOM   1942 2HE2 GLN A 278     -32.964  68.297 -16.222  1.00  0.00           H
ATOM   1943  N   ASN A 279     -28.337  64.089 -17.638  1.00  0.00           N
ATOM   1944  CA  ASN A 279     -27.328  63.076 -18.044  1.00  0.00           C
ATOM   1945  C   ASN A 279     -27.651  61.734 -17.394  1.00  0.00           C
ATOM   1946  O   ASN A 279     -28.345  61.630 -16.403  1.00  0.00           O
ATOM   1947  CB  ASN A 279     -25.894  63.554 -17.702  1.00  0.00           C
ATOM   1948  CG  ASN A 279     -25.607  64.991 -18.258  1.00  0.00           C
ATOM   1949  ND2 ASN A 279     -24.317  65.459 -17.997  1.00  0.00           N
ATOM   1950  OD1 ASN A 279     -26.277  65.687 -19.019  1.00  0.00           O
ATOM   1951  HN  ASN A 279     -28.211  64.814 -16.966  1.00  0.00           H
ATOM   1952  HA  ASN A 279     -27.416  62.970 -19.115  1.00  0.00           H
ATOM   1953  HB1 ASN A 279     -25.168  62.834 -18.138  1.00  0.00           H
ATOM   1954  HB2 ASN A 279     -25.792  63.543 -16.596  1.00  0.00           H
ATOM   1955 1HD2 ASN A 279     -23.930  66.144 -18.613  1.00  0.00           H
ATOM   1956 2HD2 ASN A 279     -23.731  64.963 -17.356  1.00  0.00           H
ATOM   1957  N   LYS A 280     -27.232  60.631 -18.053  1.00  0.00           N
ATOM   1958  CA  LYS A 280     -27.761  59.353 -17.805  1.00  0.00           C
ATOM   1959  C   LYS A 280     -26.696  58.357 -17.376  1.00  0.00           C
ATOM   1960  O   LYS A 280     -26.921  57.571 -16.509  1.00  0.00           O
ATOM   1961  CB  LYS A 280     -28.456  58.799 -19.133  1.00  0.00           C
ATOM   1962  CG  LYS A 280     -29.544  59.595 -19.822  1.00  0.00           C
ATOM   1963  CD  LYS A 280     -30.860  59.683 -19.117  1.00  0.00           C
ATOM   1964  CE  LYS A 280     -31.875  60.659 -19.715  1.00  0.00           C
ATOM   1965  NZ  LYS A 280     -32.534  60.272 -20.996  1.00  0.00           N
ATOM   1966  HN  LYS A 280     -26.540  60.710 -18.766  1.00  0.00           H
ATOM   1967  HA  LYS A 280     -28.365  59.443 -16.914  1.00  0.00           H
ATOM   1968  HB1 LYS A 280     -28.882  57.818 -18.830  1.00  0.00           H
ATOM   1969  HB2 LYS A 280     -27.670  58.702 -19.913  1.00  0.00           H
ATOM   1970  HG1 LYS A 280     -29.648  59.221 -20.863  1.00  0.00           H
ATOM   1971  HG2 LYS A 280     -29.216  60.655 -19.777  1.00  0.00           H
ATOM   1972  HD1 LYS A 280     -30.730  60.022 -18.067  1.00  0.00           H
ATOM   1973  HD2 LYS A 280     -31.358  58.690 -19.113  1.00  0.00           H
ATOM   1974  HE1 LYS A 280     -31.418  61.635 -19.988  1.00  0.00           H
ATOM   1975  HE2 LYS A 280     -32.716  60.819 -19.006  1.00  0.00           H
ATOM   1976  HZ1 LYS A 280     -33.156  60.991 -21.416  1.00  0.00           H
ATOM   1977  HZ2 LYS A 280     -33.262  59.551 -20.816  1.00  0.00           H
ATOM   1978  HZ3 LYS A 280     -31.844  60.065 -21.748  1.00  0.00           H
ATOM   1979  N   ALA A 281     -25.449  58.486 -17.921  1.00  0.00           N
ATOM   1980  CA  ALA A 281     -24.247  57.643 -17.553  1.00  0.00           C
ATOM   1981  C   ALA A 281     -23.924  57.532 -16.045  1.00  0.00           C
ATOM   1982  O   ALA A 281     -23.451  56.474 -15.540  1.00  0.00           O
ATOM   1983  CB  ALA A 281     -22.983  58.126 -18.193  1.00  0.00           C
ATOM   1984  HN  ALA A 281     -25.138  59.241 -18.495  1.00  0.00           H
ATOM   1985  HA  ALA A 281     -24.485  56.663 -17.940  1.00  0.00           H
ATOM   1986  HB1 ALA A 281     -22.116  57.438 -18.293  1.00  0.00           H
ATOM   1987  HB2 ALA A 281     -22.706  59.156 -17.882  1.00  0.00           H
ATOM   1988  HB3 ALA A 281     -23.210  58.318 -19.263  1.00  0.00           H
ATOM   1989  N   CYS A 282     -24.172  58.625 -15.187  1.00  0.00           N
ATOM   1990  CA  CYS A 282     -24.092  58.396 -13.737  1.00  0.00           C
ATOM   1991  C   CYS A 282     -25.190  57.455 -13.198  1.00  0.00           C
ATOM   1992  O   CYS A 282     -24.956  56.612 -12.346  1.00  0.00           O
ATOM   1993  CB  CYS A 282     -24.157  59.779 -12.924  1.00  0.00           C
ATOM   1994  SG  CYS A 282     -23.267  60.063 -11.387  1.00  0.00           S
ATOM   1995  HN  CYS A 282     -24.304  59.543 -15.552  1.00  0.00           H
ATOM   1996  HA  CYS A 282     -23.185  57.856 -13.506  1.00  0.00           H
ATOM   1997  HB1 CYS A 282     -25.223  60.035 -12.743  1.00  0.00           H
ATOM   1998  HB2 CYS A 282     -23.879  60.645 -13.562  1.00  0.00           H
ATOM   1999  N   THR A 283     -26.429  57.522 -13.721  1.00  0.00           N
ATOM   2000  CA  THR A 283     -27.363  56.502 -13.392  1.00  0.00           C
ATOM   2001  C   THR A 283     -27.036  55.096 -13.891  1.00  0.00           C
ATOM   2002  O   THR A 283     -27.300  54.075 -13.222  1.00  0.00           O
ATOM   2003  CB  THR A 283     -28.827  56.779 -13.761  1.00  0.00           C
ATOM   2004  CG2 THR A 283     -29.870  55.736 -13.367  1.00  0.00           C
ATOM   2005  OG1 THR A 283     -29.306  57.891 -12.961  1.00  0.00           O
ATOM   2006  HN  THR A 283     -26.655  58.202 -14.415  1.00  0.00           H
ATOM   2007  HA  THR A 283     -27.315  56.491 -12.313  1.00  0.00           H
ATOM   2008  HB  THR A 283     -28.938  57.039 -14.835  1.00  0.00           H
ATOM   2009  HG1 THR A 283     -28.634  58.572 -13.040  1.00  0.00           H
ATOM   2010 1HG2 THR A 283     -29.817  54.731 -13.838  1.00  0.00           H
ATOM   2011 2HG2 THR A 283     -30.798  56.229 -13.729  1.00  0.00           H
ATOM   2012 3HG2 THR A 283     -30.043  55.616 -12.276  1.00  0.00           H
ATOM   2013  N   VAL A 284     -26.511  54.969 -15.109  1.00  0.00           N
ATOM   2014  CA  VAL A 284     -26.052  53.729 -15.660  1.00  0.00           C
ATOM   2015  C   VAL A 284     -24.923  53.078 -14.846  1.00  0.00           C
ATOM   2016  O   VAL A 284     -25.003  51.847 -14.579  1.00  0.00           O
ATOM   2017  CB  VAL A 284     -25.515  53.933 -17.094  1.00  0.00           C
ATOM   2018  CG1 VAL A 284     -24.888  52.606 -17.583  1.00  0.00           C
ATOM   2019  CG2 VAL A 284     -26.760  54.372 -17.913  1.00  0.00           C
ATOM   2020  HN  VAL A 284     -26.480  55.664 -15.824  1.00  0.00           H
ATOM   2021  HA  VAL A 284     -26.934  53.106 -15.699  1.00  0.00           H
ATOM   2022  HB  VAL A 284     -24.780  54.765 -17.157  1.00  0.00           H
ATOM   2023 1HG1 VAL A 284     -25.643  51.807 -17.420  1.00  0.00           H
ATOM   2024 2HG1 VAL A 284     -23.965  52.277 -17.058  1.00  0.00           H
ATOM   2025 3HG1 VAL A 284     -24.543  52.659 -18.638  1.00  0.00           H
ATOM   2026 1HG2 VAL A 284     -27.597  53.649 -17.814  1.00  0.00           H
ATOM   2027 2HG2 VAL A 284     -26.455  54.368 -18.981  1.00  0.00           H
ATOM   2028 3HG2 VAL A 284     -27.124  55.390 -17.655  1.00  0.00           H
ATOM   2029  N   LEU A 285     -23.874  53.849 -14.451  1.00  0.00           N
ATOM   2030  CA  LEU A 285     -22.925  53.256 -13.513  1.00  0.00           C
ATOM   2031  C   LEU A 285     -23.447  52.948 -12.133  1.00  0.00           C
ATOM   2032  O   LEU A 285     -23.226  51.845 -11.584  1.00  0.00           O
ATOM   2033  CB  LEU A 285     -21.705  54.188 -13.367  1.00  0.00           C
ATOM   2034  CG  LEU A 285     -20.470  53.566 -12.611  1.00  0.00           C
ATOM   2035  CD1 LEU A 285     -19.826  52.274 -13.157  1.00  0.00           C
ATOM   2036  CD2 LEU A 285     -19.413  54.662 -12.372  1.00  0.00           C
ATOM   2037  HN  LEU A 285     -23.693  54.814 -14.627  1.00  0.00           H
ATOM   2038  HA  LEU A 285     -22.436  52.363 -13.878  1.00  0.00           H
ATOM   2039  HB1 LEU A 285     -21.919  55.158 -12.869  1.00  0.00           H
ATOM   2040  HB2 LEU A 285     -21.272  54.350 -14.377  1.00  0.00           H
ATOM   2041  HG  LEU A 285     -20.806  53.310 -11.584  1.00  0.00           H
ATOM   2042 1HD1 LEU A 285     -18.968  52.030 -12.495  1.00  0.00           H
ATOM   2043 2HD1 LEU A 285     -19.458  52.522 -14.175  1.00  0.00           H
ATOM   2044 3HD1 LEU A 285     -20.602  51.480 -13.189  1.00  0.00           H
ATOM   2045 1HD2 LEU A 285     -19.151  55.139 -13.341  1.00  0.00           H
ATOM   2046 2HD2 LEU A 285     -18.514  54.270 -11.850  1.00  0.00           H
ATOM   2047 3HD2 LEU A 285     -19.948  55.432 -11.778  1.00  0.00           H
ATOM   2048  N   PHE A 286     -24.209  53.863 -11.504  1.00  0.00           N
ATOM   2049  CA  PHE A 286     -24.809  53.572 -10.172  1.00  0.00           C
ATOM   2050  C   PHE A 286     -25.731  52.393 -10.153  1.00  0.00           C
ATOM   2051  O   PHE A 286     -25.597  51.617  -9.224  1.00  0.00           O
ATOM   2052  CB  PHE A 286     -25.519  54.896  -9.586  1.00  0.00           C
ATOM   2053  CG  PHE A 286     -26.237  54.479  -8.247  1.00  0.00           C
ATOM   2054  CD1 PHE A 286     -25.446  53.907  -7.217  1.00  0.00           C
ATOM   2055  CD2 PHE A 286     -27.605  54.700  -7.911  1.00  0.00           C
ATOM   2056  CE1 PHE A 286     -25.940  53.501  -6.024  1.00  0.00           C
ATOM   2057  CE2 PHE A 286     -28.146  54.131  -6.749  1.00  0.00           C
ATOM   2058  CZ  PHE A 286     -27.319  53.547  -5.761  1.00  0.00           C
ATOM   2059  HN  PHE A 286     -24.422  54.743 -11.923  1.00  0.00           H
ATOM   2060  HA  PHE A 286     -24.017  53.357  -9.470  1.00  0.00           H
ATOM   2061  HB1 PHE A 286     -26.234  55.284 -10.343  1.00  0.00           H
ATOM   2062  HB2 PHE A 286     -24.816  55.728  -9.371  1.00  0.00           H
ATOM   2063  HD1 PHE A 286     -24.428  53.657  -7.477  1.00  0.00           H
ATOM   2064  HD2 PHE A 286     -28.264  55.284  -8.537  1.00  0.00           H
ATOM   2065  HE1 PHE A 286     -25.293  52.937  -5.370  1.00  0.00           H
ATOM   2066  HE2 PHE A 286     -29.180  54.155  -6.441  1.00  0.00           H
ATOM   2067  HZ  PHE A 286     -27.776  53.397  -4.794  1.00  0.00           H
ATOM   2068  N   MET A 287     -26.590  52.220 -11.151  1.00  0.00           N
ATOM   2069  CA  MET A 287     -27.514  51.090 -11.197  1.00  0.00           C
ATOM   2070  C   MET A 287     -26.825  49.743 -11.408  1.00  0.00           C
ATOM   2071  O   MET A 287     -27.232  48.760 -10.780  1.00  0.00           O
ATOM   2072  CB  MET A 287     -28.643  51.422 -12.220  1.00  0.00           C
ATOM   2073  CG  MET A 287     -29.541  52.531 -11.800  1.00  0.00           C
ATOM   2074  SD  MET A 287     -30.375  52.233 -10.197  1.00  0.00           S
ATOM   2075  CE  MET A 287     -30.845  53.990 -10.109  1.00  0.00           C
ATOM   2076  HN  MET A 287     -26.615  52.998 -11.774  1.00  0.00           H
ATOM   2077  HA  MET A 287     -28.002  50.963 -10.242  1.00  0.00           H
ATOM   2078  HB1 MET A 287     -29.311  50.556 -12.416  1.00  0.00           H
ATOM   2079  HB2 MET A 287     -28.198  51.701 -13.198  1.00  0.00           H
ATOM   2080  HG1 MET A 287     -30.309  52.750 -12.573  1.00  0.00           H
ATOM   2081  HG2 MET A 287     -28.891  53.413 -11.619  1.00  0.00           H
ATOM   2082  HE1 MET A 287     -31.469  54.182  -9.210  1.00  0.00           H
ATOM   2083  HE2 MET A 287     -31.555  54.280 -10.913  1.00  0.00           H
ATOM   2084  HE3 MET A 287     -30.102  54.813 -10.186  1.00  0.00           H
ATOM   2085  N   LEU A 288     -25.758  49.651 -12.206  1.00  0.00           N
ATOM   2086  CA  LEU A 288     -24.970  48.443 -12.286  1.00  0.00           C
ATOM   2087  C   LEU A 288     -24.198  47.968 -11.054  1.00  0.00           C
ATOM   2088  O   LEU A 288     -24.268  46.855 -10.519  1.00  0.00           O
ATOM   2089  CB  LEU A 288     -24.016  48.613 -13.505  1.00  0.00           C
ATOM   2090  CG  LEU A 288     -22.992  47.439 -13.725  1.00  0.00           C
ATOM   2091  CD1 LEU A 288     -23.688  46.028 -13.840  1.00  0.00           C
ATOM   2092  CD2 LEU A 288     -22.205  47.636 -15.060  1.00  0.00           C
ATOM   2093  HN  LEU A 288     -25.508  50.419 -12.789  1.00  0.00           H
ATOM   2094  HA  LEU A 288     -25.662  47.631 -12.458  1.00  0.00           H
ATOM   2095  HB1 LEU A 288     -23.426  49.492 -13.168  1.00  0.00           H
ATOM   2096  HB2 LEU A 288     -24.573  48.868 -14.432  1.00  0.00           H
ATOM   2097  HG  LEU A 288     -22.270  47.464 -12.881  1.00  0.00           H
ATOM   2098 1HD1 LEU A 288     -22.946  45.242 -14.099  1.00  0.00           H
ATOM   2099 2HD1 LEU A 288     -24.486  46.098 -14.609  1.00  0.00           H
ATOM   2100 3HD1 LEU A 288     -24.193  45.748 -12.891  1.00  0.00           H
ATOM   2101 1HD2 LEU A 288     -21.824  48.678 -15.103  1.00  0.00           H
ATOM   2102 2HD2 LEU A 288     -22.971  47.449 -15.843  1.00  0.00           H
ATOM   2103 3HD2 LEU A 288     -21.408  46.863 -15.056  1.00  0.00           H
ATOM   2104  N   LEU A 289     -23.410  48.918 -10.432  1.00  0.00           N
ATOM   2105  CA  LEU A 289     -22.641  48.648  -9.174  1.00  0.00           C
ATOM   2106  C   LEU A 289     -23.640  48.340  -8.030  1.00  0.00           C
ATOM   2107  O   LEU A 289     -23.406  47.407  -7.212  1.00  0.00           O
ATOM   2108  CB  LEU A 289     -21.840  49.881  -8.746  1.00  0.00           C
ATOM   2109  CG  LEU A 289     -20.758  50.364  -9.703  1.00  0.00           C
ATOM   2110  CD1 LEU A 289     -20.306  51.813  -9.289  1.00  0.00           C
ATOM   2111  CD2 LEU A 289     -19.503  49.534  -9.721  1.00  0.00           C
ATOM   2112  HN  LEU A 289     -23.310  49.843 -10.790  1.00  0.00           H
ATOM   2113  HA  LEU A 289     -21.960  47.871  -9.489  1.00  0.00           H
ATOM   2114  HB1 LEU A 289     -21.419  49.691  -7.735  1.00  0.00           H
ATOM   2115  HB2 LEU A 289     -22.543  50.713  -8.521  1.00  0.00           H
ATOM   2116  HG  LEU A 289     -21.226  50.467 -10.705  1.00  0.00           H
ATOM   2117 1HD1 LEU A 289     -21.193  52.474  -9.185  1.00  0.00           H
ATOM   2118 2HD1 LEU A 289     -19.633  52.340  -9.997  1.00  0.00           H
ATOM   2119 3HD1 LEU A 289     -19.827  51.750  -8.289  1.00  0.00           H
ATOM   2120 1HD2 LEU A 289     -18.888  49.643 -10.639  1.00  0.00           H
ATOM   2121 2HD2 LEU A 289     -19.654  48.437  -9.634  1.00  0.00           H
ATOM   2122 3HD2 LEU A 289     -18.826  49.748  -8.867  1.00  0.00           H
ATOM   2123  N   TYR A 290     -24.804  49.080  -7.836  1.00  0.00           N
ATOM   2124  CA  TYR A 290     -25.916  48.718  -6.956  1.00  0.00           C
ATOM   2125  C   TYR A 290     -26.666  47.369  -7.064  1.00  0.00           C
ATOM   2126  O   TYR A 290     -26.792  46.575  -6.119  1.00  0.00           O
ATOM   2127  CB  TYR A 290     -26.955  49.887  -6.989  1.00  0.00           C
ATOM   2128  CG  TYR A 290     -28.106  49.721  -6.007  1.00  0.00           C
ATOM   2129  CD1 TYR A 290     -29.372  49.300  -6.456  1.00  0.00           C
ATOM   2130  CD2 TYR A 290     -27.854  49.784  -4.588  1.00  0.00           C
ATOM   2131  CE1 TYR A 290     -30.329  48.785  -5.582  1.00  0.00           C
ATOM   2132  CE2 TYR A 290     -28.913  49.366  -3.707  1.00  0.00           C
ATOM   2133  CZ  TYR A 290     -30.137  48.867  -4.210  1.00  0.00           C
ATOM   2134  OH  TYR A 290     -31.191  48.599  -3.285  1.00  0.00           O
ATOM   2135  HN  TYR A 290     -24.950  49.902  -8.380  1.00  0.00           H
ATOM   2136  HA  TYR A 290     -25.639  48.766  -5.913  1.00  0.00           H
ATOM   2137  HB1 TYR A 290     -27.361  50.004  -8.017  1.00  0.00           H
ATOM   2138  HB2 TYR A 290     -26.453  50.876  -6.918  1.00  0.00           H
ATOM   2139  HD1 TYR A 290     -29.528  49.186  -7.519  1.00  0.00           H
ATOM   2140  HD2 TYR A 290     -26.888  50.049  -4.184  1.00  0.00           H
ATOM   2141  HE1 TYR A 290     -31.315  48.491  -5.910  1.00  0.00           H
ATOM   2142  HE2 TYR A 290     -28.789  49.492  -2.642  1.00  0.00           H
ATOM   2143  HH  TYR A 290     -30.953  48.855  -2.390  1.00  0.00           H
ATOM   2144  N   PHE A 291     -27.056  47.030  -8.332  1.00  0.00           N
ATOM   2145  CA  PHE A 291     -27.452  45.699  -8.618  1.00  0.00           C
ATOM   2146  C   PHE A 291     -26.458  44.658  -8.304  1.00  0.00           C
ATOM   2147  O   PHE A 291     -26.767  43.638  -7.644  1.00  0.00           O
ATOM   2148  CB  PHE A 291     -28.148  45.500 -10.076  1.00  0.00           C
ATOM   2149  CG  PHE A 291     -28.101  44.100 -10.635  1.00  0.00           C
ATOM   2150  CD1 PHE A 291     -26.982  43.650 -11.404  1.00  0.00           C
ATOM   2151  CD2 PHE A 291     -29.090  43.113 -10.313  1.00  0.00           C
ATOM   2152  CE1 PHE A 291     -26.890  42.354 -11.945  1.00  0.00           C
ATOM   2153  CE2 PHE A 291     -29.046  41.865 -10.841  1.00  0.00           C
ATOM   2154  CZ  PHE A 291     -27.913  41.464 -11.598  1.00  0.00           C
ATOM   2155  HN  PHE A 291     -26.946  47.714  -9.051  1.00  0.00           H
ATOM   2156  HA  PHE A 291     -28.223  45.483  -7.894  1.00  0.00           H
ATOM   2157  HB1 PHE A 291     -27.586  46.174 -10.757  1.00  0.00           H
ATOM   2158  HB2 PHE A 291     -29.210  45.822 -10.026  1.00  0.00           H
ATOM   2159  HD1 PHE A 291     -26.162  44.354 -11.415  1.00  0.00           H
ATOM   2160  HD2 PHE A 291     -29.947  43.439  -9.743  1.00  0.00           H
ATOM   2161  HE1 PHE A 291     -25.993  42.024 -12.447  1.00  0.00           H
ATOM   2162  HE2 PHE A 291     -29.710  41.110 -10.447  1.00  0.00           H
ATOM   2163  HZ  PHE A 291     -27.839  40.402 -11.777  1.00  0.00           H
ATOM   2164  N   PHE A 292     -25.209  44.933  -8.632  1.00  0.00           N
ATOM   2165  CA  PHE A 292     -23.968  44.083  -8.371  1.00  0.00           C
ATOM   2166  C   PHE A 292     -23.808  43.869  -6.842  1.00  0.00           C
ATOM   2167  O   PHE A 292     -23.444  42.772  -6.438  1.00  0.00           O
ATOM   2168  CB  PHE A 292     -22.678  44.650  -9.028  1.00  0.00           C
ATOM   2169  CG  PHE A 292     -21.429  43.951  -8.602  1.00  0.00           C
ATOM   2170  CD1 PHE A 292     -21.071  42.619  -8.972  1.00  0.00           C
ATOM   2171  CD2 PHE A 292     -20.578  44.708  -7.842  1.00  0.00           C
ATOM   2172  CE1 PHE A 292     -19.751  42.233  -8.802  1.00  0.00           C
ATOM   2173  CE2 PHE A 292     -19.249  44.256  -7.662  1.00  0.00           C
ATOM   2174  CZ  PHE A 292     -18.841  42.959  -8.082  1.00  0.00           C
ATOM   2175  HN  PHE A 292     -25.013  45.806  -9.071  1.00  0.00           H
ATOM   2176  HA  PHE A 292     -24.126  43.142  -8.876  1.00  0.00           H
ATOM   2177  HB1 PHE A 292     -22.591  45.726  -8.764  1.00  0.00           H
ATOM   2178  HB2 PHE A 292     -22.823  44.447 -10.111  1.00  0.00           H
ATOM   2179  HD1 PHE A 292     -21.671  41.936  -9.555  1.00  0.00           H
ATOM   2180  HD2 PHE A 292     -20.790  45.744  -7.622  1.00  0.00           H
ATOM   2181  HE1 PHE A 292     -19.500  41.270  -9.220  1.00  0.00           H
ATOM   2182  HE2 PHE A 292     -18.492  44.899  -7.238  1.00  0.00           H
ATOM   2183  HZ  PHE A 292     -17.866  42.633  -7.749  1.00  0.00           H
ATOM   2184  N   THR A 293     -24.042  44.873  -5.965  1.00  0.00           N
ATOM   2185  CA  THR A 293     -23.875  44.690  -4.535  1.00  0.00           C
ATOM   2186  C   THR A 293     -25.060  44.018  -3.982  1.00  0.00           C
ATOM   2187  O   THR A 293     -24.942  43.055  -3.181  1.00  0.00           O
ATOM   2188  CB  THR A 293     -23.435  45.984  -3.796  1.00  0.00           C
ATOM   2189  CG2 THR A 293     -23.031  45.694  -2.351  1.00  0.00           C
ATOM   2190  OG1 THR A 293     -22.341  46.521  -4.430  1.00  0.00           O
ATOM   2191  HN  THR A 293     -24.225  45.801  -6.282  1.00  0.00           H
ATOM   2192  HA  THR A 293     -23.054  44.026  -4.315  1.00  0.00           H
ATOM   2193  HB  THR A 293     -24.271  46.717  -3.787  1.00  0.00           H
ATOM   2194  HG1 THR A 293     -22.697  46.613  -5.316  1.00  0.00           H
ATOM   2195 1HG2 THR A 293     -22.586  46.641  -1.979  1.00  0.00           H
ATOM   2196 2HG2 THR A 293     -22.250  44.906  -2.294  1.00  0.00           H
ATOM   2197 3HG2 THR A 293     -23.917  45.527  -1.702  1.00  0.00           H
ATOM   2198  N   MET A 294     -26.303  44.282  -4.396  1.00  0.00           N
ATOM   2199  CA  MET A 294     -27.388  43.498  -3.999  1.00  0.00           C
ATOM   2200  C   MET A 294     -27.362  42.045  -4.533  1.00  0.00           C
ATOM   2201  O   MET A 294     -27.723  41.081  -3.911  1.00  0.00           O
ATOM   2202  CB  MET A 294     -28.699  44.232  -4.280  1.00  0.00           C
ATOM   2203  CG  MET A 294     -28.912  45.419  -3.321  1.00  0.00           C
ATOM   2204  SD  MET A 294     -28.831  44.930  -1.577  1.00  0.00           S
ATOM   2205  CE  MET A 294     -27.883  46.442  -0.977  1.00  0.00           C
ATOM   2206  HN  MET A 294     -26.498  45.018  -5.039  1.00  0.00           H
ATOM   2207  HA  MET A 294     -27.364  43.407  -2.923  1.00  0.00           H
ATOM   2208  HB1 MET A 294     -29.508  43.506  -4.052  1.00  0.00           H
ATOM   2209  HB2 MET A 294     -28.819  44.602  -5.322  1.00  0.00           H
ATOM   2210  HG1 MET A 294     -29.895  45.866  -3.582  1.00  0.00           H
ATOM   2211  HG2 MET A 294     -28.165  46.216  -3.524  1.00  0.00           H
ATOM   2212  HE1 MET A 294     -26.806  46.246  -1.168  1.00  0.00           H
ATOM   2213  HE2 MET A 294     -28.023  46.604   0.113  1.00  0.00           H
ATOM   2214  HE3 MET A 294     -28.078  47.402  -1.503  1.00  0.00           H
ATOM   2215  N   ALA A 295     -26.895  41.822  -5.794  1.00  0.00           N
ATOM   2216  CA  ALA A 295     -26.595  40.546  -6.372  1.00  0.00           C
ATOM   2217  C   ALA A 295     -25.556  39.714  -5.545  1.00  0.00           C
ATOM   2218  O   ALA A 295     -25.777  38.600  -5.118  1.00  0.00           O
ATOM   2219  CB  ALA A 295     -26.191  40.679  -7.868  1.00  0.00           C
ATOM   2220  HN  ALA A 295     -26.841  42.602  -6.410  1.00  0.00           H
ATOM   2221  HA  ALA A 295     -27.485  39.937  -6.332  1.00  0.00           H
ATOM   2222  HB1 ALA A 295     -26.065  39.710  -8.397  1.00  0.00           H
ATOM   2223  HB2 ALA A 295     -25.155  41.075  -7.948  1.00  0.00           H
ATOM   2224  HB3 ALA A 295     -26.931  41.236  -8.482  1.00  0.00           H
ATOM   2225  N   GLY A 296     -24.422  40.312  -5.085  1.00  0.00           N
ATOM   2226  CA  GLY A 296     -23.416  39.632  -4.275  1.00  0.00           C
ATOM   2227  C   GLY A 296     -23.921  39.276  -2.906  1.00  0.00           C
ATOM   2228  O   GLY A 296     -23.526  38.228  -2.428  1.00  0.00           O
ATOM   2229  HN  GLY A 296     -24.190  41.222  -5.420  1.00  0.00           H
ATOM   2230  HA1 GLY A 296     -22.626  40.339  -4.065  1.00  0.00           H
ATOM   2231  HA2 GLY A 296     -23.039  38.742  -4.758  1.00  0.00           H
ATOM   2232  N   THR A 297     -24.825  40.151  -2.345  1.00  0.00           N
ATOM   2233  CA  THR A 297     -25.582  39.825  -1.140  1.00  0.00           C
ATOM   2234  C   THR A 297     -26.460  38.607  -1.287  1.00  0.00           C
ATOM   2235  O   THR A 297     -26.473  37.808  -0.344  1.00  0.00           O
ATOM   2236  CB  THR A 297     -26.331  41.013  -0.646  1.00  0.00           C
ATOM   2237  CG2 THR A 297     -26.883  40.683   0.710  1.00  0.00           C
ATOM   2238  OG1 THR A 297     -25.562  42.205  -0.594  1.00  0.00           O
ATOM   2239  HN  THR A 297     -25.046  40.990  -2.836  1.00  0.00           H
ATOM   2240  HA  THR A 297     -24.829  39.560  -0.413  1.00  0.00           H
ATOM   2241  HB  THR A 297     -27.214  41.243  -1.281  1.00  0.00           H
ATOM   2242  HG1 THR A 297     -25.296  42.283  -1.512  1.00  0.00           H
ATOM   2243 1HG2 THR A 297     -27.631  39.862   0.712  1.00  0.00           H
ATOM   2244 2HG2 THR A 297     -27.283  41.633   1.126  1.00  0.00           H
ATOM   2245 3HG2 THR A 297     -26.093  40.279   1.380  1.00  0.00           H
ATOM   2246  N   VAL A 298     -27.281  38.499  -2.364  1.00  0.00           N
ATOM   2247  CA  VAL A 298     -28.326  37.502  -2.468  1.00  0.00           C
ATOM   2248  C   VAL A 298     -27.778  36.191  -2.905  1.00  0.00           C
ATOM   2249  O   VAL A 298     -28.263  35.120  -2.528  1.00  0.00           O
ATOM   2250  CB  VAL A 298     -29.486  37.917  -3.364  1.00  0.00           C
ATOM   2251  CG1 VAL A 298     -30.498  36.793  -3.523  1.00  0.00           C
ATOM   2252  CG2 VAL A 298     -30.198  39.086  -2.681  1.00  0.00           C
ATOM   2253  HN  VAL A 298     -27.239  39.110  -3.150  1.00  0.00           H
ATOM   2254  HA  VAL A 298     -28.718  37.356  -1.472  1.00  0.00           H
ATOM   2255  HB  VAL A 298     -29.057  38.246  -4.335  1.00  0.00           H
ATOM   2256 1HG1 VAL A 298     -31.288  37.017  -4.271  1.00  0.00           H
ATOM   2257 2HG1 VAL A 298     -31.018  36.498  -2.587  1.00  0.00           H
ATOM   2258 3HG1 VAL A 298     -30.038  35.864  -3.922  1.00  0.00           H
ATOM   2259 1HG2 VAL A 298     -29.620  40.032  -2.759  1.00  0.00           H
ATOM   2260 2HG2 VAL A 298     -30.446  38.907  -1.614  1.00  0.00           H
ATOM   2261 3HG2 VAL A 298     -31.179  39.143  -3.198  1.00  0.00           H
ATOM   2262  N   TRP A 299     -26.617  36.224  -3.605  1.00  0.00           N
ATOM   2263  CA  TRP A 299     -25.819  35.106  -3.980  1.00  0.00           C
ATOM   2264  C   TRP A 299     -25.312  34.323  -2.777  1.00  0.00           C
ATOM   2265  O   TRP A 299     -25.339  33.118  -2.806  1.00  0.00           O
ATOM   2266  CB  TRP A 299     -24.621  35.321  -4.976  1.00  0.00           C
ATOM   2267  CG  TRP A 299     -25.024  35.451  -6.437  1.00  0.00           C
ATOM   2268  CD1 TRP A 299     -24.716  36.589  -7.168  1.00  0.00           C
ATOM   2269  CD2 TRP A 299     -26.055  34.718  -7.196  1.00  0.00           C
ATOM   2270  CE2 TRP A 299     -26.216  35.430  -8.403  1.00  0.00           C
ATOM   2271  CE3 TRP A 299     -26.773  33.572  -7.021  1.00  0.00           C
ATOM   2272  NE1 TRP A 299     -25.437  36.566  -8.307  1.00  0.00           N
ATOM   2273  CZ2 TRP A 299     -27.149  35.097  -9.349  1.00  0.00           C
ATOM   2274  CZ3 TRP A 299     -27.781  33.252  -7.853  1.00  0.00           C
ATOM   2275  CH2 TRP A 299     -27.954  33.960  -9.064  1.00  0.00           C
ATOM   2276  HN  TRP A 299     -26.267  37.053  -4.032  1.00  0.00           H
ATOM   2277  HA  TRP A 299     -26.471  34.444  -4.532  1.00  0.00           H
ATOM   2278  HB1 TRP A 299     -23.765  34.620  -5.072  1.00  0.00           H
ATOM   2279  HB2 TRP A 299     -24.177  36.251  -4.560  1.00  0.00           H
ATOM   2280  HD1 TRP A 299     -24.003  37.319  -6.814  1.00  0.00           H
ATOM   2281  HE1 TRP A 299     -25.521  37.358  -8.870  1.00  0.00           H
ATOM   2282  HE3 TRP A 299     -26.507  32.982  -6.156  1.00  0.00           H
ATOM   2283  HZ2 TRP A 299     -27.209  35.580 -10.314  1.00  0.00           H
ATOM   2284  HZ3 TRP A 299     -28.384  32.389  -7.611  1.00  0.00           H
ATOM   2285  HH2 TRP A 299     -28.757  33.662  -9.721  1.00  0.00           H
ATOM   2286  N   TRP A 300     -25.029  35.022  -1.666  1.00  0.00           N
ATOM   2287  CA  TRP A 300     -24.711  34.365  -0.416  1.00  0.00           C
ATOM   2288  C   TRP A 300     -25.965  33.767   0.282  1.00  0.00           C
ATOM   2289  O   TRP A 300     -25.903  32.716   0.890  1.00  0.00           O
ATOM   2290  CB  TRP A 300     -23.726  35.212   0.406  1.00  0.00           C
ATOM   2291  CG  TRP A 300     -23.289  34.542   1.674  1.00  0.00           C
ATOM   2292  CD1 TRP A 300     -22.204  33.693   1.834  1.00  0.00           C
ATOM   2293  CD2 TRP A 300     -23.873  34.676   2.995  1.00  0.00           C
ATOM   2294  CE2 TRP A 300     -22.967  33.975   3.900  1.00  0.00           C
ATOM   2295  CE3 TRP A 300     -24.978  35.273   3.490  1.00  0.00           C
ATOM   2296  NE1 TRP A 300     -22.020  33.347   3.172  1.00  0.00           N
ATOM   2297  CZ2 TRP A 300     -23.254  33.884   5.251  1.00  0.00           C
ATOM   2298  CZ3 TRP A 300     -25.207  35.245   4.857  1.00  0.00           C
ATOM   2299  CH2 TRP A 300     -24.322  34.661   5.728  1.00  0.00           C
ATOM   2300  HN  TRP A 300     -25.215  36.001  -1.626  1.00  0.00           H
ATOM   2301  HA  TRP A 300     -24.266  33.402  -0.620  1.00  0.00           H
ATOM   2302  HB1 TRP A 300     -24.181  36.206   0.599  1.00  0.00           H
ATOM   2303  HB2 TRP A 300     -22.806  35.359  -0.200  1.00  0.00           H
ATOM   2304  HD1 TRP A 300     -21.567  33.412   1.008  1.00  0.00           H
ATOM   2305  HE1 TRP A 300     -21.376  32.704   3.525  1.00  0.00           H
ATOM   2306  HE3 TRP A 300     -25.693  35.797   2.873  1.00  0.00           H
ATOM   2307  HZ2 TRP A 300     -22.745  33.247   5.960  1.00  0.00           H
ATOM   2308  HZ3 TRP A 300     -26.160  35.585   5.234  1.00  0.00           H
ATOM   2309  HH2 TRP A 300     -24.598  34.735   6.769  1.00  0.00           H
ATOM   2310  N   VAL A 301     -27.119  34.460   0.184  1.00  0.00           N
ATOM   2311  CA  VAL A 301     -28.356  33.782   0.661  1.00  0.00           C
ATOM   2312  C   VAL A 301     -28.625  32.498  -0.111  1.00  0.00           C
ATOM   2313  O   VAL A 301     -28.863  31.423   0.424  1.00  0.00           O
ATOM   2314  CB  VAL A 301     -29.662  34.650   0.618  1.00  0.00           C
ATOM   2315  CG1 VAL A 301     -30.907  33.917   1.162  1.00  0.00           C
ATOM   2316  CG2 VAL A 301     -29.278  35.958   1.408  1.00  0.00           C
ATOM   2317  HN  VAL A 301     -27.204  35.358  -0.242  1.00  0.00           H
ATOM   2318  HA  VAL A 301     -28.219  33.589   1.715  1.00  0.00           H
ATOM   2319  HB  VAL A 301     -29.985  34.867  -0.423  1.00  0.00           H
ATOM   2320 1HG1 VAL A 301     -31.034  32.991   0.563  1.00  0.00           H
ATOM   2321 2HG1 VAL A 301     -31.753  34.626   1.044  1.00  0.00           H
ATOM   2322 3HG1 VAL A 301     -30.903  33.619   2.233  1.00  0.00           H
ATOM   2323 1HG2 VAL A 301     -28.536  36.606   0.895  1.00  0.00           H
ATOM   2324 2HG2 VAL A 301     -28.846  35.810   2.420  1.00  0.00           H
ATOM   2325 3HG2 VAL A 301     -30.192  36.581   1.516  1.00  0.00           H
ATOM   2326  N   ILE A 302     -28.495  32.530  -1.438  1.00  0.00           N
ATOM   2327  CA  ILE A 302     -28.575  31.406  -2.313  1.00  0.00           C
ATOM   2328  C   ILE A 302     -27.595  30.294  -1.950  1.00  0.00           C
ATOM   2329  O   ILE A 302     -28.050  29.129  -1.978  1.00  0.00           O
ATOM   2330  CB  ILE A 302     -28.336  31.808  -3.782  1.00  0.00           C
ATOM   2331  CG1 ILE A 302     -29.552  32.515  -4.397  1.00  0.00           C
ATOM   2332  CG2 ILE A 302     -28.024  30.582  -4.668  1.00  0.00           C
ATOM   2333  CD  ILE A 302     -30.886  31.742  -4.428  1.00  0.00           C
ATOM   2334  HN  ILE A 302     -28.289  33.420  -1.836  1.00  0.00           H
ATOM   2335  HA  ILE A 302     -29.560  31.029  -2.082  1.00  0.00           H
ATOM   2336  HB  ILE A 302     -27.425  32.433  -3.897  1.00  0.00           H
ATOM   2337 1HG1 ILE A 302     -29.406  32.879  -5.436  1.00  0.00           H
ATOM   2338 2HG1 ILE A 302     -29.736  33.423  -3.786  1.00  0.00           H
ATOM   2339 1HG2 ILE A 302     -28.133  30.936  -5.715  1.00  0.00           H
ATOM   2340 2HG2 ILE A 302     -28.837  29.838  -4.523  1.00  0.00           H
ATOM   2341 3HG2 ILE A 302     -27.046  30.085  -4.494  1.00  0.00           H
ATOM   2342  HD1 ILE A 302     -31.175  31.260  -3.469  1.00  0.00           H
ATOM   2343  HD2 ILE A 302     -30.809  30.947  -5.201  1.00  0.00           H
ATOM   2344  HD3 ILE A 302     -31.726  32.415  -4.702  1.00  0.00           H
ATOM   2345  N   LEU A 303     -26.346  30.625  -1.641  1.00  0.00           N
ATOM   2346  CA  LEU A 303     -25.391  29.636  -1.127  1.00  0.00           C
ATOM   2347  C   LEU A 303     -25.803  28.918   0.121  1.00  0.00           C
ATOM   2348  O   LEU A 303     -25.739  27.687   0.173  1.00  0.00           O
ATOM   2349  CB  LEU A 303     -23.862  30.109  -0.904  1.00  0.00           C
ATOM   2350  CG  LEU A 303     -23.104  30.708  -2.112  1.00  0.00           C
ATOM   2351  CD1 LEU A 303     -21.832  31.483  -1.737  1.00  0.00           C
ATOM   2352  CD2 LEU A 303     -22.864  29.609  -3.108  1.00  0.00           C
ATOM   2353  HN  LEU A 303     -26.006  31.562  -1.619  1.00  0.00           H
ATOM   2354  HA  LEU A 303     -25.339  28.809  -1.819  1.00  0.00           H
ATOM   2355  HB1 LEU A 303     -23.193  29.240  -0.727  1.00  0.00           H
ATOM   2356  HB2 LEU A 303     -23.793  30.777  -0.020  1.00  0.00           H
ATOM   2357  HG  LEU A 303     -23.786  31.484  -2.522  1.00  0.00           H
ATOM   2358 1HD1 LEU A 303     -22.056  32.339  -1.065  1.00  0.00           H
ATOM   2359 2HD1 LEU A 303     -21.348  32.000  -2.593  1.00  0.00           H
ATOM   2360 3HD1 LEU A 303     -21.051  30.758  -1.422  1.00  0.00           H
ATOM   2361 1HD2 LEU A 303     -23.750  29.051  -3.479  1.00  0.00           H
ATOM   2362 2HD2 LEU A 303     -22.148  28.927  -2.602  1.00  0.00           H
ATOM   2363 3HD2 LEU A 303     -22.332  29.916  -4.034  1.00  0.00           H
ATOM   2364  N   THR A 304     -26.132  29.712   1.111  1.00  0.00           N
ATOM   2365  CA  THR A 304     -26.612  29.240   2.440  1.00  0.00           C
ATOM   2366  C   THR A 304     -27.869  28.432   2.421  1.00  0.00           C
ATOM   2367  O   THR A 304     -27.883  27.407   3.107  1.00  0.00           O
ATOM   2368  CB  THR A 304     -26.614  30.336   3.506  1.00  0.00           C
ATOM   2369  CG2 THR A 304     -25.183  30.857   3.752  1.00  0.00           C
ATOM   2370  OG1 THR A 304     -27.219  31.534   3.082  1.00  0.00           O
ATOM   2371  HN  THR A 304     -26.251  30.685   0.931  1.00  0.00           H
ATOM   2372  HA  THR A 304     -25.860  28.515   2.717  1.00  0.00           H
ATOM   2373  HB  THR A 304     -27.048  29.942   4.450  1.00  0.00           H
ATOM   2374  HG1 THR A 304     -26.588  31.845   2.430  1.00  0.00           H
ATOM   2375 1HG2 THR A 304     -25.098  31.660   4.516  1.00  0.00           H
ATOM   2376 2HG2 THR A 304     -24.711  31.109   2.780  1.00  0.00           H
ATOM   2377 3HG2 THR A 304     -24.506  30.047   4.102  1.00  0.00           H
ATOM   2378  N   ILE A 305     -28.857  28.795   1.639  1.00  0.00           N
ATOM   2379  CA  ILE A 305     -29.967  27.884   1.447  1.00  0.00           C
ATOM   2380  C   ILE A 305     -29.597  26.521   0.844  1.00  0.00           C
ATOM   2381  O   ILE A 305     -29.957  25.510   1.370  1.00  0.00           O
ATOM   2382  CB  ILE A 305     -31.048  28.443   0.475  1.00  0.00           C
ATOM   2383  CG1 ILE A 305     -31.804  29.800   0.841  1.00  0.00           C
ATOM   2384  CG2 ILE A 305     -32.213  27.442   0.353  1.00  0.00           C
ATOM   2385  CD  ILE A 305     -32.249  30.583  -0.386  1.00  0.00           C
ATOM   2386  HN  ILE A 305     -28.797  29.728   1.291  1.00  0.00           H
ATOM   2387  HA  ILE A 305     -30.473  27.712   2.385  1.00  0.00           H
ATOM   2388  HB  ILE A 305     -30.580  28.620  -0.517  1.00  0.00           H
ATOM   2389 1HG1 ILE A 305     -31.069  30.464   1.345  1.00  0.00           H
ATOM   2390 2HG1 ILE A 305     -32.711  29.568   1.439  1.00  0.00           H
ATOM   2391 1HG2 ILE A 305     -32.884  27.447   1.238  1.00  0.00           H
ATOM   2392 2HG2 ILE A 305     -31.908  26.383   0.209  1.00  0.00           H
ATOM   2393 3HG2 ILE A 305     -32.826  27.790  -0.507  1.00  0.00           H
ATOM   2394  HD1 ILE A 305     -32.535  31.639  -0.193  1.00  0.00           H
ATOM   2395  HD2 ILE A 305     -33.088  30.055  -0.888  1.00  0.00           H
ATOM   2396  HD3 ILE A 305     -31.361  30.789  -1.021  1.00  0.00           H
ATOM   2397  N   THR A 306     -28.813  26.527  -0.272  1.00  0.00           N
ATOM   2398  CA  THR A 306     -28.338  25.398  -1.000  1.00  0.00           C
ATOM   2399  C   THR A 306     -27.443  24.466  -0.138  1.00  0.00           C
ATOM   2400  O   THR A 306     -27.693  23.262  -0.160  1.00  0.00           O
ATOM   2401  CB  THR A 306     -27.515  25.765  -2.354  1.00  0.00           C
ATOM   2402  CG2 THR A 306     -27.162  24.488  -3.138  1.00  0.00           C
ATOM   2403  OG1 THR A 306     -28.300  26.570  -3.288  1.00  0.00           O
ATOM   2404  HN  THR A 306     -28.540  27.424  -0.612  1.00  0.00           H
ATOM   2405  HA  THR A 306     -29.261  24.939  -1.322  1.00  0.00           H
ATOM   2406  HB  THR A 306     -26.621  26.332  -2.020  1.00  0.00           H
ATOM   2407  HG1 THR A 306     -28.297  27.401  -2.807  1.00  0.00           H
ATOM   2408 1HG2 THR A 306     -26.520  23.762  -2.595  1.00  0.00           H
ATOM   2409 2HG2 THR A 306     -26.830  24.773  -4.158  1.00  0.00           H
ATOM   2410 3HG2 THR A 306     -28.143  23.993  -3.307  1.00  0.00           H
ATOM   2411  N   TRP A 307     -26.556  25.002   0.719  1.00  0.00           N
ATOM   2412  CA  TRP A 307     -26.010  24.257   1.827  1.00  0.00           C
ATOM   2413  C   TRP A 307     -26.952  23.658   2.897  1.00  0.00           C
ATOM   2414  O   TRP A 307     -26.684  22.585   3.394  1.00  0.00           O
ATOM   2415  CB  TRP A 307     -24.848  25.057   2.574  1.00  0.00           C
ATOM   2416  CG  TRP A 307     -23.732  25.562   1.669  1.00  0.00           C
ATOM   2417  CD1 TRP A 307     -23.421  25.052   0.468  1.00  0.00           C
ATOM   2418  CD2 TRP A 307     -22.874  26.673   1.872  1.00  0.00           C
ATOM   2419  CE2 TRP A 307     -22.008  26.719   0.800  1.00  0.00           C
ATOM   2420  CE3 TRP A 307     -22.915  27.748   2.748  1.00  0.00           C
ATOM   2421  NE1 TRP A 307     -22.349  25.716  -0.010  1.00  0.00           N
ATOM   2422  CZ2 TRP A 307     -21.033  27.692   0.709  1.00  0.00           C
ATOM   2423  CZ3 TRP A 307     -22.023  28.841   2.514  1.00  0.00           C
ATOM   2424  CH2 TRP A 307     -20.961  28.698   1.610  1.00  0.00           C
ATOM   2425  HN  TRP A 307     -26.400  25.986   0.681  1.00  0.00           H
ATOM   2426  HA  TRP A 307     -25.521  23.466   1.278  1.00  0.00           H
ATOM   2427  HB1 TRP A 307     -24.350  24.421   3.336  1.00  0.00           H
ATOM   2428  HB2 TRP A 307     -25.262  25.947   3.093  1.00  0.00           H
ATOM   2429  HD1 TRP A 307     -23.912  24.319  -0.155  1.00  0.00           H
ATOM   2430  HE1 TRP A 307     -21.772  25.370  -0.718  1.00  0.00           H
ATOM   2431  HE3 TRP A 307     -23.690  27.705   3.500  1.00  0.00           H
ATOM   2432  HZ2 TRP A 307     -20.304  27.697  -0.088  1.00  0.00           H
ATOM   2433  HZ3 TRP A 307     -22.071  29.713   3.149  1.00  0.00           H
ATOM   2434  HH2 TRP A 307     -20.142  29.398   1.690  1.00  0.00           H
ATOM   2435  N   PHE A 308     -28.089  24.298   3.157  1.00  0.00           N
ATOM   2436  CA  PHE A 308     -29.126  23.816   4.033  1.00  0.00           C
ATOM   2437  C   PHE A 308     -29.839  22.683   3.292  1.00  0.00           C
ATOM   2438  O   PHE A 308     -30.134  21.731   3.927  1.00  0.00           O
ATOM   2439  CB  PHE A 308     -30.138  24.862   4.649  1.00  0.00           C
ATOM   2440  CG  PHE A 308     -31.123  24.228   5.672  1.00  0.00           C
ATOM   2441  CD1 PHE A 308     -30.704  23.550   6.860  1.00  0.00           C
ATOM   2442  CD2 PHE A 308     -32.509  24.479   5.480  1.00  0.00           C
ATOM   2443  CE1 PHE A 308     -31.634  23.140   7.799  1.00  0.00           C
ATOM   2444  CE2 PHE A 308     -33.389  24.086   6.485  1.00  0.00           C
ATOM   2445  CZ  PHE A 308     -32.951  23.466   7.625  1.00  0.00           C
ATOM   2446  HN  PHE A 308     -28.271  25.191   2.753  1.00  0.00           H
ATOM   2447  HA  PHE A 308     -28.733  23.286   4.890  1.00  0.00           H
ATOM   2448  HB1 PHE A 308     -30.691  25.257   3.770  1.00  0.00           H
ATOM   2449  HB2 PHE A 308     -29.650  25.700   5.190  1.00  0.00           H
ATOM   2450  HD1 PHE A 308     -29.659  23.332   7.025  1.00  0.00           H
ATOM   2451  HD2 PHE A 308     -32.847  25.104   4.667  1.00  0.00           H
ATOM   2452  HE1 PHE A 308     -31.252  22.866   8.771  1.00  0.00           H
ATOM   2453  HE2 PHE A 308     -34.462  24.150   6.371  1.00  0.00           H
ATOM   2454  HZ  PHE A 308     -33.528  23.021   8.422  1.00  0.00           H
ATOM   2455  N   LEU A 309     -30.010  22.748   1.974  1.00  0.00           N
ATOM   2456  CA  LEU A 309     -30.417  21.683   1.160  1.00  0.00           C
ATOM   2457  C   LEU A 309     -29.394  20.454   1.107  1.00  0.00           C
ATOM   2458  O   LEU A 309     -29.775  19.261   1.066  1.00  0.00           O
ATOM   2459  CB  LEU A 309     -30.863  22.157  -0.301  1.00  0.00           C
ATOM   2460  CG  LEU A 309     -32.113  23.043  -0.408  1.00  0.00           C
ATOM   2461  CD1 LEU A 309     -32.298  23.486  -1.858  1.00  0.00           C
ATOM   2462  CD2 LEU A 309     -33.318  22.244   0.033  1.00  0.00           C
ATOM   2463  HN  LEU A 309     -29.796  23.615   1.532  1.00  0.00           H
ATOM   2464  HA  LEU A 309     -31.312  21.355   1.667  1.00  0.00           H
ATOM   2465  HB1 LEU A 309     -31.008  21.218  -0.876  1.00  0.00           H
ATOM   2466  HB2 LEU A 309     -29.968  22.485  -0.874  1.00  0.00           H
ATOM   2467  HG  LEU A 309     -32.061  23.991   0.168  1.00  0.00           H
ATOM   2468 1HD1 LEU A 309     -33.180  24.151  -1.980  1.00  0.00           H
ATOM   2469 2HD1 LEU A 309     -32.467  22.576  -2.473  1.00  0.00           H
ATOM   2470 3HD1 LEU A 309     -31.439  24.080  -2.235  1.00  0.00           H
ATOM   2471 1HD2 LEU A 309     -34.285  22.536  -0.430  1.00  0.00           H
ATOM   2472 2HD2 LEU A 309     -33.480  22.351   1.128  1.00  0.00           H
ATOM   2473 3HD2 LEU A 309     -33.193  21.156  -0.157  1.00  0.00           H
ATOM   2474  N   ALA A 310     -28.055  20.721   1.143  1.00  0.00           N
ATOM   2475  CA  ALA A 310     -27.025  19.709   1.122  1.00  0.00           C
ATOM   2476  C   ALA A 310     -26.950  19.017   2.531  1.00  0.00           C
ATOM   2477  O   ALA A 310     -26.801  17.827   2.707  1.00  0.00           O
ATOM   2478  CB  ALA A 310     -25.689  20.400   0.740  1.00  0.00           C
ATOM   2479  HN  ALA A 310     -27.754  21.670   1.196  1.00  0.00           H
ATOM   2480  HA  ALA A 310     -27.357  18.991   0.387  1.00  0.00           H
ATOM   2481  HB1 ALA A 310     -25.680  20.920  -0.241  1.00  0.00           H
ATOM   2482  HB2 ALA A 310     -24.838  19.687   0.732  1.00  0.00           H
ATOM   2483  HB3 ALA A 310     -25.423  21.140   1.524  1.00  0.00           H
ATOM   2484  N   ALA A 311     -27.159  19.720   3.686  1.00  0.00           N
ATOM   2485  CA  ALA A 311     -27.325  19.147   5.060  1.00  0.00           C
ATOM   2486  C   ALA A 311     -28.566  18.213   5.215  1.00  0.00           C
ATOM   2487  O   ALA A 311     -28.482  17.128   5.790  1.00  0.00           O
ATOM   2488  CB  ALA A 311     -27.343  20.218   6.147  1.00  0.00           C
ATOM   2489  HN  ALA A 311     -27.213  20.709   3.571  1.00  0.00           H
ATOM   2490  HA  ALA A 311     -26.423  18.601   5.294  1.00  0.00           H
ATOM   2491  HB1 ALA A 311     -28.271  20.827   6.113  1.00  0.00           H
ATOM   2492  HB2 ALA A 311     -26.546  20.987   6.062  1.00  0.00           H
ATOM   2493  HB3 ALA A 311     -27.271  19.732   7.144  1.00  0.00           H
ATOM   2494  N   GLY A 312     -29.704  18.651   4.697  1.00  0.00           N
ATOM   2495  CA  GLY A 312     -30.982  17.956   4.668  1.00  0.00           C
ATOM   2496  C   GLY A 312     -31.004  16.794   3.720  1.00  0.00           C
ATOM   2497  O   GLY A 312     -31.811  15.860   3.819  1.00  0.00           O
ATOM   2498  HN  GLY A 312     -29.709  19.583   4.343  1.00  0.00           H
ATOM   2499  HA1 GLY A 312     -31.707  18.667   4.300  1.00  0.00           H
ATOM   2500  HA2 GLY A 312     -31.313  17.485   5.581  1.00  0.00           H
ATOM   2501  N   ARG A 313     -29.964  16.694   2.879  1.00  0.00           N
ATOM   2502  CA  ARG A 313     -29.636  15.533   2.047  1.00  0.00           C
ATOM   2503  C   ARG A 313     -28.356  14.813   2.468  1.00  0.00           C
ATOM   2504  O   ARG A 313     -27.800  13.915   1.825  1.00  0.00           O
ATOM   2505  CB  ARG A 313     -29.719  15.869   0.483  1.00  0.00           C
ATOM   2506  CG  ARG A 313     -31.221  15.820   0.103  1.00  0.00           C
ATOM   2507  CD  ARG A 313     -31.476  16.345  -1.308  1.00  0.00           C
ATOM   2508  NE  ARG A 313     -30.921  15.381  -2.276  1.00  0.00           N
ATOM   2509  CZ  ARG A 313     -30.823  15.548  -3.620  1.00  0.00           C
ATOM   2510  NH1 ARG A 313     -31.220  16.642  -4.149  1.00  0.00           N
ATOM   2511  NH2 ARG A 313     -30.337  14.580  -4.304  1.00  0.00           N
ATOM   2512  HN  ARG A 313     -29.353  17.459   2.689  1.00  0.00           H
ATOM   2513  HA  ARG A 313     -30.245  14.659   2.227  1.00  0.00           H
ATOM   2514  HB1 ARG A 313     -29.086  15.144  -0.072  1.00  0.00           H
ATOM   2515  HB2 ARG A 313     -29.279  16.876   0.314  1.00  0.00           H
ATOM   2516  HG1 ARG A 313     -31.744  16.584   0.716  1.00  0.00           H
ATOM   2517  HG2 ARG A 313     -31.656  14.815   0.285  1.00  0.00           H
ATOM   2518  HD1 ARG A 313     -30.866  17.271  -1.363  1.00  0.00           H
ATOM   2519  HD2 ARG A 313     -32.520  16.601  -1.590  1.00  0.00           H
ATOM   2520  HE  ARG A 313     -30.939  14.420  -2.000  1.00  0.00           H
ATOM   2521 1HH1 ARG A 313     -31.526  16.562  -5.099  1.00  0.00           H
ATOM   2522 2HH1 ARG A 313     -31.760  17.216  -3.535  1.00  0.00           H
ATOM   2523 1HH2 ARG A 313     -29.944  13.773  -3.864  1.00  0.00           H
ATOM   2524 2HH2 ARG A 313     -30.411  14.654  -5.298  1.00  0.00           H
ATOM   2525  N   LYS A 314     -27.822  15.214   3.621  1.00  0.00           N
ATOM   2526  CA  LYS A 314     -26.940  14.403   4.400  1.00  0.00           C
ATOM   2527  C   LYS A 314     -25.481  14.529   3.999  1.00  0.00           C
ATOM   2528  O   LYS A 314     -24.708  13.621   4.238  1.00  0.00           O
ATOM   2529  CB  LYS A 314     -27.331  12.892   4.628  1.00  0.00           C
ATOM   2530  CG  LYS A 314     -28.745  12.789   5.358  1.00  0.00           C
ATOM   2531  CD  LYS A 314     -28.991  13.468   6.717  1.00  0.00           C
ATOM   2532  CE  LYS A 314     -30.454  13.365   6.988  1.00  0.00           C
ATOM   2533  NZ  LYS A 314     -30.840  14.108   8.236  1.00  0.00           N
ATOM   2534  HN  LYS A 314     -28.216  16.007   4.079  1.00  0.00           H
ATOM   2535  HA  LYS A 314     -26.935  14.826   5.394  1.00  0.00           H
ATOM   2536  HB1 LYS A 314     -26.668  12.356   5.340  1.00  0.00           H
ATOM   2537  HB2 LYS A 314     -27.368  12.398   3.633  1.00  0.00           H
ATOM   2538  HG1 LYS A 314     -28.954  11.713   5.540  1.00  0.00           H
ATOM   2539  HG2 LYS A 314     -29.450  13.130   4.569  1.00  0.00           H
ATOM   2540  HD1 LYS A 314     -28.736  14.549   6.729  1.00  0.00           H
ATOM   2541  HD2 LYS A 314     -28.404  13.116   7.593  1.00  0.00           H
ATOM   2542  HE1 LYS A 314     -30.739  12.292   7.047  1.00  0.00           H
ATOM   2543  HE2 LYS A 314     -31.008  13.779   6.118  1.00  0.00           H
ATOM   2544  HZ1 LYS A 314     -30.347  13.684   9.048  1.00  0.00           H
ATOM   2545  HZ2 LYS A 314     -31.855  14.208   8.440  1.00  0.00           H
ATOM   2546  HZ3 LYS A 314     -30.436  15.059   8.127  1.00  0.00           H
ATOM   2547  N   TRP A 315     -25.133  15.667   3.346  1.00  0.00           N
ATOM   2548  CA  TRP A 315     -23.932  15.857   2.554  1.00  0.00           C
ATOM   2549  C   TRP A 315     -23.565  14.773   1.470  1.00  0.00           C
ATOM   2550  O   TRP A 315     -23.921  13.582   1.536  1.00  0.00           O
ATOM   2551  CB  TRP A 315     -22.784  16.463   3.439  1.00  0.00           C
ATOM   2552  CG  TRP A 315     -21.405  16.685   2.782  1.00  0.00           C
ATOM   2553  CD1 TRP A 315     -20.930  17.754   2.016  1.00  0.00           C
ATOM   2554  CD2 TRP A 315     -20.288  15.738   2.678  1.00  0.00           C
ATOM   2555  CE2 TRP A 315     -19.240  16.279   1.933  1.00  0.00           C
ATOM   2556  CE3 TRP A 315     -20.278  14.389   3.085  1.00  0.00           C
ATOM   2557  NE1 TRP A 315     -19.668  17.500   1.531  1.00  0.00           N
ATOM   2558  CZ2 TRP A 315     -18.106  15.583   1.659  1.00  0.00           C
ATOM   2559  CZ3 TRP A 315     -19.083  13.641   2.790  1.00  0.00           C
ATOM   2560  CH2 TRP A 315     -18.041  14.257   2.122  1.00  0.00           C
ATOM   2561  HN  TRP A 315     -25.800  16.404   3.279  1.00  0.00           H
ATOM   2562  HA  TRP A 315     -24.177  16.748   1.995  1.00  0.00           H
ATOM   2563  HB1 TRP A 315     -22.569  15.791   4.298  1.00  0.00           H
ATOM   2564  HB2 TRP A 315     -23.147  17.438   3.828  1.00  0.00           H
ATOM   2565  HD1 TRP A 315     -21.478  18.675   1.882  1.00  0.00           H
ATOM   2566  HE1 TRP A 315     -19.157  18.070   0.925  1.00  0.00           H
ATOM   2567  HE3 TRP A 315     -21.057  13.822   3.575  1.00  0.00           H
ATOM   2568  HZ2 TRP A 315     -17.327  15.949   1.007  1.00  0.00           H
ATOM   2569  HZ3 TRP A 315     -19.112  12.586   3.017  1.00  0.00           H
ATOM   2570  HH2 TRP A 315     -17.210  13.699   1.714  1.00  0.00           H
ATOM   2571  N   SER A 316     -22.763  15.187   0.480  1.00  0.00           N
ATOM   2572  CA  SER A 316     -22.199  14.322  -0.581  1.00  0.00           C
ATOM   2573  C   SER A 316     -20.971  14.987  -1.100  1.00  0.00           C
ATOM   2574  O   SER A 316     -20.939  16.242  -1.167  1.00  0.00           O
ATOM   2575  CB  SER A 316     -23.123  14.026  -1.781  1.00  0.00           C
ATOM   2576  OG  SER A 316     -22.553  13.099  -2.702  1.00  0.00           O
ATOM   2577  HN  SER A 316     -22.403  16.118   0.484  1.00  0.00           H
ATOM   2578  HA  SER A 316     -21.941  13.363  -0.158  1.00  0.00           H
ATOM   2579  HB1 SER A 316     -23.472  14.887  -2.390  1.00  0.00           H
ATOM   2580  HB2 SER A 316     -24.097  13.607  -1.446  1.00  0.00           H
ATOM   2581  HG1 SER A 316     -22.896  12.262  -2.381  1.00  0.00           H
ATOM   2582  N   CYS A 317     -19.950  14.224  -1.490  1.00  0.00           N
ATOM   2583  CA  CYS A 317     -18.982  14.700  -2.378  1.00  0.00           C
ATOM   2584  C   CYS A 317     -19.489  15.367  -3.684  1.00  0.00           C
ATOM   2585  O   CYS A 317     -18.846  16.235  -4.250  1.00  0.00           O
ATOM   2586  CB  CYS A 317     -18.047  13.494  -2.821  1.00  0.00           C
ATOM   2587  SG  CYS A 317     -17.333  12.652  -1.290  1.00  0.00           S
ATOM   2588  HN  CYS A 317     -19.981  13.243  -1.316  1.00  0.00           H
ATOM   2589  HA  CYS A 317     -18.336  15.401  -1.871  1.00  0.00           H
ATOM   2590  HB1 CYS A 317     -17.186  13.706  -3.491  1.00  0.00           H
ATOM   2591  HB2 CYS A 317     -18.649  12.794  -3.438  1.00  0.00           H
ATOM   2592  HG1 CYS A 317     -18.512  12.104  -1.034  1.00  0.00           H
ATOM   2593  N   GLU A 318     -20.635  14.905  -4.188  1.00  0.00           N
ATOM   2594  CA  GLU A 318     -21.311  15.459  -5.374  1.00  0.00           C
ATOM   2595  C   GLU A 318     -22.290  16.576  -4.977  1.00  0.00           C
ATOM   2596  O   GLU A 318     -22.813  16.587  -3.908  1.00  0.00           O
ATOM   2597  CB  GLU A 318     -22.045  14.356  -6.153  1.00  0.00           C
ATOM   2598  CG  GLU A 318     -21.103  13.231  -6.660  1.00  0.00           C
ATOM   2599  CD  GLU A 318     -21.699  12.508  -7.873  1.00  0.00           C
ATOM   2600  OE1 GLU A 318     -22.668  11.711  -7.627  1.00  0.00           O
ATOM   2601  OE2 GLU A 318     -21.122  12.604  -8.971  1.00  0.00           O
ATOM   2602  HN  GLU A 318     -20.976  14.033  -3.844  1.00  0.00           H
ATOM   2603  HA  GLU A 318     -20.614  16.003  -5.993  1.00  0.00           H
ATOM   2604  HB1 GLU A 318     -22.519  14.919  -6.985  1.00  0.00           H
ATOM   2605  HB2 GLU A 318     -22.778  13.782  -5.546  1.00  0.00           H
ATOM   2606  HG1 GLU A 318     -20.841  12.535  -5.835  1.00  0.00           H
ATOM   2607  HG2 GLU A 318     -20.196  13.808  -6.939  1.00  0.00           H
ATOM   2608  N   ALA A 319     -22.604  17.518  -5.886  1.00  0.00           N
ATOM   2609  CA  ALA A 319     -23.442  18.605  -5.658  1.00  0.00           C
ATOM   2610  C   ALA A 319     -24.923  18.312  -5.468  1.00  0.00           C
ATOM   2611  O   ALA A 319     -25.623  17.608  -6.209  1.00  0.00           O
ATOM   2612  CB  ALA A 319     -23.175  19.592  -6.788  1.00  0.00           C
ATOM   2613  HN  ALA A 319     -22.194  17.495  -6.795  1.00  0.00           H
ATOM   2614  HA  ALA A 319     -23.034  19.170  -4.833  1.00  0.00           H
ATOM   2615  HB1 ALA A 319     -23.581  20.594  -6.533  1.00  0.00           H
ATOM   2616  HB2 ALA A 319     -23.669  19.269  -7.729  1.00  0.00           H
ATOM   2617  HB3 ALA A 319     -22.093  19.740  -6.994  1.00  0.00           H
ATOM   2618  N   ILE A 320     -25.429  19.048  -4.493  1.00  0.00           N
ATOM   2619  CA  ILE A 320     -26.838  19.025  -4.143  1.00  0.00           C
ATOM   2620  C   ILE A 320     -27.333  20.399  -4.334  1.00  0.00           C
ATOM   2621  O   ILE A 320     -27.027  21.266  -3.547  1.00  0.00           O
ATOM   2622  CB  ILE A 320     -26.906  18.716  -2.675  1.00  0.00           C
ATOM   2623  CG1 ILE A 320     -26.105  17.477  -2.185  1.00  0.00           C
ATOM   2624  CG2 ILE A 320     -28.410  18.736  -2.234  1.00  0.00           C
ATOM   2625  CD  ILE A 320     -26.626  16.081  -2.740  1.00  0.00           C
ATOM   2626  HN  ILE A 320     -24.784  19.594  -3.964  1.00  0.00           H
ATOM   2627  HA  ILE A 320     -27.448  18.307  -4.672  1.00  0.00           H
ATOM   2628  HB  ILE A 320     -26.247  19.498  -2.240  1.00  0.00           H
ATOM   2629 1HG1 ILE A 320     -26.219  17.567  -1.084  1.00  0.00           H
ATOM   2630 2HG1 ILE A 320     -25.016  17.543  -2.394  1.00  0.00           H
ATOM   2631 1HG2 ILE A 320     -28.723  19.802  -2.235  1.00  0.00           H
ATOM   2632 2HG2 ILE A 320     -28.493  18.382  -1.184  1.00  0.00           H
ATOM   2633 3HG2 ILE A 320     -28.990  18.090  -2.928  1.00  0.00           H
ATOM   2634  HD1 ILE A 320     -25.976  15.279  -2.330  1.00  0.00           H
ATOM   2635  HD2 ILE A 320     -26.533  16.026  -3.846  1.00  0.00           H
ATOM   2636  HD3 ILE A 320     -27.683  15.887  -2.459  1.00  0.00           H
ATOM   2637  N   GLU A 321     -28.158  20.682  -5.370  1.00  0.00           N
ATOM   2638  CA  GLU A 321     -28.603  22.028  -5.744  1.00  0.00           C
ATOM   2639  C   GLU A 321     -29.942  22.042  -6.548  1.00  0.00           C
ATOM   2640  O   GLU A 321     -30.330  21.000  -7.008  1.00  0.00           O
ATOM   2641  CB  GLU A 321     -27.426  22.761  -6.507  1.00  0.00           C
ATOM   2642  CG  GLU A 321     -26.788  21.912  -7.670  1.00  0.00           C
ATOM   2643  CD  GLU A 321     -25.688  22.602  -8.455  1.00  0.00           C
ATOM   2644  OE1 GLU A 321     -25.883  22.958  -9.632  1.00  0.00           O
ATOM   2645  OE2 GLU A 321     -24.634  22.874  -7.805  1.00  0.00           O
ATOM   2646  HN  GLU A 321     -28.391  19.953  -6.010  1.00  0.00           H
ATOM   2647  HA  GLU A 321     -28.659  22.592  -4.826  1.00  0.00           H
ATOM   2648  HB1 GLU A 321     -26.649  23.040  -5.761  1.00  0.00           H
ATOM   2649  HB2 GLU A 321     -27.842  23.693  -6.944  1.00  0.00           H
ATOM   2650  HG1 GLU A 321     -27.599  21.491  -8.302  1.00  0.00           H
ATOM   2651  HG2 GLU A 321     -26.313  21.034  -7.181  1.00  0.00           H
ATOM   2652  N   GLN A 322     -30.551  23.209  -6.808  1.00  0.00           N
ATOM   2653  CA  GLN A 322     -31.754  23.450  -7.588  1.00  0.00           C
ATOM   2654  C   GLN A 322     -31.467  23.773  -9.028  1.00  0.00           C
ATOM   2655  O   GLN A 322     -30.453  24.476  -9.316  1.00  0.00           O
ATOM   2656  CB  GLN A 322     -32.605  24.572  -6.911  1.00  0.00           C
ATOM   2657  CG  GLN A 322     -33.346  24.261  -5.631  1.00  0.00           C
ATOM   2658  CD  GLN A 322     -34.568  23.408  -5.738  1.00  0.00           C
ATOM   2659  NE2 GLN A 322     -35.761  24.057  -5.770  1.00  0.00           N
ATOM   2660  OE1 GLN A 322     -34.462  22.207  -5.774  1.00  0.00           O
ATOM   2661  HN  GLN A 322     -30.151  24.035  -6.417  1.00  0.00           H
ATOM   2662  HA  GLN A 322     -32.384  22.580  -7.477  1.00  0.00           H
ATOM   2663  HB1 GLN A 322     -33.409  24.884  -7.610  1.00  0.00           H
ATOM   2664  HB2 GLN A 322     -31.898  25.409  -6.718  1.00  0.00           H
ATOM   2665  HG1 GLN A 322     -33.573  25.221  -5.120  1.00  0.00           H
ATOM   2666  HG2 GLN A 322     -32.597  23.745  -4.993  1.00  0.00           H
ATOM   2667 1HE2 GLN A 322     -36.622  23.548  -5.771  1.00  0.00           H
ATOM   2668 2HE2 GLN A 322     -35.773  25.025  -6.020  1.00  0.00           H
ATOM   2669  N   LYS A 323     -32.271  23.281  -9.934  1.00  0.00           N
ATOM   2670  CA  LYS A 323     -32.278  23.522 -11.356  1.00  0.00           C
ATOM   2671  C   LYS A 323     -33.578  24.314 -11.767  1.00  0.00           C
ATOM   2672  O   LYS A 323     -33.642  24.924 -12.797  1.00  0.00           O
ATOM   2673  CB  LYS A 323     -32.248  22.171 -11.984  1.00  0.00           C
ATOM   2674  CG  LYS A 323     -31.044  21.226 -11.660  1.00  0.00           C
ATOM   2675  CD  LYS A 323     -29.557  21.733 -11.937  1.00  0.00           C
ATOM   2676  CE  LYS A 323     -28.370  20.921 -11.382  1.00  0.00           C
ATOM   2677  NZ  LYS A 323     -27.128  21.580 -11.545  1.00  0.00           N
ATOM   2678  HN  LYS A 323     -32.952  22.582  -9.734  1.00  0.00           H
ATOM   2679  HA  LYS A 323     -31.431  24.137 -11.617  1.00  0.00           H
ATOM   2680  HB1 LYS A 323     -32.213  22.258 -13.092  1.00  0.00           H
ATOM   2681  HB2 LYS A 323     -33.137  21.600 -11.641  1.00  0.00           H
ATOM   2682  HG1 LYS A 323     -31.265  20.281 -12.201  1.00  0.00           H
ATOM   2683  HG2 LYS A 323     -30.975  20.990 -10.577  1.00  0.00           H
ATOM   2684  HD1 LYS A 323     -29.539  22.640 -11.295  1.00  0.00           H
ATOM   2685  HD2 LYS A 323     -29.340  22.021 -12.988  1.00  0.00           H
ATOM   2686  HE1 LYS A 323     -28.411  20.003 -12.007  1.00  0.00           H
ATOM   2687  HE2 LYS A 323     -28.592  20.731 -10.310  1.00  0.00           H
ATOM   2688  HZ1 LYS A 323     -26.986  22.051 -12.461  1.00  0.00           H
ATOM   2689  HZ2 LYS A 323     -26.337  20.941 -11.330  1.00  0.00           H
ATOM   2690  HZ3 LYS A 323     -26.821  22.229 -10.792  1.00  0.00           H
ATOM   2691  N   ALA A 324     -34.594  24.418 -10.882  1.00  0.00           N
ATOM   2692  CA  ALA A 324     -35.844  25.049 -11.050  1.00  0.00           C
ATOM   2693  C   ALA A 324     -35.746  26.524 -11.463  1.00  0.00           C
ATOM   2694  O   ALA A 324     -35.110  27.315 -10.844  1.00  0.00           O
ATOM   2695  CB  ALA A 324     -36.670  24.652  -9.836  1.00  0.00           C
ATOM   2696  HN  ALA A 324     -34.560  23.853 -10.061  1.00  0.00           H
ATOM   2697  HA  ALA A 324     -36.241  24.485 -11.881  1.00  0.00           H
ATOM   2698  HB1 ALA A 324     -37.712  25.011  -9.978  1.00  0.00           H
ATOM   2699  HB2 ALA A 324     -36.226  25.085  -8.915  1.00  0.00           H
ATOM   2700  HB3 ALA A 324     -36.798  23.551  -9.756  1.00  0.00           H
ATOM   2701  N   VAL A 325     -36.417  26.907 -12.513  1.00  0.00           N
ATOM   2702  CA  VAL A 325     -36.306  28.280 -13.018  1.00  0.00           C
ATOM   2703  C   VAL A 325     -36.804  29.378 -12.188  1.00  0.00           C
ATOM   2704  O   VAL A 325     -36.202  30.468 -12.124  1.00  0.00           O
ATOM   2705  CB  VAL A 325     -37.063  28.246 -14.308  1.00  0.00           C
ATOM   2706  CG1 VAL A 325     -36.918  29.533 -15.025  1.00  0.00           C
ATOM   2707  CG2 VAL A 325     -36.474  27.096 -15.061  1.00  0.00           C
ATOM   2708  HN  VAL A 325     -37.073  26.354 -13.021  1.00  0.00           H
ATOM   2709  HA  VAL A 325     -35.297  28.542 -13.302  1.00  0.00           H
ATOM   2710  HB  VAL A 325     -38.123  28.066 -14.032  1.00  0.00           H
ATOM   2711 1HG1 VAL A 325     -37.438  29.488 -16.006  1.00  0.00           H
ATOM   2712 2HG1 VAL A 325     -35.830  29.750 -15.104  1.00  0.00           H
ATOM   2713 3HG1 VAL A 325     -37.480  30.428 -14.681  1.00  0.00           H
ATOM   2714 1HG2 VAL A 325     -35.371  27.231 -15.079  1.00  0.00           H
ATOM   2715 2HG2 VAL A 325     -36.794  27.149 -16.124  1.00  0.00           H
ATOM   2716 3HG2 VAL A 325     -36.688  26.067 -14.702  1.00  0.00           H
ATOM   2717  N   TRP A 326     -37.863  29.235 -11.313  1.00  0.00           N
ATOM   2718  CA  TRP A 326     -38.308  30.209 -10.278  1.00  0.00           C
ATOM   2719  C   TRP A 326     -37.263  30.578  -9.255  1.00  0.00           C
ATOM   2720  O   TRP A 326     -37.159  31.707  -8.838  1.00  0.00           O
ATOM   2721  CB  TRP A 326     -39.561  29.662  -9.504  1.00  0.00           C
ATOM   2722  CG  TRP A 326     -39.410  28.504  -8.619  1.00  0.00           C
ATOM   2723  CD1 TRP A 326     -39.671  27.220  -8.995  1.00  0.00           C
ATOM   2724  CD2 TRP A 326     -38.939  28.504  -7.266  1.00  0.00           C
ATOM   2725  CE2 TRP A 326     -38.947  27.082  -6.875  1.00  0.00           C
ATOM   2726  CE3 TRP A 326     -38.361  29.508  -6.388  1.00  0.00           C
ATOM   2727  NE1 TRP A 326     -39.439  26.393  -7.972  1.00  0.00           N
ATOM   2728  CZ2 TRP A 326     -38.477  26.687  -5.623  1.00  0.00           C
ATOM   2729  CZ3 TRP A 326     -37.846  29.048  -5.197  1.00  0.00           C
ATOM   2730  CH2 TRP A 326     -37.917  27.668  -4.833  1.00  0.00           C
ATOM   2731  HN  TRP A 326     -38.317  28.349 -11.258  1.00  0.00           H
ATOM   2732  HA  TRP A 326     -38.608  31.148 -10.719  1.00  0.00           H
ATOM   2733  HB1 TRP A 326     -40.300  29.316 -10.258  1.00  0.00           H
ATOM   2734  HB2 TRP A 326     -40.089  30.357  -8.817  1.00  0.00           H
ATOM   2735  HD1 TRP A 326     -39.902  26.926 -10.009  1.00  0.00           H
ATOM   2736  HE1 TRP A 326     -39.419  25.422  -8.073  1.00  0.00           H
ATOM   2737  HE3 TRP A 326     -38.423  30.527  -6.741  1.00  0.00           H
ATOM   2738  HZ2 TRP A 326     -38.543  25.660  -5.295  1.00  0.00           H
ATOM   2739  HZ3 TRP A 326     -37.451  29.629  -4.377  1.00  0.00           H
ATOM   2740  HH2 TRP A 326     -37.464  27.462  -3.874  1.00  0.00           H
ATOM   2741  N   PHE A 327     -36.436  29.574  -8.848  1.00  0.00           N
ATOM   2742  CA  PHE A 327     -35.434  29.697  -7.849  1.00  0.00           C
ATOM   2743  C   PHE A 327     -34.359  30.694  -8.235  1.00  0.00           C
ATOM   2744  O   PHE A 327     -33.946  31.636  -7.525  1.00  0.00           O
ATOM   2745  CB  PHE A 327     -34.908  28.246  -7.498  1.00  0.00           C
ATOM   2746  CG  PHE A 327     -33.804  28.341  -6.493  1.00  0.00           C
ATOM   2747  CD1 PHE A 327     -34.103  28.515  -5.138  1.00  0.00           C
ATOM   2748  CD2 PHE A 327     -32.514  28.021  -6.866  1.00  0.00           C
ATOM   2749  CE1 PHE A 327     -33.098  28.404  -4.125  1.00  0.00           C
ATOM   2750  CE2 PHE A 327     -31.548  27.953  -5.851  1.00  0.00           C
ATOM   2751  CZ  PHE A 327     -31.810  28.310  -4.544  1.00  0.00           C
ATOM   2752  HN  PHE A 327     -36.462  28.732  -9.379  1.00  0.00           H
ATOM   2753  HA  PHE A 327     -35.756  29.991  -6.861  1.00  0.00           H
ATOM   2754  HB1 PHE A 327     -34.613  27.708  -8.424  1.00  0.00           H
ATOM   2755  HB2 PHE A 327     -35.734  27.648  -7.060  1.00  0.00           H
ATOM   2756  HD1 PHE A 327     -35.134  28.571  -4.822  1.00  0.00           H
ATOM   2757  HD2 PHE A 327     -32.140  28.037  -7.879  1.00  0.00           H
ATOM   2758  HE1 PHE A 327     -33.473  28.532  -3.121  1.00  0.00           H
ATOM   2759  HE2 PHE A 327     -30.580  27.753  -6.288  1.00  0.00           H
ATOM   2760  HZ  PHE A 327     -30.971  28.356  -3.865  1.00  0.00           H
HETATM 2761  N   HSD A 328     -33.966  30.585  -9.506  1.00  0.00           N
HETATM 2762  CA  HSD A 328     -32.976  31.361 -10.218  1.00  0.00           C
HETATM 2763  C   HSD A 328     -33.543  32.777 -10.465  1.00  0.00           C
HETATM 2764  O   HSD A 328     -32.768  33.729 -10.292  1.00  0.00           O
HETATM 2765  CB  HSD A 328     -32.619  30.666 -11.518  1.00  0.00           C
HETATM 2766  CG  HSD A 328     -31.833  29.351 -11.242  1.00  0.00           C
HETATM 2767  CD2 HSD A 328     -30.520  29.016 -10.955  1.00  0.00           C
HETATM 2768  ND1 HSD A 328     -32.504  28.127 -11.152  1.00  0.00           N
HETATM 2769  CE1 HSD A 328     -31.591  27.138 -10.861  1.00  0.00           C
HETATM 2770  NE2 HSD A 328     -30.418  27.636 -10.698  1.00  0.00           N
HETATM 2771  HN  HSD A 328     -34.390  29.837 -10.010  1.00  0.00           H
HETATM 2772  HA  HSD A 328     -32.026  31.479  -9.718  1.00  0.00           H
HETATM 2773  HB1 HSD A 328     -31.890  31.278 -12.090  1.00  0.00           H
HETATM 2774  HB2 HSD A 328     -33.555  30.622 -12.115  1.00  0.00           H
HETATM 2775  HD1 HSD A 328     -33.489  28.040 -11.305  1.00  0.00           H
HETATM 2776  HD2 HSD A 328     -29.634  29.609 -11.145  1.00  0.00           H
HETATM 2777  HE1 HSD A 328     -31.922  26.099 -10.880  1.00  0.00           H
ATOM   2778  N   ALA A 329     -34.824  32.904 -10.848  1.00  0.00           N
ATOM   2779  CA  ALA A 329     -35.550  34.101 -11.075  1.00  0.00           C
ATOM   2780  C   ALA A 329     -35.706  34.944  -9.810  1.00  0.00           C
ATOM   2781  O   ALA A 329     -35.353  36.108  -9.807  1.00  0.00           O
ATOM   2782  CB  ALA A 329     -36.828  33.773 -11.706  1.00  0.00           C
ATOM   2783  HN  ALA A 329     -35.351  32.059 -10.911  1.00  0.00           H
ATOM   2784  HA  ALA A 329     -34.870  34.675 -11.685  1.00  0.00           H
ATOM   2785  HB1 ALA A 329     -37.674  33.600 -11.007  1.00  0.00           H
ATOM   2786  HB2 ALA A 329     -36.681  32.893 -12.368  1.00  0.00           H
ATOM   2787  HB3 ALA A 329     -37.041  34.698 -12.284  1.00  0.00           H
ATOM   2788  N   VAL A 330     -36.124  34.364  -8.729  1.00  0.00           N
ATOM   2789  CA  VAL A 330     -36.097  34.988  -7.446  1.00  0.00           C
ATOM   2790  C   VAL A 330     -34.672  35.535  -7.106  1.00  0.00           C
ATOM   2791  O   VAL A 330     -34.478  36.638  -6.525  1.00  0.00           O
ATOM   2792  CB  VAL A 330     -36.613  33.981  -6.314  1.00  0.00           C
ATOM   2793  CG1 VAL A 330     -36.292  34.450  -4.879  1.00  0.00           C
ATOM   2794  CG2 VAL A 330     -38.144  33.621  -6.348  1.00  0.00           C
ATOM   2795  HN  VAL A 330     -36.273  33.380  -8.681  1.00  0.00           H
ATOM   2796  HA  VAL A 330     -36.733  35.858  -7.506  1.00  0.00           H
ATOM   2797  HB  VAL A 330     -36.014  33.047  -6.360  1.00  0.00           H
ATOM   2798 1HG1 VAL A 330     -36.655  35.447  -4.546  1.00  0.00           H
ATOM   2799 2HG1 VAL A 330     -35.193  34.381  -4.733  1.00  0.00           H
ATOM   2800 3HG1 VAL A 330     -36.798  33.751  -4.179  1.00  0.00           H
ATOM   2801 1HG2 VAL A 330     -38.507  33.185  -7.303  1.00  0.00           H
ATOM   2802 2HG2 VAL A 330     -38.649  34.592  -6.157  1.00  0.00           H
ATOM   2803 3HG2 VAL A 330     -38.551  33.023  -5.506  1.00  0.00           H
ATOM   2804  N   ALA A 331     -33.602  34.738  -7.349  1.00  0.00           N
ATOM   2805  CA  ALA A 331     -32.292  35.246  -7.147  1.00  0.00           C
ATOM   2806  C   ALA A 331     -31.923  36.436  -7.993  1.00  0.00           C
ATOM   2807  O   ALA A 331     -31.324  37.352  -7.420  1.00  0.00           O
ATOM   2808  CB  ALA A 331     -31.194  34.193  -7.409  1.00  0.00           C
ATOM   2809  HN  ALA A 331     -33.711  33.817  -7.714  1.00  0.00           H
ATOM   2810  HA  ALA A 331     -32.248  35.457  -6.089  1.00  0.00           H
ATOM   2811  HB1 ALA A 331     -31.185  33.865  -8.470  1.00  0.00           H
ATOM   2812  HB2 ALA A 331     -31.423  33.303  -6.784  1.00  0.00           H
ATOM   2813  HB3 ALA A 331     -30.230  34.613  -7.050  1.00  0.00           H
ATOM   2814  N   TRP A 332     -32.195  36.510  -9.302  1.00  0.00           N
ATOM   2815  CA  TRP A 332     -31.930  37.687 -10.063  1.00  0.00           C
ATOM   2816  C   TRP A 332     -32.858  38.891  -9.859  1.00  0.00           C
ATOM   2817  O   TRP A 332     -32.481  40.060  -9.966  1.00  0.00           O
ATOM   2818  CB  TRP A 332     -32.066  37.253 -11.530  1.00  0.00           C
ATOM   2819  CG  TRP A 332     -30.981  36.354 -12.069  1.00  0.00           C
ATOM   2820  CD1 TRP A 332     -31.194  35.145 -12.680  1.00  0.00           C
ATOM   2821  CD2 TRP A 332     -29.579  36.614 -12.188  1.00  0.00           C
ATOM   2822  CE2 TRP A 332     -29.027  35.624 -12.913  1.00  0.00           C
ATOM   2823  CE3 TRP A 332     -28.767  37.640 -11.807  1.00  0.00           C
ATOM   2824  NE1 TRP A 332     -29.994  34.757 -13.286  1.00  0.00           N
ATOM   2825  CZ2 TRP A 332     -27.676  35.495 -13.252  1.00  0.00           C
ATOM   2826  CZ3 TRP A 332     -27.405  37.660 -12.056  1.00  0.00           C
ATOM   2827  CH2 TRP A 332     -26.872  36.583 -12.783  1.00  0.00           C
ATOM   2828  HN  TRP A 332     -32.640  35.741  -9.756  1.00  0.00           H
ATOM   2829  HA  TRP A 332     -30.948  38.089  -9.867  1.00  0.00           H
ATOM   2830  HB1 TRP A 332     -32.118  38.135 -12.204  1.00  0.00           H
ATOM   2831  HB2 TRP A 332     -32.990  36.638 -11.583  1.00  0.00           H
ATOM   2832  HD1 TRP A 332     -32.165  34.760 -12.957  1.00  0.00           H
ATOM   2833  HE1 TRP A 332     -29.760  33.943 -13.771  1.00  0.00           H
ATOM   2834  HE3 TRP A 332     -29.180  38.546 -11.388  1.00  0.00           H
ATOM   2835  HZ2 TRP A 332     -27.319  34.726 -13.919  1.00  0.00           H
ATOM   2836  HZ3 TRP A 332     -26.814  38.523 -11.784  1.00  0.00           H
ATOM   2837  HH2 TRP A 332     -25.859  36.667 -13.148  1.00  0.00           H
ATOM   2838  N   GLY A 333     -34.205  38.610  -9.601  1.00  0.00           N
ATOM   2839  CA  GLY A 333     -35.274  39.594  -9.489  1.00  0.00           C
ATOM   2840  C   GLY A 333     -35.365  40.283  -8.146  1.00  0.00           C
ATOM   2841  O   GLY A 333     -35.858  41.370  -8.120  1.00  0.00           O
ATOM   2842  HN  GLY A 333     -34.455  37.656  -9.455  1.00  0.00           H
ATOM   2843  HA1 GLY A 333     -36.254  39.311  -9.845  1.00  0.00           H
ATOM   2844  HA2 GLY A 333     -34.998  40.387 -10.169  1.00  0.00           H
ATOM   2845  N   THR A 334     -34.930  39.692  -7.032  1.00  0.00           N
ATOM   2846  CA  THR A 334     -35.032  40.337  -5.711  1.00  0.00           C
ATOM   2847  C   THR A 334     -34.101  41.485  -5.607  1.00  0.00           C
ATOM   2848  O   THR A 334     -34.493  42.472  -5.046  1.00  0.00           O
ATOM   2849  CB  THR A 334     -34.929  39.369  -4.556  1.00  0.00           C
ATOM   2850  CG2 THR A 334     -35.526  39.989  -3.297  1.00  0.00           C
ATOM   2851  OG1 THR A 334     -35.646  38.206  -4.804  1.00  0.00           O
ATOM   2852  HN  THR A 334     -34.522  38.783  -7.042  1.00  0.00           H
ATOM   2853  HA  THR A 334     -36.036  40.710  -5.567  1.00  0.00           H
ATOM   2854  HB  THR A 334     -33.857  39.125  -4.397  1.00  0.00           H
ATOM   2855  HG1 THR A 334     -35.161  37.783  -5.516  1.00  0.00           H
ATOM   2856 1HG2 THR A 334     -36.580  40.171  -3.596  1.00  0.00           H
ATOM   2857 2HG2 THR A 334     -35.103  41.011  -3.183  1.00  0.00           H
ATOM   2858 3HG2 THR A 334     -35.269  39.352  -2.424  1.00  0.00           H
ATOM   2859  N   PRO A 335     -32.834  41.545  -6.111  1.00  0.00           N
ATOM   2860  CA  PRO A 335     -32.066  42.779  -6.134  1.00  0.00           C
ATOM   2861  C   PRO A 335     -32.461  43.729  -7.221  1.00  0.00           C
ATOM   2862  O   PRO A 335     -32.492  44.956  -7.062  1.00  0.00           O
ATOM   2863  CB  PRO A 335     -30.641  42.217  -6.427  1.00  0.00           C
ATOM   2864  CG  PRO A 335     -30.810  40.790  -7.009  1.00  0.00           C
ATOM   2865  CD  PRO A 335     -31.992  40.325  -6.290  1.00  0.00           C
ATOM   2866  HA  PRO A 335     -32.185  43.247  -5.168  1.00  0.00           H
ATOM   2867  HB1 PRO A 335     -30.067  42.113  -5.482  1.00  0.00           H
ATOM   2868  HB2 PRO A 335     -29.927  42.852  -6.995  1.00  0.00           H
ATOM   2869  HG1 PRO A 335     -30.970  40.848  -8.107  1.00  0.00           H
ATOM   2870  HG2 PRO A 335     -29.960  40.080  -6.928  1.00  0.00           H
ATOM   2871  HD1 PRO A 335     -32.542  39.462  -6.722  1.00  0.00           H
ATOM   2872  HD2 PRO A 335     -31.710  40.228  -5.219  1.00  0.00           H
ATOM   2873  N   GLY A 336     -32.712  43.193  -8.465  1.00  0.00           N
ATOM   2874  CA  GLY A 336     -33.272  43.934  -9.637  1.00  0.00           C
ATOM   2875  C   GLY A 336     -34.531  44.713  -9.289  1.00  0.00           C
ATOM   2876  O   GLY A 336     -34.805  45.779  -9.828  1.00  0.00           O
ATOM   2877  HN  GLY A 336     -32.680  42.196  -8.470  1.00  0.00           H
ATOM   2878  HA1 GLY A 336     -33.493  43.174 -10.372  1.00  0.00           H
ATOM   2879  HA2 GLY A 336     -32.513  44.612  -9.997  1.00  0.00           H
ATOM   2880  N   PHE A 337     -35.372  44.167  -8.369  1.00  0.00           N
ATOM   2881  CA  PHE A 337     -36.493  44.843  -7.840  1.00  0.00           C
ATOM   2882  C   PHE A 337     -36.200  46.147  -7.091  1.00  0.00           C
ATOM   2883  O   PHE A 337     -36.794  47.119  -7.420  1.00  0.00           O
ATOM   2884  CB  PHE A 337     -37.304  43.887  -6.924  1.00  0.00           C
ATOM   2885  CG  PHE A 337     -38.231  44.514  -5.929  1.00  0.00           C
ATOM   2886  CD1 PHE A 337     -37.927  44.565  -4.547  1.00  0.00           C
ATOM   2887  CD2 PHE A 337     -39.354  45.056  -6.431  1.00  0.00           C
ATOM   2888  CE1 PHE A 337     -38.802  45.259  -3.719  1.00  0.00           C
ATOM   2889  CE2 PHE A 337     -40.170  45.825  -5.586  1.00  0.00           C
ATOM   2890  CZ  PHE A 337     -39.928  45.889  -4.232  1.00  0.00           C
ATOM   2891  HN  PHE A 337     -35.160  43.235  -8.080  1.00  0.00           H
ATOM   2892  HA  PHE A 337     -37.104  45.086  -8.697  1.00  0.00           H
ATOM   2893  HB1 PHE A 337     -36.541  43.329  -6.341  1.00  0.00           H
ATOM   2894  HB2 PHE A 337     -37.797  43.113  -7.551  1.00  0.00           H
ATOM   2895  HD1 PHE A 337     -37.069  44.048  -4.141  1.00  0.00           H
ATOM   2896  HD2 PHE A 337     -39.623  44.944  -7.471  1.00  0.00           H
ATOM   2897  HE1 PHE A 337     -38.589  45.348  -2.664  1.00  0.00           H
ATOM   2898  HE2 PHE A 337     -41.063  46.286  -5.979  1.00  0.00           H
ATOM   2899  HZ  PHE A 337     -40.586  46.342  -3.506  1.00  0.00           H
ATOM   2900  N   LEU A 338     -35.227  46.110  -6.195  1.00  0.00           N
ATOM   2901  CA  LEU A 338     -34.738  47.312  -5.510  1.00  0.00           C
ATOM   2902  C   LEU A 338     -34.147  48.296  -6.444  1.00  0.00           C
ATOM   2903  O   LEU A 338     -34.514  49.448  -6.425  1.00  0.00           O
ATOM   2904  CB  LEU A 338     -33.686  46.985  -4.449  1.00  0.00           C
ATOM   2905  CG  LEU A 338     -34.121  45.900  -3.454  1.00  0.00           C
ATOM   2906  CD1 LEU A 338     -33.037  45.613  -2.390  1.00  0.00           C
ATOM   2907  CD2 LEU A 338     -35.397  46.251  -2.702  1.00  0.00           C
ATOM   2908  HN  LEU A 338     -34.544  45.384  -6.229  1.00  0.00           H
ATOM   2909  HA  LEU A 338     -35.583  47.797  -5.043  1.00  0.00           H
ATOM   2910  HB1 LEU A 338     -33.551  47.934  -3.887  1.00  0.00           H
ATOM   2911  HB2 LEU A 338     -32.717  46.680  -4.899  1.00  0.00           H
ATOM   2912  HG  LEU A 338     -34.314  45.013  -4.096  1.00  0.00           H
ATOM   2913 1HD1 LEU A 338     -32.359  46.492  -2.349  1.00  0.00           H
ATOM   2914 2HD1 LEU A 338     -32.403  44.776  -2.752  1.00  0.00           H
ATOM   2915 3HD1 LEU A 338     -33.358  45.249  -1.390  1.00  0.00           H
ATOM   2916 1HD2 LEU A 338     -35.683  45.382  -2.072  1.00  0.00           H
ATOM   2917 2HD2 LEU A 338     -36.209  46.439  -3.436  1.00  0.00           H
ATOM   2918 3HD2 LEU A 338     -35.234  47.152  -2.073  1.00  0.00           H
ATOM   2919  N   THR A 339     -33.354  47.835  -7.384  1.00  0.00           N
ATOM   2920  CA  THR A 339     -32.718  48.619  -8.454  1.00  0.00           C
ATOM   2921  C   THR A 339     -33.732  49.322  -9.379  1.00  0.00           C
ATOM   2922  O   THR A 339     -33.585  50.478  -9.727  1.00  0.00           O
ATOM   2923  CB  THR A 339     -31.864  47.739  -9.385  1.00  0.00           C
ATOM   2924  CG2 THR A 339     -31.040  48.557 -10.461  1.00  0.00           C
ATOM   2925  OG1 THR A 339     -30.793  47.151  -8.593  1.00  0.00           O
ATOM   2926  HN  THR A 339     -33.007  46.909  -7.257  1.00  0.00           H
ATOM   2927  HA  THR A 339     -32.139  49.426  -8.028  1.00  0.00           H
ATOM   2928  HB  THR A 339     -32.480  46.929  -9.830  1.00  0.00           H
ATOM   2929  HG1 THR A 339     -31.213  46.678  -7.872  1.00  0.00           H
ATOM   2930 1HG2 THR A 339     -31.766  49.216 -10.982  1.00  0.00           H
ATOM   2931 2HG2 THR A 339     -30.667  47.833 -11.217  1.00  0.00           H
ATOM   2932 3HG2 THR A 339     -30.302  49.293 -10.077  1.00  0.00           H
ATOM   2933  N   VAL A 340     -34.786  48.585  -9.842  1.00  0.00           N
ATOM   2934  CA  VAL A 340     -35.863  49.099 -10.564  1.00  0.00           C
ATOM   2935  C   VAL A 340     -36.588  50.212  -9.688  1.00  0.00           C
ATOM   2936  O   VAL A 340     -36.822  51.350 -10.152  1.00  0.00           O
ATOM   2937  CB  VAL A 340     -36.826  47.952 -10.911  1.00  0.00           C
ATOM   2938  CG1 VAL A 340     -38.166  48.559 -11.378  1.00  0.00           C
ATOM   2939  CG2 VAL A 340     -36.332  47.092 -12.076  1.00  0.00           C
ATOM   2940  HN  VAL A 340     -34.796  47.599  -9.692  1.00  0.00           H
ATOM   2941  HA  VAL A 340     -35.494  49.595 -11.451  1.00  0.00           H
ATOM   2942  HB  VAL A 340     -36.943  47.239 -10.066  1.00  0.00           H
ATOM   2943 1HG1 VAL A 340     -37.996  49.253 -12.228  1.00  0.00           H
ATOM   2944 2HG1 VAL A 340     -38.722  49.004 -10.525  1.00  0.00           H
ATOM   2945 3HG1 VAL A 340     -38.802  47.721 -11.734  1.00  0.00           H
ATOM   2946 1HG2 VAL A 340     -36.269  47.722 -12.988  1.00  0.00           H
ATOM   2947 2HG2 VAL A 340     -36.959  46.250 -12.440  1.00  0.00           H
ATOM   2948 3HG2 VAL A 340     -35.317  46.732 -11.801  1.00  0.00           H
ATOM   2949  N   MET A 341     -36.904  49.962  -8.403  1.00  0.00           N
ATOM   2950  CA  MET A 341     -37.476  50.911  -7.542  1.00  0.00           C
ATOM   2951  C   MET A 341     -36.717  52.184  -7.360  1.00  0.00           C
ATOM   2952  O   MET A 341     -37.370  53.236  -7.254  1.00  0.00           O
ATOM   2953  CB  MET A 341     -37.670  50.265  -6.155  1.00  0.00           C
ATOM   2954  CG  MET A 341     -38.745  49.235  -6.136  1.00  0.00           C
ATOM   2955  SD  MET A 341     -40.383  49.995  -6.171  1.00  0.00           S
ATOM   2956  CE  MET A 341     -40.698  50.268  -4.394  1.00  0.00           C
ATOM   2957  HN  MET A 341     -36.929  49.029  -8.054  1.00  0.00           H
ATOM   2958  HA  MET A 341     -38.458  51.210  -7.877  1.00  0.00           H
ATOM   2959  HB1 MET A 341     -37.848  51.104  -5.449  1.00  0.00           H
ATOM   2960  HB2 MET A 341     -36.713  49.795  -5.843  1.00  0.00           H
ATOM   2961  HG1 MET A 341     -38.624  48.570  -5.254  1.00  0.00           H
ATOM   2962  HG2 MET A 341     -38.678  48.539  -6.999  1.00  0.00           H
ATOM   2963  HE1 MET A 341     -40.057  51.098  -4.028  1.00  0.00           H
ATOM   2964  HE2 MET A 341     -40.612  49.395  -3.713  1.00  0.00           H
ATOM   2965  HE3 MET A 341     -41.743  50.620  -4.255  1.00  0.00           H
ATOM   2966  N   LEU A 342     -35.320  52.111  -7.268  1.00  0.00           N
ATOM   2967  CA  LEU A 342     -34.475  53.313  -7.243  1.00  0.00           C
ATOM   2968  C   LEU A 342     -34.406  54.133  -8.522  1.00  0.00           C
ATOM   2969  O   LEU A 342     -34.477  55.364  -8.519  1.00  0.00           O
ATOM   2970  CB  LEU A 342     -33.064  52.958  -6.761  1.00  0.00           C
ATOM   2971  CG  LEU A 342     -32.928  52.440  -5.290  1.00  0.00           C
ATOM   2972  CD1 LEU A 342     -31.441  52.173  -5.037  1.00  0.00           C
ATOM   2973  CD2 LEU A 342     -33.459  53.257  -4.153  1.00  0.00           C
ATOM   2974  HN  LEU A 342     -34.935  51.191  -7.259  1.00  0.00           H
ATOM   2975  HA  LEU A 342     -34.830  54.025  -6.512  1.00  0.00           H
ATOM   2976  HB1 LEU A 342     -32.386  53.829  -6.885  1.00  0.00           H
ATOM   2977  HB2 LEU A 342     -32.728  52.186  -7.487  1.00  0.00           H
ATOM   2978  HG  LEU A 342     -33.416  51.442  -5.260  1.00  0.00           H
ATOM   2979 1HD1 LEU A 342     -30.981  53.059  -5.526  1.00  0.00           H
ATOM   2980 2HD1 LEU A 342     -31.217  51.248  -5.608  1.00  0.00           H
ATOM   2981 3HD1 LEU A 342     -31.124  52.054  -3.979  1.00  0.00           H
ATOM   2982 1HD2 LEU A 342     -34.549  53.454  -4.240  1.00  0.00           H
ATOM   2983 2HD2 LEU A 342     -32.878  54.198  -4.046  1.00  0.00           H
ATOM   2984 3HD2 LEU A 342     -33.349  52.633  -3.241  1.00  0.00           H
ATOM   2985  N   LEU A 343     -34.348  53.429  -9.687  1.00  0.00           N
ATOM   2986  CA  LEU A 343     -34.459  54.059 -10.925  1.00  0.00           C
ATOM   2987  C   LEU A 343     -35.813  54.771 -11.136  1.00  0.00           C
ATOM   2988  O   LEU A 343     -35.903  55.859 -11.726  1.00  0.00           O
ATOM   2989  CB  LEU A 343     -34.331  52.839 -11.900  1.00  0.00           C
ATOM   2990  CG  LEU A 343     -34.567  53.037 -13.419  1.00  0.00           C
ATOM   2991  CD1 LEU A 343     -33.517  54.029 -13.979  1.00  0.00           C
ATOM   2992  CD2 LEU A 343     -34.433  51.713 -14.250  1.00  0.00           C
ATOM   2993  HN  LEU A 343     -34.375  52.434  -9.725  1.00  0.00           H
ATOM   2994  HA  LEU A 343     -33.719  54.826 -11.098  1.00  0.00           H
ATOM   2995  HB1 LEU A 343     -35.075  52.048 -11.661  1.00  0.00           H
ATOM   2996  HB2 LEU A 343     -33.319  52.403 -11.753  1.00  0.00           H
ATOM   2997  HG  LEU A 343     -35.579  53.458 -13.600  1.00  0.00           H
ATOM   2998 1HD1 LEU A 343     -32.504  53.799 -13.584  1.00  0.00           H
ATOM   2999 2HD1 LEU A 343     -33.796  55.034 -13.594  1.00  0.00           H
ATOM   3000 3HD1 LEU A 343     -33.453  54.170 -15.078  1.00  0.00           H
ATOM   3001 1HD2 LEU A 343     -33.383  51.356 -14.191  1.00  0.00           H
ATOM   3002 2HD2 LEU A 343     -34.547  51.882 -15.342  1.00  0.00           H
ATOM   3003 3HD2 LEU A 343     -35.170  50.943 -13.934  1.00  0.00           H
ATOM   3004  N   ALA A 344     -36.938  54.194 -10.641  1.00  0.00           N
ATOM   3005  CA  ALA A 344     -38.149  54.753 -10.800  1.00  0.00           C
ATOM   3006  C   ALA A 344     -38.289  56.071 -10.038  1.00  0.00           C
ATOM   3007  O   ALA A 344     -38.944  56.961 -10.576  1.00  0.00           O
ATOM   3008  CB  ALA A 344     -39.346  53.959 -10.336  1.00  0.00           C
ATOM   3009  HN  ALA A 344     -36.943  53.310 -10.179  1.00  0.00           H
ATOM   3010  HA  ALA A 344     -38.227  54.981 -11.854  1.00  0.00           H
ATOM   3011  HB1 ALA A 344     -39.185  53.566  -9.309  1.00  0.00           H
ATOM   3012  HB2 ALA A 344     -39.409  53.030 -10.942  1.00  0.00           H
ATOM   3013  HB3 ALA A 344     -40.299  54.512 -10.478  1.00  0.00           H
ATOM   3014  N   MET A 345     -37.725  56.187  -8.805  1.00  0.00           N
ATOM   3015  CA  MET A 345     -37.798  57.442  -8.057  1.00  0.00           C
ATOM   3016  C   MET A 345     -36.618  58.320  -8.324  1.00  0.00           C
ATOM   3017  O   MET A 345     -36.480  59.433  -7.825  1.00  0.00           O
ATOM   3018  CB  MET A 345     -37.836  57.180  -6.516  1.00  0.00           C
ATOM   3019  CG  MET A 345     -36.546  56.430  -6.022  1.00  0.00           C
ATOM   3020  SD  MET A 345     -36.756  55.975  -4.283  1.00  0.00           S
ATOM   3021  CE  MET A 345     -37.873  54.576  -4.448  1.00  0.00           C
ATOM   3022  HN  MET A 345     -37.280  55.446  -8.309  1.00  0.00           H
ATOM   3023  HA  MET A 345     -38.641  58.038  -8.377  1.00  0.00           H
ATOM   3024  HB1 MET A 345     -38.738  56.565  -6.315  1.00  0.00           H
ATOM   3025  HB2 MET A 345     -38.044  58.177  -6.070  1.00  0.00           H
ATOM   3026  HG1 MET A 345     -35.612  56.991  -6.238  1.00  0.00           H
ATOM   3027  HG2 MET A 345     -36.530  55.414  -6.471  1.00  0.00           H
ATOM   3028  HE1 MET A 345     -38.343  54.308  -3.477  1.00  0.00           H
ATOM   3029  HE2 MET A 345     -37.416  53.721  -4.991  1.00  0.00           H
ATOM   3030  HE3 MET A 345     -38.777  54.904  -5.004  1.00  0.00           H
ATOM   3031  N   ASN A 346     -35.651  57.894  -9.122  1.00  0.00           N
ATOM   3032  CA  ASN A 346     -34.508  58.593  -9.678  1.00  0.00           C
ATOM   3033  C   ASN A 346     -33.449  58.801  -8.606  1.00  0.00           C
ATOM   3034  O   ASN A 346     -32.869  59.881  -8.482  1.00  0.00           O
ATOM   3035  CB  ASN A 346     -34.660  59.886 -10.502  1.00  0.00           C
ATOM   3036  CG  ASN A 346     -35.611  59.552 -11.627  1.00  0.00           C
ATOM   3037  ND2 ASN A 346     -35.117  59.507 -12.875  1.00  0.00           N
ATOM   3038  OD1 ASN A 346     -36.830  59.463 -11.347  1.00  0.00           O
ATOM   3039  HN  ASN A 346     -35.602  56.911  -9.279  1.00  0.00           H
ATOM   3040  HA  ASN A 346     -34.076  57.833 -10.312  1.00  0.00           H
ATOM   3041  HB1 ASN A 346     -33.678  60.233 -10.890  1.00  0.00           H
ATOM   3042  HB2 ASN A 346     -35.271  60.550  -9.854  1.00  0.00           H
ATOM   3043 1HD2 ASN A 346     -34.166  59.770 -13.033  1.00  0.00           H
ATOM   3044 2HD2 ASN A 346     -35.722  59.279 -13.639  1.00  0.00           H
ATOM   3045  N   LYS A 347     -33.126  57.775  -7.797  1.00  0.00           N
ATOM   3046  CA  LYS A 347     -31.941  57.925  -6.872  1.00  0.00           C
ATOM   3047  C   LYS A 347     -30.655  57.677  -7.637  1.00  0.00           C
ATOM   3048  O   LYS A 347     -30.592  56.867  -8.534  1.00  0.00           O
ATOM   3049  CB  LYS A 347     -31.946  56.963  -5.600  1.00  0.00           C
ATOM   3050  CG  LYS A 347     -33.060  57.280  -4.542  1.00  0.00           C
ATOM   3051  CD  LYS A 347     -32.995  58.736  -3.846  1.00  0.00           C
ATOM   3052  CE  LYS A 347     -33.852  59.122  -2.648  1.00  0.00           C
ATOM   3053  NZ  LYS A 347     -33.766  60.610  -2.312  1.00  0.00           N
ATOM   3054  HN  LYS A 347     -33.595  56.897  -7.868  1.00  0.00           H
ATOM   3055  HA  LYS A 347     -31.881  58.906  -6.424  1.00  0.00           H
ATOM   3056  HB1 LYS A 347     -30.937  56.981  -5.135  1.00  0.00           H
ATOM   3057  HB2 LYS A 347     -32.156  55.996  -6.104  1.00  0.00           H
ATOM   3058  HG1 LYS A 347     -33.153  56.410  -3.857  1.00  0.00           H
ATOM   3059  HG2 LYS A 347     -34.001  57.298  -5.131  1.00  0.00           H
ATOM   3060  HD1 LYS A 347     -33.154  59.492  -4.644  1.00  0.00           H
ATOM   3061  HD2 LYS A 347     -31.889  58.754  -3.738  1.00  0.00           H
ATOM   3062  HE1 LYS A 347     -33.488  58.559  -1.762  1.00  0.00           H
ATOM   3063  HE2 LYS A 347     -34.938  58.930  -2.780  1.00  0.00           H
ATOM   3064  HZ1 LYS A 347     -32.817  60.859  -1.965  1.00  0.00           H
ATOM   3065  HZ2 LYS A 347     -34.438  60.979  -1.612  1.00  0.00           H
ATOM   3066  HZ3 LYS A 347     -34.003  61.065  -3.216  1.00  0.00           H
ATOM   3067  N   VAL A 348     -29.597  58.432  -7.257  1.00  0.00           N
ATOM   3068  CA  VAL A 348     -28.251  58.420  -7.827  1.00  0.00           C
ATOM   3069  C   VAL A 348     -27.488  59.627  -7.183  1.00  0.00           C
ATOM   3070  O   VAL A 348     -27.828  60.800  -7.173  1.00  0.00           O
ATOM   3071  CB  VAL A 348     -28.109  58.573  -9.380  1.00  0.00           C
ATOM   3072  CG1 VAL A 348     -28.957  59.715 -10.031  1.00  0.00           C
ATOM   3073  CG2 VAL A 348     -26.653  58.642  -9.894  1.00  0.00           C
ATOM   3074  HN  VAL A 348     -29.624  59.098  -6.516  1.00  0.00           H
ATOM   3075  HA  VAL A 348     -27.737  57.546  -7.455  1.00  0.00           H
ATOM   3076  HB  VAL A 348     -28.564  57.661  -9.821  1.00  0.00           H
ATOM   3077 1HG1 VAL A 348     -28.520  60.728  -9.898  1.00  0.00           H
ATOM   3078 2HG1 VAL A 348     -29.994  59.642  -9.639  1.00  0.00           H
ATOM   3079 3HG1 VAL A 348     -29.033  59.481 -11.115  1.00  0.00           H
ATOM   3080 1HG2 VAL A 348     -26.121  57.695  -9.659  1.00  0.00           H
ATOM   3081 2HG2 VAL A 348     -26.115  59.511  -9.457  1.00  0.00           H
ATOM   3082 3HG2 VAL A 348     -26.788  58.864 -10.974  1.00  0.00           H
ATOM   3083  N   GLU A 349     -26.316  59.347  -6.689  1.00  0.00           N
ATOM   3084  CA  GLU A 349     -25.375  60.368  -6.201  1.00  0.00           C
ATOM   3085  C   GLU A 349     -24.038  60.101  -6.940  1.00  0.00           C
ATOM   3086  O   GLU A 349     -23.699  59.001  -7.354  1.00  0.00           O
ATOM   3087  CB  GLU A 349     -25.238  60.317  -4.679  1.00  0.00           C
ATOM   3088  CG  GLU A 349     -26.292  61.200  -4.024  1.00  0.00           C
ATOM   3089  CD  GLU A 349     -26.248  61.155  -2.524  1.00  0.00           C
ATOM   3090  OE1 GLU A 349     -26.263  62.219  -1.907  1.00  0.00           O
ATOM   3091  OE2 GLU A 349     -26.425  60.077  -2.018  1.00  0.00           O
ATOM   3092  HN  GLU A 349     -25.941  58.423  -6.703  1.00  0.00           H
ATOM   3093  HA  GLU A 349     -25.733  61.361  -6.428  1.00  0.00           H
ATOM   3094  HB1 GLU A 349     -24.178  60.483  -4.391  1.00  0.00           H
ATOM   3095  HB2 GLU A 349     -25.289  59.229  -4.461  1.00  0.00           H
ATOM   3096  HG1 GLU A 349     -27.344  60.983  -4.306  1.00  0.00           H
ATOM   3097  HG2 GLU A 349     -26.139  62.246  -4.368  1.00  0.00           H
ATOM   3098  N   GLY A 350     -23.320  61.143  -7.308  1.00  0.00           N
ATOM   3099  CA  GLY A 350     -21.939  61.094  -7.754  1.00  0.00           C
ATOM   3100  C   GLY A 350     -20.891  60.939  -6.667  1.00  0.00           C
ATOM   3101  O   GLY A 350     -21.124  60.310  -5.657  1.00  0.00           O
ATOM   3102  HN  GLY A 350     -23.697  62.037  -7.073  1.00  0.00           H
ATOM   3103  HA1 GLY A 350     -21.708  62.111  -8.035  1.00  0.00           H
ATOM   3104  HA2 GLY A 350     -21.820  60.464  -8.622  1.00  0.00           H
ATOM   3105  N   ASP A 351     -19.763  61.498  -6.832  1.00  0.00           N
ATOM   3106  CA  ASP A 351     -18.720  61.579  -5.794  1.00  0.00           C
ATOM   3107  C   ASP A 351     -17.757  62.649  -6.174  1.00  0.00           C
ATOM   3108  O   ASP A 351     -17.465  62.977  -7.330  1.00  0.00           O
ATOM   3109  CB  ASP A 351     -17.978  60.241  -5.831  1.00  0.00           C
ATOM   3110  CG  ASP A 351     -17.154  59.902  -4.675  1.00  0.00           C
ATOM   3111  OD1 ASP A 351     -16.350  58.893  -4.809  1.00  0.00           O
ATOM   3112  OD2 ASP A 351     -17.081  60.578  -3.600  1.00  0.00           O
ATOM   3113  HN  ASP A 351     -19.496  61.911  -7.699  1.00  0.00           H
ATOM   3114  HA  ASP A 351     -19.113  61.964  -4.864  1.00  0.00           H
ATOM   3115  HB1 ASP A 351     -17.395  60.032  -6.754  1.00  0.00           H
ATOM   3116  HB2 ASP A 351     -18.714  59.418  -5.955  1.00  0.00           H
ATOM   3117  N   ASN A 352     -16.971  63.143  -5.223  1.00  0.00           N
ATOM   3118  CA  ASN A 352     -15.817  63.917  -5.447  1.00  0.00           C
ATOM   3119  C   ASN A 352     -14.553  63.280  -4.887  1.00  0.00           C
ATOM   3120  O   ASN A 352     -13.479  63.943  -4.879  1.00  0.00           O
ATOM   3121  CB  ASN A 352     -15.951  65.299  -4.778  1.00  0.00           C
ATOM   3122  CG  ASN A 352     -16.182  65.295  -3.252  1.00  0.00           C
ATOM   3123  ND2 ASN A 352     -16.248  66.503  -2.714  1.00  0.00           N
ATOM   3124  OD1 ASN A 352     -16.230  64.219  -2.639  1.00  0.00           O
ATOM   3125  HN  ASN A 352     -17.252  62.961  -4.284  1.00  0.00           H
ATOM   3126  HA  ASN A 352     -15.777  64.147  -6.501  1.00  0.00           H
ATOM   3127  HB1 ASN A 352     -16.858  65.785  -5.197  1.00  0.00           H
ATOM   3128  HB2 ASN A 352     -15.046  65.890  -5.036  1.00  0.00           H
ATOM   3129 1HD2 ASN A 352     -16.291  67.310  -3.300  1.00  0.00           H
ATOM   3130 2HD2 ASN A 352     -16.321  66.597  -1.721  1.00  0.00           H
ATOM   3131  N   ILE A 353     -14.526  61.979  -4.510  1.00  0.00           N
ATOM   3132  CA  ILE A 353     -13.269  61.222  -4.216  1.00  0.00           C
ATOM   3133  C   ILE A 353     -13.013  60.293  -5.423  1.00  0.00           C
ATOM   3134  O   ILE A 353     -12.113  60.580  -6.226  1.00  0.00           O
ATOM   3135  CB  ILE A 353     -13.321  60.506  -2.832  1.00  0.00           C
ATOM   3136  CG1 ILE A 353     -13.589  61.520  -1.701  1.00  0.00           C
ATOM   3137  CG2 ILE A 353     -12.120  59.569  -2.610  1.00  0.00           C
ATOM   3138  CD  ILE A 353     -12.405  62.432  -1.301  1.00  0.00           C
ATOM   3139  HN  ILE A 353     -15.341  61.442  -4.308  1.00  0.00           H
ATOM   3140  HA  ILE A 353     -12.369  61.818  -4.223  1.00  0.00           H
ATOM   3141  HB  ILE A 353     -14.266  59.927  -2.779  1.00  0.00           H
ATOM   3142 1HG1 ILE A 353     -13.810  60.936  -0.783  1.00  0.00           H
ATOM   3143 2HG1 ILE A 353     -14.489  62.132  -1.920  1.00  0.00           H
ATOM   3144 1HG2 ILE A 353     -11.978  58.776  -3.374  1.00  0.00           H
ATOM   3145 2HG2 ILE A 353     -12.211  59.065  -1.624  1.00  0.00           H
ATOM   3146 3HG2 ILE A 353     -11.220  60.215  -2.517  1.00  0.00           H
ATOM   3147  HD1 ILE A 353     -11.472  61.882  -1.058  1.00  0.00           H
ATOM   3148  HD2 ILE A 353     -12.652  62.963  -0.357  1.00  0.00           H
ATOM   3149  HD3 ILE A 353     -12.234  63.176  -2.109  1.00  0.00           H
ATOM   3150  N   SER A 354     -13.705  59.138  -5.596  1.00  0.00           N
ATOM   3151  CA  SER A 354     -13.445  58.141  -6.612  1.00  0.00           C
ATOM   3152  C   SER A 354     -13.896  58.638  -7.976  1.00  0.00           C
ATOM   3153  O   SER A 354     -13.255  58.352  -8.996  1.00  0.00           O
ATOM   3154  CB  SER A 354     -14.281  56.889  -6.245  1.00  0.00           C
ATOM   3155  OG  SER A 354     -15.667  57.004  -6.459  1.00  0.00           O
ATOM   3156  HN  SER A 354     -14.484  58.947  -5.002  1.00  0.00           H
ATOM   3157  HA  SER A 354     -12.389  57.960  -6.744  1.00  0.00           H
ATOM   3158  HB1 SER A 354     -14.062  56.494  -5.231  1.00  0.00           H
ATOM   3159  HB2 SER A 354     -13.933  56.168  -7.016  1.00  0.00           H
ATOM   3160  HG1 SER A 354     -15.953  57.772  -5.959  1.00  0.00           H
ATOM   3161  N   GLY A 355     -14.947  59.409  -7.986  1.00  0.00           N
ATOM   3162  CA  GLY A 355     -15.635  59.903  -9.168  1.00  0.00           C
ATOM   3163  C   GLY A 355     -16.708  59.017  -9.650  1.00  0.00           C
ATOM   3164  O   GLY A 355     -17.485  59.422 -10.550  1.00  0.00           O
ATOM   3165  HN  GLY A 355     -15.418  59.682  -7.151  1.00  0.00           H
ATOM   3166  HA1 GLY A 355     -14.887  60.055  -9.932  1.00  0.00           H
ATOM   3167  HA2 GLY A 355     -15.970  60.898  -8.911  1.00  0.00           H
ATOM   3168  N   VAL A 356     -16.742  57.781  -9.103  1.00  0.00           N
ATOM   3169  CA  VAL A 356     -17.822  56.898  -9.333  1.00  0.00           C
ATOM   3170  C   VAL A 356     -19.019  57.134  -8.491  1.00  0.00           C
ATOM   3171  O   VAL A 356     -18.993  57.321  -7.311  1.00  0.00           O
ATOM   3172  CB  VAL A 356     -17.265  55.546  -8.833  1.00  0.00           C
ATOM   3173  CG1 VAL A 356     -18.258  54.384  -8.884  1.00  0.00           C
ATOM   3174  CG2 VAL A 356     -16.122  55.084  -9.687  1.00  0.00           C
ATOM   3175  HN  VAL A 356     -16.016  57.509  -8.476  1.00  0.00           H
ATOM   3176  HA  VAL A 356     -18.146  56.828 -10.361  1.00  0.00           H
ATOM   3177  HB  VAL A 356     -17.015  55.636  -7.754  1.00  0.00           H
ATOM   3178 1HG1 VAL A 356     -17.799  53.382  -8.744  1.00  0.00           H
ATOM   3179 2HG1 VAL A 356     -18.745  54.387  -9.882  1.00  0.00           H
ATOM   3180 3HG1 VAL A 356     -19.066  54.570  -8.145  1.00  0.00           H
ATOM   3181 1HG2 VAL A 356     -15.212  55.701  -9.525  1.00  0.00           H
ATOM   3182 2HG2 VAL A 356     -16.330  55.137 -10.777  1.00  0.00           H
ATOM   3183 3HG2 VAL A 356     -15.712  54.070  -9.496  1.00  0.00           H
ATOM   3184  N   CYS A 357     -20.145  57.212  -9.177  1.00  0.00           N
ATOM   3185  CA  CYS A 357     -21.531  57.285  -8.654  1.00  0.00           C
ATOM   3186  C   CYS A 357     -21.952  56.188  -7.783  1.00  0.00           C
ATOM   3187  O   CYS A 357     -21.983  54.985  -8.136  1.00  0.00           O
ATOM   3188  CB  CYS A 357     -22.486  57.499  -9.873  1.00  0.00           C
ATOM   3189  SG  CYS A 357     -21.830  58.581 -11.190  1.00  0.00           S
ATOM   3190  HN  CYS A 357     -20.056  57.169 -10.170  1.00  0.00           H
ATOM   3191  HA  CYS A 357     -21.522  58.203  -8.086  1.00  0.00           H
ATOM   3192  HB1 CYS A 357     -23.486  57.726  -9.449  1.00  0.00           H
ATOM   3193  HB2 CYS A 357     -22.643  56.495 -10.322  1.00  0.00           H
ATOM   3194  N   PHE A 358     -22.294  56.561  -6.571  1.00  0.00           N
ATOM   3195  CA  PHE A 358     -22.739  55.727  -5.510  1.00  0.00           C
ATOM   3196  C   PHE A 358     -23.384  56.600  -4.451  1.00  0.00           C
ATOM   3197  O   PHE A 358     -23.088  57.768  -4.335  1.00  0.00           O
ATOM   3198  CB  PHE A 358     -21.665  54.755  -4.933  1.00  0.00           C
ATOM   3199  CG  PHE A 358     -22.236  53.453  -4.496  1.00  0.00           C
ATOM   3200  CD1 PHE A 358     -22.641  53.462  -3.169  1.00  0.00           C
ATOM   3201  CD2 PHE A 358     -22.506  52.390  -5.372  1.00  0.00           C
ATOM   3202  CE1 PHE A 358     -23.148  52.283  -2.601  1.00  0.00           C
ATOM   3203  CE2 PHE A 358     -23.146  51.226  -4.803  1.00  0.00           C
ATOM   3204  CZ  PHE A 358     -23.511  51.230  -3.456  1.00  0.00           C
ATOM   3205  HN  PHE A 358     -22.354  57.526  -6.328  1.00  0.00           H
ATOM   3206  HA  PHE A 358     -23.511  55.148  -5.995  1.00  0.00           H
ATOM   3207  HB1 PHE A 358     -21.080  55.174  -4.088  1.00  0.00           H
ATOM   3208  HB2 PHE A 358     -20.815  54.426  -5.568  1.00  0.00           H
ATOM   3209  HD1 PHE A 358     -22.453  54.367  -2.613  1.00  0.00           H
ATOM   3210  HD2 PHE A 358     -22.319  52.556  -6.423  1.00  0.00           H
ATOM   3211  HE1 PHE A 358     -23.294  52.202  -1.534  1.00  0.00           H
ATOM   3212  HE2 PHE A 358     -23.476  50.390  -5.401  1.00  0.00           H
ATOM   3213  HZ  PHE A 358     -23.974  50.346  -3.038  1.00  0.00           H
ATOM   3214  N   VAL A 359     -24.330  56.050  -3.712  1.00  0.00           N
ATOM   3215  CA  VAL A 359     -25.135  56.771  -2.782  1.00  0.00           C
ATOM   3216  C   VAL A 359     -24.473  57.024  -1.387  1.00  0.00           C
ATOM   3217  O   VAL A 359     -23.487  56.350  -1.018  1.00  0.00           O
ATOM   3218  CB  VAL A 359     -26.571  56.203  -2.511  1.00  0.00           C
ATOM   3219  CG1 VAL A 359     -27.368  56.339  -3.820  1.00  0.00           C
ATOM   3220  CG2 VAL A 359     -26.607  54.717  -2.074  1.00  0.00           C
ATOM   3221  HN  VAL A 359     -24.497  55.067  -3.758  1.00  0.00           H
ATOM   3222  HA  VAL A 359     -25.288  57.770  -3.163  1.00  0.00           H
ATOM   3223  HB  VAL A 359     -27.161  56.779  -1.766  1.00  0.00           H
ATOM   3224 1HG1 VAL A 359     -26.669  56.221  -4.675  1.00  0.00           H
ATOM   3225 2HG1 VAL A 359     -27.813  57.352  -3.926  1.00  0.00           H
ATOM   3226 3HG1 VAL A 359     -28.024  55.489  -4.104  1.00  0.00           H
ATOM   3227 1HG2 VAL A 359     -27.640  54.326  -1.955  1.00  0.00           H
ATOM   3228 2HG2 VAL A 359     -26.218  54.660  -1.035  1.00  0.00           H
ATOM   3229 3HG2 VAL A 359     -25.999  54.102  -2.772  1.00  0.00           H
ATOM   3230  N   GLY A 360     -24.955  58.080  -0.769  1.00  0.00           N
ATOM   3231  CA  GLY A 360     -24.539  58.414   0.570  1.00  0.00           C
ATOM   3232  C   GLY A 360     -23.573  59.451   0.481  1.00  0.00           C
ATOM   3233  O   GLY A 360     -22.728  59.618   1.337  1.00  0.00           O
ATOM   3234  HN  GLY A 360     -25.659  58.632  -1.209  1.00  0.00           H
ATOM   3235  HA1 GLY A 360     -24.073  57.530   0.978  1.00  0.00           H
ATOM   3236  HA2 GLY A 360     -25.287  58.872   1.200  1.00  0.00           H
ATOM   3237  N   LEU A 361     -23.581  60.167  -0.717  1.00  0.00           N
ATOM   3238  CA  LEU A 361     -22.684  61.273  -1.016  1.00  0.00           C
ATOM   3239  C   LEU A 361     -23.059  62.440  -0.146  1.00  0.00           C
ATOM   3240  O   LEU A 361     -22.202  63.113   0.422  1.00  0.00           O
ATOM   3241  CB  LEU A 361     -22.698  61.680  -2.526  1.00  0.00           C
ATOM   3242  CG  LEU A 361     -21.771  62.683  -3.051  1.00  0.00           C
ATOM   3243  CD1 LEU A 361     -22.282  64.110  -2.904  1.00  0.00           C
ATOM   3244  CD2 LEU A 361     -20.355  62.553  -2.566  1.00  0.00           C
ATOM   3245  HN  LEU A 361     -24.219  59.904  -1.437  1.00  0.00           H
ATOM   3246  HA  LEU A 361     -21.660  61.007  -0.801  1.00  0.00           H
ATOM   3247  HB1 LEU A 361     -23.737  62.023  -2.722  1.00  0.00           H
ATOM   3248  HB2 LEU A 361     -22.627  60.737  -3.108  1.00  0.00           H
ATOM   3249  HG  LEU A 361     -21.648  62.468  -4.134  1.00  0.00           H
ATOM   3250 1HD1 LEU A 361     -21.590  64.732  -3.511  1.00  0.00           H
ATOM   3251 2HD1 LEU A 361     -22.355  64.449  -1.849  1.00  0.00           H
ATOM   3252 3HD1 LEU A 361     -23.348  64.166  -3.214  1.00  0.00           H
ATOM   3253 1HD2 LEU A 361     -20.131  61.470  -2.457  1.00  0.00           H
ATOM   3254 2HD2 LEU A 361     -20.326  62.909  -1.514  1.00  0.00           H
ATOM   3255 3HD2 LEU A 361     -19.612  62.996  -3.263  1.00  0.00           H
ATOM   3256  N   TYR A 362     -24.372  62.662   0.061  1.00  0.00           N
ATOM   3257  CA  TYR A 362     -24.881  63.763   0.905  1.00  0.00           C
ATOM   3258  C   TYR A 362     -26.159  63.300   1.537  1.00  0.00           C
ATOM   3259  O   TYR A 362     -26.342  63.303   2.747  1.00  0.00           O
ATOM   3260  CB  TYR A 362     -25.103  65.050   0.049  1.00  0.00           C
ATOM   3261  CG  TYR A 362     -25.880  66.105   0.736  1.00  0.00           C
ATOM   3262  CD1 TYR A 362     -25.614  66.387   2.056  1.00  0.00           C
ATOM   3263  CD2 TYR A 362     -27.013  66.655   0.078  1.00  0.00           C
ATOM   3264  CE1 TYR A 362     -26.494  67.284   2.731  1.00  0.00           C
ATOM   3265  CE2 TYR A 362     -27.827  67.591   0.734  1.00  0.00           C
ATOM   3266  CZ  TYR A 362     -27.581  67.846   2.052  1.00  0.00           C
ATOM   3267  OH  TYR A 362     -28.486  68.696   2.750  1.00  0.00           O
ATOM   3268  HN  TYR A 362     -25.051  62.292  -0.568  1.00  0.00           H
ATOM   3269  HA  TYR A 362     -24.120  63.931   1.651  1.00  0.00           H
ATOM   3270  HB1 TYR A 362     -25.494  64.802  -0.961  1.00  0.00           H
ATOM   3271  HB2 TYR A 362     -24.074  65.351  -0.239  1.00  0.00           H
ATOM   3272  HD1 TYR A 362     -24.742  65.929   2.497  1.00  0.00           H
ATOM   3273  HD2 TYR A 362     -27.118  66.402  -0.966  1.00  0.00           H
ATOM   3274  HE1 TYR A 362     -26.191  67.590   3.721  1.00  0.00           H
ATOM   3275  HE2 TYR A 362     -28.622  68.068   0.180  1.00  0.00           H
ATOM   3276  HH  TYR A 362     -28.256  68.626   3.680  1.00  0.00           H
ATOM   3277  N   ASP A 363     -27.102  62.904   0.672  1.00  0.00           N
ATOM   3278  CA  ASP A 363     -28.423  62.361   1.094  1.00  0.00           C
ATOM   3279  C   ASP A 363     -28.301  60.960   1.686  1.00  0.00           C
ATOM   3280  O   ASP A 363     -27.397  60.170   1.353  1.00  0.00           O
ATOM   3281  CB  ASP A 363     -29.463  62.371  -0.067  1.00  0.00           C
ATOM   3282  CG  ASP A 363     -30.820  61.803   0.235  1.00  0.00           C
ATOM   3283  OD1 ASP A 363     -31.224  61.873   1.393  1.00  0.00           O
ATOM   3284  OD2 ASP A 363     -31.527  61.338  -0.708  1.00  0.00           O
ATOM   3285  HN  ASP A 363     -26.798  62.659  -0.246  1.00  0.00           H
ATOM   3286  HA  ASP A 363     -28.756  63.006   1.892  1.00  0.00           H
ATOM   3287  HB1 ASP A 363     -29.036  62.038  -1.038  1.00  0.00           H
ATOM   3288  HB2 ASP A 363     -29.678  63.434  -0.304  1.00  0.00           H
ATOM   3289  N   LEU A 364     -29.184  60.505   2.617  1.00  0.00           N
ATOM   3290  CA  LEU A 364     -28.858  59.323   3.420  1.00  0.00           C
ATOM   3291  C   LEU A 364     -30.008  58.333   3.308  1.00  0.00           C
ATOM   3292  O   LEU A 364     -29.892  57.203   3.773  1.00  0.00           O
ATOM   3293  CB  LEU A 364     -28.775  59.662   4.923  1.00  0.00           C
ATOM   3294  CG  LEU A 364     -27.609  60.583   5.380  1.00  0.00           C
ATOM   3295  CD1 LEU A 364     -27.684  60.563   6.967  1.00  0.00           C
ATOM   3296  CD2 LEU A 364     -26.190  60.202   4.806  1.00  0.00           C
ATOM   3297  HN  LEU A 364     -30.052  60.996   2.653  1.00  0.00           H
ATOM   3298  HA  LEU A 364     -27.972  58.804   3.086  1.00  0.00           H
ATOM   3299  HB1 LEU A 364     -28.652  58.658   5.384  1.00  0.00           H
ATOM   3300  HB2 LEU A 364     -29.705  60.103   5.342  1.00  0.00           H
ATOM   3301  HG  LEU A 364     -27.822  61.600   4.985  1.00  0.00           H
ATOM   3302 1HD1 LEU A 364     -28.715  60.825   7.288  1.00  0.00           H
ATOM   3303 2HD1 LEU A 364     -26.929  61.290   7.336  1.00  0.00           H
ATOM   3304 3HD1 LEU A 364     -27.404  59.543   7.310  1.00  0.00           H
ATOM   3305 1HD2 LEU A 364     -25.876  59.176   5.098  1.00  0.00           H
ATOM   3306 2HD2 LEU A 364     -25.357  60.908   5.009  1.00  0.00           H
ATOM   3307 3HD2 LEU A 364     -26.286  60.222   3.699  1.00  0.00           H
ATOM   3308  N   ASP A 365     -31.104  58.674   2.673  1.00  0.00           N
ATOM   3309  CA  ASP A 365     -32.262  57.834   2.562  1.00  0.00           C
ATOM   3310  C   ASP A 365     -32.029  56.446   1.900  1.00  0.00           C
ATOM   3311  O   ASP A 365     -32.384  55.375   2.479  1.00  0.00           O
ATOM   3312  CB  ASP A 365     -33.427  58.592   1.842  1.00  0.00           C
ATOM   3313  CG  ASP A 365     -34.178  59.524   2.734  1.00  0.00           C
ATOM   3314  OD1 ASP A 365     -35.096  60.236   2.213  1.00  0.00           O
ATOM   3315  OD2 ASP A 365     -33.942  59.507   3.967  1.00  0.00           O
ATOM   3316  HN  ASP A 365     -31.024  59.579   2.262  1.00  0.00           H
ATOM   3317  HA  ASP A 365     -32.544  57.684   3.593  1.00  0.00           H
ATOM   3318  HB1 ASP A 365     -34.167  57.953   1.313  1.00  0.00           H
ATOM   3319  HB2 ASP A 365     -33.007  59.244   1.047  1.00  0.00           H
ATOM   3320  N   ALA A 366     -31.446  56.399   0.667  1.00  0.00           N
ATOM   3321  CA  ALA A 366     -31.181  55.302  -0.234  1.00  0.00           C
ATOM   3322  C   ALA A 366     -30.223  54.345   0.458  1.00  0.00           C
ATOM   3323  O   ALA A 366     -30.434  53.151   0.568  1.00  0.00           O
ATOM   3324  CB  ALA A 366     -30.738  55.805  -1.660  1.00  0.00           C
ATOM   3325  HN  ALA A 366     -31.101  57.273   0.334  1.00  0.00           H
ATOM   3326  HA  ALA A 366     -32.094  54.758  -0.421  1.00  0.00           H
ATOM   3327  HB1 ALA A 366     -30.528  54.995  -2.390  1.00  0.00           H
ATOM   3328  HB2 ALA A 366     -29.791  56.380  -1.571  1.00  0.00           H
ATOM   3329  HB3 ALA A 366     -31.512  56.483  -2.079  1.00  0.00           H
ATOM   3330  N   SER A 367     -29.221  54.926   1.089  1.00  0.00           N
ATOM   3331  CA  SER A 367     -28.284  54.231   1.912  1.00  0.00           C
ATOM   3332  C   SER A 367     -28.934  53.522   3.134  1.00  0.00           C
ATOM   3333  O   SER A 367     -28.777  52.315   3.375  1.00  0.00           O
ATOM   3334  CB  SER A 367     -27.150  55.130   2.492  1.00  0.00           C
ATOM   3335  OG  SER A 367     -26.333  55.564   1.375  1.00  0.00           O
ATOM   3336  HN  SER A 367     -29.043  55.906   1.058  1.00  0.00           H
ATOM   3337  HA  SER A 367     -27.861  53.368   1.420  1.00  0.00           H
ATOM   3338  HB1 SER A 367     -26.474  54.546   3.151  1.00  0.00           H
ATOM   3339  HB2 SER A 367     -27.607  56.011   2.992  1.00  0.00           H
ATOM   3340  HG1 SER A 367     -26.709  56.373   1.023  1.00  0.00           H
ATOM   3341  N   ARG A 368     -29.835  54.269   3.852  1.00  0.00           N
ATOM   3342  CA  ARG A 368     -30.609  53.668   4.949  1.00  0.00           C
ATOM   3343  C   ARG A 368     -31.515  52.436   4.625  1.00  0.00           C
ATOM   3344  O   ARG A 368     -31.330  51.284   5.043  1.00  0.00           O
ATOM   3345  CB  ARG A 368     -31.448  54.742   5.824  1.00  0.00           C
ATOM   3346  CG  ARG A 368     -30.575  55.744   6.674  1.00  0.00           C
ATOM   3347  CD  ARG A 368     -31.412  56.836   7.438  1.00  0.00           C
ATOM   3348  NE  ARG A 368     -30.408  57.746   8.180  1.00  0.00           N
ATOM   3349  CZ  ARG A 368     -30.689  58.879   8.855  1.00  0.00           C
ATOM   3350  NH1 ARG A 368     -31.768  59.537   8.865  1.00  0.00           N
ATOM   3351  NH2 ARG A 368     -29.656  59.324   9.636  1.00  0.00           N
ATOM   3352  HN  ARG A 368     -29.908  55.250   3.692  1.00  0.00           H
ATOM   3353  HA  ARG A 368     -29.883  53.372   5.693  1.00  0.00           H
ATOM   3354  HB1 ARG A 368     -32.064  54.191   6.566  1.00  0.00           H
ATOM   3355  HB2 ARG A 368     -32.011  55.342   5.077  1.00  0.00           H
ATOM   3356  HG1 ARG A 368     -29.893  56.286   5.984  1.00  0.00           H
ATOM   3357  HG2 ARG A 368     -29.980  55.095   7.351  1.00  0.00           H
ATOM   3358  HD1 ARG A 368     -32.065  56.282   8.147  1.00  0.00           H
ATOM   3359  HD2 ARG A 368     -32.038  57.473   6.777  1.00  0.00           H
ATOM   3360  HE  ARG A 368     -29.449  57.467   8.229  1.00  0.00           H
ATOM   3361 1HH1 ARG A 368     -32.484  59.186   8.263  1.00  0.00           H
ATOM   3362 2HH1 ARG A 368     -31.870  60.384   9.388  1.00  0.00           H
ATOM   3363 1HH2 ARG A 368     -28.729  58.949   9.621  1.00  0.00           H
ATOM   3364 2HH2 ARG A 368     -29.868  60.213  10.040  1.00  0.00           H
ATOM   3365  N   TYR A 369     -32.591  52.645   3.771  1.00  0.00           N
ATOM   3366  CA  TYR A 369     -33.660  51.660   3.713  1.00  0.00           C
ATOM   3367  C   TYR A 369     -33.394  50.758   2.664  1.00  0.00           C
ATOM   3368  O   TYR A 369     -34.092  49.709   2.545  1.00  0.00           O
ATOM   3369  CB  TYR A 369     -35.077  52.344   3.592  1.00  0.00           C
ATOM   3370  CG  TYR A 369     -35.247  53.509   4.497  1.00  0.00           C
ATOM   3371  CD1 TYR A 369     -35.292  54.879   4.125  1.00  0.00           C
ATOM   3372  CD2 TYR A 369     -35.405  53.217   5.851  1.00  0.00           C
ATOM   3373  CE1 TYR A 369     -35.338  55.912   5.099  1.00  0.00           C
ATOM   3374  CE2 TYR A 369     -35.434  54.273   6.827  1.00  0.00           C
ATOM   3375  CZ  TYR A 369     -35.373  55.600   6.460  1.00  0.00           C
ATOM   3376  OH  TYR A 369     -35.235  56.463   7.506  1.00  0.00           O
ATOM   3377  HN  TYR A 369     -32.740  53.520   3.320  1.00  0.00           H
ATOM   3378  HA  TYR A 369     -33.647  51.104   4.639  1.00  0.00           H
ATOM   3379  HB1 TYR A 369     -35.907  51.609   3.667  1.00  0.00           H
ATOM   3380  HB2 TYR A 369     -35.323  52.654   2.554  1.00  0.00           H
ATOM   3381  HD1 TYR A 369     -35.405  55.192   3.097  1.00  0.00           H
ATOM   3382  HD2 TYR A 369     -35.326  52.204   6.217  1.00  0.00           H
ATOM   3383  HE1 TYR A 369     -35.446  56.947   4.809  1.00  0.00           H
ATOM   3384  HE2 TYR A 369     -35.396  53.932   7.851  1.00  0.00           H
ATOM   3385  HH  TYR A 369     -34.930  57.297   7.145  1.00  0.00           H
ATOM   3386  N   PHE A 370     -32.480  51.015   1.663  1.00  0.00           N
ATOM   3387  CA  PHE A 370     -32.389  50.179   0.448  1.00  0.00           C
ATOM   3388  C   PHE A 370     -31.004  49.722   0.234  1.00  0.00           C
ATOM   3389  O   PHE A 370     -30.723  49.047  -0.777  1.00  0.00           O
ATOM   3390  CB  PHE A 370     -32.835  51.071  -0.729  1.00  0.00           C
ATOM   3391  CG  PHE A 370     -34.297  51.400  -0.872  1.00  0.00           C
ATOM   3392  CD1 PHE A 370     -35.293  50.652  -1.462  1.00  0.00           C
ATOM   3393  CD2 PHE A 370     -34.658  52.712  -0.312  1.00  0.00           C
ATOM   3394  CE1 PHE A 370     -36.595  51.075  -1.499  1.00  0.00           C
ATOM   3395  CE2 PHE A 370     -35.962  53.171  -0.369  1.00  0.00           C
ATOM   3396  CZ  PHE A 370     -36.928  52.271  -0.866  1.00  0.00           C
ATOM   3397  HN  PHE A 370     -31.866  51.799   1.732  1.00  0.00           H
ATOM   3398  HA  PHE A 370     -33.049  49.341   0.608  1.00  0.00           H
ATOM   3399  HB1 PHE A 370     -32.603  50.557  -1.687  1.00  0.00           H
ATOM   3400  HB2 PHE A 370     -32.195  51.976  -0.806  1.00  0.00           H
ATOM   3401  HD1 PHE A 370     -34.992  49.726  -1.930  1.00  0.00           H
ATOM   3402  HD2 PHE A 370     -33.954  53.230   0.323  1.00  0.00           H
ATOM   3403  HE1 PHE A 370     -37.336  50.411  -1.919  1.00  0.00           H
ATOM   3404  HE2 PHE A 370     -36.239  54.031   0.224  1.00  0.00           H
ATOM   3405  HZ  PHE A 370     -37.945  52.629  -0.937  1.00  0.00           H
ATOM   3406  N   VAL A 371     -30.068  50.048   1.161  1.00  0.00           N
ATOM   3407  CA  VAL A 371     -28.820  49.380   1.306  1.00  0.00           C
ATOM   3408  C   VAL A 371     -28.880  48.714   2.708  1.00  0.00           C
ATOM   3409  O   VAL A 371     -28.902  47.515   2.711  1.00  0.00           O
ATOM   3410  CB  VAL A 371     -27.546  50.158   1.196  1.00  0.00           C
ATOM   3411  CG1 VAL A 371     -26.343  49.224   1.310  1.00  0.00           C
ATOM   3412  CG2 VAL A 371     -27.439  50.813  -0.151  1.00  0.00           C
ATOM   3413  HN  VAL A 371     -30.223  50.760   1.842  1.00  0.00           H
ATOM   3414  HA  VAL A 371     -28.734  48.588   0.577  1.00  0.00           H
ATOM   3415  HB  VAL A 371     -27.509  50.952   1.973  1.00  0.00           H
ATOM   3416 1HG1 VAL A 371     -25.375  49.693   1.034  1.00  0.00           H
ATOM   3417 2HG1 VAL A 371     -26.456  48.345   0.641  1.00  0.00           H
ATOM   3418 3HG1 VAL A 371     -26.333  48.858   2.360  1.00  0.00           H
ATOM   3419 1HG2 VAL A 371     -27.246  50.059  -0.945  1.00  0.00           H
ATOM   3420 2HG2 VAL A 371     -26.720  51.646  -0.004  1.00  0.00           H
ATOM   3421 3HG2 VAL A 371     -28.406  51.323  -0.347  1.00  0.00           H
ATOM   3422  N   LEU A 372     -28.759  49.501   3.800  1.00  0.00           N
ATOM   3423  CA  LEU A 372     -28.441  48.990   5.087  1.00  0.00           C
ATOM   3424  C   LEU A 372     -29.392  48.030   5.677  1.00  0.00           C
ATOM   3425  O   LEU A 372     -29.023  47.017   6.231  1.00  0.00           O
ATOM   3426  CB  LEU A 372     -28.091  50.288   5.925  1.00  0.00           C
ATOM   3427  CG  LEU A 372     -27.887  50.248   7.479  1.00  0.00           C
ATOM   3428  CD1 LEU A 372     -26.819  49.274   7.869  1.00  0.00           C
ATOM   3429  CD2 LEU A 372     -27.639  51.660   8.133  1.00  0.00           C
ATOM   3430  HN  LEU A 372     -28.735  50.495   3.737  1.00  0.00           H
ATOM   3431  HA  LEU A 372     -27.575  48.345   5.087  1.00  0.00           H
ATOM   3432  HB1 LEU A 372     -28.976  50.956   5.866  1.00  0.00           H
ATOM   3433  HB2 LEU A 372     -27.188  50.825   5.563  1.00  0.00           H
ATOM   3434  HG  LEU A 372     -28.796  49.867   7.990  1.00  0.00           H
ATOM   3435 1HD1 LEU A 372     -26.698  48.961   8.928  1.00  0.00           H
ATOM   3436 2HD1 LEU A 372     -25.800  49.659   7.648  1.00  0.00           H
ATOM   3437 3HD1 LEU A 372     -26.929  48.359   7.248  1.00  0.00           H
ATOM   3438 1HD2 LEU A 372     -26.691  52.125   7.790  1.00  0.00           H
ATOM   3439 2HD2 LEU A 372     -27.435  51.618   9.225  1.00  0.00           H
ATOM   3440 3HD2 LEU A 372     -28.419  52.404   7.864  1.00  0.00           H
ATOM   3441  N   LEU A 373     -30.728  48.316   5.516  1.00  0.00           N
ATOM   3442  CA  LEU A 373     -31.711  47.449   5.848  1.00  0.00           C
ATOM   3443  C   LEU A 373     -31.796  46.092   5.024  1.00  0.00           C
ATOM   3444  O   LEU A 373     -31.816  45.058   5.686  1.00  0.00           O
ATOM   3445  CB  LEU A 373     -33.116  48.193   5.964  1.00  0.00           C
ATOM   3446  CG  LEU A 373     -34.381  47.371   6.512  1.00  0.00           C
ATOM   3447  CD1 LEU A 373     -33.973  46.748   7.820  1.00  0.00           C
ATOM   3448  CD2 LEU A 373     -35.483  48.425   6.738  1.00  0.00           C
ATOM   3449  HN  LEU A 373     -30.917  49.206   5.107  1.00  0.00           H
ATOM   3450  HA  LEU A 373     -31.444  47.078   6.827  1.00  0.00           H
ATOM   3451  HB1 LEU A 373     -33.486  48.515   4.967  1.00  0.00           H
ATOM   3452  HB2 LEU A 373     -32.868  49.014   6.670  1.00  0.00           H
ATOM   3453  HG  LEU A 373     -34.784  46.656   5.764  1.00  0.00           H
ATOM   3454 1HD1 LEU A 373     -33.554  47.495   8.527  1.00  0.00           H
ATOM   3455 2HD1 LEU A 373     -33.163  45.990   7.793  1.00  0.00           H
ATOM   3456 3HD1 LEU A 373     -34.847  46.315   8.353  1.00  0.00           H
ATOM   3457 1HD2 LEU A 373     -36.121  48.670   5.861  1.00  0.00           H
ATOM   3458 2HD2 LEU A 373     -35.004  49.352   7.119  1.00  0.00           H
ATOM   3459 3HD2 LEU A 373     -36.123  48.152   7.604  1.00  0.00           H
ATOM   3460  N   PRO A 374     -31.777  46.026   3.696  1.00  0.00           N
ATOM   3461  CA  PRO A 374     -31.767  44.776   2.934  1.00  0.00           C
ATOM   3462  C   PRO A 374     -30.402  44.121   3.014  1.00  0.00           C
ATOM   3463  O   PRO A 374     -30.315  42.880   3.058  1.00  0.00           O
ATOM   3464  CB  PRO A 374     -32.289  45.102   1.578  1.00  0.00           C
ATOM   3465  CG  PRO A 374     -32.060  46.619   1.467  1.00  0.00           C
ATOM   3466  CD  PRO A 374     -32.254  47.138   2.853  1.00  0.00           C
ATOM   3467  HA  PRO A 374     -32.450  44.100   3.427  1.00  0.00           H
ATOM   3468  HB1 PRO A 374     -33.380  44.985   1.393  1.00  0.00           H
ATOM   3469  HB2 PRO A 374     -31.773  44.606   0.728  1.00  0.00           H
ATOM   3470  HG1 PRO A 374     -31.115  46.870   0.939  1.00  0.00           H
ATOM   3471  HG2 PRO A 374     -32.711  47.200   0.779  1.00  0.00           H
ATOM   3472  HD1 PRO A 374     -31.669  48.058   3.066  1.00  0.00           H
ATOM   3473  HD2 PRO A 374     -33.329  47.299   3.080  1.00  0.00           H
ATOM   3474  N   LEU A 375     -29.232  44.804   3.106  1.00  0.00           N
ATOM   3475  CA  LEU A 375     -27.940  44.123   3.407  1.00  0.00           C
ATOM   3476  C   LEU A 375     -27.987  43.334   4.757  1.00  0.00           C
ATOM   3477  O   LEU A 375     -27.723  42.166   4.863  1.00  0.00           O
ATOM   3478  CB  LEU A 375     -26.849  45.175   3.425  1.00  0.00           C
ATOM   3479  CG  LEU A 375     -25.427  44.691   3.142  1.00  0.00           C
ATOM   3480  CD1 LEU A 375     -24.937  43.516   4.022  1.00  0.00           C
ATOM   3481  CD2 LEU A 375     -25.297  44.317   1.656  1.00  0.00           C
ATOM   3482  HN  LEU A 375     -29.342  45.795   3.074  1.00  0.00           H
ATOM   3483  HA  LEU A 375     -27.727  43.475   2.570  1.00  0.00           H
ATOM   3484  HB1 LEU A 375     -26.810  45.704   4.401  1.00  0.00           H
ATOM   3485  HB2 LEU A 375     -27.051  45.993   2.701  1.00  0.00           H
ATOM   3486  HG  LEU A 375     -24.686  45.479   3.395  1.00  0.00           H
ATOM   3487 1HD1 LEU A 375     -25.494  42.590   3.762  1.00  0.00           H
ATOM   3488 2HD1 LEU A 375     -25.158  43.761   5.083  1.00  0.00           H
ATOM   3489 3HD1 LEU A 375     -23.861  43.248   3.950  1.00  0.00           H
ATOM   3490 1HD2 LEU A 375     -25.833  43.386   1.376  1.00  0.00           H
ATOM   3491 2HD2 LEU A 375     -24.239  44.072   1.422  1.00  0.00           H
ATOM   3492 3HD2 LEU A 375     -25.592  45.086   0.911  1.00  0.00           H
ATOM   3493  N   CYS A 376     -28.503  44.012   5.859  1.00  0.00           N
ATOM   3494  CA  CYS A 376     -28.397  43.337   7.209  1.00  0.00           C
ATOM   3495  C   CYS A 376     -29.430  42.197   7.287  1.00  0.00           C
ATOM   3496  O   CYS A 376     -29.117  41.111   7.811  1.00  0.00           O
ATOM   3497  CB  CYS A 376     -28.670  44.405   8.307  1.00  0.00           C
ATOM   3498  SG  CYS A 376     -27.265  45.488   8.477  1.00  0.00           S
ATOM   3499  HN  CYS A 376     -28.957  44.897   5.796  1.00  0.00           H
ATOM   3500  HA  CYS A 376     -27.470  42.813   7.391  1.00  0.00           H
ATOM   3501  HB1 CYS A 376     -28.669  43.974   9.331  1.00  0.00           H
ATOM   3502  HB2 CYS A 376     -29.611  44.970   8.136  1.00  0.00           H
ATOM   3503  HG1 CYS A 376     -27.146  45.601   7.161  1.00  0.00           H
ATOM   3504  N   LEU A 377     -30.603  42.387   6.688  1.00  0.00           N
ATOM   3505  CA  LEU A 377     -31.634  41.373   6.548  1.00  0.00           C
ATOM   3506  C   LEU A 377     -31.239  40.138   5.841  1.00  0.00           C
ATOM   3507  O   LEU A 377     -31.457  39.007   6.276  1.00  0.00           O
ATOM   3508  CB  LEU A 377     -33.005  41.853   6.027  1.00  0.00           C
ATOM   3509  CG  LEU A 377     -33.718  42.761   7.029  1.00  0.00           C
ATOM   3510  CD1 LEU A 377     -34.900  43.466   6.389  1.00  0.00           C
ATOM   3511  CD2 LEU A 377     -34.236  42.028   8.331  1.00  0.00           C
ATOM   3512  HN  LEU A 377     -30.892  43.224   6.227  1.00  0.00           H
ATOM   3513  HA  LEU A 377     -31.699  41.039   7.574  1.00  0.00           H
ATOM   3514  HB1 LEU A 377     -33.656  41.003   5.732  1.00  0.00           H
ATOM   3515  HB2 LEU A 377     -32.748  42.433   5.115  1.00  0.00           H
ATOM   3516  HG  LEU A 377     -33.005  43.550   7.349  1.00  0.00           H
ATOM   3517 1HD1 LEU A 377     -34.571  44.251   5.675  1.00  0.00           H
ATOM   3518 2HD1 LEU A 377     -35.552  43.995   7.117  1.00  0.00           H
ATOM   3519 3HD1 LEU A 377     -35.642  42.820   5.872  1.00  0.00           H
ATOM   3520 1HD2 LEU A 377     -33.337  41.527   8.749  1.00  0.00           H
ATOM   3521 2HD2 LEU A 377     -34.961  41.213   8.121  1.00  0.00           H
ATOM   3522 3HD2 LEU A 377     -34.588  42.783   9.067  1.00  0.00           H
ATOM   3523  N   CYS A 378     -30.600  40.289   4.702  1.00  0.00           N
ATOM   3524  CA  CYS A 378     -29.982  39.192   3.971  1.00  0.00           C
ATOM   3525  C   CYS A 378     -28.919  38.504   4.724  1.00  0.00           C
ATOM   3526  O   CYS A 378     -28.786  37.262   4.648  1.00  0.00           O
ATOM   3527  CB  CYS A 378     -29.309  39.633   2.617  1.00  0.00           C
ATOM   3528  SG  CYS A 378     -30.481  40.265   1.407  1.00  0.00           S
ATOM   3529  HN  CYS A 378     -30.383  41.207   4.380  1.00  0.00           H
ATOM   3530  HA  CYS A 378     -30.729  38.423   3.837  1.00  0.00           H
ATOM   3531  HB1 CYS A 378     -28.745  38.767   2.208  1.00  0.00           H
ATOM   3532  HB2 CYS A 378     -28.572  40.445   2.800  1.00  0.00           H
ATOM   3533  HG1 CYS A 378     -30.599  41.389   2.098  1.00  0.00           H
ATOM   3534  N   VAL A 379     -27.939  39.199   5.340  1.00  0.00           N
ATOM   3535  CA  VAL A 379     -26.910  38.529   6.177  1.00  0.00           C
ATOM   3536  C   VAL A 379     -27.473  37.792   7.425  1.00  0.00           C
ATOM   3537  O   VAL A 379     -27.101  36.639   7.591  1.00  0.00           O
ATOM   3538  CB  VAL A 379     -25.727  39.490   6.517  1.00  0.00           C
ATOM   3539  CG1 VAL A 379     -24.734  38.866   7.533  1.00  0.00           C
ATOM   3540  CG2 VAL A 379     -25.013  39.631   5.214  1.00  0.00           C
ATOM   3541  HN  VAL A 379     -27.882  40.184   5.194  1.00  0.00           H
ATOM   3542  HA  VAL A 379     -26.640  37.677   5.571  1.00  0.00           H
ATOM   3543  HB  VAL A 379     -26.097  40.422   6.995  1.00  0.00           H
ATOM   3544 1HG1 VAL A 379     -25.283  38.880   8.499  1.00  0.00           H
ATOM   3545 2HG1 VAL A 379     -23.854  39.538   7.632  1.00  0.00           H
ATOM   3546 3HG1 VAL A 379     -24.430  37.835   7.254  1.00  0.00           H
ATOM   3547 1HG2 VAL A 379     -24.110  40.276   5.156  1.00  0.00           H
ATOM   3548 2HG2 VAL A 379     -25.721  40.059   4.471  1.00  0.00           H
ATOM   3549 3HG2 VAL A 379     -24.645  38.603   5.011  1.00  0.00           H
ATOM   3550  N   PHE A 380     -28.392  38.398   8.148  1.00  0.00           N
ATOM   3551  CA  PHE A 380     -29.178  37.730   9.157  1.00  0.00           C
ATOM   3552  C   PHE A 380     -29.947  36.461   8.678  1.00  0.00           C
ATOM   3553  O   PHE A 380     -29.783  35.380   9.211  1.00  0.00           O
ATOM   3554  CB  PHE A 380     -30.105  38.828   9.842  1.00  0.00           C
ATOM   3555  CG  PHE A 380     -31.287  38.206  10.643  1.00  0.00           C
ATOM   3556  CD1 PHE A 380     -32.585  38.379  10.149  1.00  0.00           C
ATOM   3557  CD2 PHE A 380     -31.121  37.486  11.879  1.00  0.00           C
ATOM   3558  CE1 PHE A 380     -33.704  37.894  10.773  1.00  0.00           C
ATOM   3559  CE2 PHE A 380     -32.258  36.866  12.370  1.00  0.00           C
ATOM   3560  CZ  PHE A 380     -33.548  37.189  11.947  1.00  0.00           C
ATOM   3561  HN  PHE A 380     -28.589  39.345   7.905  1.00  0.00           H
ATOM   3562  HA  PHE A 380     -28.409  37.451   9.863  1.00  0.00           H
ATOM   3563  HB1 PHE A 380     -30.572  39.528   9.117  1.00  0.00           H
ATOM   3564  HB2 PHE A 380     -29.410  39.376  10.514  1.00  0.00           H
ATOM   3565  HD1 PHE A 380     -32.734  39.132   9.390  1.00  0.00           H
ATOM   3566  HD2 PHE A 380     -30.114  37.371  12.253  1.00  0.00           H
ATOM   3567  HE1 PHE A 380     -34.696  38.221  10.497  1.00  0.00           H
ATOM   3568  HE2 PHE A 380     -32.201  36.310  13.294  1.00  0.00           H
ATOM   3569  HZ  PHE A 380     -34.415  36.819  12.474  1.00  0.00           H
ATOM   3570  N   VAL A 381     -30.666  36.480   7.531  1.00  0.00           N
ATOM   3571  CA  VAL A 381     -31.444  35.312   7.033  1.00  0.00           C
ATOM   3572  C   VAL A 381     -30.526  34.159   6.546  1.00  0.00           C
ATOM   3573  O   VAL A 381     -30.684  32.944   6.812  1.00  0.00           O
ATOM   3574  CB  VAL A 381     -32.458  35.822   5.995  1.00  0.00           C
ATOM   3575  CG1 VAL A 381     -33.045  34.702   5.080  1.00  0.00           C
ATOM   3576  CG2 VAL A 381     -33.615  36.548   6.672  1.00  0.00           C
ATOM   3577  HN  VAL A 381     -30.796  37.364   7.089  1.00  0.00           H
ATOM   3578  HA  VAL A 381     -32.123  35.114   7.849  1.00  0.00           H
ATOM   3579  HB  VAL A 381     -31.916  36.523   5.323  1.00  0.00           H
ATOM   3580 1HG1 VAL A 381     -32.273  34.071   4.589  1.00  0.00           H
ATOM   3581 2HG1 VAL A 381     -33.824  35.074   4.381  1.00  0.00           H
ATOM   3582 3HG1 VAL A 381     -33.570  33.980   5.741  1.00  0.00           H
ATOM   3583 1HG2 VAL A 381     -33.272  37.275   7.440  1.00  0.00           H
ATOM   3584 2HG2 VAL A 381     -34.294  35.834   7.187  1.00  0.00           H
ATOM   3585 3HG2 VAL A 381     -34.156  37.244   5.997  1.00  0.00           H
ATOM   3586  N   GLY A 382     -29.488  34.652   5.843  1.00  0.00           N
ATOM   3587  CA  GLY A 382     -28.446  33.714   5.309  1.00  0.00           C
ATOM   3588  C   GLY A 382     -27.593  33.144   6.452  1.00  0.00           C
ATOM   3589  O   GLY A 382     -27.270  31.999   6.417  1.00  0.00           O
ATOM   3590  HN  GLY A 382     -29.399  35.626   5.649  1.00  0.00           H
ATOM   3591  HA1 GLY A 382     -27.733  34.296   4.743  1.00  0.00           H
ATOM   3592  HA2 GLY A 382     -28.848  32.830   4.836  1.00  0.00           H
ATOM   3593  N   LEU A 383     -27.247  33.964   7.532  1.00  0.00           N
ATOM   3594  CA  LEU A 383     -26.492  33.526   8.674  1.00  0.00           C
ATOM   3595  C   LEU A 383     -27.314  32.560   9.505  1.00  0.00           C
ATOM   3596  O   LEU A 383     -26.827  31.529   9.968  1.00  0.00           O
ATOM   3597  CB  LEU A 383     -26.022  34.659   9.573  1.00  0.00           C
ATOM   3598  CG  LEU A 383     -25.356  34.155  10.946  1.00  0.00           C
ATOM   3599  CD1 LEU A 383     -24.029  33.491  10.604  1.00  0.00           C
ATOM   3600  CD2 LEU A 383     -25.155  35.385  11.785  1.00  0.00           C
ATOM   3601  HN  LEU A 383     -27.516  34.923   7.505  1.00  0.00           H
ATOM   3602  HA  LEU A 383     -25.604  33.081   8.251  1.00  0.00           H
ATOM   3603  HB1 LEU A 383     -26.868  35.333   9.828  1.00  0.00           H
ATOM   3604  HB2 LEU A 383     -25.250  35.264   9.050  1.00  0.00           H
ATOM   3605  HG  LEU A 383     -26.102  33.532  11.484  1.00  0.00           H
ATOM   3606 1HD1 LEU A 383     -23.377  33.371  11.495  1.00  0.00           H
ATOM   3607 2HD1 LEU A 383     -23.384  33.969   9.835  1.00  0.00           H
ATOM   3608 3HD1 LEU A 383     -24.163  32.434  10.288  1.00  0.00           H
ATOM   3609 1HD2 LEU A 383     -24.660  35.013  12.708  1.00  0.00           H
ATOM   3610 2HD2 LEU A 383     -26.147  35.878  11.866  1.00  0.00           H
ATOM   3611 3HD2 LEU A 383     -24.456  36.126  11.341  1.00  0.00           H
ATOM   3612  N   SER A 384     -28.612  32.835   9.654  1.00  0.00           N
ATOM   3613  CA  SER A 384     -29.514  31.971  10.312  1.00  0.00           C
ATOM   3614  C   SER A 384     -29.571  30.586   9.563  1.00  0.00           C
ATOM   3615  O   SER A 384     -29.500  29.610  10.330  1.00  0.00           O
ATOM   3616  CB  SER A 384     -31.028  32.470  10.330  1.00  0.00           C
ATOM   3617  OG  SER A 384     -31.147  33.628  11.179  1.00  0.00           O
ATOM   3618  HN  SER A 384     -28.908  33.722   9.304  1.00  0.00           H
ATOM   3619  HA  SER A 384     -29.266  31.786  11.348  1.00  0.00           H
ATOM   3620  HB1 SER A 384     -31.572  31.630  10.814  1.00  0.00           H
ATOM   3621  HB2 SER A 384     -31.452  32.582   9.309  1.00  0.00           H
ATOM   3622  HG1 SER A 384     -30.535  34.212  10.727  1.00  0.00           H
ATOM   3623  N   LEU A 385     -29.728  30.576   8.244  1.00  0.00           N
ATOM   3624  CA  LEU A 385     -29.625  29.307   7.452  1.00  0.00           C
ATOM   3625  C   LEU A 385     -28.170  28.701   7.571  1.00  0.00           C
ATOM   3626  O   LEU A 385     -27.958  27.467   7.604  1.00  0.00           O
ATOM   3627  CB  LEU A 385     -29.823  29.584   5.942  1.00  0.00           C
ATOM   3628  CG  LEU A 385     -31.349  29.813   5.612  1.00  0.00           C
ATOM   3629  CD1 LEU A 385     -31.283  30.718   4.382  1.00  0.00           C
ATOM   3630  CD2 LEU A 385     -32.140  28.488   5.330  1.00  0.00           C
ATOM   3631  HN  LEU A 385     -29.749  31.419   7.713  1.00  0.00           H
ATOM   3632  HA  LEU A 385     -30.309  28.656   7.975  1.00  0.00           H
ATOM   3633  HB1 LEU A 385     -29.465  28.756   5.293  1.00  0.00           H
ATOM   3634  HB2 LEU A 385     -29.242  30.509   5.733  1.00  0.00           H
ATOM   3635  HG  LEU A 385     -31.814  30.318   6.485  1.00  0.00           H
ATOM   3636 1HD1 LEU A 385     -30.731  30.288   3.518  1.00  0.00           H
ATOM   3637 2HD1 LEU A 385     -30.857  31.720   4.601  1.00  0.00           H
ATOM   3638 3HD1 LEU A 385     -32.344  30.914   4.116  1.00  0.00           H
ATOM   3639 1HD2 LEU A 385     -33.205  28.587   5.028  1.00  0.00           H
ATOM   3640 2HD2 LEU A 385     -32.075  27.815   6.211  1.00  0.00           H
ATOM   3641 3HD2 LEU A 385     -31.571  28.009   4.505  1.00  0.00           H
ATOM   3642  N   LEU A 386     -27.057  29.507   7.646  1.00  0.00           N
ATOM   3643  CA  LEU A 386     -25.701  29.065   7.861  1.00  0.00           C
ATOM   3644  C   LEU A 386     -25.486  28.237   9.157  1.00  0.00           C
ATOM   3645  O   LEU A 386     -25.111  27.083   9.073  1.00  0.00           O
ATOM   3646  CB  LEU A 386     -24.665  30.217   7.667  1.00  0.00           C
ATOM   3647  CG  LEU A 386     -23.162  29.872   8.002  1.00  0.00           C
ATOM   3648  CD1 LEU A 386     -22.650  28.766   7.176  1.00  0.00           C
ATOM   3649  CD2 LEU A 386     -22.229  31.117   7.932  1.00  0.00           C
ATOM   3650  HN  LEU A 386     -27.116  30.502   7.620  1.00  0.00           H
ATOM   3651  HA  LEU A 386     -25.532  28.345   7.072  1.00  0.00           H
ATOM   3652  HB1 LEU A 386     -24.849  30.989   8.445  1.00  0.00           H
ATOM   3653  HB2 LEU A 386     -24.837  30.517   6.611  1.00  0.00           H
ATOM   3654  HG  LEU A 386     -23.133  29.596   9.078  1.00  0.00           H
ATOM   3655 1HD1 LEU A 386     -23.271  27.846   7.208  1.00  0.00           H
ATOM   3656 2HD1 LEU A 386     -21.644  28.424   7.500  1.00  0.00           H
ATOM   3657 3HD1 LEU A 386     -22.475  28.938   6.092  1.00  0.00           H
ATOM   3658 1HD2 LEU A 386     -22.612  31.896   8.626  1.00  0.00           H
ATOM   3659 2HD2 LEU A 386     -22.285  31.547   6.909  1.00  0.00           H
ATOM   3660 3HD2 LEU A 386     -21.187  30.783   8.128  1.00  0.00           H
ATOM   3661  N   LEU A 387     -25.795  28.867  10.306  1.00  0.00           N
ATOM   3662  CA  LEU A 387     -25.781  28.252  11.658  1.00  0.00           C
ATOM   3663  C   LEU A 387     -26.689  27.014  11.783  1.00  0.00           C
ATOM   3664  O   LEU A 387     -26.168  25.945  12.124  1.00  0.00           O
ATOM   3665  CB  LEU A 387     -26.149  29.295  12.694  1.00  0.00           C
ATOM   3666  CG  LEU A 387     -25.123  30.489  12.835  1.00  0.00           C
ATOM   3667  CD1 LEU A 387     -25.464  31.574  13.838  1.00  0.00           C
ATOM   3668  CD2 LEU A 387     -23.683  30.013  13.235  1.00  0.00           C
ATOM   3669  HN  LEU A 387     -26.095  29.811  10.195  1.00  0.00           H
ATOM   3670  HA  LEU A 387     -24.752  27.995  11.861  1.00  0.00           H
ATOM   3671  HB1 LEU A 387     -26.335  28.853  13.696  1.00  0.00           H
ATOM   3672  HB2 LEU A 387     -27.165  29.703  12.501  1.00  0.00           H
ATOM   3673  HG  LEU A 387     -24.880  31.070  11.919  1.00  0.00           H
ATOM   3674 1HD1 LEU A 387     -24.707  32.387  13.814  1.00  0.00           H
ATOM   3675 2HD1 LEU A 387     -25.545  31.120  14.849  1.00  0.00           H
ATOM   3676 3HD1 LEU A 387     -26.476  31.979  13.625  1.00  0.00           H
ATOM   3677 1HD2 LEU A 387     -23.229  29.395  12.431  1.00  0.00           H
ATOM   3678 2HD2 LEU A 387     -23.701  29.282  14.072  1.00  0.00           H
ATOM   3679 3HD2 LEU A 387     -23.057  30.893  13.496  1.00  0.00           H
ATOM   3680  N   ALA A 388     -27.962  27.118  11.263  1.00  0.00           N
ATOM   3681  CA  ALA A 388     -28.790  25.908  11.220  1.00  0.00           C
ATOM   3682  C   ALA A 388     -28.229  24.782  10.394  1.00  0.00           C
ATOM   3683  O   ALA A 388     -28.255  23.578  10.696  1.00  0.00           O
ATOM   3684  CB  ALA A 388     -30.121  26.307  10.512  1.00  0.00           C
ATOM   3685  HN  ALA A 388     -28.475  27.924  10.979  1.00  0.00           H
ATOM   3686  HA  ALA A 388     -28.864  25.516  12.224  1.00  0.00           H
ATOM   3687  HB1 ALA A 388     -30.768  25.403  10.540  1.00  0.00           H
ATOM   3688  HB2 ALA A 388     -30.139  26.571   9.433  1.00  0.00           H
ATOM   3689  HB3 ALA A 388     -30.622  27.093  11.116  1.00  0.00           H
ATOM   3690  N   GLY A 389     -27.688  25.112   9.226  1.00  0.00           N
ATOM   3691  CA  GLY A 389     -26.964  24.247   8.225  1.00  0.00           C
ATOM   3692  C   GLY A 389     -25.740  23.607   8.799  1.00  0.00           C
ATOM   3693  O   GLY A 389     -25.599  22.392   8.683  1.00  0.00           O
ATOM   3694  HN  GLY A 389     -27.700  26.096   9.066  1.00  0.00           H
ATOM   3695  HA1 GLY A 389     -26.695  24.933   7.435  1.00  0.00           H
ATOM   3696  HA2 GLY A 389     -27.589  23.412   7.945  1.00  0.00           H
ATOM   3697  N   ILE A 390     -24.737  24.363   9.512  1.00  0.00           N
ATOM   3698  CA  ILE A 390     -23.681  23.853  10.356  1.00  0.00           C
ATOM   3699  C   ILE A 390     -24.242  22.906  11.390  1.00  0.00           C
ATOM   3700  O   ILE A 390     -23.737  21.797  11.515  1.00  0.00           O
ATOM   3701  CB  ILE A 390     -22.775  24.922  11.035  1.00  0.00           C
ATOM   3702  CG1 ILE A 390     -22.107  25.841   9.926  1.00  0.00           C
ATOM   3703  CG2 ILE A 390     -21.722  24.333  12.041  1.00  0.00           C
ATOM   3704  CD  ILE A 390     -21.030  25.130   9.137  1.00  0.00           C
ATOM   3705  HN  ILE A 390     -24.827  25.355   9.476  1.00  0.00           H
ATOM   3706  HA  ILE A 390     -23.026  23.298   9.701  1.00  0.00           H
ATOM   3707  HB  ILE A 390     -23.490  25.613  11.531  1.00  0.00           H
ATOM   3708 1HG1 ILE A 390     -21.761  26.804  10.360  1.00  0.00           H
ATOM   3709 2HG1 ILE A 390     -22.834  26.354   9.260  1.00  0.00           H
ATOM   3710 1HG2 ILE A 390     -20.967  25.037  12.453  1.00  0.00           H
ATOM   3711 2HG2 ILE A 390     -21.091  23.586  11.512  1.00  0.00           H
ATOM   3712 3HG2 ILE A 390     -22.154  23.734  12.871  1.00  0.00           H
ATOM   3713  HD1 ILE A 390     -20.766  25.875   8.357  1.00  0.00           H
ATOM   3714  HD2 ILE A 390     -21.297  24.096   8.830  1.00  0.00           H
ATOM   3715  HD3 ILE A 390     -20.057  24.997   9.657  1.00  0.00           H
ATOM   3716  N   ILE A 391     -25.293  23.305  12.110  1.00  0.00           N
ATOM   3717  CA  ILE A 391     -25.858  22.522  13.210  1.00  0.00           C
ATOM   3718  C   ILE A 391     -26.426  21.158  12.722  1.00  0.00           C
ATOM   3719  O   ILE A 391     -26.127  20.133  13.328  1.00  0.00           O
ATOM   3720  CB  ILE A 391     -26.844  23.293  14.098  1.00  0.00           C
ATOM   3721  CG1 ILE A 391     -26.094  24.412  14.832  1.00  0.00           C
ATOM   3722  CG2 ILE A 391     -27.362  22.289  15.148  1.00  0.00           C
ATOM   3723  CD  ILE A 391     -27.006  25.542  15.293  1.00  0.00           C
ATOM   3724  HN  ILE A 391     -25.605  24.249  12.041  1.00  0.00           H
ATOM   3725  HA  ILE A 391     -25.000  22.269  13.814  1.00  0.00           H
ATOM   3726  HB  ILE A 391     -27.652  23.673  13.437  1.00  0.00           H
ATOM   3727 1HG1 ILE A 391     -25.326  24.766  14.112  1.00  0.00           H
ATOM   3728 2HG1 ILE A 391     -25.560  23.968  15.698  1.00  0.00           H
ATOM   3729 1HG2 ILE A 391     -28.106  21.597  14.697  1.00  0.00           H
ATOM   3730 2HG2 ILE A 391     -27.972  22.881  15.863  1.00  0.00           H
ATOM   3731 3HG2 ILE A 391     -26.575  21.727  15.695  1.00  0.00           H
ATOM   3732  HD1 ILE A 391     -26.500  26.482  15.602  1.00  0.00           H
ATOM   3733  HD2 ILE A 391     -27.818  25.191  15.965  1.00  0.00           H
ATOM   3734  HD3 ILE A 391     -27.520  25.872  14.365  1.00  0.00           H
ATOM   3735  N   SER A 392     -27.082  21.139  11.555  1.00  0.00           N
ATOM   3736  CA  SER A 392     -27.547  19.961  10.830  1.00  0.00           C
ATOM   3737  C   SER A 392     -26.406  19.085  10.373  1.00  0.00           C
ATOM   3738  O   SER A 392     -26.491  17.913  10.634  1.00  0.00           O
ATOM   3739  CB  SER A 392     -28.462  20.356   9.676  1.00  0.00           C
ATOM   3740  OG  SER A 392     -28.985  19.113   9.231  1.00  0.00           O
ATOM   3741  HN  SER A 392     -27.312  22.007  11.121  1.00  0.00           H
ATOM   3742  HA  SER A 392     -28.027  19.328  11.562  1.00  0.00           H
ATOM   3743  HB1 SER A 392     -28.036  20.878   8.792  1.00  0.00           H
ATOM   3744  HB2 SER A 392     -29.206  21.029  10.152  1.00  0.00           H
ATOM   3745  HG1 SER A 392     -29.673  19.223   8.571  1.00  0.00           H
ATOM   3746  N   LEU A 393     -25.270  19.523   9.808  1.00  0.00           N
ATOM   3747  CA  LEU A 393     -24.096  18.757   9.428  1.00  0.00           C
ATOM   3748  C   LEU A 393     -23.389  18.081  10.596  1.00  0.00           C
ATOM   3749  O   LEU A 393     -22.997  16.921  10.527  1.00  0.00           O
ATOM   3750  CB  LEU A 393     -23.090  19.626   8.722  1.00  0.00           C
ATOM   3751  CG  LEU A 393     -23.723  20.180   7.340  1.00  0.00           C
ATOM   3752  CD1 LEU A 393     -22.927  21.392   6.908  1.00  0.00           C
ATOM   3753  CD2 LEU A 393     -23.848  19.082   6.287  1.00  0.00           C
ATOM   3754  HN  LEU A 393     -25.132  20.458   9.491  1.00  0.00           H
ATOM   3755  HA  LEU A 393     -24.397  17.957   8.767  1.00  0.00           H
ATOM   3756  HB1 LEU A 393     -22.189  19.073   8.380  1.00  0.00           H
ATOM   3757  HB2 LEU A 393     -22.817  20.531   9.306  1.00  0.00           H
ATOM   3758  HG  LEU A 393     -24.750  20.542   7.555  1.00  0.00           H
ATOM   3759 1HD1 LEU A 393     -23.552  21.975   6.198  1.00  0.00           H
ATOM   3760 2HD1 LEU A 393     -21.948  21.055   6.507  1.00  0.00           H
ATOM   3761 3HD1 LEU A 393     -22.534  22.110   7.658  1.00  0.00           H
ATOM   3762 1HD2 LEU A 393     -24.163  19.618   5.367  1.00  0.00           H
ATOM   3763 2HD2 LEU A 393     -24.589  18.314   6.598  1.00  0.00           H
ATOM   3764 3HD2 LEU A 393     -22.841  18.656   6.096  1.00  0.00           H
ATOM   3765  N   ASN A 394     -23.365  18.811  11.777  1.00  0.00           N
ATOM   3766  CA  ASN A 394     -22.916  18.138  13.022  1.00  0.00           C
ATOM   3767  C   ASN A 394     -23.926  16.968  13.387  1.00  0.00           C
ATOM   3768  O   ASN A 394     -23.477  15.895  13.795  1.00  0.00           O
ATOM   3769  CB  ASN A 394     -22.876  19.028  14.268  1.00  0.00           C
ATOM   3770  CG  ASN A 394     -22.417  18.378  15.592  1.00  0.00           C
ATOM   3771  ND2 ASN A 394     -23.162  18.702  16.710  1.00  0.00           N
ATOM   3772  OD1 ASN A 394     -21.432  17.677  15.664  1.00  0.00           O
ATOM   3773  HN  ASN A 394     -23.667  19.761  11.784  1.00  0.00           H
ATOM   3774  HA  ASN A 394     -21.982  17.681  12.728  1.00  0.00           H
ATOM   3775  HB1 ASN A 394     -23.854  19.486  14.531  1.00  0.00           H
ATOM   3776  HB2 ASN A 394     -22.117  19.782  13.970  1.00  0.00           H
ATOM   3777 1HD2 ASN A 394     -22.631  18.381  17.493  1.00  0.00           H
ATOM   3778 2HD2 ASN A 394     -24.143  18.892  16.767  1.00  0.00           H
HETATM 3779  N   HSD A 395     -25.223  17.091  13.106  1.00  0.00           N
HETATM 3780  CA  HSD A 395     -26.106  15.921  13.168  1.00  0.00           C
HETATM 3781  C   HSD A 395     -25.730  14.741  12.174  1.00  0.00           C
HETATM 3782  O   HSD A 395     -25.562  13.639  12.626  1.00  0.00           O
HETATM 3783  CB  HSD A 395     -27.694  16.237  13.026  1.00  0.00           C
HETATM 3784  CG  HSD A 395     -28.481  15.174  12.358  1.00  0.00           C
HETATM 3785  CD2 HSD A 395     -28.750  15.150  11.009  1.00  0.00           C
HETATM 3786  ND1 HSD A 395     -28.941  13.994  12.844  1.00  0.00           N
HETATM 3787  CE1 HSD A 395     -29.375  13.262  11.834  1.00  0.00           C
HETATM 3788  NE2 HSD A 395     -29.311  13.928  10.727  1.00  0.00           N
HETATM 3789  HN  HSD A 395     -25.660  17.934  12.802  1.00  0.00           H
HETATM 3790  HA  HSD A 395     -26.012  15.570  14.184  1.00  0.00           H
HETATM 3791  HB1 HSD A 395     -27.690  17.155  12.400  1.00  0.00           H
HETATM 3792  HB2 HSD A 395     -28.135  16.449  14.023  1.00  0.00           H
HETATM 3793  HD1 HSD A 395     -29.007  13.821  13.828  1.00  0.00           H
HETATM 3794  HD2 HSD A 395     -28.812  16.022  10.370  1.00  0.00           H
HETATM 3795  HE1 HSD A 395     -29.844  12.310  12.082  1.00  0.00           H
ATOM   3796  N   VAL A 396     -25.462  15.032  10.850  1.00  0.00           N
ATOM   3797  CA  VAL A 396     -24.933  13.987   9.903  1.00  0.00           C
ATOM   3798  C   VAL A 396     -23.653  13.270  10.239  1.00  0.00           C
ATOM   3799  O   VAL A 396     -23.462  12.068  10.041  1.00  0.00           O
ATOM   3800  CB  VAL A 396     -24.586  14.769   8.650  1.00  0.00           C
ATOM   3801  CG1 VAL A 396     -23.968  13.881   7.519  1.00  0.00           C
ATOM   3802  CG2 VAL A 396     -25.904  15.352   8.071  1.00  0.00           C
ATOM   3803  HN  VAL A 396     -25.463  16.013  10.673  1.00  0.00           H
ATOM   3804  HA  VAL A 396     -25.661  13.261   9.572  1.00  0.00           H
ATOM   3805  HB  VAL A 396     -23.859  15.606   8.723  1.00  0.00           H
ATOM   3806 1HG1 VAL A 396     -22.987  13.427   7.775  1.00  0.00           H
ATOM   3807 2HG1 VAL A 396     -23.821  14.504   6.610  1.00  0.00           H
ATOM   3808 3HG1 VAL A 396     -24.606  13.035   7.187  1.00  0.00           H
ATOM   3809 1HG2 VAL A 396     -26.727  14.606   8.094  1.00  0.00           H
ATOM   3810 2HG2 VAL A 396     -25.690  15.713   7.042  1.00  0.00           H
ATOM   3811 3HG2 VAL A 396     -26.406  16.123   8.694  1.00  0.00           H
ATOM   3812  N   ARG A 397     -22.727  14.024  10.893  1.00  0.00           N
ATOM   3813  CA  ARG A 397     -21.542  13.497  11.561  1.00  0.00           C
ATOM   3814  C   ARG A 397     -21.863  12.553  12.779  1.00  0.00           C
ATOM   3815  O   ARG A 397     -21.263  11.446  12.941  1.00  0.00           O
ATOM   3816  CB  ARG A 397     -20.722  14.685  12.145  1.00  0.00           C
ATOM   3817  CG  ARG A 397     -19.499  14.305  12.949  1.00  0.00           C
ATOM   3818  CD  ARG A 397     -18.820  15.429  13.806  1.00  0.00           C
ATOM   3819  NE  ARG A 397     -19.728  15.747  14.954  1.00  0.00           N
ATOM   3820  CZ  ARG A 397     -19.871  15.021  16.047  1.00  0.00           C
ATOM   3821  NH1 ARG A 397     -19.181  13.926  16.271  1.00  0.00           N
ATOM   3822  NH2 ARG A 397     -20.679  15.433  16.986  1.00  0.00           N
ATOM   3823  HN  ARG A 397     -23.038  14.958  11.057  1.00  0.00           H
ATOM   3824  HA  ARG A 397     -20.895  12.944  10.895  1.00  0.00           H
ATOM   3825  HB1 ARG A 397     -21.425  15.314  12.731  1.00  0.00           H
ATOM   3826  HB2 ARG A 397     -20.382  15.407  11.372  1.00  0.00           H
ATOM   3827  HG1 ARG A 397     -18.788  13.799  12.262  1.00  0.00           H
ATOM   3828  HG2 ARG A 397     -19.825  13.549  13.696  1.00  0.00           H
ATOM   3829  HD1 ARG A 397     -18.561  16.299  13.166  1.00  0.00           H
ATOM   3830  HD2 ARG A 397     -17.852  15.029  14.174  1.00  0.00           H
ATOM   3831  HE  ARG A 397     -20.174  16.639  15.033  1.00  0.00           H
ATOM   3832 1HH1 ARG A 397     -18.385  13.800  15.679  1.00  0.00           H
ATOM   3833 2HH1 ARG A 397     -19.097  13.570  17.202  1.00  0.00           H
ATOM   3834 1HH2 ARG A 397     -21.339  16.150  16.761  1.00  0.00           H
ATOM   3835 2HH2 ARG A 397     -20.787  14.862  17.799  1.00  0.00           H
ATOM   3836  N   GLN A 398     -22.791  12.878  13.666  1.00  0.00           N
ATOM   3837  CA  GLN A 398     -23.323  11.947  14.710  1.00  0.00           C
ATOM   3838  C   GLN A 398     -24.060  10.649  14.258  1.00  0.00           C
ATOM   3839  O   GLN A 398     -23.795   9.585  14.727  1.00  0.00           O
ATOM   3840  CB  GLN A 398     -24.182  12.800  15.798  1.00  0.00           C
ATOM   3841  CG  GLN A 398     -23.427  13.842  16.549  1.00  0.00           C
ATOM   3842  CD  GLN A 398     -24.315  14.806  17.315  1.00  0.00           C
ATOM   3843  NE2 GLN A 398     -24.983  15.708  16.582  1.00  0.00           N
ATOM   3844  OE1 GLN A 398     -24.364  14.783  18.548  1.00  0.00           O
ATOM   3845  HN  GLN A 398     -23.375  13.686  13.656  1.00  0.00           H
ATOM   3846  HA  GLN A 398     -22.489  11.471  15.205  1.00  0.00           H
ATOM   3847  HB1 GLN A 398     -24.758  12.134  16.475  1.00  0.00           H
ATOM   3848  HB2 GLN A 398     -24.984  13.325  15.237  1.00  0.00           H
ATOM   3849  HG1 GLN A 398     -22.793  14.372  15.805  1.00  0.00           H
ATOM   3850  HG2 GLN A 398     -22.705  13.245  17.146  1.00  0.00           H
ATOM   3851 1HE2 GLN A 398     -25.737  16.163  17.055  1.00  0.00           H
ATOM   3852 2HE2 GLN A 398     -24.827  15.828  15.601  1.00  0.00           H
ATOM   3853  N   VAL A 399     -25.006  10.745  13.279  1.00  0.00           N
ATOM   3854  CA  VAL A 399     -25.877   9.649  12.924  1.00  0.00           C
ATOM   3855  C   VAL A 399     -25.248   8.972  11.742  1.00  0.00           C
ATOM   3856  O   VAL A 399     -24.982   9.610  10.766  1.00  0.00           O
ATOM   3857  CB  VAL A 399     -27.281  10.116  12.550  1.00  0.00           C
ATOM   3858  CG1 VAL A 399     -28.172   8.860  12.424  1.00  0.00           C
ATOM   3859  CG2 VAL A 399     -27.900  10.958  13.695  1.00  0.00           C
ATOM   3860  HN  VAL A 399     -25.222  11.631  12.875  1.00  0.00           H
ATOM   3861  HA  VAL A 399     -26.025   8.958  13.740  1.00  0.00           H
ATOM   3862  HB  VAL A 399     -27.322  10.729  11.624  1.00  0.00           H
ATOM   3863 1HG1 VAL A 399     -27.859   8.234  11.561  1.00  0.00           H
ATOM   3864 2HG1 VAL A 399     -29.179   9.200  12.103  1.00  0.00           H
ATOM   3865 3HG1 VAL A 399     -28.311   8.356  13.405  1.00  0.00           H
ATOM   3866 1HG2 VAL A 399     -27.707  10.310  14.576  1.00  0.00           H
ATOM   3867 2HG2 VAL A 399     -28.989  11.087  13.517  1.00  0.00           H
ATOM   3868 3HG2 VAL A 399     -27.409  11.912  13.981  1.00  0.00           H
ATOM   3869  N   ILE A 400     -25.115   7.685  11.769  1.00  0.00           N
ATOM   3870  CA  ILE A 400     -24.721   6.825  10.649  1.00  0.00           C
ATOM   3871  C   ILE A 400     -25.833   6.696   9.601  1.00  0.00           C
ATOM   3872  O   ILE A 400     -26.944   6.261   9.919  1.00  0.00           O
ATOM   3873  CB  ILE A 400     -24.375   5.351  11.069  1.00  0.00           C
ATOM   3874  CG1 ILE A 400     -22.974   5.406  11.811  1.00  0.00           C
ATOM   3875  CG2 ILE A 400     -24.329   4.422   9.775  1.00  0.00           C
ATOM   3876  CD  ILE A 400     -23.078   4.382  12.998  1.00  0.00           C
ATOM   3877  HN  ILE A 400     -25.370   7.233  12.620  1.00  0.00           H
ATOM   3878  HA  ILE A 400     -23.794   7.156  10.203  1.00  0.00           H
ATOM   3879  HB  ILE A 400     -25.269   5.095  11.678  1.00  0.00           H
ATOM   3880 1HG1 ILE A 400     -22.726   6.368  12.309  1.00  0.00           H
ATOM   3881 2HG1 ILE A 400     -22.084   5.209  11.175  1.00  0.00           H
ATOM   3882 1HG2 ILE A 400     -24.175   3.378  10.123  1.00  0.00           H
ATOM   3883 2HG2 ILE A 400     -23.463   4.761   9.166  1.00  0.00           H
ATOM   3884 3HG2 ILE A 400     -25.278   4.388   9.200  1.00  0.00           H
ATOM   3885  HD1 ILE A 400     -23.618   4.753  13.897  1.00  0.00           H
ATOM   3886  HD2 ILE A 400     -22.057   4.044  13.278  1.00  0.00           H
ATOM   3887  HD3 ILE A 400     -23.607   3.540  12.502  1.00  0.00           H
ATOM   3888  N   GLN A 401     -25.554   7.200   8.399  1.00  0.00           N
ATOM   3889  CA  GLN A 401     -26.560   7.149   7.317  1.00  0.00           C
ATOM   3890  C   GLN A 401     -26.385   5.794   6.491  1.00  0.00           C
ATOM   3891  O   GLN A 401     -25.460   5.060   6.696  1.00  0.00           O
ATOM   3892  CB  GLN A 401     -26.255   8.270   6.333  1.00  0.00           C
ATOM   3893  CG  GLN A 401     -26.571   9.637   6.937  1.00  0.00           C
ATOM   3894  CD  GLN A 401     -27.816   9.792   7.780  1.00  0.00           C
ATOM   3895  NE2 GLN A 401     -27.653  10.224   9.072  1.00  0.00           N
ATOM   3896  OE1 GLN A 401     -28.928   9.599   7.323  1.00  0.00           O
ATOM   3897  HN  GLN A 401     -24.633   7.507   8.174  1.00  0.00           H
ATOM   3898  HA  GLN A 401     -27.581   7.272   7.645  1.00  0.00           H
ATOM   3899  HB1 GLN A 401     -26.913   8.222   5.438  1.00  0.00           H
ATOM   3900  HB2 GLN A 401     -25.248   8.216   5.867  1.00  0.00           H
ATOM   3901  HG1 GLN A 401     -26.784  10.305   6.075  1.00  0.00           H
ATOM   3902  HG2 GLN A 401     -25.669  10.084   7.407  1.00  0.00           H
ATOM   3903 1HE2 GLN A 401     -28.423  10.311   9.704  1.00  0.00           H
ATOM   3904 2HE2 GLN A 401     -26.711  10.199   9.406  1.00  0.00           H
HETATM 3905  N   HSD A 402     -27.303   5.455   5.616  1.00  0.00           N
HETATM 3906  CA  HSD A 402     -27.038   4.450   4.644  1.00  0.00           C
HETATM 3907  C   HSD A 402     -27.173   4.984   3.131  1.00  0.00           C
HETATM 3908  O   HSD A 402     -28.204   5.419   2.691  1.00  0.00           O
HETATM 3909  CB  HSD A 402     -27.988   3.316   4.709  1.00  0.00           C
HETATM 3910  CG  HSD A 402     -27.612   2.107   3.794  1.00  0.00           C
HETATM 3911  CD2 HSD A 402     -27.042   0.947   4.239  1.00  0.00           C
HETATM 3912  ND1 HSD A 402     -27.822   1.899   2.440  1.00  0.00           N
HETATM 3913  CE1 HSD A 402     -27.330   0.688   2.128  1.00  0.00           C
HETATM 3914  NE2 HSD A 402     -26.909   0.039   3.174  1.00  0.00           N
HETATM 3915  HN  HSD A 402     -28.106   6.034   5.494  1.00  0.00           H
HETATM 3916  HA  HSD A 402     -26.019   4.118   4.779  1.00  0.00           H
HETATM 3917  HB1 HSD A 402     -29.020   3.640   4.455  1.00  0.00           H
HETATM 3918  HB2 HSD A 402     -27.928   2.919   5.745  1.00  0.00           H
HETATM 3919  HD1 HSD A 402     -28.102   2.588   1.771  1.00  0.00           H
HETATM 3920  HD2 HSD A 402     -26.757   0.688   5.251  1.00  0.00           H
HETATM 3921  HE1 HSD A 402     -27.307   0.418   1.072  1.00  0.00           H
ATOM   3922  N   ASP A 403     -26.091   5.010   2.313  1.00  0.00           N
ATOM   3923  CA  ASP A 403     -24.712   4.624   2.623  1.00  0.00           C
ATOM   3924  C   ASP A 403     -24.071   5.677   3.560  1.00  0.00           C
ATOM   3925  O   ASP A 403     -24.558   6.819   3.704  1.00  0.00           O
ATOM   3926  CB  ASP A 403     -23.849   4.453   1.308  1.00  0.00           C
ATOM   3927  CG  ASP A 403     -24.676   3.719   0.317  1.00  0.00           C
ATOM   3928  OD1 ASP A 403     -25.258   4.383  -0.573  1.00  0.00           O
ATOM   3929  OD2 ASP A 403     -24.845   2.479   0.366  1.00  0.00           O
ATOM   3930  HN  ASP A 403     -26.167   5.274   1.356  1.00  0.00           H
ATOM   3931  HA  ASP A 403     -24.824   3.706   3.181  1.00  0.00           H
ATOM   3932  HB1 ASP A 403     -22.981   3.790   1.510  1.00  0.00           H
ATOM   3933  HB2 ASP A 403     -23.611   5.484   0.966  1.00  0.00           H
ATOM   3934  N   GLY A 404     -23.006   5.252   4.223  1.00  0.00           N
ATOM   3935  CA  GLY A 404     -22.155   6.127   4.996  1.00  0.00           C
ATOM   3936  C   GLY A 404     -21.536   7.273   4.315  1.00  0.00           C
ATOM   3937  O   GLY A 404     -21.637   7.488   3.122  1.00  0.00           O
ATOM   3938  HN  GLY A 404     -22.745   4.315   4.003  1.00  0.00           H
ATOM   3939  HA1 GLY A 404     -21.461   5.445   5.463  1.00  0.00           H
ATOM   3940  HA2 GLY A 404     -22.794   6.489   5.787  1.00  0.00           H
ATOM   3941  N   ARG A 405     -20.820   8.087   5.031  1.00  0.00           N
ATOM   3942  CA  ARG A 405     -20.272   9.281   4.563  1.00  0.00           C
ATOM   3943  C   ARG A 405     -18.786   9.429   5.022  1.00  0.00           C
ATOM   3944  O   ARG A 405     -18.451   9.091   6.128  1.00  0.00           O
ATOM   3945  CB  ARG A 405     -21.044  10.486   5.112  1.00  0.00           C
ATOM   3946  CG  ARG A 405     -22.214  11.030   4.225  1.00  0.00           C
ATOM   3947  CD  ARG A 405     -23.461  10.151   4.317  1.00  0.00           C
ATOM   3948  NE  ARG A 405     -24.459  10.927   3.505  1.00  0.00           N
ATOM   3949  CZ  ARG A 405     -25.097  10.403   2.460  1.00  0.00           C
ATOM   3950  NH1 ARG A 405     -25.173   9.144   2.169  1.00  0.00           N
ATOM   3951  NH2 ARG A 405     -25.617  11.300   1.662  1.00  0.00           N
ATOM   3952  HN  ARG A 405     -20.646   7.956   6.004  1.00  0.00           H
ATOM   3953  HA  ARG A 405     -20.331   9.310   3.485  1.00  0.00           H
ATOM   3954  HB1 ARG A 405     -20.410  11.395   5.177  1.00  0.00           H
ATOM   3955  HB2 ARG A 405     -21.285  10.260   6.173  1.00  0.00           H
ATOM   3956  HG1 ARG A 405     -21.840  10.953   3.182  1.00  0.00           H
ATOM   3957  HG2 ARG A 405     -22.506  12.049   4.559  1.00  0.00           H
ATOM   3958  HD1 ARG A 405     -23.833   9.973   5.349  1.00  0.00           H
ATOM   3959  HD2 ARG A 405     -23.312   9.142   3.875  1.00  0.00           H
ATOM   3960  HE  ARG A 405     -24.606  11.909   3.618  1.00  0.00           H
ATOM   3961 1HH1 ARG A 405     -24.872   8.444   2.817  1.00  0.00           H
ATOM   3962 2HH1 ARG A 405     -25.741   8.876   1.391  1.00  0.00           H
ATOM   3963 1HH2 ARG A 405     -25.348  12.256   1.778  1.00  0.00           H
ATOM   3964 2HH2 ARG A 405     -26.168  10.989   0.887  1.00  0.00           H
ATOM   3965  N   ASN A 406     -17.950   9.946   4.127  1.00  0.00           N
ATOM   3966  CA  ASN A 406     -16.626  10.404   4.515  1.00  0.00           C
ATOM   3967  C   ASN A 406     -16.560  11.455   5.618  1.00  0.00           C
ATOM   3968  O   ASN A 406     -16.791  12.624   5.403  1.00  0.00           O
ATOM   3969  CB  ASN A 406     -15.840  10.923   3.335  1.00  0.00           C
ATOM   3970  CG  ASN A 406     -15.809   9.891   2.173  1.00  0.00           C
ATOM   3971  ND2 ASN A 406     -15.718   8.580   2.481  1.00  0.00           N
ATOM   3972  OD1 ASN A 406     -15.796  10.188   0.978  1.00  0.00           O
ATOM   3973  HN  ASN A 406     -18.209  10.148   3.185  1.00  0.00           H
ATOM   3974  HA  ASN A 406     -16.189   9.486   4.879  1.00  0.00           H
ATOM   3975  HB1 ASN A 406     -14.774  11.154   3.545  1.00  0.00           H
ATOM   3976  HB2 ASN A 406     -16.386  11.819   2.971  1.00  0.00           H
ATOM   3977 1HD2 ASN A 406     -15.856   8.210   3.400  1.00  0.00           H
ATOM   3978 2HD2 ASN A 406     -15.771   7.914   1.738  1.00  0.00           H
ATOM   3979  N   GLN A 407     -16.133  11.051   6.781  1.00  0.00           N
ATOM   3980  CA  GLN A 407     -16.208  11.946   7.972  1.00  0.00           C
ATOM   3981  C   GLN A 407     -15.154  13.065   8.031  1.00  0.00           C
ATOM   3982  O   GLN A 407     -15.425  14.162   8.492  1.00  0.00           O
ATOM   3983  CB  GLN A 407     -16.200  11.058   9.206  1.00  0.00           C
ATOM   3984  CG  GLN A 407     -17.276   9.982   9.414  1.00  0.00           C
ATOM   3985  CD  GLN A 407     -18.767  10.509   9.428  1.00  0.00           C
ATOM   3986  NE2 GLN A 407     -19.504  10.400   8.300  1.00  0.00           N
ATOM   3987  OE1 GLN A 407     -19.119  10.979  10.513  1.00  0.00           O
ATOM   3988  HN  GLN A 407     -15.741  10.148   6.938  1.00  0.00           H
ATOM   3989  HA  GLN A 407     -17.168  12.418   8.120  1.00  0.00           H
ATOM   3990  HB1 GLN A 407     -16.360  11.747  10.062  1.00  0.00           H
ATOM   3991  HB2 GLN A 407     -15.147  10.763   9.400  1.00  0.00           H
ATOM   3992  HG1 GLN A 407     -17.014   9.561  10.408  1.00  0.00           H
ATOM   3993  HG2 GLN A 407     -17.360   9.100   8.745  1.00  0.00           H
ATOM   3994 1HE2 GLN A 407     -20.465  10.650   8.421  1.00  0.00           H
ATOM   3995 2HE2 GLN A 407     -19.180   9.902   7.497  1.00  0.00           H
ATOM   3996  N   GLU A 408     -13.939  12.765   7.607  1.00  0.00           N
ATOM   3997  CA  GLU A 408     -12.834  13.724   7.580  1.00  0.00           C
ATOM   3998  C   GLU A 408     -13.234  14.847   6.588  1.00  0.00           C
ATOM   3999  O   GLU A 408     -13.033  16.043   6.702  1.00  0.00           O
ATOM   4000  CB  GLU A 408     -11.501  13.058   7.075  1.00  0.00           C
ATOM   4001  CG  GLU A 408     -11.112  11.755   7.805  1.00  0.00           C
ATOM   4002  CD  GLU A 408     -11.932  10.521   7.508  1.00  0.00           C
ATOM   4003  OE1 GLU A 408     -12.492   9.929   8.508  1.00  0.00           O
ATOM   4004  OE2 GLU A 408     -12.010  10.017   6.359  1.00  0.00           O
ATOM   4005  HN  GLU A 408     -13.675  11.820   7.426  1.00  0.00           H
ATOM   4006  HA  GLU A 408     -12.676  14.264   8.502  1.00  0.00           H
ATOM   4007  HB1 GLU A 408     -10.718  13.837   7.183  1.00  0.00           H
ATOM   4008  HB2 GLU A 408     -11.548  12.680   6.031  1.00  0.00           H
ATOM   4009  HG1 GLU A 408     -11.161  11.966   8.895  1.00  0.00           H
ATOM   4010  HG2 GLU A 408     -10.059  11.534   7.528  1.00  0.00           H
ATOM   4011  N   LYS A 409     -13.741  14.415   5.429  1.00  0.00           N
ATOM   4012  CA  LYS A 409     -14.224  15.271   4.363  1.00  0.00           C
ATOM   4013  C   LYS A 409     -15.443  16.053   4.668  1.00  0.00           C
ATOM   4014  O   LYS A 409     -15.446  17.303   4.435  1.00  0.00           O
ATOM   4015  CB  LYS A 409     -14.690  14.516   3.032  1.00  0.00           C
ATOM   4016  CG  LYS A 409     -13.531  13.940   2.350  1.00  0.00           C
ATOM   4017  CD  LYS A 409     -13.933  13.546   0.903  1.00  0.00           C
ATOM   4018  CE  LYS A 409     -12.950  12.493   0.228  1.00  0.00           C
ATOM   4019  NZ  LYS A 409     -13.753  11.706  -0.719  1.00  0.00           N
ATOM   4020  HN  LYS A 409     -13.722  13.436   5.243  1.00  0.00           H
ATOM   4021  HA  LYS A 409     -13.372  15.893   4.133  1.00  0.00           H
ATOM   4022  HB1 LYS A 409     -15.140  15.177   2.259  1.00  0.00           H
ATOM   4023  HB2 LYS A 409     -15.339  13.631   3.202  1.00  0.00           H
ATOM   4024  HG1 LYS A 409     -13.121  13.070   2.908  1.00  0.00           H
ATOM   4025  HG2 LYS A 409     -12.724  14.676   2.150  1.00  0.00           H
ATOM   4026  HD1 LYS A 409     -14.108  14.374   0.184  1.00  0.00           H
ATOM   4027  HD2 LYS A 409     -14.902  13.034   1.086  1.00  0.00           H
ATOM   4028  HE1 LYS A 409     -12.533  11.809   0.998  1.00  0.00           H
ATOM   4029  HE2 LYS A 409     -12.075  12.991  -0.243  1.00  0.00           H
ATOM   4030  HZ1 LYS A 409     -13.428  10.720  -0.682  1.00  0.00           H
ATOM   4031  HZ2 LYS A 409     -13.681  11.959  -1.725  1.00  0.00           H
ATOM   4032  HZ3 LYS A 409     -14.708  11.724  -0.306  1.00  0.00           H
ATOM   4033  N   LEU A 410     -16.430  15.483   5.370  1.00  0.00           N
ATOM   4034  CA  LEU A 410     -17.598  16.186   5.893  1.00  0.00           C
ATOM   4035  C   LEU A 410     -17.138  17.195   6.940  1.00  0.00           C
ATOM   4036  O   LEU A 410     -17.607  18.299   6.934  1.00  0.00           O
ATOM   4037  CB  LEU A 410     -18.628  15.138   6.572  1.00  0.00           C
ATOM   4038  CG  LEU A 410     -19.731  15.671   7.478  1.00  0.00           C
ATOM   4039  CD1 LEU A 410     -20.798  16.424   6.742  1.00  0.00           C
ATOM   4040  CD2 LEU A 410     -20.303  14.405   8.231  1.00  0.00           C
ATOM   4041  HN  LEU A 410     -16.466  14.508   5.577  1.00  0.00           H
ATOM   4042  HA  LEU A 410     -18.143  16.660   5.090  1.00  0.00           H
ATOM   4043  HB1 LEU A 410     -18.015  14.382   7.107  1.00  0.00           H
ATOM   4044  HB2 LEU A 410     -19.135  14.572   5.761  1.00  0.00           H
ATOM   4045  HG  LEU A 410     -19.372  16.283   8.333  1.00  0.00           H
ATOM   4046 1HD1 LEU A 410     -21.170  15.807   5.897  1.00  0.00           H
ATOM   4047 2HD1 LEU A 410     -20.425  17.331   6.217  1.00  0.00           H
ATOM   4048 3HD1 LEU A 410     -21.719  16.621   7.332  1.00  0.00           H
ATOM   4049 1HD2 LEU A 410     -20.602  13.625   7.498  1.00  0.00           H
ATOM   4050 2HD2 LEU A 410     -21.150  14.592   8.925  1.00  0.00           H
ATOM   4051 3HD2 LEU A 410     -19.544  13.903   8.868  1.00  0.00           H
ATOM   4052  N   LYS A 411     -16.215  16.858   7.845  1.00  0.00           N
ATOM   4053  CA  LYS A 411     -15.726  17.864   8.779  1.00  0.00           C
ATOM   4054  C   LYS A 411     -15.014  18.973   8.151  1.00  0.00           C
ATOM   4055  O   LYS A 411     -15.241  20.125   8.499  1.00  0.00           O
ATOM   4056  CB  LYS A 411     -14.744  17.175   9.779  1.00  0.00           C
ATOM   4057  CG  LYS A 411     -15.478  16.431  10.897  1.00  0.00           C
ATOM   4058  CD  LYS A 411     -14.599  15.671  11.920  1.00  0.00           C
ATOM   4059  CE  LYS A 411     -13.816  14.503  11.235  1.00  0.00           C
ATOM   4060  NZ  LYS A 411     -13.203  13.823  12.378  1.00  0.00           N
ATOM   4061  HN  LYS A 411     -15.861  15.933   7.965  1.00  0.00           H
ATOM   4062  HA  LYS A 411     -16.520  18.317   9.355  1.00  0.00           H
ATOM   4063  HB1 LYS A 411     -14.107  17.982  10.203  1.00  0.00           H
ATOM   4064  HB2 LYS A 411     -14.066  16.481   9.239  1.00  0.00           H
ATOM   4065  HG1 LYS A 411     -16.234  15.768  10.424  1.00  0.00           H
ATOM   4066  HG2 LYS A 411     -16.049  17.124  11.552  1.00  0.00           H
ATOM   4067  HD1 LYS A 411     -15.327  15.271  12.658  1.00  0.00           H
ATOM   4068  HD2 LYS A 411     -13.920  16.470  12.289  1.00  0.00           H
ATOM   4069  HE1 LYS A 411     -12.971  14.978  10.695  1.00  0.00           H
ATOM   4070  HE2 LYS A 411     -14.412  13.782  10.636  1.00  0.00           H
ATOM   4071  HZ1 LYS A 411     -12.526  13.153  11.961  1.00  0.00           H
ATOM   4072  HZ2 LYS A 411     -13.853  13.289  12.989  1.00  0.00           H
ATOM   4073  HZ3 LYS A 411     -12.601  14.435  12.966  1.00  0.00           H
ATOM   4074  N   LYS A 412     -14.093  18.725   7.141  1.00  0.00           N
ATOM   4075  CA  LYS A 412     -13.469  19.839   6.339  1.00  0.00           C
ATOM   4076  C   LYS A 412     -14.452  20.732   5.590  1.00  0.00           C
ATOM   4077  O   LYS A 412     -14.318  21.962   5.411  1.00  0.00           O
ATOM   4078  CB  LYS A 412     -12.576  19.222   5.294  1.00  0.00           C
ATOM   4079  CG  LYS A 412     -11.211  18.913   5.918  1.00  0.00           C
ATOM   4080  CD  LYS A 412     -10.215  18.400   4.903  1.00  0.00           C
ATOM   4081  CE  LYS A 412     -10.469  16.906   4.538  1.00  0.00           C
ATOM   4082  NZ  LYS A 412      -9.645  16.504   3.376  1.00  0.00           N
ATOM   4083  HN  LYS A 412     -13.856  17.837   6.756  1.00  0.00           H
ATOM   4084  HA  LYS A 412     -13.094  20.588   7.022  1.00  0.00           H
ATOM   4085  HB1 LYS A 412     -12.442  19.862   4.394  1.00  0.00           H
ATOM   4086  HB2 LYS A 412     -12.971  18.238   4.961  1.00  0.00           H
ATOM   4087  HG1 LYS A 412     -11.189  18.197   6.768  1.00  0.00           H
ATOM   4088  HG2 LYS A 412     -10.767  19.829   6.362  1.00  0.00           H
ATOM   4089  HD1 LYS A 412      -9.177  18.486   5.289  1.00  0.00           H
ATOM   4090  HD2 LYS A 412     -10.056  19.015   3.991  1.00  0.00           H
ATOM   4091  HE1 LYS A 412     -11.527  16.887   4.202  1.00  0.00           H
ATOM   4092  HE2 LYS A 412     -10.297  16.109   5.294  1.00  0.00           H
ATOM   4093  HZ1 LYS A 412      -9.639  17.144   2.556  1.00  0.00           H
ATOM   4094  HZ2 LYS A 412     -10.026  15.614   2.996  1.00  0.00           H
ATOM   4095  HZ3 LYS A 412      -8.739  16.164   3.758  1.00  0.00           H
ATOM   4096  N   PHE A 413     -15.688  20.166   5.162  1.00  0.00           N
ATOM   4097  CA  PHE A 413     -16.698  20.973   4.459  1.00  0.00           C
ATOM   4098  C   PHE A 413     -17.191  22.174   5.309  1.00  0.00           C
ATOM   4099  O   PHE A 413     -17.272  23.346   4.898  1.00  0.00           O
ATOM   4100  CB  PHE A 413     -17.876  20.033   4.118  1.00  0.00           C
ATOM   4101  CG  PHE A 413     -19.090  20.741   3.662  1.00  0.00           C
ATOM   4102  CD1 PHE A 413     -20.406  20.499   4.083  1.00  0.00           C
ATOM   4103  CD2 PHE A 413     -18.953  21.419   2.450  1.00  0.00           C
ATOM   4104  CE1 PHE A 413     -21.532  21.134   3.486  1.00  0.00           C
ATOM   4105  CE2 PHE A 413     -20.067  21.936   1.783  1.00  0.00           C
ATOM   4106  CZ  PHE A 413     -21.375  21.872   2.327  1.00  0.00           C
ATOM   4107  HN  PHE A 413     -15.654  19.175   5.265  1.00  0.00           H
ATOM   4108  HA  PHE A 413     -16.281  21.381   3.550  1.00  0.00           H
ATOM   4109  HB1 PHE A 413     -17.974  19.351   4.990  1.00  0.00           H
ATOM   4110  HB2 PHE A 413     -17.573  19.441   3.228  1.00  0.00           H
ATOM   4111  HD1 PHE A 413     -20.669  19.903   4.943  1.00  0.00           H
ATOM   4112  HD2 PHE A 413     -17.981  21.671   2.054  1.00  0.00           H
ATOM   4113  HE1 PHE A 413     -22.510  21.004   3.926  1.00  0.00           H
ATOM   4114  HE2 PHE A 413     -19.980  22.596   0.931  1.00  0.00           H
ATOM   4115  HZ  PHE A 413     -22.227  22.302   1.820  1.00  0.00           H
ATOM   4116  N   MET A 414     -17.517  21.845   6.573  1.00  0.00           N
ATOM   4117  CA  MET A 414     -18.089  22.764   7.510  1.00  0.00           C
ATOM   4118  C   MET A 414     -17.079  23.849   7.749  1.00  0.00           C
ATOM   4119  O   MET A 414     -17.432  25.045   7.826  1.00  0.00           O
ATOM   4120  CB  MET A 414     -18.444  22.032   8.898  1.00  0.00           C
ATOM   4121  CG  MET A 414     -19.555  20.993   8.932  1.00  0.00           C
ATOM   4122  SD  MET A 414     -19.851  20.225  10.486  1.00  0.00           S
ATOM   4123  CE  MET A 414     -19.593  18.548   9.932  1.00  0.00           C
ATOM   4124  HN  MET A 414     -17.524  20.886   6.846  1.00  0.00           H
ATOM   4125  HA  MET A 414     -18.973  23.108   6.996  1.00  0.00           H
ATOM   4126  HB1 MET A 414     -18.762  22.858   9.569  1.00  0.00           H
ATOM   4127  HB2 MET A 414     -17.479  21.633   9.281  1.00  0.00           H
ATOM   4128  HG1 MET A 414     -19.274  20.228   8.176  1.00  0.00           H
ATOM   4129  HG2 MET A 414     -20.550  21.394   8.641  1.00  0.00           H
ATOM   4130  HE1 MET A 414     -18.494  18.405   9.882  1.00  0.00           H
ATOM   4131  HE2 MET A 414     -20.012  18.446   8.908  1.00  0.00           H
ATOM   4132  HE3 MET A 414     -19.893  17.745  10.640  1.00  0.00           H
ATOM   4133  N   ILE A 415     -15.807  23.569   7.990  1.00  0.00           N
ATOM   4134  CA  ILE A 415     -14.660  24.572   8.072  1.00  0.00           C
ATOM   4135  C   ILE A 415     -14.554  25.419   6.758  1.00  0.00           C
ATOM   4136  O   ILE A 415     -14.499  26.625   6.766  1.00  0.00           O
ATOM   4137  CB  ILE A 415     -13.352  23.995   8.522  1.00  0.00           C
ATOM   4138  CG1 ILE A 415     -13.614  23.323   9.893  1.00  0.00           C
ATOM   4139  CG2 ILE A 415     -12.203  25.096   8.571  1.00  0.00           C
ATOM   4140  CD  ILE A 415     -12.333  22.517  10.256  1.00  0.00           C
ATOM   4141  HN  ILE A 415     -15.416  22.651   7.988  1.00  0.00           H
ATOM   4142  HA  ILE A 415     -15.091  25.237   8.806  1.00  0.00           H
ATOM   4143  HB  ILE A 415     -12.989  23.198   7.839  1.00  0.00           H
ATOM   4144 1HG1 ILE A 415     -14.426  22.567   9.936  1.00  0.00           H
ATOM   4145 2HG1 ILE A 415     -13.845  24.113  10.639  1.00  0.00           H
ATOM   4146 1HG2 ILE A 415     -11.400  24.872   9.307  1.00  0.00           H
ATOM   4147 2HG2 ILE A 415     -12.614  26.093   8.840  1.00  0.00           H
ATOM   4148 3HG2 ILE A 415     -11.708  25.245   7.587  1.00  0.00           H
ATOM   4149  HD1 ILE A 415     -12.623  21.836  11.085  1.00  0.00           H
ATOM   4150  HD2 ILE A 415     -11.501  23.060  10.753  1.00  0.00           H
ATOM   4151  HD3 ILE A 415     -11.984  21.970   9.355  1.00  0.00           H
ATOM   4152  N   ARG A 416     -14.526  24.726   5.609  1.00  0.00           N
ATOM   4153  CA  ARG A 416     -14.571  25.261   4.265  1.00  0.00           C
ATOM   4154  C   ARG A 416     -15.739  26.315   4.010  1.00  0.00           C
ATOM   4155  O   ARG A 416     -15.437  27.413   3.568  1.00  0.00           O
ATOM   4156  CB  ARG A 416     -14.554  24.205   3.095  1.00  0.00           C
ATOM   4157  CG  ARG A 416     -13.137  23.708   2.967  1.00  0.00           C
ATOM   4158  CD  ARG A 416     -13.033  22.535   1.962  1.00  0.00           C
ATOM   4159  NE  ARG A 416     -11.618  22.484   1.526  1.00  0.00           N
ATOM   4160  CZ  ARG A 416     -11.174  23.022   0.405  1.00  0.00           C
ATOM   4161  NH1 ARG A 416     -11.891  23.662  -0.429  1.00  0.00           N
ATOM   4162  NH2 ARG A 416      -9.961  22.723   0.051  1.00  0.00           N
ATOM   4163  HN  ARG A 416     -14.487  23.730   5.655  1.00  0.00           H
ATOM   4164  HA  ARG A 416     -13.608  25.746   4.331  1.00  0.00           H
ATOM   4165  HB1 ARG A 416     -14.873  24.601   2.108  1.00  0.00           H
ATOM   4166  HB2 ARG A 416     -15.220  23.326   3.230  1.00  0.00           H
ATOM   4167  HG1 ARG A 416     -12.810  23.292   3.943  1.00  0.00           H
ATOM   4168  HG2 ARG A 416     -12.469  24.584   2.819  1.00  0.00           H
ATOM   4169  HD1 ARG A 416     -13.756  22.828   1.171  1.00  0.00           H
ATOM   4170  HD2 ARG A 416     -13.392  21.529   2.267  1.00  0.00           H
ATOM   4171  HE  ARG A 416     -10.963  21.868   1.962  1.00  0.00           H
ATOM   4172 1HH1 ARG A 416     -11.592  23.964  -1.335  1.00  0.00           H
ATOM   4173 2HH1 ARG A 416     -12.881  23.672  -0.286  1.00  0.00           H
ATOM   4174 1HH2 ARG A 416      -9.424  22.210   0.722  1.00  0.00           H
ATOM   4175 2HH2 ARG A 416      -9.788  22.796  -0.931  1.00  0.00           H
ATOM   4176  N   ILE A 417     -17.026  26.020   4.328  1.00  0.00           N
ATOM   4177  CA  ILE A 417     -18.003  26.953   4.073  1.00  0.00           C
ATOM   4178  C   ILE A 417     -18.015  28.192   5.057  1.00  0.00           C
ATOM   4179  O   ILE A 417     -18.501  29.292   4.775  1.00  0.00           O
ATOM   4180  CB  ILE A 417     -19.398  26.335   3.988  1.00  0.00           C
ATOM   4181  CG1 ILE A 417     -19.992  25.703   5.288  1.00  0.00           C
ATOM   4182  CG2 ILE A 417     -19.349  25.216   2.837  1.00  0.00           C
ATOM   4183  CD  ILE A 417     -21.255  24.811   5.150  1.00  0.00           C
ATOM   4184  HN  ILE A 417     -17.335  25.136   4.673  1.00  0.00           H
ATOM   4185  HA  ILE A 417     -17.792  27.384   3.107  1.00  0.00           H
ATOM   4186  HB  ILE A 417     -20.078  27.111   3.577  1.00  0.00           H
ATOM   4187 1HG1 ILE A 417     -20.273  26.526   5.980  1.00  0.00           H
ATOM   4188 2HG1 ILE A 417     -19.281  25.075   5.867  1.00  0.00           H
ATOM   4189 1HG2 ILE A 417     -18.926  24.252   3.192  1.00  0.00           H
ATOM   4190 2HG2 ILE A 417     -18.673  25.454   1.989  1.00  0.00           H
ATOM   4191 3HG2 ILE A 417     -20.353  24.959   2.439  1.00  0.00           H
ATOM   4192  HD1 ILE A 417     -21.103  23.840   4.633  1.00  0.00           H
ATOM   4193  HD2 ILE A 417     -21.917  25.391   4.471  1.00  0.00           H
ATOM   4194  HD3 ILE A 417     -21.683  24.605   6.155  1.00  0.00           H
ATOM   4195  N   GLY A 418     -17.398  28.039   6.274  1.00  0.00           N
ATOM   4196  CA  GLY A 418     -17.178  29.006   7.341  1.00  0.00           C
ATOM   4197  C   GLY A 418     -16.051  29.997   7.041  1.00  0.00           C
ATOM   4198  O   GLY A 418     -16.247  31.190   7.106  1.00  0.00           O
ATOM   4199  HN  GLY A 418     -17.044  27.115   6.394  1.00  0.00           H
ATOM   4200  HA1 GLY A 418     -16.901  28.560   8.284  1.00  0.00           H
ATOM   4201  HA2 GLY A 418     -18.028  29.643   7.539  1.00  0.00           H
ATOM   4202  N   VAL A 419     -14.937  29.450   6.668  1.00  0.00           N
ATOM   4203  CA  VAL A 419     -13.847  30.245   6.048  1.00  0.00           C
ATOM   4204  C   VAL A 419     -14.335  30.987   4.831  1.00  0.00           C
ATOM   4205  O   VAL A 419     -14.385  32.209   4.808  1.00  0.00           O
ATOM   4206  CB  VAL A 419     -12.626  29.351   5.717  1.00  0.00           C
ATOM   4207  CG1 VAL A 419     -11.561  30.225   4.972  1.00  0.00           C
ATOM   4208  CG2 VAL A 419     -11.989  28.857   7.024  1.00  0.00           C
ATOM   4209  HN  VAL A 419     -14.910  28.455   6.630  1.00  0.00           H
ATOM   4210  HA  VAL A 419     -13.446  30.934   6.777  1.00  0.00           H
ATOM   4211  HB  VAL A 419     -12.934  28.400   5.233  1.00  0.00           H
ATOM   4212 1HG1 VAL A 419     -10.629  29.644   4.811  1.00  0.00           H
ATOM   4213 2HG1 VAL A 419     -11.177  31.123   5.502  1.00  0.00           H
ATOM   4214 3HG1 VAL A 419     -12.028  30.505   4.003  1.00  0.00           H
ATOM   4215 1HG2 VAL A 419     -12.713  28.214   7.569  1.00  0.00           H
ATOM   4216 2HG2 VAL A 419     -11.637  29.684   7.677  1.00  0.00           H
ATOM   4217 3HG2 VAL A 419     -11.142  28.199   6.734  1.00  0.00           H
ATOM   4218  N   PHE A 420     -14.907  30.362   3.725  1.00  0.00           N
ATOM   4219  CA  PHE A 420     -15.519  31.062   2.600  1.00  0.00           C
ATOM   4220  C   PHE A 420     -16.524  32.099   3.022  1.00  0.00           C
ATOM   4221  O   PHE A 420     -16.517  33.234   2.509  1.00  0.00           O
ATOM   4222  CB  PHE A 420     -16.170  30.058   1.602  1.00  0.00           C
ATOM   4223  CG  PHE A 420     -16.322  30.685   0.256  1.00  0.00           C
ATOM   4224  CD1 PHE A 420     -15.180  31.027  -0.452  1.00  0.00           C
ATOM   4225  CD2 PHE A 420     -17.585  30.763  -0.335  1.00  0.00           C
ATOM   4226  CE1 PHE A 420     -15.278  31.602  -1.749  1.00  0.00           C
ATOM   4227  CE2 PHE A 420     -17.688  31.241  -1.672  1.00  0.00           C
ATOM   4228  CZ  PHE A 420     -16.491  31.766  -2.307  1.00  0.00           C
ATOM   4229  HN  PHE A 420     -14.937  29.367   3.761  1.00  0.00           H
ATOM   4230  HA  PHE A 420     -14.692  31.495   2.056  1.00  0.00           H
ATOM   4231  HB1 PHE A 420     -17.184  29.732   1.918  1.00  0.00           H
ATOM   4232  HB2 PHE A 420     -15.543  29.171   1.367  1.00  0.00           H
ATOM   4233  HD1 PHE A 420     -14.243  30.879   0.064  1.00  0.00           H
ATOM   4234  HD2 PHE A 420     -18.513  30.393   0.079  1.00  0.00           H
ATOM   4235  HE1 PHE A 420     -14.361  31.826  -2.273  1.00  0.00           H
ATOM   4236  HE2 PHE A 420     -18.636  31.230  -2.191  1.00  0.00           H
ATOM   4237  HZ  PHE A 420     -16.590  31.933  -3.370  1.00  0.00           H
ATOM   4238  N   SER A 421     -17.424  31.826   3.910  1.00  0.00           N
ATOM   4239  CA  SER A 421     -18.375  32.839   4.402  1.00  0.00           C
ATOM   4240  C   SER A 421     -17.725  33.923   5.121  1.00  0.00           C
ATOM   4241  O   SER A 421     -17.970  35.080   4.871  1.00  0.00           O
ATOM   4242  CB  SER A 421     -19.489  32.239   5.342  1.00  0.00           C
ATOM   4243  OG  SER A 421     -20.365  31.310   4.724  1.00  0.00           O
ATOM   4244  HN  SER A 421     -17.585  30.894   4.227  1.00  0.00           H
ATOM   4245  HA  SER A 421     -18.798  33.217   3.482  1.00  0.00           H
ATOM   4246  HB1 SER A 421     -20.175  33.055   5.656  1.00  0.00           H
ATOM   4247  HB2 SER A 421     -19.004  31.720   6.195  1.00  0.00           H
ATOM   4248  HG1 SER A 421     -19.903  30.469   4.711  1.00  0.00           H
ATOM   4249  N   GLY A 422     -16.802  33.565   5.998  1.00  0.00           N
ATOM   4250  CA  GLY A 422     -16.047  34.616   6.778  1.00  0.00           C
ATOM   4251  C   GLY A 422     -15.176  35.577   5.946  1.00  0.00           C
ATOM   4252  O   GLY A 422     -14.973  36.708   6.313  1.00  0.00           O
ATOM   4253  HN  GLY A 422     -16.603  32.607   6.189  1.00  0.00           H
ATOM   4254  HA1 GLY A 422     -15.369  34.106   7.446  1.00  0.00           H
ATOM   4255  HA2 GLY A 422     -16.830  35.224   7.205  1.00  0.00           H
ATOM   4256  N   LEU A 423     -14.685  35.123   4.779  1.00  0.00           N
ATOM   4257  CA  LEU A 423     -13.909  35.928   3.868  1.00  0.00           C
ATOM   4258  C   LEU A 423     -14.810  36.669   2.881  1.00  0.00           C
ATOM   4259  O   LEU A 423     -14.534  37.841   2.614  1.00  0.00           O
ATOM   4260  CB  LEU A 423     -13.009  35.022   2.941  1.00  0.00           C
ATOM   4261  CG  LEU A 423     -12.030  35.754   1.945  1.00  0.00           C
ATOM   4262  CD1 LEU A 423     -11.011  36.712   2.539  1.00  0.00           C
ATOM   4263  CD2 LEU A 423     -11.450  34.718   1.009  1.00  0.00           C
ATOM   4264  HN  LEU A 423     -14.771  34.148   4.590  1.00  0.00           H
ATOM   4265  HA  LEU A 423     -13.264  36.618   4.391  1.00  0.00           H
ATOM   4266  HB1 LEU A 423     -13.654  34.346   2.339  1.00  0.00           H
ATOM   4267  HB2 LEU A 423     -12.359  34.494   3.672  1.00  0.00           H
ATOM   4268  HG  LEU A 423     -12.700  36.362   1.299  1.00  0.00           H
ATOM   4269 1HD1 LEU A 423     -11.521  37.540   3.076  1.00  0.00           H
ATOM   4270 2HD1 LEU A 423     -10.391  37.121   1.713  1.00  0.00           H
ATOM   4271 3HD1 LEU A 423     -10.356  36.255   3.311  1.00  0.00           H
ATOM   4272 1HD2 LEU A 423     -12.217  34.238   0.364  1.00  0.00           H
ATOM   4273 2HD2 LEU A 423     -10.936  33.975   1.657  1.00  0.00           H
ATOM   4274 3HD2 LEU A 423     -10.787  35.184   0.248  1.00  0.00           H
ATOM   4275  N   TYR A 424     -15.854  36.009   2.338  1.00  0.00           N
ATOM   4276  CA  TYR A 424     -16.707  36.522   1.353  1.00  0.00           C
ATOM   4277  C   TYR A 424     -17.518  37.817   1.776  1.00  0.00           C
ATOM   4278  O   TYR A 424     -17.749  38.676   1.000  1.00  0.00           O
ATOM   4279  CB  TYR A 424     -17.772  35.355   0.971  1.00  0.00           C
ATOM   4280  CG  TYR A 424     -18.739  35.710  -0.143  1.00  0.00           C
ATOM   4281  CD1 TYR A 424     -19.945  36.423   0.064  1.00  0.00           C
ATOM   4282  CD2 TYR A 424     -18.512  35.245  -1.450  1.00  0.00           C
ATOM   4283  CE1 TYR A 424     -20.840  36.817  -0.996  1.00  0.00           C
ATOM   4284  CE2 TYR A 424     -19.458  35.553  -2.473  1.00  0.00           C
ATOM   4285  CZ  TYR A 424     -20.626  36.250  -2.242  1.00  0.00           C
ATOM   4286  OH  TYR A 424     -21.560  36.337  -3.266  1.00  0.00           O
ATOM   4287  HN  TYR A 424     -16.036  35.044   2.513  1.00  0.00           H
ATOM   4288  HA  TYR A 424     -16.107  36.721   0.479  1.00  0.00           H
ATOM   4289  HB1 TYR A 424     -18.332  35.078   1.890  1.00  0.00           H
ATOM   4290  HB2 TYR A 424     -17.235  34.463   0.584  1.00  0.00           H
ATOM   4291  HD1 TYR A 424     -20.093  36.762   1.079  1.00  0.00           H
ATOM   4292  HD2 TYR A 424     -17.587  34.760  -1.722  1.00  0.00           H
ATOM   4293  HE1 TYR A 424     -21.598  37.585  -0.949  1.00  0.00           H
ATOM   4294  HE2 TYR A 424     -19.316  35.273  -3.506  1.00  0.00           H
ATOM   4295  HH  TYR A 424     -22.334  36.754  -2.879  1.00  0.00           H
ATOM   4296  N   LEU A 425     -17.777  37.891   3.105  1.00  0.00           N
ATOM   4297  CA  LEU A 425     -18.494  38.951   3.781  1.00  0.00           C
ATOM   4298  C   LEU A 425     -17.669  40.227   3.910  1.00  0.00           C
ATOM   4299  O   LEU A 425     -18.203  41.305   4.163  1.00  0.00           O
ATOM   4300  CB  LEU A 425     -19.055  38.656   5.203  1.00  0.00           C
ATOM   4301  CG  LEU A 425     -20.526  38.157   5.081  1.00  0.00           C
ATOM   4302  CD1 LEU A 425     -20.670  36.867   4.288  1.00  0.00           C
ATOM   4303  CD2 LEU A 425     -21.255  38.072   6.384  1.00  0.00           C
ATOM   4304  HN  LEU A 425     -17.585  37.139   3.731  1.00  0.00           H
ATOM   4305  HA  LEU A 425     -19.258  39.324   3.114  1.00  0.00           H
ATOM   4306  HB1 LEU A 425     -19.012  39.404   6.022  1.00  0.00           H
ATOM   4307  HB2 LEU A 425     -18.503  37.785   5.616  1.00  0.00           H
ATOM   4308  HG  LEU A 425     -21.064  38.921   4.481  1.00  0.00           H
ATOM   4309 1HD1 LEU A 425     -21.755  36.670   4.152  1.00  0.00           H
ATOM   4310 2HD1 LEU A 425     -20.053  36.015   4.647  1.00  0.00           H
ATOM   4311 3HD1 LEU A 425     -20.247  36.974   3.267  1.00  0.00           H
ATOM   4312 1HD2 LEU A 425     -21.441  39.039   6.898  1.00  0.00           H
ATOM   4313 2HD2 LEU A 425     -20.790  37.248   6.966  1.00  0.00           H
ATOM   4314 3HD2 LEU A 425     -22.242  37.585   6.223  1.00  0.00           H
ATOM   4315  N   VAL A 426     -16.290  40.097   3.837  1.00  0.00           N
ATOM   4316  CA  VAL A 426     -15.350  41.226   4.103  1.00  0.00           C
ATOM   4317  C   VAL A 426     -15.741  42.442   3.215  1.00  0.00           C
ATOM   4318  O   VAL A 426     -15.789  43.528   3.830  1.00  0.00           O
ATOM   4319  CB  VAL A 426     -13.871  40.811   4.190  1.00  0.00           C
ATOM   4320  CG1 VAL A 426     -12.939  42.036   4.061  1.00  0.00           C
ATOM   4321  CG2 VAL A 426     -13.546  40.223   5.551  1.00  0.00           C
ATOM   4322  HN  VAL A 426     -15.874  39.195   3.740  1.00  0.00           H
ATOM   4323  HA  VAL A 426     -15.531  41.534   5.122  1.00  0.00           H
ATOM   4324  HB  VAL A 426     -13.726  40.055   3.390  1.00  0.00           H
ATOM   4325 1HG1 VAL A 426     -11.900  41.735   4.317  1.00  0.00           H
ATOM   4326 2HG1 VAL A 426     -13.254  42.855   4.742  1.00  0.00           H
ATOM   4327 3HG1 VAL A 426     -12.933  42.313   2.985  1.00  0.00           H
ATOM   4328 1HG2 VAL A 426     -13.818  40.925   6.368  1.00  0.00           H
ATOM   4329 2HG2 VAL A 426     -12.481  39.944   5.696  1.00  0.00           H
ATOM   4330 3HG2 VAL A 426     -14.156  39.305   5.685  1.00  0.00           H
ATOM   4331  N   PRO A 427     -16.092  42.418   1.912  1.00  0.00           N
ATOM   4332  CA  PRO A 427     -16.350  43.715   1.205  1.00  0.00           C
ATOM   4333  C   PRO A 427     -17.674  44.254   1.706  1.00  0.00           C
ATOM   4334  O   PRO A 427     -17.762  45.490   1.868  1.00  0.00           O
ATOM   4335  CB  PRO A 427     -16.501  43.343  -0.328  1.00  0.00           C
ATOM   4336  CG  PRO A 427     -16.506  41.792  -0.368  1.00  0.00           C
ATOM   4337  CD  PRO A 427     -15.784  41.365   0.913  1.00  0.00           C
ATOM   4338  HA  PRO A 427     -15.539  44.412   1.357  1.00  0.00           H
ATOM   4339  HB1 PRO A 427     -15.624  43.717  -0.899  1.00  0.00           H
ATOM   4340  HB2 PRO A 427     -17.357  43.785  -0.882  1.00  0.00           H
ATOM   4341  HG1 PRO A 427     -17.533  41.410  -0.186  1.00  0.00           H
ATOM   4342  HG2 PRO A 427     -16.032  41.386  -1.288  1.00  0.00           H
ATOM   4343  HD1 PRO A 427     -15.994  40.368   1.355  1.00  0.00           H
ATOM   4344  HD2 PRO A 427     -14.694  41.457   0.715  1.00  0.00           H
ATOM   4345  N   LEU A 428     -18.662  43.373   1.916  1.00  0.00           N
ATOM   4346  CA  LEU A 428     -19.988  43.665   2.358  1.00  0.00           C
ATOM   4347  C   LEU A 428     -20.071  44.399   3.742  1.00  0.00           C
ATOM   4348  O   LEU A 428     -20.639  45.467   3.850  1.00  0.00           O
ATOM   4349  CB  LEU A 428     -20.987  42.440   2.206  1.00  0.00           C
ATOM   4350  CG  LEU A 428     -21.233  41.901   0.729  1.00  0.00           C
ATOM   4351  CD1 LEU A 428     -22.406  40.825   0.720  1.00  0.00           C
ATOM   4352  CD2 LEU A 428     -21.561  43.037  -0.319  1.00  0.00           C
ATOM   4353  HN  LEU A 428     -18.370  42.426   1.798  1.00  0.00           H
ATOM   4354  HA  LEU A 428     -20.337  44.469   1.728  1.00  0.00           H
ATOM   4355  HB1 LEU A 428     -21.945  42.703   2.704  1.00  0.00           H
ATOM   4356  HB2 LEU A 428     -20.537  41.654   2.850  1.00  0.00           H
ATOM   4357  HG  LEU A 428     -20.331  41.348   0.394  1.00  0.00           H
ATOM   4358 1HD1 LEU A 428     -22.691  40.595  -0.328  1.00  0.00           H
ATOM   4359 2HD1 LEU A 428     -23.377  41.258   1.039  1.00  0.00           H
ATOM   4360 3HD1 LEU A 428     -22.169  39.969   1.389  1.00  0.00           H
ATOM   4361 1HD2 LEU A 428     -20.681  43.680  -0.530  1.00  0.00           H
ATOM   4362 2HD2 LEU A 428     -22.385  43.747  -0.096  1.00  0.00           H
ATOM   4363 3HD2 LEU A 428     -21.836  42.468  -1.234  1.00  0.00           H
ATOM   4364  N   VAL A 429     -19.378  43.818   4.762  1.00  0.00           N
ATOM   4365  CA  VAL A 429     -19.035  44.363   6.061  1.00  0.00           C
ATOM   4366  C   VAL A 429     -18.179  45.679   5.909  1.00  0.00           C
ATOM   4367  O   VAL A 429     -18.456  46.694   6.496  1.00  0.00           O
ATOM   4368  CB  VAL A 429     -18.232  43.359   6.900  1.00  0.00           C
ATOM   4369  CG1 VAL A 429     -17.864  44.018   8.288  1.00  0.00           C
ATOM   4370  CG2 VAL A 429     -19.189  42.121   7.211  1.00  0.00           C
ATOM   4371  HN  VAL A 429     -18.914  42.988   4.462  1.00  0.00           H
ATOM   4372  HA  VAL A 429     -19.905  44.688   6.613  1.00  0.00           H
ATOM   4373  HB  VAL A 429     -17.279  43.084   6.399  1.00  0.00           H
ATOM   4374 1HG1 VAL A 429     -17.019  44.715   8.104  1.00  0.00           H
ATOM   4375 2HG1 VAL A 429     -17.488  43.220   8.963  1.00  0.00           H
ATOM   4376 3HG1 VAL A 429     -18.714  44.630   8.662  1.00  0.00           H
ATOM   4377 1HG2 VAL A 429     -19.440  41.630   6.247  1.00  0.00           H
ATOM   4378 2HG2 VAL A 429     -20.081  42.517   7.741  1.00  0.00           H
ATOM   4379 3HG2 VAL A 429     -18.611  41.484   7.915  1.00  0.00           H
ATOM   4380  N   THR A 430     -17.228  45.734   4.948  1.00  0.00           N
ATOM   4381  CA  THR A 430     -16.376  46.921   4.692  1.00  0.00           C
ATOM   4382  C   THR A 430     -17.145  48.134   4.375  1.00  0.00           C
ATOM   4383  O   THR A 430     -17.066  49.175   4.961  1.00  0.00           O
ATOM   4384  CB  THR A 430     -15.261  46.588   3.631  1.00  0.00           C
ATOM   4385  CG2 THR A 430     -14.487  47.884   3.392  1.00  0.00           C
ATOM   4386  OG1 THR A 430     -14.354  45.715   4.317  1.00  0.00           O
ATOM   4387  HN  THR A 430     -17.150  44.977   4.304  1.00  0.00           H
ATOM   4388  HA  THR A 430     -15.794  47.168   5.568  1.00  0.00           H
ATOM   4389  HB  THR A 430     -15.665  46.159   2.689  1.00  0.00           H
ATOM   4390  HG1 THR A 430     -14.835  44.911   4.527  1.00  0.00           H
ATOM   4391 1HG2 THR A 430     -13.582  47.555   2.837  1.00  0.00           H
ATOM   4392 2HG2 THR A 430     -14.235  48.353   4.367  1.00  0.00           H
ATOM   4393 3HG2 THR A 430     -15.072  48.563   2.738  1.00  0.00           H
ATOM   4394  N   LEU A 431     -18.128  47.974   3.474  1.00  0.00           N
ATOM   4395  CA  LEU A 431     -18.986  49.090   3.082  1.00  0.00           C
ATOM   4396  C   LEU A 431     -19.889  49.618   4.181  1.00  0.00           C
ATOM   4397  O   LEU A 431     -19.978  50.813   4.364  1.00  0.00           O
ATOM   4398  CB  LEU A 431     -19.833  48.661   1.848  1.00  0.00           C
ATOM   4399  CG  LEU A 431     -19.059  48.361   0.593  1.00  0.00           C
ATOM   4400  CD1 LEU A 431     -19.898  47.335  -0.110  1.00  0.00           C
ATOM   4401  CD2 LEU A 431     -18.775  49.551  -0.432  1.00  0.00           C
ATOM   4402  HN  LEU A 431     -18.198  47.194   2.857  1.00  0.00           H
ATOM   4403  HA  LEU A 431     -18.336  49.883   2.744  1.00  0.00           H
ATOM   4404  HB1 LEU A 431     -20.599  49.401   1.533  1.00  0.00           H
ATOM   4405  HB2 LEU A 431     -20.297  47.687   2.114  1.00  0.00           H
ATOM   4406  HG  LEU A 431     -18.055  47.929   0.785  1.00  0.00           H
ATOM   4407 1HD1 LEU A 431     -19.394  47.072  -1.065  1.00  0.00           H
ATOM   4408 2HD1 LEU A 431     -20.906  47.720  -0.373  1.00  0.00           H
ATOM   4409 3HD1 LEU A 431     -20.165  46.474   0.540  1.00  0.00           H
ATOM   4410 1HD2 LEU A 431     -18.013  50.224   0.016  1.00  0.00           H
ATOM   4411 2HD2 LEU A 431     -19.742  50.084  -0.555  1.00  0.00           H
ATOM   4412 3HD2 LEU A 431     -18.375  49.239  -1.420  1.00  0.00           H
ATOM   4413  N   LEU A 432     -20.525  48.711   5.044  1.00  0.00           N
ATOM   4414  CA  LEU A 432     -21.172  49.114   6.223  1.00  0.00           C
ATOM   4415  C   LEU A 432     -20.317  49.958   7.163  1.00  0.00           C
ATOM   4416  O   LEU A 432     -20.730  50.985   7.699  1.00  0.00           O
ATOM   4417  CB  LEU A 432     -21.757  47.907   7.000  1.00  0.00           C
ATOM   4418  CG  LEU A 432     -22.874  47.025   6.294  1.00  0.00           C
ATOM   4419  CD1 LEU A 432     -23.025  45.719   7.128  1.00  0.00           C
ATOM   4420  CD2 LEU A 432     -24.264  47.685   6.184  1.00  0.00           C
ATOM   4421  HN  LEU A 432     -20.531  47.741   4.813  1.00  0.00           H
ATOM   4422  HA  LEU A 432     -21.950  49.766   5.853  1.00  0.00           H
ATOM   4423  HB1 LEU A 432     -22.089  48.293   7.988  1.00  0.00           H
ATOM   4424  HB2 LEU A 432     -20.901  47.227   7.198  1.00  0.00           H
ATOM   4425  HG  LEU A 432     -22.482  46.643   5.327  1.00  0.00           H
ATOM   4426 1HD1 LEU A 432     -22.074  45.147   7.095  1.00  0.00           H
ATOM   4427 2HD1 LEU A 432     -23.805  45.124   6.607  1.00  0.00           H
ATOM   4428 3HD1 LEU A 432     -23.323  45.964   8.170  1.00  0.00           H
ATOM   4429 1HD2 LEU A 432     -24.235  48.490   5.419  1.00  0.00           H
ATOM   4430 2HD2 LEU A 432     -24.597  47.996   7.198  1.00  0.00           H
ATOM   4431 3HD2 LEU A 432     -24.939  46.931   5.725  1.00  0.00           H
ATOM   4432  N   GLY A 433     -19.035  49.482   7.394  1.00  0.00           N
ATOM   4433  CA  GLY A 433     -18.038  50.048   8.267  1.00  0.00           C
ATOM   4434  C   GLY A 433     -17.539  51.448   7.803  1.00  0.00           C
ATOM   4435  O   GLY A 433     -17.439  52.373   8.602  1.00  0.00           O
ATOM   4436  HN  GLY A 433     -18.834  48.642   6.897  1.00  0.00           H
ATOM   4437  HA1 GLY A 433     -17.149  49.451   8.128  1.00  0.00           H
ATOM   4438  HA2 GLY A 433     -18.421  50.176   9.269  1.00  0.00           H
ATOM   4439  N   CYS A 434     -17.377  51.569   6.440  1.00  0.00           N
ATOM   4440  CA  CYS A 434     -17.097  52.876   5.907  1.00  0.00           C
ATOM   4441  C   CYS A 434     -18.255  53.807   6.055  1.00  0.00           C
ATOM   4442  O   CYS A 434     -18.029  54.963   6.295  1.00  0.00           O
ATOM   4443  CB  CYS A 434     -16.723  52.805   4.387  1.00  0.00           C
ATOM   4444  SG  CYS A 434     -15.134  51.829   4.001  1.00  0.00           S
ATOM   4445  HN  CYS A 434     -17.395  50.822   5.780  1.00  0.00           H
ATOM   4446  HA  CYS A 434     -16.345  53.254   6.585  1.00  0.00           H
ATOM   4447  HB1 CYS A 434     -16.549  53.843   4.028  1.00  0.00           H
ATOM   4448  HB2 CYS A 434     -17.653  52.419   3.920  1.00  0.00           H
ATOM   4449  HG1 CYS A 434     -15.407  50.579   4.345  1.00  0.00           H
ATOM   4450  N   TYR A 435     -19.556  53.315   5.926  1.00  0.00           N
ATOM   4451  CA  TYR A 435     -20.719  54.173   6.019  1.00  0.00           C
ATOM   4452  C   TYR A 435     -20.784  54.906   7.409  1.00  0.00           C
ATOM   4453  O   TYR A 435     -20.918  56.130   7.605  1.00  0.00           O
ATOM   4454  CB  TYR A 435     -22.033  53.536   5.484  1.00  0.00           C
ATOM   4455  CG  TYR A 435     -23.186  54.294   5.732  1.00  0.00           C
ATOM   4456  CD1 TYR A 435     -24.067  54.165   6.821  1.00  0.00           C
ATOM   4457  CD2 TYR A 435     -23.501  55.215   4.730  1.00  0.00           C
ATOM   4458  CE1 TYR A 435     -25.278  54.936   6.890  1.00  0.00           C
ATOM   4459  CE2 TYR A 435     -24.611  56.079   4.863  1.00  0.00           C
ATOM   4460  CZ  TYR A 435     -25.528  55.957   5.917  1.00  0.00           C
ATOM   4461  OH  TYR A 435     -26.740  56.593   5.805  1.00  0.00           O
ATOM   4462  HN  TYR A 435     -19.732  52.461   5.442  1.00  0.00           H
ATOM   4463  HA  TYR A 435     -20.568  54.918   5.252  1.00  0.00           H
ATOM   4464  HB1 TYR A 435     -22.084  52.541   5.976  1.00  0.00           H
ATOM   4465  HB2 TYR A 435     -22.025  53.294   4.400  1.00  0.00           H
ATOM   4466  HD1 TYR A 435     -23.874  53.415   7.573  1.00  0.00           H
ATOM   4467  HD2 TYR A 435     -22.865  55.264   3.859  1.00  0.00           H
ATOM   4468  HE1 TYR A 435     -26.001  54.812   7.681  1.00  0.00           H
ATOM   4469  HE2 TYR A 435     -24.911  56.639   3.990  1.00  0.00           H
ATOM   4470  HH  TYR A 435     -27.257  56.408   6.593  1.00  0.00           H
ATOM   4471  N   VAL A 436     -20.611  54.071   8.509  1.00  0.00           N
ATOM   4472  CA  VAL A 436     -20.510  54.464   9.853  1.00  0.00           C
ATOM   4473  C   VAL A 436     -19.362  55.424  10.141  1.00  0.00           C
ATOM   4474  O   VAL A 436     -19.559  56.432  10.781  1.00  0.00           O
ATOM   4475  CB  VAL A 436     -20.435  53.274  10.768  1.00  0.00           C
ATOM   4476  CG1 VAL A 436     -20.462  53.604  12.238  1.00  0.00           C
ATOM   4477  CG2 VAL A 436     -21.650  52.411  10.475  1.00  0.00           C
ATOM   4478  HN  VAL A 436     -20.442  53.102   8.338  1.00  0.00           H
ATOM   4479  HA  VAL A 436     -21.386  55.010  10.169  1.00  0.00           H
ATOM   4480  HB  VAL A 436     -19.547  52.638  10.568  1.00  0.00           H
ATOM   4481 1HG1 VAL A 436     -20.762  52.750  12.882  1.00  0.00           H
ATOM   4482 2HG1 VAL A 436     -21.138  54.481  12.332  1.00  0.00           H
ATOM   4483 3HG1 VAL A 436     -19.438  53.883  12.568  1.00  0.00           H
ATOM   4484 1HG2 VAL A 436     -21.805  52.221   9.391  1.00  0.00           H
ATOM   4485 2HG2 VAL A 436     -22.563  52.794  10.980  1.00  0.00           H
ATOM   4486 3HG2 VAL A 436     -21.453  51.441  10.979  1.00  0.00           H
ATOM   4487  N   TYR A 437     -18.196  55.055   9.645  1.00  0.00           N
ATOM   4488  CA  TYR A 437     -16.889  55.766   9.688  1.00  0.00           C
ATOM   4489  C   TYR A 437     -16.828  57.248   9.079  1.00  0.00           C
ATOM   4490  O   TYR A 437     -16.375  58.212   9.643  1.00  0.00           O
ATOM   4491  CB  TYR A 437     -15.727  54.802   9.106  1.00  0.00           C
ATOM   4492  CG  TYR A 437     -14.341  55.487   9.176  1.00  0.00           C
ATOM   4493  CD1 TYR A 437     -13.713  56.063   8.057  1.00  0.00           C
ATOM   4494  CD2 TYR A 437     -13.646  55.570  10.403  1.00  0.00           C
ATOM   4495  CE1 TYR A 437     -12.472  56.759   8.153  1.00  0.00           C
ATOM   4496  CE2 TYR A 437     -12.415  56.178  10.564  1.00  0.00           C
ATOM   4497  CZ  TYR A 437     -11.885  56.846   9.466  1.00  0.00           C
ATOM   4498  OH  TYR A 437     -10.658  57.553   9.694  1.00  0.00           O
ATOM   4499  HN  TYR A 437     -18.039  54.121   9.332  1.00  0.00           H
ATOM   4500  HA  TYR A 437     -16.605  56.016  10.700  1.00  0.00           H
ATOM   4501  HB1 TYR A 437     -15.954  54.369   8.108  1.00  0.00           H
ATOM   4502  HB2 TYR A 437     -15.826  53.856   9.680  1.00  0.00           H
ATOM   4503  HD1 TYR A 437     -14.109  55.905   7.065  1.00  0.00           H
ATOM   4504  HD2 TYR A 437     -14.117  55.117  11.264  1.00  0.00           H
ATOM   4505  HE1 TYR A 437     -12.034  57.266   7.306  1.00  0.00           H
ATOM   4506  HE2 TYR A 437     -11.979  56.421  11.521  1.00  0.00           H
ATOM   4507  HH  TYR A 437     -10.504  58.069   8.900  1.00  0.00           H
ATOM   4508  N   GLU A 438     -17.557  57.385   7.920  1.00  0.00           N
ATOM   4509  CA  GLU A 438     -18.123  58.643   7.379  1.00  0.00           C
ATOM   4510  C   GLU A 438     -19.090  59.417   8.229  1.00  0.00           C
ATOM   4511  O   GLU A 438     -18.928  60.589   8.460  1.00  0.00           O
ATOM   4512  CB  GLU A 438     -18.714  58.389   6.007  1.00  0.00           C
ATOM   4513  CG  GLU A 438     -17.621  58.272   4.923  1.00  0.00           C
ATOM   4514  CD  GLU A 438     -18.025  58.302   3.485  1.00  0.00           C
ATOM   4515  OE1 GLU A 438     -19.230  58.172   3.272  1.00  0.00           O
ATOM   4516  OE2 GLU A 438     -17.214  58.583   2.576  1.00  0.00           O
ATOM   4517  HN  GLU A 438     -17.684  56.598   7.321  1.00  0.00           H
ATOM   4518  HA  GLU A 438     -17.302  59.331   7.242  1.00  0.00           H
ATOM   4519  HB1 GLU A 438     -19.395  59.195   5.658  1.00  0.00           H
ATOM   4520  HB2 GLU A 438     -19.412  57.528   5.930  1.00  0.00           H
ATOM   4521  HG1 GLU A 438     -17.102  57.300   5.076  1.00  0.00           H
ATOM   4522  HG2 GLU A 438     -16.960  59.160   5.018  1.00  0.00           H
ATOM   4523  N   GLN A 439     -20.148  58.726   8.808  1.00  0.00           N
ATOM   4524  CA  GLN A 439     -21.165  59.373   9.656  1.00  0.00           C
ATOM   4525  C   GLN A 439     -20.592  59.893  10.931  1.00  0.00           C
ATOM   4526  O   GLN A 439     -20.979  60.904  11.399  1.00  0.00           O
ATOM   4527  CB  GLN A 439     -22.401  58.451   9.993  1.00  0.00           C
ATOM   4528  CG  GLN A 439     -23.312  58.202   8.724  1.00  0.00           C
ATOM   4529  CD  GLN A 439     -23.173  59.132   7.551  1.00  0.00           C
ATOM   4530  NE2 GLN A 439     -22.471  58.679   6.475  1.00  0.00           N
ATOM   4531  OE1 GLN A 439     -23.683  60.264   7.613  1.00  0.00           O
ATOM   4532  HN  GLN A 439     -20.315  57.746   8.746  1.00  0.00           H
ATOM   4533  HA  GLN A 439     -21.467  60.204   9.036  1.00  0.00           H
ATOM   4534  HB1 GLN A 439     -23.081  58.802  10.798  1.00  0.00           H
ATOM   4535  HB2 GLN A 439     -21.992  57.493  10.380  1.00  0.00           H
ATOM   4536  HG1 GLN A 439     -24.383  58.161   9.011  1.00  0.00           H
ATOM   4537  HG2 GLN A 439     -23.052  57.169   8.407  1.00  0.00           H
ATOM   4538 1HE2 GLN A 439     -22.354  59.317   5.714  1.00  0.00           H
ATOM   4539 2HE2 GLN A 439     -22.233  57.715   6.358  1.00  0.00           H
ATOM   4540  N   VAL A 440     -19.665  59.166  11.605  1.00  0.00           N
ATOM   4541  CA  VAL A 440     -19.031  59.608  12.798  1.00  0.00           C
ATOM   4542  C   VAL A 440     -18.118  60.863  12.625  1.00  0.00           C
ATOM   4543  O   VAL A 440     -18.096  61.850  13.383  1.00  0.00           O
ATOM   4544  CB  VAL A 440     -18.431  58.528  13.783  1.00  0.00           C
ATOM   4545  CG1 VAL A 440     -19.543  57.616  14.219  1.00  0.00           C
ATOM   4546  CG2 VAL A 440     -17.274  57.833  13.208  1.00  0.00           C
ATOM   4547  HN  VAL A 440     -19.231  58.315  11.322  1.00  0.00           H
ATOM   4548  HA  VAL A 440     -19.846  60.051  13.352  1.00  0.00           H
ATOM   4549  HB  VAL A 440     -18.058  59.184  14.599  1.00  0.00           H
ATOM   4550 1HG1 VAL A 440     -20.081  57.151  13.364  1.00  0.00           H
ATOM   4551 2HG1 VAL A 440     -20.230  58.140  14.916  1.00  0.00           H
ATOM   4552 3HG1 VAL A 440     -19.094  56.828  14.861  1.00  0.00           H
ATOM   4553 1HG2 VAL A 440     -16.949  57.106  13.983  1.00  0.00           H
ATOM   4554 2HG2 VAL A 440     -16.441  58.549  13.041  1.00  0.00           H
ATOM   4555 3HG2 VAL A 440     -17.526  57.292  12.272  1.00  0.00           H
ATOM   4556  N   ASN A 441     -17.366  60.902  11.559  1.00  0.00           N
ATOM   4557  CA  ASN A 441     -16.422  62.013  11.302  1.00  0.00           C
ATOM   4558  C   ASN A 441     -17.003  63.106  10.492  1.00  0.00           C
ATOM   4559  O   ASN A 441     -16.383  64.157  10.237  1.00  0.00           O
ATOM   4560  CB  ASN A 441     -15.251  61.355  10.529  1.00  0.00           C
ATOM   4561  CG  ASN A 441     -14.580  60.274  11.449  1.00  0.00           C
ATOM   4562  ND2 ASN A 441     -13.665  59.517  10.817  1.00  0.00           N
ATOM   4563  OD1 ASN A 441     -14.802  60.219  12.667  1.00  0.00           O
ATOM   4564  HN  ASN A 441     -17.320  60.181  10.872  1.00  0.00           H
ATOM   4565  HA  ASN A 441     -16.135  62.505  12.220  1.00  0.00           H
ATOM   4566  HB1 ASN A 441     -14.469  62.063  10.180  1.00  0.00           H
ATOM   4567  HB2 ASN A 441     -15.624  60.902   9.586  1.00  0.00           H
ATOM   4568 1HD2 ASN A 441     -13.583  59.562   9.822  1.00  0.00           H
ATOM   4569 2HD2 ASN A 441     -12.954  59.090  11.377  1.00  0.00           H
ATOM   4570  N   ARG A 442     -18.281  62.981  10.082  1.00  0.00           N
ATOM   4571  CA  ARG A 442     -19.086  64.072   9.414  1.00  0.00           C
ATOM   4572  C   ARG A 442     -19.437  65.143  10.357  1.00  0.00           C
ATOM   4573  O   ARG A 442     -19.510  66.315  10.005  1.00  0.00           O
ATOM   4574  CB  ARG A 442     -20.278  63.507   8.622  1.00  0.00           C
ATOM   4575  CG  ARG A 442     -21.402  64.537   8.162  1.00  0.00           C
ATOM   4576  CD  ARG A 442     -22.287  64.010   7.013  1.00  0.00           C
ATOM   4577  NE  ARG A 442     -23.475  64.881   6.853  1.00  0.00           N
ATOM   4578  CZ  ARG A 442     -24.480  64.748   5.974  1.00  0.00           C
ATOM   4579  NH1 ARG A 442     -24.547  63.812   5.006  1.00  0.00           N
ATOM   4580  NH2 ARG A 442     -25.497  65.562   6.163  1.00  0.00           N
ATOM   4581  HN  ARG A 442     -18.695  62.074  10.110  1.00  0.00           H
ATOM   4582  HA  ARG A 442     -18.420  64.573   8.726  1.00  0.00           H
ATOM   4583  HB1 ARG A 442     -20.828  62.806   9.286  1.00  0.00           H
ATOM   4584  HB2 ARG A 442     -20.039  62.870   7.742  1.00  0.00           H
ATOM   4585  HG1 ARG A 442     -20.998  65.434   7.645  1.00  0.00           H
ATOM   4586  HG2 ARG A 442     -22.013  64.735   9.068  1.00  0.00           H
ATOM   4587  HD1 ARG A 442     -22.613  62.990   7.308  1.00  0.00           H
ATOM   4588  HD2 ARG A 442     -21.663  63.864   6.105  1.00  0.00           H
ATOM   4589  HE  ARG A 442     -23.577  65.680   7.447  1.00  0.00           H
ATOM   4590 1HH1 ARG A 442     -23.809  63.207   4.708  1.00  0.00           H
ATOM   4591 2HH1 ARG A 442     -25.409  63.717   4.509  1.00  0.00           H
ATOM   4592 1HH2 ARG A 442     -25.338  66.383   6.712  1.00  0.00           H
ATOM   4593 2HH2 ARG A 442     -26.285  65.516   5.550  1.00  0.00           H
ATOM   4594  N   ILE A 443     -19.520  64.849  11.671  1.00  0.00           N
ATOM   4595  CA  ILE A 443     -19.833  65.786  12.749  1.00  0.00           C
ATOM   4596  C   ILE A 443     -18.931  66.993  12.791  1.00  0.00           C
ATOM   4597  O   ILE A 443     -19.376  68.092  12.760  1.00  0.00           O
ATOM   4598  CB  ILE A 443     -20.078  65.082  14.130  1.00  0.00           C
ATOM   4599  CG1 ILE A 443     -21.448  64.334  14.207  1.00  0.00           C
ATOM   4600  CG2 ILE A 443     -19.995  66.005  15.352  1.00  0.00           C
ATOM   4601  CD  ILE A 443     -21.375  63.104  15.122  1.00  0.00           C
ATOM   4602  HN  ILE A 443     -19.466  63.897  11.964  1.00  0.00           H
ATOM   4603  HA  ILE A 443     -20.747  66.293  12.478  1.00  0.00           H
ATOM   4604  HB  ILE A 443     -19.266  64.328  14.213  1.00  0.00           H
ATOM   4605 1HG1 ILE A 443     -21.667  63.923  13.198  1.00  0.00           H
ATOM   4606 2HG1 ILE A 443     -22.266  64.944  14.645  1.00  0.00           H
ATOM   4607 1HG2 ILE A 443     -20.671  66.877  15.226  1.00  0.00           H
ATOM   4608 2HG2 ILE A 443     -18.962  66.352  15.564  1.00  0.00           H
ATOM   4609 3HG2 ILE A 443     -20.356  65.446  16.243  1.00  0.00           H
ATOM   4610  HD1 ILE A 443     -21.093  62.164  14.600  1.00  0.00           H
ATOM   4611  HD2 ILE A 443     -22.384  62.958  15.562  1.00  0.00           H
ATOM   4612  HD3 ILE A 443     -20.751  63.171  16.039  1.00  0.00           H
ATOM   4613  N   THR A 444     -17.584  66.836  12.712  1.00  0.00           N
ATOM   4614  CA  THR A 444     -16.600  67.899  12.592  1.00  0.00           C
ATOM   4615  C   THR A 444     -16.692  68.708  11.345  1.00  0.00           C
ATOM   4616  O   THR A 444     -16.418  69.910  11.379  1.00  0.00           O
ATOM   4617  CB  THR A 444     -15.164  67.387  12.821  1.00  0.00           C
ATOM   4618  CG2 THR A 444     -14.853  66.201  11.905  1.00  0.00           C
ATOM   4619  OG1 THR A 444     -14.166  68.397  12.750  1.00  0.00           O
ATOM   4620  HN  THR A 444     -17.245  65.901  12.772  1.00  0.00           H
ATOM   4621  HA  THR A 444     -16.637  68.511  13.481  1.00  0.00           H
ATOM   4622  HB  THR A 444     -15.012  67.007  13.854  1.00  0.00           H
ATOM   4623  HG1 THR A 444     -14.312  69.053  13.436  1.00  0.00           H
ATOM   4624 1HG2 THR A 444     -15.516  65.328  12.087  1.00  0.00           H
ATOM   4625 2HG2 THR A 444     -13.812  65.863  12.093  1.00  0.00           H
ATOM   4626 3HG2 THR A 444     -15.003  66.385  10.820  1.00  0.00           H
ATOM   4627  N   TRP A 445     -17.023  68.131  10.175  1.00  0.00           N
ATOM   4628  CA  TRP A 445     -17.281  68.780   8.915  1.00  0.00           C
ATOM   4629  C   TRP A 445     -18.391  69.804   9.027  1.00  0.00           C
ATOM   4630  O   TRP A 445     -18.327  70.904   8.428  1.00  0.00           O
ATOM   4631  CB  TRP A 445     -17.661  67.890   7.639  1.00  0.00           C
ATOM   4632  CG  TRP A 445     -16.767  66.659   7.508  1.00  0.00           C
ATOM   4633  CD1 TRP A 445     -15.484  66.453   7.970  1.00  0.00           C
ATOM   4634  CD2 TRP A 445     -17.143  65.456   6.771  1.00  0.00           C
ATOM   4635  CE2 TRP A 445     -16.123  64.555   7.067  1.00  0.00           C
ATOM   4636  CE3 TRP A 445     -18.285  65.081   6.036  1.00  0.00           C
ATOM   4637  NE1 TRP A 445     -15.194  65.151   7.829  1.00  0.00           N
ATOM   4638  CZ2 TRP A 445     -16.133  63.224   6.630  1.00  0.00           C
ATOM   4639  CZ3 TRP A 445     -18.352  63.730   5.800  1.00  0.00           C
ATOM   4640  CH2 TRP A 445     -17.305  62.802   6.051  1.00  0.00           C
ATOM   4641  HN  TRP A 445     -17.077  67.136  10.201  1.00  0.00           H
ATOM   4642  HA  TRP A 445     -16.449  69.420   8.660  1.00  0.00           H
ATOM   4643  HB1 TRP A 445     -17.735  68.546   6.746  1.00  0.00           H
ATOM   4644  HB2 TRP A 445     -18.706  67.519   7.694  1.00  0.00           H
ATOM   4645  HD1 TRP A 445     -14.904  67.209   8.479  1.00  0.00           H
ATOM   4646  HE1 TRP A 445     -14.388  64.771   8.226  1.00  0.00           H
ATOM   4647  HE3 TRP A 445     -19.025  65.855   5.898  1.00  0.00           H
ATOM   4648  HZ2 TRP A 445     -15.344  62.566   6.964  1.00  0.00           H
ATOM   4649  HZ3 TRP A 445     -19.280  63.345   5.401  1.00  0.00           H
ATOM   4650  HH2 TRP A 445     -17.427  61.744   5.868  1.00  0.00           H
ATOM   4651  N   GLU A 446     -19.492  69.397   9.768  1.00  0.00           N
ATOM   4652  CA  GLU A 446     -20.764  70.196   9.832  1.00  0.00           C
ATOM   4653  C   GLU A 446     -20.655  71.255  10.923  1.00  0.00           C
ATOM   4654  O   GLU A 446     -20.987  72.425  10.623  1.00  0.00           O
ATOM   4655  CB  GLU A 446     -21.877  69.159  10.209  1.00  0.00           C
ATOM   4656  CG  GLU A 446     -22.077  68.140   9.052  1.00  0.00           C
ATOM   4657  CD  GLU A 446     -23.514  67.726   9.037  1.00  0.00           C
ATOM   4658  OE1 GLU A 446     -24.085  67.480   7.943  1.00  0.00           O
ATOM   4659  OE2 GLU A 446     -24.181  67.500  10.090  1.00  0.00           O
ATOM   4660  HN  GLU A 446     -19.419  68.559  10.302  1.00  0.00           H
ATOM   4661  HA  GLU A 446     -20.986  70.709   8.910  1.00  0.00           H
ATOM   4662  HB1 GLU A 446     -22.888  69.589  10.368  1.00  0.00           H
ATOM   4663  HB2 GLU A 446     -21.664  68.572  11.129  1.00  0.00           H
ATOM   4664  HG1 GLU A 446     -21.546  67.194   9.290  1.00  0.00           H
ATOM   4665  HG2 GLU A 446     -21.891  68.351   7.977  1.00  0.00           H
ATOM   4666  N   ILE A 447     -20.038  70.912  12.064  1.00  0.00           N
ATOM   4667  CA  ILE A 447     -19.737  71.850  13.107  1.00  0.00           C
ATOM   4668  C   ILE A 447     -18.846  72.954  12.588  1.00  0.00           C
ATOM   4669  O   ILE A 447     -19.150  74.126  12.782  1.00  0.00           O
ATOM   4670  CB  ILE A 447     -19.045  71.257  14.289  1.00  0.00           C
ATOM   4671  CG1 ILE A 447     -19.977  70.311  15.083  1.00  0.00           C
ATOM   4672  CG2 ILE A 447     -18.761  72.280  15.355  1.00  0.00           C
ATOM   4673  CD  ILE A 447     -19.371  69.432  16.138  1.00  0.00           C
ATOM   4674  HN  ILE A 447     -19.785  69.973  12.279  1.00  0.00           H
ATOM   4675  HA  ILE A 447     -20.641  72.337  13.442  1.00  0.00           H
ATOM   4676  HB  ILE A 447     -18.154  70.726  13.891  1.00  0.00           H
ATOM   4677 1HG1 ILE A 447     -20.489  69.611  14.390  1.00  0.00           H
ATOM   4678 2HG1 ILE A 447     -20.859  70.798  15.552  1.00  0.00           H
ATOM   4679 1HG2 ILE A 447     -18.147  71.874  16.188  1.00  0.00           H
ATOM   4680 2HG2 ILE A 447     -19.668  72.796  15.736  1.00  0.00           H
ATOM   4681 3HG2 ILE A 447     -18.014  73.038  15.036  1.00  0.00           H
ATOM   4682  HD1 ILE A 447     -20.218  68.800  16.483  1.00  0.00           H
ATOM   4683  HD2 ILE A 447     -19.048  70.089  16.974  1.00  0.00           H
ATOM   4684  HD3 ILE A 447     -18.610  68.669  15.866  1.00  0.00           H
ATOM   4685  N   THR A 448     -17.790  72.650  11.852  1.00  0.00           N
ATOM   4686  CA  THR A 448     -16.896  73.564  11.230  1.00  0.00           C
ATOM   4687  C   THR A 448     -17.586  74.470  10.251  1.00  0.00           C
ATOM   4688  O   THR A 448     -17.358  75.691  10.179  1.00  0.00           O
ATOM   4689  CB  THR A 448     -15.638  72.984  10.669  1.00  0.00           C
ATOM   4690  CG2 THR A 448     -14.617  72.771  11.800  1.00  0.00           C
ATOM   4691  OG1 THR A 448     -15.743  71.852   9.898  1.00  0.00           O
ATOM   4692  HN  THR A 448     -17.583  71.704  11.617  1.00  0.00           H
ATOM   4693  HA  THR A 448     -16.609  74.307  11.958  1.00  0.00           H
ATOM   4694  HB  THR A 448     -15.184  73.744   9.997  1.00  0.00           H
ATOM   4695  HG1 THR A 448     -15.954  71.062  10.402  1.00  0.00           H
ATOM   4696 1HG2 THR A 448     -13.711  72.318  11.345  1.00  0.00           H
ATOM   4697 2HG2 THR A 448     -14.808  71.939  12.510  1.00  0.00           H
ATOM   4698 3HG2 THR A 448     -14.538  73.760  12.302  1.00  0.00           H
ATOM   4699  N   TRP A 449     -18.372  73.939   9.293  1.00  0.00           N
ATOM   4700  CA  TRP A 449     -19.099  74.739   8.327  1.00  0.00           C
ATOM   4701  C   TRP A 449     -20.085  75.729   8.951  1.00  0.00           C
ATOM   4702  O   TRP A 449     -19.968  76.894   8.660  1.00  0.00           O
ATOM   4703  CB  TRP A 449     -19.932  73.831   7.373  1.00  0.00           C
ATOM   4704  CG  TRP A 449     -20.820  74.506   6.340  1.00  0.00           C
ATOM   4705  CD1 TRP A 449     -22.145  74.569   6.406  1.00  0.00           C
ATOM   4706  CD2 TRP A 449     -20.419  75.302   5.193  1.00  0.00           C
ATOM   4707  CE2 TRP A 449     -21.601  75.994   4.826  1.00  0.00           C
ATOM   4708  CE3 TRP A 449     -19.160  75.587   4.654  1.00  0.00           C
ATOM   4709  NE1 TRP A 449     -22.632  75.519   5.517  1.00  0.00           N
ATOM   4710  CZ2 TRP A 449     -21.510  77.016   3.828  1.00  0.00           C
ATOM   4711  CZ3 TRP A 449     -19.131  76.549   3.640  1.00  0.00           C
ATOM   4712  CH2 TRP A 449     -20.317  77.187   3.215  1.00  0.00           C
ATOM   4713  HN  TRP A 449     -18.480  72.965   9.109  1.00  0.00           H
ATOM   4714  HA  TRP A 449     -18.401  75.175   7.628  1.00  0.00           H
ATOM   4715  HB1 TRP A 449     -20.609  73.197   7.984  1.00  0.00           H
ATOM   4716  HB2 TRP A 449     -19.165  73.150   6.948  1.00  0.00           H
ATOM   4717  HD1 TRP A 449     -22.765  73.927   7.015  1.00  0.00           H
ATOM   4718  HE1 TRP A 449     -23.558  75.824   5.543  1.00  0.00           H
ATOM   4719  HE3 TRP A 449     -18.294  75.038   4.994  1.00  0.00           H
ATOM   4720  HZ2 TRP A 449     -22.376  77.523   3.431  1.00  0.00           H
ATOM   4721  HZ3 TRP A 449     -18.174  76.667   3.154  1.00  0.00           H
ATOM   4722  HH2 TRP A 449     -20.244  77.781   2.315  1.00  0.00           H
ATOM   4723  N   VAL A 450     -20.989  75.302   9.904  1.00  0.00           N
ATOM   4724  CA  VAL A 450     -21.805  76.248  10.609  1.00  0.00           C
ATOM   4725  C   VAL A 450     -20.984  77.264  11.345  1.00  0.00           C
ATOM   4726  O   VAL A 450     -21.341  78.436  11.497  1.00  0.00           O
ATOM   4727  CB  VAL A 450     -22.710  75.476  11.587  1.00  0.00           C
ATOM   4728  CG1 VAL A 450     -23.607  76.380  12.409  1.00  0.00           C
ATOM   4729  CG2 VAL A 450     -23.632  74.528  10.734  1.00  0.00           C
ATOM   4730  HN  VAL A 450     -20.983  74.336  10.153  1.00  0.00           H
ATOM   4731  HA  VAL A 450     -22.432  76.769   9.901  1.00  0.00           H
ATOM   4732  HB  VAL A 450     -22.187  74.823  12.318  1.00  0.00           H
ATOM   4733 1HG1 VAL A 450     -24.332  75.775  12.994  1.00  0.00           H
ATOM   4734 2HG1 VAL A 450     -24.253  76.978  11.732  1.00  0.00           H
ATOM   4735 3HG1 VAL A 450     -23.065  77.065  13.094  1.00  0.00           H
ATOM   4736 1HG2 VAL A 450     -23.021  73.785  10.178  1.00  0.00           H
ATOM   4737 2HG2 VAL A 450     -24.235  75.103   9.999  1.00  0.00           H
ATOM   4738 3HG2 VAL A 450     -24.369  74.048  11.414  1.00  0.00           H
ATOM   4739  N   SER A 451     -19.805  76.914  11.851  1.00  0.00           N
ATOM   4740  CA  SER A 451     -18.917  77.733  12.675  1.00  0.00           C
ATOM   4741  C   SER A 451     -18.449  79.043  12.025  1.00  0.00           C
ATOM   4742  O   SER A 451     -18.300  80.093  12.682  1.00  0.00           O
ATOM   4743  CB  SER A 451     -17.515  77.083  13.066  1.00  0.00           C
ATOM   4744  OG  SER A 451     -17.616  75.870  13.921  1.00  0.00           O
ATOM   4745  HN  SER A 451     -19.428  75.993  11.785  1.00  0.00           H
ATOM   4746  HA  SER A 451     -19.438  77.993  13.584  1.00  0.00           H
ATOM   4747  HB1 SER A 451     -16.884  77.839  13.582  1.00  0.00           H
ATOM   4748  HB2 SER A 451     -16.921  76.873  12.152  1.00  0.00           H
ATOM   4749  HG1 SER A 451     -18.110  75.223  13.412  1.00  0.00           H
ATOM   4750  N   ASP A 452     -18.192  79.026  10.675  1.00  0.00           N
ATOM   4751  CA  ASP A 452     -17.507  80.064   9.937  1.00  0.00           C
ATOM   4752  C   ASP A 452     -18.529  80.647   8.877  1.00  0.00           C
ATOM   4753  O   ASP A 452     -18.292  81.452   8.050  1.00  0.00           O
ATOM   4754  CB  ASP A 452     -16.271  79.522   9.192  1.00  0.00           C
ATOM   4755  CG  ASP A 452     -15.136  78.972  10.115  1.00  0.00           C
ATOM   4756  OD1 ASP A 452     -14.138  78.588   9.446  1.00  0.00           O
ATOM   4757  OD2 ASP A 452     -15.126  79.054  11.341  1.00  0.00           O
ATOM   4758  HN  ASP A 452     -18.447  78.212  10.159  1.00  0.00           H
ATOM   4759  HA  ASP A 452     -17.209  80.846  10.621  1.00  0.00           H
ATOM   4760  HB1 ASP A 452     -15.787  80.197   8.454  1.00  0.00           H
ATOM   4761  HB2 ASP A 452     -16.730  78.744   8.546  1.00  0.00           H
HETATM 4762  N   HSD A 453     -19.748  80.191   8.924  1.00  0.00           N
HETATM 4763  CA  HSD A 453     -20.887  80.476   8.100  1.00  0.00           C
HETATM 4764  C   HSD A 453     -21.712  81.586   8.701  1.00  0.00           C
HETATM 4765  O   HSD A 453     -22.018  81.728   9.856  1.00  0.00           O
HETATM 4766  CB  HSD A 453     -21.723  79.228   7.884  1.00  0.00           C
HETATM 4767  CG  HSD A 453     -23.001  79.283   7.081  1.00  0.00           C
HETATM 4768  CD2 HSD A 453     -24.289  79.022   7.475  1.00  0.00           C
HETATM 4769  ND1 HSD A 453     -23.083  79.560   5.704  1.00  0.00           N
HETATM 4770  CE1 HSD A 453     -24.408  79.479   5.443  1.00  0.00           C
HETATM 4771  NE2 HSD A 453     -25.188  79.163   6.482  1.00  0.00           N
HETATM 4772  HN  HSD A 453     -19.921  79.677   9.762  1.00  0.00           H
HETATM 4773  HA  HSD A 453     -20.529  80.793   7.131  1.00  0.00           H
HETATM 4774  HB1 HSD A 453     -21.961  78.951   8.933  1.00  0.00           H
HETATM 4775  HB2 HSD A 453     -21.087  78.454   7.400  1.00  0.00           H
HETATM 4776  HD1 HSD A 453     -22.393  80.028   5.151  1.00  0.00           H
HETATM 4777  HD2 HSD A 453     -24.565  78.568   8.420  1.00  0.00           H
HETATM 4778  HE1 HSD A 453     -24.825  79.532   4.437  1.00  0.00           H
ATOM   4779  N   CYS A 454     -21.926  82.547   7.841  1.00  0.00           N
ATOM   4780  CA  CYS A 454     -22.631  83.813   8.184  1.00  0.00           C
ATOM   4781  C   CYS A 454     -21.878  84.721   9.120  1.00  0.00           C
ATOM   4782  O   CYS A 454     -22.328  85.564   9.991  1.00  0.00           O
ATOM   4783  CB  CYS A 454     -24.155  83.556   8.552  1.00  0.00           C
ATOM   4784  SG  CYS A 454     -25.164  82.728   7.418  1.00  0.00           S
ATOM   4785  HN  CYS A 454     -21.517  82.506   6.932  1.00  0.00           H
ATOM   4786  HA  CYS A 454     -22.816  84.456   7.336  1.00  0.00           H
ATOM   4787  HB1 CYS A 454     -24.678  84.527   8.684  1.00  0.00           H
ATOM   4788  HB2 CYS A 454     -24.191  83.075   9.553  1.00  0.00           H
ATOM   4789  HG1 CYS A 454     -26.070  82.243   8.254  1.00  0.00           H
ATOM   4790  N   ARG A 455     -20.553  84.629   8.917  1.00  0.00           N
ATOM   4791  CA  ARG A 455     -19.607  85.499   9.704  1.00  0.00           C
ATOM   4792  C   ARG A 455     -18.894  86.448   8.750  1.00  0.00           C
ATOM   4793  O   ARG A 455     -18.513  86.119   7.618  1.00  0.00           O
ATOM   4794  CB  ARG A 455     -18.583  84.597  10.434  1.00  0.00           C
ATOM   4795  CG  ARG A 455     -19.091  83.542  11.348  1.00  0.00           C
ATOM   4796  CD  ARG A 455     -20.061  84.056  12.416  1.00  0.00           C
ATOM   4797  NE  ARG A 455     -20.504  82.849  13.288  1.00  0.00           N
ATOM   4798  CZ  ARG A 455     -20.173  82.768  14.599  1.00  0.00           C
ATOM   4799  NH1 ARG A 455     -19.204  83.485  15.101  1.00  0.00           N
ATOM   4800  NH2 ARG A 455     -20.892  81.916  15.313  1.00  0.00           N
ATOM   4801  HN  ARG A 455     -20.092  83.952   8.346  1.00  0.00           H
ATOM   4802  HA  ARG A 455     -20.094  86.082  10.470  1.00  0.00           H
ATOM   4803  HB1 ARG A 455     -17.903  85.286  10.979  1.00  0.00           H
ATOM   4804  HB2 ARG A 455     -17.958  84.137   9.639  1.00  0.00           H
ATOM   4805  HG1 ARG A 455     -18.227  82.989  11.776  1.00  0.00           H
ATOM   4806  HG2 ARG A 455     -19.674  82.774  10.796  1.00  0.00           H
ATOM   4807  HD1 ARG A 455     -21.008  84.369  11.926  1.00  0.00           H
ATOM   4808  HD2 ARG A 455     -19.674  84.904  13.020  1.00  0.00           H
ATOM   4809  HE  ARG A 455     -21.282  82.273  13.040  1.00  0.00           H
ATOM   4810 1HH1 ARG A 455     -18.484  83.632  14.423  1.00  0.00           H
ATOM   4811 2HH1 ARG A 455     -19.070  83.340  16.082  1.00  0.00           H
ATOM   4812 1HH2 ARG A 455     -21.735  81.565  14.904  1.00  0.00           H
ATOM   4813 2HH2 ARG A 455     -20.819  81.966  16.308  1.00  0.00           H
ATOM   4814  N   GLN A 456     -18.755  87.755   9.239  1.00  0.00           N
ATOM   4815  CA  GLN A 456     -18.268  88.838   8.444  1.00  0.00           C
ATOM   4816  C   GLN A 456     -16.740  88.832   8.047  1.00  0.00           C
ATOM   4817  O   GLN A 456     -15.917  88.615   8.947  1.00  0.00           O
ATOM   4818  CB  GLN A 456     -18.626  90.278   9.029  1.00  0.00           C
ATOM   4819  CG  GLN A 456     -20.142  90.548   9.260  1.00  0.00           C
ATOM   4820  CD  GLN A 456     -20.994  90.353   7.981  1.00  0.00           C
ATOM   4821  NE2 GLN A 456     -22.240  89.827   8.050  1.00  0.00           N
ATOM   4822  OE1 GLN A 456     -20.666  90.742   6.885  1.00  0.00           O
ATOM   4823  HN  GLN A 456     -18.892  88.057  10.180  1.00  0.00           H
ATOM   4824  HA  GLN A 456     -18.758  88.836   7.482  1.00  0.00           H
ATOM   4825  HB1 GLN A 456     -18.146  91.018   8.353  1.00  0.00           H
ATOM   4826  HB2 GLN A 456     -18.084  90.347   9.997  1.00  0.00           H
ATOM   4827  HG1 GLN A 456     -20.411  91.544   9.670  1.00  0.00           H
ATOM   4828  HG2 GLN A 456     -20.564  89.927  10.080  1.00  0.00           H
ATOM   4829 1HE2 GLN A 456     -22.799  89.711   7.229  1.00  0.00           H
ATOM   4830 2HE2 GLN A 456     -22.644  89.540   8.918  1.00  0.00           H
ATOM   4831  N   TYR A 457     -16.309  89.111   6.748  1.00  0.00           N
ATOM   4832  CA  TYR A 457     -14.868  89.050   6.466  1.00  0.00           C
ATOM   4833  C   TYR A 457     -14.350  90.353   5.930  1.00  0.00           C
ATOM   4834  O   TYR A 457     -14.977  91.043   5.079  1.00  0.00           O
ATOM   4835  CB  TYR A 457     -14.522  87.898   5.410  1.00  0.00           C
ATOM   4836  CG  TYR A 457     -14.923  86.552   5.890  1.00  0.00           C
ATOM   4837  CD1 TYR A 457     -15.877  85.753   5.326  1.00  0.00           C
ATOM   4838  CD2 TYR A 457     -14.338  86.080   7.126  1.00  0.00           C
ATOM   4839  CE1 TYR A 457     -16.316  84.565   5.890  1.00  0.00           C
ATOM   4840  CE2 TYR A 457     -14.688  84.853   7.755  1.00  0.00           C
ATOM   4841  CZ  TYR A 457     -15.756  84.142   7.097  1.00  0.00           C
ATOM   4842  OH  TYR A 457     -15.968  82.936   7.676  1.00  0.00           O
ATOM   4843  HN  TYR A 457     -16.807  89.179   5.886  1.00  0.00           H
ATOM   4844  HA  TYR A 457     -14.294  88.778   7.340  1.00  0.00           H
ATOM   4845  HB1 TYR A 457     -13.436  87.816   5.191  1.00  0.00           H
ATOM   4846  HB2 TYR A 457     -15.028  88.023   4.430  1.00  0.00           H
ATOM   4847  HD1 TYR A 457     -16.339  86.043   4.394  1.00  0.00           H
ATOM   4848  HD2 TYR A 457     -13.622  86.820   7.451  1.00  0.00           H
ATOM   4849  HE1 TYR A 457     -16.944  83.931   5.281  1.00  0.00           H
ATOM   4850  HE2 TYR A 457     -14.246  84.582   8.704  1.00  0.00           H
ATOM   4851  HH  TYR A 457     -16.739  82.592   7.219  1.00  0.00           H
HETATM 4852  N   HSD A 458     -13.152  90.660   6.280  1.00  0.00           N
HETATM 4853  CA  HSD A 458     -12.220  91.555   5.601  1.00  0.00           C
HETATM 4854  C   HSD A 458     -11.163  90.884   4.773  1.00  0.00           C
HETATM 4855  O   HSD A 458     -11.459  90.179   3.806  1.00  0.00           O
HETATM 4856  CB  HSD A 458     -11.682  92.625   6.683  1.00  0.00           C
HETATM 4857  CG  HSD A 458     -12.710  93.756   6.967  1.00  0.00           C
HETATM 4858  CD2 HSD A 458     -14.035  93.663   7.232  1.00  0.00           C
HETATM 4859  ND1 HSD A 458     -12.440  95.060   6.737  1.00  0.00           N
HETATM 4860  CE1 HSD A 458     -13.649  95.719   6.878  1.00  0.00           C
HETATM 4861  NE2 HSD A 458     -14.622  94.913   7.200  1.00  0.00           N
HETATM 4862  HN  HSD A 458     -12.711  90.307   7.102  1.00  0.00           H
HETATM 4863  HA  HSD A 458     -12.784  92.170   4.916  1.00  0.00           H
HETATM 4864  HB1 HSD A 458     -10.809  93.258   6.416  1.00  0.00           H
HETATM 4865  HB2 HSD A 458     -11.419  92.064   7.606  1.00  0.00           H
HETATM 4866  HD1 HSD A 458     -11.590  95.554   6.557  1.00  0.00           H
HETATM 4867  HD2 HSD A 458     -14.733  92.870   7.470  1.00  0.00           H
HETATM 4868  HE1 HSD A 458     -13.923  96.762   6.715  1.00  0.00           H
ATOM   4869  N   ILE A 459      -9.903  91.000   5.129  1.00  0.00           N
ATOM   4870  CA  ILE A 459      -8.744  90.384   4.548  1.00  0.00           C
ATOM   4871  C   ILE A 459      -8.856  88.873   4.546  1.00  0.00           C
ATOM   4872  O   ILE A 459      -8.474  88.280   3.573  1.00  0.00           O
ATOM   4873  CB  ILE A 459      -7.359  90.767   4.994  1.00  0.00           C
ATOM   4874  CG1 ILE A 459      -6.980  92.225   4.718  1.00  0.00           C
ATOM   4875  CG2 ILE A 459      -6.155  89.775   4.704  1.00  0.00           C
ATOM   4876  CD  ILE A 459      -5.814  92.639   5.644  1.00  0.00           C
ATOM   4877  HN  ILE A 459      -9.819  91.729   5.803  1.00  0.00           H
ATOM   4878  HA  ILE A 459      -8.860  90.801   3.559  1.00  0.00           H
ATOM   4879  HB  ILE A 459      -7.389  90.647   6.098  1.00  0.00           H
ATOM   4880 1HG1 ILE A 459      -7.857  92.876   4.915  1.00  0.00           H
ATOM   4881 2HG1 ILE A 459      -6.729  92.382   3.648  1.00  0.00           H
ATOM   4882 1HG2 ILE A 459      -5.196  90.161   5.110  1.00  0.00           H
ATOM   4883 2HG2 ILE A 459      -6.004  89.565   3.624  1.00  0.00           H
ATOM   4884 3HG2 ILE A 459      -6.401  88.809   5.196  1.00  0.00           H
ATOM   4885  HD1 ILE A 459      -4.861  92.281   5.201  1.00  0.00           H
ATOM   4886  HD2 ILE A 459      -5.996  92.283   6.680  1.00  0.00           H
ATOM   4887  HD3 ILE A 459      -5.696  93.738   5.755  1.00  0.00           H
ATOM   4888  N   PRO A 460      -9.321  88.124   5.561  1.00  0.00           N
ATOM   4889  CA  PRO A 460      -9.487  86.696   5.399  1.00  0.00           C
ATOM   4890  C   PRO A 460     -10.288  86.239   4.263  1.00  0.00           C
ATOM   4891  O   PRO A 460     -11.255  86.915   3.864  1.00  0.00           O
ATOM   4892  CB  PRO A 460     -10.119  86.268   6.694  1.00  0.00           C
ATOM   4893  CG  PRO A 460      -9.561  87.247   7.792  1.00  0.00           C
ATOM   4894  CD  PRO A 460      -9.350  88.517   7.003  1.00  0.00           C
ATOM   4895  HA  PRO A 460      -8.484  86.331   5.231  1.00  0.00           H
ATOM   4896  HB1 PRO A 460      -9.998  85.209   7.004  1.00  0.00           H
ATOM   4897  HB2 PRO A 460     -11.219  86.411   6.741  1.00  0.00           H
ATOM   4898  HG1 PRO A 460     -10.231  87.281   8.678  1.00  0.00           H
ATOM   4899  HG2 PRO A 460      -8.603  86.848   8.188  1.00  0.00           H
ATOM   4900  HD1 PRO A 460     -10.144  89.283   7.134  1.00  0.00           H
ATOM   4901  HD2 PRO A 460      -8.358  88.953   7.252  1.00  0.00           H
ATOM   4902  N   CYS A 461     -10.055  84.946   3.826  1.00  0.00           N
ATOM   4903  CA  CYS A 461     -11.072  84.209   3.099  1.00  0.00           C
ATOM   4904  C   CYS A 461     -11.268  82.905   3.833  1.00  0.00           C
ATOM   4905  O   CYS A 461     -10.345  82.407   4.477  1.00  0.00           O
ATOM   4906  CB  CYS A 461     -10.485  83.799   1.713  1.00  0.00           C
ATOM   4907  SG  CYS A 461     -10.112  85.201   0.687  1.00  0.00           S
ATOM   4908  HN  CYS A 461      -9.251  84.413   4.079  1.00  0.00           H
ATOM   4909  HA  CYS A 461     -11.969  84.811   3.075  1.00  0.00           H
ATOM   4910  HB1 CYS A 461     -11.238  83.132   1.242  1.00  0.00           H
ATOM   4911  HB2 CYS A 461      -9.618  83.109   1.785  1.00  0.00           H
ATOM   4912  HG1 CYS A 461     -11.348  85.343   0.230  1.00  0.00           H
ATOM   4913  N   PRO A 462     -12.458  82.374   3.777  1.00  0.00           N
ATOM   4914  CA  PRO A 462     -12.800  81.066   4.263  1.00  0.00           C
ATOM   4915  C   PRO A 462     -11.873  79.883   4.022  1.00  0.00           C
ATOM   4916  O   PRO A 462     -11.059  79.871   3.075  1.00  0.00           O
ATOM   4917  CB  PRO A 462     -14.254  80.893   3.855  1.00  0.00           C
ATOM   4918  CG  PRO A 462     -14.911  82.273   3.919  1.00  0.00           C
ATOM   4919  CD  PRO A 462     -13.738  83.173   3.526  1.00  0.00           C
ATOM   4920  HA  PRO A 462     -12.690  81.202   5.330  1.00  0.00           H
ATOM   4921  HB1 PRO A 462     -14.857  80.147   4.416  1.00  0.00           H
ATOM   4922  HB2 PRO A 462     -14.255  80.473   2.827  1.00  0.00           H
ATOM   4923  HG1 PRO A 462     -15.821  82.307   3.282  1.00  0.00           H
ATOM   4924  HG2 PRO A 462     -15.289  82.376   4.959  1.00  0.00           H
ATOM   4925  HD1 PRO A 462     -13.871  83.216   2.423  1.00  0.00           H
ATOM   4926  HD2 PRO A 462     -13.785  84.214   3.914  1.00  0.00           H
ATOM   4927  N   TYR A 463     -11.921  78.893   4.888  1.00  0.00           N
ATOM   4928  CA  TYR A 463     -11.066  77.796   4.919  1.00  0.00           C
ATOM   4929  C   TYR A 463     -11.787  76.433   5.064  1.00  0.00           C
ATOM   4930  O   TYR A 463     -12.451  76.237   6.096  1.00  0.00           O
ATOM   4931  CB  TYR A 463     -10.070  78.032   6.035  1.00  0.00           C
ATOM   4932  CG  TYR A 463      -9.019  76.979   6.165  1.00  0.00           C
ATOM   4933  CD1 TYR A 463      -8.256  76.674   4.967  1.00  0.00           C
ATOM   4934  CD2 TYR A 463      -8.567  76.549   7.446  1.00  0.00           C
ATOM   4935  CE1 TYR A 463      -7.179  75.750   5.026  1.00  0.00           C
ATOM   4936  CE2 TYR A 463      -7.532  75.576   7.482  1.00  0.00           C
ATOM   4937  CZ  TYR A 463      -6.853  75.221   6.306  1.00  0.00           C
ATOM   4938  OH  TYR A 463      -5.840  74.295   6.377  1.00  0.00           O
ATOM   4939  HN  TYR A 463     -12.639  78.790   5.572  1.00  0.00           H
ATOM   4940  HA  TYR A 463     -10.552  77.799   3.968  1.00  0.00           H
ATOM   4941  HB1 TYR A 463     -10.651  78.146   6.976  1.00  0.00           H
ATOM   4942  HB2 TYR A 463      -9.511  78.977   5.858  1.00  0.00           H
ATOM   4943  HD1 TYR A 463      -8.579  77.082   4.022  1.00  0.00           H
ATOM   4944  HD2 TYR A 463      -8.913  77.026   8.350  1.00  0.00           H
ATOM   4945  HE1 TYR A 463      -6.801  75.580   4.029  1.00  0.00           H
ATOM   4946  HE2 TYR A 463      -7.095  75.185   8.389  1.00  0.00           H
ATOM   4947  HH  TYR A 463      -5.951  73.838   7.213  1.00  0.00           H
ATOM   4948  N   GLN A 464     -11.753  75.508   4.095  1.00  0.00           N
ATOM   4949  CA  GLN A 464     -12.667  74.400   4.064  1.00  0.00           C
ATOM   4950  C   GLN A 464     -12.009  73.139   4.448  1.00  0.00           C
ATOM   4951  O   GLN A 464     -12.576  72.094   4.617  1.00  0.00           O
ATOM   4952  CB  GLN A 464     -13.302  74.403   2.610  1.00  0.00           C
ATOM   4953  CG  GLN A 464     -14.188  75.575   2.221  1.00  0.00           C
ATOM   4954  CD  GLN A 464     -15.090  76.134   3.323  1.00  0.00           C
ATOM   4955  NE2 GLN A 464     -14.964  77.455   3.655  1.00  0.00           N
ATOM   4956  OE1 GLN A 464     -15.922  75.426   3.898  1.00  0.00           O
ATOM   4957  HN  GLN A 464     -11.308  75.641   3.213  1.00  0.00           H
ATOM   4958  HA  GLN A 464     -13.521  74.549   4.708  1.00  0.00           H
ATOM   4959  HB1 GLN A 464     -13.941  73.494   2.570  1.00  0.00           H
ATOM   4960  HB2 GLN A 464     -12.501  74.200   1.866  1.00  0.00           H
ATOM   4961  HG1 GLN A 464     -14.904  75.340   1.406  1.00  0.00           H
ATOM   4962  HG2 GLN A 464     -13.616  76.459   1.864  1.00  0.00           H
ATOM   4963 1HE2 GLN A 464     -15.634  77.688   4.359  1.00  0.00           H
ATOM   4964 2HE2 GLN A 464     -14.219  77.964   3.225  1.00  0.00           H
ATOM   4965  N   ALA A 465     -10.677  73.138   4.648  1.00  0.00           N
ATOM   4966  CA  ALA A 465      -9.957  72.077   5.212  1.00  0.00           C
ATOM   4967  C   ALA A 465      -9.715  72.127   6.755  1.00  0.00           C
ATOM   4968  O   ALA A 465      -8.785  71.480   7.255  1.00  0.00           O
ATOM   4969  CB  ALA A 465      -8.661  72.015   4.358  1.00  0.00           C
ATOM   4970  HN  ALA A 465     -10.200  74.007   4.543  1.00  0.00           H
ATOM   4971  HA  ALA A 465     -10.377  71.100   5.021  1.00  0.00           H
ATOM   4972  HB1 ALA A 465      -8.047  72.844   4.770  1.00  0.00           H
ATOM   4973  HB2 ALA A 465      -8.821  72.086   3.261  1.00  0.00           H
ATOM   4974  HB3 ALA A 465      -8.197  71.038   4.611  1.00  0.00           H
ATOM   4975  N   LYS A 466     -10.502  72.913   7.542  1.00  0.00           N
ATOM   4976  CA  LYS A 466     -10.431  73.211   8.950  1.00  0.00           C
ATOM   4977  C   LYS A 466     -10.877  72.100   9.920  1.00  0.00           C
ATOM   4978  O   LYS A 466     -10.401  72.036  11.058  1.00  0.00           O
ATOM   4979  CB  LYS A 466     -11.252  74.498   9.463  1.00  0.00           C
ATOM   4980  CG  LYS A 466     -11.487  74.920  10.927  1.00  0.00           C
ATOM   4981  CD  LYS A 466     -11.923  76.395  10.891  1.00  0.00           C
ATOM   4982  CE  LYS A 466     -12.572  76.815  12.157  1.00  0.00           C
ATOM   4983  NZ  LYS A 466     -12.824  78.316  12.247  1.00  0.00           N
ATOM   4984  HN  LYS A 466     -11.196  73.381   7.001  1.00  0.00           H
ATOM   4985  HA  LYS A 466      -9.391  73.303   9.222  1.00  0.00           H
ATOM   4986  HB1 LYS A 466     -12.229  74.403   8.942  1.00  0.00           H
ATOM   4987  HB2 LYS A 466     -10.668  75.301   8.965  1.00  0.00           H
ATOM   4988  HG1 LYS A 466     -10.562  74.752  11.519  1.00  0.00           H
ATOM   4989  HG2 LYS A 466     -12.229  74.292  11.467  1.00  0.00           H
ATOM   4990  HD1 LYS A 466     -12.766  76.414  10.167  1.00  0.00           H
ATOM   4991  HD2 LYS A 466     -11.097  77.110  10.686  1.00  0.00           H
ATOM   4992  HE1 LYS A 466     -11.919  76.437  12.973  1.00  0.00           H
ATOM   4993  HE2 LYS A 466     -13.596  76.398  12.271  1.00  0.00           H
ATOM   4994  HZ1 LYS A 466     -13.239  78.668  13.133  1.00  0.00           H
ATOM   4995  HZ2 LYS A 466     -13.623  78.665  11.681  1.00  0.00           H
ATOM   4996  HZ3 LYS A 466     -11.972  78.876  12.043  1.00  0.00           H
ATOM   4997  N   ALA A 467     -11.694  71.164   9.434  1.00  0.00           N
ATOM   4998  CA  ALA A 467     -12.112  69.964  10.113  1.00  0.00           C
ATOM   4999  C   ALA A 467     -11.101  69.013  10.726  1.00  0.00           C
ATOM   5000  O   ALA A 467      -9.896  68.950  10.372  1.00  0.00           O
ATOM   5001  CB  ALA A 467     -13.054  69.274   9.210  1.00  0.00           C
ATOM   5002  HN  ALA A 467     -11.981  71.326   8.494  1.00  0.00           H
ATOM   5003  HA  ALA A 467     -12.740  70.286  10.932  1.00  0.00           H
ATOM   5004  HB1 ALA A 467     -13.433  68.332   9.661  1.00  0.00           H
ATOM   5005  HB2 ALA A 467     -12.498  68.858   8.343  1.00  0.00           H
ATOM   5006  HB3 ALA A 467     -13.922  69.905   8.921  1.00  0.00           H
ATOM   5007  N   LYS A 468     -11.389  68.288  11.838  1.00  0.00           N
ATOM   5008  CA  LYS A 468     -10.479  67.514  12.660  1.00  0.00           C
ATOM   5009  C   LYS A 468     -10.393  66.091  12.113  1.00  0.00           C
ATOM   5010  O   LYS A 468      -9.538  65.322  12.510  1.00  0.00           O
ATOM   5011  CB  LYS A 468     -10.913  67.529  14.111  1.00  0.00           C
ATOM   5012  CG  LYS A 468     -11.070  68.968  14.687  1.00  0.00           C
ATOM   5013  CD  LYS A 468      -9.797  69.676  15.199  1.00  0.00           C
ATOM   5014  CE  LYS A 468      -9.012  69.049  16.354  1.00  0.00           C
ATOM   5015  NZ  LYS A 468      -7.691  69.585  16.459  1.00  0.00           N
ATOM   5016  HN  LYS A 468     -12.357  68.170  12.049  1.00  0.00           H
ATOM   5017  HA  LYS A 468      -9.487  67.936  12.574  1.00  0.00           H
ATOM   5018  HB1 LYS A 468     -10.302  66.938  14.826  1.00  0.00           H
ATOM   5019  HB2 LYS A 468     -11.947  67.135  14.220  1.00  0.00           H
ATOM   5020  HG1 LYS A 468     -11.802  68.901  15.520  1.00  0.00           H
ATOM   5021  HG2 LYS A 468     -11.527  69.618  13.911  1.00  0.00           H
ATOM   5022  HD1 LYS A 468      -9.943  70.744  15.469  1.00  0.00           H
ATOM   5023  HD2 LYS A 468      -9.150  69.826  14.309  1.00  0.00           H
ATOM   5024  HE1 LYS A 468      -8.845  67.963  16.187  1.00  0.00           H
ATOM   5025  HE2 LYS A 468      -9.434  69.220  17.368  1.00  0.00           H
ATOM   5026  HZ1 LYS A 468      -7.249  69.446  15.529  1.00  0.00           H
ATOM   5027  HZ2 LYS A 468      -7.148  69.150  17.232  1.00  0.00           H
ATOM   5028  HZ3 LYS A 468      -7.683  70.604  16.667  1.00  0.00           H
ATOM   5029  N   ALA A 469     -11.196  65.792  11.114  1.00  0.00           N
ATOM   5030  CA  ALA A 469     -11.139  64.562  10.311  1.00  0.00           C
ATOM   5031  C   ALA A 469     -11.663  64.928   8.890  1.00  0.00           C
ATOM   5032  O   ALA A 469     -12.119  66.032   8.673  1.00  0.00           O
ATOM   5033  CB  ALA A 469     -12.022  63.497  10.928  1.00  0.00           C
ATOM   5034  HN  ALA A 469     -11.853  66.489  10.838  1.00  0.00           H
ATOM   5035  HA  ALA A 469     -10.132  64.172  10.324  1.00  0.00           H
ATOM   5036  HB1 ALA A 469     -11.704  63.144  11.932  1.00  0.00           H
ATOM   5037  HB2 ALA A 469     -12.149  62.593  10.295  1.00  0.00           H
ATOM   5038  HB3 ALA A 469     -13.012  63.924  11.196  1.00  0.00           H
ATOM   5039  N   ARG A 470     -11.541  63.951   7.960  1.00  0.00           N
ATOM   5040  CA  ARG A 470     -11.732  64.353   6.554  1.00  0.00           C
ATOM   5041  C   ARG A 470     -12.518  63.279   5.856  1.00  0.00           C
ATOM   5042  O   ARG A 470     -12.489  62.157   6.425  1.00  0.00           O
ATOM   5043  CB  ARG A 470     -10.307  64.532   5.803  1.00  0.00           C
ATOM   5044  CG  ARG A 470      -9.159  63.610   6.179  1.00  0.00           C
ATOM   5045  CD  ARG A 470      -8.032  63.636   5.093  1.00  0.00           C
ATOM   5046  NE  ARG A 470      -6.995  62.681   5.448  1.00  0.00           N
ATOM   5047  CZ  ARG A 470      -5.850  62.504   4.770  1.00  0.00           C
ATOM   5048  NH1 ARG A 470      -5.640  63.010   3.535  1.00  0.00           N
ATOM   5049  NH2 ARG A 470      -4.941  61.739   5.311  1.00  0.00           N
ATOM   5050  HN  ARG A 470     -11.142  63.052   8.126  1.00  0.00           H
ATOM   5051  HA  ARG A 470     -12.216  65.314   6.453  1.00  0.00           H
ATOM   5052  HB1 ARG A 470      -9.989  65.542   6.136  1.00  0.00           H
ATOM   5053  HB2 ARG A 470     -10.517  64.523   4.712  1.00  0.00           H
ATOM   5054  HG1 ARG A 470      -9.398  62.526   6.175  1.00  0.00           H
[truncated: 74,360 more chars]
