# Supplementary material for: Structural insight into small molecule action on Frizzleds
Source: Nat Commun. 2020 Jan 21;11:414. doi: 10.1038/s41467-019-14149-3 (PMC6972889; doi:10.1038/s41467-019-14149-3)
Supplement: Supplementary file 22 — Supplementary Data 21 [file 41467_2019_14149_MOESM22_ESM.txt]

HELIX    1   1 SER A  192  ARG A  225  1                                  34
HELIX    2   2 ARG A  232  ASN A  261  1                                  30
HELIX    3   3 ALA A  281  GLY A  312  1                                  32
HELIX    4   4 VAL A  325  MET A  345  1                                  21
HELIX    5   5 LEU A  364  GLN A  398  1                                  35
HELIX    6   6 GLN A  407  ASP A  452  1                                  46
HELIX    7   7 LEU A  473  VAL A  494  1                                  22
HELIX    8   8 LYS A  497  PHE A  506  1                                  10
ATOM      1  N   ASP A 156     -29.927  82.304 -15.352  1.00  0.00           N
ATOM      2  CA  ASP A 156     -28.509  82.703 -15.606  1.00  0.00           C
ATOM      3  C   ASP A 156     -27.636  82.336 -14.385  1.00  0.00           C
ATOM      4  O   ASP A 156     -28.157  81.676 -13.444  1.00  0.00           O
ATOM      5  CB  ASP A 156     -28.456  84.235 -16.004  1.00  0.00           C
ATOM      6  CG  ASP A 156     -27.214  84.655 -16.770  1.00  0.00           C
ATOM      7  OD1 ASP A 156     -26.337  83.763 -17.001  1.00  0.00           O
ATOM      8  OD2 ASP A 156     -27.095  85.849 -17.124  1.00  0.00           O
ATOM      9  HA  ASP A 156     -28.248  82.043 -16.420  1.00  0.00           H
ATOM     10  HB1 ASP A 156     -28.669  84.847 -15.102  1.00  0.00           H
ATOM     11  HB2 ASP A 156     -29.249  84.393 -16.768  1.00  0.00           H
ATOM     12  HT1 ASP A 156     -29.939  81.269 -15.257  1.00  0.00           H
ATOM     13  HT2 ASP A 156     -30.582  82.601 -16.104  1.00  0.00           H
ATOM     14  HT3 ASP A 156     -30.248  82.699 -14.445  1.00  0.00           H
ATOM     15  N   ILE A 157     -26.357  82.735 -14.435  1.00  0.00           N
ATOM     16  CA  ILE A 157     -25.342  82.620 -13.407  1.00  0.00           C
ATOM     17  C   ILE A 157     -25.678  83.403 -12.190  1.00  0.00           C
ATOM     18  O   ILE A 157     -26.059  84.587 -12.117  1.00  0.00           O
ATOM     19  CB  ILE A 157     -23.998  83.116 -14.002  1.00  0.00           C
ATOM     20  CG1 ILE A 157     -23.377  81.884 -14.804  1.00  0.00           C
ATOM     21  CG2 ILE A 157     -23.051  83.789 -13.022  1.00  0.00           C
ATOM     22  CD  ILE A 157     -22.931  80.648 -13.924  1.00  0.00           C
ATOM     23  HN  ILE A 157     -26.083  83.233 -15.254  1.00  0.00           H
ATOM     24  HA  ILE A 157     -25.294  81.570 -13.159  1.00  0.00           H
ATOM     25  HB  ILE A 157     -24.118  83.829 -14.846  1.00  0.00           H
ATOM     26 1HG1 ILE A 157     -22.453  82.352 -15.205  1.00  0.00           H
ATOM     27 2HG1 ILE A 157     -24.078  81.555 -15.602  1.00  0.00           H
ATOM     28 1HG2 ILE A 157     -21.979  83.816 -13.312  1.00  0.00           H
ATOM     29 2HG2 ILE A 157     -23.147  83.232 -12.064  1.00  0.00           H
ATOM     30 3HG2 ILE A 157     -23.495  84.780 -12.791  1.00  0.00           H
ATOM     31  HD1 ILE A 157     -22.731  80.986 -12.886  1.00  0.00           H
ATOM     32  HD2 ILE A 157     -22.027  80.166 -14.356  1.00  0.00           H
ATOM     33  HD3 ILE A 157     -23.813  79.979 -13.825  1.00  0.00           H
ATOM     34  N   GLY A 158     -25.513  82.769 -11.054  1.00  0.00           N
ATOM     35  CA  GLY A 158     -25.879  83.366  -9.755  1.00  0.00           C
ATOM     36  C   GLY A 158     -24.940  84.396  -9.236  1.00  0.00           C
ATOM     37  O   GLY A 158     -23.774  84.499  -9.568  1.00  0.00           O
ATOM     38  HN  GLY A 158     -25.199  81.823 -11.049  1.00  0.00           H
ATOM     39  HA1 GLY A 158     -25.685  82.549  -9.075  1.00  0.00           H
ATOM     40  HA2 GLY A 158     -26.894  83.727  -9.683  1.00  0.00           H
ATOM     41  N   PHE A 159     -25.455  85.273  -8.413  1.00  0.00           N
ATOM     42  CA  PHE A 159     -24.789  86.507  -8.043  1.00  0.00           C
ATOM     43  C   PHE A 159     -23.797  86.286  -6.968  1.00  0.00           C
ATOM     44  O   PHE A 159     -22.809  86.938  -6.981  1.00  0.00           O
ATOM     45  CB  PHE A 159     -25.872  87.447  -7.541  1.00  0.00           C
ATOM     46  CG  PHE A 159     -26.823  87.607  -8.659  1.00  0.00           C
ATOM     47  CD1 PHE A 159     -28.197  87.621  -8.408  1.00  0.00           C
ATOM     48  CD2 PHE A 159     -26.364  88.088  -9.950  1.00  0.00           C
ATOM     49  CE1 PHE A 159     -29.129  87.949  -9.395  1.00  0.00           C
ATOM     50  CE2 PHE A 159     -27.323  88.395 -10.918  1.00  0.00           C
ATOM     51  CZ  PHE A 159     -28.674  88.342 -10.633  1.00  0.00           C
ATOM     52  HN  PHE A 159     -26.368  85.171  -8.024  1.00  0.00           H
ATOM     53  HA  PHE A 159     -24.248  86.943  -8.869  1.00  0.00           H
ATOM     54  HB1 PHE A 159     -25.446  88.441  -7.281  1.00  0.00           H
ATOM     55  HB2 PHE A 159     -26.366  86.866  -6.733  1.00  0.00           H
ATOM     56  HD1 PHE A 159     -28.601  87.452  -7.421  1.00  0.00           H
ATOM     57  HD2 PHE A 159     -25.329  88.150 -10.255  1.00  0.00           H
ATOM     58  HE1 PHE A 159     -30.157  87.883  -9.069  1.00  0.00           H
ATOM     59  HE2 PHE A 159     -26.965  88.671 -11.899  1.00  0.00           H
ATOM     60  HZ  PHE A 159     -29.306  88.513 -11.491  1.00  0.00           H
ATOM     61  N   TRP A 160     -24.040  85.353  -6.040  1.00  0.00           N
ATOM     62  CA  TRP A 160     -23.112  85.151  -4.969  1.00  0.00           C
ATOM     63  C   TRP A 160     -23.454  83.782  -4.338  1.00  0.00           C
ATOM     64  O   TRP A 160     -24.676  83.479  -4.255  1.00  0.00           O
ATOM     65  CB  TRP A 160     -23.108  86.248  -3.837  1.00  0.00           C
ATOM     66  CG  TRP A 160     -22.140  86.120  -2.700  1.00  0.00           C
ATOM     67  CD1 TRP A 160     -20.907  86.732  -2.769  1.00  0.00           C
ATOM     68  CD2 TRP A 160     -22.192  85.315  -1.481  1.00  0.00           C
ATOM     69  CE2 TRP A 160     -20.860  85.429  -0.936  1.00  0.00           C
ATOM     70  CE3 TRP A 160     -23.173  84.667  -0.796  1.00  0.00           C
ATOM     71  NE1 TRP A 160     -20.163  86.298  -1.696  1.00  0.00           N
ATOM     72  CZ2 TRP A 160     -20.573  84.763   0.249  1.00  0.00           C
ATOM     73  CZ3 TRP A 160     -22.897  84.128   0.439  1.00  0.00           C
ATOM     74  CH2 TRP A 160     -21.634  84.138   0.965  1.00  0.00           C
ATOM     75  HN  TRP A 160     -24.886  84.838  -5.933  1.00  0.00           H
ATOM     76  HA  TRP A 160     -22.125  85.250  -5.396  1.00  0.00           H
ATOM     77  HB1 TRP A 160     -24.151  86.409  -3.490  1.00  0.00           H
ATOM     78  HB2 TRP A 160     -22.912  87.247  -4.283  1.00  0.00           H
ATOM     79  HD1 TRP A 160     -20.650  87.338  -3.625  1.00  0.00           H
ATOM     80  HE1 TRP A 160     -19.187  86.251  -1.671  1.00  0.00           H
ATOM     81  HE3 TRP A 160     -24.162  84.608  -1.226  1.00  0.00           H
ATOM     82  HZ2 TRP A 160     -19.563  84.828   0.627  1.00  0.00           H
ATOM     83  HZ3 TRP A 160     -23.722  83.721   1.005  1.00  0.00           H
ATOM     84  HH2 TRP A 160     -21.389  83.662   1.902  1.00  0.00           H
ATOM     85  N   CYS A 161     -22.435  83.050  -3.723  1.00  0.00           N
ATOM     86  CA  CYS A 161     -22.669  81.826  -3.055  1.00  0.00           C
ATOM     87  C   CYS A 161     -21.651  81.661  -1.919  1.00  0.00           C
ATOM     88  O   CYS A 161     -20.587  82.216  -2.112  1.00  0.00           O
ATOM     89  CB  CYS A 161     -22.543  80.529  -3.978  1.00  0.00           C
ATOM     90  SG  CYS A 161     -23.668  80.623  -5.349  1.00  0.00           S
ATOM     91  HN  CYS A 161     -21.533  83.471  -3.665  1.00  0.00           H
ATOM     92  HA  CYS A 161     -23.689  81.958  -2.723  1.00  0.00           H
ATOM     93  HB1 CYS A 161     -22.785  79.708  -3.270  1.00  0.00           H
ATOM     94  HB2 CYS A 161     -21.583  80.373  -4.515  1.00  0.00           H
ATOM     95  N   PRO A 162     -21.901  80.967  -0.806  1.00  0.00           N
ATOM     96  CA  PRO A 162     -20.929  80.564   0.256  1.00  0.00           C
ATOM     97  C   PRO A 162     -19.719  79.999  -0.357  1.00  0.00           C
ATOM     98  O   PRO A 162     -19.859  79.431  -1.454  1.00  0.00           O
ATOM     99  CB  PRO A 162     -21.799  79.566   1.009  1.00  0.00           C
ATOM    100  CG  PRO A 162     -23.227  80.241   0.913  1.00  0.00           C
ATOM    101  CD  PRO A 162     -23.320  80.538  -0.556  1.00  0.00           C
ATOM    102  HA  PRO A 162     -20.644  81.411   0.862  1.00  0.00           H
ATOM    103  HB1 PRO A 162     -21.442  79.450   2.054  1.00  0.00           H
ATOM    104  HB2 PRO A 162     -21.903  78.609   0.454  1.00  0.00           H
ATOM    105  HG1 PRO A 162     -24.023  79.542   1.246  1.00  0.00           H
ATOM    106  HG2 PRO A 162     -23.261  81.116   1.598  1.00  0.00           H
ATOM    107  HD1 PRO A 162     -23.631  79.754  -1.280  1.00  0.00           H
ATOM    108  HD2 PRO A 162     -23.965  81.433  -0.688  1.00  0.00           H
ATOM    109  N   ARG A 163     -18.490  80.165   0.261  1.00  0.00           N
ATOM    110  CA  ARG A 163     -17.186  79.772  -0.192  1.00  0.00           C
ATOM    111  C   ARG A 163     -17.066  78.339  -0.678  1.00  0.00           C
ATOM    112  O   ARG A 163     -16.283  78.111  -1.583  1.00  0.00           O
ATOM    113  CB  ARG A 163     -16.183  80.021   0.936  1.00  0.00           C
ATOM    114  CG  ARG A 163     -16.038  79.011   2.096  1.00  0.00           C
ATOM    115  CD  ARG A 163     -15.040  79.242   3.283  1.00  0.00           C
ATOM    116  NE  ARG A 163     -13.664  79.272   2.812  1.00  0.00           N
ATOM    117  CZ  ARG A 163     -12.617  79.723   3.481  1.00  0.00           C
ATOM    118  NH1 ARG A 163     -12.725  79.830   4.743  1.00  0.00           N
ATOM    119  NH2 ARG A 163     -11.541  79.987   2.725  1.00  0.00           N
ATOM    120  HN  ARG A 163     -18.393  80.609   1.149  1.00  0.00           H
ATOM    121  HA  ARG A 163     -17.036  80.356  -1.088  1.00  0.00           H
ATOM    122  HB1 ARG A 163     -16.309  81.021   1.405  1.00  0.00           H
ATOM    123  HB2 ARG A 163     -15.151  80.074   0.528  1.00  0.00           H
ATOM    124  HG1 ARG A 163     -15.707  78.037   1.676  1.00  0.00           H
ATOM    125  HG2 ARG A 163     -17.013  78.894   2.616  1.00  0.00           H
ATOM    126  HD1 ARG A 163     -15.179  78.324   3.893  1.00  0.00           H
ATOM    127  HD2 ARG A 163     -15.293  80.151   3.868  1.00  0.00           H
ATOM    128  HE  ARG A 163     -13.573  79.056   1.839  1.00  0.00           H
ATOM    129 1HH1 ARG A 163     -13.634  79.670   5.129  1.00  0.00           H
ATOM    130 2HH1 ARG A 163     -11.992  80.310   5.227  1.00  0.00           H
ATOM    131 1HH2 ARG A 163     -11.648  79.934   1.732  1.00  0.00           H
ATOM    132 2HH2 ARG A 163     -10.726  80.450   3.072  1.00  0.00           H
HETATM  133  N   HSD A 164     -17.792  77.421  -0.096  1.00  0.00           N
HETATM  134  CA  HSD A 164     -17.532  76.011  -0.449  1.00  0.00           C
HETATM  135  C   HSD A 164     -18.667  75.598  -1.377  1.00  0.00           C
HETATM  136  O   HSD A 164     -18.751  74.481  -1.775  1.00  0.00           O
HETATM  137  CB  HSD A 164     -17.544  75.104   0.823  1.00  0.00           C
HETATM  138  CG  HSD A 164     -16.344  75.205   1.763  1.00  0.00           C
HETATM  139  CD2 HSD A 164     -16.331  75.029   3.082  1.00  0.00           C
HETATM  140  ND1 HSD A 164     -15.062  75.507   1.390  1.00  0.00           N
HETATM  141  CE1 HSD A 164     -14.262  75.463   2.483  1.00  0.00           C
HETATM  142  NE2 HSD A 164     -14.968  75.220   3.559  1.00  0.00           N
HETATM  143  HN  HSD A 164     -18.207  77.642   0.784  1.00  0.00           H
HETATM  144  HA  HSD A 164     -16.595  75.847  -0.959  1.00  0.00           H
HETATM  145  HB1 HSD A 164     -17.547  74.040   0.502  1.00  0.00           H
HETATM  146  HB2 HSD A 164     -18.456  75.340   1.413  1.00  0.00           H
HETATM  147  HD1 HSD A 164     -14.723  75.654   0.461  1.00  0.00           H
HETATM  148  HD2 HSD A 164     -17.159  74.879   3.766  1.00  0.00           H
HETATM  149  HE1 HSD A 164     -13.197  75.669   2.382  1.00  0.00           H
ATOM    150  N   LEU A 165     -19.624  76.522  -1.662  1.00  0.00           N
ATOM    151  CA  LEU A 165     -20.536  76.395  -2.758  1.00  0.00           C
ATOM    152  C   LEU A 165     -19.980  77.162  -3.952  1.00  0.00           C
ATOM    153  O   LEU A 165     -18.860  77.759  -4.011  1.00  0.00           O
ATOM    154  CB  LEU A 165     -21.985  76.776  -2.363  1.00  0.00           C
ATOM    155  CG  LEU A 165     -22.490  75.977  -1.096  1.00  0.00           C
ATOM    156  CD1 LEU A 165     -23.905  76.405  -0.727  1.00  0.00           C
ATOM    157  CD2 LEU A 165     -22.465  74.563  -1.397  1.00  0.00           C
ATOM    158  HN  LEU A 165     -19.446  77.445  -1.331  1.00  0.00           H
ATOM    159  HA  LEU A 165     -20.450  75.390  -3.142  1.00  0.00           H
ATOM    160  HB1 LEU A 165     -22.658  76.397  -3.160  1.00  0.00           H
ATOM    161  HB2 LEU A 165     -22.108  77.875  -2.249  1.00  0.00           H
ATOM    162  HG  LEU A 165     -21.718  76.215  -0.333  1.00  0.00           H
ATOM    163 1HD1 LEU A 165     -24.174  75.880   0.214  1.00  0.00           H
ATOM    164 2HD1 LEU A 165     -24.683  76.103  -1.462  1.00  0.00           H
ATOM    165 3HD1 LEU A 165     -23.880  77.488  -0.483  1.00  0.00           H
ATOM    166 1HD2 LEU A 165     -22.733  74.004  -0.475  1.00  0.00           H
ATOM    167 2HD2 LEU A 165     -21.483  74.219  -1.787  1.00  0.00           H
ATOM    168 3HD2 LEU A 165     -23.297  74.390  -2.113  1.00  0.00           H
ATOM    169  N   LYS A 166     -20.680  76.987  -5.067  1.00  0.00           N
ATOM    170  CA  LYS A 166     -20.421  77.654  -6.297  1.00  0.00           C
ATOM    171  C   LYS A 166     -21.749  78.023  -6.976  1.00  0.00           C
ATOM    172  O   LYS A 166     -22.838  77.558  -6.491  1.00  0.00           O
ATOM    173  CB  LYS A 166     -19.634  76.721  -7.165  1.00  0.00           C
ATOM    174  CG  LYS A 166     -20.197  75.355  -7.725  1.00  0.00           C
ATOM    175  CD  LYS A 166     -19.435  74.533  -8.785  1.00  0.00           C
ATOM    176  CE  LYS A 166     -19.385  75.258 -10.128  1.00  0.00           C
ATOM    177  NZ  LYS A 166     -18.676  74.369 -11.076  1.00  0.00           N
ATOM    178  HN  LYS A 166     -21.480  76.392  -5.078  1.00  0.00           H
ATOM    179  HA  LYS A 166     -19.998  78.608  -6.019  1.00  0.00           H
ATOM    180  HB1 LYS A 166     -18.589  76.590  -6.812  1.00  0.00           H
ATOM    181  HB2 LYS A 166     -19.572  77.384  -8.053  1.00  0.00           H
ATOM    182  HG1 LYS A 166     -21.142  75.651  -8.230  1.00  0.00           H
ATOM    183  HG2 LYS A 166     -20.422  74.686  -6.867  1.00  0.00           H
ATOM    184  HD1 LYS A 166     -20.017  73.588  -8.847  1.00  0.00           H
ATOM    185  HD2 LYS A 166     -18.430  74.350  -8.346  1.00  0.00           H
ATOM    186  HE1 LYS A 166     -18.843  76.228 -10.121  1.00  0.00           H
ATOM    187  HE2 LYS A 166     -20.374  75.470 -10.588  1.00  0.00           H
ATOM    188  HZ1 LYS A 166     -19.122  73.439 -11.213  1.00  0.00           H
ATOM    189  HZ2 LYS A 166     -17.685  74.199 -10.812  1.00  0.00           H
ATOM    190  HZ3 LYS A 166     -18.726  74.856 -11.993  1.00  0.00           H
ATOM    191  N   THR A 167     -21.769  78.848  -8.072  1.00  0.00           N
ATOM    192  CA  THR A 167     -22.938  79.103  -8.816  1.00  0.00           C
ATOM    193  C   THR A 167     -23.560  77.994  -9.719  1.00  0.00           C
ATOM    194  O   THR A 167     -22.906  77.157 -10.355  1.00  0.00           O
ATOM    195  CB  THR A 167     -22.788  80.385  -9.728  1.00  0.00           C
ATOM    196  CG2 THR A 167     -22.280  81.616  -9.067  1.00  0.00           C
ATOM    197  OG1 THR A 167     -21.802  80.137 -10.699  1.00  0.00           O
ATOM    198  HN  THR A 167     -20.884  79.238  -8.316  1.00  0.00           H
ATOM    199  HA  THR A 167     -23.643  79.336  -8.032  1.00  0.00           H
ATOM    200  HB  THR A 167     -23.773  80.555 -10.215  1.00  0.00           H
ATOM    201  HG1 THR A 167     -21.864  80.909 -11.266  1.00  0.00           H
ATOM    202 1HG2 THR A 167     -21.967  82.435  -9.748  1.00  0.00           H
ATOM    203 2HG2 THR A 167     -21.342  81.386  -8.517  1.00  0.00           H
ATOM    204 3HG2 THR A 167     -23.096  81.987  -8.412  1.00  0.00           H
ATOM    205  N   SER A 168     -24.921  78.014  -9.808  1.00  0.00           N
ATOM    206  CA  SER A 168     -25.649  77.113 -10.722  1.00  0.00           C
ATOM    207  C   SER A 168     -25.962  77.865 -12.025  1.00  0.00           C
ATOM    208  O   SER A 168     -25.982  79.059 -12.092  1.00  0.00           O
ATOM    209  CB  SER A 168     -26.990  76.746 -10.086  1.00  0.00           C
ATOM    210  OG  SER A 168     -27.233  75.382 -10.554  1.00  0.00           O
ATOM    211  HN  SER A 168     -25.375  78.687  -9.230  1.00  0.00           H
ATOM    212  HA  SER A 168     -25.008  76.254 -10.856  1.00  0.00           H
ATOM    213  HB1 SER A 168     -27.830  77.361 -10.474  1.00  0.00           H
ATOM    214  HB2 SER A 168     -26.863  76.757  -8.982  1.00  0.00           H
ATOM    215  HG1 SER A 168     -27.085  75.263 -11.495  1.00  0.00           H
ATOM    216  N   GLY A 169     -26.179  77.063 -13.075  1.00  0.00           N
ATOM    217  CA  GLY A 169     -26.711  77.651 -14.331  1.00  0.00           C
ATOM    218  C   GLY A 169     -28.199  77.446 -14.370  1.00  0.00           C
ATOM    219  O   GLY A 169     -28.829  77.161 -13.321  1.00  0.00           O
ATOM    220  HN  GLY A 169     -25.695  76.192 -13.081  1.00  0.00           H
ATOM    221  HA1 GLY A 169     -26.180  77.095 -15.091  1.00  0.00           H
ATOM    222  HA2 GLY A 169     -26.710  78.729 -14.268  1.00  0.00           H
ATOM    223  N   GLY A 170     -28.753  77.550 -15.604  1.00  0.00           N
ATOM    224  CA  GLY A 170     -30.226  77.417 -15.582  1.00  0.00           C
ATOM    225  C   GLY A 170     -30.990  78.613 -15.027  1.00  0.00           C
ATOM    226  O   GLY A 170     -30.311  79.624 -14.895  1.00  0.00           O
ATOM    227  HN  GLY A 170     -28.339  77.825 -16.468  1.00  0.00           H
ATOM    228  HA1 GLY A 170     -30.480  76.537 -15.008  1.00  0.00           H
ATOM    229  HA2 GLY A 170     -30.549  77.342 -16.610  1.00  0.00           H
ATOM    230  N   GLN A 171     -32.312  78.599 -14.780  1.00  0.00           N
ATOM    231  CA  GLN A 171     -33.028  79.707 -14.213  1.00  0.00           C
ATOM    232  C   GLN A 171     -33.565  79.394 -12.857  1.00  0.00           C
ATOM    233  O   GLN A 171     -33.584  80.220 -11.971  1.00  0.00           O
ATOM    234  CB  GLN A 171     -34.245  80.135 -15.107  1.00  0.00           C
ATOM    235  CG  GLN A 171     -35.053  81.418 -14.721  1.00  0.00           C
ATOM    236  CD  GLN A 171     -34.180  82.639 -14.560  1.00  0.00           C
ATOM    237  NE2 GLN A 171     -33.214  82.921 -15.487  1.00  0.00           N
ATOM    238  OE1 GLN A 171     -34.400  83.461 -13.654  1.00  0.00           O
ATOM    239  HN  GLN A 171     -32.875  77.827 -15.065  1.00  0.00           H
ATOM    240  HA  GLN A 171     -32.337  80.533 -14.132  1.00  0.00           H
ATOM    241  HB1 GLN A 171     -35.066  79.424 -15.341  1.00  0.00           H
ATOM    242  HB2 GLN A 171     -33.852  80.439 -16.102  1.00  0.00           H
ATOM    243  HG1 GLN A 171     -35.608  81.297 -13.767  1.00  0.00           H
ATOM    244  HG2 GLN A 171     -35.794  81.727 -15.489  1.00  0.00           H
ATOM    245 1HE2 GLN A 171     -32.503  83.623 -15.426  1.00  0.00           H
ATOM    246 2HE2 GLN A 171     -33.316  82.376 -16.320  1.00  0.00           H
ATOM    247  N   GLY A 172     -33.948  78.147 -12.599  1.00  0.00           N
ATOM    248  CA  GLY A 172     -34.694  77.776 -11.400  1.00  0.00           C
ATOM    249  C   GLY A 172     -34.022  76.980 -10.281  1.00  0.00           C
ATOM    250  O   GLY A 172     -34.736  76.640  -9.358  1.00  0.00           O
ATOM    251  HN  GLY A 172     -34.054  77.488 -13.340  1.00  0.00           H
ATOM    252  HA1 GLY A 172     -35.456  77.116 -11.789  1.00  0.00           H
ATOM    253  HA2 GLY A 172     -35.168  78.627 -10.932  1.00  0.00           H
ATOM    254  N   TYR A 173     -32.714  76.699 -10.392  1.00  0.00           N
ATOM    255  CA  TYR A 173     -31.985  76.007  -9.436  1.00  0.00           C
ATOM    256  C   TYR A 173     -32.045  76.577  -7.988  1.00  0.00           C
ATOM    257  O   TYR A 173     -31.749  77.736  -7.705  1.00  0.00           O
ATOM    258  CB  TYR A 173     -30.544  75.592  -9.895  1.00  0.00           C
ATOM    259  CG  TYR A 173     -30.772  74.576 -10.940  1.00  0.00           C
ATOM    260  CD1 TYR A 173     -30.546  73.251 -10.660  1.00  0.00           C
ATOM    261  CD2 TYR A 173     -31.189  74.838 -12.244  1.00  0.00           C
ATOM    262  CE1 TYR A 173     -30.847  72.188 -11.502  1.00  0.00           C
ATOM    263  CE2 TYR A 173     -31.336  73.748 -13.222  1.00  0.00           C
ATOM    264  CZ  TYR A 173     -31.226  72.431 -12.828  1.00  0.00           C
ATOM    265  OH  TYR A 173     -31.435  71.498 -13.826  1.00  0.00           O
ATOM    266  HN  TYR A 173     -32.137  76.857 -11.190  1.00  0.00           H
ATOM    267  HA  TYR A 173     -32.384  75.031  -9.203  1.00  0.00           H
ATOM    268  HB1 TYR A 173     -29.813  75.247  -9.133  1.00  0.00           H
ATOM    269  HB2 TYR A 173     -30.143  76.497 -10.400  1.00  0.00           H
ATOM    270  HD1 TYR A 173     -30.411  73.005  -9.617  1.00  0.00           H
ATOM    271  HD2 TYR A 173     -31.514  75.854 -12.419  1.00  0.00           H
ATOM    272  HE1 TYR A 173     -30.746  71.191 -11.097  1.00  0.00           H
ATOM    273  HE2 TYR A 173     -31.676  74.052 -14.202  1.00  0.00           H
ATOM    274  HH  TYR A 173     -31.734  71.912 -14.638  1.00  0.00           H
ATOM    275  N   LYS A 174     -32.370  75.664  -7.021  1.00  0.00           N
ATOM    276  CA  LYS A 174     -32.299  75.967  -5.627  1.00  0.00           C
ATOM    277  C   LYS A 174     -31.384  74.929  -5.009  1.00  0.00           C
ATOM    278  O   LYS A 174     -31.653  73.700  -5.174  1.00  0.00           O
ATOM    279  CB  LYS A 174     -33.636  75.837  -4.916  1.00  0.00           C
ATOM    280  CG  LYS A 174     -34.819  76.429  -5.752  1.00  0.00           C
ATOM    281  CD  LYS A 174     -34.698  77.964  -5.940  1.00  0.00           C
ATOM    282  CE  LYS A 174     -35.776  78.678  -6.734  1.00  0.00           C
ATOM    283  NZ  LYS A 174     -35.432  80.050  -6.924  1.00  0.00           N
ATOM    284  HN  LYS A 174     -32.519  74.704  -7.248  1.00  0.00           H
ATOM    285  HA  LYS A 174     -31.851  76.936  -5.458  1.00  0.00           H
ATOM    286  HB1 LYS A 174     -33.539  76.379  -3.951  1.00  0.00           H
ATOM    287  HB2 LYS A 174     -33.997  74.803  -4.723  1.00  0.00           H
ATOM    288  HG1 LYS A 174     -35.801  76.239  -5.267  1.00  0.00           H
ATOM    289  HG2 LYS A 174     -34.846  75.913  -6.736  1.00  0.00           H
ATOM    290  HD1 LYS A 174     -33.691  78.106  -6.388  1.00  0.00           H
ATOM    291  HD2 LYS A 174     -34.537  78.386  -4.925  1.00  0.00           H
ATOM    292  HE1 LYS A 174     -36.643  78.660  -6.039  1.00  0.00           H
ATOM    293  HE2 LYS A 174     -35.877  78.165  -7.713  1.00  0.00           H
ATOM    294  HZ1 LYS A 174     -36.139  80.682  -7.352  1.00  0.00           H
ATOM    295  HZ2 LYS A 174     -34.687  80.079  -7.650  1.00  0.00           H
ATOM    296  HZ3 LYS A 174     -35.035  80.455  -6.053  1.00  0.00           H
ATOM    297  N   PHE A 175     -30.425  75.333  -4.101  1.00  0.00           N
ATOM    298  CA  PHE A 175     -29.649  74.412  -3.322  1.00  0.00           C
ATOM    299  C   PHE A 175     -29.482  75.103  -2.020  1.00  0.00           C
ATOM    300  O   PHE A 175     -29.134  76.287  -1.998  1.00  0.00           O
ATOM    301  CB  PHE A 175     -28.234  74.075  -4.012  1.00  0.00           C
ATOM    302  CG  PHE A 175     -27.473  73.017  -3.252  1.00  0.00           C
ATOM    303  CD1 PHE A 175     -28.055  71.778  -2.970  1.00  0.00           C
ATOM    304  CD2 PHE A 175     -26.072  73.332  -3.001  1.00  0.00           C
ATOM    305  CE1 PHE A 175     -27.346  70.907  -2.155  1.00  0.00           C
ATOM    306  CE2 PHE A 175     -25.476  72.435  -2.124  1.00  0.00           C
ATOM    307  CZ  PHE A 175     -26.074  71.252  -1.711  1.00  0.00           C
ATOM    308  HN  PHE A 175     -30.439  76.305  -3.878  1.00  0.00           H
ATOM    309  HA  PHE A 175     -30.264  73.533  -3.195  1.00  0.00           H
ATOM    310  HB1 PHE A 175     -27.633  74.993  -4.181  1.00  0.00           H
ATOM    311  HB2 PHE A 175     -28.563  73.699  -5.004  1.00  0.00           H
ATOM    312  HD1 PHE A 175     -29.060  71.467  -3.212  1.00  0.00           H
ATOM    313  HD2 PHE A 175     -25.659  74.293  -3.275  1.00  0.00           H
ATOM    314  HE1 PHE A 175     -27.788  69.950  -1.920  1.00  0.00           H
ATOM    315  HE2 PHE A 175     -24.522  72.696  -1.689  1.00  0.00           H
ATOM    316  HZ  PHE A 175     -25.663  70.511  -1.041  1.00  0.00           H
ATOM    317  N   LEU A 176     -29.810  74.406  -0.905  1.00  0.00           N
ATOM    318  CA  LEU A 176     -29.650  74.797   0.535  1.00  0.00           C
ATOM    319  C   LEU A 176     -30.504  75.999   0.873  1.00  0.00           C
ATOM    320  O   LEU A 176     -30.182  76.829   1.711  1.00  0.00           O
ATOM    321  CB  LEU A 176     -28.166  74.973   1.108  1.00  0.00           C
ATOM    322  CG  LEU A 176     -27.216  73.737   0.922  1.00  0.00           C
ATOM    323  CD1 LEU A 176     -25.780  73.952   1.402  1.00  0.00           C
ATOM    324  CD2 LEU A 176     -27.705  72.503   1.673  1.00  0.00           C
ATOM    325  HN  LEU A 176     -30.067  73.466  -1.117  1.00  0.00           H
ATOM    326  HA  LEU A 176     -30.066  74.015   1.151  1.00  0.00           H
ATOM    327  HB1 LEU A 176     -28.101  75.293   2.169  1.00  0.00           H
ATOM    328  HB2 LEU A 176     -27.725  75.656   0.351  1.00  0.00           H
ATOM    329  HG  LEU A 176     -27.325  73.565  -0.170  1.00  0.00           H
ATOM    330 1HD1 LEU A 176     -25.236  74.724   0.818  1.00  0.00           H
ATOM    331 2HD1 LEU A 176     -25.269  72.980   1.232  1.00  0.00           H
ATOM    332 3HD1 LEU A 176     -25.666  74.174   2.484  1.00  0.00           H
ATOM    333 1HD2 LEU A 176     -27.042  71.619   1.558  1.00  0.00           H
ATOM    334 2HD2 LEU A 176     -28.639  72.237   1.134  1.00  0.00           H
ATOM    335 3HD2 LEU A 176     -27.800  72.627   2.774  1.00  0.00           H
ATOM    336  N   GLY A 177     -31.594  76.218   0.176  1.00  0.00           N
ATOM    337  CA  GLY A 177     -32.397  77.404   0.328  1.00  0.00           C
ATOM    338  C   GLY A 177     -31.883  78.629  -0.438  1.00  0.00           C
ATOM    339  O   GLY A 177     -32.394  79.752  -0.166  1.00  0.00           O
ATOM    340  HN  GLY A 177     -31.886  75.602  -0.552  1.00  0.00           H
ATOM    341  HA1 GLY A 177     -32.380  77.710   1.363  1.00  0.00           H
ATOM    342  HA2 GLY A 177     -33.363  77.146  -0.080  1.00  0.00           H
ATOM    343  N   ILE A 178     -30.981  78.417  -1.364  1.00  0.00           N
ATOM    344  CA  ILE A 178     -30.372  79.589  -2.043  1.00  0.00           C
ATOM    345  C   ILE A 178     -30.786  79.446  -3.494  1.00  0.00           C
ATOM    346  O   ILE A 178     -30.818  78.402  -4.017  1.00  0.00           O
ATOM    347  CB  ILE A 178     -28.851  79.544  -1.944  1.00  0.00           C
ATOM    348  CG1 ILE A 178     -28.358  79.059  -0.605  1.00  0.00           C
ATOM    349  CG2 ILE A 178     -28.332  80.932  -2.386  1.00  0.00           C
ATOM    350  CD  ILE A 178     -26.831  78.765  -0.510  1.00  0.00           C
ATOM    351  HN  ILE A 178     -30.511  77.562  -1.564  1.00  0.00           H
ATOM    352  HA  ILE A 178     -30.789  80.524  -1.698  1.00  0.00           H
ATOM    353  HB  ILE A 178     -28.468  78.800  -2.676  1.00  0.00           H
ATOM    354 1HG1 ILE A 178     -28.837  78.086  -0.364  1.00  0.00           H
ATOM    355 2HG1 ILE A 178     -28.545  79.778   0.222  1.00  0.00           H
ATOM    356 1HG2 ILE A 178     -28.509  80.886  -3.482  1.00  0.00           H
ATOM    357 2HG2 ILE A 178     -27.253  81.031  -2.141  1.00  0.00           H
ATOM    358 3HG2 ILE A 178     -28.930  81.724  -1.888  1.00  0.00           H
ATOM    359  HD1 ILE A 178     -26.234  79.595  -0.943  1.00  0.00           H
ATOM    360  HD2 ILE A 178     -26.532  77.853  -1.072  1.00  0.00           H
ATOM    361  HD3 ILE A 178     -26.599  78.526   0.550  1.00  0.00           H
ATOM    362  N   ASP A 179     -31.065  80.567  -4.132  1.00  0.00           N
ATOM    363  CA  ASP A 179     -31.209  80.670  -5.505  1.00  0.00           C
ATOM    364  C   ASP A 179     -29.824  80.644  -6.239  1.00  0.00           C
ATOM    365  O   ASP A 179     -28.833  81.274  -5.866  1.00  0.00           O
ATOM    366  CB  ASP A 179     -31.940  82.033  -5.876  1.00  0.00           C
ATOM    367  CG  ASP A 179     -33.355  82.143  -5.327  1.00  0.00           C
ATOM    368  OD1 ASP A 179     -33.887  83.228  -5.246  1.00  0.00           O
ATOM    369  OD2 ASP A 179     -34.035  81.143  -4.958  1.00  0.00           O
ATOM    370  HN  ASP A 179     -30.979  81.448  -3.673  1.00  0.00           H
ATOM    371  HA  ASP A 179     -31.797  79.806  -5.773  1.00  0.00           H
ATOM    372  HB1 ASP A 179     -31.963  82.262  -6.964  1.00  0.00           H
ATOM    373  HB2 ASP A 179     -31.289  82.812  -5.427  1.00  0.00           H
ATOM    374  N   GLN A 180     -29.760  79.865  -7.312  1.00  0.00           N
ATOM    375  CA  GLN A 180     -28.581  79.806  -8.241  1.00  0.00           C
ATOM    376  C   GLN A 180     -27.265  79.388  -7.654  1.00  0.00           C
ATOM    377  O   GLN A 180     -26.230  79.665  -8.182  1.00  0.00           O
ATOM    378  CB  GLN A 180     -28.367  81.016  -9.266  1.00  0.00           C
ATOM    379  CG  GLN A 180     -29.601  81.226 -10.182  1.00  0.00           C
ATOM    380  CD  GLN A 180     -29.953  79.963 -10.929  1.00  0.00           C
ATOM    381  NE2 GLN A 180     -29.037  79.452 -11.812  1.00  0.00           N
ATOM    382  OE1 GLN A 180     -31.067  79.449 -10.715  1.00  0.00           O
ATOM    383  HN  GLN A 180     -30.450  79.157  -7.445  1.00  0.00           H
ATOM    384  HA  GLN A 180     -28.846  79.008  -8.918  1.00  0.00           H
ATOM    385  HB1 GLN A 180     -27.508  80.814  -9.940  1.00  0.00           H
ATOM    386  HB2 GLN A 180     -28.215  81.913  -8.628  1.00  0.00           H
ATOM    387  HG1 GLN A 180     -29.445  82.084 -10.870  1.00  0.00           H
ATOM    388  HG2 GLN A 180     -30.558  81.425  -9.655  1.00  0.00           H
ATOM    389 1HE2 GLN A 180     -28.086  79.760 -11.772  1.00  0.00           H
ATOM    390 2HE2 GLN A 180     -29.200  78.555 -12.223  1.00  0.00           H
ATOM    391  N   CYS A 181     -27.346  78.589  -6.566  1.00  0.00           N
ATOM    392  CA  CYS A 181     -26.091  78.018  -6.048  1.00  0.00           C
ATOM    393  C   CYS A 181     -26.099  76.545  -6.143  1.00  0.00           C
ATOM    394  O   CYS A 181     -27.055  75.909  -6.492  1.00  0.00           O
ATOM    395  CB  CYS A 181     -25.642  78.500  -4.629  1.00  0.00           C
ATOM    396  SG  CYS A 181     -25.493  80.285  -4.530  1.00  0.00           S
ATOM    397  HN  CYS A 181     -28.216  78.271  -6.199  1.00  0.00           H
ATOM    398  HA  CYS A 181     -25.229  78.245  -6.657  1.00  0.00           H
ATOM    399  HB1 CYS A 181     -24.655  78.087  -4.330  1.00  0.00           H
ATOM    400  HB2 CYS A 181     -26.406  78.089  -3.935  1.00  0.00           H
ATOM    401  N   ALA A 182     -24.929  75.862  -5.931  1.00  0.00           N
ATOM    402  CA  ALA A 182     -24.686  74.487  -6.361  1.00  0.00           C
ATOM    403  C   ALA A 182     -23.552  73.989  -5.561  1.00  0.00           C
ATOM    404  O   ALA A 182     -22.661  74.790  -5.096  1.00  0.00           O
ATOM    405  CB  ALA A 182     -24.372  74.400  -7.907  1.00  0.00           C
ATOM    406  HN  ALA A 182     -24.153  76.416  -5.640  1.00  0.00           H
ATOM    407  HA  ALA A 182     -25.521  73.863  -6.076  1.00  0.00           H
ATOM    408  HB1 ALA A 182     -25.158  74.913  -8.501  1.00  0.00           H
ATOM    409  HB2 ALA A 182     -24.342  73.332  -8.210  1.00  0.00           H
ATOM    410  HB3 ALA A 182     -23.379  74.799  -8.208  1.00  0.00           H
ATOM    411  N   PRO A 183     -23.459  72.693  -5.410  1.00  0.00           N
ATOM    412  CA  PRO A 183     -22.269  72.097  -4.848  1.00  0.00           C
ATOM    413  C   PRO A 183     -21.127  71.878  -5.982  1.00  0.00           C
ATOM    414  O   PRO A 183     -21.458  71.413  -7.083  1.00  0.00           O
ATOM    415  CB  PRO A 183     -22.837  70.853  -4.128  1.00  0.00           C
ATOM    416  CG  PRO A 183     -23.957  70.412  -5.079  1.00  0.00           C
ATOM    417  CD  PRO A 183     -24.493  71.690  -5.650  1.00  0.00           C
ATOM    418  HA  PRO A 183     -21.879  72.771  -4.101  1.00  0.00           H
ATOM    419  HB1 PRO A 183     -23.260  71.048  -3.119  1.00  0.00           H
ATOM    420  HB2 PRO A 183     -22.124  70.004  -4.063  1.00  0.00           H
ATOM    421  HG1 PRO A 183     -23.395  69.981  -5.935  1.00  0.00           H
ATOM    422  HG2 PRO A 183     -24.719  69.687  -4.721  1.00  0.00           H
ATOM    423  HD1 PRO A 183     -24.827  71.704  -6.709  1.00  0.00           H
ATOM    424  HD2 PRO A 183     -25.336  71.973  -4.983  1.00  0.00           H
ATOM    425  N   PRO A 184     -19.858  72.225  -5.720  1.00  0.00           N
ATOM    426  CA  PRO A 184     -18.698  71.811  -6.491  1.00  0.00           C
ATOM    427  C   PRO A 184     -18.571  70.264  -6.726  1.00  0.00           C
ATOM    428  O   PRO A 184     -18.858  69.491  -5.774  1.00  0.00           O
ATOM    429  CB  PRO A 184     -17.496  72.341  -5.792  1.00  0.00           C
ATOM    430  CG  PRO A 184     -18.054  73.456  -4.918  1.00  0.00           C
ATOM    431  CD  PRO A 184     -19.400  72.854  -4.473  1.00  0.00           C
ATOM    432  HA  PRO A 184     -18.800  72.310  -7.445  1.00  0.00           H
ATOM    433  HB1 PRO A 184     -16.626  72.604  -6.433  1.00  0.00           H
ATOM    434  HB2 PRO A 184     -17.041  71.617  -5.080  1.00  0.00           H
ATOM    435  HG1 PRO A 184     -17.459  73.753  -4.029  1.00  0.00           H
ATOM    436  HG2 PRO A 184     -18.174  74.338  -5.584  1.00  0.00           H
ATOM    437  HD1 PRO A 184     -19.164  71.971  -3.842  1.00  0.00           H
ATOM    438  HD2 PRO A 184     -20.076  73.605  -4.011  1.00  0.00           H
ATOM    439  N   CYS A 185     -18.069  69.792  -7.855  1.00  0.00           N
ATOM    440  CA  CYS A 185     -17.718  68.394  -8.216  1.00  0.00           C
ATOM    441  C   CYS A 185     -16.616  67.697  -7.492  1.00  0.00           C
ATOM    442  O   CYS A 185     -16.873  66.557  -7.140  1.00  0.00           O
ATOM    443  CB  CYS A 185     -17.684  68.239  -9.767  1.00  0.00           C
ATOM    444  SG  CYS A 185     -19.158  68.638 -10.735  1.00  0.00           S
ATOM    445  HN  CYS A 185     -18.054  70.480  -8.577  1.00  0.00           H
ATOM    446  HA  CYS A 185     -18.553  67.787  -7.898  1.00  0.00           H
ATOM    447  HB1 CYS A 185     -17.407  67.188  -9.998  1.00  0.00           H
ATOM    448  HB2 CYS A 185     -16.846  68.882 -10.113  1.00  0.00           H
ATOM    449  N   PRO A 186     -15.418  68.272  -7.315  1.00  0.00           N
ATOM    450  CA  PRO A 186     -14.307  67.594  -6.645  1.00  0.00           C
ATOM    451  C   PRO A 186     -14.390  68.042  -5.193  1.00  0.00           C
ATOM    452  O   PRO A 186     -14.823  69.137  -4.969  1.00  0.00           O
ATOM    453  CB  PRO A 186     -12.985  68.173  -7.299  1.00  0.00           C
ATOM    454  CG  PRO A 186     -13.429  69.606  -7.659  1.00  0.00           C
ATOM    455  CD  PRO A 186     -14.864  69.361  -8.095  1.00  0.00           C
ATOM    456  HA  PRO A 186     -14.364  66.516  -6.699  1.00  0.00           H
ATOM    457  HB1 PRO A 186     -12.756  67.565  -8.201  1.00  0.00           H
ATOM    458  HB2 PRO A 186     -12.031  68.084  -6.736  1.00  0.00           H
ATOM    459  HG1 PRO A 186     -13.413  70.305  -6.795  1.00  0.00           H
ATOM    460  HG2 PRO A 186     -12.788  69.972  -8.488  1.00  0.00           H
ATOM    461  HD1 PRO A 186     -15.386  70.336  -7.987  1.00  0.00           H
ATOM    462  HD2 PRO A 186     -14.792  69.107  -9.173  1.00  0.00           H
ATOM    463  N   ASN A 187     -14.067  67.123  -4.240  1.00  0.00           N
ATOM    464  CA  ASN A 187     -13.987  67.446  -2.795  1.00  0.00           C
ATOM    465  C   ASN A 187     -12.864  68.535  -2.564  1.00  0.00           C
ATOM    466  O   ASN A 187     -11.734  68.403  -3.090  1.00  0.00           O
ATOM    467  CB  ASN A 187     -13.824  66.136  -1.979  1.00  0.00           C
ATOM    468  CG  ASN A 187     -13.621  66.408  -0.449  1.00  0.00           C
ATOM    469  ND2 ASN A 187     -14.282  65.641   0.454  1.00  0.00           N
ATOM    470  OD1 ASN A 187     -12.862  67.246   0.035  1.00  0.00           O
ATOM    471  HN  ASN A 187     -13.735  66.215  -4.482  1.00  0.00           H
ATOM    472  HA  ASN A 187     -14.911  67.889  -2.450  1.00  0.00           H
ATOM    473  HB1 ASN A 187     -12.916  65.524  -2.168  1.00  0.00           H
ATOM    474  HB2 ASN A 187     -14.693  65.462  -2.135  1.00  0.00           H
ATOM    475 1HD2 ASN A 187     -14.482  66.249   1.222  1.00  0.00           H
ATOM    476 2HD2 ASN A 187     -14.796  64.826   0.187  1.00  0.00           H
ATOM    477  N   MET A 188     -13.252  69.578  -1.791  1.00  0.00           N
ATOM    478  CA  MET A 188     -12.450  70.792  -1.678  1.00  0.00           C
ATOM    479  C   MET A 188     -11.255  70.718  -0.752  1.00  0.00           C
ATOM    480  O   MET A 188     -10.361  71.558  -0.725  1.00  0.00           O
ATOM    481  CB  MET A 188     -13.289  72.008  -1.262  1.00  0.00           C
ATOM    482  CG  MET A 188     -14.269  71.876  -0.054  1.00  0.00           C
ATOM    483  SD  MET A 188     -15.678  70.655  -0.186  1.00  0.00           S
ATOM    484  CE  MET A 188     -16.631  71.372  -1.574  1.00  0.00           C
ATOM    485  HN  MET A 188     -14.116  69.599  -1.295  1.00  0.00           H
ATOM    486  HA  MET A 188     -12.069  71.062  -2.652  1.00  0.00           H
ATOM    487  HB1 MET A 188     -13.951  72.377  -2.075  1.00  0.00           H
ATOM    488  HB2 MET A 188     -12.597  72.864  -1.115  1.00  0.00           H
ATOM    489  HG1 MET A 188     -14.790  72.849   0.085  1.00  0.00           H
ATOM    490  HG2 MET A 188     -13.559  71.757   0.792  1.00  0.00           H
ATOM    491  HE1 MET A 188     -16.036  71.299  -2.509  1.00  0.00           H
ATOM    492  HE2 MET A 188     -16.811  72.461  -1.450  1.00  0.00           H
ATOM    493  HE3 MET A 188     -17.595  70.837  -1.713  1.00  0.00           H
ATOM    494  N   TYR A 189     -11.187  69.653   0.097  1.00  0.00           N
ATOM    495  CA  TYR A 189     -10.205  69.441   1.118  1.00  0.00           C
ATOM    496  C   TYR A 189      -9.081  68.479   0.634  1.00  0.00           C
ATOM    497  O   TYR A 189      -8.331  67.869   1.417  1.00  0.00           O
ATOM    498  CB  TYR A 189     -10.775  68.886   2.355  1.00  0.00           C
ATOM    499  CG  TYR A 189     -11.757  69.876   2.853  1.00  0.00           C
ATOM    500  CD1 TYR A 189     -13.141  69.631   2.781  1.00  0.00           C
ATOM    501  CD2 TYR A 189     -11.350  71.000   3.552  1.00  0.00           C
ATOM    502  CE1 TYR A 189     -14.069  70.510   3.357  1.00  0.00           C
ATOM    503  CE2 TYR A 189     -12.211  71.868   4.194  1.00  0.00           C
ATOM    504  CZ  TYR A 189     -13.594  71.608   4.125  1.00  0.00           C
ATOM    505  OH  TYR A 189     -14.509  72.466   4.763  1.00  0.00           O
ATOM    506  HN  TYR A 189     -11.939  68.998   0.115  1.00  0.00           H
ATOM    507  HA  TYR A 189      -9.741  70.387   1.353  1.00  0.00           H
ATOM    508  HB1 TYR A 189      -9.910  68.810   3.047  1.00  0.00           H
ATOM    509  HB2 TYR A 189     -11.282  67.907   2.215  1.00  0.00           H
ATOM    510  HD1 TYR A 189     -13.480  68.689   2.373  1.00  0.00           H
ATOM    511  HD2 TYR A 189     -10.301  71.095   3.795  1.00  0.00           H
ATOM    512  HE1 TYR A 189     -15.107  70.226   3.445  1.00  0.00           H
ATOM    513  HE2 TYR A 189     -11.831  72.714   4.746  1.00  0.00           H
ATOM    514  HH  TYR A 189     -14.434  73.379   4.475  1.00  0.00           H
ATOM    515  N   PHE A 190      -9.048  68.324  -0.705  1.00  0.00           N
ATOM    516  CA  PHE A 190      -8.142  67.470  -1.489  1.00  0.00           C
ATOM    517  C   PHE A 190      -7.302  68.238  -2.496  1.00  0.00           C
ATOM    518  O   PHE A 190      -7.623  69.224  -3.131  1.00  0.00           O
ATOM    519  CB  PHE A 190      -8.837  66.342  -2.287  1.00  0.00           C
ATOM    520  CG  PHE A 190      -9.308  65.225  -1.565  1.00  0.00           C
ATOM    521  CD1 PHE A 190      -8.856  63.951  -1.971  1.00  0.00           C
ATOM    522  CD2 PHE A 190     -10.163  65.302  -0.456  1.00  0.00           C
ATOM    523  CE1 PHE A 190      -9.220  62.779  -1.260  1.00  0.00           C
ATOM    524  CE2 PHE A 190     -10.571  64.106   0.182  1.00  0.00           C
ATOM    525  CZ  PHE A 190     -10.012  62.855  -0.157  1.00  0.00           C
ATOM    526  HN  PHE A 190      -9.739  68.785  -1.257  1.00  0.00           H
ATOM    527  HA  PHE A 190      -7.485  66.887  -0.860  1.00  0.00           H
ATOM    528  HB1 PHE A 190      -8.233  65.937  -3.127  1.00  0.00           H
ATOM    529  HB2 PHE A 190      -9.729  66.667  -2.865  1.00  0.00           H
ATOM    530  HD1 PHE A 190      -8.248  63.850  -2.858  1.00  0.00           H
ATOM    531  HD2 PHE A 190     -10.459  66.294  -0.151  1.00  0.00           H
ATOM    532  HE1 PHE A 190      -8.912  61.772  -1.496  1.00  0.00           H
ATOM    533  HE2 PHE A 190     -11.345  64.095   0.935  1.00  0.00           H
ATOM    534  HZ  PHE A 190     -10.335  61.929   0.297  1.00  0.00           H
ATOM    535  N   LYS A 191      -6.064  67.696  -2.596  1.00  0.00           N
ATOM    536  CA  LYS A 191      -5.123  68.002  -3.641  1.00  0.00           C
ATOM    537  C   LYS A 191      -5.436  67.409  -5.030  1.00  0.00           C
ATOM    538  O   LYS A 191      -6.239  66.481  -5.201  1.00  0.00           O
ATOM    539  CB  LYS A 191      -3.700  67.607  -3.301  1.00  0.00           C
ATOM    540  CG  LYS A 191      -3.096  68.156  -1.977  1.00  0.00           C
ATOM    541  CD  LYS A 191      -3.231  69.690  -1.832  1.00  0.00           C
ATOM    542  CE  LYS A 191      -2.270  70.264  -0.812  1.00  0.00           C
ATOM    543  NZ  LYS A 191      -0.800  70.268  -1.243  1.00  0.00           N
ATOM    544  HN  LYS A 191      -5.722  66.971  -2.003  1.00  0.00           H
ATOM    545  HA  LYS A 191      -5.111  69.060  -3.857  1.00  0.00           H
ATOM    546  HB1 LYS A 191      -2.905  67.991  -3.976  1.00  0.00           H
ATOM    547  HB2 LYS A 191      -3.621  66.500  -3.252  1.00  0.00           H
ATOM    548  HG1 LYS A 191      -2.044  67.798  -1.972  1.00  0.00           H
ATOM    549  HG2 LYS A 191      -3.640  67.670  -1.140  1.00  0.00           H
ATOM    550  HD1 LYS A 191      -4.283  69.929  -1.567  1.00  0.00           H
ATOM    551  HD2 LYS A 191      -3.023  70.151  -2.821  1.00  0.00           H
ATOM    552  HE1 LYS A 191      -2.321  69.605   0.081  1.00  0.00           H
ATOM    553  HE2 LYS A 191      -2.584  71.315  -0.637  1.00  0.00           H
ATOM    554  HZ1 LYS A 191      -0.575  71.001  -1.946  1.00  0.00           H
ATOM    555  HZ2 LYS A 191      -0.530  69.284  -1.447  1.00  0.00           H
ATOM    556  HZ3 LYS A 191      -0.241  70.684  -0.471  1.00  0.00           H
ATOM    557  N   SER A 192      -4.901  67.991  -6.109  1.00  0.00           N
ATOM    558  CA  SER A 192      -5.122  67.383  -7.445  1.00  0.00           C
ATOM    559  C   SER A 192      -4.552  65.985  -7.551  1.00  0.00           C
ATOM    560  O   SER A 192      -5.205  65.011  -7.915  1.00  0.00           O
ATOM    561  CB  SER A 192      -4.601  68.303  -8.596  1.00  0.00           C
ATOM    562  OG  SER A 192      -5.074  68.053  -9.917  1.00  0.00           O
ATOM    563  HN  SER A 192      -4.294  68.781  -6.084  1.00  0.00           H
ATOM    564  HA  SER A 192      -6.200  67.416  -7.492  1.00  0.00           H
ATOM    565  HB1 SER A 192      -3.497  68.212  -8.677  1.00  0.00           H
ATOM    566  HB2 SER A 192      -4.700  69.355  -8.253  1.00  0.00           H
ATOM    567  HG1 SER A 192      -4.609  67.259 -10.191  1.00  0.00           H
ATOM    568  N   ASP A 193      -3.304  65.817  -7.038  1.00  0.00           N
ATOM    569  CA  ASP A 193      -2.548  64.476  -7.030  1.00  0.00           C
ATOM    570  C   ASP A 193      -3.281  63.400  -6.291  1.00  0.00           C
ATOM    571  O   ASP A 193      -3.361  62.261  -6.753  1.00  0.00           O
ATOM    572  CB  ASP A 193      -1.062  64.651  -6.481  1.00  0.00           C
ATOM    573  CG  ASP A 193      -0.180  65.390  -7.530  1.00  0.00           C
ATOM    574  OD1 ASP A 193       0.563  66.335  -7.118  1.00  0.00           O
ATOM    575  OD2 ASP A 193      -0.231  64.956  -8.716  1.00  0.00           O
ATOM    576  HN  ASP A 193      -2.732  66.587  -6.767  1.00  0.00           H
ATOM    577  HA  ASP A 193      -2.575  64.144  -8.057  1.00  0.00           H
ATOM    578  HB1 ASP A 193      -0.613  63.644  -6.340  1.00  0.00           H
ATOM    579  HB2 ASP A 193      -1.033  65.140  -5.484  1.00  0.00           H
ATOM    580  N   GLU A 194      -3.877  63.759  -5.147  1.00  0.00           N
ATOM    581  CA  GLU A 194      -4.787  62.869  -4.440  1.00  0.00           C
ATOM    582  C   GLU A 194      -5.995  62.350  -5.152  1.00  0.00           C
ATOM    583  O   GLU A 194      -6.236  61.159  -5.300  1.00  0.00           O
ATOM    584  CB  GLU A 194      -5.274  63.596  -3.159  1.00  0.00           C
ATOM    585  CG  GLU A 194      -4.169  63.780  -2.164  1.00  0.00           C
ATOM    586  CD  GLU A 194      -4.562  64.479  -0.902  1.00  0.00           C
ATOM    587  OE1 GLU A 194      -4.401  63.899   0.207  1.00  0.00           O
ATOM    588  OE2 GLU A 194      -4.941  65.715  -0.920  1.00  0.00           O
ATOM    589  HN  GLU A 194      -3.660  64.652  -4.759  1.00  0.00           H
ATOM    590  HA  GLU A 194      -4.182  62.060  -4.058  1.00  0.00           H
ATOM    591  HB1 GLU A 194      -6.033  62.906  -2.734  1.00  0.00           H
ATOM    592  HB2 GLU A 194      -5.809  64.560  -3.293  1.00  0.00           H
ATOM    593  HG1 GLU A 194      -3.308  64.412  -2.471  1.00  0.00           H
ATOM    594  HG2 GLU A 194      -3.807  62.743  -1.998  1.00  0.00           H
ATOM    595  N   LEU A 195      -6.753  63.238  -5.764  1.00  0.00           N
ATOM    596  CA  LEU A 195      -7.776  62.868  -6.769  1.00  0.00           C
ATOM    597  C   LEU A 195      -7.228  62.042  -7.944  1.00  0.00           C
ATOM    598  O   LEU A 195      -7.643  60.966  -8.270  1.00  0.00           O
ATOM    599  CB  LEU A 195      -8.596  64.136  -7.198  1.00  0.00           C
ATOM    600  CG  LEU A 195      -9.447  64.854  -6.151  1.00  0.00           C
ATOM    601  CD1 LEU A 195      -9.845  66.163  -6.802  1.00  0.00           C
ATOM    602  CD2 LEU A 195     -10.780  64.077  -5.909  1.00  0.00           C
ATOM    603  HN  LEU A 195      -6.482  64.189  -5.637  1.00  0.00           H
ATOM    604  HA  LEU A 195      -8.546  62.242  -6.342  1.00  0.00           H
ATOM    605  HB1 LEU A 195      -9.408  63.840  -7.897  1.00  0.00           H
ATOM    606  HB2 LEU A 195      -7.962  64.899  -7.699  1.00  0.00           H
ATOM    607  HG  LEU A 195      -8.881  65.078  -5.221  1.00  0.00           H
ATOM    608 1HD1 LEU A 195      -8.977  66.822  -7.019  1.00  0.00           H
ATOM    609 2HD1 LEU A 195     -10.545  66.699  -6.126  1.00  0.00           H
ATOM    610 3HD1 LEU A 195     -10.364  66.005  -7.772  1.00  0.00           H
ATOM    611 1HD2 LEU A 195     -11.296  63.804  -6.855  1.00  0.00           H
ATOM    612 2HD2 LEU A 195     -11.406  64.814  -5.364  1.00  0.00           H
ATOM    613 3HD2 LEU A 195     -10.589  63.208  -5.244  1.00  0.00           H
ATOM    614  N   GLU A 196      -6.176  62.544  -8.694  1.00  0.00           N
ATOM    615  CA  GLU A 196      -5.431  61.888  -9.822  1.00  0.00           C
ATOM    616  C   GLU A 196      -4.892  60.523  -9.433  1.00  0.00           C
ATOM    617  O   GLU A 196      -5.171  59.544 -10.165  1.00  0.00           O
ATOM    618  CB  GLU A 196      -4.418  62.866 -10.526  1.00  0.00           C
ATOM    619  CG  GLU A 196      -5.134  63.906 -11.462  1.00  0.00           C
ATOM    620  CD  GLU A 196      -4.366  65.097 -12.045  1.00  0.00           C
ATOM    621  OE1 GLU A 196      -4.437  65.232 -13.294  1.00  0.00           O
ATOM    622  OE2 GLU A 196      -3.764  65.947 -11.309  1.00  0.00           O
ATOM    623  HN  GLU A 196      -5.909  63.462  -8.414  1.00  0.00           H
ATOM    624  HA  GLU A 196      -6.253  61.705 -10.498  1.00  0.00           H
ATOM    625  HB1 GLU A 196      -3.770  62.305 -11.234  1.00  0.00           H
ATOM    626  HB2 GLU A 196      -3.849  63.391  -9.729  1.00  0.00           H
ATOM    627  HG1 GLU A 196      -5.934  64.331 -10.818  1.00  0.00           H
ATOM    628  HG2 GLU A 196      -5.607  63.335 -12.290  1.00  0.00           H
ATOM    629  N   PHE A 197      -4.186  60.261  -8.326  1.00  0.00           N
ATOM    630  CA  PHE A 197      -3.839  58.926  -7.852  1.00  0.00           C
ATOM    631  C   PHE A 197      -5.132  58.096  -7.573  1.00  0.00           C
ATOM    632  O   PHE A 197      -5.113  56.983  -7.954  1.00  0.00           O
ATOM    633  CB  PHE A 197      -2.909  59.001  -6.608  1.00  0.00           C
ATOM    634  CG  PHE A 197      -2.684  57.714  -5.897  1.00  0.00           C
ATOM    635  CD1 PHE A 197      -3.497  57.428  -4.788  1.00  0.00           C
ATOM    636  CD2 PHE A 197      -1.788  56.754  -6.385  1.00  0.00           C
ATOM    637  CE1 PHE A 197      -3.345  56.222  -4.115  1.00  0.00           C
ATOM    638  CE2 PHE A 197      -1.649  55.568  -5.717  1.00  0.00           C
ATOM    639  CZ  PHE A 197      -2.376  55.280  -4.545  1.00  0.00           C
ATOM    640  HN  PHE A 197      -3.840  61.052  -7.829  1.00  0.00           H
ATOM    641  HA  PHE A 197      -3.265  58.425  -8.619  1.00  0.00           H
ATOM    642  HB1 PHE A 197      -3.239  59.718  -5.825  1.00  0.00           H
ATOM    643  HB2 PHE A 197      -1.891  59.352  -6.883  1.00  0.00           H
ATOM    644  HD1 PHE A 197      -4.189  58.166  -4.410  1.00  0.00           H
ATOM    645  HD2 PHE A 197      -1.265  56.947  -7.309  1.00  0.00           H
ATOM    646  HE1 PHE A 197      -3.845  56.149  -3.160  1.00  0.00           H
ATOM    647  HE2 PHE A 197      -0.871  54.883  -6.022  1.00  0.00           H
ATOM    648  HZ  PHE A 197      -2.225  54.325  -4.064  1.00  0.00           H
ATOM    649  N   ALA A 198      -6.194  58.630  -6.928  1.00  0.00           N
ATOM    650  CA  ALA A 198      -7.439  57.847  -6.714  1.00  0.00           C
ATOM    651  C   ALA A 198      -8.196  57.274  -7.939  1.00  0.00           C
ATOM    652  O   ALA A 198      -8.629  56.152  -7.989  1.00  0.00           O
ATOM    653  CB  ALA A 198      -8.409  58.623  -5.868  1.00  0.00           C
ATOM    654  HN  ALA A 198      -6.159  59.590  -6.662  1.00  0.00           H
ATOM    655  HA  ALA A 198      -7.131  56.973  -6.159  1.00  0.00           H
ATOM    656  HB1 ALA A 198      -9.147  57.899  -5.461  1.00  0.00           H
ATOM    657  HB2 ALA A 198      -8.891  59.454  -6.426  1.00  0.00           H
ATOM    658  HB3 ALA A 198      -7.881  59.080  -5.004  1.00  0.00           H
ATOM    659  N   LYS A 199      -8.368  58.058  -8.973  1.00  0.00           N
ATOM    660  CA  LYS A 199      -8.930  57.733 -10.329  1.00  0.00           C
ATOM    661  C   LYS A 199      -8.029  56.717 -11.008  1.00  0.00           C
ATOM    662  O   LYS A 199      -8.449  55.802 -11.677  1.00  0.00           O
ATOM    663  CB  LYS A 199      -9.022  58.967 -11.252  1.00  0.00           C
ATOM    664  CG  LYS A 199     -10.247  59.811 -10.771  1.00  0.00           C
ATOM    665  CD  LYS A 199     -10.328  61.099 -11.607  1.00  0.00           C
ATOM    666  CE  LYS A 199      -9.441  62.232 -11.196  1.00  0.00           C
ATOM    667  NZ  LYS A 199      -9.557  63.278 -12.222  1.00  0.00           N
ATOM    668  HN  LYS A 199      -8.055  59.000  -8.885  1.00  0.00           H
ATOM    669  HA  LYS A 199      -9.884  57.260 -10.153  1.00  0.00           H
ATOM    670  HB1 LYS A 199      -9.286  58.659 -12.286  1.00  0.00           H
ATOM    671  HB2 LYS A 199      -8.087  59.547 -11.402  1.00  0.00           H
ATOM    672  HG1 LYS A 199     -10.132  60.094  -9.702  1.00  0.00           H
ATOM    673  HG2 LYS A 199     -11.204  59.251 -10.829  1.00  0.00           H
ATOM    674  HD1 LYS A 199     -11.419  61.296 -11.531  1.00  0.00           H
ATOM    675  HD2 LYS A 199     -10.188  60.711 -12.639  1.00  0.00           H
ATOM    676  HE1 LYS A 199      -8.356  61.993 -11.156  1.00  0.00           H
ATOM    677  HE2 LYS A 199      -9.702  62.677 -10.212  1.00  0.00           H
ATOM    678  HZ1 LYS A 199     -10.537  63.542 -12.449  1.00  0.00           H
ATOM    679  HZ2 LYS A 199      -9.264  62.993 -13.178  1.00  0.00           H
ATOM    680  HZ3 LYS A 199      -9.016  64.101 -11.886  1.00  0.00           H
ATOM    681  N   SER A 200      -6.705  56.960 -10.976  1.00  0.00           N
ATOM    682  CA  SER A 200      -5.689  56.122 -11.534  1.00  0.00           C
ATOM    683  C   SER A 200      -5.618  54.789 -10.966  1.00  0.00           C
ATOM    684  O   SER A 200      -5.446  53.807 -11.737  1.00  0.00           O
ATOM    685  CB  SER A 200      -4.381  56.843 -11.293  1.00  0.00           C
ATOM    686  OG  SER A 200      -3.466  56.428 -12.378  1.00  0.00           O
ATOM    687  HN  SER A 200      -6.500  57.788 -10.459  1.00  0.00           H
ATOM    688  HA  SER A 200      -5.758  56.111 -12.611  1.00  0.00           H
ATOM    689  HB1 SER A 200      -3.899  56.794 -10.293  1.00  0.00           H
ATOM    690  HB2 SER A 200      -4.561  57.910 -11.547  1.00  0.00           H
ATOM    691  HG1 SER A 200      -3.204  57.180 -12.914  1.00  0.00           H
ATOM    692  N   PHE A 201      -5.714  54.573  -9.643  1.00  0.00           N
ATOM    693  CA  PHE A 201      -5.932  53.340  -8.904  1.00  0.00           C
ATOM    694  C   PHE A 201      -7.175  52.655  -9.377  1.00  0.00           C
ATOM    695  O   PHE A 201      -7.141  51.492  -9.734  1.00  0.00           O
ATOM    696  CB  PHE A 201      -5.911  53.685  -7.361  1.00  0.00           C
ATOM    697  CG  PHE A 201      -5.933  52.530  -6.402  1.00  0.00           C
ATOM    698  CD1 PHE A 201      -4.774  52.073  -5.771  1.00  0.00           C
ATOM    699  CD2 PHE A 201      -7.173  51.959  -6.071  1.00  0.00           C
ATOM    700  CE1 PHE A 201      -4.811  51.064  -4.860  1.00  0.00           C
ATOM    701  CE2 PHE A 201      -7.281  51.049  -5.031  1.00  0.00           C
ATOM    702  CZ  PHE A 201      -6.077  50.557  -4.410  1.00  0.00           C
ATOM    703  HN  PHE A 201      -5.749  55.350  -9.019  1.00  0.00           H
ATOM    704  HA  PHE A 201      -5.050  52.740  -9.072  1.00  0.00           H
ATOM    705  HB1 PHE A 201      -6.680  54.428  -7.059  1.00  0.00           H
ATOM    706  HB2 PHE A 201      -4.912  54.139  -7.194  1.00  0.00           H
ATOM    707  HD1 PHE A 201      -3.791  52.377  -6.099  1.00  0.00           H
ATOM    708  HD2 PHE A 201      -8.056  52.324  -6.575  1.00  0.00           H
ATOM    709  HE1 PHE A 201      -3.883  50.641  -4.508  1.00  0.00           H
ATOM    710  HE2 PHE A 201      -8.184  50.511  -4.782  1.00  0.00           H
ATOM    711  HZ  PHE A 201      -6.084  49.885  -3.563  1.00  0.00           H
ATOM    712  N   ILE A 202      -8.345  53.382  -9.592  1.00  0.00           N
ATOM    713  CA  ILE A 202      -9.622  52.745  -9.984  1.00  0.00           C
ATOM    714  C   ILE A 202      -9.587  52.028 -11.374  1.00  0.00           C
ATOM    715  O   ILE A 202     -10.004  50.885 -11.484  1.00  0.00           O
ATOM    716  CB  ILE A 202     -10.780  53.740  -9.899  1.00  0.00           C
ATOM    717  CG1 ILE A 202     -11.029  54.104  -8.386  1.00  0.00           C
ATOM    718  CG2 ILE A 202     -12.158  53.268 -10.538  1.00  0.00           C
ATOM    719  CD  ILE A 202     -11.817  55.370  -8.150  1.00  0.00           C
ATOM    720  HN  ILE A 202      -8.348  54.306  -9.218  1.00  0.00           H
ATOM    721  HA  ILE A 202      -9.873  52.010  -9.234  1.00  0.00           H
ATOM    722  HB  ILE A 202     -10.576  54.677 -10.460  1.00  0.00           H
ATOM    723 1HG1 ILE A 202     -10.086  54.237  -7.814  1.00  0.00           H
ATOM    724 2HG1 ILE A 202     -11.620  53.256  -7.978  1.00  0.00           H
ATOM    725 1HG2 ILE A 202     -12.341  52.199 -10.296  1.00  0.00           H
ATOM    726 2HG2 ILE A 202     -12.177  53.476 -11.629  1.00  0.00           H
ATOM    727 3HG2 ILE A 202     -13.017  53.887 -10.199  1.00  0.00           H
ATOM    728  HD1 ILE A 202     -11.111  56.202  -7.944  1.00  0.00           H
ATOM    729  HD2 ILE A 202     -12.349  55.331  -7.176  1.00  0.00           H
ATOM    730  HD3 ILE A 202     -12.601  55.631  -8.892  1.00  0.00           H
ATOM    731  N   GLY A 203      -9.075  52.752 -12.448  1.00  0.00           N
ATOM    732  CA  GLY A 203      -8.769  52.057 -13.665  1.00  0.00           C
ATOM    733  C   GLY A 203      -7.601  51.098 -13.702  1.00  0.00           C
ATOM    734  O   GLY A 203      -7.669  50.042 -14.279  1.00  0.00           O
ATOM    735  HN  GLY A 203      -8.854  53.705 -12.255  1.00  0.00           H
ATOM    736  HA1 GLY A 203      -8.336  52.773 -14.348  1.00  0.00           H
ATOM    737  HA2 GLY A 203      -9.675  51.732 -14.154  1.00  0.00           H
ATOM    738  N   THR A 204      -6.512  51.348 -12.995  1.00  0.00           N
ATOM    739  CA  THR A 204      -5.439  50.368 -12.826  1.00  0.00           C
ATOM    740  C   THR A 204      -5.849  49.028 -12.183  1.00  0.00           C
ATOM    741  O   THR A 204      -5.429  47.988 -12.733  1.00  0.00           O
ATOM    742  CB  THR A 204      -4.198  50.944 -12.160  1.00  0.00           C
ATOM    743  CG2 THR A 204      -3.058  49.833 -12.105  1.00  0.00           C
ATOM    744  OG1 THR A 204      -3.697  52.025 -12.906  1.00  0.00           O
ATOM    745  HN  THR A 204      -6.410  52.268 -12.626  1.00  0.00           H
ATOM    746  HA  THR A 204      -5.055  50.041 -13.781  1.00  0.00           H
ATOM    747  HB  THR A 204      -4.398  51.342 -11.143  1.00  0.00           H
ATOM    748  HG1 THR A 204      -4.176  52.811 -12.633  1.00  0.00           H
ATOM    749 1HG2 THR A 204      -2.760  49.496 -13.120  1.00  0.00           H
ATOM    750 2HG2 THR A 204      -3.480  48.950 -11.579  1.00  0.00           H
ATOM    751 3HG2 THR A 204      -2.136  50.213 -11.615  1.00  0.00           H
ATOM    752  N   VAL A 205      -6.644  49.111 -11.101  1.00  0.00           N
ATOM    753  CA  VAL A 205      -7.473  48.036 -10.538  1.00  0.00           C
ATOM    754  C   VAL A 205      -8.381  47.382 -11.549  1.00  0.00           C
ATOM    755  O   VAL A 205      -8.475  46.162 -11.760  1.00  0.00           O
ATOM    756  CB  VAL A 205      -8.161  48.551  -9.264  1.00  0.00           C
ATOM    757  CG1 VAL A 205      -9.409  47.672  -8.926  1.00  0.00           C
ATOM    758  CG2 VAL A 205      -7.146  48.675  -8.070  1.00  0.00           C
ATOM    759  HN  VAL A 205      -6.882  50.043 -10.837  1.00  0.00           H
ATOM    760  HA  VAL A 205      -6.806  47.238 -10.251  1.00  0.00           H
ATOM    761  HB  VAL A 205      -8.545  49.576  -9.451  1.00  0.00           H
ATOM    762 1HG1 VAL A 205      -9.175  46.590  -8.837  1.00  0.00           H
ATOM    763 2HG1 VAL A 205     -10.171  47.637  -9.732  1.00  0.00           H
ATOM    764 3HG1 VAL A 205      -9.927  47.962  -7.986  1.00  0.00           H
ATOM    765 1HG2 VAL A 205      -6.635  47.694  -7.961  1.00  0.00           H
ATOM    766 2HG2 VAL A 205      -7.655  48.971  -7.128  1.00  0.00           H
ATOM    767 3HG2 VAL A 205      -6.451  49.496  -8.345  1.00  0.00           H
ATOM    768  N   SER A 206      -9.130  48.235 -12.314  1.00  0.00           N
ATOM    769  CA  SER A 206     -10.138  47.828 -13.276  1.00  0.00           C
ATOM    770  C   SER A 206      -9.670  47.118 -14.515  1.00  0.00           C
ATOM    771  O   SER A 206     -10.434  46.416 -15.148  1.00  0.00           O
ATOM    772  CB  SER A 206     -11.188  48.848 -13.680  1.00  0.00           C
ATOM    773  OG  SER A 206     -12.047  49.233 -12.568  1.00  0.00           O
ATOM    774  HN  SER A 206      -9.023  49.226 -12.331  1.00  0.00           H
ATOM    775  HA  SER A 206     -10.737  47.075 -12.786  1.00  0.00           H
ATOM    776  HB1 SER A 206     -11.837  48.536 -14.526  1.00  0.00           H
ATOM    777  HB2 SER A 206     -10.717  49.773 -14.079  1.00  0.00           H
ATOM    778  HG1 SER A 206     -11.424  49.681 -11.990  1.00  0.00           H
ATOM    779  N   ILE A 207      -8.356  47.219 -14.891  1.00  0.00           N
ATOM    780  CA  ILE A 207      -7.797  46.711 -16.115  1.00  0.00           C
ATOM    781  C   ILE A 207      -7.512  45.243 -15.778  1.00  0.00           C
ATOM    782  O   ILE A 207      -7.797  44.244 -16.470  1.00  0.00           O
ATOM    783  CB  ILE A 207      -6.588  47.558 -16.538  1.00  0.00           C
ATOM    784  CG1 ILE A 207      -7.044  48.863 -17.188  1.00  0.00           C
ATOM    785  CG2 ILE A 207      -5.682  46.683 -17.493  1.00  0.00           C
ATOM    786  CD  ILE A 207      -5.995  49.911 -17.307  1.00  0.00           C
ATOM    787  HN  ILE A 207      -7.764  47.800 -14.340  1.00  0.00           H
ATOM    788  HA  ILE A 207      -8.515  46.689 -16.921  1.00  0.00           H
ATOM    789  HB  ILE A 207      -5.966  47.813 -15.653  1.00  0.00           H
ATOM    790 1HG1 ILE A 207      -7.850  49.261 -16.535  1.00  0.00           H
ATOM    791 2HG1 ILE A 207      -7.546  48.738 -18.171  1.00  0.00           H
ATOM    792 1HG2 ILE A 207      -4.989  46.171 -16.791  1.00  0.00           H
ATOM    793 2HG2 ILE A 207      -5.080  47.248 -18.237  1.00  0.00           H
ATOM    794 3HG2 ILE A 207      -6.320  45.948 -18.029  1.00  0.00           H
ATOM    795  HD1 ILE A 207      -6.400  50.818 -17.806  1.00  0.00           H
ATOM    796  HD2 ILE A 207      -5.063  49.718 -17.879  1.00  0.00           H
ATOM    797  HD3 ILE A 207      -5.725  50.320 -16.310  1.00  0.00           H
ATOM    798  N   PHE A 208      -6.939  45.119 -14.542  1.00  0.00           N
ATOM    799  CA  PHE A 208      -6.809  43.856 -13.712  1.00  0.00           C
ATOM    800  C   PHE A 208      -8.106  43.096 -13.570  1.00  0.00           C
ATOM    801  O   PHE A 208      -8.193  41.917 -13.889  1.00  0.00           O
ATOM    802  CB  PHE A 208      -5.876  44.095 -12.498  1.00  0.00           C
ATOM    803  CG  PHE A 208      -5.993  43.107 -11.354  1.00  0.00           C
ATOM    804  CD1 PHE A 208      -5.443  41.837 -11.466  1.00  0.00           C
ATOM    805  CD2 PHE A 208      -6.792  43.359 -10.200  1.00  0.00           C
ATOM    806  CE1 PHE A 208      -5.596  40.923 -10.436  1.00  0.00           C
ATOM    807  CE2 PHE A 208      -6.936  42.457  -9.149  1.00  0.00           C
ATOM    808  CZ  PHE A 208      -6.333  41.227  -9.255  1.00  0.00           C
ATOM    809  HN  PHE A 208      -6.728  45.952 -14.036  1.00  0.00           H
ATOM    810  HA  PHE A 208      -6.331  43.107 -14.326  1.00  0.00           H
ATOM    811  HB1 PHE A 208      -6.163  45.098 -12.117  1.00  0.00           H
ATOM    812  HB2 PHE A 208      -4.831  44.129 -12.876  1.00  0.00           H
ATOM    813  HD1 PHE A 208      -4.822  41.529 -12.295  1.00  0.00           H
ATOM    814  HD2 PHE A 208      -7.263  44.329 -10.175  1.00  0.00           H
ATOM    815  HE1 PHE A 208      -4.968  40.044 -10.418  1.00  0.00           H
ATOM    816  HE2 PHE A 208      -7.539  42.808  -8.324  1.00  0.00           H
ATOM    817  HZ  PHE A 208      -6.437  40.456  -8.506  1.00  0.00           H
ATOM    818  N   CYS A 209      -9.200  43.763 -13.094  1.00  0.00           N
ATOM    819  CA  CYS A 209     -10.505  43.165 -12.991  1.00  0.00           C
ATOM    820  C   CYS A 209     -11.060  42.719 -14.294  1.00  0.00           C
ATOM    821  O   CYS A 209     -11.576  41.637 -14.408  1.00  0.00           O
ATOM    822  CB  CYS A 209     -11.377  44.005 -12.054  1.00  0.00           C
ATOM    823  SG  CYS A 209     -10.843  43.977 -10.224  1.00  0.00           S
ATOM    824  HN  CYS A 209      -9.150  44.676 -12.697  1.00  0.00           H
ATOM    825  HA  CYS A 209     -10.364  42.229 -12.469  1.00  0.00           H
ATOM    826  HB1 CYS A 209     -12.411  43.603 -12.116  1.00  0.00           H
ATOM    827  HB2 CYS A 209     -11.561  45.038 -12.420  1.00  0.00           H
ATOM    828  HG1 CYS A 209      -9.955  44.949 -10.381  1.00  0.00           H
ATOM    829  N   LEU A 210     -10.971  43.478 -15.430  1.00  0.00           N
ATOM    830  CA  LEU A 210     -11.353  42.917 -16.717  1.00  0.00           C
ATOM    831  C   LEU A 210     -10.553  41.685 -17.192  1.00  0.00           C
ATOM    832  O   LEU A 210     -11.107  40.703 -17.623  1.00  0.00           O
ATOM    833  CB  LEU A 210     -11.304  44.005 -17.774  1.00  0.00           C
ATOM    834  CG  LEU A 210     -12.533  44.998 -17.605  1.00  0.00           C
ATOM    835  CD1 LEU A 210     -12.218  46.331 -18.307  1.00  0.00           C
ATOM    836  CD2 LEU A 210     -13.802  44.466 -18.262  1.00  0.00           C
ATOM    837  HN  LEU A 210     -10.761  44.447 -15.320  1.00  0.00           H
ATOM    838  HA  LEU A 210     -12.380  42.599 -16.610  1.00  0.00           H
ATOM    839  HB1 LEU A 210     -11.269  43.496 -18.761  1.00  0.00           H
ATOM    840  HB2 LEU A 210     -10.324  44.495 -17.585  1.00  0.00           H
ATOM    841  HG  LEU A 210     -12.713  45.359 -16.570  1.00  0.00           H
ATOM    842 1HD1 LEU A 210     -12.067  46.352 -19.408  1.00  0.00           H
ATOM    843 2HD1 LEU A 210     -11.227  46.731 -18.008  1.00  0.00           H
ATOM    844 3HD1 LEU A 210     -12.985  47.123 -18.167  1.00  0.00           H
ATOM    845 1HD2 LEU A 210     -14.277  43.632 -17.703  1.00  0.00           H
ATOM    846 2HD2 LEU A 210     -13.621  43.984 -19.246  1.00  0.00           H
ATOM    847 3HD2 LEU A 210     -14.553  45.271 -18.410  1.00  0.00           H
ATOM    848  N   CYS A 211      -9.226  41.687 -17.137  1.00  0.00           N
ATOM    849  CA  CYS A 211      -8.359  40.593 -17.439  1.00  0.00           C
ATOM    850  C   CYS A 211      -8.545  39.419 -16.560  1.00  0.00           C
ATOM    851  O   CYS A 211      -8.527  38.249 -17.025  1.00  0.00           O
ATOM    852  CB  CYS A 211      -6.937  41.141 -17.402  1.00  0.00           C
ATOM    853  SG  CYS A 211      -6.788  42.266 -18.773  1.00  0.00           S
ATOM    854  HN  CYS A 211      -8.809  42.521 -16.784  1.00  0.00           H
ATOM    855  HA  CYS A 211      -8.548  40.302 -18.462  1.00  0.00           H
ATOM    856  HB1 CYS A 211      -6.240  40.279 -17.458  1.00  0.00           H
ATOM    857  HB2 CYS A 211      -6.717  41.549 -16.393  1.00  0.00           H
ATOM    858  HG1 CYS A 211      -7.242  43.180 -17.929  1.00  0.00           H
ATOM    859  N   ALA A 212      -8.699  39.510 -15.207  1.00  0.00           N
ATOM    860  CA  ALA A 212      -8.972  38.437 -14.228  1.00  0.00           C
ATOM    861  C   ALA A 212     -10.384  37.735 -14.567  1.00  0.00           C
ATOM    862  O   ALA A 212     -10.496  36.517 -14.610  1.00  0.00           O
ATOM    863  CB  ALA A 212      -8.973  38.892 -12.740  1.00  0.00           C
ATOM    864  HN  ALA A 212      -8.575  40.413 -14.803  1.00  0.00           H
ATOM    865  HA  ALA A 212      -8.219  37.670 -14.330  1.00  0.00           H
ATOM    866  HB1 ALA A 212      -9.110  38.027 -12.058  1.00  0.00           H
ATOM    867  HB2 ALA A 212      -9.721  39.705 -12.622  1.00  0.00           H
ATOM    868  HB3 ALA A 212      -7.992  39.367 -12.526  1.00  0.00           H
ATOM    869  N   THR A 213     -11.405  38.492 -14.933  1.00  0.00           N
ATOM    870  CA  THR A 213     -12.662  37.842 -15.454  1.00  0.00           C
ATOM    871  C   THR A 213     -12.488  37.006 -16.672  1.00  0.00           C
ATOM    872  O   THR A 213     -12.850  35.844 -16.769  1.00  0.00           O
ATOM    873  CB  THR A 213     -13.871  38.879 -15.536  1.00  0.00           C
ATOM    874  CG2 THR A 213     -14.352  39.257 -14.020  1.00  0.00           C
ATOM    875  OG1 THR A 213     -13.610  40.043 -16.336  1.00  0.00           O
ATOM    876  HN  THR A 213     -11.233  39.474 -14.951  1.00  0.00           H
ATOM    877  HA  THR A 213     -12.991  37.186 -14.662  1.00  0.00           H
ATOM    878  HB  THR A 213     -14.739  38.292 -15.904  1.00  0.00           H
ATOM    879  HG1 THR A 213     -12.901  40.539 -15.922  1.00  0.00           H
ATOM    880 1HG2 THR A 213     -13.549  39.714 -13.403  1.00  0.00           H
ATOM    881 2HG2 THR A 213     -14.563  38.296 -13.501  1.00  0.00           H
ATOM    882 3HG2 THR A 213     -15.248  39.914 -14.022  1.00  0.00           H
ATOM    883  N   LEU A 214     -11.765  37.574 -17.595  1.00  0.00           N
ATOM    884  CA  LEU A 214     -11.437  36.971 -18.814  1.00  0.00           C
ATOM    885  C   LEU A 214     -10.590  35.682 -18.667  1.00  0.00           C
ATOM    886  O   LEU A 214     -10.839  34.607 -19.221  1.00  0.00           O
ATOM    887  CB  LEU A 214     -10.751  38.000 -19.773  1.00  0.00           C
ATOM    888  CG  LEU A 214     -10.371  37.558 -21.192  1.00  0.00           C
ATOM    889  CD1 LEU A 214     -11.600  37.003 -21.976  1.00  0.00           C
ATOM    890  CD2 LEU A 214      -9.974  38.689 -22.131  1.00  0.00           C
ATOM    891  HN  LEU A 214     -11.617  38.557 -17.520  1.00  0.00           H
ATOM    892  HA  LEU A 214     -12.325  36.587 -19.296  1.00  0.00           H
ATOM    893  HB1 LEU A 214      -9.766  38.316 -19.365  1.00  0.00           H
ATOM    894  HB2 LEU A 214     -11.416  38.873 -19.943  1.00  0.00           H
ATOM    895  HG  LEU A 214      -9.551  36.809 -21.153  1.00  0.00           H
ATOM    896 1HD1 LEU A 214     -11.804  36.006 -21.532  1.00  0.00           H
ATOM    897 2HD1 LEU A 214     -11.306  36.904 -23.043  1.00  0.00           H
ATOM    898 3HD1 LEU A 214     -12.420  37.735 -21.809  1.00  0.00           H
ATOM    899 1HD2 LEU A 214     -10.882  39.293 -22.347  1.00  0.00           H
ATOM    900 2HD2 LEU A 214      -9.492  38.281 -23.044  1.00  0.00           H
ATOM    901 3HD2 LEU A 214      -9.276  39.370 -21.598  1.00  0.00           H
ATOM    902  N   PHE A 215      -9.471  35.759 -17.852  1.00  0.00           N
ATOM    903  CA  PHE A 215      -8.690  34.609 -17.345  1.00  0.00           C
ATOM    904  C   PHE A 215      -9.580  33.581 -16.646  1.00  0.00           C
ATOM    905  O   PHE A 215      -9.546  32.436 -17.044  1.00  0.00           O
ATOM    906  CB  PHE A 215      -7.555  35.127 -16.426  1.00  0.00           C
ATOM    907  CG  PHE A 215      -6.511  33.960 -16.283  1.00  0.00           C
ATOM    908  CD1 PHE A 215      -5.242  34.014 -16.938  1.00  0.00           C
ATOM    909  CD2 PHE A 215      -6.751  32.803 -15.489  1.00  0.00           C
ATOM    910  CE1 PHE A 215      -4.351  32.970 -16.859  1.00  0.00           C
ATOM    911  CE2 PHE A 215      -5.731  31.789 -15.361  1.00  0.00           C
ATOM    912  CZ  PHE A 215      -4.557  31.844 -16.102  1.00  0.00           C
ATOM    913  HN  PHE A 215      -9.223  36.646 -17.473  1.00  0.00           H
ATOM    914  HA  PHE A 215      -8.142  34.143 -18.150  1.00  0.00           H
ATOM    915  HB1 PHE A 215      -7.885  35.297 -15.379  1.00  0.00           H
ATOM    916  HB2 PHE A 215      -7.059  36.032 -16.838  1.00  0.00           H
ATOM    917  HD1 PHE A 215      -5.147  34.952 -17.465  1.00  0.00           H
ATOM    918  HD2 PHE A 215      -7.754  32.620 -15.132  1.00  0.00           H
ATOM    919  HE1 PHE A 215      -3.412  33.078 -17.381  1.00  0.00           H
ATOM    920  HE2 PHE A 215      -5.960  30.867 -14.849  1.00  0.00           H
ATOM    921  HZ  PHE A 215      -3.844  31.034 -16.169  1.00  0.00           H
ATOM    922  N   THR A 216     -10.530  33.970 -15.763  1.00  0.00           N
ATOM    923  CA  THR A 216     -11.474  33.040 -15.129  1.00  0.00           C
ATOM    924  C   THR A 216     -12.405  32.316 -16.112  1.00  0.00           C
ATOM    925  O   THR A 216     -12.460  31.087 -16.006  1.00  0.00           O
ATOM    926  CB  THR A 216     -12.307  33.837 -14.081  1.00  0.00           C
ATOM    927  CG2 THR A 216     -13.199  32.860 -13.356  1.00  0.00           C
ATOM    928  OG1 THR A 216     -11.434  34.485 -13.134  1.00  0.00           O
ATOM    929  HN  THR A 216     -10.681  34.950 -15.659  1.00  0.00           H
ATOM    930  HA  THR A 216     -10.892  32.275 -14.638  1.00  0.00           H
ATOM    931  HB  THR A 216     -12.951  34.590 -14.584  1.00  0.00           H
ATOM    932  HG1 THR A 216     -11.022  35.242 -13.555  1.00  0.00           H
ATOM    933 1HG2 THR A 216     -13.923  32.329 -14.011  1.00  0.00           H
ATOM    934 2HG2 THR A 216     -13.855  33.338 -12.597  1.00  0.00           H
ATOM    935 3HG2 THR A 216     -12.617  32.108 -12.783  1.00  0.00           H
ATOM    936  N   PHE A 217     -13.053  33.010 -17.079  1.00  0.00           N
ATOM    937  CA  PHE A 217     -13.904  32.331 -18.044  1.00  0.00           C
ATOM    938  C   PHE A 217     -13.157  31.266 -18.887  1.00  0.00           C
ATOM    939  O   PHE A 217     -13.628  30.145 -19.086  1.00  0.00           O
ATOM    940  CB  PHE A 217     -14.729  33.344 -18.903  1.00  0.00           C
ATOM    941  CG  PHE A 217     -15.581  34.309 -18.078  1.00  0.00           C
ATOM    942  CD1 PHE A 217     -15.672  35.632 -18.632  1.00  0.00           C
ATOM    943  CD2 PHE A 217     -16.237  33.920 -16.899  1.00  0.00           C
ATOM    944  CE1 PHE A 217     -16.402  36.599 -17.801  1.00  0.00           C
ATOM    945  CE2 PHE A 217     -16.899  34.896 -16.198  1.00  0.00           C
ATOM    946  CZ  PHE A 217     -17.066  36.211 -16.678  1.00  0.00           C
ATOM    947  HN  PHE A 217     -12.977  34.003 -17.126  1.00  0.00           H
ATOM    948  HA  PHE A 217     -14.497  31.711 -17.387  1.00  0.00           H
ATOM    949  HB1 PHE A 217     -15.458  32.855 -19.585  1.00  0.00           H
ATOM    950  HB2 PHE A 217     -13.963  33.985 -19.389  1.00  0.00           H
ATOM    951  HD1 PHE A 217     -15.321  35.861 -19.627  1.00  0.00           H
ATOM    952  HD2 PHE A 217     -16.202  32.941 -16.445  1.00  0.00           H
ATOM    953  HE1 PHE A 217     -16.602  37.593 -18.173  1.00  0.00           H
ATOM    954  HE2 PHE A 217     -17.401  34.670 -15.268  1.00  0.00           H
ATOM    955  HZ  PHE A 217     -17.620  36.946 -16.113  1.00  0.00           H
ATOM    956  N   LEU A 218     -11.969  31.662 -19.331  1.00  0.00           N
ATOM    957  CA  LEU A 218     -11.006  30.876 -20.109  1.00  0.00           C
ATOM    958  C   LEU A 218     -10.540  29.610 -19.277  1.00  0.00           C
ATOM    959  O   LEU A 218     -10.501  28.470 -19.789  1.00  0.00           O
ATOM    960  CB  LEU A 218      -9.801  31.633 -20.625  1.00  0.00           C
ATOM    961  CG  LEU A 218     -10.139  32.784 -21.609  1.00  0.00           C
ATOM    962  CD1 LEU A 218      -8.921  33.670 -21.803  1.00  0.00           C
ATOM    963  CD2 LEU A 218     -10.572  32.101 -22.997  1.00  0.00           C
ATOM    964  HN  LEU A 218     -11.720  32.604 -19.117  1.00  0.00           H
ATOM    965  HA  LEU A 218     -11.564  30.418 -20.911  1.00  0.00           H
ATOM    966  HB1 LEU A 218      -9.070  31.008 -21.181  1.00  0.00           H
ATOM    967  HB2 LEU A 218      -9.210  31.993 -19.754  1.00  0.00           H
ATOM    968  HG  LEU A 218     -11.048  33.329 -21.275  1.00  0.00           H
ATOM    969 1HD1 LEU A 218      -8.053  33.024 -22.057  1.00  0.00           H
ATOM    970 2HD1 LEU A 218      -8.658  34.305 -20.929  1.00  0.00           H
ATOM    971 3HD1 LEU A 218      -9.037  34.294 -22.714  1.00  0.00           H
ATOM    972 1HD2 LEU A 218      -9.632  31.882 -23.547  1.00  0.00           H
ATOM    973 2HD2 LEU A 218     -11.043  32.974 -23.498  1.00  0.00           H
ATOM    974 3HD2 LEU A 218     -11.235  31.240 -22.765  1.00  0.00           H
ATOM    975  N   THR A 219     -10.282  29.734 -17.950  1.00  0.00           N
ATOM    976  CA  THR A 219      -9.974  28.547 -17.130  1.00  0.00           C
ATOM    977  C   THR A 219     -11.145  27.685 -16.834  1.00  0.00           C
ATOM    978  O   THR A 219     -11.076  26.463 -16.960  1.00  0.00           O
ATOM    979  CB  THR A 219      -9.241  28.910 -15.835  1.00  0.00           C
ATOM    980  CG2 THR A 219     -10.107  29.174 -14.560  1.00  0.00           C
ATOM    981  OG1 THR A 219      -8.467  27.816 -15.449  1.00  0.00           O
ATOM    982  HN  THR A 219     -10.072  30.594 -17.490  1.00  0.00           H
ATOM    983  HA  THR A 219      -9.298  28.052 -17.811  1.00  0.00           H
ATOM    984  HB  THR A 219      -8.572  29.735 -16.157  1.00  0.00           H
ATOM    985  HG1 THR A 219      -9.082  27.092 -15.320  1.00  0.00           H
ATOM    986 1HG2 THR A 219     -10.800  28.350 -14.290  1.00  0.00           H
ATOM    987 2HG2 THR A 219     -10.803  30.032 -14.673  1.00  0.00           H
ATOM    988 3HG2 THR A 219      -9.443  29.318 -13.680  1.00  0.00           H
ATOM    989  N   PHE A 220     -12.375  28.283 -16.739  1.00  0.00           N
ATOM    990  CA  PHE A 220     -13.705  27.598 -16.668  1.00  0.00           C
ATOM    991  C   PHE A 220     -13.948  26.777 -17.899  1.00  0.00           C
ATOM    992  O   PHE A 220     -14.547  25.675 -17.749  1.00  0.00           O
ATOM    993  CB  PHE A 220     -14.792  28.675 -16.342  1.00  0.00           C
ATOM    994  CG  PHE A 220     -16.233  28.503 -16.796  1.00  0.00           C
ATOM    995  CD1 PHE A 220     -16.847  29.350 -17.710  1.00  0.00           C
ATOM    996  CD2 PHE A 220     -16.964  27.365 -16.297  1.00  0.00           C
ATOM    997  CE1 PHE A 220     -18.096  29.033 -18.183  1.00  0.00           C
ATOM    998  CE2 PHE A 220     -18.265  27.183 -16.743  1.00  0.00           C
ATOM    999  CZ  PHE A 220     -18.842  27.964 -17.742  1.00  0.00           C
ATOM   1000  HN  PHE A 220     -12.494  29.272 -16.690  1.00  0.00           H
ATOM   1001  HA  PHE A 220     -13.568  26.950 -15.814  1.00  0.00           H
ATOM   1002  HB1 PHE A 220     -14.483  29.675 -16.714  1.00  0.00           H
ATOM   1003  HB2 PHE A 220     -14.845  28.864 -15.248  1.00  0.00           H
ATOM   1004  HD1 PHE A 220     -16.314  30.234 -18.029  1.00  0.00           H
ATOM   1005  HD2 PHE A 220     -16.455  26.624 -15.699  1.00  0.00           H
ATOM   1006  HE1 PHE A 220     -18.568  29.657 -18.927  1.00  0.00           H
ATOM   1007  HE2 PHE A 220     -18.705  26.239 -16.458  1.00  0.00           H
ATOM   1008  HZ  PHE A 220     -19.787  27.654 -18.165  1.00  0.00           H
ATOM   1009  N   LEU A 221     -13.500  27.282 -19.059  1.00  0.00           N
ATOM   1010  CA  LEU A 221     -13.533  26.496 -20.323  1.00  0.00           C
ATOM   1011  C   LEU A 221     -12.704  25.180 -20.297  1.00  0.00           C
ATOM   1012  O   LEU A 221     -13.142  24.186 -20.914  1.00  0.00           O
ATOM   1013  CB  LEU A 221     -13.072  27.400 -21.556  1.00  0.00           C
ATOM   1014  CG  LEU A 221     -12.986  26.750 -22.956  1.00  0.00           C
ATOM   1015  CD1 LEU A 221     -14.424  26.435 -23.516  1.00  0.00           C
ATOM   1016  CD2 LEU A 221     -12.309  27.705 -23.947  1.00  0.00           C
ATOM   1017  HN  LEU A 221     -13.026  28.160 -19.084  1.00  0.00           H
ATOM   1018  HA  LEU A 221     -14.534  26.142 -20.521  1.00  0.00           H
ATOM   1019  HB1 LEU A 221     -12.064  27.763 -21.266  1.00  0.00           H
ATOM   1020  HB2 LEU A 221     -13.845  28.198 -21.539  1.00  0.00           H
ATOM   1021  HG  LEU A 221     -12.369  25.826 -22.953  1.00  0.00           H
ATOM   1022 1HD1 LEU A 221     -14.947  25.729 -22.835  1.00  0.00           H
ATOM   1023 2HD1 LEU A 221     -14.282  25.844 -24.446  1.00  0.00           H
ATOM   1024 3HD1 LEU A 221     -15.123  27.298 -23.523  1.00  0.00           H
ATOM   1025 1HD2 LEU A 221     -12.349  27.324 -24.989  1.00  0.00           H
ATOM   1026 2HD2 LEU A 221     -11.234  27.849 -23.702  1.00  0.00           H
ATOM   1027 3HD2 LEU A 221     -12.885  28.655 -23.955  1.00  0.00           H
ATOM   1028  N   ILE A 222     -11.560  25.126 -19.587  1.00  0.00           N
ATOM   1029  CA  ILE A 222     -10.665  23.976 -19.352  1.00  0.00           C
ATOM   1030  C   ILE A 222     -11.471  22.905 -18.613  1.00  0.00           C
ATOM   1031  O   ILE A 222     -11.666  21.766 -19.121  1.00  0.00           O
ATOM   1032  CB  ILE A 222      -9.262  24.238 -18.729  1.00  0.00           C
ATOM   1033  CG1 ILE A 222      -8.461  25.193 -19.648  1.00  0.00           C
ATOM   1034  CG2 ILE A 222      -8.563  22.861 -18.625  1.00  0.00           C
ATOM   1035  CD  ILE A 222      -7.251  25.817 -18.920  1.00  0.00           C
ATOM   1036  HN  ILE A 222     -11.363  25.942 -19.049  1.00  0.00           H
ATOM   1037  HA  ILE A 222     -10.523  23.662 -20.375  1.00  0.00           H
ATOM   1038  HB  ILE A 222      -9.489  24.670 -17.730  1.00  0.00           H
ATOM   1039 1HG1 ILE A 222      -9.084  26.054 -19.972  1.00  0.00           H
ATOM   1040 2HG1 ILE A 222      -8.012  24.673 -20.521  1.00  0.00           H
ATOM   1041 1HG2 ILE A 222      -8.951  22.237 -17.791  1.00  0.00           H
ATOM   1042 2HG2 ILE A 222      -7.459  22.885 -18.506  1.00  0.00           H
ATOM   1043 3HG2 ILE A 222      -8.757  22.365 -19.599  1.00  0.00           H
ATOM   1044  HD1 ILE A 222      -6.460  25.071 -18.685  1.00  0.00           H
ATOM   1045  HD2 ILE A 222      -7.546  26.277 -17.953  1.00  0.00           H
ATOM   1046  HD3 ILE A 222      -6.853  26.511 -19.692  1.00  0.00           H
ATOM   1047  N   ASP A 223     -12.066  23.205 -17.454  1.00  0.00           N
ATOM   1048  CA  ASP A 223     -12.811  22.286 -16.635  1.00  0.00           C
ATOM   1049  C   ASP A 223     -14.009  21.776 -17.392  1.00  0.00           C
ATOM   1050  O   ASP A 223     -14.346  20.599 -17.324  1.00  0.00           O
ATOM   1051  CB  ASP A 223     -13.232  23.003 -15.327  1.00  0.00           C
ATOM   1052  CG  ASP A 223     -12.068  23.100 -14.312  1.00  0.00           C
ATOM   1053  OD1 ASP A 223     -12.128  24.022 -13.493  1.00  0.00           O
ATOM   1054  OD2 ASP A 223     -11.246  22.193 -14.214  1.00  0.00           O
ATOM   1055  HN  ASP A 223     -12.102  24.183 -17.269  1.00  0.00           H
ATOM   1056  HA  ASP A 223     -12.084  21.503 -16.475  1.00  0.00           H
ATOM   1057  HB1 ASP A 223     -14.038  22.473 -14.777  1.00  0.00           H
ATOM   1058  HB2 ASP A 223     -13.793  23.947 -15.496  1.00  0.00           H
ATOM   1059  N   VAL A 224     -14.633  22.587 -18.238  1.00  0.00           N
ATOM   1060  CA  VAL A 224     -15.714  22.189 -19.146  1.00  0.00           C
ATOM   1061  C   VAL A 224     -15.405  21.017 -20.010  1.00  0.00           C
ATOM   1062  O   VAL A 224     -16.199  20.079 -20.244  1.00  0.00           O
ATOM   1063  CB  VAL A 224     -16.366  23.405 -19.837  1.00  0.00           C
ATOM   1064  CG1 VAL A 224     -17.157  23.012 -21.143  1.00  0.00           C
ATOM   1065  CG2 VAL A 224     -17.301  24.153 -18.859  1.00  0.00           C
ATOM   1066  HN  VAL A 224     -14.454  23.567 -18.180  1.00  0.00           H
ATOM   1067  HA  VAL A 224     -16.433  21.749 -18.472  1.00  0.00           H
ATOM   1068  HB  VAL A 224     -15.585  24.160 -20.069  1.00  0.00           H
ATOM   1069 1HG1 VAL A 224     -17.978  22.322 -20.850  1.00  0.00           H
ATOM   1070 2HG1 VAL A 224     -16.467  22.457 -21.814  1.00  0.00           H
ATOM   1071 3HG1 VAL A 224     -17.435  23.902 -21.744  1.00  0.00           H
ATOM   1072 1HG2 VAL A 224     -18.135  23.446 -18.658  1.00  0.00           H
ATOM   1073 2HG2 VAL A 224     -17.630  25.172 -19.156  1.00  0.00           H
ATOM   1074 3HG2 VAL A 224     -16.937  24.325 -17.824  1.00  0.00           H
ATOM   1075  N   ARG A 225     -14.155  21.102 -20.551  1.00  0.00           N
ATOM   1076  CA  ARG A 225     -13.605  20.046 -21.344  1.00  0.00           C
ATOM   1077  C   ARG A 225     -13.068  18.862 -20.639  1.00  0.00           C
ATOM   1078  O   ARG A 225     -12.981  17.852 -21.326  1.00  0.00           O
ATOM   1079  CB  ARG A 225     -12.555  20.503 -22.420  1.00  0.00           C
ATOM   1080  CG  ARG A 225     -13.028  21.504 -23.480  1.00  0.00           C
ATOM   1081  CD  ARG A 225     -11.988  22.508 -23.764  1.00  0.00           C
ATOM   1082  NE  ARG A 225     -12.355  23.169 -25.033  1.00  0.00           N
ATOM   1083  CZ  ARG A 225     -11.534  24.065 -25.570  1.00  0.00           C
ATOM   1084  NH1 ARG A 225     -10.337  24.318 -25.024  1.00  0.00           N
ATOM   1085  NH2 ARG A 225     -11.909  24.716 -26.649  1.00  0.00           N
ATOM   1086  HN  ARG A 225     -13.618  21.939 -20.485  1.00  0.00           H
ATOM   1087  HA  ARG A 225     -14.413  19.671 -21.954  1.00  0.00           H
ATOM   1088  HB1 ARG A 225     -12.234  19.552 -22.897  1.00  0.00           H
ATOM   1089  HB2 ARG A 225     -11.594  20.810 -21.956  1.00  0.00           H
ATOM   1090  HG1 ARG A 225     -13.928  22.028 -23.091  1.00  0.00           H
ATOM   1091  HG2 ARG A 225     -13.295  20.979 -24.422  1.00  0.00           H
ATOM   1092  HD1 ARG A 225     -11.029  21.968 -23.914  1.00  0.00           H
ATOM   1093  HD2 ARG A 225     -11.842  23.309 -23.008  1.00  0.00           H
ATOM   1094  HE  ARG A 225     -13.263  23.140 -25.450  1.00  0.00           H
ATOM   1095 1HH1 ARG A 225     -10.057  23.711 -24.279  1.00  0.00           H
ATOM   1096 2HH1 ARG A 225      -9.857  25.075 -25.469  1.00  0.00           H
ATOM   1097 1HH2 ARG A 225     -12.851  24.509 -26.917  1.00  0.00           H
ATOM   1098 2HH2 ARG A 225     -11.349  25.432 -27.065  1.00  0.00           H
ATOM   1099  N   ARG A 226     -12.832  18.951 -19.278  1.00  0.00           N
ATOM   1100  CA  ARG A 226     -12.399  17.744 -18.572  1.00  0.00           C
ATOM   1101  C   ARG A 226     -13.496  17.187 -17.702  1.00  0.00           C
ATOM   1102  O   ARG A 226     -13.232  16.283 -16.915  1.00  0.00           O
ATOM   1103  CB  ARG A 226     -11.254  18.004 -17.595  1.00  0.00           C
ATOM   1104  CG  ARG A 226     -10.052  18.454 -18.321  1.00  0.00           C
ATOM   1105  CD  ARG A 226      -9.388  17.467 -19.314  1.00  0.00           C
ATOM   1106  NE  ARG A 226      -8.503  18.355 -20.124  1.00  0.00           N
ATOM   1107  CZ  ARG A 226      -8.768  18.667 -21.420  1.00  0.00           C
ATOM   1108  NH1 ARG A 226      -9.746  18.122 -22.147  1.00  0.00           N
ATOM   1109  NH2 ARG A 226      -8.040  19.608 -21.904  1.00  0.00           N
ATOM   1110  HN  ARG A 226     -12.862  19.818 -18.787  1.00  0.00           H
ATOM   1111  HA  ARG A 226     -12.142  16.918 -19.218  1.00  0.00           H
ATOM   1112  HB1 ARG A 226     -10.935  17.021 -17.189  1.00  0.00           H
ATOM   1113  HB2 ARG A 226     -11.480  18.546 -16.651  1.00  0.00           H
ATOM   1114  HG1 ARG A 226      -9.310  18.800 -17.571  1.00  0.00           H
ATOM   1115  HG2 ARG A 226     -10.406  19.318 -18.922  1.00  0.00           H
ATOM   1116  HD1 ARG A 226     -10.032  16.872 -19.995  1.00  0.00           H
ATOM   1117  HD2 ARG A 226      -8.709  16.743 -18.817  1.00  0.00           H
ATOM   1118  HE  ARG A 226      -7.821  18.905 -19.642  1.00  0.00           H
ATOM   1119 1HH1 ARG A 226     -10.088  17.216 -21.895  1.00  0.00           H
ATOM   1120 2HH1 ARG A 226      -9.839  18.325 -23.121  1.00  0.00           H
ATOM   1121 1HH2 ARG A 226      -7.268  19.880 -21.332  1.00  0.00           H
ATOM   1122 2HH2 ARG A 226      -8.052  19.677 -22.902  1.00  0.00           H
ATOM   1123  N   PHE A 227     -14.680  17.601 -18.012  1.00  0.00           N
ATOM   1124  CA  PHE A 227     -15.989  17.267 -17.580  1.00  0.00           C
ATOM   1125  C   PHE A 227     -16.083  17.456 -16.096  1.00  0.00           C
ATOM   1126  O   PHE A 227     -16.354  16.530 -15.315  1.00  0.00           O
ATOM   1127  CB  PHE A 227     -16.476  15.864 -17.862  1.00  0.00           C
ATOM   1128  CG  PHE A 227     -16.458  15.490 -19.345  1.00  0.00           C
ATOM   1129  CD1 PHE A 227     -16.697  16.426 -20.279  1.00  0.00           C
ATOM   1130  CD2 PHE A 227     -15.941  14.238 -19.806  1.00  0.00           C
ATOM   1131  CE1 PHE A 227     -16.613  16.153 -21.634  1.00  0.00           C
ATOM   1132  CE2 PHE A 227     -15.832  13.936 -21.152  1.00  0.00           C
ATOM   1133  CZ  PHE A 227     -16.065  14.934 -22.062  1.00  0.00           C
ATOM   1134  HN  PHE A 227     -14.700  18.241 -18.777  1.00  0.00           H
ATOM   1135  HA  PHE A 227     -16.633  18.088 -17.863  1.00  0.00           H
ATOM   1136  HB1 PHE A 227     -17.532  15.696 -17.566  1.00  0.00           H
ATOM   1137  HB2 PHE A 227     -15.811  15.118 -17.376  1.00  0.00           H
ATOM   1138  HD1 PHE A 227     -16.935  17.435 -19.978  1.00  0.00           H
ATOM   1139  HD2 PHE A 227     -15.584  13.518 -19.084  1.00  0.00           H
ATOM   1140  HE1 PHE A 227     -16.768  16.993 -22.294  1.00  0.00           H
ATOM   1141  HE2 PHE A 227     -15.497  12.985 -21.539  1.00  0.00           H
ATOM   1142  HZ  PHE A 227     -16.024  14.731 -23.122  1.00  0.00           H
ATOM   1143  N   ARG A 228     -15.906  18.706 -15.655  1.00  0.00           N
ATOM   1144  CA  ARG A 228     -16.167  19.141 -14.270  1.00  0.00           C
ATOM   1145  C   ARG A 228     -16.544  20.610 -14.290  1.00  0.00           C
ATOM   1146  O   ARG A 228     -16.252  21.383 -15.191  1.00  0.00           O
ATOM   1147  CB  ARG A 228     -15.036  18.795 -13.258  1.00  0.00           C
ATOM   1148  CG  ARG A 228     -13.743  19.506 -13.619  1.00  0.00           C
ATOM   1149  CD  ARG A 228     -12.554  18.600 -13.792  1.00  0.00           C
ATOM   1150  NE  ARG A 228     -11.349  19.465 -14.044  1.00  0.00           N
ATOM   1151  CZ  ARG A 228     -10.159  19.073 -14.396  1.00  0.00           C
ATOM   1152  NH1 ARG A 228      -9.784  17.799 -14.437  1.00  0.00           N
ATOM   1153  NH2 ARG A 228      -9.313  20.021 -14.825  1.00  0.00           N
ATOM   1154  HN  ARG A 228     -15.558  19.351 -16.331  1.00  0.00           H
ATOM   1155  HA  ARG A 228     -17.060  18.726 -13.828  1.00  0.00           H
ATOM   1156  HB1 ARG A 228     -14.730  17.728 -13.224  1.00  0.00           H
ATOM   1157  HB2 ARG A 228     -15.492  19.014 -12.270  1.00  0.00           H
ATOM   1158  HG1 ARG A 228     -13.549  20.181 -12.758  1.00  0.00           H
ATOM   1159  HG2 ARG A 228     -13.912  20.105 -14.539  1.00  0.00           H
ATOM   1160  HD1 ARG A 228     -12.639  17.834 -14.593  1.00  0.00           H
ATOM   1161  HD2 ARG A 228     -12.340  18.121 -12.813  1.00  0.00           H
ATOM   1162  HE  ARG A 228     -11.446  20.444 -13.868  1.00  0.00           H
ATOM   1163 1HH1 ARG A 228     -10.516  17.118 -14.440  1.00  0.00           H
ATOM   1164 2HH1 ARG A 228      -8.921  17.534 -14.866  1.00  0.00           H
ATOM   1165 1HH2 ARG A 228      -9.672  20.951 -14.737  1.00  0.00           H
ATOM   1166 2HH2 ARG A 228      -8.400  19.811 -15.175  1.00  0.00           H
ATOM   1167  N   TYR A 229     -17.368  21.091 -13.241  1.00  0.00           N
ATOM   1168  CA  TYR A 229     -18.140  22.341 -13.342  1.00  0.00           C
ATOM   1169  C   TYR A 229     -17.896  23.239 -12.156  1.00  0.00           C
ATOM   1170  O   TYR A 229     -18.261  22.973 -10.998  1.00  0.00           O
ATOM   1171  CB  TYR A 229     -19.648  22.215 -13.363  1.00  0.00           C
ATOM   1172  CG  TYR A 229     -20.167  21.592 -14.714  1.00  0.00           C
ATOM   1173  CD1 TYR A 229     -21.202  20.696 -14.678  1.00  0.00           C
ATOM   1174  CD2 TYR A 229     -19.701  22.042 -15.984  1.00  0.00           C
ATOM   1175  CE1 TYR A 229     -21.716  20.080 -15.756  1.00  0.00           C
ATOM   1176  CE2 TYR A 229     -20.065  21.306 -17.121  1.00  0.00           C
ATOM   1177  CZ  TYR A 229     -21.100  20.340 -17.055  1.00  0.00           C
ATOM   1178  OH  TYR A 229     -21.657  19.725 -18.130  1.00  0.00           O
ATOM   1179  HN  TYR A 229     -17.587  20.649 -12.375  1.00  0.00           H
ATOM   1180  HA  TYR A 229     -17.780  22.798 -14.252  1.00  0.00           H
ATOM   1181  HB1 TYR A 229     -20.118  23.218 -13.456  1.00  0.00           H
ATOM   1182  HB2 TYR A 229     -19.997  21.762 -12.411  1.00  0.00           H
ATOM   1183  HD1 TYR A 229     -21.683  20.558 -13.720  1.00  0.00           H
ATOM   1184  HD2 TYR A 229     -18.968  22.834 -16.023  1.00  0.00           H
ATOM   1185  HE1 TYR A 229     -22.559  19.413 -15.659  1.00  0.00           H
ATOM   1186  HE2 TYR A 229     -19.535  21.514 -18.039  1.00  0.00           H
ATOM   1187  HH  TYR A 229     -21.352  20.133 -18.942  1.00  0.00           H
ATOM   1188  N   PRO A 230     -17.291  24.382 -12.317  1.00  0.00           N
ATOM   1189  CA  PRO A 230     -17.293  25.474 -11.301  1.00  0.00           C
ATOM   1190  C   PRO A 230     -18.722  25.915 -10.906  1.00  0.00           C
ATOM   1191  O   PRO A 230     -19.654  25.683 -11.696  1.00  0.00           O
ATOM   1192  CB  PRO A 230     -16.522  26.629 -11.950  1.00  0.00           C
ATOM   1193  CG  PRO A 230     -15.403  25.920 -12.775  1.00  0.00           C
ATOM   1194  CD  PRO A 230     -16.196  24.583 -13.219  1.00  0.00           C
ATOM   1195  HA  PRO A 230     -16.908  25.003 -10.409  1.00  0.00           H
ATOM   1196  HB1 PRO A 230     -15.993  27.340 -11.281  1.00  0.00           H
ATOM   1197  HB2 PRO A 230     -17.062  27.193 -12.740  1.00  0.00           H
ATOM   1198  HG1 PRO A 230     -14.975  26.409 -13.676  1.00  0.00           H
ATOM   1199  HG2 PRO A 230     -14.552  25.588 -12.143  1.00  0.00           H
ATOM   1200  HD1 PRO A 230     -16.691  24.733 -14.202  1.00  0.00           H
ATOM   1201  HD2 PRO A 230     -15.579  23.662 -13.286  1.00  0.00           H
ATOM   1202  N   GLU A 231     -18.999  26.483  -9.700  1.00  0.00           N
ATOM   1203  CA  GLU A 231     -20.375  26.739  -9.183  1.00  0.00           C
ATOM   1204  C   GLU A 231     -21.172  27.713 -10.062  1.00  0.00           C
ATOM   1205  O   GLU A 231     -20.704  28.839 -10.189  1.00  0.00           O
ATOM   1206  CB  GLU A 231     -20.377  27.396  -7.763  1.00  0.00           C
ATOM   1207  CG  GLU A 231     -19.921  26.513  -6.557  1.00  0.00           C
ATOM   1208  CD  GLU A 231     -18.865  25.478  -6.843  1.00  0.00           C
ATOM   1209  OE1 GLU A 231     -17.698  25.904  -6.940  1.00  0.00           O
ATOM   1210  OE2 GLU A 231     -19.206  24.283  -6.861  1.00  0.00           O
ATOM   1211  HN  GLU A 231     -18.287  26.621  -9.017  1.00  0.00           H
ATOM   1212  HA  GLU A 231     -20.894  25.791  -9.169  1.00  0.00           H
ATOM   1213  HB1 GLU A 231     -21.353  27.878  -7.541  1.00  0.00           H
ATOM   1214  HB2 GLU A 231     -19.643  28.229  -7.711  1.00  0.00           H
ATOM   1215  HG1 GLU A 231     -20.794  25.888  -6.274  1.00  0.00           H
ATOM   1216  HG2 GLU A 231     -19.606  27.088  -5.659  1.00  0.00           H
ATOM   1217  N   ARG A 232     -22.461  27.341 -10.404  1.00  0.00           N
ATOM   1218  CA  ARG A 232     -23.363  28.282 -11.044  1.00  0.00           C
ATOM   1219  C   ARG A 232     -23.580  29.589 -10.253  1.00  0.00           C
ATOM   1220  O   ARG A 232     -23.537  30.681 -10.902  1.00  0.00           O
ATOM   1221  CB  ARG A 232     -24.770  27.656 -11.430  1.00  0.00           C
ATOM   1222  CG  ARG A 232     -24.831  26.591 -12.546  1.00  0.00           C
ATOM   1223  CD  ARG A 232     -24.069  25.272 -12.333  1.00  0.00           C
ATOM   1224  NE  ARG A 232     -24.557  24.185 -13.323  1.00  0.00           N
ATOM   1225  CZ  ARG A 232     -24.510  22.904 -13.093  1.00  0.00           C
ATOM   1226  NH1 ARG A 232     -23.618  22.278 -12.373  1.00  0.00           N
ATOM   1227  NH2 ARG A 232     -25.267  22.081 -13.822  1.00  0.00           N
ATOM   1228  HN  ARG A 232     -22.838  26.512  -9.997  1.00  0.00           H
ATOM   1229  HA  ARG A 232     -22.996  28.599 -12.009  1.00  0.00           H
ATOM   1230  HB1 ARG A 232     -25.374  28.523 -11.774  1.00  0.00           H
ATOM   1231  HB2 ARG A 232     -25.241  27.275 -10.498  1.00  0.00           H
ATOM   1232  HG1 ARG A 232     -24.487  27.065 -13.490  1.00  0.00           H
ATOM   1233  HG2 ARG A 232     -25.888  26.269 -12.661  1.00  0.00           H
ATOM   1234  HD1 ARG A 232     -24.176  24.922 -11.284  1.00  0.00           H
ATOM   1235  HD2 ARG A 232     -22.995  25.431 -12.574  1.00  0.00           H
ATOM   1236  HE  ARG A 232     -25.327  24.435 -13.910  1.00  0.00           H
ATOM   1237 1HH1 ARG A 232     -23.639  21.281 -12.298  1.00  0.00           H
ATOM   1238 2HH1 ARG A 232     -23.051  22.846 -11.777  1.00  0.00           H
ATOM   1239 1HH2 ARG A 232     -26.055  22.456 -14.310  1.00  0.00           H
ATOM   1240 2HH2 ARG A 232     -25.322  21.098 -13.649  1.00  0.00           H
ATOM   1241  N   PRO A 233     -23.682  29.701  -8.906  1.00  0.00           N
ATOM   1242  CA  PRO A 233     -23.746  30.951  -8.238  1.00  0.00           C
ATOM   1243  C   PRO A 233     -22.532  31.825  -8.341  1.00  0.00           C
ATOM   1244  O   PRO A 233     -22.763  33.023  -8.504  1.00  0.00           O
ATOM   1245  CB  PRO A 233     -24.083  30.684  -6.750  1.00  0.00           C
ATOM   1246  CG  PRO A 233     -24.939  29.404  -6.894  1.00  0.00           C
ATOM   1247  CD  PRO A 233     -24.290  28.653  -8.077  1.00  0.00           C
ATOM   1248  HA  PRO A 233     -24.590  31.476  -8.661  1.00  0.00           H
ATOM   1249  HB1 PRO A 233     -24.612  31.475  -6.177  1.00  0.00           H
ATOM   1250  HB2 PRO A 233     -23.122  30.402  -6.268  1.00  0.00           H
ATOM   1251  HG1 PRO A 233     -25.109  28.881  -5.928  1.00  0.00           H
ATOM   1252  HG2 PRO A 233     -25.905  29.643  -7.388  1.00  0.00           H
ATOM   1253  HD1 PRO A 233     -23.442  28.040  -7.705  1.00  0.00           H
ATOM   1254  HD2 PRO A 233     -25.016  27.983  -8.584  1.00  0.00           H
ATOM   1255  N   ILE A 234     -21.306  31.303  -8.383  1.00  0.00           N
ATOM   1256  CA  ILE A 234     -20.017  32.013  -8.585  1.00  0.00           C
ATOM   1257  C   ILE A 234     -19.932  32.614  -9.995  1.00  0.00           C
ATOM   1258  O   ILE A 234     -19.519  33.761 -10.096  1.00  0.00           O
ATOM   1259  CB  ILE A 234     -18.857  31.149  -8.206  1.00  0.00           C
ATOM   1260  CG1 ILE A 234     -18.882  30.753  -6.657  1.00  0.00           C
ATOM   1261  CG2 ILE A 234     -17.558  31.801  -8.669  1.00  0.00           C
ATOM   1262  CD  ILE A 234     -18.769  31.858  -5.615  1.00  0.00           C
ATOM   1263  HN  ILE A 234     -21.313  30.310  -8.470  1.00  0.00           H
ATOM   1264  HA  ILE A 234     -20.066  32.886  -7.949  1.00  0.00           H
ATOM   1265  HB  ILE A 234     -18.831  30.182  -8.752  1.00  0.00           H
ATOM   1266 1HG1 ILE A 234     -18.126  29.995  -6.361  1.00  0.00           H
ATOM   1267 2HG1 ILE A 234     -19.806  30.182  -6.419  1.00  0.00           H
ATOM   1268 1HG2 ILE A 234     -17.524  32.887  -8.437  1.00  0.00           H
ATOM   1269 2HG2 ILE A 234     -17.522  31.648  -9.770  1.00  0.00           H
ATOM   1270 3HG2 ILE A 234     -16.647  31.370  -8.203  1.00  0.00           H
ATOM   1271  HD1 ILE A 234     -18.468  31.419  -4.639  1.00  0.00           H
ATOM   1272  HD2 ILE A 234     -19.691  32.465  -5.495  1.00  0.00           H
ATOM   1273  HD3 ILE A 234     -17.888  32.484  -5.874  1.00  0.00           H
ATOM   1274  N   ILE A 235     -20.419  31.794 -11.049  1.00  0.00           N
ATOM   1275  CA  ILE A 235     -20.378  32.164 -12.491  1.00  0.00           C
ATOM   1276  C   ILE A 235     -21.337  33.370 -12.670  1.00  0.00           C
ATOM   1277  O   ILE A 235     -20.955  34.334 -13.321  1.00  0.00           O
ATOM   1278  CB  ILE A 235     -20.627  31.030 -13.421  1.00  0.00           C
ATOM   1279  CG1 ILE A 235     -19.526  29.905 -13.333  1.00  0.00           C
ATOM   1280  CG2 ILE A 235     -20.660  31.599 -14.822  1.00  0.00           C
ATOM   1281  CD  ILE A 235     -18.048  30.225 -13.530  1.00  0.00           C
ATOM   1282  HN  ILE A 235     -20.642  30.869 -10.752  1.00  0.00           H
ATOM   1283  HA  ILE A 235     -19.415  32.535 -12.808  1.00  0.00           H
ATOM   1284  HB  ILE A 235     -21.620  30.596 -13.178  1.00  0.00           H
ATOM   1285 1HG1 ILE A 235     -19.849  29.197 -14.125  1.00  0.00           H
ATOM   1286 2HG1 ILE A 235     -19.740  29.232 -12.477  1.00  0.00           H
ATOM   1287 1HG2 ILE A 235     -21.437  32.377 -14.982  1.00  0.00           H
ATOM   1288 2HG2 ILE A 235     -20.854  30.772 -15.538  1.00  0.00           H
ATOM   1289 3HG2 ILE A 235     -19.626  31.940 -15.048  1.00  0.00           H
ATOM   1290  HD1 ILE A 235     -17.813  30.378 -14.605  1.00  0.00           H
ATOM   1291  HD2 ILE A 235     -17.459  29.309 -13.304  1.00  0.00           H
ATOM   1292  HD3 ILE A 235     -17.682  31.075 -12.915  1.00  0.00           H
ATOM   1293  N   TYR A 236     -22.522  33.225 -12.115  1.00  0.00           N
ATOM   1294  CA  TYR A 236     -23.519  34.204 -12.147  1.00  0.00           C
ATOM   1295  C   TYR A 236     -23.022  35.530 -11.568  1.00  0.00           C
ATOM   1296  O   TYR A 236     -23.253  36.535 -12.208  1.00  0.00           O
ATOM   1297  CB  TYR A 236     -24.828  33.775 -11.411  1.00  0.00           C
ATOM   1298  CG  TYR A 236     -25.531  32.656 -12.133  1.00  0.00           C
ATOM   1299  CD1 TYR A 236     -26.549  32.065 -11.365  1.00  0.00           C
ATOM   1300  CD2 TYR A 236     -25.264  32.140 -13.406  1.00  0.00           C
ATOM   1301  CE1 TYR A 236     -27.245  30.958 -11.841  1.00  0.00           C
ATOM   1302  CE2 TYR A 236     -26.049  31.175 -13.944  1.00  0.00           C
ATOM   1303  CZ  TYR A 236     -26.913  30.563 -13.146  1.00  0.00           C
ATOM   1304  OH  TYR A 236     -27.629  29.560 -13.807  1.00  0.00           O
ATOM   1305  HN  TYR A 236     -22.602  32.417 -11.535  1.00  0.00           H
ATOM   1306  HA  TYR A 236     -23.730  34.537 -13.153  1.00  0.00           H
ATOM   1307  HB1 TYR A 236     -25.489  34.667 -11.381  1.00  0.00           H
ATOM   1308  HB2 TYR A 236     -24.562  33.474 -10.376  1.00  0.00           H
ATOM   1309  HD1 TYR A 236     -26.701  32.345 -10.333  1.00  0.00           H
ATOM   1310  HD2 TYR A 236     -24.457  32.640 -13.919  1.00  0.00           H
ATOM   1311  HE1 TYR A 236     -27.886  30.443 -11.142  1.00  0.00           H
ATOM   1312  HE2 TYR A 236     -25.778  30.740 -14.896  1.00  0.00           H
ATOM   1313  HH  TYR A 236     -27.288  29.406 -14.690  1.00  0.00           H
ATOM   1314  N   TYR A 237     -22.398  35.502 -10.334  1.00  0.00           N
ATOM   1315  CA  TYR A 237     -21.837  36.681  -9.668  1.00  0.00           C
ATOM   1316  C   TYR A 237     -20.635  37.280 -10.490  1.00  0.00           C
ATOM   1317  O   TYR A 237     -20.637  38.484 -10.663  1.00  0.00           O
ATOM   1318  CB  TYR A 237     -21.361  36.224  -8.195  1.00  0.00           C
ATOM   1319  CG  TYR A 237     -20.794  37.357  -7.399  1.00  0.00           C
ATOM   1320  CD1 TYR A 237     -19.415  37.406  -7.141  1.00  0.00           C
ATOM   1321  CD2 TYR A 237     -21.672  38.448  -6.924  1.00  0.00           C
ATOM   1322  CE1 TYR A 237     -18.923  38.430  -6.339  1.00  0.00           C
ATOM   1323  CE2 TYR A 237     -21.062  39.464  -6.155  1.00  0.00           C
ATOM   1324  CZ  TYR A 237     -19.724  39.443  -5.894  1.00  0.00           C
ATOM   1325  OH  TYR A 237     -19.245  40.502  -5.097  1.00  0.00           O
ATOM   1326  HN  TYR A 237     -22.387  34.561 -10.006  1.00  0.00           H
ATOM   1327  HA  TYR A 237     -22.571  37.472  -9.683  1.00  0.00           H
ATOM   1328  HB1 TYR A 237     -20.675  35.350  -8.232  1.00  0.00           H
ATOM   1329  HB2 TYR A 237     -22.245  35.924  -7.593  1.00  0.00           H
ATOM   1330  HD1 TYR A 237     -18.736  36.644  -7.493  1.00  0.00           H
ATOM   1331  HD2 TYR A 237     -22.735  38.383  -7.098  1.00  0.00           H
ATOM   1332  HE1 TYR A 237     -17.862  38.465  -6.135  1.00  0.00           H
ATOM   1333  HE2 TYR A 237     -21.774  40.124  -5.680  1.00  0.00           H
ATOM   1334  HH  TYR A 237     -19.959  41.117  -4.915  1.00  0.00           H
ATOM   1335  N   SER A 238     -19.706  36.420 -11.018  1.00  0.00           N
ATOM   1336  CA  SER A 238     -18.562  36.901 -11.830  1.00  0.00           C
ATOM   1337  C   SER A 238     -18.896  37.554 -13.184  1.00  0.00           C
ATOM   1338  O   SER A 238     -18.291  38.539 -13.601  1.00  0.00           O
ATOM   1339  CB  SER A 238     -17.728  35.615 -12.119  1.00  0.00           C
ATOM   1340  OG  SER A 238     -16.344  35.980 -12.355  1.00  0.00           O
ATOM   1341  HN  SER A 238     -19.710  35.512 -10.608  1.00  0.00           H
ATOM   1342  HA  SER A 238     -18.120  37.663 -11.205  1.00  0.00           H
ATOM   1343  HB1 SER A 238     -18.075  34.987 -12.968  1.00  0.00           H
ATOM   1344  HB2 SER A 238     -17.602  35.116 -11.135  1.00  0.00           H
ATOM   1345  HG1 SER A 238     -16.012  36.579 -11.682  1.00  0.00           H
ATOM   1346  N   VAL A 239     -19.934  37.084 -13.900  1.00  0.00           N
ATOM   1347  CA  VAL A 239     -20.504  37.652 -15.050  1.00  0.00           C
ATOM   1348  C   VAL A 239     -21.066  39.045 -14.864  1.00  0.00           C
ATOM   1349  O   VAL A 239     -20.714  40.023 -15.574  1.00  0.00           O
ATOM   1350  CB  VAL A 239     -21.565  36.739 -15.614  1.00  0.00           C
ATOM   1351  CG1 VAL A 239     -22.297  37.492 -16.765  1.00  0.00           C
ATOM   1352  CG2 VAL A 239     -20.781  35.506 -16.167  1.00  0.00           C
ATOM   1353  HN  VAL A 239     -20.441  36.321 -13.507  1.00  0.00           H
ATOM   1354  HA  VAL A 239     -19.821  37.776 -15.879  1.00  0.00           H
ATOM   1355  HB  VAL A 239     -22.290  36.384 -14.850  1.00  0.00           H
ATOM   1356 1HG1 VAL A 239     -22.883  36.731 -17.325  1.00  0.00           H
ATOM   1357 2HG1 VAL A 239     -21.595  37.895 -17.527  1.00  0.00           H
ATOM   1358 3HG1 VAL A 239     -22.996  38.336 -16.583  1.00  0.00           H
ATOM   1359 1HG2 VAL A 239     -21.461  34.727 -16.570  1.00  0.00           H
ATOM   1360 2HG2 VAL A 239     -20.076  35.014 -15.462  1.00  0.00           H
ATOM   1361 3HG2 VAL A 239     -20.091  35.885 -16.951  1.00  0.00           H
ATOM   1362  N   CYS A 240     -21.804  39.274 -13.799  1.00  0.00           N
ATOM   1363  CA  CYS A 240     -22.202  40.579 -13.298  1.00  0.00           C
ATOM   1364  C   CYS A 240     -20.981  41.588 -12.979  1.00  0.00           C
ATOM   1365  O   CYS A 240     -20.980  42.700 -13.466  1.00  0.00           O
ATOM   1366  CB  CYS A 240     -23.042  40.462 -12.001  1.00  0.00           C
ATOM   1367  SG  CYS A 240     -24.402  39.315 -11.898  1.00  0.00           S
ATOM   1368  HN  CYS A 240     -22.061  38.484 -13.249  1.00  0.00           H
ATOM   1369  HA  CYS A 240     -22.841  41.005 -14.058  1.00  0.00           H
ATOM   1370  HB1 CYS A 240     -23.333  41.491 -11.699  1.00  0.00           H
ATOM   1371  HB2 CYS A 240     -22.344  40.130 -11.202  1.00  0.00           H
ATOM   1372  HG1 CYS A 240     -23.717  38.203 -11.670  1.00  0.00           H
ATOM   1373  N   TYR A 241     -20.010  40.949 -12.279  1.00  0.00           N
ATOM   1374  CA  TYR A 241     -18.789  41.682 -11.908  1.00  0.00           C
ATOM   1375  C   TYR A 241     -17.865  41.974 -13.191  1.00  0.00           C
ATOM   1376  O   TYR A 241     -17.118  42.973 -13.279  1.00  0.00           O
ATOM   1377  CB  TYR A 241     -17.971  41.003 -10.789  1.00  0.00           C
ATOM   1378  CG  TYR A 241     -16.905  41.966 -10.258  1.00  0.00           C
ATOM   1379  CD1 TYR A 241     -17.206  43.333  -9.968  1.00  0.00           C
ATOM   1380  CD2 TYR A 241     -15.520  41.625 -10.032  1.00  0.00           C
ATOM   1381  CE1 TYR A 241     -16.282  44.140  -9.416  1.00  0.00           C
ATOM   1382  CE2 TYR A 241     -14.508  42.545  -9.612  1.00  0.00           C
ATOM   1383  CZ  TYR A 241     -14.920  43.870  -9.291  1.00  0.00           C
ATOM   1384  OH  TYR A 241     -14.030  44.735  -8.750  1.00  0.00           O
ATOM   1385  HN  TYR A 241     -20.084  40.021 -11.922  1.00  0.00           H
ATOM   1386  HA  TYR A 241     -19.167  42.651 -11.621  1.00  0.00           H
ATOM   1387  HB1 TYR A 241     -17.419  40.135 -11.210  1.00  0.00           H
ATOM   1388  HB2 TYR A 241     -18.530  40.726  -9.870  1.00  0.00           H
ATOM   1389  HD1 TYR A 241     -18.234  43.650 -10.057  1.00  0.00           H
ATOM   1390  HD2 TYR A 241     -15.263  40.618 -10.327  1.00  0.00           H
ATOM   1391  HE1 TYR A 241     -16.590  45.158  -9.232  1.00  0.00           H
ATOM   1392  HE2 TYR A 241     -13.475  42.233  -9.646  1.00  0.00           H
ATOM   1393  HH  TYR A 241     -14.605  45.394  -8.355  1.00  0.00           H
ATOM   1394  N   SER A 242     -17.898  41.115 -14.209  1.00  0.00           N
ATOM   1395  CA  SER A 242     -17.269  41.330 -15.562  1.00  0.00           C
ATOM   1396  C   SER A 242     -17.773  42.554 -16.224  1.00  0.00           C
ATOM   1397  O   SER A 242     -17.071  43.537 -16.497  1.00  0.00           O
ATOM   1398  CB  SER A 242     -17.444  40.228 -16.604  1.00  0.00           C
ATOM   1399  OG  SER A 242     -16.352  40.131 -17.610  1.00  0.00           O
ATOM   1400  HN  SER A 242     -18.367  40.237 -14.152  1.00  0.00           H
ATOM   1401  HA  SER A 242     -16.195  41.366 -15.466  1.00  0.00           H
ATOM   1402  HB1 SER A 242     -18.409  40.264 -17.152  1.00  0.00           H
ATOM   1403  HB2 SER A 242     -17.427  39.270 -16.042  1.00  0.00           H
ATOM   1404  HG1 SER A 242     -15.600  40.004 -17.027  1.00  0.00           H
ATOM   1405  N   ILE A 243     -19.145  42.643 -16.405  1.00  0.00           N
ATOM   1406  CA  ILE A 243     -19.831  43.828 -16.948  1.00  0.00           C
ATOM   1407  C   ILE A 243     -19.602  45.071 -16.041  1.00  0.00           C
ATOM   1408  O   ILE A 243     -19.272  46.209 -16.390  1.00  0.00           O
ATOM   1409  CB  ILE A 243     -21.281  43.685 -17.245  1.00  0.00           C
ATOM   1410  CG1 ILE A 243     -21.553  42.457 -18.154  1.00  0.00           C
ATOM   1411  CG2 ILE A 243     -21.893  44.975 -17.798  1.00  0.00           C
ATOM   1412  CD  ILE A 243     -20.699  42.292 -19.416  1.00  0.00           C
ATOM   1413  HN  ILE A 243     -19.725  41.871 -16.156  1.00  0.00           H
ATOM   1414  HA  ILE A 243     -19.344  44.041 -17.888  1.00  0.00           H
ATOM   1415  HB  ILE A 243     -21.852  43.475 -16.316  1.00  0.00           H
ATOM   1416 1HG1 ILE A 243     -22.633  42.485 -18.411  1.00  0.00           H
ATOM   1417 2HG1 ILE A 243     -21.422  41.581 -17.482  1.00  0.00           H
ATOM   1418 1HG2 ILE A 243     -22.982  44.839 -17.976  1.00  0.00           H
ATOM   1419 2HG2 ILE A 243     -21.396  45.255 -18.752  1.00  0.00           H
ATOM   1420 3HG2 ILE A 243     -21.822  45.850 -17.118  1.00  0.00           H
ATOM   1421  HD1 ILE A 243     -20.767  43.097 -20.180  1.00  0.00           H
ATOM   1422  HD2 ILE A 243     -21.076  41.377 -19.921  1.00  0.00           H
ATOM   1423  HD3 ILE A 243     -19.621  42.255 -19.149  1.00  0.00           H
ATOM   1424  N   VAL A 244     -19.718  44.937 -14.672  1.00  0.00           N
ATOM   1425  CA  VAL A 244     -19.420  46.024 -13.725  1.00  0.00           C
ATOM   1426  C   VAL A 244     -18.073  46.669 -13.772  1.00  0.00           C
ATOM   1427  O   VAL A 244     -17.905  47.869 -13.756  1.00  0.00           O
ATOM   1428  CB  VAL A 244     -19.849  45.663 -12.320  1.00  0.00           C
ATOM   1429  CG1 VAL A 244     -19.153  46.474 -11.252  1.00  0.00           C
ATOM   1430  CG2 VAL A 244     -21.375  45.832 -12.150  1.00  0.00           C
ATOM   1431  HN  VAL A 244     -20.162  44.132 -14.285  1.00  0.00           H
ATOM   1432  HA  VAL A 244     -19.908  46.913 -14.098  1.00  0.00           H
ATOM   1433  HB  VAL A 244     -19.654  44.581 -12.160  1.00  0.00           H
ATOM   1434 1HG1 VAL A 244     -18.064  46.272 -11.170  1.00  0.00           H
ATOM   1435 2HG1 VAL A 244     -19.624  46.224 -10.278  1.00  0.00           H
ATOM   1436 3HG1 VAL A 244     -19.255  47.534 -11.568  1.00  0.00           H
ATOM   1437 1HG2 VAL A 244     -22.017  45.181 -12.781  1.00  0.00           H
ATOM   1438 2HG2 VAL A 244     -21.528  46.892 -12.446  1.00  0.00           H
ATOM   1439 3HG2 VAL A 244     -21.752  45.625 -11.125  1.00  0.00           H
ATOM   1440  N   SER A 245     -17.011  45.840 -13.900  1.00  0.00           N
ATOM   1441  CA  SER A 245     -15.685  46.230 -14.200  1.00  0.00           C
ATOM   1442  C   SER A 245     -15.535  46.910 -15.589  1.00  0.00           C
ATOM   1443  O   SER A 245     -14.750  47.871 -15.794  1.00  0.00           O
ATOM   1444  CB  SER A 245     -14.576  45.125 -14.098  1.00  0.00           C
ATOM   1445  OG  SER A 245     -14.468  44.736 -12.699  1.00  0.00           O
ATOM   1446  HN  SER A 245     -17.266  44.884 -14.016  1.00  0.00           H
ATOM   1447  HA  SER A 245     -15.550  46.959 -13.415  1.00  0.00           H
ATOM   1448  HB1 SER A 245     -13.608  45.539 -14.454  1.00  0.00           H
ATOM   1449  HB2 SER A 245     -14.979  44.328 -14.758  1.00  0.00           H
ATOM   1450  HG1 SER A 245     -15.309  44.392 -12.388  1.00  0.00           H
ATOM   1451  N   LEU A 246     -16.176  46.474 -16.710  1.00  0.00           N
ATOM   1452  CA  LEU A 246     -16.463  47.328 -17.841  1.00  0.00           C
ATOM   1453  C   LEU A 246     -17.011  48.689 -17.505  1.00  0.00           C
ATOM   1454  O   LEU A 246     -16.360  49.635 -17.959  1.00  0.00           O
ATOM   1455  CB  LEU A 246     -17.287  46.599 -18.871  1.00  0.00           C
ATOM   1456  CG  LEU A 246     -17.356  47.263 -20.213  1.00  0.00           C
ATOM   1457  CD1 LEU A 246     -16.086  47.587 -21.000  1.00  0.00           C
ATOM   1458  CD2 LEU A 246     -18.261  46.351 -21.149  1.00  0.00           C
ATOM   1459  HN  LEU A 246     -16.675  45.620 -16.588  1.00  0.00           H
ATOM   1460  HA  LEU A 246     -15.489  47.485 -18.280  1.00  0.00           H
ATOM   1461  HB1 LEU A 246     -18.326  46.467 -18.499  1.00  0.00           H
ATOM   1462  HB2 LEU A 246     -16.845  45.583 -18.951  1.00  0.00           H
ATOM   1463  HG  LEU A 246     -17.865  48.250 -20.150  1.00  0.00           H
ATOM   1464 1HD1 LEU A 246     -16.170  47.904 -22.062  1.00  0.00           H
ATOM   1465 2HD1 LEU A 246     -15.520  46.631 -21.008  1.00  0.00           H
ATOM   1466 3HD1 LEU A 246     -15.438  48.322 -20.476  1.00  0.00           H
ATOM   1467 1HD2 LEU A 246     -19.289  46.241 -20.742  1.00  0.00           H
ATOM   1468 2HD2 LEU A 246     -17.922  45.324 -21.405  1.00  0.00           H
ATOM   1469 3HD2 LEU A 246     -18.484  46.899 -22.090  1.00  0.00           H
ATOM   1470  N   MET A 247     -18.041  48.850 -16.664  1.00  0.00           N
ATOM   1471  CA  MET A 247     -18.568  50.154 -16.263  1.00  0.00           C
ATOM   1472  C   MET A 247     -17.506  50.969 -15.520  1.00  0.00           C
ATOM   1473  O   MET A 247     -17.366  52.111 -15.771  1.00  0.00           O
ATOM   1474  CB  MET A 247     -20.006  50.027 -15.627  1.00  0.00           C
ATOM   1475  CG  MET A 247     -21.112  49.412 -16.519  1.00  0.00           C
ATOM   1476  SD  MET A 247     -21.092  50.041 -18.209  1.00  0.00           S
ATOM   1477  CE  MET A 247     -22.224  48.804 -18.922  1.00  0.00           C
ATOM   1478  HN  MET A 247     -18.413  48.028 -16.241  1.00  0.00           H
ATOM   1479  HA  MET A 247     -18.694  50.632 -17.224  1.00  0.00           H
ATOM   1480  HB1 MET A 247     -20.321  51.061 -15.376  1.00  0.00           H
ATOM   1481  HB2 MET A 247     -19.940  49.361 -14.740  1.00  0.00           H
ATOM   1482  HG1 MET A 247     -22.115  49.639 -16.098  1.00  0.00           H
ATOM   1483  HG2 MET A 247     -20.906  48.329 -16.664  1.00  0.00           H
ATOM   1484  HE1 MET A 247     -22.721  49.266 -19.801  1.00  0.00           H
ATOM   1485  HE2 MET A 247     -22.984  48.327 -18.265  1.00  0.00           H
ATOM   1486  HE3 MET A 247     -21.699  47.891 -19.278  1.00  0.00           H
ATOM   1487  N   TYR A 248     -16.738  50.412 -14.618  1.00  0.00           N
ATOM   1488  CA  TYR A 248     -15.719  51.218 -13.976  1.00  0.00           C
ATOM   1489  C   TYR A 248     -14.619  51.677 -14.895  1.00  0.00           C
ATOM   1490  O   TYR A 248     -14.212  52.832 -14.839  1.00  0.00           O
ATOM   1491  CB  TYR A 248     -14.977  50.436 -12.871  1.00  0.00           C
ATOM   1492  CG  TYR A 248     -15.664  50.571 -11.510  1.00  0.00           C
ATOM   1493  CD1 TYR A 248     -16.191  49.379 -10.928  1.00  0.00           C
ATOM   1494  CD2 TYR A 248     -15.627  51.697 -10.737  1.00  0.00           C
ATOM   1495  CE1 TYR A 248     -16.938  49.393  -9.757  1.00  0.00           C
ATOM   1496  CE2 TYR A 248     -16.325  51.727  -9.491  1.00  0.00           C
ATOM   1497  CZ  TYR A 248     -17.003  50.620  -9.061  1.00  0.00           C
ATOM   1498  OH  TYR A 248     -17.692  50.802  -7.778  1.00  0.00           O
ATOM   1499  HN  TYR A 248     -17.035  49.563 -14.190  1.00  0.00           H
ATOM   1500  HA  TYR A 248     -16.196  52.056 -13.491  1.00  0.00           H
ATOM   1501  HB1 TYR A 248     -13.919  50.687 -12.646  1.00  0.00           H
ATOM   1502  HB2 TYR A 248     -15.059  49.401 -13.267  1.00  0.00           H
ATOM   1503  HD1 TYR A 248     -16.158  48.500 -11.552  1.00  0.00           H
ATOM   1504  HD2 TYR A 248     -15.231  52.588 -11.200  1.00  0.00           H
ATOM   1505  HE1 TYR A 248     -17.424  48.532  -9.323  1.00  0.00           H
ATOM   1506  HE2 TYR A 248     -16.348  52.669  -8.963  1.00  0.00           H
ATOM   1507  HH  TYR A 248     -17.689  51.703  -7.448  1.00  0.00           H
ATOM   1508  N   PHE A 249     -14.228  50.808 -15.845  1.00  0.00           N
ATOM   1509  CA  PHE A 249     -13.265  51.114 -16.931  1.00  0.00           C
ATOM   1510  C   PHE A 249     -13.699  52.218 -17.804  1.00  0.00           C
ATOM   1511  O   PHE A 249     -12.910  53.132 -18.101  1.00  0.00           O
ATOM   1512  CB  PHE A 249     -12.536  49.874 -17.558  1.00  0.00           C
ATOM   1513  CG  PHE A 249     -11.564  50.062 -18.714  1.00  0.00           C
ATOM   1514  CD1 PHE A 249     -11.931  49.630 -20.012  1.00  0.00           C
ATOM   1515  CD2 PHE A 249     -10.209  50.410 -18.452  1.00  0.00           C
ATOM   1516  CE1 PHE A 249     -11.040  49.634 -21.070  1.00  0.00           C
ATOM   1517  CE2 PHE A 249      -9.316  50.470 -19.503  1.00  0.00           C
ATOM   1518  CZ  PHE A 249      -9.759  50.084 -20.856  1.00  0.00           C
ATOM   1519  HN  PHE A 249     -14.659  49.910 -15.838  1.00  0.00           H
ATOM   1520  HA  PHE A 249     -12.384  51.496 -16.436  1.00  0.00           H
ATOM   1521  HB1 PHE A 249     -13.466  49.415 -17.958  1.00  0.00           H
ATOM   1522  HB2 PHE A 249     -12.066  49.185 -16.823  1.00  0.00           H
ATOM   1523  HD1 PHE A 249     -12.956  49.360 -20.220  1.00  0.00           H
ATOM   1524  HD2 PHE A 249      -9.867  50.723 -17.477  1.00  0.00           H
ATOM   1525  HE1 PHE A 249     -11.455  49.396 -22.038  1.00  0.00           H
ATOM   1526  HE2 PHE A 249      -8.416  51.046 -19.347  1.00  0.00           H
ATOM   1527  HZ  PHE A 249      -9.118  50.272 -21.705  1.00  0.00           H
ATOM   1528  N   ILE A 250     -14.959  52.292 -18.213  1.00  0.00           N
ATOM   1529  CA  ILE A 250     -15.611  53.336 -19.095  1.00  0.00           C
ATOM   1530  C   ILE A 250     -15.693  54.656 -18.252  1.00  0.00           C
ATOM   1531  O   ILE A 250     -15.308  55.671 -18.743  1.00  0.00           O
ATOM   1532  CB  ILE A 250     -16.998  52.966 -19.637  1.00  0.00           C
ATOM   1533  CG1 ILE A 250     -16.942  51.779 -20.687  1.00  0.00           C
ATOM   1534  CG2 ILE A 250     -17.711  54.227 -20.165  1.00  0.00           C
ATOM   1535  CD  ILE A 250     -16.647  52.128 -22.119  1.00  0.00           C
ATOM   1536  HN  ILE A 250     -15.596  51.548 -18.025  1.00  0.00           H
ATOM   1537  HA  ILE A 250     -15.007  53.530 -19.970  1.00  0.00           H
ATOM   1538  HB  ILE A 250     -17.623  52.570 -18.807  1.00  0.00           H
ATOM   1539 1HG1 ILE A 250     -17.932  51.289 -20.568  1.00  0.00           H
ATOM   1540 2HG1 ILE A 250     -16.195  51.018 -20.371  1.00  0.00           H
ATOM   1541 1HG2 ILE A 250     -18.636  53.963 -20.720  1.00  0.00           H
ATOM   1542 2HG2 ILE A 250     -17.053  54.673 -20.940  1.00  0.00           H
ATOM   1543 3HG2 ILE A 250     -17.949  55.031 -19.438  1.00  0.00           H
ATOM   1544  HD1 ILE A 250     -16.484  51.181 -22.679  1.00  0.00           H
ATOM   1545  HD2 ILE A 250     -15.684  52.660 -22.270  1.00  0.00           H
ATOM   1546  HD3 ILE A 250     -17.488  52.729 -22.523  1.00  0.00           H
ATOM   1547  N   GLY A 251     -16.028  54.627 -16.911  1.00  0.00           N
ATOM   1548  CA  GLY A 251     -15.893  55.836 -16.107  1.00  0.00           C
ATOM   1549  C   GLY A 251     -14.504  56.373 -15.973  1.00  0.00           C
ATOM   1550  O   GLY A 251     -14.315  57.586 -16.163  1.00  0.00           O
ATOM   1551  HN  GLY A 251     -16.434  53.841 -16.452  1.00  0.00           H
ATOM   1552  HA1 GLY A 251     -16.184  55.538 -15.111  1.00  0.00           H
ATOM   1553  HA2 GLY A 251     -16.458  56.651 -16.533  1.00  0.00           H
ATOM   1554  N   PHE A 252     -13.459  55.499 -15.911  1.00  0.00           N
ATOM   1555  CA  PHE A 252     -12.075  55.828 -15.789  1.00  0.00           C
ATOM   1556  C   PHE A 252     -11.571  56.576 -17.015  1.00  0.00           C
ATOM   1557  O   PHE A 252     -10.899  57.550 -16.928  1.00  0.00           O
ATOM   1558  CB  PHE A 252     -11.216  54.548 -15.271  1.00  0.00           C
ATOM   1559  CG  PHE A 252      -9.864  54.497 -15.704  1.00  0.00           C
ATOM   1560  CD1 PHE A 252      -9.517  53.598 -16.764  1.00  0.00           C
ATOM   1561  CD2 PHE A 252      -8.867  55.150 -15.029  1.00  0.00           C
ATOM   1562  CE1 PHE A 252      -8.162  53.555 -17.184  1.00  0.00           C
ATOM   1563  CE2 PHE A 252      -7.494  55.079 -15.389  1.00  0.00           C
ATOM   1564  CZ  PHE A 252      -7.169  54.269 -16.494  1.00  0.00           C
ATOM   1565  HN  PHE A 252     -13.722  54.567 -15.678  1.00  0.00           H
ATOM   1566  HA  PHE A 252     -11.949  56.527 -14.975  1.00  0.00           H
ATOM   1567  HB1 PHE A 252     -11.749  53.636 -15.615  1.00  0.00           H
ATOM   1568  HB2 PHE A 252     -11.256  54.552 -14.161  1.00  0.00           H
ATOM   1569  HD1 PHE A 252     -10.278  52.994 -17.238  1.00  0.00           H
ATOM   1570  HD2 PHE A 252      -9.101  55.612 -14.081  1.00  0.00           H
ATOM   1571  HE1 PHE A 252      -7.789  52.849 -17.911  1.00  0.00           H
ATOM   1572  HE2 PHE A 252      -6.751  55.635 -14.836  1.00  0.00           H
ATOM   1573  HZ  PHE A 252      -6.134  54.154 -16.783  1.00  0.00           H
ATOM   1574  N   LEU A 253     -11.989  56.120 -18.184  1.00  0.00           N
ATOM   1575  CA  LEU A 253     -11.740  56.731 -19.478  1.00  0.00           C
ATOM   1576  C   LEU A 253     -12.461  58.028 -19.707  1.00  0.00           C
ATOM   1577  O   LEU A 253     -11.767  58.900 -20.171  1.00  0.00           O
ATOM   1578  CB  LEU A 253     -11.940  55.719 -20.656  1.00  0.00           C
ATOM   1579  CG  LEU A 253     -10.993  54.464 -20.616  1.00  0.00           C
ATOM   1580  CD1 LEU A 253     -11.324  53.384 -21.709  1.00  0.00           C
ATOM   1581  CD2 LEU A 253      -9.461  54.738 -20.619  1.00  0.00           C
ATOM   1582  HN  LEU A 253     -12.689  55.410 -18.198  1.00  0.00           H
ATOM   1583  HA  LEU A 253     -10.712  57.061 -19.506  1.00  0.00           H
ATOM   1584  HB1 LEU A 253     -11.825  56.252 -21.623  1.00  0.00           H
ATOM   1585  HB2 LEU A 253     -12.979  55.340 -20.549  1.00  0.00           H
ATOM   1586  HG  LEU A 253     -11.275  54.000 -19.647  1.00  0.00           H
ATOM   1587 1HD1 LEU A 253     -11.179  53.800 -22.729  1.00  0.00           H
ATOM   1588 2HD1 LEU A 253     -12.365  52.998 -21.667  1.00  0.00           H
ATOM   1589 3HD1 LEU A 253     -10.700  52.465 -21.666  1.00  0.00           H
ATOM   1590 1HD2 LEU A 253      -8.795  53.852 -20.692  1.00  0.00           H
ATOM   1591 2HD2 LEU A 253      -9.079  55.252 -19.709  1.00  0.00           H
ATOM   1592 3HD2 LEU A 253      -9.200  55.301 -21.540  1.00  0.00           H
ATOM   1593  N   LEU A 254     -13.803  58.180 -19.385  1.00  0.00           N
ATOM   1594  CA  LEU A 254     -14.517  59.436 -19.439  1.00  0.00           C
ATOM   1595  C   LEU A 254     -13.919  60.482 -18.426  1.00  0.00           C
ATOM   1596  O   LEU A 254     -13.610  61.629 -18.782  1.00  0.00           O
ATOM   1597  CB  LEU A 254     -16.072  59.271 -19.495  1.00  0.00           C
ATOM   1598  CG  LEU A 254     -16.528  58.294 -20.556  1.00  0.00           C
ATOM   1599  CD1 LEU A 254     -17.959  57.857 -20.176  1.00  0.00           C
ATOM   1600  CD2 LEU A 254     -16.431  58.842 -21.983  1.00  0.00           C
ATOM   1601  HN  LEU A 254     -14.353  57.470 -18.952  1.00  0.00           H
ATOM   1602  HA  LEU A 254     -14.229  59.837 -20.399  1.00  0.00           H
ATOM   1603  HB1 LEU A 254     -16.525  60.285 -19.485  1.00  0.00           H
ATOM   1604  HB2 LEU A 254     -16.290  58.680 -18.580  1.00  0.00           H
ATOM   1605  HG  LEU A 254     -15.977  57.330 -20.578  1.00  0.00           H
ATOM   1606 1HD1 LEU A 254     -18.460  57.207 -20.927  1.00  0.00           H
ATOM   1607 2HD1 LEU A 254     -17.951  57.241 -19.251  1.00  0.00           H
ATOM   1608 3HD1 LEU A 254     -18.583  58.758 -19.999  1.00  0.00           H
ATOM   1609 1HD2 LEU A 254     -16.721  58.071 -22.729  1.00  0.00           H
ATOM   1610 2HD2 LEU A 254     -15.415  59.193 -22.266  1.00  0.00           H
ATOM   1611 3HD2 LEU A 254     -17.143  59.678 -22.147  1.00  0.00           H
ATOM   1612  N   GLY A 255     -13.635  60.025 -17.177  1.00  0.00           N
ATOM   1613  CA  GLY A 255     -12.938  60.906 -16.200  1.00  0.00           C
ATOM   1614  C   GLY A 255     -13.959  61.838 -15.544  1.00  0.00           C
ATOM   1615  O   GLY A 255     -15.069  62.178 -16.062  1.00  0.00           O
ATOM   1616  HN  GLY A 255     -13.927  59.085 -17.016  1.00  0.00           H
ATOM   1617  HA1 GLY A 255     -12.234  61.552 -16.704  1.00  0.00           H
ATOM   1618  HA2 GLY A 255     -12.443  60.247 -15.503  1.00  0.00           H
ATOM   1619  N   ASP A 256     -13.635  62.370 -14.326  1.00  0.00           N
ATOM   1620  CA  ASP A 256     -14.456  63.212 -13.573  1.00  0.00           C
ATOM   1621  C   ASP A 256     -14.942  64.580 -14.194  1.00  0.00           C
ATOM   1622  O   ASP A 256     -15.943  65.116 -13.873  1.00  0.00           O
ATOM   1623  CB  ASP A 256     -13.762  63.539 -12.185  1.00  0.00           C
ATOM   1624  CG  ASP A 256     -12.444  64.338 -12.205  1.00  0.00           C
ATOM   1625  OD1 ASP A 256     -12.014  64.669 -13.326  1.00  0.00           O
ATOM   1626  OD2 ASP A 256     -11.879  64.513 -11.112  1.00  0.00           O
ATOM   1627  HN  ASP A 256     -12.755  62.171 -13.902  1.00  0.00           H
ATOM   1628  HA  ASP A 256     -15.332  62.640 -13.303  1.00  0.00           H
ATOM   1629  HB1 ASP A 256     -13.594  62.581 -11.649  1.00  0.00           H
ATOM   1630  HB2 ASP A 256     -14.511  64.041 -11.536  1.00  0.00           H
ATOM   1631  N   SER A 257     -14.122  65.201 -15.126  1.00  0.00           N
ATOM   1632  CA  SER A 257     -14.485  66.340 -15.906  1.00  0.00           C
ATOM   1633  C   SER A 257     -15.706  66.052 -16.823  1.00  0.00           C
ATOM   1634  O   SER A 257     -16.677  66.772 -16.858  1.00  0.00           O
ATOM   1635  CB  SER A 257     -13.349  66.983 -16.687  1.00  0.00           C
ATOM   1636  OG  SER A 257     -12.381  66.079 -17.220  1.00  0.00           O
ATOM   1637  HN  SER A 257     -13.184  64.868 -15.085  1.00  0.00           H
ATOM   1638  HA  SER A 257     -14.910  67.055 -15.216  1.00  0.00           H
ATOM   1639  HB1 SER A 257     -12.817  67.445 -15.828  1.00  0.00           H
ATOM   1640  HB2 SER A 257     -13.667  67.828 -17.337  1.00  0.00           H
ATOM   1641  HG1 SER A 257     -12.766  65.705 -18.017  1.00  0.00           H
ATOM   1642  N   THR A 258     -15.780  64.923 -17.556  1.00  0.00           N
ATOM   1643  CA  THR A 258     -16.933  64.542 -18.364  1.00  0.00           C
ATOM   1644  C   THR A 258     -18.203  64.188 -17.582  1.00  0.00           C
ATOM   1645  O   THR A 258     -19.295  64.759 -17.801  1.00  0.00           O
ATOM   1646  CB  THR A 258     -16.690  63.363 -19.277  1.00  0.00           C
ATOM   1647  CG2 THR A 258     -18.013  62.842 -19.954  1.00  0.00           C
ATOM   1648  OG1 THR A 258     -15.868  63.761 -20.345  1.00  0.00           O
ATOM   1649  HN  THR A 258     -15.006  64.303 -17.454  1.00  0.00           H
ATOM   1650  HA  THR A 258     -17.243  65.367 -18.988  1.00  0.00           H
ATOM   1651  HB  THR A 258     -16.192  62.547 -18.713  1.00  0.00           H
ATOM   1652  HG1 THR A 258     -15.194  64.213 -19.833  1.00  0.00           H
ATOM   1653 1HG2 THR A 258     -18.714  63.637 -20.287  1.00  0.00           H
ATOM   1654 2HG2 THR A 258     -18.619  62.256 -19.229  1.00  0.00           H
ATOM   1655 3HG2 THR A 258     -17.687  62.191 -20.793  1.00  0.00           H
ATOM   1656  N   ALA A 259     -17.902  63.459 -16.536  1.00  0.00           N
ATOM   1657  CA  ALA A 259     -18.953  63.228 -15.421  1.00  0.00           C
ATOM   1658  C   ALA A 259     -19.533  64.521 -14.781  1.00  0.00           C
ATOM   1659  O   ALA A 259     -20.754  64.580 -14.579  1.00  0.00           O
ATOM   1660  CB  ALA A 259     -18.392  62.333 -14.338  1.00  0.00           C
ATOM   1661  HN  ALA A 259     -16.982  63.255 -16.211  1.00  0.00           H
ATOM   1662  HA  ALA A 259     -19.784  62.781 -15.946  1.00  0.00           H
ATOM   1663  HB1 ALA A 259     -17.889  61.440 -14.764  1.00  0.00           H
ATOM   1664  HB2 ALA A 259     -19.157  62.078 -13.573  1.00  0.00           H
ATOM   1665  HB3 ALA A 259     -17.574  62.815 -13.761  1.00  0.00           H
ATOM   1666  N   CYS A 260     -18.691  65.545 -14.497  1.00  0.00           N
ATOM   1667  CA  CYS A 260     -19.248  66.752 -13.934  1.00  0.00           C
ATOM   1668  C   CYS A 260     -19.813  67.614 -14.989  1.00  0.00           C
ATOM   1669  O   CYS A 260     -20.909  68.238 -14.803  1.00  0.00           O
ATOM   1670  CB  CYS A 260     -18.007  67.386 -13.210  1.00  0.00           C
ATOM   1671  SG  CYS A 260     -18.387  69.024 -12.542  1.00  0.00           S
ATOM   1672  HN  CYS A 260     -17.705  65.425 -14.577  1.00  0.00           H
ATOM   1673  HA  CYS A 260     -20.028  66.583 -13.207  1.00  0.00           H
ATOM   1674  HB1 CYS A 260     -17.124  67.433 -13.881  1.00  0.00           H
ATOM   1675  HB2 CYS A 260     -17.690  66.822 -12.307  1.00  0.00           H
ATOM   1676  N   ASN A 261     -19.175  67.619 -16.216  1.00  0.00           N
ATOM   1677  CA  ASN A 261     -19.756  68.364 -17.357  1.00  0.00           C
ATOM   1678  C   ASN A 261     -21.222  67.892 -17.807  1.00  0.00           C
ATOM   1679  O   ASN A 261     -22.073  68.723 -18.173  1.00  0.00           O
ATOM   1680  CB  ASN A 261     -18.983  68.232 -18.652  1.00  0.00           C
ATOM   1681  CG  ASN A 261     -17.790  69.192 -18.688  1.00  0.00           C
ATOM   1682  ND2 ASN A 261     -16.806  69.089 -19.658  1.00  0.00           N
ATOM   1683  OD1 ASN A 261     -17.563  70.166 -17.913  1.00  0.00           O
ATOM   1684  HN  ASN A 261     -18.298  67.157 -16.334  1.00  0.00           H
ATOM   1685  HA  ASN A 261     -19.795  69.388 -17.015  1.00  0.00           H
ATOM   1686  HB1 ASN A 261     -19.639  68.591 -19.475  1.00  0.00           H
ATOM   1687  HB2 ASN A 261     -18.737  67.182 -18.916  1.00  0.00           H
ATOM   1688 1HD2 ASN A 261     -16.802  68.338 -20.318  1.00  0.00           H
ATOM   1689 2HD2 ASN A 261     -16.001  69.665 -19.513  1.00  0.00           H
ATOM   1690  N   LYS A 262     -21.464  66.596 -17.727  1.00  0.00           N
ATOM   1691  CA  LYS A 262     -22.783  65.885 -17.961  1.00  0.00           C
ATOM   1692  C   LYS A 262     -23.670  65.945 -16.705  1.00  0.00           C
ATOM   1693  O   LYS A 262     -24.789  65.560 -16.769  1.00  0.00           O
ATOM   1694  CB  LYS A 262     -22.678  64.320 -18.361  1.00  0.00           C
ATOM   1695  CG  LYS A 262     -21.968  64.140 -19.699  1.00  0.00           C
ATOM   1696  CD  LYS A 262     -22.740  64.579 -21.052  1.00  0.00           C
ATOM   1697  CE  LYS A 262     -24.148  64.020 -21.137  1.00  0.00           C
ATOM   1698  NZ  LYS A 262     -24.867  64.516 -22.330  1.00  0.00           N
ATOM   1699  HN  LYS A 262     -20.717  65.956 -17.565  1.00  0.00           H
ATOM   1700  HA  LYS A 262     -23.211  66.335 -18.844  1.00  0.00           H
ATOM   1701  HB1 LYS A 262     -23.632  63.763 -18.244  1.00  0.00           H
ATOM   1702  HB2 LYS A 262     -21.969  63.947 -17.591  1.00  0.00           H
ATOM   1703  HG1 LYS A 262     -21.723  63.059 -19.785  1.00  0.00           H
ATOM   1704  HG2 LYS A 262     -21.019  64.716 -19.666  1.00  0.00           H
ATOM   1705  HD1 LYS A 262     -22.064  64.203 -21.849  1.00  0.00           H
ATOM   1706  HD2 LYS A 262     -22.843  65.686 -21.052  1.00  0.00           H
ATOM   1707  HE1 LYS A 262     -24.688  64.343 -20.222  1.00  0.00           H
ATOM   1708  HE2 LYS A 262     -24.093  62.909 -21.124  1.00  0.00           H
ATOM   1709  HZ1 LYS A 262     -25.905  64.498 -22.256  1.00  0.00           H
ATOM   1710  HZ2 LYS A 262     -24.742  64.089 -23.269  1.00  0.00           H
ATOM   1711  HZ3 LYS A 262     -24.591  65.517 -22.371  1.00  0.00           H
ATOM   1712  N   ALA A 263     -23.117  66.569 -15.593  1.00  0.00           N
ATOM   1713  CA  ALA A 263     -23.914  66.748 -14.447  1.00  0.00           C
ATOM   1714  C   ALA A 263     -24.467  68.224 -14.350  1.00  0.00           C
ATOM   1715  O   ALA A 263     -25.283  68.598 -13.507  1.00  0.00           O
ATOM   1716  CB  ALA A 263     -23.192  66.349 -13.092  1.00  0.00           C
ATOM   1717  HN  ALA A 263     -22.175  66.842 -15.413  1.00  0.00           H
ATOM   1718  HA  ALA A 263     -24.816  66.165 -14.559  1.00  0.00           H
ATOM   1719  HB1 ALA A 263     -22.342  67.008 -12.813  1.00  0.00           H
ATOM   1720  HB2 ALA A 263     -22.744  65.344 -13.248  1.00  0.00           H
ATOM   1721  HB3 ALA A 263     -23.917  66.263 -12.255  1.00  0.00           H
ATOM   1722  N   ASP A 264     -23.886  69.022 -15.227  1.00  0.00           N
ATOM   1723  CA  ASP A 264     -24.195  70.412 -15.333  1.00  0.00           C
ATOM   1724  C   ASP A 264     -23.273  71.275 -14.540  1.00  0.00           C
ATOM   1725  O   ASP A 264     -23.615  72.370 -14.053  1.00  0.00           O
ATOM   1726  CB  ASP A 264     -25.675  70.821 -15.390  1.00  0.00           C
ATOM   1727  CG  ASP A 264     -26.542  69.902 -16.264  1.00  0.00           C
ATOM   1728  OD1 ASP A 264     -26.120  69.562 -17.362  1.00  0.00           O
ATOM   1729  OD2 ASP A 264     -27.737  69.622 -15.969  1.00  0.00           O
ATOM   1730  HN  ASP A 264     -23.323  68.532 -15.888  1.00  0.00           H
ATOM   1731  HA  ASP A 264     -23.814  70.529 -16.336  1.00  0.00           H
ATOM   1732  HB1 ASP A 264     -25.721  71.840 -15.831  1.00  0.00           H
ATOM   1733  HB2 ASP A 264     -26.191  70.818 -14.405  1.00  0.00           H
ATOM   1734  N   GLU A 265     -22.044  70.741 -14.365  1.00  0.00           N
ATOM   1735  CA  GLU A 265     -20.875  71.356 -13.655  1.00  0.00           C
ATOM   1736  C   GLU A 265     -21.003  71.444 -12.121  1.00  0.00           C
ATOM   1737  O   GLU A 265     -20.462  72.337 -11.453  1.00  0.00           O
ATOM   1738  CB  GLU A 265     -20.527  72.809 -14.225  1.00  0.00           C
ATOM   1739  CG  GLU A 265     -19.495  72.606 -15.368  1.00  0.00           C
ATOM   1740  CD  GLU A 265     -19.134  73.983 -15.823  1.00  0.00           C
ATOM   1741  OE1 GLU A 265     -17.959  74.349 -16.141  1.00  0.00           O
ATOM   1742  OE2 GLU A 265     -20.041  74.802 -15.794  1.00  0.00           O
ATOM   1743  HN  GLU A 265     -21.854  69.832 -14.730  1.00  0.00           H
ATOM   1744  HA  GLU A 265     -20.001  70.794 -13.945  1.00  0.00           H
ATOM   1745  HB1 GLU A 265     -19.955  73.362 -13.449  1.00  0.00           H
ATOM   1746  HB2 GLU A 265     -21.417  73.445 -14.416  1.00  0.00           H
ATOM   1747  HG1 GLU A 265     -20.128  72.120 -16.141  1.00  0.00           H
ATOM   1748  HG2 GLU A 265     -18.655  71.938 -15.079  1.00  0.00           H
ATOM   1749  N   LYS A 266     -21.843  70.595 -11.565  1.00  0.00           N
ATOM   1750  CA  LYS A 266     -22.251  70.536 -10.185  1.00  0.00           C
ATOM   1751  C   LYS A 266     -22.517  69.109  -9.783  1.00  0.00           C
ATOM   1752  O   LYS A 266     -23.080  68.324 -10.542  1.00  0.00           O
ATOM   1753  CB  LYS A 266     -23.569  71.364  -9.861  1.00  0.00           C
ATOM   1754  CG  LYS A 266     -24.792  71.134 -10.811  1.00  0.00           C
ATOM   1755  CD  LYS A 266     -26.170  71.640 -10.326  1.00  0.00           C
ATOM   1756  CE  LYS A 266     -27.354  71.439 -11.255  1.00  0.00           C
ATOM   1757  NZ  LYS A 266     -27.892  70.046 -11.191  1.00  0.00           N
ATOM   1758  HN  LYS A 266     -22.103  69.840 -12.162  1.00  0.00           H
ATOM   1759  HA  LYS A 266     -21.538  70.962  -9.495  1.00  0.00           H
ATOM   1760  HB1 LYS A 266     -23.156  72.378 -10.052  1.00  0.00           H
ATOM   1761  HB2 LYS A 266     -23.858  71.235  -8.796  1.00  0.00           H
ATOM   1762  HG1 LYS A 266     -24.847  70.031 -10.932  1.00  0.00           H
ATOM   1763  HG2 LYS A 266     -24.395  71.414 -11.810  1.00  0.00           H
ATOM   1764  HD1 LYS A 266     -26.041  72.742 -10.262  1.00  0.00           H
ATOM   1765  HD2 LYS A 266     -26.430  71.282  -9.306  1.00  0.00           H
ATOM   1766  HE1 LYS A 266     -26.977  71.502 -12.299  1.00  0.00           H
ATOM   1767  HE2 LYS A 266     -28.153  72.205 -11.152  1.00  0.00           H
ATOM   1768  HZ1 LYS A 266     -27.181  69.445 -10.726  1.00  0.00           H
ATOM   1769  HZ2 LYS A 266     -28.029  69.579 -12.111  1.00  0.00           H
ATOM   1770  HZ3 LYS A 266     -28.739  70.073 -10.589  1.00  0.00           H
ATOM   1771  N   LEU A 267     -22.074  68.663  -8.517  1.00  0.00           N
ATOM   1772  CA  LEU A 267     -22.173  67.347  -7.972  1.00  0.00           C
ATOM   1773  C   LEU A 267     -23.645  66.821  -8.009  1.00  0.00           C
ATOM   1774  O   LEU A 267     -24.582  67.580  -7.693  1.00  0.00           O
ATOM   1775  CB  LEU A 267     -21.739  67.361  -6.509  1.00  0.00           C
ATOM   1776  CG  LEU A 267     -21.625  65.901  -5.810  1.00  0.00           C
ATOM   1777  CD1 LEU A 267     -20.844  64.911  -6.668  1.00  0.00           C
ATOM   1778  CD2 LEU A 267     -20.967  66.069  -4.508  1.00  0.00           C
ATOM   1779  HN  LEU A 267     -21.586  69.306  -7.932  1.00  0.00           H
ATOM   1780  HA  LEU A 267     -21.550  66.722  -8.595  1.00  0.00           H
ATOM   1781  HB1 LEU A 267     -22.377  68.015  -5.878  1.00  0.00           H
ATOM   1782  HB2 LEU A 267     -20.699  67.753  -6.515  1.00  0.00           H
ATOM   1783  HG  LEU A 267     -22.671  65.570  -5.635  1.00  0.00           H
ATOM   1784 1HD1 LEU A 267     -21.078  63.945  -6.170  1.00  0.00           H
ATOM   1785 2HD1 LEU A 267     -19.793  65.270  -6.703  1.00  0.00           H
ATOM   1786 3HD1 LEU A 267     -21.261  64.803  -7.692  1.00  0.00           H
ATOM   1787 1HD2 LEU A 267     -21.417  66.765  -3.768  1.00  0.00           H
ATOM   1788 2HD2 LEU A 267     -19.890  66.303  -4.646  1.00  0.00           H
ATOM   1789 3HD2 LEU A 267     -20.839  65.091  -3.996  1.00  0.00           H
ATOM   1790  N   GLU A 268     -23.846  65.544  -8.381  1.00  0.00           N
ATOM   1791  CA  GLU A 268     -25.164  64.934  -8.026  1.00  0.00           C
ATOM   1792  C   GLU A 268     -25.279  64.530  -6.564  1.00  0.00           C
ATOM   1793  O   GLU A 268     -24.599  63.645  -6.090  1.00  0.00           O
ATOM   1794  CB  GLU A 268     -25.427  63.723  -8.977  1.00  0.00           C
ATOM   1795  CG  GLU A 268     -26.851  63.124  -8.753  1.00  0.00           C
ATOM   1796  CD  GLU A 268     -28.020  63.960  -9.325  1.00  0.00           C
ATOM   1797  OE1 GLU A 268     -28.071  64.222 -10.586  1.00  0.00           O
ATOM   1798  OE2 GLU A 268     -28.860  64.455  -8.568  1.00  0.00           O
ATOM   1799  HN  GLU A 268     -23.117  64.926  -8.662  1.00  0.00           H
ATOM   1800  HA  GLU A 268     -25.984  65.608  -8.228  1.00  0.00           H
ATOM   1801  HB1 GLU A 268     -24.744  62.853  -8.873  1.00  0.00           H
ATOM   1802  HB2 GLU A 268     -25.286  64.075 -10.021  1.00  0.00           H
ATOM   1803  HG1 GLU A 268     -26.973  62.968  -7.660  1.00  0.00           H
ATOM   1804  HG2 GLU A 268     -26.955  62.112  -9.200  1.00  0.00           H
ATOM   1805  N   LEU A 269     -26.201  65.173  -5.794  1.00  0.00           N
ATOM   1806  CA  LEU A 269     -26.504  64.917  -4.417  1.00  0.00           C
ATOM   1807  C   LEU A 269     -27.921  64.503  -4.286  1.00  0.00           C
ATOM   1808  O   LEU A 269     -28.505  64.634  -3.204  1.00  0.00           O
ATOM   1809  CB  LEU A 269     -26.303  66.154  -3.524  1.00  0.00           C
ATOM   1810  CG  LEU A 269     -24.828  66.652  -3.325  1.00  0.00           C
ATOM   1811  CD1 LEU A 269     -24.750  67.922  -2.528  1.00  0.00           C
ATOM   1812  CD2 LEU A 269     -24.117  65.585  -2.583  1.00  0.00           C
ATOM   1813  HN  LEU A 269     -26.735  65.921  -6.181  1.00  0.00           H
ATOM   1814  HA  LEU A 269     -25.985  64.050  -4.036  1.00  0.00           H
ATOM   1815  HB1 LEU A 269     -26.603  65.951  -2.473  1.00  0.00           H
ATOM   1816  HB2 LEU A 269     -26.918  67.011  -3.874  1.00  0.00           H
ATOM   1817  HG  LEU A 269     -24.425  66.773  -4.353  1.00  0.00           H
ATOM   1818 1HD1 LEU A 269     -25.324  67.727  -1.596  1.00  0.00           H
ATOM   1819 2HD1 LEU A 269     -25.162  68.806  -3.060  1.00  0.00           H
ATOM   1820 3HD1 LEU A 269     -23.704  68.087  -2.192  1.00  0.00           H
ATOM   1821 1HD2 LEU A 269     -23.055  65.891  -2.460  1.00  0.00           H
ATOM   1822 2HD2 LEU A 269     -24.105  64.625  -3.142  1.00  0.00           H
ATOM   1823 3HD2 LEU A 269     -24.415  65.494  -1.516  1.00  0.00           H
ATOM   1824  N   GLY A 270     -28.639  64.043  -5.429  1.00  0.00           N
ATOM   1825  CA  GLY A 270     -29.993  63.565  -5.540  1.00  0.00           C
ATOM   1826  C   GLY A 270     -31.106  64.424  -4.931  1.00  0.00           C
ATOM   1827  O   GLY A 270     -31.971  63.942  -4.233  1.00  0.00           O
ATOM   1828  HN  GLY A 270     -28.087  64.015  -6.258  1.00  0.00           H
ATOM   1829  HA1 GLY A 270     -29.901  62.675  -4.935  1.00  0.00           H
ATOM   1830  HA2 GLY A 270     -30.169  63.407  -6.594  1.00  0.00           H
ATOM   1831  N   ASP A 271     -30.971  65.803  -5.147  1.00  0.00           N
ATOM   1832  CA  ASP A 271     -31.922  66.786  -4.881  1.00  0.00           C
ATOM   1833  C   ASP A 271     -33.147  66.556  -5.813  1.00  0.00           C
ATOM   1834  O   ASP A 271     -33.006  65.984  -6.913  1.00  0.00           O
ATOM   1835  CB  ASP A 271     -31.324  68.201  -5.090  1.00  0.00           C
ATOM   1836  CG  ASP A 271     -32.240  69.271  -4.549  1.00  0.00           C
ATOM   1837  OD1 ASP A 271     -32.857  69.200  -3.454  1.00  0.00           O
ATOM   1838  OD2 ASP A 271     -32.498  70.239  -5.321  1.00  0.00           O
ATOM   1839  HN  ASP A 271     -30.150  66.130  -5.607  1.00  0.00           H
ATOM   1840  HA  ASP A 271     -32.278  66.751  -3.862  1.00  0.00           H
ATOM   1841  HB1 ASP A 271     -31.122  68.366  -6.170  1.00  0.00           H
ATOM   1842  HB2 ASP A 271     -30.373  68.227  -4.517  1.00  0.00           H
ATOM   1843  N   THR A 272     -34.313  67.157  -5.413  1.00  0.00           N
ATOM   1844  CA  THR A 272     -35.608  67.068  -6.168  1.00  0.00           C
ATOM   1845  C   THR A 272     -35.631  67.942  -7.424  1.00  0.00           C
ATOM   1846  O   THR A 272     -35.581  69.159  -7.365  1.00  0.00           O
ATOM   1847  CB  THR A 272     -36.856  67.407  -5.409  1.00  0.00           C
ATOM   1848  CG2 THR A 272     -38.135  67.074  -6.249  1.00  0.00           C
ATOM   1849  OG1 THR A 272     -36.877  66.735  -4.185  1.00  0.00           O
ATOM   1850  HN  THR A 272     -34.082  67.796  -4.683  1.00  0.00           H
ATOM   1851  HA  THR A 272     -35.717  66.065  -6.553  1.00  0.00           H
ATOM   1852  HB  THR A 272     -36.884  68.476  -5.110  1.00  0.00           H
ATOM   1853  HG1 THR A 272     -36.500  67.259  -3.474  1.00  0.00           H
ATOM   1854 1HG2 THR A 272     -38.021  66.043  -6.648  1.00  0.00           H
ATOM   1855 2HG2 THR A 272     -38.403  67.736  -7.100  1.00  0.00           H
ATOM   1856 3HG2 THR A 272     -39.013  67.225  -5.586  1.00  0.00           H
ATOM   1857  N   VAL A 273     -35.741  67.317  -8.620  1.00  0.00           N
ATOM   1858  CA  VAL A 273     -35.515  67.880  -9.963  1.00  0.00           C
ATOM   1859  C   VAL A 273     -36.302  69.103 -10.326  1.00  0.00           C
ATOM   1860  O   VAL A 273     -37.486  69.223 -10.096  1.00  0.00           O
ATOM   1861  CB  VAL A 273     -35.584  66.748 -11.003  1.00  0.00           C
ATOM   1862  CG1 VAL A 273     -35.565  67.337 -12.458  1.00  0.00           C
ATOM   1863  CG2 VAL A 273     -34.281  65.956 -10.787  1.00  0.00           C
ATOM   1864  HN  VAL A 273     -35.985  66.350  -8.619  1.00  0.00           H
ATOM   1865  HA  VAL A 273     -34.476  68.164 -10.046  1.00  0.00           H
ATOM   1866  HB  VAL A 273     -36.472  66.085 -10.934  1.00  0.00           H
ATOM   1867 1HG1 VAL A 273     -36.533  67.857 -12.626  1.00  0.00           H
ATOM   1868 2HG1 VAL A 273     -35.472  66.464 -13.139  1.00  0.00           H
ATOM   1869 3HG1 VAL A 273     -34.717  68.033 -12.630  1.00  0.00           H
ATOM   1870 1HG2 VAL A 273     -34.311  65.091 -11.484  1.00  0.00           H
ATOM   1871 2HG2 VAL A 273     -34.267  65.536  -9.758  1.00  0.00           H
ATOM   1872 3HG2 VAL A 273     -33.359  66.545 -10.977  1.00  0.00           H
ATOM   1873  N   VAL A 274     -35.658  70.179 -10.868  1.00  0.00           N
ATOM   1874  CA  VAL A 274     -36.421  71.286 -11.383  1.00  0.00           C
ATOM   1875  C   VAL A 274     -37.423  71.055 -12.601  1.00  0.00           C
ATOM   1876  O   VAL A 274     -38.545  71.606 -12.628  1.00  0.00           O
ATOM   1877  CB  VAL A 274     -35.497  72.392 -11.947  1.00  0.00           C
ATOM   1878  CG1 VAL A 274     -36.256  73.503 -12.649  1.00  0.00           C
ATOM   1879  CG2 VAL A 274     -34.785  72.886 -10.675  1.00  0.00           C
ATOM   1880  HN  VAL A 274     -34.668  70.128 -10.966  1.00  0.00           H
ATOM   1881  HA  VAL A 274     -37.145  71.618 -10.654  1.00  0.00           H
ATOM   1882  HB  VAL A 274     -34.790  71.975 -12.697  1.00  0.00           H
ATOM   1883 1HG1 VAL A 274     -36.638  73.226 -13.655  1.00  0.00           H
ATOM   1884 2HG1 VAL A 274     -35.593  74.360 -12.892  1.00  0.00           H
ATOM   1885 3HG1 VAL A 274     -37.022  73.869 -11.931  1.00  0.00           H
ATOM   1886 1HG2 VAL A 274     -35.374  72.868  -9.734  1.00  0.00           H
ATOM   1887 2HG2 VAL A 274     -34.381  73.909 -10.837  1.00  0.00           H
ATOM   1888 3HG2 VAL A 274     -33.887  72.273 -10.446  1.00  0.00           H
ATOM   1889  N   LEU A 275     -36.949  70.232 -13.581  1.00  0.00           N
ATOM   1890  CA  LEU A 275     -37.804  70.073 -14.815  1.00  0.00           C
ATOM   1891  C   LEU A 275     -37.458  68.728 -15.374  1.00  0.00           C
ATOM   1892  O   LEU A 275     -36.298  68.377 -15.479  1.00  0.00           O
ATOM   1893  CB  LEU A 275     -37.454  71.172 -15.867  1.00  0.00           C
ATOM   1894  CG  LEU A 275     -38.261  71.267 -17.186  1.00  0.00           C
ATOM   1895  CD1 LEU A 275     -39.846  71.474 -17.042  1.00  0.00           C
ATOM   1896  CD2 LEU A 275     -37.563  72.288 -18.212  1.00  0.00           C
ATOM   1897  HN  LEU A 275     -36.066  69.770 -13.608  1.00  0.00           H
ATOM   1898  HA  LEU A 275     -38.833  70.183 -14.507  1.00  0.00           H
ATOM   1899  HB1 LEU A 275     -36.355  71.088 -16.003  1.00  0.00           H
ATOM   1900  HB2 LEU A 275     -37.618  72.186 -15.445  1.00  0.00           H
ATOM   1901  HG  LEU A 275     -38.160  70.286 -17.698  1.00  0.00           H
ATOM   1902 1HD1 LEU A 275     -39.971  72.495 -16.622  1.00  0.00           H
ATOM   1903 2HD1 LEU A 275     -40.192  70.787 -16.240  1.00  0.00           H
ATOM   1904 3HD1 LEU A 275     -40.205  71.339 -18.084  1.00  0.00           H
ATOM   1905 1HD2 LEU A 275     -37.674  73.334 -17.854  1.00  0.00           H
ATOM   1906 2HD2 LEU A 275     -38.048  72.244 -19.211  1.00  0.00           H
ATOM   1907 3HD2 LEU A 275     -36.491  72.066 -18.402  1.00  0.00           H
ATOM   1908  N   GLY A 276     -38.458  67.909 -15.904  1.00  0.00           N
ATOM   1909  CA  GLY A 276     -38.204  66.714 -16.739  1.00  0.00           C
ATOM   1910  C   GLY A 276     -37.273  66.869 -17.892  1.00  0.00           C
ATOM   1911  O   GLY A 276     -37.269  67.924 -18.603  1.00  0.00           O
ATOM   1912  HN  GLY A 276     -39.382  68.271 -15.812  1.00  0.00           H
ATOM   1913  HA1 GLY A 276     -39.118  66.436 -17.244  1.00  0.00           H
ATOM   1914  HA2 GLY A 276     -37.745  65.972 -16.103  1.00  0.00           H
ATOM   1915  N   SER A 277     -36.418  65.809 -18.144  1.00  0.00           N
ATOM   1916  CA  SER A 277     -35.379  65.618 -19.138  1.00  0.00           C
ATOM   1917  C   SER A 277     -34.001  65.844 -18.604  1.00  0.00           C
ATOM   1918  O   SER A 277     -33.127  66.595 -19.191  1.00  0.00           O
ATOM   1919  CB  SER A 277     -35.699  66.093 -20.604  1.00  0.00           C
ATOM   1920  OG  SER A 277     -34.646  65.865 -21.492  1.00  0.00           O
ATOM   1921  HN  SER A 277     -36.454  64.988 -17.580  1.00  0.00           H
ATOM   1922  HA  SER A 277     -35.362  64.545 -19.264  1.00  0.00           H
ATOM   1923  HB1 SER A 277     -35.898  67.184 -20.661  1.00  0.00           H
ATOM   1924  HB2 SER A 277     -36.554  65.459 -20.924  1.00  0.00           H
ATOM   1925  HG1 SER A 277     -33.868  66.343 -21.195  1.00  0.00           H
ATOM   1926  N   GLN A 278     -33.626  65.113 -17.447  1.00  0.00           N
ATOM   1927  CA  GLN A 278     -32.294  64.859 -16.958  1.00  0.00           C
ATOM   1928  C   GLN A 278     -31.599  63.789 -17.795  1.00  0.00           C
ATOM   1929  O   GLN A 278     -32.262  62.969 -18.419  1.00  0.00           O
ATOM   1930  CB  GLN A 278     -32.278  64.532 -15.440  1.00  0.00           C
ATOM   1931  CG  GLN A 278     -32.913  65.537 -14.483  1.00  0.00           C
ATOM   1932  CD  GLN A 278     -32.239  66.932 -14.585  1.00  0.00           C
ATOM   1933  NE2 GLN A 278     -31.277  67.178 -13.704  1.00  0.00           N
ATOM   1934  OE1 GLN A 278     -32.564  67.696 -15.500  1.00  0.00           O
ATOM   1935  HN  GLN A 278     -34.442  64.747 -17.008  1.00  0.00           H
ATOM   1936  HA  GLN A 278     -31.842  65.801 -17.232  1.00  0.00           H
ATOM   1937  HB1 GLN A 278     -31.198  64.484 -15.189  1.00  0.00           H
ATOM   1938  HB2 GLN A 278     -32.706  63.519 -15.284  1.00  0.00           H
ATOM   1939  HG1 GLN A 278     -32.972  65.187 -13.431  1.00  0.00           H
ATOM   1940  HG2 GLN A 278     -33.949  65.833 -14.753  1.00  0.00           H
ATOM   1941 1HE2 GLN A 278     -30.796  68.055 -13.685  1.00  0.00           H
ATOM   1942 2HE2 GLN A 278     -31.147  66.576 -12.917  1.00  0.00           H
ATOM   1943  N   ASN A 279     -30.264  63.833 -17.738  1.00  0.00           N
ATOM   1944  CA  ASN A 279     -29.429  62.775 -18.244  1.00  0.00           C
ATOM   1945  C   ASN A 279     -29.298  61.720 -17.221  1.00  0.00           C
ATOM   1946  O   ASN A 279     -28.992  61.930 -16.051  1.00  0.00           O
ATOM   1947  CB  ASN A 279     -28.071  63.328 -18.833  1.00  0.00           C
ATOM   1948  CG  ASN A 279     -27.244  62.240 -19.516  1.00  0.00           C
ATOM   1949  ND2 ASN A 279     -27.532  61.807 -20.796  1.00  0.00           N
ATOM   1950  OD1 ASN A 279     -26.353  61.707 -18.895  1.00  0.00           O
ATOM   1951  HN  ASN A 279     -29.793  64.565 -17.250  1.00  0.00           H
ATOM   1952  HA  ASN A 279     -29.962  62.306 -19.057  1.00  0.00           H
ATOM   1953  HB1 ASN A 279     -27.486  63.598 -17.928  1.00  0.00           H
ATOM   1954  HB2 ASN A 279     -28.284  64.185 -19.508  1.00  0.00           H
ATOM   1955 1HD2 ASN A 279     -26.942  61.059 -21.100  1.00  0.00           H
ATOM   1956 2HD2 ASN A 279     -28.096  62.361 -21.408  1.00  0.00           H
ATOM   1957  N   LYS A 280     -29.692  60.488 -17.602  1.00  0.00           N
ATOM   1958  CA  LYS A 280     -30.003  59.383 -16.731  1.00  0.00           C
ATOM   1959  C   LYS A 280     -28.882  58.293 -16.663  1.00  0.00           C
ATOM   1960  O   LYS A 280     -28.929  57.343 -15.888  1.00  0.00           O
ATOM   1961  CB  LYS A 280     -31.377  58.779 -17.133  1.00  0.00           C
ATOM   1962  CG  LYS A 280     -32.672  59.582 -16.964  1.00  0.00           C
ATOM   1963  CD  LYS A 280     -32.992  59.815 -15.504  1.00  0.00           C
ATOM   1964  CE  LYS A 280     -34.023  60.844 -15.340  1.00  0.00           C
ATOM   1965  NZ  LYS A 280     -34.284  61.032 -13.902  1.00  0.00           N
ATOM   1966  HN  LYS A 280     -29.999  60.537 -18.550  1.00  0.00           H
ATOM   1967  HA  LYS A 280     -30.061  59.725 -15.709  1.00  0.00           H
ATOM   1968  HB1 LYS A 280     -31.518  57.844 -16.550  1.00  0.00           H
ATOM   1969  HB2 LYS A 280     -31.242  58.497 -18.199  1.00  0.00           H
ATOM   1970  HG1 LYS A 280     -33.440  58.996 -17.512  1.00  0.00           H
ATOM   1971  HG2 LYS A 280     -32.580  60.582 -17.438  1.00  0.00           H
ATOM   1972  HD1 LYS A 280     -31.988  60.141 -15.157  1.00  0.00           H
ATOM   1973  HD2 LYS A 280     -33.239  58.892 -14.938  1.00  0.00           H
ATOM   1974  HE1 LYS A 280     -34.976  60.483 -15.780  1.00  0.00           H
ATOM   1975  HE2 LYS A 280     -33.729  61.864 -15.668  1.00  0.00           H
ATOM   1976  HZ1 LYS A 280     -34.212  60.149 -13.355  1.00  0.00           H
ATOM   1977  HZ2 LYS A 280     -35.058  61.638 -13.565  1.00  0.00           H
ATOM   1978  HZ3 LYS A 280     -33.438  61.515 -13.538  1.00  0.00           H
ATOM   1979  N   ALA A 281     -27.709  58.496 -17.238  1.00  0.00           N
ATOM   1980  CA  ALA A 281     -26.685  57.475 -17.350  1.00  0.00           C
ATOM   1981  C   ALA A 281     -26.018  57.188 -16.017  1.00  0.00           C
ATOM   1982  O   ALA A 281     -25.630  56.055 -15.768  1.00  0.00           O
ATOM   1983  CB  ALA A 281     -25.571  57.927 -18.241  1.00  0.00           C
ATOM   1984  HN  ALA A 281     -27.568  59.403 -17.628  1.00  0.00           H
ATOM   1985  HA  ALA A 281     -27.156  56.619 -17.811  1.00  0.00           H
ATOM   1986  HB1 ALA A 281     -25.139  58.894 -17.903  1.00  0.00           H
ATOM   1987  HB2 ALA A 281     -25.979  58.162 -19.248  1.00  0.00           H
ATOM   1988  HB3 ALA A 281     -24.819  57.117 -18.353  1.00  0.00           H
ATOM   1989  N   CYS A 282     -25.886  58.256 -15.178  1.00  0.00           N
ATOM   1990  CA  CYS A 282     -25.529  58.349 -13.751  1.00  0.00           C
ATOM   1991  C   CYS A 282     -26.441  57.533 -12.931  1.00  0.00           C
ATOM   1992  O   CYS A 282     -26.040  56.615 -12.194  1.00  0.00           O
ATOM   1993  CB  CYS A 282     -25.300  59.819 -13.278  1.00  0.00           C
ATOM   1994  SG  CYS A 282     -24.944  59.962 -11.435  1.00  0.00           S
ATOM   1995  HN  CYS A 282     -26.003  59.131 -15.643  1.00  0.00           H
ATOM   1996  HA  CYS A 282     -24.558  57.876 -13.783  1.00  0.00           H
ATOM   1997  HB1 CYS A 282     -26.187  60.451 -13.499  1.00  0.00           H
ATOM   1998  HB2 CYS A 282     -24.392  60.116 -13.843  1.00  0.00           H
ATOM   1999  N   THR A 283     -27.749  57.632 -13.220  1.00  0.00           N
ATOM   2000  CA  THR A 283     -28.796  56.705 -12.743  1.00  0.00           C
ATOM   2001  C   THR A 283     -28.681  55.230 -13.261  1.00  0.00           C
ATOM   2002  O   THR A 283     -28.796  54.276 -12.459  1.00  0.00           O
ATOM   2003  CB  THR A 283     -30.254  57.214 -12.912  1.00  0.00           C
ATOM   2004  CG2 THR A 283     -31.274  56.169 -12.468  1.00  0.00           C
ATOM   2005  OG1 THR A 283     -30.396  58.369 -12.170  1.00  0.00           O
ATOM   2006  HN  THR A 283     -28.082  58.212 -13.959  1.00  0.00           H
ATOM   2007  HA  THR A 283     -28.572  56.642 -11.688  1.00  0.00           H
ATOM   2008  HB  THR A 283     -30.318  57.513 -13.979  1.00  0.00           H
ATOM   2009  HG1 THR A 283     -29.892  59.050 -12.622  1.00  0.00           H
ATOM   2010 1HG2 THR A 283     -31.162  55.865 -11.405  1.00  0.00           H
ATOM   2011 2HG2 THR A 283     -31.344  55.281 -13.131  1.00  0.00           H
ATOM   2012 3HG2 THR A 283     -32.268  56.644 -12.328  1.00  0.00           H
ATOM   2013  N   VAL A 284     -28.343  54.988 -14.511  1.00  0.00           N
ATOM   2014  CA  VAL A 284     -28.069  53.613 -14.926  1.00  0.00           C
ATOM   2015  C   VAL A 284     -26.855  52.928 -14.340  1.00  0.00           C
ATOM   2016  O   VAL A 284     -27.025  51.783 -13.936  1.00  0.00           O
ATOM   2017  CB  VAL A 284     -28.026  53.551 -16.513  1.00  0.00           C
ATOM   2018  CG1 VAL A 284     -27.509  52.200 -17.028  1.00  0.00           C
ATOM   2019  CG2 VAL A 284     -29.354  53.782 -17.167  1.00  0.00           C
ATOM   2020  HN  VAL A 284     -28.307  55.740 -15.164  1.00  0.00           H
ATOM   2021  HA  VAL A 284     -28.904  53.008 -14.606  1.00  0.00           H
ATOM   2022  HB  VAL A 284     -27.222  54.277 -16.762  1.00  0.00           H
ATOM   2023 1HG1 VAL A 284     -27.571  52.251 -18.136  1.00  0.00           H
ATOM   2024 2HG1 VAL A 284     -28.199  51.404 -16.674  1.00  0.00           H
ATOM   2025 3HG1 VAL A 284     -26.499  51.947 -16.641  1.00  0.00           H
ATOM   2026 1HG2 VAL A 284     -29.232  53.738 -18.270  1.00  0.00           H
ATOM   2027 2HG2 VAL A 284     -29.683  54.795 -16.850  1.00  0.00           H
ATOM   2028 3HG2 VAL A 284     -30.021  52.955 -16.843  1.00  0.00           H
ATOM   2029  N   LEU A 285     -25.760  53.639 -14.179  1.00  0.00           N
ATOM   2030  CA  LEU A 285     -24.587  53.271 -13.401  1.00  0.00           C
ATOM   2031  C   LEU A 285     -24.869  52.903 -11.900  1.00  0.00           C
ATOM   2032  O   LEU A 285     -24.552  51.823 -11.360  1.00  0.00           O
ATOM   2033  CB  LEU A 285     -23.746  54.581 -13.432  1.00  0.00           C
ATOM   2034  CG  LEU A 285     -22.252  54.389 -12.990  1.00  0.00           C
ATOM   2035  CD1 LEU A 285     -21.458  53.214 -13.742  1.00  0.00           C
ATOM   2036  CD2 LEU A 285     -21.518  55.695 -13.320  1.00  0.00           C
ATOM   2037  HN  LEU A 285     -25.733  54.583 -14.500  1.00  0.00           H
ATOM   2038  HA  LEU A 285     -24.061  52.456 -13.876  1.00  0.00           H
ATOM   2039  HB1 LEU A 285     -24.231  55.458 -12.954  1.00  0.00           H
ATOM   2040  HB2 LEU A 285     -23.752  54.895 -14.499  1.00  0.00           H
ATOM   2041  HG  LEU A 285     -22.254  54.220 -11.892  1.00  0.00           H
ATOM   2042 1HD1 LEU A 285     -21.885  52.281 -13.314  1.00  0.00           H
ATOM   2043 2HD1 LEU A 285     -20.386  53.256 -13.455  1.00  0.00           H
ATOM   2044 3HD1 LEU A 285     -21.697  53.364 -14.817  1.00  0.00           H
ATOM   2045 1HD2 LEU A 285     -22.066  56.486 -12.766  1.00  0.00           H
ATOM   2046 2HD2 LEU A 285     -21.505  55.943 -14.404  1.00  0.00           H
ATOM   2047 3HD2 LEU A 285     -20.460  55.624 -12.987  1.00  0.00           H
ATOM   2048  N   PHE A 286     -25.564  53.845 -11.180  1.00  0.00           N
ATOM   2049  CA  PHE A 286     -25.920  53.687  -9.840  1.00  0.00           C
ATOM   2050  C   PHE A 286     -26.723  52.506  -9.582  1.00  0.00           C
ATOM   2051  O   PHE A 286     -26.454  51.751  -8.628  1.00  0.00           O
ATOM   2052  CB  PHE A 286     -26.671  54.983  -9.461  1.00  0.00           C
ATOM   2053  CG  PHE A 286     -27.252  55.088  -8.103  1.00  0.00           C
ATOM   2054  CD1 PHE A 286     -26.608  55.705  -7.045  1.00  0.00           C
ATOM   2055  CD2 PHE A 286     -28.587  54.628  -7.848  1.00  0.00           C
ATOM   2056  CE1 PHE A 286     -27.256  55.904  -5.848  1.00  0.00           C
ATOM   2057  CE2 PHE A 286     -29.251  54.872  -6.622  1.00  0.00           C
ATOM   2058  CZ  PHE A 286     -28.587  55.535  -5.684  1.00  0.00           C
ATOM   2059  HN  PHE A 286     -25.827  54.675 -11.664  1.00  0.00           H
ATOM   2060  HA  PHE A 286     -25.035  53.536  -9.240  1.00  0.00           H
ATOM   2061  HB1 PHE A 286     -27.536  55.092 -10.151  1.00  0.00           H
ATOM   2062  HB2 PHE A 286     -25.987  55.840  -9.643  1.00  0.00           H
ATOM   2063  HD1 PHE A 286     -25.621  56.111  -7.207  1.00  0.00           H
ATOM   2064  HD2 PHE A 286     -29.076  54.119  -8.665  1.00  0.00           H
ATOM   2065  HE1 PHE A 286     -26.667  56.488  -5.154  1.00  0.00           H
ATOM   2066  HE2 PHE A 286     -30.273  54.567  -6.454  1.00  0.00           H
ATOM   2067  HZ  PHE A 286     -29.123  55.792  -4.783  1.00  0.00           H
ATOM   2068  N   MET A 287     -27.673  52.252 -10.452  1.00  0.00           N
ATOM   2069  CA  MET A 287     -28.492  51.039 -10.450  1.00  0.00           C
ATOM   2070  C   MET A 287     -27.752  49.698 -10.682  1.00  0.00           C
ATOM   2071  O   MET A 287     -28.019  48.721 -10.022  1.00  0.00           O
ATOM   2072  CB  MET A 287     -29.770  51.238 -11.335  1.00  0.00           C
ATOM   2073  CG  MET A 287     -30.677  52.384 -10.846  1.00  0.00           C
ATOM   2074  SD  MET A 287     -31.511  52.301  -9.225  1.00  0.00           S
ATOM   2075  CE  MET A 287     -32.118  54.011  -9.106  1.00  0.00           C
ATOM   2076  HN  MET A 287     -27.868  52.914 -11.172  1.00  0.00           H
ATOM   2077  HA  MET A 287     -28.874  50.937  -9.445  1.00  0.00           H
ATOM   2078  HB1 MET A 287     -30.452  50.378 -11.158  1.00  0.00           H
ATOM   2079  HB2 MET A 287     -29.466  51.322 -12.400  1.00  0.00           H
ATOM   2080  HG1 MET A 287     -31.582  52.484 -11.484  1.00  0.00           H
ATOM   2081  HG2 MET A 287     -30.007  53.267 -10.916  1.00  0.00           H
ATOM   2082  HE1 MET A 287     -31.320  54.760  -8.915  1.00  0.00           H
ATOM   2083  HE2 MET A 287     -32.624  54.135  -8.125  1.00  0.00           H
ATOM   2084  HE3 MET A 287     -32.672  54.277 -10.030  1.00  0.00           H
ATOM   2085  N   LEU A 288     -26.845  49.597 -11.754  1.00  0.00           N
ATOM   2086  CA  LEU A 288     -25.968  48.495 -12.023  1.00  0.00           C
ATOM   2087  C   LEU A 288     -25.045  48.156 -10.905  1.00  0.00           C
ATOM   2088  O   LEU A 288     -24.791  47.016 -10.561  1.00  0.00           O
ATOM   2089  CB  LEU A 288     -25.177  48.651 -13.313  1.00  0.00           C
ATOM   2090  CG  LEU A 288     -26.040  48.709 -14.581  1.00  0.00           C
ATOM   2091  CD1 LEU A 288     -25.097  49.106 -15.783  1.00  0.00           C
ATOM   2092  CD2 LEU A 288     -26.797  47.426 -15.150  1.00  0.00           C
ATOM   2093  HN  LEU A 288     -26.747  50.413 -12.319  1.00  0.00           H
ATOM   2094  HA  LEU A 288     -26.642  47.673 -12.209  1.00  0.00           H
ATOM   2095  HB1 LEU A 288     -24.559  47.739 -13.459  1.00  0.00           H
ATOM   2096  HB2 LEU A 288     -24.498  49.528 -13.360  1.00  0.00           H
ATOM   2097  HG  LEU A 288     -26.806  49.490 -14.386  1.00  0.00           H
ATOM   2098 1HD1 LEU A 288     -24.686  50.090 -15.469  1.00  0.00           H
ATOM   2099 2HD1 LEU A 288     -25.599  49.235 -16.766  1.00  0.00           H
ATOM   2100 3HD1 LEU A 288     -24.300  48.339 -15.885  1.00  0.00           H
ATOM   2101 1HD2 LEU A 288     -26.007  46.768 -15.572  1.00  0.00           H
ATOM   2102 2HD2 LEU A 288     -27.405  47.751 -16.022  1.00  0.00           H
ATOM   2103 3HD2 LEU A 288     -27.426  46.935 -14.377  1.00  0.00           H
ATOM   2104  N   LEU A 289     -24.443  49.150 -10.373  1.00  0.00           N
ATOM   2105  CA  LEU A 289     -23.721  48.889  -9.134  1.00  0.00           C
ATOM   2106  C   LEU A 289     -24.601  48.381  -7.871  1.00  0.00           C
ATOM   2107  O   LEU A 289     -24.112  47.482  -7.149  1.00  0.00           O
ATOM   2108  CB  LEU A 289     -22.846  50.110  -8.795  1.00  0.00           C
ATOM   2109  CG  LEU A 289     -21.694  50.415  -9.712  1.00  0.00           C
ATOM   2110  CD1 LEU A 289     -20.832  51.680  -9.401  1.00  0.00           C
ATOM   2111  CD2 LEU A 289     -20.679  49.192  -9.735  1.00  0.00           C
ATOM   2112  HN  LEU A 289     -24.493  50.092 -10.693  1.00  0.00           H
ATOM   2113  HA  LEU A 289     -23.009  48.078  -9.176  1.00  0.00           H
ATOM   2114  HB1 LEU A 289     -22.520  50.099  -7.734  1.00  0.00           H
ATOM   2115  HB2 LEU A 289     -23.342  51.105  -8.784  1.00  0.00           H
ATOM   2116  HG  LEU A 289     -22.140  50.542 -10.721  1.00  0.00           H
ATOM   2117 1HD1 LEU A 289     -21.484  52.507  -9.049  1.00  0.00           H
ATOM   2118 2HD1 LEU A 289     -20.335  51.944 -10.360  1.00  0.00           H
ATOM   2119 3HD1 LEU A 289     -20.086  51.349  -8.648  1.00  0.00           H
ATOM   2120 1HD2 LEU A 289     -20.479  49.015  -8.656  1.00  0.00           H
ATOM   2121 2HD2 LEU A 289     -19.846  49.568 -10.367  1.00  0.00           H
ATOM   2122 3HD2 LEU A 289     -21.185  48.269 -10.090  1.00  0.00           H
ATOM   2123  N   TYR A 290     -25.796  49.006  -7.623  1.00  0.00           N
ATOM   2124  CA  TYR A 290     -26.666  48.484  -6.633  1.00  0.00           C
ATOM   2125  C   TYR A 290     -27.115  47.073  -6.914  1.00  0.00           C
ATOM   2126  O   TYR A 290     -27.122  46.189  -6.072  1.00  0.00           O
ATOM   2127  CB  TYR A 290     -27.946  49.445  -6.394  1.00  0.00           C
ATOM   2128  CG  TYR A 290     -29.068  48.897  -5.409  1.00  0.00           C
ATOM   2129  CD1 TYR A 290     -30.259  48.326  -5.916  1.00  0.00           C
ATOM   2130  CD2 TYR A 290     -28.945  48.972  -4.002  1.00  0.00           C
ATOM   2131  CE1 TYR A 290     -31.239  47.824  -5.012  1.00  0.00           C
ATOM   2132  CE2 TYR A 290     -29.916  48.461  -3.063  1.00  0.00           C
ATOM   2133  CZ  TYR A 290     -31.050  47.918  -3.623  1.00  0.00           C
ATOM   2134  OH  TYR A 290     -31.988  47.398  -2.718  1.00  0.00           O
ATOM   2135  HN  TYR A 290     -26.023  49.884  -8.036  1.00  0.00           H
ATOM   2136  HA  TYR A 290     -26.231  48.450  -5.646  1.00  0.00           H
ATOM   2137  HB1 TYR A 290     -28.387  49.671  -7.389  1.00  0.00           H
ATOM   2138  HB2 TYR A 290     -27.600  50.409  -5.963  1.00  0.00           H
ATOM   2139  HD1 TYR A 290     -30.338  48.248  -6.990  1.00  0.00           H
ATOM   2140  HD2 TYR A 290     -28.136  49.601  -3.660  1.00  0.00           H
ATOM   2141  HE1 TYR A 290     -32.146  47.322  -5.316  1.00  0.00           H
ATOM   2142  HE2 TYR A 290     -29.755  48.540  -1.999  1.00  0.00           H
ATOM   2143  HH  TYR A 290     -31.632  47.416  -1.827  1.00  0.00           H
ATOM   2144  N   PHE A 291     -27.451  46.837  -8.211  1.00  0.00           N
ATOM   2145  CA  PHE A 291     -27.956  45.513  -8.610  1.00  0.00           C
ATOM   2146  C   PHE A 291     -26.900  44.387  -8.448  1.00  0.00           C
ATOM   2147  O   PHE A 291     -27.203  43.254  -8.031  1.00  0.00           O
ATOM   2148  CB  PHE A 291     -28.602  45.463 -10.074  1.00  0.00           C
ATOM   2149  CG  PHE A 291     -29.109  44.201 -10.510  1.00  0.00           C
ATOM   2150  CD1 PHE A 291     -30.525  43.926 -10.353  1.00  0.00           C
ATOM   2151  CD2 PHE A 291     -28.313  43.172 -10.983  1.00  0.00           C
ATOM   2152  CE1 PHE A 291     -31.068  42.765 -10.853  1.00  0.00           C
ATOM   2153  CE2 PHE A 291     -28.954  41.951 -11.419  1.00  0.00           C
ATOM   2154  CZ  PHE A 291     -30.296  41.827 -11.469  1.00  0.00           C
ATOM   2155  HN  PHE A 291     -27.424  47.634  -8.810  1.00  0.00           H
ATOM   2156  HA  PHE A 291     -28.756  45.308  -7.914  1.00  0.00           H
ATOM   2157  HB1 PHE A 291     -27.843  45.732 -10.841  1.00  0.00           H
ATOM   2158  HB2 PHE A 291     -29.249  46.359 -10.194  1.00  0.00           H
ATOM   2159  HD1 PHE A 291     -31.109  44.688  -9.860  1.00  0.00           H
ATOM   2160  HD2 PHE A 291     -27.240  43.154 -10.860  1.00  0.00           H
ATOM   2161  HE1 PHE A 291     -32.148  42.769 -10.847  1.00  0.00           H
ATOM   2162  HE2 PHE A 291     -28.208  41.210 -11.669  1.00  0.00           H
ATOM   2163  HZ  PHE A 291     -30.732  40.876 -11.740  1.00  0.00           H
ATOM   2164  N   PHE A 292     -25.629  44.699  -8.841  1.00  0.00           N
ATOM   2165  CA  PHE A 292     -24.475  43.846  -8.510  1.00  0.00           C
ATOM   2166  C   PHE A 292     -24.322  43.618  -6.989  1.00  0.00           C
ATOM   2167  O   PHE A 292     -24.164  42.528  -6.495  1.00  0.00           O
ATOM   2168  CB  PHE A 292     -23.247  44.491  -9.318  1.00  0.00           C
ATOM   2169  CG  PHE A 292     -22.038  43.741  -8.836  1.00  0.00           C
ATOM   2170  CD1 PHE A 292     -21.799  42.377  -9.138  1.00  0.00           C
ATOM   2171  CD2 PHE A 292     -21.077  44.510  -8.184  1.00  0.00           C
ATOM   2172  CE1 PHE A 292     -20.671  41.708  -8.642  1.00  0.00           C
ATOM   2173  CE2 PHE A 292     -19.889  43.842  -7.805  1.00  0.00           C
ATOM   2174  CZ  PHE A 292     -19.695  42.447  -7.993  1.00  0.00           C
ATOM   2175  HN  PHE A 292     -25.523  45.603  -9.250  1.00  0.00           H
ATOM   2176  HA  PHE A 292     -24.623  42.828  -8.841  1.00  0.00           H
ATOM   2177  HB1 PHE A 292     -23.194  45.526  -8.918  1.00  0.00           H
ATOM   2178  HB2 PHE A 292     -23.454  44.436 -10.408  1.00  0.00           H
ATOM   2179  HD1 PHE A 292     -22.580  41.775  -9.577  1.00  0.00           H
ATOM   2180  HD2 PHE A 292     -21.244  45.541  -7.909  1.00  0.00           H
ATOM   2181  HE1 PHE A 292     -20.642  40.631  -8.727  1.00  0.00           H
ATOM   2182  HE2 PHE A 292     -19.126  44.380  -7.261  1.00  0.00           H
ATOM   2183  HZ  PHE A 292     -18.847  41.993  -7.503  1.00  0.00           H
ATOM   2184  N   THR A 293     -24.384  44.689  -6.189  1.00  0.00           N
ATOM   2185  CA  THR A 293     -24.349  44.601  -4.737  1.00  0.00           C
ATOM   2186  C   THR A 293     -25.366  43.644  -4.022  1.00  0.00           C
ATOM   2187  O   THR A 293     -25.005  42.751  -3.316  1.00  0.00           O
ATOM   2188  CB  THR A 293     -24.464  45.913  -3.985  1.00  0.00           C
ATOM   2189  CG2 THR A 293     -24.366  45.734  -2.370  1.00  0.00           C
ATOM   2190  OG1 THR A 293     -23.307  46.653  -4.265  1.00  0.00           O
ATOM   2191  HN  THR A 293     -24.534  45.575  -6.620  1.00  0.00           H
ATOM   2192  HA  THR A 293     -23.352  44.247  -4.521  1.00  0.00           H
ATOM   2193  HB  THR A 293     -25.452  46.352  -4.242  1.00  0.00           H
ATOM   2194  HG1 THR A 293     -23.483  47.100  -5.096  1.00  0.00           H
ATOM   2195 1HG2 THR A 293     -24.467  46.736  -1.900  1.00  0.00           H
ATOM   2196 2HG2 THR A 293     -23.341  45.358  -2.165  1.00  0.00           H
ATOM   2197 3HG2 THR A 293     -25.106  45.056  -1.892  1.00  0.00           H
ATOM   2198  N   MET A 294     -26.638  43.804  -4.415  1.00  0.00           N
ATOM   2199  CA  MET A 294     -27.660  42.959  -3.812  1.00  0.00           C
ATOM   2200  C   MET A 294     -27.841  41.581  -4.439  1.00  0.00           C
ATOM   2201  O   MET A 294     -28.334  40.632  -3.843  1.00  0.00           O
ATOM   2202  CB  MET A 294     -29.023  43.703  -4.049  1.00  0.00           C
ATOM   2203  CG  MET A 294     -29.018  45.098  -3.399  1.00  0.00           C
ATOM   2204  SD  MET A 294     -28.729  45.152  -1.646  1.00  0.00           S
ATOM   2205  CE  MET A 294     -30.286  44.468  -1.114  1.00  0.00           C
ATOM   2206  HN  MET A 294     -26.926  44.433  -5.133  1.00  0.00           H
ATOM   2207  HA  MET A 294     -27.518  42.809  -2.753  1.00  0.00           H
ATOM   2208  HB1 MET A 294     -29.842  43.120  -3.576  1.00  0.00           H
ATOM   2209  HB2 MET A 294     -29.227  43.900  -5.124  1.00  0.00           H
ATOM   2210  HG1 MET A 294     -30.040  45.521  -3.508  1.00  0.00           H
ATOM   2211  HG2 MET A 294     -28.315  45.776  -3.928  1.00  0.00           H
ATOM   2212  HE1 MET A 294     -31.028  45.061  -1.691  1.00  0.00           H
ATOM   2213  HE2 MET A 294     -30.420  44.623  -0.022  1.00  0.00           H
ATOM   2214  HE3 MET A 294     -30.316  43.377  -1.324  1.00  0.00           H
ATOM   2215  N   ALA A 295     -27.403  41.336  -5.705  1.00  0.00           N
ATOM   2216  CA  ALA A 295     -27.223  40.059  -6.297  1.00  0.00           C
ATOM   2217  C   ALA A 295     -26.156  39.172  -5.579  1.00  0.00           C
ATOM   2218  O   ALA A 295     -26.395  37.981  -5.588  1.00  0.00           O
ATOM   2219  CB  ALA A 295     -26.827  40.131  -7.760  1.00  0.00           C
ATOM   2220  HN  ALA A 295     -27.129  42.066  -6.326  1.00  0.00           H
ATOM   2221  HA  ALA A 295     -28.127  39.471  -6.220  1.00  0.00           H
ATOM   2222  HB1 ALA A 295     -27.579  40.813  -8.211  1.00  0.00           H
ATOM   2223  HB2 ALA A 295     -26.880  39.128  -8.234  1.00  0.00           H
ATOM   2224  HB3 ALA A 295     -25.798  40.544  -7.823  1.00  0.00           H
ATOM   2225  N   GLY A 296     -25.124  39.787  -5.038  1.00  0.00           N
ATOM   2226  CA  GLY A 296     -24.029  38.999  -4.471  1.00  0.00           C
ATOM   2227  C   GLY A 296     -24.437  38.341  -3.156  1.00  0.00           C
ATOM   2228  O   GLY A 296     -24.127  37.178  -2.914  1.00  0.00           O
ATOM   2229  HN  GLY A 296     -24.794  40.720  -4.934  1.00  0.00           H
ATOM   2230  HA1 GLY A 296     -23.242  39.712  -4.276  1.00  0.00           H
ATOM   2231  HA2 GLY A 296     -23.795  38.162  -5.111  1.00  0.00           H
ATOM   2232  N   THR A 297     -25.130  39.116  -2.312  1.00  0.00           N
ATOM   2233  CA  THR A 297     -25.746  38.634  -1.058  1.00  0.00           C
ATOM   2234  C   THR A 297     -26.773  37.569  -1.377  1.00  0.00           C
ATOM   2235  O   THR A 297     -26.767  36.516  -0.717  1.00  0.00           O
ATOM   2236  CB  THR A 297     -26.151  39.674  -0.045  1.00  0.00           C
ATOM   2237  CG2 THR A 297     -27.480  40.279  -0.446  1.00  0.00           C
ATOM   2238  OG1 THR A 297     -26.354  39.106   1.248  1.00  0.00           O
ATOM   2239  HN  THR A 297     -25.039  40.108  -2.347  1.00  0.00           H
ATOM   2240  HA  THR A 297     -24.913  38.158  -0.561  1.00  0.00           H
ATOM   2241  HB  THR A 297     -25.368  40.429   0.179  1.00  0.00           H
ATOM   2242  HG1 THR A 297     -25.499  38.867   1.611  1.00  0.00           H
ATOM   2243 1HG2 THR A 297     -27.436  40.680  -1.481  1.00  0.00           H
ATOM   2244 2HG2 THR A 297     -27.818  41.086   0.239  1.00  0.00           H
ATOM   2245 3HG2 THR A 297     -28.351  39.590  -0.436  1.00  0.00           H
ATOM   2246  N   VAL A 298     -27.669  37.783  -2.363  1.00  0.00           N
ATOM   2247  CA  VAL A 298     -28.573  36.777  -2.870  1.00  0.00           C
ATOM   2248  C   VAL A 298     -27.847  35.483  -3.385  1.00  0.00           C
ATOM   2249  O   VAL A 298     -28.233  34.373  -3.029  1.00  0.00           O
ATOM   2250  CB  VAL A 298     -29.589  37.324  -3.862  1.00  0.00           C
ATOM   2251  CG1 VAL A 298     -30.422  36.289  -4.669  1.00  0.00           C
ATOM   2252  CG2 VAL A 298     -30.586  38.188  -3.055  1.00  0.00           C
ATOM   2253  HN  VAL A 298     -27.712  38.665  -2.828  1.00  0.00           H
ATOM   2254  HA  VAL A 298     -29.126  36.390  -2.026  1.00  0.00           H
ATOM   2255  HB  VAL A 298     -29.052  37.927  -4.626  1.00  0.00           H
ATOM   2256 1HG1 VAL A 298     -30.844  36.861  -5.523  1.00  0.00           H
ATOM   2257 2HG1 VAL A 298     -31.071  35.876  -3.868  1.00  0.00           H
ATOM   2258 3HG1 VAL A 298     -29.863  35.433  -5.103  1.00  0.00           H
ATOM   2259 1HG2 VAL A 298     -31.238  37.622  -2.355  1.00  0.00           H
ATOM   2260 2HG2 VAL A 298     -31.278  38.730  -3.735  1.00  0.00           H
ATOM   2261 3HG2 VAL A 298     -30.039  39.015  -2.553  1.00  0.00           H
ATOM   2262  N   TRP A 299     -26.733  35.649  -4.156  1.00  0.00           N
ATOM   2263  CA  TRP A 299     -26.069  34.458  -4.657  1.00  0.00           C
ATOM   2264  C   TRP A 299     -25.381  33.752  -3.610  1.00  0.00           C
ATOM   2265  O   TRP A 299     -25.223  32.506  -3.656  1.00  0.00           O
ATOM   2266  CB  TRP A 299     -25.153  34.715  -5.917  1.00  0.00           C
ATOM   2267  CG  TRP A 299     -25.924  35.031  -7.136  1.00  0.00           C
ATOM   2268  CD1 TRP A 299     -26.037  36.132  -7.972  1.00  0.00           C
ATOM   2269  CD2 TRP A 299     -27.004  34.160  -7.672  1.00  0.00           C
ATOM   2270  CE2 TRP A 299     -27.690  34.814  -8.711  1.00  0.00           C
ATOM   2271  CE3 TRP A 299     -27.316  32.826  -7.424  1.00  0.00           C
ATOM   2272  NE1 TRP A 299     -27.074  35.971  -8.976  1.00  0.00           N
ATOM   2273  CZ2 TRP A 299     -28.787  34.234  -9.294  1.00  0.00           C
ATOM   2274  CZ3 TRP A 299     -28.458  32.325  -7.941  1.00  0.00           C
ATOM   2275  CH2 TRP A 299     -29.197  32.945  -8.900  1.00  0.00           C
ATOM   2276  HN  TRP A 299     -26.428  36.527  -4.517  1.00  0.00           H
ATOM   2277  HA  TRP A 299     -26.897  33.795  -4.858  1.00  0.00           H
ATOM   2278  HB1 TRP A 299     -24.591  33.805  -6.216  1.00  0.00           H
ATOM   2279  HB2 TRP A 299     -24.319  35.431  -5.752  1.00  0.00           H
ATOM   2280  HD1 TRP A 299     -25.487  37.032  -7.739  1.00  0.00           H
ATOM   2281  HE1 TRP A 299     -27.206  36.303  -9.885  1.00  0.00           H
ATOM   2282  HE3 TRP A 299     -26.739  32.249  -6.716  1.00  0.00           H
ATOM   2283  HZ2 TRP A 299     -29.386  34.752 -10.029  1.00  0.00           H
ATOM   2284  HZ3 TRP A 299     -28.679  31.307  -7.659  1.00  0.00           H
ATOM   2285  HH2 TRP A 299     -30.093  32.540  -9.344  1.00  0.00           H
ATOM   2286  N   TRP A 300     -24.814  34.474  -2.596  1.00  0.00           N
ATOM   2287  CA  TRP A 300     -24.298  33.803  -1.412  1.00  0.00           C
ATOM   2288  C   TRP A 300     -25.386  33.133  -0.495  1.00  0.00           C
ATOM   2289  O   TRP A 300     -25.083  32.023   0.075  1.00  0.00           O
ATOM   2290  CB  TRP A 300     -23.204  34.725  -0.666  1.00  0.00           C
ATOM   2291  CG  TRP A 300     -22.847  34.264   0.719  1.00  0.00           C
ATOM   2292  CD1 TRP A 300     -21.804  33.429   1.072  1.00  0.00           C
ATOM   2293  CD2 TRP A 300     -23.542  34.589   1.952  1.00  0.00           C
ATOM   2294  CE2 TRP A 300     -22.889  33.875   2.989  1.00  0.00           C
ATOM   2295  CE3 TRP A 300     -24.678  35.316   2.312  1.00  0.00           C
ATOM   2296  NE1 TRP A 300     -21.936  33.104   2.416  1.00  0.00           N
ATOM   2297  CZ2 TRP A 300     -23.382  33.812   4.280  1.00  0.00           C
ATOM   2298  CZ3 TRP A 300     -25.156  35.362   3.602  1.00  0.00           C
ATOM   2299  CH2 TRP A 300     -24.426  34.651   4.628  1.00  0.00           C
ATOM   2300  HN  TRP A 300     -24.845  35.471  -2.632  1.00  0.00           H
ATOM   2301  HA  TRP A 300     -23.733  32.918  -1.665  1.00  0.00           H
ATOM   2302  HB1 TRP A 300     -23.488  35.794  -0.554  1.00  0.00           H
ATOM   2303  HB2 TRP A 300     -22.281  34.592  -1.270  1.00  0.00           H
ATOM   2304  HD1 TRP A 300     -21.259  32.910   0.297  1.00  0.00           H
ATOM   2305  HE1 TRP A 300     -21.602  32.299   2.854  1.00  0.00           H
ATOM   2306  HE3 TRP A 300     -25.308  35.805   1.584  1.00  0.00           H
ATOM   2307  HZ2 TRP A 300     -23.093  33.077   5.018  1.00  0.00           H
ATOM   2308  HZ3 TRP A 300     -26.023  35.950   3.863  1.00  0.00           H
ATOM   2309  HH2 TRP A 300     -24.922  34.695   5.586  1.00  0.00           H
ATOM   2310  N   VAL A 301     -26.570  33.800  -0.250  1.00  0.00           N
ATOM   2311  CA  VAL A 301     -27.700  33.219   0.443  1.00  0.00           C
ATOM   2312  C   VAL A 301     -28.131  31.918  -0.231  1.00  0.00           C
ATOM   2313  O   VAL A 301     -28.458  30.912   0.446  1.00  0.00           O
ATOM   2314  CB  VAL A 301     -28.768  34.244   0.798  1.00  0.00           C
ATOM   2315  CG1 VAL A 301     -30.096  33.599   1.309  1.00  0.00           C
ATOM   2316  CG2 VAL A 301     -28.265  35.258   1.893  1.00  0.00           C
ATOM   2317  HN  VAL A 301     -26.629  34.781  -0.416  1.00  0.00           H
ATOM   2318  HA  VAL A 301     -27.520  32.777   1.412  1.00  0.00           H
ATOM   2319  HB  VAL A 301     -28.987  34.792  -0.143  1.00  0.00           H
ATOM   2320 1HG1 VAL A 301     -30.531  32.738   0.758  1.00  0.00           H
ATOM   2321 2HG1 VAL A 301     -30.882  34.384   1.297  1.00  0.00           H
ATOM   2322 3HG1 VAL A 301     -30.048  33.410   2.402  1.00  0.00           H
ATOM   2323 1HG2 VAL A 301     -27.378  35.814   1.519  1.00  0.00           H
ATOM   2324 2HG2 VAL A 301     -27.948  34.659   2.774  1.00  0.00           H
ATOM   2325 3HG2 VAL A 301     -29.079  35.965   2.160  1.00  0.00           H
ATOM   2326  N   ILE A 302     -28.131  31.896  -1.590  1.00  0.00           N
ATOM   2327  CA  ILE A 302     -28.357  30.611  -2.310  1.00  0.00           C
ATOM   2328  C   ILE A 302     -27.269  29.529  -2.044  1.00  0.00           C
ATOM   2329  O   ILE A 302     -27.593  28.355  -1.827  1.00  0.00           O
ATOM   2330  CB  ILE A 302     -28.697  30.856  -3.795  1.00  0.00           C
ATOM   2331  CG1 ILE A 302     -30.094  31.525  -3.827  1.00  0.00           C
ATOM   2332  CG2 ILE A 302     -28.634  29.595  -4.687  1.00  0.00           C
ATOM   2333  CD  ILE A 302     -30.502  31.843  -5.225  1.00  0.00           C
ATOM   2334  HN  ILE A 302     -28.043  32.741  -2.111  1.00  0.00           H
ATOM   2335  HA  ILE A 302     -29.296  30.253  -1.915  1.00  0.00           H
ATOM   2336  HB  ILE A 302     -27.879  31.503  -4.175  1.00  0.00           H
ATOM   2337 1HG1 ILE A 302     -30.032  32.383  -3.125  1.00  0.00           H
ATOM   2338 2HG1 ILE A 302     -30.853  30.847  -3.382  1.00  0.00           H
ATOM   2339 1HG2 ILE A 302     -27.598  29.209  -4.811  1.00  0.00           H
ATOM   2340 2HG2 ILE A 302     -29.049  29.786  -5.701  1.00  0.00           H
ATOM   2341 3HG2 ILE A 302     -29.188  28.739  -4.247  1.00  0.00           H
ATOM   2342  HD1 ILE A 302     -30.611  30.925  -5.842  1.00  0.00           H
ATOM   2343  HD2 ILE A 302     -29.664  32.374  -5.726  1.00  0.00           H
ATOM   2344  HD3 ILE A 302     -31.395  32.504  -5.220  1.00  0.00           H
ATOM   2345  N   LEU A 303     -26.014  29.857  -2.009  1.00  0.00           N
ATOM   2346  CA  LEU A 303     -25.101  28.910  -1.548  1.00  0.00           C
ATOM   2347  C   LEU A 303     -25.255  28.331  -0.209  1.00  0.00           C
ATOM   2348  O   LEU A 303     -25.038  27.150  -0.010  1.00  0.00           O
ATOM   2349  CB  LEU A 303     -23.693  29.475  -1.626  1.00  0.00           C
ATOM   2350  CG  LEU A 303     -23.146  29.666  -3.033  1.00  0.00           C
ATOM   2351  CD1 LEU A 303     -21.962  30.638  -2.992  1.00  0.00           C
ATOM   2352  CD2 LEU A 303     -22.758  28.424  -3.768  1.00  0.00           C
ATOM   2353  HN  LEU A 303     -25.678  30.756  -2.279  1.00  0.00           H
ATOM   2354  HA  LEU A 303     -25.082  28.058  -2.210  1.00  0.00           H
ATOM   2355  HB1 LEU A 303     -22.989  28.874  -1.012  1.00  0.00           H
ATOM   2356  HB2 LEU A 303     -23.736  30.458  -1.109  1.00  0.00           H
ATOM   2357  HG  LEU A 303     -23.908  30.161  -3.672  1.00  0.00           H
ATOM   2358 1HD1 LEU A 303     -21.428  30.761  -3.959  1.00  0.00           H
ATOM   2359 2HD1 LEU A 303     -21.268  30.343  -2.175  1.00  0.00           H
ATOM   2360 3HD1 LEU A 303     -22.350  31.659  -2.793  1.00  0.00           H
ATOM   2361 1HD2 LEU A 303     -23.489  27.588  -3.740  1.00  0.00           H
ATOM   2362 2HD2 LEU A 303     -21.824  28.049  -3.298  1.00  0.00           H
ATOM   2363 3HD2 LEU A 303     -22.604  28.659  -4.843  1.00  0.00           H
ATOM   2364  N   THR A 304     -25.713  29.122   0.770  1.00  0.00           N
ATOM   2365  CA  THR A 304     -26.073  28.572   2.119  1.00  0.00           C
ATOM   2366  C   THR A 304     -27.262  27.596   2.029  1.00  0.00           C
ATOM   2367  O   THR A 304     -27.367  26.690   2.886  1.00  0.00           O
ATOM   2368  CB  THR A 304     -26.420  29.588   3.225  1.00  0.00           C
ATOM   2369  CG2 THR A 304     -25.149  30.473   3.437  1.00  0.00           C
ATOM   2370  OG1 THR A 304     -27.558  30.374   3.028  1.00  0.00           O
ATOM   2371  HN  THR A 304     -25.554  30.103   0.681  1.00  0.00           H
ATOM   2372  HA  THR A 304     -25.245  28.022   2.541  1.00  0.00           H
ATOM   2373  HB  THR A 304     -26.580  29.019   4.165  1.00  0.00           H
ATOM   2374  HG1 THR A 304     -27.610  30.486   2.076  1.00  0.00           H
ATOM   2375 1HG2 THR A 304     -24.998  31.121   2.547  1.00  0.00           H
ATOM   2376 2HG2 THR A 304     -24.265  29.801   3.452  1.00  0.00           H
ATOM   2377 3HG2 THR A 304     -25.260  31.111   4.340  1.00  0.00           H
ATOM   2378  N   ILE A 305     -28.133  27.772   1.034  1.00  0.00           N
ATOM   2379  CA  ILE A 305     -29.259  26.845   0.779  1.00  0.00           C
ATOM   2380  C   ILE A 305     -28.768  25.624   0.095  1.00  0.00           C
ATOM   2381  O   ILE A 305     -29.096  24.522   0.487  1.00  0.00           O
ATOM   2382  CB  ILE A 305     -30.419  27.519   0.017  1.00  0.00           C
ATOM   2383  CG1 ILE A 305     -31.094  28.771   0.748  1.00  0.00           C
ATOM   2384  CG2 ILE A 305     -31.474  26.454  -0.433  1.00  0.00           C
ATOM   2385  CD  ILE A 305     -32.013  29.578  -0.155  1.00  0.00           C
ATOM   2386  HN  ILE A 305     -28.172  28.644   0.551  1.00  0.00           H
ATOM   2387  HA  ILE A 305     -29.874  26.546   1.615  1.00  0.00           H
ATOM   2388  HB  ILE A 305     -29.920  27.895  -0.902  1.00  0.00           H
ATOM   2389 1HG1 ILE A 305     -30.333  29.520   1.056  1.00  0.00           H
ATOM   2390 2HG1 ILE A 305     -31.505  28.259   1.643  1.00  0.00           H
ATOM   2391 1HG2 ILE A 305     -31.818  25.901   0.468  1.00  0.00           H
ATOM   2392 2HG2 ILE A 305     -31.042  25.884  -1.284  1.00  0.00           H
ATOM   2393 3HG2 ILE A 305     -32.372  26.766  -1.007  1.00  0.00           H
ATOM   2394  HD1 ILE A 305     -32.291  30.545   0.317  1.00  0.00           H
ATOM   2395  HD2 ILE A 305     -32.921  28.941  -0.218  1.00  0.00           H
ATOM   2396  HD3 ILE A 305     -31.670  29.919  -1.155  1.00  0.00           H
ATOM   2397  N   THR A 306     -27.807  25.789  -0.766  1.00  0.00           N
ATOM   2398  CA  THR A 306     -27.149  24.755  -1.588  1.00  0.00           C
ATOM   2399  C   THR A 306     -26.359  23.899  -0.711  1.00  0.00           C
ATOM   2400  O   THR A 306     -26.584  22.702  -0.775  1.00  0.00           O
ATOM   2401  CB  THR A 306     -26.269  25.341  -2.704  1.00  0.00           C
ATOM   2402  CG2 THR A 306     -25.720  24.260  -3.712  1.00  0.00           C
ATOM   2403  OG1 THR A 306     -27.122  26.272  -3.415  1.00  0.00           O
ATOM   2404  HN  THR A 306     -27.574  26.750  -0.902  1.00  0.00           H
ATOM   2405  HA  THR A 306     -27.986  24.191  -1.971  1.00  0.00           H
ATOM   2406  HB  THR A 306     -25.419  25.985  -2.392  1.00  0.00           H
ATOM   2407  HG1 THR A 306     -27.345  26.945  -2.769  1.00  0.00           H
ATOM   2408 1HG2 THR A 306     -25.064  24.777  -4.445  1.00  0.00           H
ATOM   2409 2HG2 THR A 306     -26.553  23.863  -4.330  1.00  0.00           H
ATOM   2410 3HG2 THR A 306     -25.106  23.462  -3.244  1.00  0.00           H
ATOM   2411  N   TRP A 307     -25.564  24.431   0.174  1.00  0.00           N
ATOM   2412  CA  TRP A 307     -24.861  23.675   1.180  1.00  0.00           C
ATOM   2413  C   TRP A 307     -25.753  23.002   2.178  1.00  0.00           C
ATOM   2414  O   TRP A 307     -25.559  21.871   2.611  1.00  0.00           O
ATOM   2415  CB  TRP A 307     -23.847  24.601   1.860  1.00  0.00           C
ATOM   2416  CG  TRP A 307     -22.788  25.220   0.924  1.00  0.00           C
ATOM   2417  CD1 TRP A 307     -22.471  24.703  -0.321  1.00  0.00           C
ATOM   2418  CD2 TRP A 307     -22.326  26.556   0.908  1.00  0.00           C
ATOM   2419  CE2 TRP A 307     -21.600  26.732  -0.303  1.00  0.00           C
ATOM   2420  CE3 TRP A 307     -22.369  27.559   1.851  1.00  0.00           C
ATOM   2421  NE1 TRP A 307     -21.663  25.542  -0.994  1.00  0.00           N
ATOM   2422  CZ2 TRP A 307     -20.815  27.870  -0.531  1.00  0.00           C
ATOM   2423  CZ3 TRP A 307     -21.569  28.659   1.673  1.00  0.00           C
ATOM   2424  CH2 TRP A 307     -20.879  28.865   0.501  1.00  0.00           C
ATOM   2425  HN  TRP A 307     -25.422  25.417   0.180  1.00  0.00           H
ATOM   2426  HA  TRP A 307     -24.330  22.900   0.647  1.00  0.00           H
ATOM   2427  HB1 TRP A 307     -23.212  23.984   2.532  1.00  0.00           H
ATOM   2428  HB2 TRP A 307     -24.242  25.389   2.537  1.00  0.00           H
ATOM   2429  HD1 TRP A 307     -22.923  23.839  -0.784  1.00  0.00           H
ATOM   2430  HE1 TRP A 307     -21.333  25.383  -1.899  1.00  0.00           H
ATOM   2431  HE3 TRP A 307     -22.912  27.342   2.759  1.00  0.00           H
ATOM   2432  HZ2 TRP A 307     -20.297  27.961  -1.474  1.00  0.00           H
ATOM   2433  HZ3 TRP A 307     -21.427  29.376   2.468  1.00  0.00           H
ATOM   2434  HH2 TRP A 307     -20.099  29.611   0.447  1.00  0.00           H
ATOM   2435  N   PHE A 308     -26.891  23.637   2.582  1.00  0.00           N
ATOM   2436  CA  PHE A 308     -27.977  23.001   3.381  1.00  0.00           C
ATOM   2437  C   PHE A 308     -28.641  21.771   2.765  1.00  0.00           C
ATOM   2438  O   PHE A 308     -28.895  20.727   3.413  1.00  0.00           O
ATOM   2439  CB  PHE A 308     -28.905  24.093   3.863  1.00  0.00           C
ATOM   2440  CG  PHE A 308     -29.896  23.600   4.803  1.00  0.00           C
ATOM   2441  CD1 PHE A 308     -29.543  23.113   6.056  1.00  0.00           C
ATOM   2442  CD2 PHE A 308     -31.249  23.495   4.408  1.00  0.00           C
ATOM   2443  CE1 PHE A 308     -30.516  22.523   6.875  1.00  0.00           C
ATOM   2444  CE2 PHE A 308     -32.248  23.134   5.350  1.00  0.00           C
ATOM   2445  CZ  PHE A 308     -31.886  22.636   6.593  1.00  0.00           C
ATOM   2446  HN  PHE A 308     -27.075  24.487   2.097  1.00  0.00           H
ATOM   2447  HA  PHE A 308     -27.455  22.697   4.277  1.00  0.00           H
ATOM   2448  HB1 PHE A 308     -29.472  24.563   3.031  1.00  0.00           H
ATOM   2449  HB2 PHE A 308     -28.428  24.917   4.435  1.00  0.00           H
ATOM   2450  HD1 PHE A 308     -28.527  23.034   6.414  1.00  0.00           H
ATOM   2451  HD2 PHE A 308     -31.454  23.934   3.444  1.00  0.00           H
ATOM   2452  HE1 PHE A 308     -30.314  22.109   7.851  1.00  0.00           H
ATOM   2453  HE2 PHE A 308     -33.299  23.179   5.104  1.00  0.00           H
ATOM   2454  HZ  PHE A 308     -32.715  22.383   7.237  1.00  0.00           H
ATOM   2455  N   LEU A 309     -28.956  21.843   1.488  1.00  0.00           N
ATOM   2456  CA  LEU A 309     -29.403  20.801   0.601  1.00  0.00           C
ATOM   2457  C   LEU A 309     -28.401  19.696   0.408  1.00  0.00           C
ATOM   2458  O   LEU A 309     -28.660  18.486   0.498  1.00  0.00           O
ATOM   2459  CB  LEU A 309     -29.664  21.413  -0.828  1.00  0.00           C
ATOM   2460  CG  LEU A 309     -30.303  20.610  -1.920  1.00  0.00           C
ATOM   2461  CD1 LEU A 309     -31.792  20.338  -1.663  1.00  0.00           C
ATOM   2462  CD2 LEU A 309     -30.303  21.398  -3.240  1.00  0.00           C
ATOM   2463  HN  LEU A 309     -28.764  22.722   1.057  1.00  0.00           H
ATOM   2464  HA  LEU A 309     -30.326  20.351   0.935  1.00  0.00           H
ATOM   2465  HB1 LEU A 309     -28.759  21.894  -1.259  1.00  0.00           H
ATOM   2466  HB2 LEU A 309     -30.290  22.325  -0.720  1.00  0.00           H
ATOM   2467  HG  LEU A 309     -29.792  19.629  -2.026  1.00  0.00           H
ATOM   2468 1HD1 LEU A 309     -31.883  19.572  -0.862  1.00  0.00           H
ATOM   2469 2HD1 LEU A 309     -32.268  19.764  -2.486  1.00  0.00           H
ATOM   2470 3HD1 LEU A 309     -32.382  21.257  -1.454  1.00  0.00           H
ATOM   2471 1HD2 LEU A 309     -29.229  21.547  -3.483  1.00  0.00           H
ATOM   2472 2HD2 LEU A 309     -30.743  22.405  -3.078  1.00  0.00           H
ATOM   2473 3HD2 LEU A 309     -30.801  20.850  -4.068  1.00  0.00           H
ATOM   2474  N   ALA A 310     -27.202  20.044   0.094  1.00  0.00           N
ATOM   2475  CA  ALA A 310     -26.041  19.211  -0.069  1.00  0.00           C
ATOM   2476  C   ALA A 310     -25.752  18.366   1.223  1.00  0.00           C
ATOM   2477  O   ALA A 310     -25.255  17.270   1.132  1.00  0.00           O
ATOM   2478  CB  ALA A 310     -24.780  20.078  -0.403  1.00  0.00           C
ATOM   2479  HN  ALA A 310     -27.019  20.988  -0.166  1.00  0.00           H
ATOM   2480  HA  ALA A 310     -26.242  18.523  -0.877  1.00  0.00           H
ATOM   2481  HB1 ALA A 310     -24.654  20.861   0.375  1.00  0.00           H
ATOM   2482  HB2 ALA A 310     -24.870  20.543  -1.408  1.00  0.00           H
ATOM   2483  HB3 ALA A 310     -23.869  19.449  -0.498  1.00  0.00           H
ATOM   2484  N   ALA A 311     -25.906  18.964   2.422  1.00  0.00           N
ATOM   2485  CA  ALA A 311     -25.714  18.369   3.751  1.00  0.00           C
ATOM   2486  C   ALA A 311     -26.743  17.245   3.892  1.00  0.00           C
ATOM   2487  O   ALA A 311     -26.402  16.127   4.308  1.00  0.00           O
ATOM   2488  CB  ALA A 311     -25.786  19.457   4.819  1.00  0.00           C
ATOM   2489  HN  ALA A 311     -26.007  19.953   2.355  1.00  0.00           H
ATOM   2490  HA  ALA A 311     -24.774  17.836   3.749  1.00  0.00           H
ATOM   2491  HB1 ALA A 311     -26.641  20.092   4.506  1.00  0.00           H
ATOM   2492  HB2 ALA A 311     -24.998  20.229   4.688  1.00  0.00           H
ATOM   2493  HB3 ALA A 311     -25.921  19.085   5.857  1.00  0.00           H
ATOM   2494  N   GLY A 312     -27.938  17.527   3.591  1.00  0.00           N
ATOM   2495  CA  GLY A 312     -28.973  16.556   3.456  1.00  0.00           C
ATOM   2496  C   GLY A 312     -28.780  15.457   2.447  1.00  0.00           C
ATOM   2497  O   GLY A 312     -29.279  14.341   2.644  1.00  0.00           O
ATOM   2498  HN  GLY A 312     -28.196  18.464   3.369  1.00  0.00           H
ATOM   2499  HA1 GLY A 312     -29.942  16.994   3.261  1.00  0.00           H
ATOM   2500  HA2 GLY A 312     -29.031  16.066   4.416  1.00  0.00           H
ATOM   2501  N   ARG A 313     -28.031  15.762   1.396  1.00  0.00           N
ATOM   2502  CA  ARG A 313     -27.764  14.601   0.489  1.00  0.00           C
ATOM   2503  C   ARG A 313     -26.347  14.003   0.802  1.00  0.00           C
ATOM   2504  O   ARG A 313     -25.731  13.237   0.028  1.00  0.00           O
ATOM   2505  CB  ARG A 313     -27.745  15.165  -0.962  1.00  0.00           C
ATOM   2506  CG  ARG A 313     -29.048  15.704  -1.470  1.00  0.00           C
ATOM   2507  CD  ARG A 313     -28.877  16.222  -2.879  1.00  0.00           C
ATOM   2508  NE  ARG A 313     -30.269  16.688  -3.296  1.00  0.00           N
ATOM   2509  CZ  ARG A 313     -30.525  17.120  -4.481  1.00  0.00           C
ATOM   2510  NH1 ARG A 313     -29.626  17.103  -5.466  1.00  0.00           N
ATOM   2511  NH2 ARG A 313     -31.716  17.373  -4.876  1.00  0.00           N
ATOM   2512  HN  ARG A 313     -27.900  16.673   1.014  1.00  0.00           H
ATOM   2513  HA  ARG A 313     -28.493  13.805   0.511  1.00  0.00           H
ATOM   2514  HB1 ARG A 313     -27.317  14.427  -1.673  1.00  0.00           H
ATOM   2515  HB2 ARG A 313     -27.011  15.998  -0.926  1.00  0.00           H
ATOM   2516  HG1 ARG A 313     -29.559  16.485  -0.869  1.00  0.00           H
ATOM   2517  HG2 ARG A 313     -29.666  14.781  -1.470  1.00  0.00           H
ATOM   2518  HD1 ARG A 313     -28.596  15.405  -3.578  1.00  0.00           H
ATOM   2519  HD2 ARG A 313     -28.167  17.073  -2.953  1.00  0.00           H
ATOM   2520  HE  ARG A 313     -31.031  16.689  -2.648  1.00  0.00           H
ATOM   2521 1HH1 ARG A 313     -29.926  17.398  -6.373  1.00  0.00           H
ATOM   2522 2HH1 ARG A 313     -28.673  16.954  -5.203  1.00  0.00           H
ATOM   2523 1HH2 ARG A 313     -32.502  17.572  -4.291  1.00  0.00           H
ATOM   2524 2HH2 ARG A 313     -31.737  17.875  -5.741  1.00  0.00           H
ATOM   2525  N   LYS A 314     -25.762  14.383   1.949  1.00  0.00           N
ATOM   2526  CA  LYS A 314     -24.609  13.819   2.675  1.00  0.00           C
ATOM   2527  C   LYS A 314     -23.334  14.102   1.894  1.00  0.00           C
ATOM   2528  O   LYS A 314     -22.190  13.573   2.056  1.00  0.00           O
ATOM   2529  CB  LYS A 314     -24.791  12.288   2.875  1.00  0.00           C
ATOM   2530  CG  LYS A 314     -26.162  11.816   3.441  1.00  0.00           C
ATOM   2531  CD  LYS A 314     -26.583  12.601   4.696  1.00  0.00           C
ATOM   2532  CE  LYS A 314     -27.848  12.024   5.439  1.00  0.00           C
ATOM   2533  NZ  LYS A 314     -27.774  10.549   5.531  1.00  0.00           N
ATOM   2534  HN  LYS A 314     -26.159  15.187   2.385  1.00  0.00           H
ATOM   2535  HA  LYS A 314     -24.562  14.362   3.608  1.00  0.00           H
ATOM   2536  HB1 LYS A 314     -23.954  11.966   3.531  1.00  0.00           H
ATOM   2537  HB2 LYS A 314     -24.697  11.665   1.959  1.00  0.00           H
ATOM   2538  HG1 LYS A 314     -26.066  10.725   3.631  1.00  0.00           H
ATOM   2539  HG2 LYS A 314     -26.888  11.940   2.611  1.00  0.00           H
ATOM   2540  HD1 LYS A 314     -26.789  13.656   4.416  1.00  0.00           H
ATOM   2541  HD2 LYS A 314     -25.712  12.563   5.385  1.00  0.00           H
ATOM   2542  HE1 LYS A 314     -28.673  12.128   4.703  1.00  0.00           H
ATOM   2543  HE2 LYS A 314     -28.146  12.546   6.374  1.00  0.00           H
ATOM   2544  HZ1 LYS A 314     -27.756  10.135   4.576  1.00  0.00           H
ATOM   2545  HZ2 LYS A 314     -28.647  10.308   6.041  1.00  0.00           H
ATOM   2546  HZ3 LYS A 314     -26.873  10.271   5.971  1.00  0.00           H
ATOM   2547  N   TRP A 315     -23.491  15.067   0.954  1.00  0.00           N
ATOM   2548  CA  TRP A 315     -22.522  15.542   0.020  1.00  0.00           C
ATOM   2549  C   TRP A 315     -21.960  14.526  -1.004  1.00  0.00           C
ATOM   2550  O   TRP A 315     -21.775  13.350  -0.646  1.00  0.00           O
ATOM   2551  CB  TRP A 315     -21.356  16.386   0.667  1.00  0.00           C
ATOM   2552  CG  TRP A 315     -20.237  16.789  -0.184  1.00  0.00           C
ATOM   2553  CD1 TRP A 315     -20.064  17.923  -0.977  1.00  0.00           C
ATOM   2554  CD2 TRP A 315     -19.055  16.003  -0.295  1.00  0.00           C
ATOM   2555  CE2 TRP A 315     -18.249  16.775  -1.147  1.00  0.00           C
ATOM   2556  CE3 TRP A 315     -18.611  14.795   0.250  1.00  0.00           C
ATOM   2557  NE1 TRP A 315     -18.804  17.910  -1.520  1.00  0.00           N
ATOM   2558  CZ2 TRP A 315     -17.019  16.230  -1.597  1.00  0.00           C
ATOM   2559  CZ3 TRP A 315     -17.432  14.269  -0.259  1.00  0.00           C
ATOM   2560  CH2 TRP A 315     -16.678  14.937  -1.157  1.00  0.00           C
ATOM   2561  HN  TRP A 315     -24.407  15.459   0.905  1.00  0.00           H
ATOM   2562  HA  TRP A 315     -23.054  16.183  -0.667  1.00  0.00           H
ATOM   2563  HB1 TRP A 315     -20.999  15.876   1.587  1.00  0.00           H
ATOM   2564  HB2 TRP A 315     -21.759  17.324   1.105  1.00  0.00           H
ATOM   2565  HD1 TRP A 315     -20.692  18.799  -0.905  1.00  0.00           H
ATOM   2566  HE1 TRP A 315     -18.252  18.712  -1.576  1.00  0.00           H
ATOM   2567  HE3 TRP A 315     -19.149  14.236   1.001  1.00  0.00           H
ATOM   2568  HZ2 TRP A 315     -16.410  16.800  -2.283  1.00  0.00           H
ATOM   2569  HZ3 TRP A 315     -17.049  13.361   0.182  1.00  0.00           H
ATOM   2570  HH2 TRP A 315     -15.709  14.539  -1.419  1.00  0.00           H
ATOM   2571  N   SER A 316     -21.692  14.975  -2.259  1.00  0.00           N
ATOM   2572  CA  SER A 316     -20.977  14.211  -3.225  1.00  0.00           C
ATOM   2573  C   SER A 316     -20.261  15.316  -3.990  1.00  0.00           C
ATOM   2574  O   SER A 316     -20.849  16.436  -4.125  1.00  0.00           O
ATOM   2575  CB  SER A 316     -21.830  13.407  -4.289  1.00  0.00           C
ATOM   2576  OG  SER A 316     -21.046  12.628  -5.230  1.00  0.00           O
ATOM   2577  HN  SER A 316     -21.930  15.926  -2.443  1.00  0.00           H
ATOM   2578  HA  SER A 316     -20.230  13.599  -2.740  1.00  0.00           H
ATOM   2579  HB1 SER A 316     -22.482  14.100  -4.862  1.00  0.00           H
ATOM   2580  HB2 SER A 316     -22.434  12.642  -3.757  1.00  0.00           H
ATOM   2581  HG1 SER A 316     -21.629  12.130  -5.808  1.00  0.00           H
ATOM   2582  N   CYS A 317     -19.039  15.135  -4.467  1.00  0.00           N
ATOM   2583  CA  CYS A 317     -18.285  16.251  -5.071  1.00  0.00           C
ATOM   2584  C   CYS A 317     -18.711  16.460  -6.546  1.00  0.00           C
ATOM   2585  O   CYS A 317     -18.256  17.359  -7.242  1.00  0.00           O
ATOM   2586  CB  CYS A 317     -16.792  15.887  -5.043  1.00  0.00           C
ATOM   2587  SG  CYS A 317     -15.645  17.296  -5.136  1.00  0.00           S
ATOM   2588  HN  CYS A 317     -18.546  14.276  -4.351  1.00  0.00           H
ATOM   2589  HA  CYS A 317     -18.472  17.192  -4.577  1.00  0.00           H
ATOM   2590  HB1 CYS A 317     -16.440  15.173  -5.817  1.00  0.00           H
ATOM   2591  HB2 CYS A 317     -16.587  15.280  -4.135  1.00  0.00           H
ATOM   2592  HG1 CYS A 317     -15.431  17.249  -6.442  1.00  0.00           H
ATOM   2593  N   GLU A 318     -19.622  15.583  -7.104  1.00  0.00           N
ATOM   2594  CA  GLU A 318     -20.112  15.779  -8.531  1.00  0.00           C
ATOM   2595  C   GLU A 318     -21.066  16.954  -8.621  1.00  0.00           C
ATOM   2596  O   GLU A 318     -22.014  16.971  -7.789  1.00  0.00           O
ATOM   2597  CB  GLU A 318     -20.837  14.389  -8.955  1.00  0.00           C
ATOM   2598  CG  GLU A 318     -19.917  13.110  -8.831  1.00  0.00           C
ATOM   2599  CD  GLU A 318     -18.635  13.315  -9.657  1.00  0.00           C
ATOM   2600  OE1 GLU A 318     -17.512  13.104  -9.180  1.00  0.00           O
ATOM   2601  OE2 GLU A 318     -18.750  13.747 -10.843  1.00  0.00           O
ATOM   2602  HN  GLU A 318     -20.041  14.793  -6.663  1.00  0.00           H
ATOM   2603  HA  GLU A 318     -19.281  15.927  -9.206  1.00  0.00           H
ATOM   2604  HB1 GLU A 318     -21.232  14.512  -9.986  1.00  0.00           H
ATOM   2605  HB2 GLU A 318     -21.709  14.082  -8.338  1.00  0.00           H
ATOM   2606  HG1 GLU A 318     -20.397  12.253  -9.351  1.00  0.00           H
ATOM   2607  HG2 GLU A 318     -19.679  12.916  -7.763  1.00  0.00           H
ATOM   2608  N   ALA A 319     -20.784  17.943  -9.504  1.00  0.00           N
ATOM   2609  CA  ALA A 319     -21.543  19.176  -9.457  1.00  0.00           C
ATOM   2610  C   ALA A 319     -23.045  19.188  -9.341  1.00  0.00           C
ATOM   2611  O   ALA A 319     -23.759  18.598 -10.154  1.00  0.00           O
ATOM   2612  CB  ALA A 319     -20.991  20.012 -10.655  1.00  0.00           C
ATOM   2613  HN  ALA A 319     -19.911  17.882  -9.983  1.00  0.00           H
ATOM   2614  HA  ALA A 319     -21.113  19.659  -8.592  1.00  0.00           H
ATOM   2615  HB1 ALA A 319     -21.302  19.534 -11.609  1.00  0.00           H
ATOM   2616  HB2 ALA A 319     -19.883  20.071 -10.698  1.00  0.00           H
ATOM   2617  HB3 ALA A 319     -21.304  21.075 -10.570  1.00  0.00           H
ATOM   2618  N   ILE A 320     -23.582  19.932  -8.371  1.00  0.00           N
ATOM   2619  CA  ILE A 320     -25.055  20.069  -8.202  1.00  0.00           C
ATOM   2620  C   ILE A 320     -25.837  20.718  -9.324  1.00  0.00           C
ATOM   2621  O   ILE A 320     -25.358  21.573 -10.081  1.00  0.00           O
ATOM   2622  CB  ILE A 320     -25.482  20.715  -6.899  1.00  0.00           C
ATOM   2623  CG1 ILE A 320     -24.964  19.782  -5.776  1.00  0.00           C
ATOM   2624  CG2 ILE A 320     -26.988  21.072  -6.779  1.00  0.00           C
ATOM   2625  CD  ILE A 320     -24.789  20.547  -4.506  1.00  0.00           C
ATOM   2626  HN  ILE A 320     -22.988  20.430  -7.743  1.00  0.00           H
ATOM   2627  HA  ILE A 320     -25.420  19.059  -8.089  1.00  0.00           H
ATOM   2628  HB  ILE A 320     -24.884  21.642  -6.760  1.00  0.00           H
ATOM   2629 1HG1 ILE A 320     -24.011  19.250  -5.981  1.00  0.00           H
ATOM   2630 2HG1 ILE A 320     -25.732  18.985  -5.674  1.00  0.00           H
ATOM   2631 1HG2 ILE A 320     -27.206  21.978  -7.383  1.00  0.00           H
ATOM   2632 2HG2 ILE A 320     -27.290  21.439  -5.774  1.00  0.00           H
ATOM   2633 3HG2 ILE A 320     -27.729  20.295  -7.068  1.00  0.00           H
ATOM   2634  HD1 ILE A 320     -24.639  19.803  -3.694  1.00  0.00           H
ATOM   2635  HD2 ILE A 320     -25.748  20.975  -4.143  1.00  0.00           H
ATOM   2636  HD3 ILE A 320     -24.082  21.403  -4.497  1.00  0.00           H
ATOM   2637  N   GLU A 321     -27.056  20.182  -9.649  1.00  0.00           N
ATOM   2638  CA  GLU A 321     -27.936  20.737 -10.592  1.00  0.00           C
ATOM   2639  C   GLU A 321     -29.063  21.372  -9.813  1.00  0.00           C
ATOM   2640  O   GLU A 321     -29.574  20.830  -8.814  1.00  0.00           O
ATOM   2641  CB  GLU A 321     -28.602  19.656 -11.508  1.00  0.00           C
ATOM   2642  CG  GLU A 321     -27.753  19.393 -12.805  1.00  0.00           C
ATOM   2643  CD  GLU A 321     -28.463  18.398 -13.745  1.00  0.00           C
ATOM   2644  OE1 GLU A 321     -28.696  18.681 -14.966  1.00  0.00           O
ATOM   2645  OE2 GLU A 321     -28.871  17.364 -13.213  1.00  0.00           O
ATOM   2646  HN  GLU A 321     -27.466  19.489  -9.060  1.00  0.00           H
ATOM   2647  HA  GLU A 321     -27.458  21.480 -11.214  1.00  0.00           H
ATOM   2648  HB1 GLU A 321     -29.592  19.974 -11.900  1.00  0.00           H
ATOM   2649  HB2 GLU A 321     -28.772  18.682 -11.003  1.00  0.00           H
ATOM   2650  HG1 GLU A 321     -26.865  18.781 -12.537  1.00  0.00           H
ATOM   2651  HG2 GLU A 321     -27.459  20.286 -13.398  1.00  0.00           H
ATOM   2652  N   GLN A 322     -29.445  22.572 -10.260  1.00  0.00           N
ATOM   2653  CA  GLN A 322     -30.674  23.104  -9.664  1.00  0.00           C
ATOM   2654  C   GLN A 322     -31.650  23.441 -10.830  1.00  0.00           C
ATOM   2655  O   GLN A 322     -31.628  24.513 -11.460  1.00  0.00           O
ATOM   2656  CB  GLN A 322     -30.324  24.408  -9.001  1.00  0.00           C
ATOM   2657  CG  GLN A 322     -31.415  25.087  -8.176  1.00  0.00           C
ATOM   2658  CD  GLN A 322     -31.976  24.125  -7.167  1.00  0.00           C
ATOM   2659  NE2 GLN A 322     -31.250  23.930  -6.097  1.00  0.00           N
ATOM   2660  OE1 GLN A 322     -33.040  23.528  -7.394  1.00  0.00           O
ATOM   2661  HN  GLN A 322     -28.963  22.877 -11.079  1.00  0.00           H
ATOM   2662  HA  GLN A 322     -31.165  22.490  -8.924  1.00  0.00           H
ATOM   2663  HB1 GLN A 322     -29.862  25.099  -9.739  1.00  0.00           H
ATOM   2664  HB2 GLN A 322     -29.491  24.342  -8.269  1.00  0.00           H
ATOM   2665  HG1 GLN A 322     -32.257  25.299  -8.869  1.00  0.00           H
ATOM   2666  HG2 GLN A 322     -31.171  26.074  -7.729  1.00  0.00           H
ATOM   2667 1HE2 GLN A 322     -31.478  23.133  -5.537  1.00  0.00           H
ATOM   2668 2HE2 GLN A 322     -30.386  24.426  -6.012  1.00  0.00           H
ATOM   2669  N   LYS A 323     -32.520  22.455 -11.173  1.00  0.00           N
ATOM   2670  CA  LYS A 323     -33.318  22.432 -12.415  1.00  0.00           C
ATOM   2671  C   LYS A 323     -34.384  23.586 -12.386  1.00  0.00           C
ATOM   2672  O   LYS A 323     -34.562  24.215 -13.429  1.00  0.00           O
ATOM   2673  CB  LYS A 323     -33.980  21.089 -12.776  1.00  0.00           C
ATOM   2674  CG  LYS A 323     -32.939  19.951 -12.985  1.00  0.00           C
ATOM   2675  CD  LYS A 323     -31.576  20.326 -13.742  1.00  0.00           C
ATOM   2676  CE  LYS A 323     -31.786  20.455 -15.237  1.00  0.00           C
ATOM   2677  NZ  LYS A 323     -30.429  20.618 -15.950  1.00  0.00           N
ATOM   2678  HN  LYS A 323     -32.560  21.659 -10.573  1.00  0.00           H
ATOM   2679  HA  LYS A 323     -32.688  22.650 -13.264  1.00  0.00           H
ATOM   2680  HB1 LYS A 323     -34.624  21.129 -13.682  1.00  0.00           H
ATOM   2681  HB2 LYS A 323     -34.636  20.716 -11.961  1.00  0.00           H
ATOM   2682  HG1 LYS A 323     -33.445  19.071 -13.434  1.00  0.00           H
ATOM   2683  HG2 LYS A 323     -32.594  19.584 -11.994  1.00  0.00           H
ATOM   2684  HD1 LYS A 323     -30.828  19.522 -13.574  1.00  0.00           H
ATOM   2685  HD2 LYS A 323     -31.111  21.231 -13.296  1.00  0.00           H
ATOM   2686  HE1 LYS A 323     -32.297  21.392 -15.544  1.00  0.00           H
ATOM   2687  HE2 LYS A 323     -32.208  19.540 -15.703  1.00  0.00           H
ATOM   2688  HZ1 LYS A 323     -29.859  19.750 -15.984  1.00  0.00           H
ATOM   2689  HZ2 LYS A 323     -29.809  21.207 -15.359  1.00  0.00           H
ATOM   2690  HZ3 LYS A 323     -30.492  21.093 -16.873  1.00  0.00           H
ATOM   2691  N   ALA A 324     -34.985  23.936 -11.238  1.00  0.00           N
ATOM   2692  CA  ALA A 324     -36.043  24.867 -11.084  1.00  0.00           C
ATOM   2693  C   ALA A 324     -35.843  26.251 -11.729  1.00  0.00           C
ATOM   2694  O   ALA A 324     -35.074  27.066 -11.319  1.00  0.00           O
ATOM   2695  CB  ALA A 324     -36.342  25.060  -9.578  1.00  0.00           C
ATOM   2696  HN  ALA A 324     -34.754  23.453 -10.398  1.00  0.00           H
ATOM   2697  HA  ALA A 324     -36.869  24.363 -11.565  1.00  0.00           H
ATOM   2698  HB1 ALA A 324     -35.517  25.519  -8.991  1.00  0.00           H
ATOM   2699  HB2 ALA A 324     -36.473  24.080  -9.071  1.00  0.00           H
ATOM   2700  HB3 ALA A 324     -37.192  25.719  -9.297  1.00  0.00           H
ATOM   2701  N   VAL A 325     -36.607  26.516 -12.829  1.00  0.00           N
ATOM   2702  CA  VAL A 325     -36.743  27.851 -13.433  1.00  0.00           C
ATOM   2703  C   VAL A 325     -37.157  28.929 -12.497  1.00  0.00           C
ATOM   2704  O   VAL A 325     -36.629  30.008 -12.433  1.00  0.00           O
ATOM   2705  CB  VAL A 325     -37.793  27.749 -14.492  1.00  0.00           C
ATOM   2706  CG1 VAL A 325     -38.378  29.021 -15.069  1.00  0.00           C
ATOM   2707  CG2 VAL A 325     -37.147  27.043 -15.688  1.00  0.00           C
ATOM   2708  HN  VAL A 325     -37.073  25.759 -13.281  1.00  0.00           H
ATOM   2709  HA  VAL A 325     -35.792  28.127 -13.865  1.00  0.00           H
ATOM   2710  HB  VAL A 325     -38.660  27.131 -14.174  1.00  0.00           H
ATOM   2711 1HG1 VAL A 325     -39.033  28.999 -15.966  1.00  0.00           H
ATOM   2712 2HG1 VAL A 325     -37.634  29.845 -15.038  1.00  0.00           H
ATOM   2713 3HG1 VAL A 325     -39.056  29.400 -14.274  1.00  0.00           H
ATOM   2714 1HG2 VAL A 325     -36.917  25.974 -15.491  1.00  0.00           H
ATOM   2715 2HG2 VAL A 325     -36.280  27.623 -16.070  1.00  0.00           H
ATOM   2716 3HG2 VAL A 325     -37.916  27.119 -16.487  1.00  0.00           H
ATOM   2717  N   TRP A 326     -38.197  28.649 -11.688  1.00  0.00           N
ATOM   2718  CA  TRP A 326     -38.804  29.580 -10.692  1.00  0.00           C
ATOM   2719  C   TRP A 326     -37.834  30.146  -9.691  1.00  0.00           C
ATOM   2720  O   TRP A 326     -37.735  31.367  -9.543  1.00  0.00           O
ATOM   2721  CB  TRP A 326     -40.017  28.849 -10.009  1.00  0.00           C
ATOM   2722  CG  TRP A 326     -39.808  27.856  -8.877  1.00  0.00           C
ATOM   2723  CD1 TRP A 326     -39.875  26.416  -8.756  1.00  0.00           C
ATOM   2724  CD2 TRP A 326     -39.615  28.285  -7.504  1.00  0.00           C
ATOM   2725  CE2 TRP A 326     -39.346  27.153  -6.718  1.00  0.00           C
ATOM   2726  CE3 TRP A 326     -39.599  29.554  -6.929  1.00  0.00           C
ATOM   2727  NE1 TRP A 326     -39.519  26.049  -7.458  1.00  0.00           N
ATOM   2728  CZ2 TRP A 326     -38.874  27.244  -5.478  1.00  0.00           C
ATOM   2729  CZ3 TRP A 326     -39.180  29.676  -5.648  1.00  0.00           C
ATOM   2730  CH2 TRP A 326     -38.804  28.583  -4.969  1.00  0.00           C
ATOM   2731  HN  TRP A 326     -38.505  27.701 -11.640  1.00  0.00           H
ATOM   2732  HA  TRP A 326     -39.164  30.481 -11.168  1.00  0.00           H
ATOM   2733  HB1 TRP A 326     -40.501  28.276 -10.828  1.00  0.00           H
ATOM   2734  HB2 TRP A 326     -40.575  29.727  -9.621  1.00  0.00           H
ATOM   2735  HD1 TRP A 326     -40.123  25.691  -9.517  1.00  0.00           H
ATOM   2736  HE1 TRP A 326     -39.390  25.111  -7.218  1.00  0.00           H
ATOM   2737  HE3 TRP A 326     -39.669  30.465  -7.504  1.00  0.00           H
ATOM   2738  HZ2 TRP A 326     -38.576  26.386  -4.894  1.00  0.00           H
ATOM   2739  HZ3 TRP A 326     -39.172  30.702  -5.310  1.00  0.00           H
ATOM   2740  HH2 TRP A 326     -38.641  28.685  -3.907  1.00  0.00           H
ATOM   2741  N   PHE A 327     -37.057  29.289  -9.102  1.00  0.00           N
ATOM   2742  CA  PHE A 327     -36.018  29.628  -8.130  1.00  0.00           C
ATOM   2743  C   PHE A 327     -34.938  30.507  -8.687  1.00  0.00           C
ATOM   2744  O   PHE A 327     -34.530  31.480  -8.105  1.00  0.00           O
ATOM   2745  CB  PHE A 327     -35.498  28.195  -7.454  1.00  0.00           C
ATOM   2746  CG  PHE A 327     -34.597  28.352  -6.278  1.00  0.00           C
ATOM   2747  CD1 PHE A 327     -35.058  28.173  -4.950  1.00  0.00           C
ATOM   2748  CD2 PHE A 327     -33.185  28.568  -6.436  1.00  0.00           C
ATOM   2749  CE1 PHE A 327     -34.191  28.242  -3.858  1.00  0.00           C
ATOM   2750  CE2 PHE A 327     -32.325  28.722  -5.321  1.00  0.00           C
ATOM   2751  CZ  PHE A 327     -32.816  28.540  -4.043  1.00  0.00           C
ATOM   2752  HN  PHE A 327     -37.055  28.426  -9.601  1.00  0.00           H
ATOM   2753  HA  PHE A 327     -36.577  30.271  -7.467  1.00  0.00           H
ATOM   2754  HB1 PHE A 327     -34.903  27.626  -8.201  1.00  0.00           H
ATOM   2755  HB2 PHE A 327     -36.467  27.723  -7.185  1.00  0.00           H
ATOM   2756  HD1 PHE A 327     -36.085  27.869  -4.810  1.00  0.00           H
ATOM   2757  HD2 PHE A 327     -32.733  28.566  -7.416  1.00  0.00           H
ATOM   2758  HE1 PHE A 327     -34.550  28.177  -2.841  1.00  0.00           H
ATOM   2759  HE2 PHE A 327     -31.279  28.879  -5.539  1.00  0.00           H
ATOM   2760  HZ  PHE A 327     -32.172  28.671  -3.186  1.00  0.00           H
HETATM 2761  N   HSD A 328     -34.610  30.243  -9.989  1.00  0.00           N
HETATM 2762  CA  HSD A 328     -33.684  31.119 -10.676  1.00  0.00           C
HETATM 2763  C   HSD A 328     -34.308  32.422 -11.169  1.00  0.00           C
HETATM 2764  O   HSD A 328     -33.674  33.435 -11.322  1.00  0.00           O
HETATM 2765  CB  HSD A 328     -33.113  30.418 -11.884  1.00  0.00           C
HETATM 2766  CG  HSD A 328     -32.144  29.300 -11.440  1.00  0.00           C
HETATM 2767  CD2 HSD A 328     -30.841  29.378 -11.072  1.00  0.00           C
HETATM 2768  ND1 HSD A 328     -32.480  27.894 -11.282  1.00  0.00           N
HETATM 2769  CE1 HSD A 328     -31.441  27.276 -10.786  1.00  0.00           C
HETATM 2770  NE2 HSD A 328     -30.404  28.102 -10.686  1.00  0.00           N
HETATM 2771  HN  HSD A 328     -34.983  29.431 -10.431  1.00  0.00           H
HETATM 2772  HA  HSD A 328     -32.775  31.428 -10.183  1.00  0.00           H
HETATM 2773  HB1 HSD A 328     -32.752  31.046 -12.726  1.00  0.00           H
HETATM 2774  HB2 HSD A 328     -33.929  29.873 -12.405  1.00  0.00           H
HETATM 2775  HD1 HSD A 328     -33.418  27.558 -11.199  1.00  0.00           H
HETATM 2776  HD2 HSD A 328     -30.055  30.088 -11.301  1.00  0.00           H
HETATM 2777  HE1 HSD A 328     -31.519  26.215 -10.550  1.00  0.00           H
ATOM   2778  N   ALA A 329     -35.638  32.398 -11.505  1.00  0.00           N
ATOM   2779  CA  ALA A 329     -36.384  33.661 -11.770  1.00  0.00           C
ATOM   2780  C   ALA A 329     -36.557  34.525 -10.555  1.00  0.00           C
ATOM   2781  O   ALA A 329     -36.297  35.724 -10.538  1.00  0.00           O
ATOM   2782  CB  ALA A 329     -37.765  33.246 -12.227  1.00  0.00           C
ATOM   2783  HN  ALA A 329     -36.073  31.511 -11.370  1.00  0.00           H
ATOM   2784  HA  ALA A 329     -35.962  34.181 -12.617  1.00  0.00           H
ATOM   2785  HB1 ALA A 329     -38.456  33.033 -11.383  1.00  0.00           H
ATOM   2786  HB2 ALA A 329     -37.657  32.419 -12.960  1.00  0.00           H
ATOM   2787  HB3 ALA A 329     -38.323  34.095 -12.679  1.00  0.00           H
ATOM   2788  N   VAL A 330     -36.896  33.963  -9.395  1.00  0.00           N
ATOM   2789  CA  VAL A 330     -36.977  34.708  -8.117  1.00  0.00           C
ATOM   2790  C   VAL A 330     -35.690  35.310  -7.700  1.00  0.00           C
ATOM   2791  O   VAL A 330     -35.620  36.405  -7.171  1.00  0.00           O
ATOM   2792  CB  VAL A 330     -37.662  33.929  -6.940  1.00  0.00           C
ATOM   2793  CG1 VAL A 330     -37.543  34.743  -5.635  1.00  0.00           C
ATOM   2794  CG2 VAL A 330     -39.130  33.691  -7.340  1.00  0.00           C
ATOM   2795  HN  VAL A 330     -37.183  33.009  -9.394  1.00  0.00           H
ATOM   2796  HA  VAL A 330     -37.571  35.593  -8.288  1.00  0.00           H
ATOM   2797  HB  VAL A 330     -37.156  32.943  -6.856  1.00  0.00           H
ATOM   2798 1HG1 VAL A 330     -38.229  35.617  -5.665  1.00  0.00           H
ATOM   2799 2HG1 VAL A 330     -36.491  34.957  -5.346  1.00  0.00           H
ATOM   2800 3HG1 VAL A 330     -37.840  34.035  -4.834  1.00  0.00           H
ATOM   2801 1HG2 VAL A 330     -39.627  33.078  -6.557  1.00  0.00           H
ATOM   2802 2HG2 VAL A 330     -39.276  33.178  -8.314  1.00  0.00           H
ATOM   2803 3HG2 VAL A 330     -39.733  34.612  -7.485  1.00  0.00           H
ATOM   2804  N   ALA A 331     -34.674  34.510  -7.802  1.00  0.00           N
ATOM   2805  CA  ALA A 331     -33.299  34.903  -7.527  1.00  0.00           C
ATOM   2806  C   ALA A 331     -32.719  36.116  -8.280  1.00  0.00           C
ATOM   2807  O   ALA A 331     -32.132  36.989  -7.661  1.00  0.00           O
ATOM   2808  CB  ALA A 331     -32.309  33.743  -7.503  1.00  0.00           C
ATOM   2809  HN  ALA A 331     -34.710  33.557  -8.091  1.00  0.00           H
ATOM   2810  HA  ALA A 331     -33.252  35.149  -6.476  1.00  0.00           H
ATOM   2811  HB1 ALA A 331     -32.682  32.823  -7.002  1.00  0.00           H
ATOM   2812  HB2 ALA A 331     -31.353  33.978  -6.989  1.00  0.00           H
ATOM   2813  HB3 ALA A 331     -32.005  33.451  -8.531  1.00  0.00           H
ATOM   2814  N   TRP A 332     -32.913  36.155  -9.614  1.00  0.00           N
ATOM   2815  CA  TRP A 332     -32.675  37.382 -10.366  1.00  0.00           C
ATOM   2816  C   TRP A 332     -33.552  38.535 -10.113  1.00  0.00           C
ATOM   2817  O   TRP A 332     -33.222  39.736 -10.191  1.00  0.00           O
ATOM   2818  CB  TRP A 332     -32.575  37.126 -11.935  1.00  0.00           C
ATOM   2819  CG  TRP A 332     -31.415  36.396 -12.485  1.00  0.00           C
ATOM   2820  CD1 TRP A 332     -31.355  35.062 -12.828  1.00  0.00           C
ATOM   2821  CD2 TRP A 332     -30.021  36.836 -12.434  1.00  0.00           C
ATOM   2822  CE2 TRP A 332     -29.275  35.731 -12.921  1.00  0.00           C
ATOM   2823  CE3 TRP A 332     -29.403  38.021 -12.113  1.00  0.00           C
ATOM   2824  NE1 TRP A 332     -30.081  34.668 -13.104  1.00  0.00           N
ATOM   2825  CZ2 TRP A 332     -27.860  35.793 -12.833  1.00  0.00           C
ATOM   2826  CZ3 TRP A 332     -28.011  38.074 -12.265  1.00  0.00           C
ATOM   2827  CH2 TRP A 332     -27.230  36.999 -12.634  1.00  0.00           C
ATOM   2828  HN  TRP A 332     -33.222  35.385 -10.166  1.00  0.00           H
ATOM   2829  HA  TRP A 332     -31.737  37.761  -9.987  1.00  0.00           H
ATOM   2830  HB1 TRP A 332     -32.622  38.109 -12.453  1.00  0.00           H
ATOM   2831  HB2 TRP A 332     -33.546  36.671 -12.225  1.00  0.00           H
ATOM   2832  HD1 TRP A 332     -32.222  34.418 -12.843  1.00  0.00           H
ATOM   2833  HE1 TRP A 332     -29.721  33.762 -13.079  1.00  0.00           H
ATOM   2834  HE3 TRP A 332     -29.996  38.879 -11.833  1.00  0.00           H
ATOM   2835  HZ2 TRP A 332     -27.291  35.025 -13.337  1.00  0.00           H
ATOM   2836  HZ3 TRP A 332     -27.527  39.034 -12.168  1.00  0.00           H
ATOM   2837  HH2 TRP A 332     -26.160  37.082 -12.508  1.00  0.00           H
ATOM   2838  N   GLY A 333     -34.811  38.165  -9.812  1.00  0.00           N
ATOM   2839  CA  GLY A 333     -35.978  38.985  -9.708  1.00  0.00           C
ATOM   2840  C   GLY A 333     -35.905  39.788  -8.425  1.00  0.00           C
ATOM   2841  O   GLY A 333     -36.305  40.910  -8.381  1.00  0.00           O
ATOM   2842  HN  GLY A 333     -34.944  37.180  -9.736  1.00  0.00           H
ATOM   2843  HA1 GLY A 333     -36.833  38.338  -9.583  1.00  0.00           H
ATOM   2844  HA2 GLY A 333     -36.094  39.710 -10.500  1.00  0.00           H
ATOM   2845  N   THR A 334     -35.437  39.219  -7.334  1.00  0.00           N
ATOM   2846  CA  THR A 334     -35.253  39.807  -5.986  1.00  0.00           C
ATOM   2847  C   THR A 334     -34.412  41.161  -6.037  1.00  0.00           C
ATOM   2848  O   THR A 334     -34.963  42.207  -5.710  1.00  0.00           O
ATOM   2849  CB  THR A 334     -34.727  38.811  -4.949  1.00  0.00           C
ATOM   2850  CG2 THR A 334     -34.700  39.597  -3.612  1.00  0.00           C
ATOM   2851  OG1 THR A 334     -35.681  37.712  -4.749  1.00  0.00           O
ATOM   2852  HN  THR A 334     -35.265  38.242  -7.442  1.00  0.00           H
ATOM   2853  HA  THR A 334     -36.223  40.152  -5.657  1.00  0.00           H
ATOM   2854  HB  THR A 334     -33.711  38.474  -5.247  1.00  0.00           H
ATOM   2855  HG1 THR A 334     -35.604  37.072  -5.460  1.00  0.00           H
ATOM   2856 1HG2 THR A 334     -35.729  39.951  -3.389  1.00  0.00           H
ATOM   2857 2HG2 THR A 334     -34.021  40.470  -3.509  1.00  0.00           H
ATOM   2858 3HG2 THR A 334     -34.634  38.902  -2.747  1.00  0.00           H
ATOM   2859  N   PRO A 335     -33.182  41.262  -6.554  1.00  0.00           N
ATOM   2860  CA  PRO A 335     -32.562  42.579  -6.592  1.00  0.00           C
ATOM   2861  C   PRO A 335     -33.098  43.463  -7.708  1.00  0.00           C
ATOM   2862  O   PRO A 335     -32.906  44.682  -7.660  1.00  0.00           O
ATOM   2863  CB  PRO A 335     -31.067  42.247  -6.869  1.00  0.00           C
ATOM   2864  CG  PRO A 335     -31.084  40.924  -7.487  1.00  0.00           C
ATOM   2865  CD  PRO A 335     -32.296  40.181  -6.824  1.00  0.00           C
ATOM   2866  HA  PRO A 335     -32.656  43.138  -5.672  1.00  0.00           H
ATOM   2867  HB1 PRO A 335     -30.420  42.249  -5.966  1.00  0.00           H
ATOM   2868  HB2 PRO A 335     -30.600  43.014  -7.523  1.00  0.00           H
ATOM   2869  HG1 PRO A 335     -31.287  40.762  -8.568  1.00  0.00           H
ATOM   2870  HG2 PRO A 335     -30.207  40.361  -7.104  1.00  0.00           H
ATOM   2871  HD1 PRO A 335     -32.725  39.315  -7.372  1.00  0.00           H
ATOM   2872  HD2 PRO A 335     -31.950  39.813  -5.834  1.00  0.00           H
ATOM   2873  N   GLY A 336     -33.938  42.890  -8.639  1.00  0.00           N
ATOM   2874  CA  GLY A 336     -34.653  43.606  -9.598  1.00  0.00           C
ATOM   2875  C   GLY A 336     -35.926  44.229  -9.071  1.00  0.00           C
ATOM   2876  O   GLY A 336     -36.208  45.311  -9.551  1.00  0.00           O
ATOM   2877  HN  GLY A 336     -34.006  41.900  -8.552  1.00  0.00           H
ATOM   2878  HA1 GLY A 336     -34.878  43.016 -10.474  1.00  0.00           H
ATOM   2879  HA2 GLY A 336     -34.029  44.441  -9.883  1.00  0.00           H
ATOM   2880  N   PHE A 337     -36.634  43.622  -8.088  1.00  0.00           N
ATOM   2881  CA  PHE A 337     -37.854  44.134  -7.528  1.00  0.00           C
ATOM   2882  C   PHE A 337     -37.455  45.402  -6.742  1.00  0.00           C
ATOM   2883  O   PHE A 337     -38.092  46.496  -6.769  1.00  0.00           O
ATOM   2884  CB  PHE A 337     -38.690  43.117  -6.680  1.00  0.00           C
ATOM   2885  CG  PHE A 337     -39.929  43.688  -6.003  1.00  0.00           C
ATOM   2886  CD1 PHE A 337     -40.347  43.170  -4.753  1.00  0.00           C
ATOM   2887  CD2 PHE A 337     -40.759  44.667  -6.600  1.00  0.00           C
ATOM   2888  CE1 PHE A 337     -41.446  43.775  -4.052  1.00  0.00           C
ATOM   2889  CE2 PHE A 337     -41.837  45.203  -5.950  1.00  0.00           C
ATOM   2890  CZ  PHE A 337     -42.173  44.845  -4.661  1.00  0.00           C
ATOM   2891  HN  PHE A 337     -36.424  42.659  -7.938  1.00  0.00           H
ATOM   2892  HA  PHE A 337     -38.537  44.446  -8.305  1.00  0.00           H
ATOM   2893  HB1 PHE A 337     -38.009  42.655  -5.933  1.00  0.00           H
ATOM   2894  HB2 PHE A 337     -39.061  42.382  -7.427  1.00  0.00           H
ATOM   2895  HD1 PHE A 337     -39.797  42.411  -4.216  1.00  0.00           H
ATOM   2896  HD2 PHE A 337     -40.515  45.118  -7.551  1.00  0.00           H
ATOM   2897  HE1 PHE A 337     -41.693  43.375  -3.080  1.00  0.00           H
ATOM   2898  HE2 PHE A 337     -42.448  45.967  -6.407  1.00  0.00           H
ATOM   2899  HZ  PHE A 337     -43.093  45.322  -4.359  1.00  0.00           H
ATOM   2900  N   LEU A 338     -36.322  45.317  -6.020  1.00  0.00           N
ATOM   2901  CA  LEU A 338     -35.844  46.390  -5.169  1.00  0.00           C
ATOM   2902  C   LEU A 338     -35.350  47.535  -5.952  1.00  0.00           C
ATOM   2903  O   LEU A 338     -35.675  48.660  -5.698  1.00  0.00           O
ATOM   2904  CB  LEU A 338     -34.827  45.932  -4.136  1.00  0.00           C
ATOM   2905  CG  LEU A 338     -35.431  44.913  -3.037  1.00  0.00           C
ATOM   2906  CD1 LEU A 338     -34.308  43.966  -2.567  1.00  0.00           C
ATOM   2907  CD2 LEU A 338     -36.063  45.619  -1.816  1.00  0.00           C
ATOM   2908  HN  LEU A 338     -35.831  44.450  -5.979  1.00  0.00           H
ATOM   2909  HA  LEU A 338     -36.633  46.772  -4.538  1.00  0.00           H
ATOM   2910  HB1 LEU A 338     -34.366  46.681  -3.457  1.00  0.00           H
ATOM   2911  HB2 LEU A 338     -33.948  45.505  -4.662  1.00  0.00           H
ATOM   2912  HG  LEU A 338     -36.165  44.255  -3.550  1.00  0.00           H
ATOM   2913 1HD1 LEU A 338     -34.640  43.002  -2.125  1.00  0.00           H
ATOM   2914 2HD1 LEU A 338     -33.670  44.450  -1.797  1.00  0.00           H
ATOM   2915 3HD1 LEU A 338     -33.616  43.633  -3.370  1.00  0.00           H
ATOM   2916 1HD2 LEU A 338     -36.656  44.888  -1.226  1.00  0.00           H
ATOM   2917 2HD2 LEU A 338     -36.719  46.416  -2.228  1.00  0.00           H
ATOM   2918 3HD2 LEU A 338     -35.329  46.109  -1.141  1.00  0.00           H
ATOM   2919  N   THR A 339     -34.581  47.223  -6.975  1.00  0.00           N
ATOM   2920  CA  THR A 339     -34.073  48.242  -7.933  1.00  0.00           C
ATOM   2921  C   THR A 339     -35.128  49.007  -8.708  1.00  0.00           C
ATOM   2922  O   THR A 339     -35.165  50.205  -8.897  1.00  0.00           O
ATOM   2923  CB  THR A 339     -33.210  47.677  -9.035  1.00  0.00           C
ATOM   2924  CG2 THR A 339     -32.709  48.842  -9.949  1.00  0.00           C
ATOM   2925  OG1 THR A 339     -32.029  47.153  -8.470  1.00  0.00           O
ATOM   2926  HN  THR A 339     -34.264  46.295  -7.153  1.00  0.00           H
ATOM   2927  HA  THR A 339     -33.525  48.976  -7.360  1.00  0.00           H
ATOM   2928  HB  THR A 339     -33.680  46.918  -9.697  1.00  0.00           H
ATOM   2929  HG1 THR A 339     -32.251  46.262  -8.190  1.00  0.00           H
ATOM   2930 1HG2 THR A 339     -33.511  49.254 -10.599  1.00  0.00           H
ATOM   2931 2HG2 THR A 339     -31.905  48.417 -10.587  1.00  0.00           H
ATOM   2932 3HG2 THR A 339     -32.283  49.688  -9.367  1.00  0.00           H
ATOM   2933  N   VAL A 340     -36.201  48.311  -9.183  1.00  0.00           N
ATOM   2934  CA  VAL A 340     -37.353  48.993  -9.701  1.00  0.00           C
ATOM   2935  C   VAL A 340     -38.032  49.959  -8.704  1.00  0.00           C
ATOM   2936  O   VAL A 340     -38.176  51.129  -9.016  1.00  0.00           O
ATOM   2937  CB  VAL A 340     -38.352  47.920 -10.332  1.00  0.00           C
ATOM   2938  CG1 VAL A 340     -39.638  48.663 -10.798  1.00  0.00           C
ATOM   2939  CG2 VAL A 340     -37.715  47.124 -11.445  1.00  0.00           C
ATOM   2940  HN  VAL A 340     -36.264  47.318  -9.253  1.00  0.00           H
ATOM   2941  HA  VAL A 340     -37.004  49.603 -10.520  1.00  0.00           H
ATOM   2942  HB  VAL A 340     -38.693  47.174  -9.583  1.00  0.00           H
ATOM   2943 1HG1 VAL A 340     -40.409  47.950 -11.161  1.00  0.00           H
ATOM   2944 2HG1 VAL A 340     -39.456  49.354 -11.648  1.00  0.00           H
ATOM   2945 3HG1 VAL A 340     -40.149  49.108  -9.919  1.00  0.00           H
ATOM   2946 1HG2 VAL A 340     -38.337  46.270 -11.787  1.00  0.00           H
ATOM   2947 2HG2 VAL A 340     -36.736  46.643 -11.231  1.00  0.00           H
ATOM   2948 3HG2 VAL A 340     -37.491  47.810 -12.290  1.00  0.00           H
ATOM   2949  N   MET A 341     -38.221  49.518  -7.464  1.00  0.00           N
ATOM   2950  CA  MET A 341     -38.614  50.365  -6.464  1.00  0.00           C
ATOM   2951  C   MET A 341     -37.677  51.536  -6.127  1.00  0.00           C
ATOM   2952  O   MET A 341     -38.161  52.638  -5.893  1.00  0.00           O
ATOM   2953  CB  MET A 341     -39.056  49.524  -5.177  1.00  0.00           C
ATOM   2954  CG  MET A 341     -40.258  48.545  -5.372  1.00  0.00           C
ATOM   2955  SD  MET A 341     -40.981  48.055  -3.793  1.00  0.00           S
ATOM   2956  CE  MET A 341     -39.543  46.947  -3.460  1.00  0.00           C
ATOM   2957  HN  MET A 341     -38.102  48.560  -7.214  1.00  0.00           H
ATOM   2958  HA  MET A 341     -39.556  50.768  -6.806  1.00  0.00           H
ATOM   2959  HB1 MET A 341     -39.284  50.303  -4.418  1.00  0.00           H
ATOM   2960  HB2 MET A 341     -38.145  49.038  -4.768  1.00  0.00           H
ATOM   2961  HG1 MET A 341     -39.946  47.647  -5.946  1.00  0.00           H
ATOM   2962  HG2 MET A 341     -41.042  49.012  -6.006  1.00  0.00           H
ATOM   2963  HE1 MET A 341     -38.596  47.470  -3.203  1.00  0.00           H
ATOM   2964  HE2 MET A 341     -39.235  46.368  -4.356  1.00  0.00           H
ATOM   2965  HE3 MET A 341     -39.819  46.219  -2.666  1.00  0.00           H
ATOM   2966  N   LEU A 342     -36.341  51.305  -6.017  1.00  0.00           N
ATOM   2967  CA  LEU A 342     -35.362  52.387  -5.818  1.00  0.00           C
ATOM   2968  C   LEU A 342     -35.482  53.419  -6.875  1.00  0.00           C
ATOM   2969  O   LEU A 342     -35.515  54.603  -6.587  1.00  0.00           O
ATOM   2970  CB  LEU A 342     -33.932  51.746  -5.680  1.00  0.00           C
ATOM   2971  CG  LEU A 342     -32.902  52.730  -5.066  1.00  0.00           C
ATOM   2972  CD1 LEU A 342     -33.396  53.329  -3.773  1.00  0.00           C
ATOM   2973  CD2 LEU A 342     -31.581  52.001  -4.947  1.00  0.00           C
ATOM   2974  HN  LEU A 342     -35.938  50.399  -6.116  1.00  0.00           H
ATOM   2975  HA  LEU A 342     -35.652  52.957  -4.948  1.00  0.00           H
ATOM   2976  HB1 LEU A 342     -33.479  51.397  -6.634  1.00  0.00           H
ATOM   2977  HB2 LEU A 342     -34.119  50.869  -5.023  1.00  0.00           H
ATOM   2978  HG  LEU A 342     -32.776  53.598  -5.747  1.00  0.00           H
ATOM   2979 1HD1 LEU A 342     -32.675  54.033  -3.304  1.00  0.00           H
ATOM   2980 2HD1 LEU A 342     -33.396  52.487  -3.048  1.00  0.00           H
ATOM   2981 3HD1 LEU A 342     -34.379  53.848  -3.762  1.00  0.00           H
ATOM   2982 1HD2 LEU A 342     -31.111  51.915  -5.950  1.00  0.00           H
ATOM   2983 2HD2 LEU A 342     -31.763  50.988  -4.531  1.00  0.00           H
ATOM   2984 3HD2 LEU A 342     -30.907  52.619  -4.316  1.00  0.00           H
ATOM   2985  N   LEU A 343     -35.569  52.973  -8.145  1.00  0.00           N
ATOM   2986  CA  LEU A 343     -35.788  53.745  -9.326  1.00  0.00           C
ATOM   2987  C   LEU A 343     -37.142  54.486  -9.376  1.00  0.00           C
ATOM   2988  O   LEU A 343     -37.182  55.656  -9.791  1.00  0.00           O
ATOM   2989  CB  LEU A 343     -35.652  52.759 -10.637  1.00  0.00           C
ATOM   2990  CG  LEU A 343     -35.947  53.498 -11.970  1.00  0.00           C
ATOM   2991  CD1 LEU A 343     -34.802  54.521 -12.426  1.00  0.00           C
ATOM   2992  CD2 LEU A 343     -36.097  52.470 -13.183  1.00  0.00           C
ATOM   2993  HN  LEU A 343     -35.611  51.992  -8.316  1.00  0.00           H
ATOM   2994  HA  LEU A 343     -35.037  54.507  -9.469  1.00  0.00           H
ATOM   2995  HB1 LEU A 343     -36.341  51.898 -10.506  1.00  0.00           H
ATOM   2996  HB2 LEU A 343     -34.592  52.423 -10.659  1.00  0.00           H
ATOM   2997  HG  LEU A 343     -36.870  54.116 -11.972  1.00  0.00           H
ATOM   2998 1HD1 LEU A 343     -35.043  54.872 -13.452  1.00  0.00           H
ATOM   2999 2HD1 LEU A 343     -33.795  54.052 -12.404  1.00  0.00           H
ATOM   3000 3HD1 LEU A 343     -34.720  55.326 -11.665  1.00  0.00           H
ATOM   3001 1HD2 LEU A 343     -36.811  51.665 -12.908  1.00  0.00           H
ATOM   3002 2HD2 LEU A 343     -35.132  51.935 -13.306  1.00  0.00           H
ATOM   3003 3HD2 LEU A 343     -36.461  52.979 -14.102  1.00  0.00           H
ATOM   3004  N   ALA A 344     -38.249  53.887  -8.827  1.00  0.00           N
ATOM   3005  CA  ALA A 344     -39.504  54.609  -8.687  1.00  0.00           C
ATOM   3006  C   ALA A 344     -39.455  55.658  -7.555  1.00  0.00           C
ATOM   3007  O   ALA A 344     -40.113  56.649  -7.570  1.00  0.00           O
ATOM   3008  CB  ALA A 344     -40.643  53.583  -8.388  1.00  0.00           C
ATOM   3009  HN  ALA A 344     -38.122  52.983  -8.425  1.00  0.00           H
ATOM   3010  HA  ALA A 344     -39.714  55.099  -9.627  1.00  0.00           H
ATOM   3011  HB1 ALA A 344     -40.707  52.770  -9.144  1.00  0.00           H
ATOM   3012  HB2 ALA A 344     -41.591  54.156  -8.299  1.00  0.00           H
ATOM   3013  HB3 ALA A 344     -40.401  53.240  -7.360  1.00  0.00           H
ATOM   3014  N   MET A 345     -38.532  55.457  -6.607  1.00  0.00           N
ATOM   3015  CA  MET A 345     -38.329  56.342  -5.534  1.00  0.00           C
ATOM   3016  C   MET A 345     -37.459  57.528  -6.062  1.00  0.00           C
ATOM   3017  O   MET A 345     -37.495  58.658  -5.608  1.00  0.00           O
ATOM   3018  CB  MET A 345     -37.554  55.811  -4.268  1.00  0.00           C
ATOM   3019  CG  MET A 345     -37.605  56.716  -3.036  1.00  0.00           C
ATOM   3020  SD  MET A 345     -36.859  55.824  -1.644  1.00  0.00           S
ATOM   3021  CE  MET A 345     -37.104  57.048  -0.341  1.00  0.00           C
ATOM   3022  HN  MET A 345     -38.023  54.600  -6.627  1.00  0.00           H
ATOM   3023  HA  MET A 345     -39.273  56.750  -5.207  1.00  0.00           H
ATOM   3024  HB1 MET A 345     -36.472  55.679  -4.480  1.00  0.00           H
ATOM   3025  HB2 MET A 345     -37.854  54.753  -4.114  1.00  0.00           H
ATOM   3026  HG1 MET A 345     -38.691  56.866  -2.856  1.00  0.00           H
ATOM   3027  HG2 MET A 345     -37.247  57.757  -3.187  1.00  0.00           H
ATOM   3028  HE1 MET A 345     -37.889  56.862   0.424  1.00  0.00           H
ATOM   3029  HE2 MET A 345     -37.463  57.924  -0.922  1.00  0.00           H
ATOM   3030  HE3 MET A 345     -36.197  57.355   0.221  1.00  0.00           H
ATOM   3031  N   ASN A 346     -36.739  57.265  -7.181  1.00  0.00           N
ATOM   3032  CA  ASN A 346     -36.007  58.205  -8.023  1.00  0.00           C
ATOM   3033  C   ASN A 346     -34.720  58.553  -7.387  1.00  0.00           C
ATOM   3034  O   ASN A 346     -34.144  59.593  -7.719  1.00  0.00           O
ATOM   3035  CB  ASN A 346     -36.795  59.472  -8.421  1.00  0.00           C
ATOM   3036  CG  ASN A 346     -38.279  59.332  -8.724  1.00  0.00           C
ATOM   3037  ND2 ASN A 346     -38.697  58.344  -9.659  1.00  0.00           N
ATOM   3038  OD1 ASN A 346     -39.208  60.062  -8.228  1.00  0.00           O
ATOM   3039  HN  ASN A 346     -36.809  56.331  -7.523  1.00  0.00           H
ATOM   3040  HA  ASN A 346     -35.727  57.750  -8.962  1.00  0.00           H
ATOM   3041  HB1 ASN A 346     -36.341  60.032  -9.266  1.00  0.00           H
ATOM   3042  HB2 ASN A 346     -36.766  60.086  -7.495  1.00  0.00           H
ATOM   3043 1HD2 ASN A 346     -38.083  57.681 -10.086  1.00  0.00           H
ATOM   3044 2HD2 ASN A 346     -39.656  58.101  -9.511  1.00  0.00           H
ATOM   3045  N   LYS A 347     -34.206  57.797  -6.415  1.00  0.00           N
ATOM   3046  CA  LYS A 347     -32.862  57.933  -5.934  1.00  0.00           C
ATOM   3047  C   LYS A 347     -31.755  57.789  -6.873  1.00  0.00           C
ATOM   3048  O   LYS A 347     -31.744  56.875  -7.749  1.00  0.00           O
ATOM   3049  CB  LYS A 347     -32.810  56.787  -4.928  1.00  0.00           C
ATOM   3050  CG  LYS A 347     -33.678  57.047  -3.661  1.00  0.00           C
ATOM   3051  CD  LYS A 347     -33.219  58.225  -2.760  1.00  0.00           C
ATOM   3052  CE  LYS A 347     -34.206  58.573  -1.632  1.00  0.00           C
ATOM   3053  NZ  LYS A 347     -33.449  59.519  -0.778  1.00  0.00           N
ATOM   3054  HN  LYS A 347     -34.746  57.138  -5.895  1.00  0.00           H
ATOM   3055  HA  LYS A 347     -32.709  58.878  -5.435  1.00  0.00           H
ATOM   3056  HB1 LYS A 347     -31.804  56.451  -4.598  1.00  0.00           H
ATOM   3057  HB2 LYS A 347     -33.120  55.844  -5.427  1.00  0.00           H
ATOM   3058  HG1 LYS A 347     -33.739  56.108  -3.071  1.00  0.00           H
ATOM   3059  HG2 LYS A 347     -34.740  57.178  -3.955  1.00  0.00           H
ATOM   3060  HD1 LYS A 347     -33.112  59.071  -3.473  1.00  0.00           H
ATOM   3061  HD2 LYS A 347     -32.162  58.039  -2.475  1.00  0.00           H
ATOM   3062  HE1 LYS A 347     -34.436  57.664  -1.037  1.00  0.00           H
ATOM   3063  HE2 LYS A 347     -35.096  59.107  -2.029  1.00  0.00           H
ATOM   3064  HZ1 LYS A 347     -33.086  60.262  -1.408  1.00  0.00           H
ATOM   3065  HZ2 LYS A 347     -32.634  59.051  -0.333  1.00  0.00           H
ATOM   3066  HZ3 LYS A 347     -33.966  59.945   0.018  1.00  0.00           H
ATOM   3067  N   VAL A 348     -30.810  58.692  -6.701  1.00  0.00           N
ATOM   3068  CA  VAL A 348     -29.574  58.780  -7.440  1.00  0.00           C
ATOM   3069  C   VAL A 348     -28.494  59.547  -6.629  1.00  0.00           C
ATOM   3070  O   VAL A 348     -28.780  60.520  -5.973  1.00  0.00           O
ATOM   3071  CB  VAL A 348     -29.663  59.422  -8.846  1.00  0.00           C
ATOM   3072  CG1 VAL A 348     -30.208  60.853  -8.787  1.00  0.00           C
ATOM   3073  CG2 VAL A 348     -28.350  59.257  -9.602  1.00  0.00           C
ATOM   3074  HN  VAL A 348     -30.900  59.454  -6.065  1.00  0.00           H
ATOM   3075  HA  VAL A 348     -29.170  57.801  -7.645  1.00  0.00           H
ATOM   3076  HB  VAL A 348     -30.407  58.878  -9.468  1.00  0.00           H
ATOM   3077 1HG1 VAL A 348     -31.134  60.880  -8.173  1.00  0.00           H
ATOM   3078 2HG1 VAL A 348     -30.503  61.230  -9.789  1.00  0.00           H
ATOM   3079 3HG1 VAL A 348     -29.490  61.518  -8.262  1.00  0.00           H
ATOM   3080 1HG2 VAL A 348     -27.487  59.795  -9.154  1.00  0.00           H
ATOM   3081 2HG2 VAL A 348     -28.340  59.679 -10.628  1.00  0.00           H
ATOM   3082 3HG2 VAL A 348     -28.225  58.157  -9.697  1.00  0.00           H
ATOM   3083  N   GLU A 349     -27.188  59.113  -6.666  1.00  0.00           N
ATOM   3084  CA  GLU A 349     -26.111  59.822  -5.951  1.00  0.00           C
ATOM   3085  C   GLU A 349     -24.851  59.797  -6.811  1.00  0.00           C
ATOM   3086  O   GLU A 349     -24.601  58.722  -7.372  1.00  0.00           O
ATOM   3087  CB  GLU A 349     -25.813  59.252  -4.554  1.00  0.00           C
ATOM   3088  CG  GLU A 349     -27.015  59.076  -3.647  1.00  0.00           C
ATOM   3089  CD  GLU A 349     -26.726  58.662  -2.203  1.00  0.00           C
ATOM   3090  OE1 GLU A 349     -27.068  57.530  -1.859  1.00  0.00           O
ATOM   3091  OE2 GLU A 349     -26.253  59.546  -1.405  1.00  0.00           O
ATOM   3092  HN  GLU A 349     -26.966  58.225  -7.060  1.00  0.00           H
ATOM   3093  HA  GLU A 349     -26.405  60.851  -5.808  1.00  0.00           H
ATOM   3094  HB1 GLU A 349     -25.083  59.875  -3.992  1.00  0.00           H
ATOM   3095  HB2 GLU A 349     -25.341  58.248  -4.607  1.00  0.00           H
ATOM   3096  HG1 GLU A 349     -27.631  58.310  -4.166  1.00  0.00           H
ATOM   3097  HG2 GLU A 349     -27.556  60.047  -3.624  1.00  0.00           H
ATOM   3098  N   GLY A 350     -24.173  60.931  -6.960  1.00  0.00           N
ATOM   3099  CA  GLY A 350     -22.990  61.226  -7.783  1.00  0.00           C
ATOM   3100  C   GLY A 350     -21.787  60.754  -7.058  1.00  0.00           C
ATOM   3101  O   GLY A 350     -21.768  59.847  -6.243  1.00  0.00           O
ATOM   3102  HN  GLY A 350     -24.645  61.751  -6.645  1.00  0.00           H
ATOM   3103  HA1 GLY A 350     -22.816  62.292  -7.769  1.00  0.00           H
ATOM   3104  HA2 GLY A 350     -23.065  60.821  -8.782  1.00  0.00           H
ATOM   3105  N   ASP A 351     -20.599  61.346  -7.380  1.00  0.00           N
ATOM   3106  CA  ASP A 351     -19.390  61.046  -6.755  1.00  0.00           C
ATOM   3107  C   ASP A 351     -18.501  62.333  -6.851  1.00  0.00           C
ATOM   3108  O   ASP A 351     -18.511  63.130  -7.819  1.00  0.00           O
ATOM   3109  CB  ASP A 351     -18.740  59.785  -7.469  1.00  0.00           C
ATOM   3110  CG  ASP A 351     -17.325  59.368  -7.061  1.00  0.00           C
ATOM   3111  OD1 ASP A 351     -16.554  58.773  -7.811  1.00  0.00           O
ATOM   3112  OD2 ASP A 351     -17.123  59.568  -5.808  1.00  0.00           O
ATOM   3113  HN  ASP A 351     -20.562  62.008  -8.125  1.00  0.00           H
ATOM   3114  HA  ASP A 351     -19.580  60.630  -5.776  1.00  0.00           H
ATOM   3115  HB1 ASP A 351     -18.700  59.927  -8.571  1.00  0.00           H
ATOM   3116  HB2 ASP A 351     -19.487  58.977  -7.316  1.00  0.00           H
ATOM   3117  N   ASN A 352     -17.689  62.493  -5.801  1.00  0.00           N
ATOM   3118  CA  ASN A 352     -16.760  63.557  -5.740  1.00  0.00           C
ATOM   3119  C   ASN A 352     -15.319  63.097  -5.856  1.00  0.00           C
ATOM   3120  O   ASN A 352     -14.342  63.840  -5.688  1.00  0.00           O
ATOM   3121  CB  ASN A 352     -16.905  64.245  -4.372  1.00  0.00           C
ATOM   3122  CG  ASN A 352     -16.712  63.266  -3.169  1.00  0.00           C
ATOM   3123  ND2 ASN A 352     -16.628  63.836  -1.911  1.00  0.00           N
ATOM   3124  OD1 ASN A 352     -16.698  62.018  -3.355  1.00  0.00           O
ATOM   3125  HN  ASN A 352     -17.567  61.879  -5.027  1.00  0.00           H
ATOM   3126  HA  ASN A 352     -16.968  64.255  -6.537  1.00  0.00           H
ATOM   3127  HB1 ASN A 352     -17.916  64.695  -4.269  1.00  0.00           H
ATOM   3128  HB2 ASN A 352     -16.224  65.118  -4.294  1.00  0.00           H
ATOM   3129 1HD2 ASN A 352     -16.953  64.777  -1.823  1.00  0.00           H
ATOM   3130 2HD2 ASN A 352     -16.477  63.292  -1.086  1.00  0.00           H
ATOM   3131  N   ILE A 353     -15.166  61.794  -6.111  1.00  0.00           N
ATOM   3132  CA  ILE A 353     -13.799  61.183  -6.394  1.00  0.00           C
ATOM   3133  C   ILE A 353     -13.595  60.886  -7.861  1.00  0.00           C
ATOM   3134  O   ILE A 353     -12.841  61.586  -8.534  1.00  0.00           O
ATOM   3135  CB  ILE A 353     -13.472  59.978  -5.520  1.00  0.00           C
ATOM   3136  CG1 ILE A 353     -13.511  60.392  -4.007  1.00  0.00           C
ATOM   3137  CG2 ILE A 353     -12.119  59.317  -5.838  1.00  0.00           C
ATOM   3138  CD  ILE A 353     -12.378  61.394  -3.591  1.00  0.00           C
ATOM   3139  HN  ILE A 353     -16.009  61.261  -6.118  1.00  0.00           H
ATOM   3140  HA  ILE A 353     -13.016  61.844  -6.053  1.00  0.00           H
ATOM   3141  HB  ILE A 353     -14.245  59.204  -5.712  1.00  0.00           H
ATOM   3142 1HG1 ILE A 353     -13.266  59.517  -3.368  1.00  0.00           H
ATOM   3143 2HG1 ILE A 353     -14.539  60.782  -3.845  1.00  0.00           H
ATOM   3144 1HG2 ILE A 353     -11.898  58.583  -5.034  1.00  0.00           H
ATOM   3145 2HG2 ILE A 353     -11.399  60.164  -5.856  1.00  0.00           H
ATOM   3146 3HG2 ILE A 353     -12.098  58.741  -6.788  1.00  0.00           H
ATOM   3147  HD1 ILE A 353     -11.348  61.149  -3.929  1.00  0.00           H
ATOM   3148  HD2 ILE A 353     -12.316  61.384  -2.482  1.00  0.00           H
ATOM   3149  HD3 ILE A 353     -12.617  62.415  -3.958  1.00  0.00           H
ATOM   3150  N   SER A 354     -14.289  59.870  -8.394  1.00  0.00           N
ATOM   3151  CA  SER A 354     -14.069  59.315  -9.725  1.00  0.00           C
ATOM   3152  C   SER A 354     -15.138  59.729 -10.744  1.00  0.00           C
ATOM   3153  O   SER A 354     -14.766  59.720 -11.889  1.00  0.00           O
ATOM   3154  CB  SER A 354     -13.858  57.840  -9.854  1.00  0.00           C
ATOM   3155  OG  SER A 354     -14.766  57.052  -9.062  1.00  0.00           O
ATOM   3156  HN  SER A 354     -14.947  59.591  -7.699  1.00  0.00           H
ATOM   3157  HA  SER A 354     -13.192  59.781 -10.152  1.00  0.00           H
ATOM   3158  HB1 SER A 354     -12.906  57.548  -9.360  1.00  0.00           H
ATOM   3159  HB2 SER A 354     -13.705  57.530 -10.910  1.00  0.00           H
ATOM   3160  HG1 SER A 354     -15.290  57.749  -8.657  1.00  0.00           H
ATOM   3161  N   GLY A 355     -16.361  60.132 -10.384  1.00  0.00           N
ATOM   3162  CA  GLY A 355     -17.554  60.345 -11.236  1.00  0.00           C
ATOM   3163  C   GLY A 355     -18.484  59.196 -11.249  1.00  0.00           C
ATOM   3164  O   GLY A 355     -19.608  59.257 -11.673  1.00  0.00           O
ATOM   3165  HN  GLY A 355     -16.474  60.298  -9.407  1.00  0.00           H
ATOM   3166  HA1 GLY A 355     -17.265  60.389 -12.276  1.00  0.00           H
ATOM   3167  HA2 GLY A 355     -18.126  61.221 -10.969  1.00  0.00           H
ATOM   3168  N   VAL A 356     -18.095  58.146 -10.546  1.00  0.00           N
ATOM   3169  CA  VAL A 356     -18.810  56.910 -10.588  1.00  0.00           C
ATOM   3170  C   VAL A 356     -19.859  56.816  -9.556  1.00  0.00           C
ATOM   3171  O   VAL A 356     -19.702  56.692  -8.333  1.00  0.00           O
ATOM   3172  CB  VAL A 356     -17.834  55.703 -10.456  1.00  0.00           C
ATOM   3173  CG1 VAL A 356     -18.580  54.401 -10.500  1.00  0.00           C
ATOM   3174  CG2 VAL A 356     -16.672  55.775 -11.492  1.00  0.00           C
ATOM   3175  HN  VAL A 356     -17.232  58.185 -10.048  1.00  0.00           H
ATOM   3176  HA  VAL A 356     -19.251  56.761 -11.563  1.00  0.00           H
ATOM   3177  HB  VAL A 356     -17.370  55.777  -9.450  1.00  0.00           H
ATOM   3178 1HG1 VAL A 356     -19.175  54.268  -9.571  1.00  0.00           H
ATOM   3179 2HG1 VAL A 356     -17.845  53.571 -10.569  1.00  0.00           H
ATOM   3180 3HG1 VAL A 356     -19.221  54.428 -11.406  1.00  0.00           H
ATOM   3181 1HG2 VAL A 356     -17.123  55.746 -12.507  1.00  0.00           H
ATOM   3182 2HG2 VAL A 356     -15.993  54.896 -11.446  1.00  0.00           H
ATOM   3183 3HG2 VAL A 356     -16.118  56.659 -11.108  1.00  0.00           H
ATOM   3184  N   CYS A 357     -21.135  56.942 -10.108  1.00  0.00           N
ATOM   3185  CA  CYS A 357     -22.345  57.082  -9.364  1.00  0.00           C
ATOM   3186  C   CYS A 357     -22.696  55.790  -8.625  1.00  0.00           C
ATOM   3187  O   CYS A 357     -22.817  54.686  -9.191  1.00  0.00           O
ATOM   3188  CB  CYS A 357     -23.461  57.423 -10.358  1.00  0.00           C
ATOM   3189  SG  CYS A 357     -23.111  59.132 -11.036  1.00  0.00           S
ATOM   3190  HN  CYS A 357     -21.260  56.982 -11.096  1.00  0.00           H
ATOM   3191  HA  CYS A 357     -22.139  57.863  -8.647  1.00  0.00           H
ATOM   3192  HB1 CYS A 357     -24.417  57.445  -9.794  1.00  0.00           H
ATOM   3193  HB2 CYS A 357     -23.496  56.693 -11.194  1.00  0.00           H
ATOM   3194  N   PHE A 358     -22.930  55.875  -7.311  1.00  0.00           N
ATOM   3195  CA  PHE A 358     -23.262  54.805  -6.434  1.00  0.00           C
ATOM   3196  C   PHE A 358     -23.839  55.283  -5.081  1.00  0.00           C
ATOM   3197  O   PHE A 358     -23.515  56.371  -4.537  1.00  0.00           O
ATOM   3198  CB  PHE A 358     -22.126  53.772  -6.245  1.00  0.00           C
ATOM   3199  CG  PHE A 358     -22.497  52.590  -5.400  1.00  0.00           C
ATOM   3200  CD1 PHE A 358     -21.741  52.336  -4.239  1.00  0.00           C
ATOM   3201  CD2 PHE A 358     -23.519  51.693  -5.739  1.00  0.00           C
ATOM   3202  CE1 PHE A 358     -21.993  51.197  -3.490  1.00  0.00           C
ATOM   3203  CE2 PHE A 358     -23.803  50.579  -4.971  1.00  0.00           C
ATOM   3204  CZ  PHE A 358     -23.032  50.342  -3.829  1.00  0.00           C
ATOM   3205  HN  PHE A 358     -22.737  56.785  -6.952  1.00  0.00           H
ATOM   3206  HA  PHE A 358     -24.024  54.203  -6.906  1.00  0.00           H
ATOM   3207  HB1 PHE A 358     -21.259  54.319  -5.818  1.00  0.00           H
ATOM   3208  HB2 PHE A 358     -21.812  53.470  -7.267  1.00  0.00           H
ATOM   3209  HD1 PHE A 358     -20.970  53.077  -4.087  1.00  0.00           H
ATOM   3210  HD2 PHE A 358     -24.120  51.934  -6.603  1.00  0.00           H
ATOM   3211  HE1 PHE A 358     -21.479  50.963  -2.570  1.00  0.00           H
ATOM   3212  HE2 PHE A 358     -24.585  49.866  -5.185  1.00  0.00           H
ATOM   3213  HZ  PHE A 358     -23.131  49.393  -3.323  1.00  0.00           H
ATOM   3214  N   VAL A 359     -24.668  54.412  -4.499  1.00  0.00           N
ATOM   3215  CA  VAL A 359     -25.423  54.512  -3.277  1.00  0.00           C
ATOM   3216  C   VAL A 359     -24.503  54.839  -2.101  1.00  0.00           C
ATOM   3217  O   VAL A 359     -23.449  54.276  -1.857  1.00  0.00           O
ATOM   3218  CB  VAL A 359     -25.923  53.085  -2.971  1.00  0.00           C
ATOM   3219  CG1 VAL A 359     -26.875  53.047  -1.769  1.00  0.00           C
ATOM   3220  CG2 VAL A 359     -26.741  52.629  -4.228  1.00  0.00           C
ATOM   3221  HN  VAL A 359     -24.964  53.634  -5.048  1.00  0.00           H
ATOM   3222  HA  VAL A 359     -26.213  55.248  -3.309  1.00  0.00           H
ATOM   3223  HB  VAL A 359     -25.074  52.391  -2.795  1.00  0.00           H
ATOM   3224 1HG1 VAL A 359     -27.623  53.865  -1.692  1.00  0.00           H
ATOM   3225 2HG1 VAL A 359     -26.251  53.052  -0.850  1.00  0.00           H
ATOM   3226 3HG1 VAL A 359     -27.434  52.089  -1.854  1.00  0.00           H
ATOM   3227 1HG2 VAL A 359     -26.119  52.604  -5.149  1.00  0.00           H
ATOM   3228 2HG2 VAL A 359     -27.666  53.242  -4.276  1.00  0.00           H
ATOM   3229 3HG2 VAL A 359     -27.153  51.604  -4.111  1.00  0.00           H
ATOM   3230  N   GLY A 360     -24.956  55.858  -1.314  1.00  0.00           N
ATOM   3231  CA  GLY A 360     -24.414  56.164   0.014  1.00  0.00           C
ATOM   3232  C   GLY A 360     -23.514  57.356   0.254  1.00  0.00           C
ATOM   3233  O   GLY A 360     -22.851  57.551   1.266  1.00  0.00           O
ATOM   3234  HN  GLY A 360     -25.721  56.420  -1.621  1.00  0.00           H
ATOM   3235  HA1 GLY A 360     -23.810  55.332   0.347  1.00  0.00           H
ATOM   3236  HA2 GLY A 360     -25.231  56.445   0.660  1.00  0.00           H
ATOM   3237  N   LEU A 361     -23.498  58.254  -0.743  1.00  0.00           N
ATOM   3238  CA  LEU A 361     -22.801  59.585  -0.754  1.00  0.00           C
ATOM   3239  C   LEU A 361     -23.304  60.514   0.342  1.00  0.00           C
ATOM   3240  O   LEU A 361     -22.505  61.039   1.111  1.00  0.00           O
ATOM   3241  CB  LEU A 361     -22.951  60.267  -2.139  1.00  0.00           C
ATOM   3242  CG  LEU A 361     -22.275  61.636  -2.368  1.00  0.00           C
ATOM   3243  CD1 LEU A 361     -20.748  61.521  -2.332  1.00  0.00           C
ATOM   3244  CD2 LEU A 361     -22.678  62.261  -3.724  1.00  0.00           C
ATOM   3245  HN  LEU A 361     -24.059  58.171  -1.562  1.00  0.00           H
ATOM   3246  HA  LEU A 361     -21.748  59.372  -0.650  1.00  0.00           H
ATOM   3247  HB1 LEU A 361     -24.044  60.441  -2.243  1.00  0.00           H
ATOM   3248  HB2 LEU A 361     -22.552  59.574  -2.910  1.00  0.00           H
ATOM   3249  HG  LEU A 361     -22.575  62.353  -1.574  1.00  0.00           H
ATOM   3250 1HD1 LEU A 361     -20.328  62.521  -2.574  1.00  0.00           H
ATOM   3251 2HD1 LEU A 361     -20.338  60.780  -3.051  1.00  0.00           H
ATOM   3252 3HD1 LEU A 361     -20.486  61.156  -1.316  1.00  0.00           H
ATOM   3253 1HD2 LEU A 361     -23.785  62.306  -3.647  1.00  0.00           H
ATOM   3254 2HD2 LEU A 361     -22.460  61.617  -4.602  1.00  0.00           H
ATOM   3255 3HD2 LEU A 361     -22.134  63.197  -3.974  1.00  0.00           H
ATOM   3256  N   TYR A 362     -24.585  60.631   0.523  1.00  0.00           N
ATOM   3257  CA  TYR A 362     -25.103  61.602   1.429  1.00  0.00           C
ATOM   3258  C   TYR A 362     -26.559  61.364   1.767  1.00  0.00           C
ATOM   3259  O   TYR A 362     -27.099  62.018   2.735  1.00  0.00           O
ATOM   3260  CB  TYR A 362     -24.811  63.063   0.884  1.00  0.00           C
ATOM   3261  CG  TYR A 362     -25.419  64.205   1.540  1.00  0.00           C
ATOM   3262  CD1 TYR A 362     -26.422  64.951   0.896  1.00  0.00           C
ATOM   3263  CD2 TYR A 362     -25.010  64.610   2.821  1.00  0.00           C
ATOM   3264  CE1 TYR A 362     -27.077  66.006   1.489  1.00  0.00           C
ATOM   3265  CE2 TYR A 362     -25.753  65.669   3.452  1.00  0.00           C
ATOM   3266  CZ  TYR A 362     -26.781  66.343   2.822  1.00  0.00           C
ATOM   3267  OH  TYR A 362     -27.587  67.355   3.439  1.00  0.00           O
ATOM   3268  HN  TYR A 362     -25.263  60.115   0.005  1.00  0.00           H
ATOM   3269  HA  TYR A 362     -24.716  61.562   2.437  1.00  0.00           H
ATOM   3270  HB1 TYR A 362     -25.069  63.098  -0.196  1.00  0.00           H
ATOM   3271  HB2 TYR A 362     -23.726  63.299   0.923  1.00  0.00           H
ATOM   3272  HD1 TYR A 362     -26.542  64.694  -0.146  1.00  0.00           H
ATOM   3273  HD2 TYR A 362     -24.361  64.007   3.438  1.00  0.00           H
ATOM   3274  HE1 TYR A 362     -27.940  66.478   1.043  1.00  0.00           H
ATOM   3275  HE2 TYR A 362     -25.577  65.854   4.501  1.00  0.00           H
ATOM   3276  HH  TYR A 362     -28.340  67.442   2.848  1.00  0.00           H
ATOM   3277  N   ASP A 363     -27.225  60.477   1.132  1.00  0.00           N
ATOM   3278  CA  ASP A 363     -28.596  60.129   1.411  1.00  0.00           C
ATOM   3279  C   ASP A 363     -28.586  59.018   2.430  1.00  0.00           C
ATOM   3280  O   ASP A 363     -27.957  57.983   2.165  1.00  0.00           O
ATOM   3281  CB  ASP A 363     -29.455  59.831   0.110  1.00  0.00           C
ATOM   3282  CG  ASP A 363     -30.776  59.215   0.461  1.00  0.00           C
ATOM   3283  OD1 ASP A 363     -31.140  58.159  -0.182  1.00  0.00           O
ATOM   3284  OD2 ASP A 363     -31.542  59.793   1.302  1.00  0.00           O
ATOM   3285  HN  ASP A 363     -26.863  59.921   0.388  1.00  0.00           H
ATOM   3286  HA  ASP A 363     -29.093  60.960   1.890  1.00  0.00           H
ATOM   3287  HB1 ASP A 363     -28.909  59.145  -0.572  1.00  0.00           H
ATOM   3288  HB2 ASP A 363     -29.639  60.832  -0.337  1.00  0.00           H
ATOM   3289  N   LEU A 364     -29.088  59.323   3.617  1.00  0.00           N
ATOM   3290  CA  LEU A 364     -29.362  58.266   4.613  1.00  0.00           C
ATOM   3291  C   LEU A 364     -30.442  57.289   4.146  1.00  0.00           C
ATOM   3292  O   LEU A 364     -30.316  56.044   4.336  1.00  0.00           O
ATOM   3293  CB  LEU A 364     -29.901  58.958   5.939  1.00  0.00           C
ATOM   3294  CG  LEU A 364     -28.898  59.970   6.648  1.00  0.00           C
ATOM   3295  CD1 LEU A 364     -29.499  60.781   7.839  1.00  0.00           C
ATOM   3296  CD2 LEU A 364     -27.675  59.187   7.198  1.00  0.00           C
ATOM   3297  HN  LEU A 364     -29.346  60.252   3.869  1.00  0.00           H
ATOM   3298  HA  LEU A 364     -28.448  57.743   4.851  1.00  0.00           H
ATOM   3299  HB1 LEU A 364     -30.105  58.117   6.636  1.00  0.00           H
ATOM   3300  HB2 LEU A 364     -30.865  59.464   5.716  1.00  0.00           H
ATOM   3301  HG  LEU A 364     -28.522  60.729   5.930  1.00  0.00           H
ATOM   3302 1HD1 LEU A 364     -29.852  60.048   8.597  1.00  0.00           H
ATOM   3303 2HD1 LEU A 364     -30.354  61.376   7.453  1.00  0.00           H
ATOM   3304 3HD1 LEU A 364     -28.657  61.386   8.238  1.00  0.00           H
ATOM   3305 1HD2 LEU A 364     -27.188  58.608   6.385  1.00  0.00           H
ATOM   3306 2HD2 LEU A 364     -27.955  58.525   8.045  1.00  0.00           H
ATOM   3307 3HD2 LEU A 364     -26.859  59.840   7.574  1.00  0.00           H
ATOM   3308  N   ASP A 365     -31.534  57.708   3.543  1.00  0.00           N
ATOM   3309  CA  ASP A 365     -32.709  56.933   3.231  1.00  0.00           C
ATOM   3310  C   ASP A 365     -32.532  55.642   2.369  1.00  0.00           C
ATOM   3311  O   ASP A 365     -32.964  54.544   2.760  1.00  0.00           O
ATOM   3312  CB  ASP A 365     -33.896  57.733   2.637  1.00  0.00           C
ATOM   3313  CG  ASP A 365     -34.568  58.426   3.802  1.00  0.00           C
ATOM   3314  OD1 ASP A 365     -34.195  58.349   4.990  1.00  0.00           O
ATOM   3315  OD2 ASP A 365     -35.470  59.269   3.412  1.00  0.00           O
ATOM   3316  HN  ASP A 365     -31.634  58.672   3.306  1.00  0.00           H
ATOM   3317  HA  ASP A 365     -33.015  56.565   4.199  1.00  0.00           H
ATOM   3318  HB1 ASP A 365     -34.629  56.984   2.267  1.00  0.00           H
ATOM   3319  HB2 ASP A 365     -33.466  58.491   1.948  1.00  0.00           H
ATOM   3320  N   ALA A 366     -31.876  55.693   1.228  1.00  0.00           N
ATOM   3321  CA  ALA A 366     -31.690  54.502   0.345  1.00  0.00           C
ATOM   3322  C   ALA A 366     -30.666  53.506   0.968  1.00  0.00           C
ATOM   3323  O   ALA A 366     -30.840  52.246   0.923  1.00  0.00           O
ATOM   3324  CB  ALA A 366     -31.191  55.058  -1.030  1.00  0.00           C
ATOM   3325  HN  ALA A 366     -31.422  56.526   0.920  1.00  0.00           H
ATOM   3326  HA  ALA A 366     -32.560  53.882   0.185  1.00  0.00           H
ATOM   3327  HB1 ALA A 366     -30.287  55.678  -0.849  1.00  0.00           H
ATOM   3328  HB2 ALA A 366     -31.936  55.646  -1.608  1.00  0.00           H
ATOM   3329  HB3 ALA A 366     -30.878  54.321  -1.799  1.00  0.00           H
ATOM   3330  N   SER A 367     -29.539  54.009   1.533  1.00  0.00           N
ATOM   3331  CA  SER A 367     -28.626  53.161   2.341  1.00  0.00           C
ATOM   3332  C   SER A 367     -29.264  52.452   3.549  1.00  0.00           C
ATOM   3333  O   SER A 367     -29.061  51.278   3.785  1.00  0.00           O
ATOM   3334  CB  SER A 367     -27.369  53.949   2.906  1.00  0.00           C
ATOM   3335  OG  SER A 367     -26.438  54.283   1.821  1.00  0.00           O
ATOM   3336  HN  SER A 367     -29.300  54.977   1.554  1.00  0.00           H
ATOM   3337  HA  SER A 367     -28.143  52.533   1.607  1.00  0.00           H
ATOM   3338  HB1 SER A 367     -26.728  53.347   3.584  1.00  0.00           H
ATOM   3339  HB2 SER A 367     -27.710  54.810   3.520  1.00  0.00           H
ATOM   3340  HG1 SER A 367     -26.920  54.714   1.112  1.00  0.00           H
ATOM   3341  N   ARG A 368     -30.111  53.142   4.368  1.00  0.00           N
ATOM   3342  CA  ARG A 368     -30.793  52.470   5.444  1.00  0.00           C
ATOM   3343  C   ARG A 368     -31.892  51.480   4.998  1.00  0.00           C
ATOM   3344  O   ARG A 368     -31.976  50.338   5.378  1.00  0.00           O
ATOM   3345  CB  ARG A 368     -31.465  53.540   6.278  1.00  0.00           C
ATOM   3346  CG  ARG A 368     -30.586  54.235   7.227  1.00  0.00           C
ATOM   3347  CD  ARG A 368     -31.035  55.664   7.730  1.00  0.00           C
ATOM   3348  NE  ARG A 368     -30.051  56.131   8.720  1.00  0.00           N
ATOM   3349  CZ  ARG A 368     -30.256  57.001   9.769  1.00  0.00           C
ATOM   3350  NH1 ARG A 368     -31.469  57.453   9.961  1.00  0.00           N
ATOM   3351  NH2 ARG A 368     -29.242  57.344  10.472  1.00  0.00           N
ATOM   3352  HN  ARG A 368     -30.346  54.107   4.279  1.00  0.00           H
ATOM   3353  HA  ARG A 368     -30.080  51.999   6.104  1.00  0.00           H
ATOM   3354  HB1 ARG A 368     -32.388  53.158   6.765  1.00  0.00           H
ATOM   3355  HB2 ARG A 368     -31.884  54.278   5.560  1.00  0.00           H
ATOM   3356  HG1 ARG A 368     -29.603  54.393   6.734  1.00  0.00           H
ATOM   3357  HG2 ARG A 368     -30.382  53.562   8.086  1.00  0.00           H
ATOM   3358  HD1 ARG A 368     -32.006  55.516   8.249  1.00  0.00           H
ATOM   3359  HD2 ARG A 368     -31.105  56.363   6.869  1.00  0.00           H
ATOM   3360  HE  ARG A 368     -29.079  56.025   8.513  1.00  0.00           H
ATOM   3361 1HH1 ARG A 368     -32.279  57.180   9.441  1.00  0.00           H
ATOM   3362 2HH1 ARG A 368     -31.612  58.033  10.762  1.00  0.00           H
ATOM   3363 1HH2 ARG A 368     -28.324  56.965  10.351  1.00  0.00           H
ATOM   3364 2HH2 ARG A 368     -29.407  57.928  11.267  1.00  0.00           H
ATOM   3365  N   TYR A 369     -32.833  52.000   4.135  1.00  0.00           N
ATOM   3366  CA  TYR A 369     -34.012  51.179   3.917  1.00  0.00           C
ATOM   3367  C   TYR A 369     -33.915  50.149   2.854  1.00  0.00           C
ATOM   3368  O   TYR A 369     -34.410  49.040   2.930  1.00  0.00           O
ATOM   3369  CB  TYR A 369     -35.238  52.045   3.619  1.00  0.00           C
ATOM   3370  CG  TYR A 369     -35.485  52.841   4.908  1.00  0.00           C
ATOM   3371  CD1 TYR A 369     -35.774  52.173   6.122  1.00  0.00           C
ATOM   3372  CD2 TYR A 369     -35.350  54.240   4.930  1.00  0.00           C
ATOM   3373  CE1 TYR A 369     -35.985  52.829   7.270  1.00  0.00           C
ATOM   3374  CE2 TYR A 369     -35.530  54.904   6.133  1.00  0.00           C
ATOM   3375  CZ  TYR A 369     -35.922  54.171   7.260  1.00  0.00           C
ATOM   3376  OH  TYR A 369     -36.281  54.997   8.322  1.00  0.00           O
ATOM   3377  HN  TYR A 369     -32.808  52.968   3.902  1.00  0.00           H
ATOM   3378  HA  TYR A 369     -34.213  50.588   4.799  1.00  0.00           H
ATOM   3379  HB1 TYR A 369     -36.092  51.356   3.445  1.00  0.00           H
ATOM   3380  HB2 TYR A 369     -35.128  52.703   2.732  1.00  0.00           H
ATOM   3381  HD1 TYR A 369     -35.840  51.095   6.098  1.00  0.00           H
ATOM   3382  HD2 TYR A 369     -35.202  54.789   4.011  1.00  0.00           H
ATOM   3383  HE1 TYR A 369     -36.345  52.390   8.190  1.00  0.00           H
ATOM   3384  HE2 TYR A 369     -35.550  55.984   6.136  1.00  0.00           H
ATOM   3385  HH  TYR A 369     -36.415  54.370   9.036  1.00  0.00           H
ATOM   3386  N   PHE A 370     -33.100  50.444   1.733  1.00  0.00           N
ATOM   3387  CA  PHE A 370     -33.028  49.491   0.567  1.00  0.00           C
ATOM   3388  C   PHE A 370     -31.703  48.767   0.478  1.00  0.00           C
ATOM   3389  O   PHE A 370     -31.676  47.751  -0.215  1.00  0.00           O
ATOM   3390  CB  PHE A 370     -33.318  50.193  -0.848  1.00  0.00           C
ATOM   3391  CG  PHE A 370     -34.761  50.717  -1.021  1.00  0.00           C
ATOM   3392  CD1 PHE A 370     -35.478  50.112  -2.070  1.00  0.00           C
ATOM   3393  CD2 PHE A 370     -35.270  51.707  -0.261  1.00  0.00           C
ATOM   3394  CE1 PHE A 370     -36.750  50.635  -2.274  1.00  0.00           C
ATOM   3395  CE2 PHE A 370     -36.615  52.144  -0.375  1.00  0.00           C
ATOM   3396  CZ  PHE A 370     -37.408  51.449  -1.365  1.00  0.00           C
ATOM   3397  HN  PHE A 370     -32.490  51.217   1.577  1.00  0.00           H
ATOM   3398  HA  PHE A 370     -33.794  48.749   0.740  1.00  0.00           H
ATOM   3399  HB1 PHE A 370     -33.063  49.565  -1.728  1.00  0.00           H
ATOM   3400  HB2 PHE A 370     -32.763  51.156  -0.848  1.00  0.00           H
ATOM   3401  HD1 PHE A 370     -35.167  49.333  -2.750  1.00  0.00           H
ATOM   3402  HD2 PHE A 370     -34.657  52.258   0.437  1.00  0.00           H
ATOM   3403  HE1 PHE A 370     -37.350  50.190  -3.053  1.00  0.00           H
ATOM   3404  HE2 PHE A 370     -37.050  52.809   0.355  1.00  0.00           H
ATOM   3405  HZ  PHE A 370     -38.464  51.647  -1.472  1.00  0.00           H
ATOM   3406  N   VAL A 371     -30.614  49.234   1.183  1.00  0.00           N
ATOM   3407  CA  VAL A 371     -29.376  48.523   1.430  1.00  0.00           C
ATOM   3408  C   VAL A 371     -29.300  47.923   2.801  1.00  0.00           C
ATOM   3409  O   VAL A 371     -29.344  46.686   2.884  1.00  0.00           O
ATOM   3410  CB  VAL A 371     -28.159  49.321   1.097  1.00  0.00           C
ATOM   3411  CG1 VAL A 371     -26.829  48.446   1.291  1.00  0.00           C
ATOM   3412  CG2 VAL A 371     -28.218  49.958  -0.199  1.00  0.00           C
ATOM   3413  HN  VAL A 371     -30.786  50.124   1.600  1.00  0.00           H
ATOM   3414  HA  VAL A 371     -29.381  47.687   0.744  1.00  0.00           H
ATOM   3415  HB  VAL A 371     -28.249  50.124   1.859  1.00  0.00           H
ATOM   3416 1HG1 VAL A 371     -25.998  48.857   0.678  1.00  0.00           H
ATOM   3417 2HG1 VAL A 371     -26.885  47.371   1.019  1.00  0.00           H
ATOM   3418 3HG1 VAL A 371     -26.572  48.561   2.365  1.00  0.00           H
ATOM   3419 1HG2 VAL A 371     -29.158  50.496  -0.446  1.00  0.00           H
ATOM   3420 2HG2 VAL A 371     -28.021  49.256  -1.037  1.00  0.00           H
ATOM   3421 3HG2 VAL A 371     -27.524  50.824  -0.157  1.00  0.00           H
ATOM   3422  N   LEU A 372     -29.053  48.643   3.918  1.00  0.00           N
ATOM   3423  CA  LEU A 372     -28.757  48.120   5.236  1.00  0.00           C
ATOM   3424  C   LEU A 372     -29.832  47.244   5.828  1.00  0.00           C
ATOM   3425  O   LEU A 372     -29.494  46.279   6.476  1.00  0.00           O
ATOM   3426  CB  LEU A 372     -28.511  49.294   6.199  1.00  0.00           C
ATOM   3427  CG  LEU A 372     -27.980  48.945   7.662  1.00  0.00           C
ATOM   3428  CD1 LEU A 372     -26.550  48.308   7.602  1.00  0.00           C
ATOM   3429  CD2 LEU A 372     -28.051  50.217   8.599  1.00  0.00           C
ATOM   3430  HN  LEU A 372     -29.074  49.638   3.855  1.00  0.00           H
ATOM   3431  HA  LEU A 372     -27.819  47.608   5.079  1.00  0.00           H
ATOM   3432  HB1 LEU A 372     -29.440  49.901   6.247  1.00  0.00           H
ATOM   3433  HB2 LEU A 372     -27.785  49.997   5.739  1.00  0.00           H
ATOM   3434  HG  LEU A 372     -28.606  48.147   8.114  1.00  0.00           H
ATOM   3435 1HD1 LEU A 372     -26.545  47.272   7.202  1.00  0.00           H
ATOM   3436 2HD1 LEU A 372     -26.120  48.250   8.625  1.00  0.00           H
ATOM   3437 3HD1 LEU A 372     -25.792  48.896   7.044  1.00  0.00           H
ATOM   3438 1HD2 LEU A 372     -27.180  50.897   8.483  1.00  0.00           H
ATOM   3439 2HD2 LEU A 372     -28.041  49.969   9.681  1.00  0.00           H
ATOM   3440 3HD2 LEU A 372     -28.918  50.847   8.308  1.00  0.00           H
ATOM   3441  N   LEU A 373     -31.174  47.593   5.665  1.00  0.00           N
ATOM   3442  CA  LEU A 373     -32.228  46.752   6.157  1.00  0.00           C
ATOM   3443  C   LEU A 373     -32.332  45.411   5.423  1.00  0.00           C
ATOM   3444  O   LEU A 373     -32.206  44.428   6.134  1.00  0.00           O
ATOM   3445  CB  LEU A 373     -33.590  47.638   6.193  1.00  0.00           C
ATOM   3446  CG  LEU A 373     -35.009  46.955   6.061  1.00  0.00           C
ATOM   3447  CD1 LEU A 373     -35.370  45.972   7.206  1.00  0.00           C
ATOM   3448  CD2 LEU A 373     -36.263  47.866   5.836  1.00  0.00           C
ATOM   3449  HN  LEU A 373     -31.448  48.434   5.203  1.00  0.00           H
ATOM   3450  HA  LEU A 373     -32.020  46.466   7.178  1.00  0.00           H
ATOM   3451  HB1 LEU A 373     -33.487  48.216   5.250  1.00  0.00           H
ATOM   3452  HB2 LEU A 373     -33.587  48.422   6.980  1.00  0.00           H
ATOM   3453  HG  LEU A 373     -34.909  46.312   5.160  1.00  0.00           H
ATOM   3454 1HD1 LEU A 373     -34.578  45.219   7.407  1.00  0.00           H
ATOM   3455 2HD1 LEU A 373     -36.261  45.307   7.195  1.00  0.00           H
ATOM   3456 3HD1 LEU A 373     -35.437  46.524   8.168  1.00  0.00           H
ATOM   3457 1HD2 LEU A 373     -36.027  48.647   5.082  1.00  0.00           H
ATOM   3458 2HD2 LEU A 373     -36.641  48.412   6.726  1.00  0.00           H
ATOM   3459 3HD2 LEU A 373     -37.106  47.198   5.556  1.00  0.00           H
ATOM   3460  N   PRO A 374     -32.397  45.227   4.096  1.00  0.00           N
ATOM   3461  CA  PRO A 374     -32.502  43.923   3.474  1.00  0.00           C
ATOM   3462  C   PRO A 374     -31.263  43.097   3.438  1.00  0.00           C
ATOM   3463  O   PRO A 374     -31.302  41.856   3.561  1.00  0.00           O
ATOM   3464  CB  PRO A 374     -33.141  44.179   2.097  1.00  0.00           C
ATOM   3465  CG  PRO A 374     -32.789  45.608   1.754  1.00  0.00           C
ATOM   3466  CD  PRO A 374     -32.803  46.285   3.093  1.00  0.00           C
ATOM   3467  HA  PRO A 374     -33.129  43.309   4.103  1.00  0.00           H
ATOM   3468  HB1 PRO A 374     -34.246  44.115   2.194  1.00  0.00           H
ATOM   3469  HB2 PRO A 374     -32.858  43.425   1.331  1.00  0.00           H
ATOM   3470  HG1 PRO A 374     -31.753  45.733   1.371  1.00  0.00           H
ATOM   3471  HG2 PRO A 374     -33.548  46.086   1.099  1.00  0.00           H
ATOM   3472  HD1 PRO A 374     -32.047  47.093   3.194  1.00  0.00           H
ATOM   3473  HD2 PRO A 374     -33.833  46.618   3.342  1.00  0.00           H
ATOM   3474  N   LEU A 375     -30.043  43.745   3.387  1.00  0.00           N
ATOM   3475  CA  LEU A 375     -28.789  43.066   3.595  1.00  0.00           C
ATOM   3476  C   LEU A 375     -28.618  42.471   5.028  1.00  0.00           C
ATOM   3477  O   LEU A 375     -28.148  41.375   5.176  1.00  0.00           O
ATOM   3478  CB  LEU A 375     -27.656  44.081   3.240  1.00  0.00           C
ATOM   3479  CG  LEU A 375     -26.253  43.486   3.189  1.00  0.00           C
ATOM   3480  CD1 LEU A 375     -26.120  42.411   2.104  1.00  0.00           C
ATOM   3481  CD2 LEU A 375     -25.223  44.654   2.837  1.00  0.00           C
ATOM   3482  HN  LEU A 375     -29.952  44.712   3.163  1.00  0.00           H
ATOM   3483  HA  LEU A 375     -28.774  42.231   2.910  1.00  0.00           H
ATOM   3484  HB1 LEU A 375     -27.751  44.990   3.871  1.00  0.00           H
ATOM   3485  HB2 LEU A 375     -27.935  44.485   2.242  1.00  0.00           H
ATOM   3486  HG  LEU A 375     -26.071  43.024   4.183  1.00  0.00           H
ATOM   3487 1HD1 LEU A 375     -26.345  42.743   1.069  1.00  0.00           H
ATOM   3488 2HD1 LEU A 375     -26.819  41.570   2.301  1.00  0.00           H
ATOM   3489 3HD1 LEU A 375     -25.078  42.030   2.050  1.00  0.00           H
ATOM   3490 1HD2 LEU A 375     -24.193  44.241   2.776  1.00  0.00           H
ATOM   3491 2HD2 LEU A 375     -25.390  45.535   3.494  1.00  0.00           H
ATOM   3492 3HD2 LEU A 375     -25.548  44.982   1.827  1.00  0.00           H
ATOM   3493  N   CYS A 376     -29.143  43.253   6.039  1.00  0.00           N
ATOM   3494  CA  CYS A 376     -29.068  42.602   7.343  1.00  0.00           C
ATOM   3495  C   CYS A 376     -29.997  41.469   7.511  1.00  0.00           C
ATOM   3496  O   CYS A 376     -29.663  40.430   8.030  1.00  0.00           O
ATOM   3497  CB  CYS A 376     -29.232  43.590   8.471  1.00  0.00           C
ATOM   3498  SG  CYS A 376     -27.782  44.712   8.451  1.00  0.00           S
ATOM   3499  HN  CYS A 376     -29.485  44.184   5.937  1.00  0.00           H
ATOM   3500  HA  CYS A 376     -28.103  42.165   7.550  1.00  0.00           H
ATOM   3501  HB1 CYS A 376     -29.278  43.153   9.492  1.00  0.00           H
ATOM   3502  HB2 CYS A 376     -30.133  44.215   8.296  1.00  0.00           H
ATOM   3503  HG1 CYS A 376     -28.116  45.414   7.378  1.00  0.00           H
ATOM   3504  N   LEU A 377     -31.209  41.528   6.902  1.00  0.00           N
ATOM   3505  CA  LEU A 377     -32.116  40.442   6.828  1.00  0.00           C
ATOM   3506  C   LEU A 377     -31.538  39.228   6.135  1.00  0.00           C
ATOM   3507  O   LEU A 377     -31.686  38.087   6.523  1.00  0.00           O
ATOM   3508  CB  LEU A 377     -33.547  40.799   6.304  1.00  0.00           C
ATOM   3509  CG  LEU A 377     -34.392  41.662   7.196  1.00  0.00           C
ATOM   3510  CD1 LEU A 377     -35.639  42.048   6.463  1.00  0.00           C
ATOM   3511  CD2 LEU A 377     -34.786  41.040   8.583  1.00  0.00           C
ATOM   3512  HN  LEU A 377     -31.604  42.443   6.868  1.00  0.00           H
ATOM   3513  HA  LEU A 377     -32.280  40.142   7.853  1.00  0.00           H
ATOM   3514  HB1 LEU A 377     -34.108  39.900   5.973  1.00  0.00           H
ATOM   3515  HB2 LEU A 377     -33.360  41.388   5.381  1.00  0.00           H
ATOM   3516  HG  LEU A 377     -33.851  42.561   7.562  1.00  0.00           H
ATOM   3517 1HD1 LEU A 377     -35.443  42.739   5.614  1.00  0.00           H
ATOM   3518 2HD1 LEU A 377     -36.201  42.636   7.221  1.00  0.00           H
ATOM   3519 3HD1 LEU A 377     -36.325  41.239   6.132  1.00  0.00           H
ATOM   3520 1HD2 LEU A 377     -33.903  40.925   9.248  1.00  0.00           H
ATOM   3521 2HD2 LEU A 377     -35.238  40.042   8.397  1.00  0.00           H
ATOM   3522 3HD2 LEU A 377     -35.699  41.475   9.042  1.00  0.00           H
ATOM   3523  N   CYS A 378     -30.877  39.428   4.977  1.00  0.00           N
ATOM   3524  CA  CYS A 378     -30.183  38.409   4.192  1.00  0.00           C
ATOM   3525  C   CYS A 378     -28.937  37.779   4.871  1.00  0.00           C
ATOM   3526  O   CYS A 378     -28.827  36.537   4.907  1.00  0.00           O
ATOM   3527  CB  CYS A 378     -29.755  38.885   2.793  1.00  0.00           C
ATOM   3528  SG  CYS A 378     -31.199  39.197   1.724  1.00  0.00           S
ATOM   3529  HN  CYS A 378     -30.748  40.398   4.788  1.00  0.00           H
ATOM   3530  HA  CYS A 378     -30.880  37.593   4.074  1.00  0.00           H
ATOM   3531  HB1 CYS A 378     -29.105  38.108   2.335  1.00  0.00           H
ATOM   3532  HB2 CYS A 378     -29.128  39.795   2.913  1.00  0.00           H
ATOM   3533  HG1 CYS A 378     -31.735  39.966   2.661  1.00  0.00           H
ATOM   3534  N   VAL A 379     -28.092  38.579   5.428  1.00  0.00           N
ATOM   3535  CA  VAL A 379     -26.995  38.134   6.263  1.00  0.00           C
ATOM   3536  C   VAL A 379     -27.325  37.432   7.506  1.00  0.00           C
ATOM   3537  O   VAL A 379     -26.706  36.429   7.937  1.00  0.00           O
ATOM   3538  CB  VAL A 379     -26.006  39.270   6.543  1.00  0.00           C
ATOM   3539  CG1 VAL A 379     -24.862  38.907   7.530  1.00  0.00           C
ATOM   3540  CG2 VAL A 379     -25.453  39.594   5.156  1.00  0.00           C
ATOM   3541  HN  VAL A 379     -28.227  39.547   5.228  1.00  0.00           H
ATOM   3542  HA  VAL A 379     -26.392  37.444   5.691  1.00  0.00           H
ATOM   3543  HB  VAL A 379     -26.600  40.132   6.915  1.00  0.00           H
ATOM   3544 1HG1 VAL A 379     -25.257  38.655   8.537  1.00  0.00           H
ATOM   3545 2HG1 VAL A 379     -24.194  39.794   7.559  1.00  0.00           H
ATOM   3546 3HG1 VAL A 379     -24.296  38.016   7.183  1.00  0.00           H
ATOM   3547 1HG2 VAL A 379     -24.576  40.275   5.161  1.00  0.00           H
ATOM   3548 2HG2 VAL A 379     -26.240  39.988   4.478  1.00  0.00           H
ATOM   3549 3HG2 VAL A 379     -25.065  38.605   4.827  1.00  0.00           H
ATOM   3550  N   PHE A 380     -28.400  37.937   8.179  1.00  0.00           N
ATOM   3551  CA  PHE A 380     -28.996  37.140   9.219  1.00  0.00           C
ATOM   3552  C   PHE A 380     -29.532  35.717   8.675  1.00  0.00           C
ATOM   3553  O   PHE A 380     -29.238  34.668   9.300  1.00  0.00           O
ATOM   3554  CB  PHE A 380     -30.151  37.970   9.939  1.00  0.00           C
ATOM   3555  CG  PHE A 380     -30.895  37.121  10.951  1.00  0.00           C
ATOM   3556  CD1 PHE A 380     -32.288  37.176  11.012  1.00  0.00           C
ATOM   3557  CD2 PHE A 380     -30.242  36.407  11.970  1.00  0.00           C
ATOM   3558  CE1 PHE A 380     -32.977  36.607  12.052  1.00  0.00           C
ATOM   3559  CE2 PHE A 380     -30.984  35.719  12.960  1.00  0.00           C
ATOM   3560  CZ  PHE A 380     -32.351  35.776  12.995  1.00  0.00           C
ATOM   3561  HN  PHE A 380     -28.893  38.795   8.057  1.00  0.00           H
ATOM   3562  HA  PHE A 380     -28.226  36.859   9.921  1.00  0.00           H
ATOM   3563  HB1 PHE A 380     -30.869  38.309   9.162  1.00  0.00           H
ATOM   3564  HB2 PHE A 380     -29.733  38.894  10.393  1.00  0.00           H
ATOM   3565  HD1 PHE A 380     -32.788  37.743  10.240  1.00  0.00           H
ATOM   3566  HD2 PHE A 380     -29.166  36.316  11.928  1.00  0.00           H
ATOM   3567  HE1 PHE A 380     -34.058  36.647  12.048  1.00  0.00           H
ATOM   3568  HE2 PHE A 380     -30.520  35.060  13.679  1.00  0.00           H
ATOM   3569  HZ  PHE A 380     -32.866  35.163  13.719  1.00  0.00           H
ATOM   3570  N   VAL A 381     -30.254  35.633   7.580  1.00  0.00           N
ATOM   3571  CA  VAL A 381     -30.820  34.386   7.060  1.00  0.00           C
ATOM   3572  C   VAL A 381     -29.748  33.449   6.597  1.00  0.00           C
ATOM   3573  O   VAL A 381     -29.820  32.290   6.919  1.00  0.00           O
ATOM   3574  CB  VAL A 381     -31.847  34.500   5.939  1.00  0.00           C
ATOM   3575  CG1 VAL A 381     -32.108  33.277   5.133  1.00  0.00           C
ATOM   3576  CG2 VAL A 381     -33.162  34.987   6.542  1.00  0.00           C
ATOM   3577  HN  VAL A 381     -30.546  36.483   7.149  1.00  0.00           H
ATOM   3578  HA  VAL A 381     -31.301  33.879   7.884  1.00  0.00           H
ATOM   3579  HB  VAL A 381     -31.472  35.283   5.245  1.00  0.00           H
ATOM   3580 1HG1 VAL A 381     -32.924  33.542   4.426  1.00  0.00           H
ATOM   3581 2HG1 VAL A 381     -32.572  32.407   5.644  1.00  0.00           H
ATOM   3582 3HG1 VAL A 381     -31.207  32.970   4.560  1.00  0.00           H
ATOM   3583 1HG2 VAL A 381     -33.553  34.204   7.224  1.00  0.00           H
ATOM   3584 2HG2 VAL A 381     -33.868  35.086   5.690  1.00  0.00           H
ATOM   3585 3HG2 VAL A 381     -32.990  35.929   7.107  1.00  0.00           H
ATOM   3586  N   GLY A 382     -28.691  34.010   6.006  1.00  0.00           N
ATOM   3587  CA  GLY A 382     -27.528  33.300   5.444  1.00  0.00           C
ATOM   3588  C   GLY A 382     -26.634  32.641   6.453  1.00  0.00           C
ATOM   3589  O   GLY A 382     -26.297  31.443   6.407  1.00  0.00           O
ATOM   3590  HN  GLY A 382     -28.614  34.998   5.896  1.00  0.00           H
ATOM   3591  HA1 GLY A 382     -26.990  34.085   4.934  1.00  0.00           H
ATOM   3592  HA2 GLY A 382     -27.830  32.505   4.778  1.00  0.00           H
ATOM   3593  N   LEU A 383     -26.366  33.379   7.542  1.00  0.00           N
ATOM   3594  CA  LEU A 383     -25.575  32.864   8.637  1.00  0.00           C
ATOM   3595  C   LEU A 383     -26.257  31.720   9.348  1.00  0.00           C
ATOM   3596  O   LEU A 383     -25.662  30.685   9.674  1.00  0.00           O
ATOM   3597  CB  LEU A 383     -25.299  34.050   9.603  1.00  0.00           C
ATOM   3598  CG  LEU A 383     -24.381  33.673  10.767  1.00  0.00           C
ATOM   3599  CD1 LEU A 383     -22.999  33.156  10.186  1.00  0.00           C
ATOM   3600  CD2 LEU A 383     -24.242  34.842  11.696  1.00  0.00           C
ATOM   3601  HN  LEU A 383     -26.660  34.331   7.538  1.00  0.00           H
ATOM   3602  HA  LEU A 383     -24.669  32.510   8.169  1.00  0.00           H
ATOM   3603  HB1 LEU A 383     -26.209  34.592   9.941  1.00  0.00           H
ATOM   3604  HB2 LEU A 383     -24.721  34.809   9.033  1.00  0.00           H
ATOM   3605  HG  LEU A 383     -24.892  32.898  11.376  1.00  0.00           H
ATOM   3606 1HD1 LEU A 383     -23.154  32.275   9.526  1.00  0.00           H
ATOM   3607 2HD1 LEU A 383     -22.434  32.935  11.117  1.00  0.00           H
ATOM   3608 3HD1 LEU A 383     -22.542  34.036   9.684  1.00  0.00           H
ATOM   3609 1HD2 LEU A 383     -24.262  35.844  11.217  1.00  0.00           H
ATOM   3610 2HD2 LEU A 383     -23.277  34.642  12.210  1.00  0.00           H
ATOM   3611 3HD2 LEU A 383     -25.042  34.846  12.466  1.00  0.00           H
ATOM   3612  N   SER A 384     -27.618  31.873   9.515  1.00  0.00           N
ATOM   3613  CA  SER A 384     -28.393  30.772  10.085  1.00  0.00           C
ATOM   3614  C   SER A 384     -28.453  29.515   9.163  1.00  0.00           C
ATOM   3615  O   SER A 384     -28.325  28.375   9.611  1.00  0.00           O
ATOM   3616  CB  SER A 384     -29.855  31.156  10.496  1.00  0.00           C
ATOM   3617  OG  SER A 384     -29.721  32.232  11.419  1.00  0.00           O
ATOM   3618  HN  SER A 384     -28.158  32.686   9.312  1.00  0.00           H
ATOM   3619  HA  SER A 384     -27.812  30.480  10.947  1.00  0.00           H
ATOM   3620  HB1 SER A 384     -30.301  30.293  11.034  1.00  0.00           H
ATOM   3621  HB2 SER A 384     -30.457  31.427   9.602  1.00  0.00           H
ATOM   3622  HG1 SER A 384     -29.857  33.082  10.992  1.00  0.00           H
ATOM   3623  N   LEU A 385     -28.659  29.644   7.895  1.00  0.00           N
ATOM   3624  CA  LEU A 385     -28.560  28.546   6.958  1.00  0.00           C
ATOM   3625  C   LEU A 385     -27.164  27.923   6.822  1.00  0.00           C
ATOM   3626  O   LEU A 385     -27.013  26.711   6.746  1.00  0.00           O
ATOM   3627  CB  LEU A 385     -29.155  29.086   5.582  1.00  0.00           C
ATOM   3628  CG  LEU A 385     -30.708  28.888   5.471  1.00  0.00           C
ATOM   3629  CD1 LEU A 385     -31.335  29.827   4.477  1.00  0.00           C
ATOM   3630  CD2 LEU A 385     -31.174  27.480   5.041  1.00  0.00           C
ATOM   3631  HN  LEU A 385     -28.929  30.559   7.606  1.00  0.00           H
ATOM   3632  HA  LEU A 385     -29.158  27.746   7.371  1.00  0.00           H
ATOM   3633  HB1 LEU A 385     -28.795  28.654   4.623  1.00  0.00           H
ATOM   3634  HB2 LEU A 385     -28.920  30.171   5.605  1.00  0.00           H
ATOM   3635  HG  LEU A 385     -31.031  29.080   6.516  1.00  0.00           H
ATOM   3636 1HD1 LEU A 385     -31.040  29.417   3.488  1.00  0.00           H
ATOM   3637 2HD1 LEU A 385     -30.814  30.802   4.580  1.00  0.00           H
ATOM   3638 3HD1 LEU A 385     -32.430  30.006   4.538  1.00  0.00           H
ATOM   3639 1HD2 LEU A 385     -32.274  27.480   4.889  1.00  0.00           H
ATOM   3640 2HD2 LEU A 385     -31.025  26.727   5.843  1.00  0.00           H
ATOM   3641 3HD2 LEU A 385     -30.657  27.093   4.138  1.00  0.00           H
ATOM   3642  N   LEU A 386     -26.105  28.773   6.883  1.00  0.00           N
ATOM   3643  CA  LEU A 386     -24.747  28.321   6.881  1.00  0.00           C
ATOM   3644  C   LEU A 386     -24.498  27.550   8.080  1.00  0.00           C
ATOM   3645  O   LEU A 386     -23.755  26.563   8.091  1.00  0.00           O
ATOM   3646  CB  LEU A 386     -23.757  29.496   6.920  1.00  0.00           C
ATOM   3647  CG  LEU A 386     -22.258  29.167   6.791  1.00  0.00           C
ATOM   3648  CD1 LEU A 386     -21.986  28.412   5.573  1.00  0.00           C
ATOM   3649  CD2 LEU A 386     -21.549  30.524   6.624  1.00  0.00           C
ATOM   3650  HN  LEU A 386     -26.194  29.765   6.862  1.00  0.00           H
ATOM   3651  HA  LEU A 386     -24.529  27.671   6.047  1.00  0.00           H
ATOM   3652  HB1 LEU A 386     -23.893  30.032   7.883  1.00  0.00           H
ATOM   3653  HB2 LEU A 386     -23.960  30.231   6.112  1.00  0.00           H
ATOM   3654  HG  LEU A 386     -21.872  28.529   7.614  1.00  0.00           H
ATOM   3655 1HD1 LEU A 386     -22.672  27.562   5.367  1.00  0.00           H
ATOM   3656 2HD1 LEU A 386     -20.974  27.955   5.544  1.00  0.00           H
ATOM   3657 3HD1 LEU A 386     -22.075  28.991   4.629  1.00  0.00           H
ATOM   3658 1HD2 LEU A 386     -21.711  31.206   7.486  1.00  0.00           H
ATOM   3659 2HD2 LEU A 386     -21.951  31.120   5.777  1.00  0.00           H
ATOM   3660 3HD2 LEU A 386     -20.446  30.428   6.529  1.00  0.00           H
ATOM   3661  N   LEU A 387     -24.955  28.008   9.337  1.00  0.00           N
ATOM   3662  CA  LEU A 387     -24.833  27.347  10.673  1.00  0.00           C
ATOM   3663  C   LEU A 387     -25.704  26.070  10.616  1.00  0.00           C
ATOM   3664  O   LEU A 387     -25.260  25.021  11.075  1.00  0.00           O
ATOM   3665  CB  LEU A 387     -25.323  28.147  11.849  1.00  0.00           C
ATOM   3666  CG  LEU A 387     -24.338  29.233  12.274  1.00  0.00           C
ATOM   3667  CD1 LEU A 387     -24.909  30.173  13.343  1.00  0.00           C
ATOM   3668  CD2 LEU A 387     -22.901  28.637  12.527  1.00  0.00           C
ATOM   3669  HN  LEU A 387     -25.427  28.881   9.435  1.00  0.00           H
ATOM   3670  HA  LEU A 387     -23.799  27.051  10.770  1.00  0.00           H
ATOM   3671  HB1 LEU A 387     -25.596  27.599  12.777  1.00  0.00           H
ATOM   3672  HB2 LEU A 387     -26.251  28.710  11.609  1.00  0.00           H
ATOM   3673  HG  LEU A 387     -24.145  29.942  11.442  1.00  0.00           H
ATOM   3674 1HD1 LEU A 387     -24.341  31.125  13.425  1.00  0.00           H
ATOM   3675 2HD1 LEU A 387     -24.884  29.728  14.362  1.00  0.00           H
ATOM   3676 3HD1 LEU A 387     -25.916  30.564  13.083  1.00  0.00           H
ATOM   3677 1HD2 LEU A 387     -23.045  27.626  12.961  1.00  0.00           H
ATOM   3678 2HD2 LEU A 387     -22.360  29.290  13.244  1.00  0.00           H
ATOM   3679 3HD2 LEU A 387     -22.339  28.443  11.587  1.00  0.00           H
ATOM   3680  N   ALA A 388     -26.893  26.074   9.942  1.00  0.00           N
ATOM   3681  CA  ALA A 388     -27.719  24.832   9.853  1.00  0.00           C
ATOM   3682  C   ALA A 388     -27.070  23.840   8.954  1.00  0.00           C
ATOM   3683  O   ALA A 388     -26.994  22.667   9.304  1.00  0.00           O
ATOM   3684  CB  ALA A 388     -29.173  25.164   9.392  1.00  0.00           C
ATOM   3685  HN  ALA A 388     -27.462  26.858   9.710  1.00  0.00           H
ATOM   3686  HA  ALA A 388     -27.673  24.353  10.820  1.00  0.00           H
ATOM   3687  HB1 ALA A 388     -29.058  25.462   8.328  1.00  0.00           H
ATOM   3688  HB2 ALA A 388     -29.491  26.041   9.995  1.00  0.00           H
ATOM   3689  HB3 ALA A 388     -29.821  24.273   9.535  1.00  0.00           H
ATOM   3690  N   GLY A 389     -26.432  24.310   7.886  1.00  0.00           N
ATOM   3691  CA  GLY A 389     -25.449  23.605   6.980  1.00  0.00           C
ATOM   3692  C   GLY A 389     -24.267  23.031   7.622  1.00  0.00           C
ATOM   3693  O   GLY A 389     -24.049  21.800   7.469  1.00  0.00           O
ATOM   3694  HN  GLY A 389     -26.645  25.244   7.610  1.00  0.00           H
ATOM   3695  HA1 GLY A 389     -25.150  24.403   6.317  1.00  0.00           H
ATOM   3696  HA2 GLY A 389     -25.959  22.820   6.442  1.00  0.00           H
ATOM   3697  N   ILE A 390     -23.418  23.753   8.409  1.00  0.00           N
ATOM   3698  CA  ILE A 390     -22.263  23.211   9.132  1.00  0.00           C
ATOM   3699  C   ILE A 390     -22.671  22.288  10.271  1.00  0.00           C
ATOM   3700  O   ILE A 390     -22.125  21.153  10.387  1.00  0.00           O
ATOM   3701  CB  ILE A 390     -21.507  24.440   9.742  1.00  0.00           C
ATOM   3702  CG1 ILE A 390     -20.737  25.203   8.625  1.00  0.00           C
ATOM   3703  CG2 ILE A 390     -20.469  23.957  10.805  1.00  0.00           C
ATOM   3704  CD  ILE A 390     -19.759  24.374   7.744  1.00  0.00           C
ATOM   3705  HN  ILE A 390     -23.735  24.672   8.636  1.00  0.00           H
ATOM   3706  HA  ILE A 390     -21.663  22.544   8.534  1.00  0.00           H
ATOM   3707  HB  ILE A 390     -22.226  25.099  10.274  1.00  0.00           H
ATOM   3708 1HG1 ILE A 390     -20.194  26.034   9.125  1.00  0.00           H
ATOM   3709 2HG1 ILE A 390     -21.532  25.623   7.972  1.00  0.00           H
ATOM   3710 1HG2 ILE A 390     -19.632  23.334  10.425  1.00  0.00           H
ATOM   3711 2HG2 ILE A 390     -21.095  23.448  11.569  1.00  0.00           H
ATOM   3712 3HG2 ILE A 390     -20.065  24.766  11.451  1.00  0.00           H
ATOM   3713  HD1 ILE A 390     -19.117  24.930   7.029  1.00  0.00           H
ATOM   3714  HD2 ILE A 390     -20.239  23.522   7.217  1.00  0.00           H
ATOM   3715  HD3 ILE A 390     -19.112  23.821   8.457  1.00  0.00           H
ATOM   3716  N   ILE A 391     -23.691  22.646  11.124  1.00  0.00           N
ATOM   3717  CA  ILE A 391     -24.246  21.603  12.063  1.00  0.00           C
ATOM   3718  C   ILE A 391     -24.816  20.283  11.475  1.00  0.00           C
ATOM   3719  O   ILE A 391     -24.628  19.140  11.918  1.00  0.00           O
ATOM   3720  CB  ILE A 391     -25.310  22.302  13.032  1.00  0.00           C
ATOM   3721  CG1 ILE A 391     -24.771  23.552  13.771  1.00  0.00           C
ATOM   3722  CG2 ILE A 391     -26.097  21.329  13.905  1.00  0.00           C
ATOM   3723  CD  ILE A 391     -23.767  23.234  14.916  1.00  0.00           C
ATOM   3724  HN  ILE A 391     -24.140  23.535  11.171  1.00  0.00           H
ATOM   3725  HA  ILE A 391     -23.358  21.318  12.607  1.00  0.00           H
ATOM   3726  HB  ILE A 391     -26.146  22.698  12.417  1.00  0.00           H
ATOM   3727 1HG1 ILE A 391     -25.598  24.154  14.205  1.00  0.00           H
ATOM   3728 2HG1 ILE A 391     -24.247  24.227  13.061  1.00  0.00           H
ATOM   3729 1HG2 ILE A 391     -25.450  20.685  14.538  1.00  0.00           H
ATOM   3730 2HG2 ILE A 391     -26.598  20.490  13.375  1.00  0.00           H
ATOM   3731 3HG2 ILE A 391     -26.853  21.762  14.596  1.00  0.00           H
ATOM   3732  HD1 ILE A 391     -22.806  22.793  14.573  1.00  0.00           H
ATOM   3733  HD2 ILE A 391     -24.230  22.526  15.636  1.00  0.00           H
ATOM   3734  HD3 ILE A 391     -23.541  24.248  15.309  1.00  0.00           H
ATOM   3735  N   SER A 392     -25.624  20.365  10.403  1.00  0.00           N
ATOM   3736  CA  SER A 392     -26.138  19.236   9.587  1.00  0.00           C
ATOM   3737  C   SER A 392     -24.971  18.440   8.962  1.00  0.00           C
ATOM   3738  O   SER A 392     -24.993  17.201   8.988  1.00  0.00           O
ATOM   3739  CB  SER A 392     -27.063  19.628   8.379  1.00  0.00           C
ATOM   3740  OG  SER A 392     -27.654  18.524   7.727  1.00  0.00           O
ATOM   3741  HN  SER A 392     -25.699  21.281  10.016  1.00  0.00           H
ATOM   3742  HA  SER A 392     -26.622  18.485  10.193  1.00  0.00           H
ATOM   3743  HB1 SER A 392     -26.442  20.255   7.704  1.00  0.00           H
ATOM   3744  HB2 SER A 392     -27.823  20.318   8.804  1.00  0.00           H
ATOM   3745  HG1 SER A 392     -28.358  18.912   7.200  1.00  0.00           H
ATOM   3746  N   LEU A 393     -23.930  19.126   8.407  1.00  0.00           N
ATOM   3747  CA  LEU A 393     -22.667  18.455   7.942  1.00  0.00           C
ATOM   3748  C   LEU A 393     -21.753  17.854   9.053  1.00  0.00           C
ATOM   3749  O   LEU A 393     -21.172  16.775   8.984  1.00  0.00           O
ATOM   3750  CB  LEU A 393     -21.798  19.496   7.163  1.00  0.00           C
ATOM   3751  CG  LEU A 393     -22.019  19.740   5.619  1.00  0.00           C
ATOM   3752  CD1 LEU A 393     -21.250  20.886   5.076  1.00  0.00           C
ATOM   3753  CD2 LEU A 393     -21.709  18.545   4.727  1.00  0.00           C
ATOM   3754  HN  LEU A 393     -24.040  20.109   8.291  1.00  0.00           H
ATOM   3755  HA  LEU A 393     -22.770  17.625   7.259  1.00  0.00           H
ATOM   3756  HB1 LEU A 393     -20.718  19.236   7.210  1.00  0.00           H
ATOM   3757  HB2 LEU A 393     -22.049  20.441   7.690  1.00  0.00           H
ATOM   3758  HG  LEU A 393     -23.088  20.041   5.656  1.00  0.00           H
ATOM   3759 1HD1 LEU A 393     -20.143  20.849   5.146  1.00  0.00           H
ATOM   3760 2HD1 LEU A 393     -21.509  21.775   5.691  1.00  0.00           H
ATOM   3761 3HD1 LEU A 393     -21.429  21.150   4.012  1.00  0.00           H
ATOM   3762 1HD2 LEU A 393     -22.020  18.911   3.724  1.00  0.00           H
ATOM   3763 2HD2 LEU A 393     -22.357  17.682   4.992  1.00  0.00           H
ATOM   3764 3HD2 LEU A 393     -20.677  18.160   4.868  1.00  0.00           H
ATOM   3765  N   ASN A 394     -21.550  18.547  10.224  1.00  0.00           N
ATOM   3766  CA  ASN A 394     -21.061  17.902  11.372  1.00  0.00           C
ATOM   3767  C   ASN A 394     -21.868  16.682  11.734  1.00  0.00           C
ATOM   3768  O   ASN A 394     -21.292  15.657  12.083  1.00  0.00           O
ATOM   3769  CB  ASN A 394     -20.739  18.859  12.533  1.00  0.00           C
ATOM   3770  CG  ASN A 394     -19.424  19.598  12.463  1.00  0.00           C
ATOM   3771  ND2 ASN A 394     -19.352  20.811  11.892  1.00  0.00           N
ATOM   3772  OD1 ASN A 394     -18.452  19.042  13.020  1.00  0.00           O
ATOM   3773  HN  ASN A 394     -21.751  19.519  10.308  1.00  0.00           H
ATOM   3774  HA  ASN A 394     -20.076  17.502  11.181  1.00  0.00           H
ATOM   3775  HB1 ASN A 394     -20.791  18.296  13.490  1.00  0.00           H
ATOM   3776  HB2 ASN A 394     -21.627  19.521  12.613  1.00  0.00           H
ATOM   3777 1HD2 ASN A 394     -18.448  21.238  11.903  1.00  0.00           H
ATOM   3778 2HD2 ASN A 394     -20.183  21.193  11.488  1.00  0.00           H
HETATM 3779  N   HSD A 395     -23.220  16.589  11.545  1.00  0.00           N
HETATM 3780  CA  HSD A 395     -23.852  15.262  11.737  1.00  0.00           C
HETATM 3781  C   HSD A 395     -23.436  14.150  10.746  1.00  0.00           C
HETATM 3782  O   HSD A 395     -23.181  13.059  11.225  1.00  0.00           O
HETATM 3783  CB  HSD A 395     -25.416  15.330  11.884  1.00  0.00           C
HETATM 3784  CG  HSD A 395     -26.156  14.110  11.307  1.00  0.00           C
HETATM 3785  CD2 HSD A 395     -26.825  14.089  10.106  1.00  0.00           C
HETATM 3786  ND1 HSD A 395     -26.563  12.932  11.947  1.00  0.00           N
HETATM 3787  CE1 HSD A 395     -27.407  12.299  11.118  1.00  0.00           C
HETATM 3788  NE2 HSD A 395     -27.561  12.960   9.999  1.00  0.00           N
HETATM 3789  HN  HSD A 395     -23.857  17.305  11.273  1.00  0.00           H
HETATM 3790  HA  HSD A 395     -23.579  14.939  12.731  1.00  0.00           H
HETATM 3791  HB1 HSD A 395     -25.779  16.134  11.208  1.00  0.00           H
HETATM 3792  HB2 HSD A 395     -25.674  15.665  12.911  1.00  0.00           H
HETATM 3793  HD1 HSD A 395     -26.136  12.658  12.810  1.00  0.00           H
HETATM 3794  HD2 HSD A 395     -26.804  14.848   9.334  1.00  0.00           H
HETATM 3795  HE1 HSD A 395     -27.874  11.339  11.336  1.00  0.00           H
ATOM   3796  N   VAL A 396     -23.204  14.403   9.526  1.00  0.00           N
ATOM   3797  CA  VAL A 396     -22.688  13.470   8.557  1.00  0.00           C
ATOM   3798  C   VAL A 396     -21.219  13.143   8.734  1.00  0.00           C
ATOM   3799  O   VAL A 396     -20.733  12.085   8.450  1.00  0.00           O
ATOM   3800  CB  VAL A 396     -22.941  14.071   7.206  1.00  0.00           C
ATOM   3801  CG1 VAL A 396     -22.394  13.097   6.113  1.00  0.00           C
ATOM   3802  CG2 VAL A 396     -24.443  14.325   7.013  1.00  0.00           C
ATOM   3803  HN  VAL A 396     -23.392  15.327   9.207  1.00  0.00           H
ATOM   3804  HA  VAL A 396     -23.231  12.542   8.457  1.00  0.00           H
ATOM   3805  HB  VAL A 396     -22.400  15.039   7.124  1.00  0.00           H
ATOM   3806 1HG1 VAL A 396     -22.705  13.375   5.083  1.00  0.00           H
ATOM   3807 2HG1 VAL A 396     -22.727  12.041   6.222  1.00  0.00           H
ATOM   3808 3HG1 VAL A 396     -21.291  13.065   5.991  1.00  0.00           H
ATOM   3809 1HG2 VAL A 396     -24.870  15.162   7.607  1.00  0.00           H
ATOM   3810 2HG2 VAL A 396     -25.028  13.407   7.232  1.00  0.00           H
ATOM   3811 3HG2 VAL A 396     -24.587  14.666   5.966  1.00  0.00           H
ATOM   3812  N   ARG A 397     -20.491  14.076   9.246  1.00  0.00           N
ATOM   3813  CA  ARG A 397     -19.178  13.884   9.824  1.00  0.00           C
ATOM   3814  C   ARG A 397     -19.066  12.857  10.975  1.00  0.00           C
ATOM   3815  O   ARG A 397     -18.169  12.052  11.039  1.00  0.00           O
ATOM   3816  CB  ARG A 397     -18.515  15.221  10.305  1.00  0.00           C
ATOM   3817  CG  ARG A 397     -17.065  15.217  10.862  1.00  0.00           C
ATOM   3818  CD  ARG A 397     -16.009  14.532   9.989  1.00  0.00           C
ATOM   3819  NE  ARG A 397     -14.714  14.837  10.568  1.00  0.00           N
ATOM   3820  CZ  ARG A 397     -13.566  14.606   9.996  1.00  0.00           C
ATOM   3821  NH1 ARG A 397     -13.517  13.907   8.865  1.00  0.00           N
ATOM   3822  NH2 ARG A 397     -12.408  15.120  10.499  1.00  0.00           N
ATOM   3823  HN  ARG A 397     -20.850  14.997   9.371  1.00  0.00           H
ATOM   3824  HA  ARG A 397     -18.555  13.443   9.061  1.00  0.00           H
ATOM   3825  HB1 ARG A 397     -19.218  15.609  11.072  1.00  0.00           H
ATOM   3826  HB2 ARG A 397     -18.543  15.893   9.421  1.00  0.00           H
ATOM   3827  HG1 ARG A 397     -17.146  14.559  11.753  1.00  0.00           H
ATOM   3828  HG2 ARG A 397     -16.728  16.236  11.149  1.00  0.00           H
ATOM   3829  HD1 ARG A 397     -16.059  15.054   9.009  1.00  0.00           H
ATOM   3830  HD2 ARG A 397     -16.153  13.439   9.854  1.00  0.00           H
ATOM   3831  HE  ARG A 397     -14.674  15.341  11.431  1.00  0.00           H
ATOM   3832 1HH1 ARG A 397     -14.338  13.398   8.605  1.00  0.00           H
ATOM   3833 2HH1 ARG A 397     -12.694  13.878   8.297  1.00  0.00           H
ATOM   3834 1HH2 ARG A 397     -12.452  15.911  11.110  1.00  0.00           H
ATOM   3835 2HH2 ARG A 397     -11.508  14.776  10.232  1.00  0.00           H
ATOM   3836  N   GLN A 398     -19.997  13.007  11.936  1.00  0.00           N
ATOM   3837  CA  GLN A 398     -20.173  12.123  13.114  1.00  0.00           C
ATOM   3838  C   GLN A 398     -20.775  10.755  12.845  1.00  0.00           C
ATOM   3839  O   GLN A 398     -20.219   9.687  13.235  1.00  0.00           O
ATOM   3840  CB  GLN A 398     -21.012  12.882  14.123  1.00  0.00           C
ATOM   3841  CG  GLN A 398     -20.202  14.007  14.907  1.00  0.00           C
ATOM   3842  CD  GLN A 398     -20.959  14.593  16.074  1.00  0.00           C
ATOM   3843  NE2 GLN A 398     -21.417  15.865  15.903  1.00  0.00           N
ATOM   3844  OE1 GLN A 398     -21.150  13.901  17.097  1.00  0.00           O
ATOM   3845  HN  GLN A 398     -20.705  13.697  11.808  1.00  0.00           H
ATOM   3846  HA  GLN A 398     -19.306  11.902  13.719  1.00  0.00           H
ATOM   3847  HB1 GLN A 398     -21.397  12.129  14.843  1.00  0.00           H
ATOM   3848  HB2 GLN A 398     -21.836  13.411  13.595  1.00  0.00           H
ATOM   3849  HG1 GLN A 398     -19.931  14.796  14.174  1.00  0.00           H
ATOM   3850  HG2 GLN A 398     -19.214  13.687  15.304  1.00  0.00           H
ATOM   3851 1HE2 GLN A 398     -22.112  16.165  16.558  1.00  0.00           H
ATOM   3852 2HE2 GLN A 398     -21.214  16.345  15.051  1.00  0.00           H
ATOM   3853  N   VAL A 399     -21.949  10.747  12.154  1.00  0.00           N
ATOM   3854  CA  VAL A 399     -22.673   9.500  12.038  1.00  0.00           C
ATOM   3855  C   VAL A 399     -22.057   8.670  10.962  1.00  0.00           C
ATOM   3856  O   VAL A 399     -21.593   9.157   9.933  1.00  0.00           O
ATOM   3857  CB  VAL A 399     -24.100   9.746  11.676  1.00  0.00           C
ATOM   3858  CG1 VAL A 399     -24.873   8.422  11.329  1.00  0.00           C
ATOM   3859  CG2 VAL A 399     -24.777  10.332  12.889  1.00  0.00           C
ATOM   3860  HN  VAL A 399     -22.351  11.596  11.818  1.00  0.00           H
ATOM   3861  HA  VAL A 399     -22.619   9.057  13.022  1.00  0.00           H
ATOM   3862  HB  VAL A 399     -24.146  10.505  10.865  1.00  0.00           H
ATOM   3863 1HG1 VAL A 399     -24.596   7.900  10.388  1.00  0.00           H
ATOM   3864 2HG1 VAL A 399     -25.957   8.665  11.322  1.00  0.00           H
ATOM   3865 3HG1 VAL A 399     -24.758   7.768  12.221  1.00  0.00           H
ATOM   3866 1HG2 VAL A 399     -24.496  11.398  13.017  1.00  0.00           H
ATOM   3867 2HG2 VAL A 399     -24.565   9.813  13.849  1.00  0.00           H
ATOM   3868 3HG2 VAL A 399     -25.881  10.267  12.781  1.00  0.00           H
ATOM   3869  N   ILE A 400     -21.966   7.310  11.041  1.00  0.00           N
ATOM   3870  CA  ILE A 400     -21.461   6.453   9.942  1.00  0.00           C
ATOM   3871  C   ILE A 400     -22.413   6.470   8.693  1.00  0.00           C
ATOM   3872  O   ILE A 400     -23.565   6.063   8.863  1.00  0.00           O
ATOM   3873  CB  ILE A 400     -21.073   5.056  10.422  1.00  0.00           C
ATOM   3874  CG1 ILE A 400     -19.691   5.182  11.142  1.00  0.00           C
ATOM   3875  CG2 ILE A 400     -20.976   4.070   9.238  1.00  0.00           C
ATOM   3876  CD  ILE A 400     -19.400   4.123  12.195  1.00  0.00           C
ATOM   3877  HN  ILE A 400     -22.359   6.916  11.868  1.00  0.00           H
ATOM   3878  HA  ILE A 400     -20.549   6.898   9.572  1.00  0.00           H
ATOM   3879  HB  ILE A 400     -21.744   4.587  11.173  1.00  0.00           H
ATOM   3880 1HG1 ILE A 400     -19.828   6.152  11.666  1.00  0.00           H
ATOM   3881 2HG1 ILE A 400     -18.883   5.319  10.391  1.00  0.00           H
ATOM   3882 1HG2 ILE A 400     -20.332   4.501   8.442  1.00  0.00           H
ATOM   3883 2HG2 ILE A 400     -22.025   3.914   8.909  1.00  0.00           H
ATOM   3884 3HG2 ILE A 400     -20.465   3.119   9.504  1.00  0.00           H
ATOM   3885  HD1 ILE A 400     -19.356   3.058  11.883  1.00  0.00           H
ATOM   3886  HD2 ILE A 400     -20.165   4.218  12.994  1.00  0.00           H
ATOM   3887  HD3 ILE A 400     -18.404   4.270  12.667  1.00  0.00           H
ATOM   3888  N   GLN A 401     -21.975   6.940   7.462  1.00  0.00           N
ATOM   3889  CA  GLN A 401     -22.735   6.820   6.196  1.00  0.00           C
ATOM   3890  C   GLN A 401     -22.616   5.455   5.541  1.00  0.00           C
ATOM   3891  O   GLN A 401     -21.754   4.664   5.810  1.00  0.00           O
ATOM   3892  CB  GLN A 401     -22.386   7.991   5.141  1.00  0.00           C
ATOM   3893  CG  GLN A 401     -22.685   9.361   5.653  1.00  0.00           C
ATOM   3894  CD  GLN A 401     -24.022   9.372   6.357  1.00  0.00           C
ATOM   3895  NE2 GLN A 401     -23.977   9.378   7.750  1.00  0.00           N
ATOM   3896  OE1 GLN A 401     -25.039   9.435   5.673  1.00  0.00           O
ATOM   3897  HN  GLN A 401     -21.185   7.547   7.441  1.00  0.00           H
ATOM   3898  HA  GLN A 401     -23.773   6.785   6.492  1.00  0.00           H
ATOM   3899  HB1 GLN A 401     -22.924   7.921   4.172  1.00  0.00           H
ATOM   3900  HB2 GLN A 401     -21.291   7.963   4.951  1.00  0.00           H
ATOM   3901  HG1 GLN A 401     -22.631  10.055   4.786  1.00  0.00           H
ATOM   3902  HG2 GLN A 401     -21.827   9.628   6.308  1.00  0.00           H
ATOM   3903 1HE2 GLN A 401     -24.692   9.844   8.272  1.00  0.00           H
ATOM   3904 2HE2 GLN A 401     -23.058   9.387   8.144  1.00  0.00           H
HETATM 3905  N   HSD A 402     -23.581   5.164   4.696  1.00  0.00           N
HETATM 3906  CA  HSD A 402     -23.516   4.019   3.780  1.00  0.00           C
HETATM 3907  C   HSD A 402     -24.026   4.497   2.391  1.00  0.00           C
HETATM 3908  O   HSD A 402     -25.167   4.842   2.117  1.00  0.00           O
HETATM 3909  CB  HSD A 402     -24.252   2.794   4.272  1.00  0.00           C
HETATM 3910  CG  HSD A 402     -25.468   2.986   5.137  1.00  0.00           C
HETATM 3911  CD2 HSD A 402     -25.734   2.743   6.457  1.00  0.00           C
HETATM 3912  ND1 HSD A 402     -26.583   3.655   4.661  1.00  0.00           N
HETATM 3913  CE1 HSD A 402     -27.490   3.682   5.692  1.00  0.00           C
HETATM 3914  NE2 HSD A 402     -26.994   3.131   6.780  1.00  0.00           N
HETATM 3915  HN  HSD A 402     -24.387   5.741   4.586  1.00  0.00           H
HETATM 3916  HA  HSD A 402     -22.498   3.714   3.594  1.00  0.00           H
HETATM 3917  HB1 HSD A 402     -23.484   2.268   4.878  1.00  0.00           H
HETATM 3918  HB2 HSD A 402     -24.518   2.093   3.452  1.00  0.00           H
HETATM 3919  HD1 HSD A 402     -26.663   4.106   3.772  1.00  0.00           H
HETATM 3920  HD2 HSD A 402     -25.113   2.245   7.193  1.00  0.00           H
HETATM 3921  HE1 HSD A 402     -28.514   4.055   5.677  1.00  0.00           H
ATOM   3922  N   ASP A 403     -23.143   4.481   1.326  1.00  0.00           N
ATOM   3923  CA  ASP A 403     -21.707   4.135   1.230  1.00  0.00           C
ATOM   3924  C   ASP A 403     -20.949   5.143   2.112  1.00  0.00           C
ATOM   3925  O   ASP A 403     -21.342   6.377   2.268  1.00  0.00           O
ATOM   3926  CB  ASP A 403     -21.155   4.088  -0.300  1.00  0.00           C
ATOM   3927  CG  ASP A 403     -21.910   3.139  -1.156  1.00  0.00           C
ATOM   3928  OD1 ASP A 403     -23.002   3.446  -1.653  1.00  0.00           O
ATOM   3929  OD2 ASP A 403     -21.406   1.951  -1.209  1.00  0.00           O
ATOM   3930  HN  ASP A 403     -23.582   4.383   0.436  1.00  0.00           H
ATOM   3931  HA  ASP A 403     -21.684   3.147   1.662  1.00  0.00           H
ATOM   3932  HB1 ASP A 403     -20.103   3.806  -0.085  1.00  0.00           H
ATOM   3933  HB2 ASP A 403     -21.177   5.095  -0.770  1.00  0.00           H
ATOM   3934  N   GLY A 404     -19.927   4.670   2.773  1.00  0.00           N
ATOM   3935  CA  GLY A 404     -19.105   5.471   3.656  1.00  0.00           C
ATOM   3936  C   GLY A 404     -18.520   6.659   2.998  1.00  0.00           C
ATOM   3937  O   GLY A 404     -18.184   6.524   1.817  1.00  0.00           O
ATOM   3938  HN  GLY A 404     -19.610   3.757   2.529  1.00  0.00           H
ATOM   3939  HA1 GLY A 404     -18.347   4.757   3.945  1.00  0.00           H
ATOM   3940  HA2 GLY A 404     -19.710   5.788   4.493  1.00  0.00           H
ATOM   3941  N   ARG A 405     -18.387   7.845   3.725  1.00  0.00           N
ATOM   3942  CA  ARG A 405     -17.797   8.988   3.113  1.00  0.00           C
ATOM   3943  C   ARG A 405     -16.269   9.083   3.098  1.00  0.00           C
ATOM   3944  O   ARG A 405     -15.649   8.702   4.113  1.00  0.00           O
ATOM   3945  CB  ARG A 405     -18.326  10.326   3.708  1.00  0.00           C
ATOM   3946  CG  ARG A 405     -19.882  10.553   3.831  1.00  0.00           C
ATOM   3947  CD  ARG A 405     -20.621  10.803   2.475  1.00  0.00           C
ATOM   3948  NE  ARG A 405     -20.966   9.495   1.846  1.00  0.00           N
ATOM   3949  CZ  ARG A 405     -21.799   9.392   0.832  1.00  0.00           C
ATOM   3950  NH1 ARG A 405     -22.295  10.432   0.205  1.00  0.00           N
ATOM   3951  NH2 ARG A 405     -21.961   8.184   0.281  1.00  0.00           N
ATOM   3952  HN  ARG A 405     -18.724   7.867   4.664  1.00  0.00           H
ATOM   3953  HA  ARG A 405     -18.102   8.948   2.077  1.00  0.00           H
ATOM   3954  HB1 ARG A 405     -17.930  11.182   3.119  1.00  0.00           H
ATOM   3955  HB2 ARG A 405     -17.787  10.349   4.679  1.00  0.00           H
ATOM   3956  HG1 ARG A 405     -19.978  11.443   4.490  1.00  0.00           H
ATOM   3957  HG2 ARG A 405     -20.139   9.644   4.418  1.00  0.00           H
ATOM   3958  HD1 ARG A 405     -20.018  11.430   1.784  1.00  0.00           H
ATOM   3959  HD2 ARG A 405     -21.540  11.379   2.713  1.00  0.00           H
ATOM   3960  HE  ARG A 405     -20.634   8.624   2.211  1.00  0.00           H
ATOM   3961 1HH1 ARG A 405     -22.090  11.356   0.531  1.00  0.00           H
ATOM   3962 2HH1 ARG A 405     -22.486  10.351  -0.773  1.00  0.00           H
ATOM   3963 1HH2 ARG A 405     -21.721   7.310   0.702  1.00  0.00           H
ATOM   3964 2HH2 ARG A 405     -22.590   8.117  -0.495  1.00  0.00           H
ATOM   3965  N   ASN A 406     -15.713   9.611   2.016  1.00  0.00           N
ATOM   3966  CA  ASN A 406     -14.304  10.064   2.155  1.00  0.00           C
ATOM   3967  C   ASN A 406     -14.151  11.192   3.154  1.00  0.00           C
ATOM   3968  O   ASN A 406     -14.600  12.337   3.036  1.00  0.00           O
ATOM   3969  CB  ASN A 406     -13.705  10.416   0.800  1.00  0.00           C
ATOM   3970  CG  ASN A 406     -14.046   9.289  -0.235  1.00  0.00           C
ATOM   3971  ND2 ASN A 406     -14.030   8.020   0.150  1.00  0.00           N
ATOM   3972  OD1 ASN A 406     -14.294   9.566  -1.419  1.00  0.00           O
ATOM   3973  HN  ASN A 406     -16.227   9.686   1.166  1.00  0.00           H
ATOM   3974  HA  ASN A 406     -13.741   9.213   2.511  1.00  0.00           H
ATOM   3975  HB1 ASN A 406     -12.594  10.381   0.800  1.00  0.00           H
ATOM   3976  HB2 ASN A 406     -13.981  11.412   0.394  1.00  0.00           H
ATOM   3977 1HD2 ASN A 406     -13.948   7.804   1.124  1.00  0.00           H
ATOM   3978 2HD2 ASN A 406     -14.154   7.423  -0.642  1.00  0.00           H
ATOM   3979  N   GLN A 407     -13.462  10.941   4.271  1.00  0.00           N
ATOM   3980  CA  GLN A 407     -13.460  11.770   5.492  1.00  0.00           C
ATOM   3981  C   GLN A 407     -12.766  13.064   5.400  1.00  0.00           C
ATOM   3982  O   GLN A 407     -13.277  14.092   5.893  1.00  0.00           O
ATOM   3983  CB  GLN A 407     -12.981  10.940   6.712  1.00  0.00           C
ATOM   3984  CG  GLN A 407     -14.084  10.027   7.377  1.00  0.00           C
ATOM   3985  CD  GLN A 407     -15.366  10.780   7.767  1.00  0.00           C
ATOM   3986  NE2 GLN A 407     -16.446  10.018   7.796  1.00  0.00           N
ATOM   3987  OE1 GLN A 407     -15.336  11.955   8.132  1.00  0.00           O
ATOM   3988  HN  GLN A 407     -13.031  10.045   4.360  1.00  0.00           H
ATOM   3989  HA  GLN A 407     -14.473  12.119   5.624  1.00  0.00           H
ATOM   3990  HB1 GLN A 407     -12.648  11.707   7.445  1.00  0.00           H
ATOM   3991  HB2 GLN A 407     -12.094  10.448   6.260  1.00  0.00           H
ATOM   3992  HG1 GLN A 407     -13.681   9.536   8.288  1.00  0.00           H
ATOM   3993  HG2 GLN A 407     -14.366   9.289   6.597  1.00  0.00           H
ATOM   3994 1HE2 GLN A 407     -17.260  10.432   8.204  1.00  0.00           H
ATOM   3995 2HE2 GLN A 407     -16.423   9.020   7.743  1.00  0.00           H
ATOM   3996  N   GLU A 408     -11.550  13.029   4.759  1.00  0.00           N
ATOM   3997  CA  GLU A 408     -10.684  14.169   4.561  1.00  0.00           C
ATOM   3998  C   GLU A 408     -11.357  15.062   3.553  1.00  0.00           C
ATOM   3999  O   GLU A 408     -11.325  16.253   3.638  1.00  0.00           O
ATOM   4000  CB  GLU A 408      -9.185  13.754   4.258  1.00  0.00           C
ATOM   4001  CG  GLU A 408      -8.417  14.889   3.560  1.00  0.00           C
ATOM   4002  CD  GLU A 408      -7.005  14.598   3.455  1.00  0.00           C
ATOM   4003  OE1 GLU A 408      -6.698  13.705   2.629  1.00  0.00           O
ATOM   4004  OE2 GLU A 408      -6.144  15.259   4.165  1.00  0.00           O
ATOM   4005  HN  GLU A 408     -11.270  12.249   4.205  1.00  0.00           H
ATOM   4006  HA  GLU A 408     -10.564  14.885   5.361  1.00  0.00           H
ATOM   4007  HB1 GLU A 408      -9.229  12.729   3.830  1.00  0.00           H
ATOM   4008  HB2 GLU A 408      -8.853  13.701   5.316  1.00  0.00           H
ATOM   4009  HG1 GLU A 408      -8.557  15.856   4.091  1.00  0.00           H
ATOM   4010  HG2 GLU A 408      -8.896  14.850   2.558  1.00  0.00           H
ATOM   4011  N   LYS A 409     -11.947  14.575   2.437  1.00  0.00           N
ATOM   4012  CA  LYS A 409     -12.604  15.439   1.436  1.00  0.00           C
ATOM   4013  C   LYS A 409     -13.861  16.047   2.034  1.00  0.00           C
ATOM   4014  O   LYS A 409     -14.182  17.160   1.584  1.00  0.00           O
ATOM   4015  CB  LYS A 409     -12.933  14.567   0.202  1.00  0.00           C
ATOM   4016  CG  LYS A 409     -11.720  13.941  -0.446  1.00  0.00           C
ATOM   4017  CD  LYS A 409     -10.866  15.010  -1.176  1.00  0.00           C
ATOM   4018  CE  LYS A 409      -9.910  14.518  -2.271  1.00  0.00           C
ATOM   4019  NZ  LYS A 409      -9.180  13.341  -1.677  1.00  0.00           N
ATOM   4020  HN  LYS A 409     -12.040  13.610   2.203  1.00  0.00           H
ATOM   4021  HA  LYS A 409     -11.952  16.214   1.061  1.00  0.00           H
ATOM   4022  HB1 LYS A 409     -13.389  15.208  -0.582  1.00  0.00           H
ATOM   4023  HB2 LYS A 409     -13.673  13.772   0.436  1.00  0.00           H
ATOM   4024  HG1 LYS A 409     -12.026  13.209  -1.224  1.00  0.00           H
ATOM   4025  HG2 LYS A 409     -11.073  13.477   0.329  1.00  0.00           H
ATOM   4026  HD1 LYS A 409     -10.301  15.450  -0.327  1.00  0.00           H
ATOM   4027  HD2 LYS A 409     -11.548  15.811  -1.531  1.00  0.00           H
ATOM   4028  HE1 LYS A 409      -9.130  15.293  -2.431  1.00  0.00           H
ATOM   4029  HE2 LYS A 409     -10.512  14.219  -3.155  1.00  0.00           H
ATOM   4030  HZ1 LYS A 409      -8.649  13.791  -0.905  1.00  0.00           H
ATOM   4031  HZ2 LYS A 409      -8.578  12.927  -2.419  1.00  0.00           H
ATOM   4032  HZ3 LYS A 409      -9.882  12.654  -1.338  1.00  0.00           H
ATOM   4033  N   LEU A 410     -14.545  15.305   2.949  1.00  0.00           N
ATOM   4034  CA  LEU A 410     -15.730  15.794   3.670  1.00  0.00           C
ATOM   4035  C   LEU A 410     -15.424  16.998   4.574  1.00  0.00           C
ATOM   4036  O   LEU A 410     -16.040  18.089   4.471  1.00  0.00           O
ATOM   4037  CB  LEU A 410     -16.438  14.607   4.432  1.00  0.00           C
ATOM   4038  CG  LEU A 410     -17.762  14.945   5.192  1.00  0.00           C
ATOM   4039  CD1 LEU A 410     -19.049  14.992   4.325  1.00  0.00           C
ATOM   4040  CD2 LEU A 410     -17.977  13.961   6.352  1.00  0.00           C
ATOM   4041  HN  LEU A 410     -14.370  14.336   3.107  1.00  0.00           H
ATOM   4042  HA  LEU A 410     -16.432  16.171   2.941  1.00  0.00           H
ATOM   4043  HB1 LEU A 410     -15.677  14.206   5.135  1.00  0.00           H
ATOM   4044  HB2 LEU A 410     -16.556  13.815   3.662  1.00  0.00           H
ATOM   4045  HG  LEU A 410     -17.645  15.977   5.591  1.00  0.00           H
ATOM   4046 1HD1 LEU A 410     -19.355  14.018   3.886  1.00  0.00           H
ATOM   4047 2HD1 LEU A 410     -19.064  15.696   3.465  1.00  0.00           H
ATOM   4048 3HD1 LEU A 410     -19.944  15.297   4.908  1.00  0.00           H
ATOM   4049 1HD2 LEU A 410     -18.956  14.065   6.866  1.00  0.00           H
ATOM   4050 2HD2 LEU A 410     -17.189  14.016   7.134  1.00  0.00           H
ATOM   4051 3HD2 LEU A 410     -17.891  12.927   5.954  1.00  0.00           H
ATOM   4052  N   LYS A 411     -14.361  16.791   5.379  1.00  0.00           N
ATOM   4053  CA  LYS A 411     -13.704  17.736   6.248  1.00  0.00           C
ATOM   4054  C   LYS A 411     -13.226  18.958   5.511  1.00  0.00           C
ATOM   4055  O   LYS A 411     -13.474  20.114   5.874  1.00  0.00           O
ATOM   4056  CB  LYS A 411     -12.617  17.218   7.220  1.00  0.00           C
ATOM   4057  CG  LYS A 411     -11.792  18.167   8.169  1.00  0.00           C
ATOM   4058  CD  LYS A 411     -12.641  18.829   9.225  1.00  0.00           C
ATOM   4059  CE  LYS A 411     -11.979  19.999   9.934  1.00  0.00           C
ATOM   4060  NZ  LYS A 411     -11.018  19.473  10.905  1.00  0.00           N
ATOM   4061  HN  LYS A 411     -14.082  15.844   5.523  1.00  0.00           H
ATOM   4062  HA  LYS A 411     -14.535  18.167   6.787  1.00  0.00           H
ATOM   4063  HB1 LYS A 411     -11.819  16.777   6.584  1.00  0.00           H
ATOM   4064  HB2 LYS A 411     -13.015  16.360   7.801  1.00  0.00           H
ATOM   4065  HG1 LYS A 411     -11.265  18.863   7.481  1.00  0.00           H
ATOM   4066  HG2 LYS A 411     -10.925  17.551   8.488  1.00  0.00           H
ATOM   4067  HD1 LYS A 411     -13.072  18.080   9.924  1.00  0.00           H
ATOM   4068  HD2 LYS A 411     -13.467  19.237   8.605  1.00  0.00           H
ATOM   4069  HE1 LYS A 411     -12.605  20.750  10.461  1.00  0.00           H
ATOM   4070  HE2 LYS A 411     -11.396  20.623   9.224  1.00  0.00           H
ATOM   4071  HZ1 LYS A 411     -10.042  19.587  10.564  1.00  0.00           H
ATOM   4072  HZ2 LYS A 411     -11.126  18.496  11.243  1.00  0.00           H
ATOM   4073  HZ3 LYS A 411     -10.945  19.993  11.803  1.00  0.00           H
ATOM   4074  N   LYS A 412     -12.518  18.700   4.380  1.00  0.00           N
ATOM   4075  CA  LYS A 412     -12.121  19.779   3.505  1.00  0.00           C
ATOM   4076  C   LYS A 412     -13.190  20.660   2.924  1.00  0.00           C
ATOM   4077  O   LYS A 412     -13.091  21.870   2.799  1.00  0.00           O
ATOM   4078  CB  LYS A 412     -11.190  19.216   2.389  1.00  0.00           C
ATOM   4079  CG  LYS A 412      -9.841  18.868   3.017  1.00  0.00           C
ATOM   4080  CD  LYS A 412      -8.918  18.361   1.995  1.00  0.00           C
ATOM   4081  CE  LYS A 412      -7.429  18.381   2.397  1.00  0.00           C
ATOM   4082  NZ  LYS A 412      -6.989  19.817   2.558  1.00  0.00           N
ATOM   4083  HN  LYS A 412     -12.324  17.734   4.227  1.00  0.00           H
ATOM   4084  HA  LYS A 412     -11.472  20.352   4.150  1.00  0.00           H
ATOM   4085  HB1 LYS A 412     -10.876  19.908   1.579  1.00  0.00           H
ATOM   4086  HB2 LYS A 412     -11.696  18.307   1.999  1.00  0.00           H
ATOM   4087  HG1 LYS A 412      -9.914  18.141   3.854  1.00  0.00           H
ATOM   4088  HG2 LYS A 412      -9.440  19.843   3.370  1.00  0.00           H
ATOM   4089  HD1 LYS A 412      -9.006  18.934   1.048  1.00  0.00           H
ATOM   4090  HD2 LYS A 412      -9.131  17.282   1.845  1.00  0.00           H
ATOM   4091  HE1 LYS A 412      -6.795  18.006   1.564  1.00  0.00           H
ATOM   4092  HE2 LYS A 412      -7.368  17.787   3.334  1.00  0.00           H
ATOM   4093  HZ1 LYS A 412      -7.161  20.345   1.679  1.00  0.00           H
ATOM   4094  HZ2 LYS A 412      -5.973  19.903   2.764  1.00  0.00           H
ATOM   4095  HZ3 LYS A 412      -7.553  20.302   3.285  1.00  0.00           H
ATOM   4096  N   PHE A 413     -14.300  20.075   2.456  1.00  0.00           N
ATOM   4097  CA  PHE A 413     -15.447  20.707   1.859  1.00  0.00           C
ATOM   4098  C   PHE A 413     -16.035  21.661   2.956  1.00  0.00           C
ATOM   4099  O   PHE A 413     -16.339  22.785   2.672  1.00  0.00           O
ATOM   4100  CB  PHE A 413     -16.440  19.673   1.335  1.00  0.00           C
ATOM   4101  CG  PHE A 413     -17.404  20.369   0.462  1.00  0.00           C
ATOM   4102  CD1 PHE A 413     -18.708  20.594   0.958  1.00  0.00           C
ATOM   4103  CD2 PHE A 413     -17.140  20.612  -0.906  1.00  0.00           C
ATOM   4104  CE1 PHE A 413     -19.685  21.186   0.184  1.00  0.00           C
ATOM   4105  CE2 PHE A 413     -18.077  21.337  -1.624  1.00  0.00           C
ATOM   4106  CZ  PHE A 413     -19.379  21.626  -1.077  1.00  0.00           C
ATOM   4107  HN  PHE A 413     -14.348  19.080   2.486  1.00  0.00           H
ATOM   4108  HA  PHE A 413     -15.167  21.426   1.104  1.00  0.00           H
ATOM   4109  HB1 PHE A 413     -16.864  19.138   2.211  1.00  0.00           H
ATOM   4110  HB2 PHE A 413     -15.934  18.930   0.681  1.00  0.00           H
ATOM   4111  HD1 PHE A 413     -18.969  20.250   1.947  1.00  0.00           H
ATOM   4112  HD2 PHE A 413     -16.119  20.536  -1.249  1.00  0.00           H
ATOM   4113  HE1 PHE A 413     -20.675  21.427   0.544  1.00  0.00           H
ATOM   4114  HE2 PHE A 413     -17.725  21.527  -2.627  1.00  0.00           H
ATOM   4115  HZ  PHE A 413     -20.101  22.138  -1.694  1.00  0.00           H
ATOM   4116  N   MET A 414     -16.116  21.173   4.221  1.00  0.00           N
ATOM   4117  CA  MET A 414     -16.520  22.010   5.329  1.00  0.00           C
ATOM   4118  C   MET A 414     -15.733  23.321   5.523  1.00  0.00           C
ATOM   4119  O   MET A 414     -16.272  24.449   5.600  1.00  0.00           O
ATOM   4120  CB  MET A 414     -16.439  21.171   6.614  1.00  0.00           C
ATOM   4121  CG  MET A 414     -17.549  20.089   6.637  1.00  0.00           C
ATOM   4122  SD  MET A 414     -17.162  18.698   7.767  1.00  0.00           S
ATOM   4123  CE  MET A 414     -17.482  19.517   9.301  1.00  0.00           C
ATOM   4124  HN  MET A 414     -15.861  20.245   4.479  1.00  0.00           H
ATOM   4125  HA  MET A 414     -17.557  22.299   5.255  1.00  0.00           H
ATOM   4126  HB1 MET A 414     -16.659  21.769   7.525  1.00  0.00           H
ATOM   4127  HB2 MET A 414     -15.526  20.540   6.557  1.00  0.00           H
ATOM   4128  HG1 MET A 414     -17.721  19.609   5.650  1.00  0.00           H
ATOM   4129  HG2 MET A 414     -18.508  20.562   6.939  1.00  0.00           H
ATOM   4130  HE1 MET A 414     -18.518  19.899   9.175  1.00  0.00           H
ATOM   4131  HE2 MET A 414     -16.791  20.369   9.476  1.00  0.00           H
ATOM   4132  HE3 MET A 414     -17.435  18.882  10.211  1.00  0.00           H
ATOM   4133  N   ILE A 415     -14.427  23.083   5.436  1.00  0.00           N
ATOM   4134  CA  ILE A 415     -13.491  24.143   5.437  1.00  0.00           C
ATOM   4135  C   ILE A 415     -13.585  25.151   4.261  1.00  0.00           C
ATOM   4136  O   ILE A 415     -13.623  26.399   4.433  1.00  0.00           O
ATOM   4137  CB  ILE A 415     -12.062  23.640   5.603  1.00  0.00           C
ATOM   4138  CG1 ILE A 415     -11.922  22.865   6.976  1.00  0.00           C
ATOM   4139  CG2 ILE A 415     -10.888  24.638   5.348  1.00  0.00           C
ATOM   4140  CD  ILE A 415     -12.415  23.625   8.246  1.00  0.00           C
ATOM   4141  HN  ILE A 415     -14.079  22.206   5.118  1.00  0.00           H
ATOM   4142  HA  ILE A 415     -13.724  24.761   6.292  1.00  0.00           H
ATOM   4143  HB  ILE A 415     -11.892  22.839   4.851  1.00  0.00           H
ATOM   4144 1HG1 ILE A 415     -10.848  22.639   7.150  1.00  0.00           H
ATOM   4145 2HG1 ILE A 415     -12.435  21.883   6.890  1.00  0.00           H
ATOM   4146 1HG2 ILE A 415     -10.901  25.063   4.322  1.00  0.00           H
ATOM   4147 2HG2 ILE A 415      -9.888  24.173   5.477  1.00  0.00           H
ATOM   4148 3HG2 ILE A 415     -11.023  25.435   6.109  1.00  0.00           H
ATOM   4149  HD1 ILE A 415     -13.518  23.758   8.218  1.00  0.00           H
ATOM   4150  HD2 ILE A 415     -11.911  24.612   8.348  1.00  0.00           H
ATOM   4151  HD3 ILE A 415     -12.170  22.901   9.052  1.00  0.00           H
ATOM   4152  N   ARG A 416     -13.825  24.601   3.074  1.00  0.00           N
ATOM   4153  CA  ARG A 416     -14.064  25.334   1.888  1.00  0.00           C
ATOM   4154  C   ARG A 416     -15.332  26.190   2.025  1.00  0.00           C
ATOM   4155  O   ARG A 416     -15.320  27.352   1.678  1.00  0.00           O
ATOM   4156  CB  ARG A 416     -13.865  24.513   0.603  1.00  0.00           C
ATOM   4157  CG  ARG A 416     -12.501  23.890   0.193  1.00  0.00           C
ATOM   4158  CD  ARG A 416     -11.497  24.966  -0.184  1.00  0.00           C
ATOM   4159  NE  ARG A 416     -11.590  25.440  -1.594  1.00  0.00           N
ATOM   4160  CZ  ARG A 416     -10.614  26.157  -2.146  1.00  0.00           C
ATOM   4161  NH1 ARG A 416      -9.675  26.741  -1.467  1.00  0.00           N
ATOM   4162  NH2 ARG A 416     -10.698  26.369  -3.462  1.00  0.00           N
ATOM   4163  HN  ARG A 416     -13.909  23.613   2.964  1.00  0.00           H
ATOM   4164  HA  ARG A 416     -13.315  26.110   1.830  1.00  0.00           H
ATOM   4165  HB1 ARG A 416     -14.236  25.145  -0.232  1.00  0.00           H
ATOM   4166  HB2 ARG A 416     -14.647  23.725   0.664  1.00  0.00           H
ATOM   4167  HG1 ARG A 416     -12.669  23.258  -0.704  1.00  0.00           H
ATOM   4168  HG2 ARG A 416     -12.151  23.288   1.059  1.00  0.00           H
ATOM   4169  HD1 ARG A 416     -10.479  24.565   0.008  1.00  0.00           H
ATOM   4170  HD2 ARG A 416     -11.519  25.806   0.543  1.00  0.00           H
ATOM   4171  HE  ARG A 416     -12.127  24.868  -2.215  1.00  0.00           H
ATOM   4172 1HH1 ARG A 416      -8.764  26.798  -1.877  1.00  0.00           H
ATOM   4173 2HH1 ARG A 416      -9.753  26.773  -0.470  1.00  0.00           H
ATOM   4174 1HH2 ARG A 416     -11.516  26.149  -3.994  1.00  0.00           H
ATOM   4175 2HH2 ARG A 416      -9.909  26.863  -3.826  1.00  0.00           H
ATOM   4176  N   ILE A 417     -16.433  25.659   2.543  1.00  0.00           N
ATOM   4177  CA  ILE A 417     -17.603  26.538   2.553  1.00  0.00           C
ATOM   4178  C   ILE A 417     -17.546  27.647   3.628  1.00  0.00           C
ATOM   4179  O   ILE A 417     -18.193  28.640   3.505  1.00  0.00           O
ATOM   4180  CB  ILE A 417     -18.884  25.738   2.518  1.00  0.00           C
ATOM   4181  CG1 ILE A 417     -18.988  24.788   3.781  1.00  0.00           C
ATOM   4182  CG2 ILE A 417     -18.795  24.913   1.255  1.00  0.00           C
ATOM   4183  CD  ILE A 417     -20.235  23.879   3.856  1.00  0.00           C
ATOM   4184  HN  ILE A 417     -16.356  24.727   2.889  1.00  0.00           H
ATOM   4185  HA  ILE A 417     -17.675  27.008   1.584  1.00  0.00           H
ATOM   4186  HB  ILE A 417     -19.778  26.392   2.424  1.00  0.00           H
ATOM   4187 1HG1 ILE A 417     -18.852  25.411   4.691  1.00  0.00           H
ATOM   4188 2HG1 ILE A 417     -18.171  24.044   3.661  1.00  0.00           H
ATOM   4189 1HG2 ILE A 417     -18.529  25.583   0.410  1.00  0.00           H
ATOM   4190 2HG2 ILE A 417     -19.797  24.495   1.019  1.00  0.00           H
ATOM   4191 3HG2 ILE A 417     -18.130  24.023   1.257  1.00  0.00           H
ATOM   4192  HD1 ILE A 417     -20.176  22.876   3.385  1.00  0.00           H
ATOM   4193  HD2 ILE A 417     -21.141  24.395   3.472  1.00  0.00           H
ATOM   4194  HD3 ILE A 417     -20.468  23.801   4.940  1.00  0.00           H
ATOM   4195  N   GLY A 418     -16.733  27.429   4.709  1.00  0.00           N
ATOM   4196  CA  GLY A 418     -16.370  28.279   5.833  1.00  0.00           C
ATOM   4197  C   GLY A 418     -15.410  29.371   5.557  1.00  0.00           C
ATOM   4198  O   GLY A 418     -15.673  30.555   5.858  1.00  0.00           O
ATOM   4199  HN  GLY A 418     -16.365  26.503   4.670  1.00  0.00           H
ATOM   4200  HA1 GLY A 418     -15.982  27.763   6.699  1.00  0.00           H
ATOM   4201  HA2 GLY A 418     -17.273  28.756   6.184  1.00  0.00           H
ATOM   4202  N   VAL A 419     -14.261  29.072   4.882  1.00  0.00           N
ATOM   4203  CA  VAL A 419     -13.299  30.041   4.329  1.00  0.00           C
ATOM   4204  C   VAL A 419     -13.999  30.935   3.268  1.00  0.00           C
ATOM   4205  O   VAL A 419     -13.861  32.146   3.335  1.00  0.00           O
ATOM   4206  CB  VAL A 419     -12.081  29.350   3.775  1.00  0.00           C
ATOM   4207  CG1 VAL A 419     -11.206  30.423   3.209  1.00  0.00           C
ATOM   4208  CG2 VAL A 419     -11.357  28.738   5.010  1.00  0.00           C
ATOM   4209  HN  VAL A 419     -14.012  28.133   4.659  1.00  0.00           H
ATOM   4210  HA  VAL A 419     -13.017  30.683   5.150  1.00  0.00           H
ATOM   4211  HB  VAL A 419     -12.344  28.602   2.998  1.00  0.00           H
ATOM   4212 1HG1 VAL A 419     -10.999  31.261   3.908  1.00  0.00           H
ATOM   4213 2HG1 VAL A 419     -11.695  30.857   2.311  1.00  0.00           H
ATOM   4214 3HG1 VAL A 419     -10.237  30.019   2.848  1.00  0.00           H
ATOM   4215 1HG2 VAL A 419     -11.964  27.941   5.492  1.00  0.00           H
ATOM   4216 2HG2 VAL A 419     -11.095  29.531   5.744  1.00  0.00           H
ATOM   4217 3HG2 VAL A 419     -10.424  28.195   4.749  1.00  0.00           H
ATOM   4218  N   PHE A 420     -14.826  30.450   2.333  1.00  0.00           N
ATOM   4219  CA  PHE A 420     -15.390  31.261   1.327  1.00  0.00           C
ATOM   4220  C   PHE A 420     -16.426  32.306   1.906  1.00  0.00           C
ATOM   4221  O   PHE A 420     -16.298  33.509   1.738  1.00  0.00           O
ATOM   4222  CB  PHE A 420     -15.945  30.369   0.147  1.00  0.00           C
ATOM   4223  CG  PHE A 420     -16.593  31.175  -0.992  1.00  0.00           C
ATOM   4224  CD1 PHE A 420     -17.960  30.969  -1.378  1.00  0.00           C
ATOM   4225  CD2 PHE A 420     -15.886  32.337  -1.469  1.00  0.00           C
ATOM   4226  CE1 PHE A 420     -18.567  31.974  -2.129  1.00  0.00           C
ATOM   4227  CE2 PHE A 420     -16.548  33.283  -2.238  1.00  0.00           C
ATOM   4228  CZ  PHE A 420     -17.874  33.087  -2.583  1.00  0.00           C
ATOM   4229  HN  PHE A 420     -14.972  29.463   2.324  1.00  0.00           H
ATOM   4230  HA  PHE A 420     -14.570  31.835   0.919  1.00  0.00           H
ATOM   4231  HB1 PHE A 420     -16.701  29.648   0.525  1.00  0.00           H
ATOM   4232  HB2 PHE A 420     -15.099  29.898  -0.396  1.00  0.00           H
ATOM   4233  HD1 PHE A 420     -18.537  30.075  -1.188  1.00  0.00           H
ATOM   4234  HD2 PHE A 420     -14.863  32.519  -1.175  1.00  0.00           H
ATOM   4235  HE1 PHE A 420     -19.636  31.990  -2.280  1.00  0.00           H
ATOM   4236  HE2 PHE A 420     -16.068  34.187  -2.581  1.00  0.00           H
ATOM   4237  HZ  PHE A 420     -18.451  33.869  -3.053  1.00  0.00           H
ATOM   4238  N   SER A 421     -17.324  31.793   2.811  1.00  0.00           N
ATOM   4239  CA  SER A 421     -18.231  32.683   3.608  1.00  0.00           C
ATOM   4240  C   SER A 421     -17.480  33.676   4.535  1.00  0.00           C
ATOM   4241  O   SER A 421     -17.970  34.807   4.625  1.00  0.00           O
ATOM   4242  CB  SER A 421     -19.169  31.839   4.497  1.00  0.00           C
ATOM   4243  OG  SER A 421     -19.933  30.866   3.801  1.00  0.00           O
ATOM   4244  HN  SER A 421     -17.474  30.818   2.947  1.00  0.00           H
ATOM   4245  HA  SER A 421     -18.772  33.309   2.915  1.00  0.00           H
ATOM   4246  HB1 SER A 421     -19.943  32.421   5.042  1.00  0.00           H
ATOM   4247  HB2 SER A 421     -18.585  31.395   5.332  1.00  0.00           H
ATOM   4248  HG1 SER A 421     -19.468  30.033   3.701  1.00  0.00           H
ATOM   4249  N   GLY A 422     -16.314  33.357   5.180  1.00  0.00           N
ATOM   4250  CA  GLY A 422     -15.438  34.246   6.028  1.00  0.00           C
ATOM   4251  C   GLY A 422     -14.895  35.409   5.196  1.00  0.00           C
ATOM   4252  O   GLY A 422     -14.878  36.574   5.658  1.00  0.00           O
ATOM   4253  HN  GLY A 422     -15.888  32.472   5.006  1.00  0.00           H
ATOM   4254  HA1 GLY A 422     -14.572  33.743   6.432  1.00  0.00           H
ATOM   4255  HA2 GLY A 422     -16.018  34.609   6.864  1.00  0.00           H
ATOM   4256  N   LEU A 423     -14.432  35.072   3.974  1.00  0.00           N
ATOM   4257  CA  LEU A 423     -13.897  35.921   2.941  1.00  0.00           C
ATOM   4258  C   LEU A 423     -14.919  36.903   2.333  1.00  0.00           C
ATOM   4259  O   LEU A 423     -14.534  37.929   1.768  1.00  0.00           O
ATOM   4260  CB  LEU A 423     -13.110  35.107   1.860  1.00  0.00           C
ATOM   4261  CG  LEU A 423     -11.764  34.581   2.378  1.00  0.00           C
ATOM   4262  CD1 LEU A 423     -11.242  33.521   1.366  1.00  0.00           C
ATOM   4263  CD2 LEU A 423     -10.725  35.670   2.417  1.00  0.00           C
ATOM   4264  HN  LEU A 423     -14.411  34.110   3.713  1.00  0.00           H
ATOM   4265  HA  LEU A 423     -13.117  36.535   3.366  1.00  0.00           H
ATOM   4266  HB1 LEU A 423     -13.062  35.711   0.930  1.00  0.00           H
ATOM   4267  HB2 LEU A 423     -13.701  34.191   1.641  1.00  0.00           H
ATOM   4268  HG  LEU A 423     -11.977  34.151   3.379  1.00  0.00           H
ATOM   4269 1HD1 LEU A 423     -10.200  33.154   1.480  1.00  0.00           H
ATOM   4270 2HD1 LEU A 423     -11.266  34.061   0.395  1.00  0.00           H
ATOM   4271 3HD1 LEU A 423     -11.961  32.679   1.276  1.00  0.00           H
ATOM   4272 1HD2 LEU A 423     -10.820  36.217   1.454  1.00  0.00           H
ATOM   4273 2HD2 LEU A 423      -9.689  35.387   2.697  1.00  0.00           H
ATOM   4274 3HD2 LEU A 423     -11.092  36.461   3.105  1.00  0.00           H
ATOM   4275  N   TYR A 424     -16.205  36.651   2.644  1.00  0.00           N
ATOM   4276  CA  TYR A 424     -17.326  37.552   2.346  1.00  0.00           C
ATOM   4277  C   TYR A 424     -17.722  38.407   3.516  1.00  0.00           C
ATOM   4278  O   TYR A 424     -17.602  39.651   3.546  1.00  0.00           O
ATOM   4279  CB  TYR A 424     -18.472  36.770   1.675  1.00  0.00           C
ATOM   4280  CG  TYR A 424     -19.674  37.502   1.250  1.00  0.00           C
ATOM   4281  CD1 TYR A 424     -20.960  37.067   1.531  1.00  0.00           C
ATOM   4282  CD2 TYR A 424     -19.505  38.760   0.672  1.00  0.00           C
ATOM   4283  CE1 TYR A 424     -22.112  37.809   1.120  1.00  0.00           C
ATOM   4284  CE2 TYR A 424     -20.598  39.458   0.258  1.00  0.00           C
ATOM   4285  CZ  TYR A 424     -21.926  39.004   0.400  1.00  0.00           C
ATOM   4286  OH  TYR A 424     -23.023  39.842  -0.075  1.00  0.00           O
ATOM   4287  HN  TYR A 424     -16.395  35.751   3.028  1.00  0.00           H
ATOM   4288  HA  TYR A 424     -17.028  38.308   1.635  1.00  0.00           H
ATOM   4289  HB1 TYR A 424     -18.796  35.952   2.353  1.00  0.00           H
ATOM   4290  HB2 TYR A 424     -18.034  36.246   0.797  1.00  0.00           H
ATOM   4291  HD1 TYR A 424     -21.090  36.121   2.037  1.00  0.00           H
ATOM   4292  HD2 TYR A 424     -18.511  39.062   0.379  1.00  0.00           H
ATOM   4293  HE1 TYR A 424     -23.148  37.577   1.322  1.00  0.00           H
ATOM   4294  HE2 TYR A 424     -20.419  40.334  -0.347  1.00  0.00           H
ATOM   4295  HH  TYR A 424     -22.811  40.227  -0.928  1.00  0.00           H
ATOM   4296  N   LEU A 425     -18.192  37.730   4.606  1.00  0.00           N
ATOM   4297  CA  LEU A 425     -18.686  38.264   5.869  1.00  0.00           C
ATOM   4298  C   LEU A 425     -17.726  39.242   6.460  1.00  0.00           C
ATOM   4299  O   LEU A 425     -18.150  40.350   6.716  1.00  0.00           O
ATOM   4300  CB  LEU A 425     -18.924  37.193   7.007  1.00  0.00           C
ATOM   4301  CG  LEU A 425     -20.116  36.274   6.880  1.00  0.00           C
ATOM   4302  CD1 LEU A 425     -19.997  35.194   7.881  1.00  0.00           C
ATOM   4303  CD2 LEU A 425     -21.486  36.938   6.886  1.00  0.00           C
ATOM   4304  HN  LEU A 425     -18.362  36.754   4.498  1.00  0.00           H
ATOM   4305  HA  LEU A 425     -19.654  38.743   5.868  1.00  0.00           H
ATOM   4306  HB1 LEU A 425     -19.220  37.785   7.901  1.00  0.00           H
ATOM   4307  HB2 LEU A 425     -17.997  36.629   7.243  1.00  0.00           H
ATOM   4308  HG  LEU A 425     -19.948  35.869   5.858  1.00  0.00           H
ATOM   4309 1HD1 LEU A 425     -19.133  34.517   7.709  1.00  0.00           H
ATOM   4310 2HD1 LEU A 425     -20.863  34.507   7.781  1.00  0.00           H
ATOM   4311 3HD1 LEU A 425     -19.952  35.510   8.945  1.00  0.00           H
ATOM   4312 1HD2 LEU A 425     -21.613  37.622   6.020  1.00  0.00           H
ATOM   4313 2HD2 LEU A 425     -21.612  37.352   7.909  1.00  0.00           H
ATOM   4314 3HD2 LEU A 425     -22.274  36.174   6.713  1.00  0.00           H
ATOM   4315  N   VAL A 426     -16.437  38.953   6.691  1.00  0.00           N
ATOM   4316  CA  VAL A 426     -15.554  39.877   7.302  1.00  0.00           C
ATOM   4317  C   VAL A 426     -15.228  41.181   6.501  1.00  0.00           C
ATOM   4318  O   VAL A 426     -15.417  42.275   6.905  1.00  0.00           O
ATOM   4319  CB  VAL A 426     -14.254  39.190   7.878  1.00  0.00           C
ATOM   4320  CG1 VAL A 426     -13.225  40.303   8.358  1.00  0.00           C
ATOM   4321  CG2 VAL A 426     -14.744  38.259   8.989  1.00  0.00           C
ATOM   4322  HN  VAL A 426     -16.189  38.017   6.455  1.00  0.00           H
ATOM   4323  HA  VAL A 426     -16.091  40.183   8.187  1.00  0.00           H
ATOM   4324  HB  VAL A 426     -13.827  38.561   7.068  1.00  0.00           H
ATOM   4325 1HG1 VAL A 426     -13.875  41.138   8.696  1.00  0.00           H
ATOM   4326 2HG1 VAL A 426     -12.627  40.743   7.532  1.00  0.00           H
ATOM   4327 3HG1 VAL A 426     -12.564  39.935   9.171  1.00  0.00           H
ATOM   4328 1HG2 VAL A 426     -15.271  37.354   8.615  1.00  0.00           H
ATOM   4329 2HG2 VAL A 426     -15.406  38.797   9.700  1.00  0.00           H
ATOM   4330 3HG2 VAL A 426     -13.918  37.940   9.659  1.00  0.00           H
ATOM   4331  N   PRO A 427     -14.968  41.114   5.149  1.00  0.00           N
ATOM   4332  CA  PRO A 427     -14.925  42.295   4.319  1.00  0.00           C
ATOM   4333  C   PRO A 427     -16.262  43.051   4.251  1.00  0.00           C
ATOM   4334  O   PRO A 427     -16.171  44.266   4.340  1.00  0.00           O
ATOM   4335  CB  PRO A 427     -14.477  41.761   2.924  1.00  0.00           C
ATOM   4336  CG  PRO A 427     -13.513  40.728   3.345  1.00  0.00           C
ATOM   4337  CD  PRO A 427     -14.163  40.043   4.542  1.00  0.00           C
ATOM   4338  HA  PRO A 427     -14.249  42.997   4.786  1.00  0.00           H
ATOM   4339  HB1 PRO A 427     -13.948  42.558   2.360  1.00  0.00           H
ATOM   4340  HB2 PRO A 427     -15.315  41.240   2.415  1.00  0.00           H
ATOM   4341  HG1 PRO A 427     -13.152  39.977   2.611  1.00  0.00           H
ATOM   4342  HG2 PRO A 427     -12.573  41.210   3.689  1.00  0.00           H
ATOM   4343  HD1 PRO A 427     -14.909  39.286   4.220  1.00  0.00           H
ATOM   4344  HD2 PRO A 427     -13.421  39.649   5.270  1.00  0.00           H
ATOM   4345  N   LEU A 428     -17.398  42.378   4.091  1.00  0.00           N
ATOM   4346  CA  LEU A 428     -18.735  43.000   4.016  1.00  0.00           C
ATOM   4347  C   LEU A 428     -18.982  43.751   5.328  1.00  0.00           C
ATOM   4348  O   LEU A 428     -19.546  44.839   5.312  1.00  0.00           O
ATOM   4349  CB  LEU A 428     -19.775  41.835   3.758  1.00  0.00           C
ATOM   4350  CG  LEU A 428     -21.193  42.332   3.574  1.00  0.00           C
ATOM   4351  CD1 LEU A 428     -21.330  43.169   2.232  1.00  0.00           C
ATOM   4352  CD2 LEU A 428     -22.235  41.143   3.555  1.00  0.00           C
ATOM   4353  HN  LEU A 428     -17.431  41.382   4.086  1.00  0.00           H
ATOM   4354  HA  LEU A 428     -18.652  43.677   3.178  1.00  0.00           H
ATOM   4355  HB1 LEU A 428     -19.618  41.191   4.648  1.00  0.00           H
ATOM   4356  HB2 LEU A 428     -19.462  41.260   2.861  1.00  0.00           H
ATOM   4357  HG  LEU A 428     -21.537  42.997   4.395  1.00  0.00           H
ATOM   4358 1HD1 LEU A 428     -20.785  44.129   2.359  1.00  0.00           H
ATOM   4359 2HD1 LEU A 428     -22.370  43.435   1.947  1.00  0.00           H
ATOM   4360 3HD1 LEU A 428     -20.901  42.584   1.391  1.00  0.00           H
ATOM   4361 1HD2 LEU A 428     -21.838  40.340   2.897  1.00  0.00           H
ATOM   4362 2HD2 LEU A 428     -23.268  41.512   3.384  1.00  0.00           H
ATOM   4363 3HD2 LEU A 428     -22.204  40.599   4.523  1.00  0.00           H
ATOM   4364  N   VAL A 429     -18.675  43.157   6.458  1.00  0.00           N
ATOM   4365  CA  VAL A 429     -18.792  43.825   7.743  1.00  0.00           C
ATOM   4366  C   VAL A 429     -17.838  44.936   8.075  1.00  0.00           C
ATOM   4367  O   VAL A 429     -18.120  45.952   8.704  1.00  0.00           O
ATOM   4368  CB  VAL A 429     -18.820  42.757   8.832  1.00  0.00           C
ATOM   4369  CG1 VAL A 429     -18.687  43.448  10.207  1.00  0.00           C
ATOM   4370  CG2 VAL A 429     -20.198  42.077   8.794  1.00  0.00           C
ATOM   4371  HN  VAL A 429     -18.164  42.303   6.403  1.00  0.00           H
ATOM   4372  HA  VAL A 429     -19.777  44.247   7.876  1.00  0.00           H
ATOM   4373  HB  VAL A 429     -18.030  42.009   8.608  1.00  0.00           H
ATOM   4374 1HG1 VAL A 429     -17.671  43.856  10.395  1.00  0.00           H
ATOM   4375 2HG1 VAL A 429     -18.817  42.805  11.104  1.00  0.00           H
ATOM   4376 3HG1 VAL A 429     -19.382  44.314  10.247  1.00  0.00           H
ATOM   4377 1HG2 VAL A 429     -20.963  42.877   8.892  1.00  0.00           H
ATOM   4378 2HG2 VAL A 429     -20.323  41.291   9.569  1.00  0.00           H
ATOM   4379 3HG2 VAL A 429     -20.263  41.527   7.831  1.00  0.00           H
ATOM   4380  N   THR A 430     -16.574  44.710   7.649  1.00  0.00           N
ATOM   4381  CA  THR A 430     -15.477  45.675   7.685  1.00  0.00           C
ATOM   4382  C   THR A 430     -15.829  46.883   6.781  1.00  0.00           C
ATOM   4383  O   THR A 430     -15.782  48.049   7.171  1.00  0.00           O
ATOM   4384  CB  THR A 430     -14.099  45.123   7.283  1.00  0.00           C
ATOM   4385  CG2 THR A 430     -13.012  46.126   7.578  1.00  0.00           C
ATOM   4386  OG1 THR A 430     -13.848  44.066   8.238  1.00  0.00           O
ATOM   4387  HN  THR A 430     -16.328  43.847   7.217  1.00  0.00           H
ATOM   4388  HA  THR A 430     -15.311  46.002   8.701  1.00  0.00           H
ATOM   4389  HB  THR A 430     -14.138  44.676   6.266  1.00  0.00           H
ATOM   4390  HG1 THR A 430     -14.490  43.367   8.095  1.00  0.00           H
ATOM   4391 1HG2 THR A 430     -12.941  46.496   8.623  1.00  0.00           H
ATOM   4392 2HG2 THR A 430     -13.120  46.920   6.809  1.00  0.00           H
ATOM   4393 3HG2 THR A 430     -12.123  45.469   7.468  1.00  0.00           H
ATOM   4394  N   LEU A 431     -16.335  46.753   5.561  1.00  0.00           N
ATOM   4395  CA  LEU A 431     -16.867  47.805   4.761  1.00  0.00           C
ATOM   4396  C   LEU A 431     -18.066  48.461   5.406  1.00  0.00           C
ATOM   4397  O   LEU A 431     -18.150  49.679   5.278  1.00  0.00           O
ATOM   4398  CB  LEU A 431     -17.215  47.138   3.483  1.00  0.00           C
ATOM   4399  CG  LEU A 431     -17.837  48.058   2.373  1.00  0.00           C
ATOM   4400  CD1 LEU A 431     -17.026  49.414   2.110  1.00  0.00           C
ATOM   4401  CD2 LEU A 431     -17.787  47.176   1.130  1.00  0.00           C
ATOM   4402  HN  LEU A 431     -16.458  45.831   5.202  1.00  0.00           H
ATOM   4403  HA  LEU A 431     -16.102  48.560   4.659  1.00  0.00           H
ATOM   4404  HB1 LEU A 431     -17.895  46.286   3.697  1.00  0.00           H
ATOM   4405  HB2 LEU A 431     -16.227  46.748   3.159  1.00  0.00           H
ATOM   4406  HG  LEU A 431     -18.876  48.305   2.679  1.00  0.00           H
ATOM   4407 1HD1 LEU A 431     -17.173  49.765   1.066  1.00  0.00           H
ATOM   4408 2HD1 LEU A 431     -15.966  49.197   2.356  1.00  0.00           H
ATOM   4409 3HD1 LEU A 431     -17.429  50.188   2.798  1.00  0.00           H
ATOM   4410 1HD2 LEU A 431     -18.499  47.658   0.425  1.00  0.00           H
ATOM   4411 2HD2 LEU A 431     -18.206  46.149   1.196  1.00  0.00           H
ATOM   4412 3HD2 LEU A 431     -16.729  47.052   0.818  1.00  0.00           H
ATOM   4413  N   LEU A 432     -19.063  47.747   6.020  1.00  0.00           N
ATOM   4414  CA  LEU A 432     -20.165  48.336   6.646  1.00  0.00           C
ATOM   4415  C   LEU A 432     -19.793  49.145   7.888  1.00  0.00           C
ATOM   4416  O   LEU A 432     -20.244  50.286   8.043  1.00  0.00           O
ATOM   4417  CB  LEU A 432     -21.265  47.275   7.058  1.00  0.00           C
ATOM   4418  CG  LEU A 432     -22.211  46.771   5.939  1.00  0.00           C
ATOM   4419  CD1 LEU A 432     -22.836  45.352   6.185  1.00  0.00           C
ATOM   4420  CD2 LEU A 432     -23.214  47.800   5.387  1.00  0.00           C
ATOM   4421  HN  LEU A 432     -19.031  46.756   5.914  1.00  0.00           H
ATOM   4422  HA  LEU A 432     -20.581  49.003   5.906  1.00  0.00           H
ATOM   4423  HB1 LEU A 432     -21.945  47.597   7.875  1.00  0.00           H
ATOM   4424  HB2 LEU A 432     -20.698  46.377   7.383  1.00  0.00           H
ATOM   4425  HG  LEU A 432     -21.456  46.543   5.156  1.00  0.00           H
ATOM   4426 1HD1 LEU A 432     -23.423  45.075   5.283  1.00  0.00           H
ATOM   4427 2HD1 LEU A 432     -23.586  45.328   7.004  1.00  0.00           H
ATOM   4428 3HD1 LEU A 432     -22.051  44.612   6.449  1.00  0.00           H
ATOM   4429 1HD2 LEU A 432     -23.753  47.357   4.522  1.00  0.00           H
ATOM   4430 2HD2 LEU A 432     -22.713  48.720   5.018  1.00  0.00           H
ATOM   4431 3HD2 LEU A 432     -23.995  48.137   6.102  1.00  0.00           H
ATOM   4432  N   GLY A 433     -18.926  48.612   8.789  1.00  0.00           N
ATOM   4433  CA  GLY A 433     -18.336  49.468   9.825  1.00  0.00           C
ATOM   4434  C   GLY A 433     -17.481  50.642   9.405  1.00  0.00           C
ATOM   4435  O   GLY A 433     -17.456  51.706   9.989  1.00  0.00           O
ATOM   4436  HN  GLY A 433     -18.554  47.691   8.703  1.00  0.00           H
ATOM   4437  HA1 GLY A 433     -17.720  48.817  10.427  1.00  0.00           H
ATOM   4438  HA2 GLY A 433     -19.189  49.804  10.396  1.00  0.00           H
ATOM   4439  N   CYS A 434     -16.743  50.462   8.252  1.00  0.00           N
ATOM   4440  CA  CYS A 434     -16.102  51.532   7.583  1.00  0.00           C
ATOM   4441  C   CYS A 434     -17.019  52.673   7.117  1.00  0.00           C
ATOM   4442  O   CYS A 434     -16.713  53.866   7.301  1.00  0.00           O
ATOM   4443  CB  CYS A 434     -15.179  51.214   6.377  1.00  0.00           C
ATOM   4444  SG  CYS A 434     -13.620  50.412   6.919  1.00  0.00           S
ATOM   4445  HN  CYS A 434     -16.664  49.575   7.806  1.00  0.00           H
ATOM   4446  HA  CYS A 434     -15.507  52.011   8.347  1.00  0.00           H
ATOM   4447  HB1 CYS A 434     -14.898  52.151   5.851  1.00  0.00           H
ATOM   4448  HB2 CYS A 434     -15.681  50.522   5.667  1.00  0.00           H
ATOM   4449  HG1 CYS A 434     -14.156  49.222   7.150  1.00  0.00           H
ATOM   4450  N   TYR A 435     -18.228  52.460   6.515  1.00  0.00           N
ATOM   4451  CA  TYR A 435     -19.236  53.423   6.273  1.00  0.00           C
ATOM   4452  C   TYR A 435     -19.796  54.024   7.578  1.00  0.00           C
ATOM   4453  O   TYR A 435     -19.945  55.219   7.760  1.00  0.00           O
ATOM   4454  CB  TYR A 435     -20.443  52.771   5.471  1.00  0.00           C
ATOM   4455  CG  TYR A 435     -21.807  53.355   5.435  1.00  0.00           C
ATOM   4456  CD1 TYR A 435     -22.707  52.912   6.449  1.00  0.00           C
ATOM   4457  CD2 TYR A 435     -22.116  54.400   4.552  1.00  0.00           C
ATOM   4458  CE1 TYR A 435     -23.938  53.515   6.548  1.00  0.00           C
ATOM   4459  CE2 TYR A 435     -23.358  55.077   4.821  1.00  0.00           C
ATOM   4460  CZ  TYR A 435     -24.312  54.637   5.834  1.00  0.00           C
ATOM   4461  OH  TYR A 435     -25.583  55.142   5.978  1.00  0.00           O
ATOM   4462  HN  TYR A 435     -18.414  51.570   6.108  1.00  0.00           H
ATOM   4463  HA  TYR A 435     -18.904  54.263   5.681  1.00  0.00           H
ATOM   4464  HB1 TYR A 435     -20.515  51.815   6.032  1.00  0.00           H
ATOM   4465  HB2 TYR A 435     -20.056  52.494   4.468  1.00  0.00           H
ATOM   4466  HD1 TYR A 435     -22.566  52.014   7.031  1.00  0.00           H
ATOM   4467  HD2 TYR A 435     -21.488  54.770   3.755  1.00  0.00           H
ATOM   4468  HE1 TYR A 435     -24.581  53.117   7.318  1.00  0.00           H
ATOM   4469  HE2 TYR A 435     -23.705  55.885   4.193  1.00  0.00           H
ATOM   4470  HH  TYR A 435     -25.633  55.927   5.428  1.00  0.00           H
ATOM   4471  N   VAL A 436     -20.062  53.172   8.567  1.00  0.00           N
ATOM   4472  CA  VAL A 436     -20.462  53.742   9.908  1.00  0.00           C
ATOM   4473  C   VAL A 436     -19.394  54.587  10.568  1.00  0.00           C
ATOM   4474  O   VAL A 436     -19.705  55.571  11.284  1.00  0.00           O
ATOM   4475  CB  VAL A 436     -21.006  52.724  10.863  1.00  0.00           C
ATOM   4476  CG1 VAL A 436     -21.332  53.300  12.240  1.00  0.00           C
ATOM   4477  CG2 VAL A 436     -22.248  52.036  10.279  1.00  0.00           C
ATOM   4478  HN  VAL A 436     -19.900  52.207   8.376  1.00  0.00           H
ATOM   4479  HA  VAL A 436     -21.236  54.485   9.789  1.00  0.00           H
ATOM   4480  HB  VAL A 436     -20.310  51.865  10.968  1.00  0.00           H
ATOM   4481 1HG1 VAL A 436     -20.413  53.473  12.839  1.00  0.00           H
ATOM   4482 2HG1 VAL A 436     -21.915  52.504  12.750  1.00  0.00           H
ATOM   4483 3HG1 VAL A 436     -22.070  54.122  12.360  1.00  0.00           H
ATOM   4484 1HG2 VAL A 436     -21.694  51.371   9.581  1.00  0.00           H
ATOM   4485 2HG2 VAL A 436     -22.871  52.785   9.745  1.00  0.00           H
ATOM   4486 3HG2 VAL A 436     -22.890  51.387  10.913  1.00  0.00           H
ATOM   4487  N   TYR A 437     -18.084  54.272  10.371  1.00  0.00           N
ATOM   4488  CA  TYR A 437     -16.960  55.215  10.658  1.00  0.00           C
ATOM   4489  C   TYR A 437     -17.076  56.552   9.923  1.00  0.00           C
ATOM   4490  O   TYR A 437     -17.012  57.673  10.523  1.00  0.00           O
ATOM   4491  CB  TYR A 437     -15.642  54.460  10.301  1.00  0.00           C
ATOM   4492  CG  TYR A 437     -14.435  55.305  10.608  1.00  0.00           C
ATOM   4493  CD1 TYR A 437     -13.723  56.064   9.712  1.00  0.00           C
ATOM   4494  CD2 TYR A 437     -14.048  55.334  11.903  1.00  0.00           C
ATOM   4495  CE1 TYR A 437     -12.648  56.872  10.044  1.00  0.00           C
ATOM   4496  CE2 TYR A 437     -12.993  56.151  12.304  1.00  0.00           C
ATOM   4497  CZ  TYR A 437     -12.307  56.984  11.403  1.00  0.00           C
ATOM   4498  OH  TYR A 437     -11.249  57.780  11.905  1.00  0.00           O
ATOM   4499  HN  TYR A 437     -17.877  53.367  10.009  1.00  0.00           H
ATOM   4500  HA  TYR A 437     -16.952  55.482  11.705  1.00  0.00           H
ATOM   4501  HB1 TYR A 437     -15.632  54.234   9.213  1.00  0.00           H
ATOM   4502  HB2 TYR A 437     -15.678  53.489  10.840  1.00  0.00           H
ATOM   4503  HD1 TYR A 437     -13.835  55.967   8.643  1.00  0.00           H
ATOM   4504  HD2 TYR A 437     -14.510  54.693  12.640  1.00  0.00           H
ATOM   4505  HE1 TYR A 437     -12.133  57.553   9.384  1.00  0.00           H
ATOM   4506  HE2 TYR A 437     -12.830  56.326  13.357  1.00  0.00           H
ATOM   4507  HH  TYR A 437     -11.625  58.111  12.724  1.00  0.00           H
ATOM   4508  N   GLU A 438     -17.499  56.565   8.631  1.00  0.00           N
ATOM   4509  CA  GLU A 438     -17.832  57.838   7.918  1.00  0.00           C
ATOM   4510  C   GLU A 438     -18.974  58.635   8.627  1.00  0.00           C
ATOM   4511  O   GLU A 438     -18.858  59.834   8.720  1.00  0.00           O
ATOM   4512  CB  GLU A 438     -18.081  57.661   6.469  1.00  0.00           C
ATOM   4513  CG  GLU A 438     -16.827  57.201   5.616  1.00  0.00           C
ATOM   4514  CD  GLU A 438     -17.072  57.223   4.107  1.00  0.00           C
ATOM   4515  OE1 GLU A 438     -16.151  57.699   3.387  1.00  0.00           O
ATOM   4516  OE2 GLU A 438     -18.088  56.641   3.650  1.00  0.00           O
ATOM   4517  HN  GLU A 438     -17.678  55.704   8.160  1.00  0.00           H
ATOM   4518  HA  GLU A 438     -17.041  58.562   8.051  1.00  0.00           H
ATOM   4519  HB1 GLU A 438     -18.417  58.620   6.022  1.00  0.00           H
ATOM   4520  HB2 GLU A 438     -18.863  56.880   6.356  1.00  0.00           H
ATOM   4521  HG1 GLU A 438     -16.547  56.201   6.009  1.00  0.00           H
ATOM   4522  HG2 GLU A 438     -15.977  57.896   5.782  1.00  0.00           H
ATOM   4523  N   GLN A 439     -20.029  58.006   9.137  1.00  0.00           N
ATOM   4524  CA  GLN A 439     -21.026  58.561   9.900  1.00  0.00           C
ATOM   4525  C   GLN A 439     -20.520  59.104  11.212  1.00  0.00           C
ATOM   4526  O   GLN A 439     -20.948  60.217  11.545  1.00  0.00           O
ATOM   4527  CB  GLN A 439     -22.082  57.376  10.026  1.00  0.00           C
ATOM   4528  CG  GLN A 439     -23.049  57.136   8.847  1.00  0.00           C
ATOM   4529  CD  GLN A 439     -22.849  58.014   7.594  1.00  0.00           C
ATOM   4530  NE2 GLN A 439     -22.000  57.505   6.651  1.00  0.00           N
ATOM   4531  OE1 GLN A 439     -23.612  58.949   7.339  1.00  0.00           O
ATOM   4532  HN  GLN A 439     -19.981  57.014   9.062  1.00  0.00           H
ATOM   4533  HA  GLN A 439     -21.338  59.437   9.351  1.00  0.00           H
ATOM   4534  HB1 GLN A 439     -22.677  57.697  10.908  1.00  0.00           H
ATOM   4535  HB2 GLN A 439     -21.512  56.460  10.292  1.00  0.00           H
ATOM   4536  HG1 GLN A 439     -24.043  57.295   9.317  1.00  0.00           H
ATOM   4537  HG2 GLN A 439     -23.130  56.074   8.530  1.00  0.00           H
ATOM   4538 1HE2 GLN A 439     -21.726  58.114   5.908  1.00  0.00           H
ATOM   4539 2HE2 GLN A 439     -21.394  56.737   6.860  1.00  0.00           H
ATOM   4540  N   VAL A 440     -19.580  58.417  11.879  1.00  0.00           N
ATOM   4541  CA  VAL A 440     -18.980  58.941  13.019  1.00  0.00           C
ATOM   4542  C   VAL A 440     -18.107  60.118  12.824  1.00  0.00           C
ATOM   4543  O   VAL A 440     -18.087  60.958  13.676  1.00  0.00           O
ATOM   4544  CB  VAL A 440     -18.181  57.843  13.699  1.00  0.00           C
ATOM   4545  CG1 VAL A 440     -17.458  58.415  14.961  1.00  0.00           C
ATOM   4546  CG2 VAL A 440     -19.157  56.841  14.320  1.00  0.00           C
ATOM   4547  HN  VAL A 440     -19.402  57.462  11.653  1.00  0.00           H
ATOM   4548  HA  VAL A 440     -19.753  59.301  13.682  1.00  0.00           H
ATOM   4549  HB  VAL A 440     -17.376  57.416  13.063  1.00  0.00           H
ATOM   4550 1HG1 VAL A 440     -16.757  57.674  15.404  1.00  0.00           H
ATOM   4551 2HG1 VAL A 440     -18.183  58.723  15.746  1.00  0.00           H
ATOM   4552 3HG1 VAL A 440     -16.720  59.179  14.632  1.00  0.00           H
ATOM   4553 1HG2 VAL A 440     -19.921  57.308  14.976  1.00  0.00           H
ATOM   4554 2HG2 VAL A 440     -18.591  56.060  14.871  1.00  0.00           H
ATOM   4555 3HG2 VAL A 440     -19.621  56.272  13.484  1.00  0.00           H
ATOM   4556  N   ASN A 441     -17.301  60.260  11.749  1.00  0.00           N
ATOM   4557  CA  ASN A 441     -16.548  61.534  11.521  1.00  0.00           C
ATOM   4558  C   ASN A 441     -17.475  62.654  10.820  1.00  0.00           C
ATOM   4559  O   ASN A 441     -17.150  63.801  10.817  1.00  0.00           O
ATOM   4560  CB  ASN A 441     -15.318  61.324  10.615  1.00  0.00           C
ATOM   4561  CG  ASN A 441     -14.302  60.624  11.498  1.00  0.00           C
ATOM   4562  ND2 ASN A 441     -14.345  59.324  11.751  1.00  0.00           N
ATOM   4563  OD1 ASN A 441     -13.482  61.398  12.067  1.00  0.00           O
ATOM   4564  HN  ASN A 441     -17.224  59.516  11.090  1.00  0.00           H
ATOM   4565  HA  ASN A 441     -16.232  62.039  12.421  1.00  0.00           H
ATOM   4566  HB1 ASN A 441     -14.927  62.297  10.247  1.00  0.00           H
ATOM   4567  HB2 ASN A 441     -15.547  60.710   9.718  1.00  0.00           H
ATOM   4568 1HD2 ASN A 441     -14.917  58.613  11.344  1.00  0.00           H
ATOM   4569 2HD2 ASN A 441     -13.580  59.037  12.328  1.00  0.00           H
ATOM   4570  N   ARG A 442     -18.719  62.309  10.353  1.00  0.00           N
ATOM   4571  CA  ARG A 442     -19.665  63.256   9.787  1.00  0.00           C
ATOM   4572  C   ARG A 442     -19.953  64.502  10.677  1.00  0.00           C
ATOM   4573  O   ARG A 442     -19.937  65.611  10.067  1.00  0.00           O
ATOM   4574  CB  ARG A 442     -20.962  62.615   9.485  1.00  0.00           C
ATOM   4575  CG  ARG A 442     -22.013  63.658   8.878  1.00  0.00           C
ATOM   4576  CD  ARG A 442     -23.201  63.129   8.087  1.00  0.00           C
ATOM   4577  NE  ARG A 442     -23.963  64.309   7.915  1.00  0.00           N
ATOM   4578  CZ  ARG A 442     -25.242  64.373   7.444  1.00  0.00           C
ATOM   4579  NH1 ARG A 442     -25.820  63.401   6.784  1.00  0.00           N
ATOM   4580  NH2 ARG A 442     -25.942  65.497   7.522  1.00  0.00           N
ATOM   4581  HN  ARG A 442     -19.018  61.372  10.185  1.00  0.00           H
ATOM   4582  HA  ARG A 442     -19.246  63.685   8.888  1.00  0.00           H
ATOM   4583  HB1 ARG A 442     -21.500  62.213  10.369  1.00  0.00           H
ATOM   4584  HB2 ARG A 442     -20.841  61.754   8.793  1.00  0.00           H
ATOM   4585  HG1 ARG A 442     -21.526  64.423   8.236  1.00  0.00           H
ATOM   4586  HG2 ARG A 442     -22.393  64.306   9.696  1.00  0.00           H
ATOM   4587  HD1 ARG A 442     -23.815  62.377   8.627  1.00  0.00           H
ATOM   4588  HD2 ARG A 442     -22.852  62.620   7.163  1.00  0.00           H
ATOM   4589  HE  ARG A 442     -23.646  65.161   8.331  1.00  0.00           H
ATOM   4590 1HH1 ARG A 442     -25.308  62.567   6.576  1.00  0.00           H
ATOM   4591 2HH1 ARG A 442     -26.688  63.525   6.305  1.00  0.00           H
ATOM   4592 1HH2 ARG A 442     -25.582  66.318   7.966  1.00  0.00           H
ATOM   4593 2HH2 ARG A 442     -26.864  65.486   7.136  1.00  0.00           H
ATOM   4594  N   ILE A 443     -20.119  64.419  12.013  1.00  0.00           N
ATOM   4595  CA  ILE A 443     -20.300  65.570  12.882  1.00  0.00           C
ATOM   4596  C   ILE A 443     -19.107  66.545  12.845  1.00  0.00           C
ATOM   4597  O   ILE A 443     -19.242  67.779  12.790  1.00  0.00           O
ATOM   4598  CB  ILE A 443     -20.706  65.078  14.311  1.00  0.00           C
ATOM   4599  CG1 ILE A 443     -20.811  66.221  15.398  1.00  0.00           C
ATOM   4600  CG2 ILE A 443     -19.812  63.846  14.747  1.00  0.00           C
ATOM   4601  CD  ILE A 443     -22.036  67.045  15.144  1.00  0.00           C
ATOM   4602  HN  ILE A 443     -20.211  63.524  12.444  1.00  0.00           H
ATOM   4603  HA  ILE A 443     -21.075  66.228  12.516  1.00  0.00           H
ATOM   4604  HB  ILE A 443     -21.682  64.600  14.078  1.00  0.00           H
ATOM   4605 1HG1 ILE A 443     -19.885  66.833  15.441  1.00  0.00           H
ATOM   4606 2HG1 ILE A 443     -20.888  65.697  16.375  1.00  0.00           H
ATOM   4607 1HG2 ILE A 443     -20.301  63.485  15.677  1.00  0.00           H
ATOM   4608 2HG2 ILE A 443     -18.838  64.315  15.007  1.00  0.00           H
ATOM   4609 3HG2 ILE A 443     -19.839  63.075  13.949  1.00  0.00           H
ATOM   4610  HD1 ILE A 443     -22.785  66.275  14.859  1.00  0.00           H
ATOM   4611  HD2 ILE A 443     -21.725  67.796  14.387  1.00  0.00           H
ATOM   4612  HD3 ILE A 443     -22.503  67.554  16.014  1.00  0.00           H
ATOM   4613  N   THR A 444     -17.885  65.999  12.677  1.00  0.00           N
ATOM   4614  CA  THR A 444     -16.677  66.759  12.467  1.00  0.00           C
ATOM   4615  C   THR A 444     -16.675  67.404  11.136  1.00  0.00           C
ATOM   4616  O   THR A 444     -16.325  68.586  10.997  1.00  0.00           O
ATOM   4617  CB  THR A 444     -15.333  65.988  12.564  1.00  0.00           C
ATOM   4618  CG2 THR A 444     -14.328  66.910  13.388  1.00  0.00           C
ATOM   4619  OG1 THR A 444     -15.597  64.835  13.372  1.00  0.00           O
ATOM   4620  HN  THR A 444     -17.543  65.066  12.601  1.00  0.00           H
ATOM   4621  HA  THR A 444     -16.599  67.488  13.260  1.00  0.00           H
ATOM   4622  HB  THR A 444     -14.895  65.683  11.589  1.00  0.00           H
ATOM   4623  HG1 THR A 444     -15.999  65.254  14.137  1.00  0.00           H
ATOM   4624 1HG2 THR A 444     -14.900  67.286  14.263  1.00  0.00           H
ATOM   4625 2HG2 THR A 444     -13.941  67.729  12.745  1.00  0.00           H
ATOM   4626 3HG2 THR A 444     -13.426  66.344  13.703  1.00  0.00           H
ATOM   4627  N   TRP A 445     -17.036  66.687  10.027  1.00  0.00           N
ATOM   4628  CA  TRP A 445     -17.074  67.322   8.727  1.00  0.00           C
ATOM   4629  C   TRP A 445     -17.997  68.527   8.598  1.00  0.00           C
ATOM   4630  O   TRP A 445     -17.615  69.591   8.098  1.00  0.00           O
ATOM   4631  CB  TRP A 445     -17.298  66.259   7.701  1.00  0.00           C
ATOM   4632  CG  TRP A 445     -16.334  65.135   7.733  1.00  0.00           C
ATOM   4633  CD1 TRP A 445     -15.039  65.193   8.204  1.00  0.00           C
ATOM   4634  CD2 TRP A 445     -16.610  63.757   7.316  1.00  0.00           C
ATOM   4635  CE2 TRP A 445     -15.423  63.041   7.641  1.00  0.00           C
ATOM   4636  CE3 TRP A 445     -17.719  63.117   6.708  1.00  0.00           C
ATOM   4637  NE1 TRP A 445     -14.427  63.952   8.186  1.00  0.00           N
ATOM   4638  CZ2 TRP A 445     -15.256  61.709   7.222  1.00  0.00           C
ATOM   4639  CZ3 TRP A 445     -17.609  61.759   6.476  1.00  0.00           C
ATOM   4640  CH2 TRP A 445     -16.417  61.063   6.706  1.00  0.00           C
ATOM   4641  HN  TRP A 445     -17.350  65.744  10.101  1.00  0.00           H
ATOM   4642  HA  TRP A 445     -16.067  67.659   8.525  1.00  0.00           H
ATOM   4643  HB1 TRP A 445     -17.171  66.721   6.698  1.00  0.00           H
ATOM   4644  HB2 TRP A 445     -18.382  66.024   7.756  1.00  0.00           H
ATOM   4645  HD1 TRP A 445     -14.523  66.117   8.419  1.00  0.00           H
ATOM   4646  HE1 TRP A 445     -13.625  63.642   8.646  1.00  0.00           H
ATOM   4647  HE3 TRP A 445     -18.667  63.567   6.450  1.00  0.00           H
ATOM   4648  HZ2 TRP A 445     -14.294  61.236   7.354  1.00  0.00           H
ATOM   4649  HZ3 TRP A 445     -18.504  61.272   6.117  1.00  0.00           H
ATOM   4650  HH2 TRP A 445     -16.454  60.042   6.355  1.00  0.00           H
ATOM   4651  N   GLU A 446     -19.258  68.425   9.213  1.00  0.00           N
ATOM   4652  CA  GLU A 446     -20.133  69.539   9.443  1.00  0.00           C
ATOM   4653  C   GLU A 446     -19.580  70.717  10.208  1.00  0.00           C
ATOM   4654  O   GLU A 446     -19.585  71.862   9.742  1.00  0.00           O
ATOM   4655  CB  GLU A 446     -21.598  69.059   9.912  1.00  0.00           C
ATOM   4656  CG  GLU A 446     -22.497  70.249  10.339  1.00  0.00           C
ATOM   4657  CD  GLU A 446     -23.957  69.830  10.389  1.00  0.00           C
ATOM   4658  OE1 GLU A 446     -24.763  70.241   9.504  1.00  0.00           O
ATOM   4659  OE2 GLU A 446     -24.275  69.077  11.340  1.00  0.00           O
ATOM   4660  HN  GLU A 446     -19.635  67.547   9.494  1.00  0.00           H
ATOM   4661  HA  GLU A 446     -20.293  69.922   8.446  1.00  0.00           H
ATOM   4662  HB1 GLU A 446     -21.383  68.362  10.749  1.00  0.00           H
ATOM   4663  HB2 GLU A 446     -22.090  68.396   9.169  1.00  0.00           H
ATOM   4664  HG1 GLU A 446     -22.356  71.177   9.745  1.00  0.00           H
ATOM   4665  HG2 GLU A 446     -22.229  70.633  11.347  1.00  0.00           H
ATOM   4666  N   ILE A 447     -19.083  70.477  11.410  1.00  0.00           N
ATOM   4667  CA  ILE A 447     -18.463  71.598  12.219  1.00  0.00           C
ATOM   4668  C   ILE A 447     -17.282  72.249  11.584  1.00  0.00           C
ATOM   4669  O   ILE A 447     -17.176  73.460  11.537  1.00  0.00           O
ATOM   4670  CB  ILE A 447     -18.174  71.239  13.635  1.00  0.00           C
ATOM   4671  CG1 ILE A 447     -19.500  70.729  14.265  1.00  0.00           C
ATOM   4672  CG2 ILE A 447     -17.613  72.369  14.457  1.00  0.00           C
ATOM   4673  CD  ILE A 447     -19.230  69.690  15.335  1.00  0.00           C
ATOM   4674  HN  ILE A 447     -19.325  69.655  11.919  1.00  0.00           H
ATOM   4675  HA  ILE A 447     -19.162  72.415  12.313  1.00  0.00           H
ATOM   4676  HB  ILE A 447     -17.485  70.368  13.619  1.00  0.00           H
ATOM   4677 1HG1 ILE A 447     -20.223  70.290  13.545  1.00  0.00           H
ATOM   4678 2HG1 ILE A 447     -20.025  71.644  14.616  1.00  0.00           H
ATOM   4679 1HG2 ILE A 447     -18.296  73.239  14.572  1.00  0.00           H
ATOM   4680 2HG2 ILE A 447     -16.615  72.729  14.130  1.00  0.00           H
ATOM   4681 3HG2 ILE A 447     -17.395  71.950  15.462  1.00  0.00           H
ATOM   4682  HD1 ILE A 447     -18.611  68.861  14.928  1.00  0.00           H
ATOM   4683  HD2 ILE A 447     -20.120  69.180  15.764  1.00  0.00           H
ATOM   4684  HD3 ILE A 447     -18.710  70.084  16.234  1.00  0.00           H
ATOM   4685  N   THR A 448     -16.422  71.492  10.898  1.00  0.00           N
ATOM   4686  CA  THR A 448     -15.355  71.960  10.033  1.00  0.00           C
ATOM   4687  C   THR A 448     -15.831  72.776   8.874  1.00  0.00           C
ATOM   4688  O   THR A 448     -15.391  73.916   8.619  1.00  0.00           O
ATOM   4689  CB  THR A 448     -14.459  70.831   9.436  1.00  0.00           C
ATOM   4690  CG2 THR A 448     -13.378  71.438   8.643  1.00  0.00           C
ATOM   4691  OG1 THR A 448     -13.874  69.953  10.423  1.00  0.00           O
ATOM   4692  HN  THR A 448     -16.637  70.521  10.964  1.00  0.00           H
ATOM   4693  HA  THR A 448     -14.677  72.603  10.574  1.00  0.00           H
ATOM   4694  HB  THR A 448     -14.989  70.163   8.725  1.00  0.00           H
ATOM   4695  HG1 THR A 448     -14.556  69.787  11.079  1.00  0.00           H
ATOM   4696 1HG2 THR A 448     -12.555  70.744   8.364  1.00  0.00           H
ATOM   4697 2HG2 THR A 448     -12.875  72.221   9.249  1.00  0.00           H
ATOM   4698 3HG2 THR A 448     -13.688  71.849   7.659  1.00  0.00           H
ATOM   4699  N   TRP A 449     -16.823  72.324   8.072  1.00  0.00           N
ATOM   4700  CA  TRP A 449     -17.457  73.119   7.119  1.00  0.00           C
ATOM   4701  C   TRP A 449     -18.110  74.476   7.614  1.00  0.00           C
ATOM   4702  O   TRP A 449     -17.888  75.533   7.038  1.00  0.00           O
ATOM   4703  CB  TRP A 449     -18.565  72.197   6.511  1.00  0.00           C
ATOM   4704  CG  TRP A 449     -19.545  72.733   5.513  1.00  0.00           C
ATOM   4705  CD1 TRP A 449     -20.659  73.373   5.913  1.00  0.00           C
ATOM   4706  CD2 TRP A 449     -19.565  72.540   4.109  1.00  0.00           C
ATOM   4707  CE2 TRP A 449     -20.744  73.171   3.611  1.00  0.00           C
ATOM   4708  CE3 TRP A 449     -18.691  71.972   3.232  1.00  0.00           C
ATOM   4709  NE1 TRP A 449     -21.432  73.599   4.776  1.00  0.00           N
ATOM   4710  CZ2 TRP A 449     -21.025  73.224   2.214  1.00  0.00           C
ATOM   4711  CZ3 TRP A 449     -18.888  72.158   1.869  1.00  0.00           C
ATOM   4712  CH2 TRP A 449     -20.043  72.591   1.377  1.00  0.00           C
ATOM   4713  HN  TRP A 449     -17.156  71.384   8.098  1.00  0.00           H
ATOM   4714  HA  TRP A 449     -16.761  73.472   6.372  1.00  0.00           H
ATOM   4715  HB1 TRP A 449     -19.143  71.744   7.343  1.00  0.00           H
ATOM   4716  HB2 TRP A 449     -18.018  71.386   5.985  1.00  0.00           H
ATOM   4717  HD1 TRP A 449     -20.944  73.602   6.929  1.00  0.00           H
ATOM   4718  HE1 TRP A 449     -22.358  73.907   4.785  1.00  0.00           H
ATOM   4719  HE3 TRP A 449     -17.753  71.517   3.517  1.00  0.00           H
ATOM   4720  HZ2 TRP A 449     -21.974  73.569   1.832  1.00  0.00           H
ATOM   4721  HZ3 TRP A 449     -18.258  71.657   1.148  1.00  0.00           H
ATOM   4722  HH2 TRP A 449     -20.185  72.645   0.307  1.00  0.00           H
ATOM   4723  N   VAL A 450     -18.888  74.424   8.679  1.00  0.00           N
ATOM   4724  CA  VAL A 450     -19.521  75.532   9.338  1.00  0.00           C
ATOM   4725  C   VAL A 450     -18.551  76.565   9.813  1.00  0.00           C
ATOM   4726  O   VAL A 450     -18.680  77.748   9.558  1.00  0.00           O
ATOM   4727  CB  VAL A 450     -20.559  75.070  10.406  1.00  0.00           C
ATOM   4728  CG1 VAL A 450     -21.035  76.353  11.191  1.00  0.00           C
ATOM   4729  CG2 VAL A 450     -21.681  74.246   9.689  1.00  0.00           C
ATOM   4730  HN  VAL A 450     -19.070  73.513   9.043  1.00  0.00           H
ATOM   4731  HA  VAL A 450     -20.077  76.001   8.539  1.00  0.00           H
ATOM   4732  HB  VAL A 450     -19.944  74.490  11.127  1.00  0.00           H
ATOM   4733 1HG1 VAL A 450     -22.079  76.167  11.522  1.00  0.00           H
ATOM   4734 2HG1 VAL A 450     -20.969  77.219  10.497  1.00  0.00           H
ATOM   4735 3HG1 VAL A 450     -20.491  76.503  12.148  1.00  0.00           H
ATOM   4736 1HG2 VAL A 450     -22.472  73.835  10.351  1.00  0.00           H
ATOM   4737 2HG2 VAL A 450     -21.333  73.354   9.124  1.00  0.00           H
ATOM   4738 3HG2 VAL A 450     -22.230  74.941   9.018  1.00  0.00           H
ATOM   4739  N   SER A 451     -17.464  76.130  10.426  1.00  0.00           N
ATOM   4740  CA  SER A 451     -16.460  77.003  10.957  1.00  0.00           C
ATOM   4741  C   SER A 451     -15.607  77.654   9.881  1.00  0.00           C
ATOM   4742  O   SER A 451     -15.310  78.857   9.918  1.00  0.00           O
ATOM   4743  CB  SER A 451     -15.454  76.147  11.862  1.00  0.00           C
ATOM   4744  OG  SER A 451     -15.916  75.689  13.126  1.00  0.00           O
ATOM   4745  HN  SER A 451     -17.406  75.183  10.731  1.00  0.00           H
ATOM   4746  HA  SER A 451     -16.845  77.823  11.544  1.00  0.00           H
ATOM   4747  HB1 SER A 451     -14.540  76.764  11.998  1.00  0.00           H
ATOM   4748  HB2 SER A 451     -15.113  75.281  11.256  1.00  0.00           H
ATOM   4749  HG1 SER A 451     -16.017  74.735  13.095  1.00  0.00           H
ATOM   4750  N   ASP A 452     -15.231  76.946   8.763  1.00  0.00           N
ATOM   4751  CA  ASP A 452     -14.651  77.681   7.594  1.00  0.00           C
ATOM   4752  C   ASP A 452     -15.677  78.609   6.987  1.00  0.00           C
ATOM   4753  O   ASP A 452     -15.334  79.672   6.429  1.00  0.00           O
ATOM   4754  CB  ASP A 452     -13.979  76.658   6.604  1.00  0.00           C
ATOM   4755  CG  ASP A 452     -12.532  76.412   7.026  1.00  0.00           C
ATOM   4756  OD1 ASP A 452     -12.184  76.576   8.240  1.00  0.00           O
ATOM   4757  OD2 ASP A 452     -11.780  75.964   6.177  1.00  0.00           O
ATOM   4758  HN  ASP A 452     -15.517  75.990   8.767  1.00  0.00           H
ATOM   4759  HA  ASP A 452     -13.850  78.291   7.985  1.00  0.00           H
ATOM   4760  HB1 ASP A 452     -13.883  77.144   5.610  1.00  0.00           H
ATOM   4761  HB2 ASP A 452     -14.478  75.668   6.527  1.00  0.00           H
HETATM 4762  N   HSD A 453     -16.990  78.375   7.166  1.00  0.00           N
HETATM 4763  CA  HSD A 453     -18.008  79.335   6.848  1.00  0.00           C
HETATM 4764  C   HSD A 453     -18.193  80.433   7.859  1.00  0.00           C
HETATM 4765  O   HSD A 453     -18.900  81.396   7.574  1.00  0.00           O
HETATM 4766  CB  HSD A 453     -19.349  78.569   6.575  1.00  0.00           C
HETATM 4767  CG  HSD A 453     -19.287  77.859   5.206  1.00  0.00           C
HETATM 4768  CD2 HSD A 453     -19.167  78.462   3.959  1.00  0.00           C
HETATM 4769  ND1 HSD A 453     -19.278  76.492   4.969  1.00  0.00           N
HETATM 4770  CE1 HSD A 453     -19.217  76.346   3.649  1.00  0.00           C
HETATM 4771  NE2 HSD A 453     -19.156  77.489   2.992  1.00  0.00           N
HETATM 4772  HN  HSD A 453     -17.251  77.430   7.349  1.00  0.00           H
HETATM 4773  HA  HSD A 453     -17.703  79.790   5.918  1.00  0.00           H
HETATM 4774  HB1 HSD A 453     -20.134  79.352   6.509  1.00  0.00           H
HETATM 4775  HB2 HSD A 453     -19.577  77.735   7.274  1.00  0.00           H
HETATM 4776  HD1 HSD A 453     -19.486  75.848   5.705  1.00  0.00           H
HETATM 4777  HD2 HSD A 453     -19.167  79.511   3.689  1.00  0.00           H
HETATM 4778  HE1 HSD A 453     -19.160  75.353   3.202  1.00  0.00           H
ATOM   4779  N   CYS A 454     -17.588  80.389   9.070  1.00  0.00           N
ATOM   4780  CA  CYS A 454     -17.673  81.395  10.066  1.00  0.00           C
ATOM   4781  C   CYS A 454     -16.467  82.382   9.763  1.00  0.00           C
ATOM   4782  O   CYS A 454     -16.528  83.520  10.115  1.00  0.00           O
ATOM   4783  CB  CYS A 454     -17.607  80.882  11.455  1.00  0.00           C
ATOM   4784  SG  CYS A 454     -18.974  79.799  12.064  1.00  0.00           S
ATOM   4785  HN  CYS A 454     -17.160  79.551   9.398  1.00  0.00           H
ATOM   4786  HA  CYS A 454     -18.595  81.956  10.020  1.00  0.00           H
ATOM   4787  HB1 CYS A 454     -17.596  81.709  12.197  1.00  0.00           H
ATOM   4788  HB2 CYS A 454     -16.671  80.289  11.535  1.00  0.00           H
ATOM   4789  HG1 CYS A 454     -18.858  78.935  11.067  1.00  0.00           H
ATOM   4790  N   ARG A 455     -15.521  81.949   8.977  1.00  0.00           N
ATOM   4791  CA  ARG A 455     -14.408  82.825   8.549  1.00  0.00           C
ATOM   4792  C   ARG A 455     -14.882  83.985   7.586  1.00  0.00           C
ATOM   4793  O   ARG A 455     -15.703  83.705   6.666  1.00  0.00           O
ATOM   4794  CB  ARG A 455     -13.250  82.035   7.855  1.00  0.00           C
ATOM   4795  CG  ARG A 455     -12.588  80.940   8.772  1.00  0.00           C
ATOM   4796  CD  ARG A 455     -11.735  81.491   9.973  1.00  0.00           C
ATOM   4797  NE  ARG A 455     -11.136  80.220  10.536  1.00  0.00           N
ATOM   4798  CZ  ARG A 455     -10.182  80.417  11.451  1.00  0.00           C
ATOM   4799  NH1 ARG A 455      -9.132  81.170  11.352  1.00  0.00           N
ATOM   4800  NH2 ARG A 455     -10.312  79.476  12.454  1.00  0.00           N
ATOM   4801  HN  ARG A 455     -15.510  81.035   8.579  1.00  0.00           H
ATOM   4802  HA  ARG A 455     -13.969  83.284   9.423  1.00  0.00           H
ATOM   4803  HB1 ARG A 455     -12.482  82.766   7.520  1.00  0.00           H
ATOM   4804  HB2 ARG A 455     -13.747  81.654   6.938  1.00  0.00           H
ATOM   4805  HG1 ARG A 455     -11.884  80.321   8.178  1.00  0.00           H
ATOM   4806  HG2 ARG A 455     -13.418  80.372   9.245  1.00  0.00           H
ATOM   4807  HD1 ARG A 455     -12.255  82.064  10.770  1.00  0.00           H
ATOM   4808  HD2 ARG A 455     -10.854  82.022   9.554  1.00  0.00           H
ATOM   4809  HE  ARG A 455     -11.777  79.490  10.774  1.00  0.00           H
ATOM   4810 1HH1 ARG A 455      -8.976  81.638  10.482  1.00  0.00           H
ATOM   4811 2HH1 ARG A 455      -8.390  81.026  12.006  1.00  0.00           H
ATOM   4812 1HH2 ARG A 455     -11.261  79.227  12.647  1.00  0.00           H
ATOM   4813 2HH2 ARG A 455      -9.570  79.385  13.118  1.00  0.00           H
ATOM   4814  N   GLN A 456     -14.218  85.099   7.619  1.00  0.00           N
ATOM   4815  CA  GLN A 456     -14.411  86.083   6.496  1.00  0.00           C
ATOM   4816  C   GLN A 456     -13.797  85.683   5.156  1.00  0.00           C
ATOM   4817  O   GLN A 456     -12.585  85.451   5.058  1.00  0.00           O
ATOM   4818  CB  GLN A 456     -13.909  87.498   6.790  1.00  0.00           C
ATOM   4819  CG  GLN A 456     -14.362  88.185   8.159  1.00  0.00           C
ATOM   4820  CD  GLN A 456     -15.829  87.913   8.485  1.00  0.00           C
ATOM   4821  NE2 GLN A 456     -16.728  88.613   7.753  1.00  0.00           N
ATOM   4822  OE1 GLN A 456     -16.167  87.134   9.383  1.00  0.00           O
ATOM   4823  HN  GLN A 456     -13.647  85.405   8.375  1.00  0.00           H
ATOM   4824  HA  GLN A 456     -15.475  86.140   6.322  1.00  0.00           H
ATOM   4825  HB1 GLN A 456     -14.029  88.186   5.926  1.00  0.00           H
ATOM   4826  HB2 GLN A 456     -12.827  87.350   6.996  1.00  0.00           H
ATOM   4827  HG1 GLN A 456     -14.046  89.238   8.326  1.00  0.00           H
ATOM   4828  HG2 GLN A 456     -13.723  87.568   8.826  1.00  0.00           H
ATOM   4829 1HE2 GLN A 456     -17.663  88.400   8.035  1.00  0.00           H
ATOM   4830 2HE2 GLN A 456     -16.449  89.318   7.102  1.00  0.00           H
ATOM   4831  N   TYR A 457     -14.556  85.575   4.079  1.00  0.00           N
ATOM   4832  CA  TYR A 457     -14.135  84.865   2.861  1.00  0.00           C
ATOM   4833  C   TYR A 457     -13.471  85.806   1.919  1.00  0.00           C
ATOM   4834  O   TYR A 457     -14.023  86.884   1.591  1.00  0.00           O
ATOM   4835  CB  TYR A 457     -15.371  84.127   2.277  1.00  0.00           C
ATOM   4836  CG  TYR A 457     -15.227  83.616   0.915  1.00  0.00           C
ATOM   4837  CD1 TYR A 457     -14.040  83.170   0.376  1.00  0.00           C
ATOM   4838  CD2 TYR A 457     -16.415  83.529   0.165  1.00  0.00           C
ATOM   4839  CE1 TYR A 457     -13.969  82.555  -0.890  1.00  0.00           C
ATOM   4840  CE2 TYR A 457     -16.398  82.952  -1.137  1.00  0.00           C
ATOM   4841  CZ  TYR A 457     -15.160  82.466  -1.633  1.00  0.00           C
ATOM   4842  OH  TYR A 457     -14.891  81.917  -2.918  1.00  0.00           O
ATOM   4843  HN  TYR A 457     -15.464  85.969   4.199  1.00  0.00           H
ATOM   4844  HA  TYR A 457     -13.478  84.037   3.082  1.00  0.00           H
ATOM   4845  HB1 TYR A 457     -16.280  84.765   2.312  1.00  0.00           H
ATOM   4846  HB2 TYR A 457     -15.542  83.274   2.967  1.00  0.00           H
ATOM   4847  HD1 TYR A 457     -13.140  83.057   0.963  1.00  0.00           H
ATOM   4848  HD2 TYR A 457     -17.283  84.019   0.582  1.00  0.00           H
ATOM   4849  HE1 TYR A 457     -13.078  82.090  -1.287  1.00  0.00           H
ATOM   4850  HE2 TYR A 457     -17.267  82.922  -1.776  1.00  0.00           H
ATOM   4851  HH  TYR A 457     -15.589  82.226  -3.501  1.00  0.00           H
HETATM 4852  N   HSD A 458     -12.197  85.583   1.604  1.00  0.00           N
HETATM 4853  CA  HSD A 458     -11.448  86.417   0.637  1.00  0.00           C
HETATM 4854  C   HSD A 458     -10.673  85.537  -0.370  1.00  0.00           C
HETATM 4855  O   HSD A 458      -9.829  84.743  -0.050  1.00  0.00           O
HETATM 4856  CB  HSD A 458     -10.365  87.256   1.409  1.00  0.00           C
HETATM 4857  CG  HSD A 458     -10.987  88.219   2.312  1.00  0.00           C
HETATM 4858  CD2 HSD A 458     -11.241  89.584   2.291  1.00  0.00           C
HETATM 4859  ND1 HSD A 458     -11.181  87.898   3.675  1.00  0.00           N
HETATM 4860  CE1 HSD A 458     -11.623  88.968   4.343  1.00  0.00           C
HETATM 4861  NE2 HSD A 458     -11.711  90.001   3.502  1.00  0.00           N
HETATM 4862  HN  HSD A 458     -11.648  84.867   2.028  1.00  0.00           H
HETATM 4863  HA  HSD A 458     -12.104  87.023   0.032  1.00  0.00           H
HETATM 4864  HB1 HSD A 458      -9.749  87.818   0.674  1.00  0.00           H
HETATM 4865  HB2 HSD A 458      -9.728  86.456   1.845  1.00  0.00           H
HETATM 4866  HD1 HSD A 458     -11.275  87.003   4.108  1.00  0.00           H
HETATM 4867  HD2 HSD A 458     -11.287  90.284   1.466  1.00  0.00           H
HETATM 4868  HE1 HSD A 458     -11.815  88.944   5.416  1.00  0.00           H
ATOM   4869  N   ILE A 459     -11.031  85.706  -1.689  1.00  0.00           N
ATOM   4870  CA  ILE A 459     -10.351  85.035  -2.799  1.00  0.00           C
ATOM   4871  C   ILE A 459      -8.884  85.325  -2.877  1.00  0.00           C
ATOM   4872  O   ILE A 459      -8.018  84.433  -3.105  1.00  0.00           O
ATOM   4873  CB  ILE A 459     -11.136  85.209  -4.122  1.00  0.00           C
ATOM   4874  CG1 ILE A 459     -12.514  84.624  -4.071  1.00  0.00           C
ATOM   4875  CG2 ILE A 459     -10.218  84.670  -5.221  1.00  0.00           C
ATOM   4876  CD  ILE A 459     -13.506  84.897  -5.169  1.00  0.00           C
ATOM   4877  HN  ILE A 459     -11.710  86.369  -1.991  1.00  0.00           H
ATOM   4878  HA  ILE A 459     -10.454  83.987  -2.559  1.00  0.00           H
ATOM   4879  HB  ILE A 459     -11.374  86.251  -4.427  1.00  0.00           H
ATOM   4880 1HG1 ILE A 459     -13.055  84.853  -3.128  1.00  0.00           H
ATOM   4881 2HG1 ILE A 459     -12.410  83.518  -4.049  1.00  0.00           H
ATOM   4882 1HG2 ILE A 459     -10.625  84.813  -6.244  1.00  0.00           H
ATOM   4883 2HG2 ILE A 459      -9.951  83.626  -4.951  1.00  0.00           H
ATOM   4884 3HG2 ILE A 459      -9.267  85.242  -5.264  1.00  0.00           H
ATOM   4885  HD1 ILE A 459     -13.002  84.804  -6.155  1.00  0.00           H
ATOM   4886  HD2 ILE A 459     -13.917  85.927  -5.217  1.00  0.00           H
ATOM   4887  HD3 ILE A 459     -14.460  84.331  -5.107  1.00  0.00           H
ATOM   4888  N   PRO A 460      -8.477  86.552  -2.715  1.00  0.00           N
ATOM   4889  CA  PRO A 460      -7.009  86.861  -2.814  1.00  0.00           C
ATOM   4890  C   PRO A 460      -6.248  86.470  -1.547  1.00  0.00           C
ATOM   4891  O   PRO A 460      -4.987  86.667  -1.506  1.00  0.00           O
ATOM   4892  CB  PRO A 460      -6.928  88.401  -3.056  1.00  0.00           C
ATOM   4893  CG  PRO A 460      -8.260  88.769  -3.509  1.00  0.00           C
ATOM   4894  CD  PRO A 460      -9.299  87.752  -3.017  1.00  0.00           C
ATOM   4895  HA  PRO A 460      -6.561  86.250  -3.584  1.00  0.00           H
ATOM   4896  HB1 PRO A 460      -6.052  88.504  -3.730  1.00  0.00           H
ATOM   4897  HB2 PRO A 460      -6.740  89.021  -2.153  1.00  0.00           H
ATOM   4898  HG1 PRO A 460      -8.564  89.786  -3.183  1.00  0.00           H
ATOM   4899  HG2 PRO A 460      -8.302  88.690  -4.616  1.00  0.00           H
ATOM   4900  HD1 PRO A 460      -9.792  87.966  -2.045  1.00  0.00           H
ATOM   4901  HD2 PRO A 460     -10.143  87.513  -3.698  1.00  0.00           H
ATOM   4902  N   CYS A 461      -6.942  85.950  -0.530  1.00  0.00           N
ATOM   4903  CA  CYS A 461      -6.267  85.260   0.623  1.00  0.00           C
ATOM   4904  C   CYS A 461      -5.856  83.832   0.295  1.00  0.00           C
ATOM   4905  O   CYS A 461      -6.711  83.247  -0.339  1.00  0.00           O
ATOM   4906  CB  CYS A 461      -7.088  85.293   1.932  1.00  0.00           C
ATOM   4907  SG  CYS A 461      -6.497  84.426   3.452  1.00  0.00           S
ATOM   4908  HN  CYS A 461      -7.913  85.748  -0.634  1.00  0.00           H
ATOM   4909  HA  CYS A 461      -5.346  85.769   0.869  1.00  0.00           H
ATOM   4910  HB1 CYS A 461      -7.999  84.705   1.685  1.00  0.00           H
ATOM   4911  HB2 CYS A 461      -7.409  86.333   2.160  1.00  0.00           H
ATOM   4912  HG1 CYS A 461      -6.758  83.201   3.017  1.00  0.00           H
ATOM   4913  N   PRO A 462      -4.700  83.232   0.743  1.00  0.00           N
ATOM   4914  CA  PRO A 462      -4.390  81.827   0.840  1.00  0.00           C
ATOM   4915  C   PRO A 462      -5.420  80.935   1.514  1.00  0.00           C
ATOM   4916  O   PRO A 462      -6.000  81.415   2.459  1.00  0.00           O
ATOM   4917  CB  PRO A 462      -2.883  81.769   1.368  1.00  0.00           C
ATOM   4918  CG  PRO A 462      -2.258  83.110   0.969  1.00  0.00           C
ATOM   4919  CD  PRO A 462      -3.469  84.014   1.086  1.00  0.00           C
ATOM   4920  HA  PRO A 462      -4.494  81.486  -0.179  1.00  0.00           H
ATOM   4921  HB1 PRO A 462      -2.242  80.895   1.123  1.00  0.00           H
ATOM   4922  HB2 PRO A 462      -2.900  81.890   2.473  1.00  0.00           H
ATOM   4923  HG1 PRO A 462      -1.462  83.401   1.688  1.00  0.00           H
ATOM   4924  HG2 PRO A 462      -1.798  83.120  -0.042  1.00  0.00           H
ATOM   4925  HD1 PRO A 462      -3.638  84.411   2.109  1.00  0.00           H
ATOM   4926  HD2 PRO A 462      -3.436  84.929   0.457  1.00  0.00           H
ATOM   4927  N   TYR A 463      -5.709  79.727   1.028  1.00  0.00           N
ATOM   4928  CA  TYR A 463      -6.516  78.802   1.699  1.00  0.00           C
ATOM   4929  C   TYR A 463      -5.559  77.569   2.002  1.00  0.00           C
ATOM   4930  O   TYR A 463      -4.914  76.953   1.117  1.00  0.00           O
ATOM   4931  CB  TYR A 463      -7.789  78.417   0.894  1.00  0.00           C
ATOM   4932  CG  TYR A 463      -8.643  77.538   1.700  1.00  0.00           C
ATOM   4933  CD1 TYR A 463      -8.991  77.756   3.073  1.00  0.00           C
ATOM   4934  CD2 TYR A 463      -9.368  76.437   1.008  1.00  0.00           C
ATOM   4935  CE1 TYR A 463      -9.991  76.972   3.695  1.00  0.00           C
ATOM   4936  CE2 TYR A 463     -10.221  75.574   1.676  1.00  0.00           C
ATOM   4937  CZ  TYR A 463     -10.486  75.858   3.017  1.00  0.00           C
ATOM   4938  OH  TYR A 463     -11.310  74.957   3.734  1.00  0.00           O
ATOM   4939  HN  TYR A 463      -5.308  79.483   0.148  1.00  0.00           H
ATOM   4940  HA  TYR A 463      -6.690  79.223   2.678  1.00  0.00           H
ATOM   4941  HB1 TYR A 463      -7.429  77.731   0.098  1.00  0.00           H
ATOM   4942  HB2 TYR A 463      -8.394  79.253   0.483  1.00  0.00           H
ATOM   4943  HD1 TYR A 463      -8.711  78.644   3.621  1.00  0.00           H
ATOM   4944  HD2 TYR A 463      -9.189  76.365  -0.054  1.00  0.00           H
ATOM   4945  HE1 TYR A 463     -10.171  77.134   4.747  1.00  0.00           H
ATOM   4946  HE2 TYR A 463     -10.580  74.755   1.071  1.00  0.00           H
ATOM   4947  HH  TYR A 463     -11.467  75.317   4.611  1.00  0.00           H
ATOM   4948  N   GLN A 464      -5.268  77.379   3.284  1.00  0.00           N
ATOM   4949  CA  GLN A 464      -4.100  76.567   3.674  1.00  0.00           C
ATOM   4950  C   GLN A 464      -4.289  75.057   3.405  1.00  0.00           C
ATOM   4951  O   GLN A 464      -5.426  74.544   3.435  1.00  0.00           O
ATOM   4952  CB  GLN A 464      -3.753  76.677   5.191  1.00  0.00           C
ATOM   4953  CG  GLN A 464      -3.484  78.127   5.560  1.00  0.00           C
ATOM   4954  CD  GLN A 464      -3.378  78.309   7.107  1.00  0.00           C
ATOM   4955  NE2 GLN A 464      -2.099  78.221   7.585  1.00  0.00           N
ATOM   4956  OE1 GLN A 464      -4.420  78.171   7.733  1.00  0.00           O
ATOM   4957  HN  GLN A 464      -5.762  77.770   4.057  1.00  0.00           H
ATOM   4958  HA  GLN A 464      -3.243  76.947   3.137  1.00  0.00           H
ATOM   4959  HB1 GLN A 464      -2.853  76.077   5.447  1.00  0.00           H
ATOM   4960  HB2 GLN A 464      -4.601  76.423   5.862  1.00  0.00           H
ATOM   4961  HG1 GLN A 464      -4.317  78.707   5.110  1.00  0.00           H
ATOM   4962  HG2 GLN A 464      -2.587  78.548   5.057  1.00  0.00           H
ATOM   4963 1HE2 GLN A 464      -1.875  78.403   8.542  1.00  0.00           H
ATOM   4964 2HE2 GLN A 464      -1.408  77.916   6.929  1.00  0.00           H
ATOM   4965  N   ALA A 465      -3.159  74.430   3.031  1.00  0.00           N
ATOM   4966  CA  ALA A 465      -3.090  72.996   2.777  1.00  0.00           C
ATOM   4967  C   ALA A 465      -3.208  72.151   4.064  1.00  0.00           C
ATOM   4968  O   ALA A 465      -2.674  72.592   5.116  1.00  0.00           O
ATOM   4969  CB  ALA A 465      -1.819  72.619   2.120  1.00  0.00           C
ATOM   4970  HN  ALA A 465      -2.271  74.879   2.972  1.00  0.00           H
ATOM   4971  HA  ALA A 465      -3.855  72.673   2.086  1.00  0.00           H
ATOM   4972  HB1 ALA A 465      -1.761  73.067   1.105  1.00  0.00           H
ATOM   4973  HB2 ALA A 465      -1.580  71.533   2.107  1.00  0.00           H
ATOM   4974  HB3 ALA A 465      -0.884  73.035   2.553  1.00  0.00           H
ATOM   4975  N   LYS A 466      -3.750  70.905   3.955  1.00  0.00           N
ATOM   4976  CA  LYS A 466      -3.981  69.843   4.993  1.00  0.00           C
ATOM   4977  C   LYS A 466      -4.155  70.410   6.436  1.00  0.00           C
ATOM   4978  O   LYS A 466      -3.321  70.238   7.334  1.00  0.00           O
ATOM   4979  CB  LYS A 466      -2.705  68.863   5.068  1.00  0.00           C
ATOM   4980  CG  LYS A 466      -2.378  67.906   3.904  1.00  0.00           C
ATOM   4981  CD  LYS A 466      -3.475  66.880   3.705  1.00  0.00           C
ATOM   4982  CE  LYS A 466      -3.283  65.912   2.536  1.00  0.00           C
ATOM   4983  NZ  LYS A 466      -3.510  66.605   1.271  1.00  0.00           N
ATOM   4984  HN  LYS A 466      -4.098  70.643   3.058  1.00  0.00           H
ATOM   4985  HA  LYS A 466      -4.929  69.351   4.822  1.00  0.00           H
ATOM   4986  HB1 LYS A 466      -2.829  68.195   5.948  1.00  0.00           H
ATOM   4987  HB2 LYS A 466      -1.832  69.496   5.336  1.00  0.00           H
ATOM   4988  HG1 LYS A 466      -1.379  67.421   3.935  1.00  0.00           H
ATOM   4989  HG2 LYS A 466      -2.239  68.586   3.035  1.00  0.00           H
ATOM   4990  HD1 LYS A 466      -4.507  67.288   3.739  1.00  0.00           H
ATOM   4991  HD2 LYS A 466      -3.485  66.252   4.622  1.00  0.00           H
ATOM   4992  HE1 LYS A 466      -3.837  64.949   2.533  1.00  0.00           H
ATOM   4993  HE2 LYS A 466      -2.238  65.532   2.508  1.00  0.00           H
ATOM   4994  HZ1 LYS A 466      -4.076  67.462   1.433  1.00  0.00           H
ATOM   4995  HZ2 LYS A 466      -3.951  65.915   0.629  1.00  0.00           H
ATOM   4996  HZ3 LYS A 466      -2.536  66.823   0.979  1.00  0.00           H
ATOM   4997  N   ALA A 467      -5.226  71.267   6.609  1.00  0.00           N
ATOM   4998  CA  ALA A 467      -5.591  71.982   7.882  1.00  0.00           C
ATOM   4999  C   ALA A 467      -6.901  71.618   8.494  1.00  0.00           C
ATOM   5000  O   ALA A 467      -7.374  72.336   9.382  1.00  0.00           O
ATOM   5001  CB  ALA A 467      -5.451  73.508   7.633  1.00  0.00           C
ATOM   5002  HN  ALA A 467      -5.821  71.383   5.817  1.00  0.00           H
ATOM   5003  HA  ALA A 467      -4.975  71.641   8.701  1.00  0.00           H
ATOM   5004  HB1 ALA A 467      -6.295  73.945   7.057  1.00  0.00           H
ATOM   5005  HB2 ALA A 467      -4.510  73.632   7.056  1.00  0.00           H
ATOM   5006  HB3 ALA A 467      -5.402  74.112   8.565  1.00  0.00           H
ATOM   5007  N   LYS A 468      -7.551  70.534   7.931  1.00  0.00           N
ATOM   5008  CA  LYS A 468      -9.006  70.338   8.059  1.00  0.00           C
ATOM   5009  C   LYS A 468      -9.289  68.847   8.052  1.00  0.00           C
ATOM   5010  O   LYS A 468      -8.643  68.014   7.452  1.00  0.00           O
ATOM   5011  CB  LYS A 468      -9.909  70.835   6.831  1.00  0.00           C
ATOM   5012  CG  LYS A 468      -9.694  72.410   6.555  1.00  0.00           C
ATOM   5013  CD  LYS A 468     -10.283  73.215   7.769  1.00  0.00           C
ATOM   5014  CE  LYS A 468      -9.467  74.472   8.211  1.00  0.00           C
ATOM   5015  NZ  LYS A 468      -9.350  75.425   7.111  1.00  0.00           N
ATOM   5016  HN  LYS A 468      -6.941  69.865   7.510  1.00  0.00           H
ATOM   5017  HA  LYS A 468      -9.389  70.650   9.019  1.00  0.00           H
ATOM   5018  HB1 LYS A 468     -11.006  70.658   6.837  1.00  0.00           H
ATOM   5019  HB2 LYS A 468      -9.428  70.294   5.988  1.00  0.00           H
ATOM   5020  HG1 LYS A 468     -10.134  72.773   5.602  1.00  0.00           H
ATOM   5021  HG2 LYS A 468      -8.596  72.577   6.523  1.00  0.00           H
ATOM   5022  HD1 LYS A 468     -10.019  72.551   8.621  1.00  0.00           H
ATOM   5023  HD2 LYS A 468     -11.365  73.433   7.640  1.00  0.00           H
ATOM   5024  HE1 LYS A 468      -8.419  74.208   8.466  1.00  0.00           H
ATOM   5025  HE2 LYS A 468      -9.889  74.987   9.101  1.00  0.00           H
ATOM   5026  HZ1 LYS A 468      -8.684  76.149   7.448  1.00  0.00           H
ATOM   5027  HZ2 LYS A 468     -10.274  75.830   6.858  1.00  0.00           H
ATOM   5028  HZ3 LYS A 468      -8.862  74.981   6.307  1.00  0.00           H
ATOM   5029  N   ALA A 469     -10.262  68.396   8.832  1.00  0.00           N
ATOM   5030  CA  ALA A 469     -10.894  67.086   8.731  1.00  0.00           C
ATOM   5031  C   ALA A 469     -11.436  66.839   7.344  1.00  0.00           C
ATOM   5032  O   ALA A 469     -11.940  67.659   6.622  1.00  0.00           O
ATOM   5033  CB  ALA A 469     -11.921  66.904   9.851  1.00  0.00           C
ATOM   5034  HN  ALA A 469     -10.580  69.069   9.496  1.00  0.00           H
ATOM   5035  HA  ALA A 469     -10.198  66.297   8.975  1.00  0.00           H
ATOM   5036  HB1 ALA A 469     -12.387  65.910   9.673  1.00  0.00           H
ATOM   5037  HB2 ALA A 469     -12.679  67.714   9.794  1.00  0.00           H
ATOM   5038  HB3 ALA A 469     -11.378  66.908  10.821  1.00  0.00           H
ATOM   5039  N   ARG A 470     -11.399  65.519   6.935  1.00  0.00           N
ATOM   5040  CA  ARG A 470     -11.903  65.055   5.627  1.00  0.00           C
ATOM   5041  C   ARG A 470     -12.015  63.524   5.686  1.00  0.00           C
ATOM   5042  O   ARG A 470     -11.252  62.848   6.416  1.00  0.00           O
ATOM   5043  CB  ARG A 470     -11.030  65.506   4.471  1.00  0.00           C
ATOM   5044  CG  ARG A 470      -9.688  64.819   4.399  1.00  0.00           C
ATOM   5045  CD  ARG A 470      -8.884  65.437   3.277  1.00  0.00           C
ATOM   5046  NE  ARG A 470      -7.632  64.628   3.194  1.00  0.00           N
ATOM   5047  CZ  ARG A 470      -6.911  64.403   2.112  1.00  0.00           C
ATOM   5048  NH1 ARG A 470      -6.879  65.336   1.143  1.00  0.00           N
ATOM   5049  NH2 ARG A 470      -6.299  63.281   2.003  1.00  0.00           N
ATOM   5050  HN  ARG A 470     -11.102  64.741   7.485  1.00  0.00           H
ATOM   5051  HA  ARG A 470     -12.900  65.472   5.666  1.00  0.00           H
ATOM   5052  HB1 ARG A 470     -10.954  66.614   4.458  1.00  0.00           H
ATOM   5053  HB2 ARG A 470     -11.508  65.182   3.521  1.00  0.00           H
ATOM   5054  HG1 ARG A 470      -9.735  63.734   4.164  1.00  0.00           H
ATOM   5055  HG2 ARG A 470      -9.164  64.893   5.376  1.00  0.00           H
[truncated: 74,281 more chars]
