# Supplementary material for: Structural insight into small molecule action on Frizzleds
Source: Nat Commun. 2020 Jan 21;11:414. doi: 10.1038/s41467-019-14149-3 (PMC6972889; doi:10.1038/s41467-019-14149-3)
Supplement: Supplementary file 23 — Supplementary Data 22 [file 41467_2019_14149_MOESM23_ESM.txt]

HELIX    1   1 PHE A  175  GLY A  177  1                                   3
HELIX    2   2 SER A  192  ARG A  226  1                                  35
HELIX    3   3 ARG A  232  LEU A  254  1                                  23
HELIX    4   4 ASP A  256  LYS A  262  1                                   7
HELIX    5   5 ALA A  281  GLY A  312  1                                  32
HELIX    6   6 VAL A  325  ALA A  344  1                                  20
HELIX    7   7 LEU A  364  GLN A  398  1                                  35
HELIX    8   8 GLU A  408  CYS A  454  1                                  47
HELIX    9   9 LEU A  473  VAL A  494  1                                  22
HELIX   10  10 LYS A  497  PHE A  507  1                                  11
ATOM      1  N   ASP A 156     -24.250  93.616 -15.866  1.00  0.00           N
ATOM      2  CA  ASP A 156     -24.461  93.338 -14.405  1.00  0.00           C
ATOM      3  C   ASP A 156     -23.556  92.134 -14.045  1.00  0.00           C
ATOM      4  O   ASP A 156     -22.959  91.563 -14.944  1.00  0.00           O
ATOM      5  CB  ASP A 156     -25.963  93.148 -14.072  1.00  0.00           C
ATOM      6  CG  ASP A 156     -26.164  93.346 -12.543  1.00  0.00           C
ATOM      7  OD1 ASP A 156     -27.370  93.119 -12.163  1.00  0.00           O
ATOM      8  OD2 ASP A 156     -25.342  93.826 -11.728  1.00  0.00           O
ATOM      9  HA  ASP A 156     -24.106  94.251 -13.951  1.00  0.00           H
ATOM     10  HB1 ASP A 156     -26.322  92.150 -14.401  1.00  0.00           H
ATOM     11  HB2 ASP A 156     -26.484  93.990 -14.576  1.00  0.00           H
ATOM     12  HT1 ASP A 156     -25.079  94.197 -16.108  1.00  0.00           H
ATOM     13  HT2 ASP A 156     -24.350  92.754 -16.438  1.00  0.00           H
ATOM     14  HT3 ASP A 156     -23.404  94.159 -16.134  1.00  0.00           H
ATOM     15  N   ILE A 157     -23.423  91.742 -12.754  1.00  0.00           N
ATOM     16  CA  ILE A 157     -22.600  90.642 -12.292  1.00  0.00           C
ATOM     17  C   ILE A 157     -23.509  89.544 -11.908  1.00  0.00           C
ATOM     18  O   ILE A 157     -24.561  89.725 -11.355  1.00  0.00           O
ATOM     19  CB  ILE A 157     -21.752  91.147 -11.141  1.00  0.00           C
ATOM     20  CG1 ILE A 157     -20.600  90.105 -10.946  1.00  0.00           C
ATOM     21  CG2 ILE A 157     -22.520  91.445  -9.797  1.00  0.00           C
ATOM     22  CD  ILE A 157     -19.563  90.163 -12.119  1.00  0.00           C
ATOM     23  HN  ILE A 157     -23.820  92.245 -11.989  1.00  0.00           H
ATOM     24  HA  ILE A 157     -21.927  90.455 -13.114  1.00  0.00           H
ATOM     25  HB  ILE A 157     -21.302  92.094 -11.507  1.00  0.00           H
ATOM     26 1HG1 ILE A 157     -21.032  89.086 -10.860  1.00  0.00           H
ATOM     27 2HG1 ILE A 157     -20.037  90.211  -9.995  1.00  0.00           H
ATOM     28 1HG2 ILE A 157     -23.374  92.110 -10.047  1.00  0.00           H
ATOM     29 2HG2 ILE A 157     -21.890  91.920  -9.014  1.00  0.00           H
ATOM     30 3HG2 ILE A 157     -22.957  90.530  -9.343  1.00  0.00           H
ATOM     31  HD1 ILE A 157     -19.176  91.199 -12.234  1.00  0.00           H
ATOM     32  HD2 ILE A 157     -19.966  89.848 -13.105  1.00  0.00           H
ATOM     33  HD3 ILE A 157     -18.607  89.672 -11.841  1.00  0.00           H
ATOM     34  N   GLY A 158     -23.136  88.274 -12.113  1.00  0.00           N
ATOM     35  CA  GLY A 158     -23.815  87.053 -11.811  1.00  0.00           C
ATOM     36  C   GLY A 158     -23.926  86.811 -10.281  1.00  0.00           C
ATOM     37  O   GLY A 158     -23.458  87.615  -9.449  1.00  0.00           O
ATOM     38  HN  GLY A 158     -22.319  87.997 -12.613  1.00  0.00           H
ATOM     39  HA1 GLY A 158     -23.273  86.208 -12.210  1.00  0.00           H
ATOM     40  HA2 GLY A 158     -24.837  87.103 -12.159  1.00  0.00           H
ATOM     41  N   PHE A 159     -24.479  85.681  -9.771  1.00  0.00           N
ATOM     42  CA  PHE A 159     -24.506  85.441  -8.321  1.00  0.00           C
ATOM     43  C   PHE A 159     -23.119  85.273  -7.655  1.00  0.00           C
ATOM     44  O   PHE A 159     -22.094  85.011  -8.228  1.00  0.00           O
ATOM     45  CB  PHE A 159     -25.481  84.317  -7.913  1.00  0.00           C
ATOM     46  CG  PHE A 159     -26.837  84.550  -8.493  1.00  0.00           C
ATOM     47  CD1 PHE A 159     -27.643  85.630  -8.209  1.00  0.00           C
ATOM     48  CD2 PHE A 159     -27.397  83.478  -9.327  1.00  0.00           C
ATOM     49  CE1 PHE A 159     -29.010  85.630  -8.642  1.00  0.00           C
ATOM     50  CE2 PHE A 159     -28.664  83.519  -9.733  1.00  0.00           C
ATOM     51  CZ  PHE A 159     -29.491  84.579  -9.443  1.00  0.00           C
ATOM     52  HN  PHE A 159     -24.788  84.982 -10.411  1.00  0.00           H
ATOM     53  HA  PHE A 159     -24.791  86.354  -7.819  1.00  0.00           H
ATOM     54  HB1 PHE A 159     -25.549  84.269  -6.805  1.00  0.00           H
ATOM     55  HB2 PHE A 159     -25.112  83.323  -8.246  1.00  0.00           H
ATOM     56  HD1 PHE A 159     -27.301  86.422  -7.560  1.00  0.00           H
ATOM     57  HD2 PHE A 159     -26.815  82.575  -9.449  1.00  0.00           H
ATOM     58  HE1 PHE A 159     -29.695  86.423  -8.380  1.00  0.00           H
ATOM     59  HE2 PHE A 159     -29.098  82.752 -10.358  1.00  0.00           H
ATOM     60  HZ  PHE A 159     -30.475  84.600  -9.888  1.00  0.00           H
ATOM     61  N   TRP A 160     -23.024  85.653  -6.318  1.00  0.00           N
ATOM     62  CA  TRP A 160     -21.859  85.421  -5.501  1.00  0.00           C
ATOM     63  C   TRP A 160     -22.100  84.100  -4.710  1.00  0.00           C
ATOM     64  O   TRP A 160     -23.155  83.884  -4.233  1.00  0.00           O
ATOM     65  CB  TRP A 160     -21.497  86.650  -4.594  1.00  0.00           C
ATOM     66  CG  TRP A 160     -20.239  86.363  -3.742  1.00  0.00           C
ATOM     67  CD1 TRP A 160     -18.929  86.545  -4.021  1.00  0.00           C
ATOM     68  CD2 TRP A 160     -20.360  85.748  -2.445  1.00  0.00           C
ATOM     69  CE2 TRP A 160     -19.035  85.644  -1.968  1.00  0.00           C
ATOM     70  CE3 TRP A 160     -21.408  85.376  -1.670  1.00  0.00           C
ATOM     71  NE1 TRP A 160     -18.197  86.078  -2.960  1.00  0.00           N
ATOM     72  CZ2 TRP A 160     -18.712  85.162  -0.774  1.00  0.00           C
ATOM     73  CZ3 TRP A 160     -21.102  84.948  -0.371  1.00  0.00           C
ATOM     74  CH2 TRP A 160     -19.786  84.881   0.118  1.00  0.00           C
ATOM     75  HN  TRP A 160     -23.878  85.783  -5.820  1.00  0.00           H
ATOM     76  HA  TRP A 160     -21.034  85.266  -6.181  1.00  0.00           H
ATOM     77  HB1 TRP A 160     -22.361  86.933  -3.955  1.00  0.00           H
ATOM     78  HB2 TRP A 160     -21.288  87.485  -5.298  1.00  0.00           H
ATOM     79  HD1 TRP A 160     -18.358  86.951  -4.843  1.00  0.00           H
ATOM     80  HE1 TRP A 160     -17.313  86.384  -2.685  1.00  0.00           H
ATOM     81  HE3 TRP A 160     -22.443  85.525  -1.939  1.00  0.00           H
ATOM     82  HZ2 TRP A 160     -17.700  85.141  -0.398  1.00  0.00           H
ATOM     83  HZ3 TRP A 160     -21.828  84.638   0.366  1.00  0.00           H
ATOM     84  HH2 TRP A 160     -19.553  84.405   1.059  1.00  0.00           H
ATOM     85  N   CYS A 161     -21.199  83.198  -4.704  1.00  0.00           N
ATOM     86  CA  CYS A 161     -21.470  81.946  -3.940  1.00  0.00           C
ATOM     87  C   CYS A 161     -20.652  81.817  -2.692  1.00  0.00           C
ATOM     88  O   CYS A 161     -19.488  82.205  -2.725  1.00  0.00           O
ATOM     89  CB  CYS A 161     -21.317  80.645  -4.790  1.00  0.00           C
ATOM     90  SG  CYS A 161     -22.461  80.598  -6.218  1.00  0.00           S
ATOM     91  HN  CYS A 161     -20.348  83.236  -5.220  1.00  0.00           H
ATOM     92  HA  CYS A 161     -22.462  82.062  -3.529  1.00  0.00           H
ATOM     93  HB1 CYS A 161     -21.474  79.703  -4.221  1.00  0.00           H
ATOM     94  HB2 CYS A 161     -20.312  80.543  -5.253  1.00  0.00           H
ATOM     95  N   PRO A 162     -21.184  81.332  -1.519  1.00  0.00           N
ATOM     96  CA  PRO A 162     -20.355  81.020  -0.363  1.00  0.00           C
ATOM     97  C   PRO A 162     -19.026  80.288  -0.629  1.00  0.00           C
ATOM     98  O   PRO A 162     -18.927  79.415  -1.502  1.00  0.00           O
ATOM     99  CB  PRO A 162     -21.242  80.160   0.526  1.00  0.00           C
ATOM    100  CG  PRO A 162     -22.638  80.794   0.222  1.00  0.00           C
ATOM    101  CD  PRO A 162     -22.551  80.995  -1.236  1.00  0.00           C
ATOM    102  HA  PRO A 162     -20.146  81.885   0.248  1.00  0.00           H
ATOM    103  HB1 PRO A 162     -20.889  80.420   1.548  1.00  0.00           H
ATOM    104  HB2 PRO A 162     -21.241  79.093   0.217  1.00  0.00           H
ATOM    105  HG1 PRO A 162     -23.526  80.180   0.485  1.00  0.00           H
ATOM    106  HG2 PRO A 162     -22.654  81.823   0.641  1.00  0.00           H
ATOM    107  HD1 PRO A 162     -22.774  80.107  -1.866  1.00  0.00           H
ATOM    108  HD2 PRO A 162     -23.257  81.783  -1.577  1.00  0.00           H
ATOM    109  N   ARG A 163     -17.981  80.545   0.165  1.00  0.00           N
ATOM    110  CA  ARG A 163     -16.639  79.953  -0.026  1.00  0.00           C
ATOM    111  C   ARG A 163     -16.381  78.609  -0.723  1.00  0.00           C
ATOM    112  O   ARG A 163     -15.524  78.491  -1.604  1.00  0.00           O
ATOM    113  CB  ARG A 163     -15.745  80.092   1.258  1.00  0.00           C
ATOM    114  CG  ARG A 163     -14.271  79.629   1.222  1.00  0.00           C
ATOM    115  CD  ARG A 163     -13.504  79.929   2.529  1.00  0.00           C
ATOM    116  NE  ARG A 163     -12.151  79.311   2.414  1.00  0.00           N
ATOM    117  CZ  ARG A 163     -11.254  79.376   3.357  1.00  0.00           C
ATOM    118  NH1 ARG A 163     -11.516  79.691   4.621  1.00  0.00           N
ATOM    119  NH2 ARG A 163      -9.973  79.111   3.049  1.00  0.00           N
ATOM    120  HN  ARG A 163     -18.034  81.246   0.873  1.00  0.00           H
ATOM    121  HA  ARG A 163     -16.178  80.663  -0.696  1.00  0.00           H
ATOM    122  HB1 ARG A 163     -16.396  79.613   2.021  1.00  0.00           H
ATOM    123  HB2 ARG A 163     -15.815  81.185   1.442  1.00  0.00           H
ATOM    124  HG1 ARG A 163     -13.793  80.103   0.338  1.00  0.00           H
ATOM    125  HG2 ARG A 163     -14.287  78.529   1.066  1.00  0.00           H
ATOM    126  HD1 ARG A 163     -14.127  79.531   3.360  1.00  0.00           H
ATOM    127  HD2 ARG A 163     -13.463  81.031   2.657  1.00  0.00           H
ATOM    128  HE  ARG A 163     -12.150  78.588   1.723  1.00  0.00           H
ATOM    129 1HH1 ARG A 163     -12.435  80.048   4.792  1.00  0.00           H
ATOM    130 2HH1 ARG A 163     -10.736  80.021   5.152  1.00  0.00           H
ATOM    131 1HH2 ARG A 163      -9.786  78.761   2.131  1.00  0.00           H
ATOM    132 2HH2 ARG A 163      -9.388  78.869   3.823  1.00  0.00           H
HETATM  133  N   HSD A 164     -17.050  77.490  -0.279  1.00  0.00           N
HETATM  134  CA  HSD A 164     -16.863  76.160  -0.900  1.00  0.00           C
HETATM  135  C   HSD A 164     -18.022  75.807  -1.937  1.00  0.00           C
HETATM  136  O   HSD A 164     -18.234  74.682  -2.240  1.00  0.00           O
HETATM  137  CB  HSD A 164     -16.916  75.056   0.196  1.00  0.00           C
HETATM  138  CG  HSD A 164     -15.615  75.023   0.973  1.00  0.00           C
HETATM  139  CD2 HSD A 164     -14.583  75.821   0.771  1.00  0.00           C
HETATM  140  ND1 HSD A 164     -15.437  74.339   2.158  1.00  0.00           N
HETATM  141  CE1 HSD A 164     -14.153  74.651   2.553  1.00  0.00           C
HETATM  142  NE2 HSD A 164     -13.575  75.601   1.801  1.00  0.00           N
HETATM  143  HN  HSD A 164     -17.729  77.640   0.435  1.00  0.00           H
HETATM  144  HA  HSD A 164     -15.976  76.124  -1.514  1.00  0.00           H
HETATM  145  HB1 HSD A 164     -17.018  74.024  -0.205  1.00  0.00           H
HETATM  146  HB2 HSD A 164     -17.781  75.190   0.879  1.00  0.00           H
HETATM  147  HD1 HSD A 164     -15.998  73.629   2.584  1.00  0.00           H
HETATM  148  HD2 HSD A 164     -14.352  76.630   0.089  1.00  0.00           H
HETATM  149  HE1 HSD A 164     -13.754  74.274   3.495  1.00  0.00           H
ATOM    150  N   LEU A 165     -18.763  76.782  -2.444  1.00  0.00           N
ATOM    151  CA  LEU A 165     -19.837  76.427  -3.337  1.00  0.00           C
ATOM    152  C   LEU A 165     -19.663  77.173  -4.649  1.00  0.00           C
ATOM    153  O   LEU A 165     -18.904  78.147  -4.711  1.00  0.00           O
ATOM    154  CB  LEU A 165     -21.240  76.929  -2.800  1.00  0.00           C
ATOM    155  CG  LEU A 165     -21.653  76.316  -1.437  1.00  0.00           C
ATOM    156  CD1 LEU A 165     -23.086  76.798  -1.065  1.00  0.00           C
ATOM    157  CD2 LEU A 165     -21.354  74.827  -1.359  1.00  0.00           C
ATOM    158  HN  LEU A 165     -18.642  77.738  -2.187  1.00  0.00           H
ATOM    159  HA  LEU A 165     -19.813  75.395  -3.653  1.00  0.00           H
ATOM    160  HB1 LEU A 165     -22.055  76.680  -3.514  1.00  0.00           H
ATOM    161  HB2 LEU A 165     -21.272  78.039  -2.755  1.00  0.00           H
ATOM    162  HG  LEU A 165     -20.989  76.884  -0.750  1.00  0.00           H
ATOM    163 1HD1 LEU A 165     -23.123  77.887  -1.280  1.00  0.00           H
ATOM    164 2HD1 LEU A 165     -23.438  76.603  -0.030  1.00  0.00           H
ATOM    165 3HD1 LEU A 165     -23.784  76.248  -1.733  1.00  0.00           H
ATOM    166 1HD2 LEU A 165     -21.759  74.193  -2.176  1.00  0.00           H
ATOM    167 2HD2 LEU A 165     -21.475  74.379  -0.349  1.00  0.00           H
ATOM    168 3HD2 LEU A 165     -20.245  74.764  -1.346  1.00  0.00           H
ATOM    169  N   LYS A 166     -20.192  76.666  -5.748  1.00  0.00           N
ATOM    170  CA  LYS A 166     -20.020  77.091  -7.171  1.00  0.00           C
ATOM    171  C   LYS A 166     -21.404  77.149  -7.937  1.00  0.00           C
ATOM    172  O   LYS A 166     -22.267  76.267  -7.699  1.00  0.00           O
ATOM    173  CB  LYS A 166     -18.942  76.338  -7.915  1.00  0.00           C
ATOM    174  CG  LYS A 166     -17.546  76.202  -7.331  1.00  0.00           C
ATOM    175  CD  LYS A 166     -16.794  77.581  -7.201  1.00  0.00           C
ATOM    176  CE  LYS A 166     -16.504  78.331  -8.463  1.00  0.00           C
ATOM    177  NZ  LYS A 166     -15.624  77.612  -9.343  1.00  0.00           N
ATOM    178  HN  LYS A 166     -20.797  75.874  -5.706  1.00  0.00           H
ATOM    179  HA  LYS A 166     -19.594  78.084  -7.166  1.00  0.00           H
ATOM    180  HB1 LYS A 166     -18.979  76.721  -8.957  1.00  0.00           H
ATOM    181  HB2 LYS A 166     -19.360  75.312  -8.003  1.00  0.00           H
ATOM    182  HG1 LYS A 166     -16.855  75.558  -7.915  1.00  0.00           H
ATOM    183  HG2 LYS A 166     -17.774  75.615  -6.416  1.00  0.00           H
ATOM    184  HD1 LYS A 166     -15.872  77.279  -6.661  1.00  0.00           H
ATOM    185  HD2 LYS A 166     -17.340  78.292  -6.543  1.00  0.00           H
ATOM    186  HE1 LYS A 166     -16.025  79.314  -8.269  1.00  0.00           H
ATOM    187  HE2 LYS A 166     -17.411  78.608  -9.040  1.00  0.00           H
ATOM    188  HZ1 LYS A 166     -14.654  77.432  -9.014  1.00  0.00           H
ATOM    189  HZ2 LYS A 166     -15.508  78.238 -10.166  1.00  0.00           H
ATOM    190  HZ3 LYS A 166     -15.962  76.646  -9.528  1.00  0.00           H
ATOM    191  N   THR A 167     -21.710  78.144  -8.827  1.00  0.00           N
ATOM    192  CA  THR A 167     -22.847  78.147  -9.796  1.00  0.00           C
ATOM    193  C   THR A 167     -23.018  76.968 -10.751  1.00  0.00           C
ATOM    194  O   THR A 167     -22.342  76.782 -11.743  1.00  0.00           O
ATOM    195  CB  THR A 167     -23.115  79.439 -10.542  1.00  0.00           C
ATOM    196  CG2 THR A 167     -23.889  80.417  -9.671  1.00  0.00           C
ATOM    197  OG1 THR A 167     -21.865  80.012 -10.912  1.00  0.00           O
ATOM    198  HN  THR A 167     -21.052  78.873  -9.002  1.00  0.00           H
ATOM    199  HA  THR A 167     -23.723  77.988  -9.184  1.00  0.00           H
ATOM    200  HB  THR A 167     -23.724  79.156 -11.426  1.00  0.00           H
ATOM    201  HG1 THR A 167     -22.012  80.923 -11.176  1.00  0.00           H
ATOM    202 1HG2 THR A 167     -23.310  80.769  -8.791  1.00  0.00           H
ATOM    203 2HG2 THR A 167     -24.899  80.040  -9.402  1.00  0.00           H
ATOM    204 3HG2 THR A 167     -24.098  81.326 -10.274  1.00  0.00           H
ATOM    205  N   SER A 168     -24.109  76.205 -10.493  1.00  0.00           N
ATOM    206  CA  SER A 168     -24.712  75.257 -11.428  1.00  0.00           C
ATOM    207  C   SER A 168     -25.427  75.948 -12.575  1.00  0.00           C
ATOM    208  O   SER A 168     -26.150  76.955 -12.402  1.00  0.00           O
ATOM    209  CB  SER A 168     -25.571  74.178 -10.663  1.00  0.00           C
ATOM    210  OG  SER A 168     -26.121  73.097 -11.451  1.00  0.00           O
ATOM    211  HN  SER A 168     -24.658  76.347  -9.672  1.00  0.00           H
ATOM    212  HA  SER A 168     -23.891  74.694 -11.849  1.00  0.00           H
ATOM    213  HB1 SER A 168     -26.456  74.631 -10.166  1.00  0.00           H
ATOM    214  HB2 SER A 168     -25.029  73.631  -9.863  1.00  0.00           H
ATOM    215  HG1 SER A 168     -25.371  72.674 -11.874  1.00  0.00           H
ATOM    216  N   GLY A 169     -25.293  75.462 -13.743  1.00  0.00           N
ATOM    217  CA  GLY A 169     -26.111  75.873 -14.823  1.00  0.00           C
ATOM    218  C   GLY A 169     -27.631  75.913 -14.809  1.00  0.00           C
ATOM    219  O   GLY A 169     -28.149  75.280 -13.921  1.00  0.00           O
ATOM    220  HN  GLY A 169     -24.782  74.612 -13.848  1.00  0.00           H
ATOM    221  HA1 GLY A 169     -25.818  75.185 -15.603  1.00  0.00           H
ATOM    222  HA2 GLY A 169     -25.860  76.899 -15.046  1.00  0.00           H
ATOM    223  N   GLY A 170     -28.321  76.614 -15.773  1.00  0.00           N
ATOM    224  CA  GLY A 170     -29.755  76.726 -15.775  1.00  0.00           C
ATOM    225  C   GLY A 170     -30.297  77.501 -14.661  1.00  0.00           C
ATOM    226  O   GLY A 170     -29.706  78.397 -13.990  1.00  0.00           O
ATOM    227  HN  GLY A 170     -27.930  77.227 -16.455  1.00  0.00           H
ATOM    228  HA1 GLY A 170     -30.161  75.725 -15.741  1.00  0.00           H
ATOM    229  HA2 GLY A 170     -30.041  77.195 -16.703  1.00  0.00           H
ATOM    230  N   GLN A 171     -31.623  77.332 -14.474  1.00  0.00           N
ATOM    231  CA  GLN A 171     -32.520  78.008 -13.536  1.00  0.00           C
ATOM    232  C   GLN A 171     -33.355  76.787 -12.812  1.00  0.00           C
ATOM    233  O   GLN A 171     -33.636  75.785 -13.473  1.00  0.00           O
ATOM    234  CB  GLN A 171     -33.447  78.990 -14.311  1.00  0.00           C
ATOM    235  CG  GLN A 171     -32.669  80.093 -15.068  1.00  0.00           C
ATOM    236  CD  GLN A 171     -31.995  81.216 -14.165  1.00  0.00           C
ATOM    237  NE2 GLN A 171     -30.712  81.011 -13.728  1.00  0.00           N
ATOM    238  OE1 GLN A 171     -32.549  82.317 -13.981  1.00  0.00           O
ATOM    239  HN  GLN A 171     -32.137  76.723 -15.073  1.00  0.00           H
ATOM    240  HA  GLN A 171     -31.829  78.474 -12.850  1.00  0.00           H
ATOM    241  HB1 GLN A 171     -34.160  79.363 -13.545  1.00  0.00           H
ATOM    242  HB2 GLN A 171     -33.889  78.403 -15.144  1.00  0.00           H
ATOM    243  HG1 GLN A 171     -33.357  80.725 -15.670  1.00  0.00           H
ATOM    244  HG2 GLN A 171     -31.928  79.711 -15.801  1.00  0.00           H
ATOM    245 1HE2 GLN A 171     -30.172  81.829 -13.530  1.00  0.00           H
ATOM    246 2HE2 GLN A 171     -30.265  80.117 -13.778  1.00  0.00           H
ATOM    247  N   GLY A 172     -33.541  76.901 -11.463  1.00  0.00           N
ATOM    248  CA  GLY A 172     -34.507  76.173 -10.651  1.00  0.00           C
ATOM    249  C   GLY A 172     -33.938  75.304  -9.567  1.00  0.00           C
ATOM    250  O   GLY A 172     -34.661  74.794  -8.722  1.00  0.00           O
ATOM    251  HN  GLY A 172     -33.136  77.737 -11.100  1.00  0.00           H
ATOM    252  HA1 GLY A 172     -35.209  75.598 -11.236  1.00  0.00           H
ATOM    253  HA2 GLY A 172     -34.995  76.998 -10.153  1.00  0.00           H
ATOM    254  N   TYR A 173     -32.582  75.365  -9.452  1.00  0.00           N
ATOM    255  CA  TYR A 173     -31.881  74.868  -8.280  1.00  0.00           C
ATOM    256  C   TYR A 173     -31.666  75.785  -7.109  1.00  0.00           C
ATOM    257  O   TYR A 173     -31.369  76.978  -7.297  1.00  0.00           O
ATOM    258  CB  TYR A 173     -30.492  74.258  -8.687  1.00  0.00           C
ATOM    259  CG  TYR A 173     -29.812  73.386  -7.761  1.00  0.00           C
ATOM    260  CD1 TYR A 173     -30.609  72.265  -7.372  1.00  0.00           C
ATOM    261  CD2 TYR A 173     -28.532  73.475  -7.290  1.00  0.00           C
ATOM    262  CE1 TYR A 173     -30.128  71.232  -6.567  1.00  0.00           C
ATOM    263  CE2 TYR A 173     -27.987  72.442  -6.491  1.00  0.00           C
ATOM    264  CZ  TYR A 173     -28.789  71.361  -6.115  1.00  0.00           C
ATOM    265  OH  TYR A 173     -28.260  70.275  -5.352  1.00  0.00           O
ATOM    266  HN  TYR A 173     -32.061  75.789 -10.188  1.00  0.00           H
ATOM    267  HA  TYR A 173     -32.427  74.024  -7.885  1.00  0.00           H
ATOM    268  HB1 TYR A 173     -29.848  75.129  -8.936  1.00  0.00           H
ATOM    269  HB2 TYR A 173     -30.637  73.561  -9.540  1.00  0.00           H
ATOM    270  HD1 TYR A 173     -31.635  72.135  -7.683  1.00  0.00           H
ATOM    271  HD2 TYR A 173     -27.937  74.282  -7.689  1.00  0.00           H
ATOM    272  HE1 TYR A 173     -30.795  70.417  -6.326  1.00  0.00           H
ATOM    273  HE2 TYR A 173     -26.975  72.489  -6.116  1.00  0.00           H
ATOM    274  HH  TYR A 173     -28.927  69.736  -4.922  1.00  0.00           H
ATOM    275  N   LYS A 174     -31.868  75.342  -5.840  1.00  0.00           N
ATOM    276  CA  LYS A 174     -32.214  76.216  -4.735  1.00  0.00           C
ATOM    277  C   LYS A 174     -31.452  75.864  -3.510  1.00  0.00           C
ATOM    278  O   LYS A 174     -31.951  75.984  -2.378  1.00  0.00           O
ATOM    279  CB  LYS A 174     -33.732  76.214  -4.344  1.00  0.00           C
ATOM    280  CG  LYS A 174     -34.230  77.464  -3.642  1.00  0.00           C
ATOM    281  CD  LYS A 174     -34.406  78.654  -4.601  1.00  0.00           C
ATOM    282  CE  LYS A 174     -34.682  80.037  -3.986  1.00  0.00           C
ATOM    283  NZ  LYS A 174     -34.929  81.023  -5.044  1.00  0.00           N
ATOM    284  HN  LYS A 174     -32.047  74.397  -5.578  1.00  0.00           H
ATOM    285  HA  LYS A 174     -31.945  77.223  -5.018  1.00  0.00           H
ATOM    286  HB1 LYS A 174     -33.936  75.361  -3.662  1.00  0.00           H
ATOM    287  HB2 LYS A 174     -34.398  76.082  -5.223  1.00  0.00           H
ATOM    288  HG1 LYS A 174     -33.501  77.879  -2.913  1.00  0.00           H
ATOM    289  HG2 LYS A 174     -35.186  77.234  -3.125  1.00  0.00           H
ATOM    290  HD1 LYS A 174     -35.171  78.383  -5.361  1.00  0.00           H
ATOM    291  HD2 LYS A 174     -33.420  78.804  -5.090  1.00  0.00           H
ATOM    292  HE1 LYS A 174     -33.822  80.364  -3.364  1.00  0.00           H
ATOM    293  HE2 LYS A 174     -35.610  80.013  -3.375  1.00  0.00           H
ATOM    294  HZ1 LYS A 174     -35.164  81.999  -4.769  1.00  0.00           H
ATOM    295  HZ2 LYS A 174     -35.718  80.705  -5.643  1.00  0.00           H
ATOM    296  HZ3 LYS A 174     -34.075  81.108  -5.630  1.00  0.00           H
ATOM    297  N   PHE A 175     -30.189  75.413  -3.624  1.00  0.00           N
ATOM    298  CA  PHE A 175     -29.458  74.790  -2.515  1.00  0.00           C
ATOM    299  C   PHE A 175     -29.125  75.703  -1.396  1.00  0.00           C
ATOM    300  O   PHE A 175     -28.639  76.796  -1.676  1.00  0.00           O
ATOM    301  CB  PHE A 175     -28.116  74.109  -3.131  1.00  0.00           C
ATOM    302  CG  PHE A 175     -27.177  73.551  -2.128  1.00  0.00           C
ATOM    303  CD1 PHE A 175     -26.081  74.333  -1.718  1.00  0.00           C
ATOM    304  CD2 PHE A 175     -27.468  72.345  -1.553  1.00  0.00           C
ATOM    305  CE1 PHE A 175     -25.191  73.810  -0.760  1.00  0.00           C
ATOM    306  CE2 PHE A 175     -26.646  71.850  -0.568  1.00  0.00           C
ATOM    307  CZ  PHE A 175     -25.457  72.581  -0.256  1.00  0.00           C
ATOM    308  HN  PHE A 175     -29.563  75.481  -4.397  1.00  0.00           H
ATOM    309  HA  PHE A 175     -30.083  73.992  -2.139  1.00  0.00           H
ATOM    310  HB1 PHE A 175     -27.654  74.899  -3.760  1.00  0.00           H
ATOM    311  HB2 PHE A 175     -28.482  73.255  -3.739  1.00  0.00           H
ATOM    312  HD1 PHE A 175     -26.007  75.322  -2.148  1.00  0.00           H
ATOM    313  HD2 PHE A 175     -28.409  71.835  -1.695  1.00  0.00           H
ATOM    314  HE1 PHE A 175     -24.384  74.454  -0.446  1.00  0.00           H
ATOM    315  HE2 PHE A 175     -26.945  71.048   0.088  1.00  0.00           H
ATOM    316  HZ  PHE A 175     -24.742  72.123   0.410  1.00  0.00           H
ATOM    317  N   LEU A 176     -29.552  75.392  -0.124  1.00  0.00           N
ATOM    318  CA  LEU A 176     -29.444  76.295   1.016  1.00  0.00           C
ATOM    319  C   LEU A 176     -30.201  77.702   0.921  1.00  0.00           C
ATOM    320  O   LEU A 176     -29.808  78.658   1.575  1.00  0.00           O
ATOM    321  CB  LEU A 176     -28.024  76.403   1.674  1.00  0.00           C
ATOM    322  CG  LEU A 176     -27.344  75.115   2.195  1.00  0.00           C
ATOM    323  CD1 LEU A 176     -25.921  75.490   2.546  1.00  0.00           C
ATOM    324  CD2 LEU A 176     -28.049  74.483   3.428  1.00  0.00           C
ATOM    325  HN  LEU A 176     -30.024  74.531   0.050  1.00  0.00           H
ATOM    326  HA  LEU A 176     -30.018  75.871   1.826  1.00  0.00           H
ATOM    327  HB1 LEU A 176     -27.891  77.207   2.429  1.00  0.00           H
ATOM    328  HB2 LEU A 176     -27.507  76.699   0.736  1.00  0.00           H
ATOM    329  HG  LEU A 176     -27.372  74.363   1.377  1.00  0.00           H
ATOM    330 1HD1 LEU A 176     -25.749  76.201   3.383  1.00  0.00           H
ATOM    331 2HD1 LEU A 176     -25.414  75.968   1.680  1.00  0.00           H
ATOM    332 3HD1 LEU A 176     -25.368  74.571   2.835  1.00  0.00           H
ATOM    333 1HD2 LEU A 176     -28.080  75.117   4.340  1.00  0.00           H
ATOM    334 2HD2 LEU A 176     -27.608  73.492   3.670  1.00  0.00           H
ATOM    335 3HD2 LEU A 176     -29.131  74.300   3.246  1.00  0.00           H
ATOM    336  N   GLY A 177     -31.238  77.726   0.109  1.00  0.00           N
ATOM    337  CA  GLY A 177     -32.068  78.886  -0.081  1.00  0.00           C
ATOM    338  C   GLY A 177     -31.397  79.896  -1.011  1.00  0.00           C
ATOM    339  O   GLY A 177     -31.824  81.025  -1.211  1.00  0.00           O
ATOM    340  HN  GLY A 177     -31.501  76.854  -0.296  1.00  0.00           H
ATOM    341  HA1 GLY A 177     -32.231  79.394   0.857  1.00  0.00           H
ATOM    342  HA2 GLY A 177     -32.928  78.447  -0.567  1.00  0.00           H
ATOM    343  N   ILE A 178     -30.368  79.455  -1.761  1.00  0.00           N
ATOM    344  CA  ILE A 178     -29.510  80.316  -2.684  1.00  0.00           C
ATOM    345  C   ILE A 178     -29.610  79.718  -4.071  1.00  0.00           C
ATOM    346  O   ILE A 178     -29.381  78.506  -4.372  1.00  0.00           O
ATOM    347  CB  ILE A 178     -27.915  80.236  -2.341  1.00  0.00           C
ATOM    348  CG1 ILE A 178     -27.495  80.460  -0.802  1.00  0.00           C
ATOM    349  CG2 ILE A 178     -27.075  81.240  -3.175  1.00  0.00           C
ATOM    350  CD  ILE A 178     -26.285  79.560  -0.491  1.00  0.00           C
ATOM    351  HN  ILE A 178     -30.102  78.507  -1.599  1.00  0.00           H
ATOM    352  HA  ILE A 178     -29.909  81.319  -2.718  1.00  0.00           H
ATOM    353  HB  ILE A 178     -27.565  79.193  -2.496  1.00  0.00           H
ATOM    354 1HG1 ILE A 178     -28.396  80.228  -0.195  1.00  0.00           H
ATOM    355 2HG1 ILE A 178     -27.263  81.542  -0.699  1.00  0.00           H
ATOM    356 1HG2 ILE A 178     -27.563  82.227  -3.023  1.00  0.00           H
ATOM    357 2HG2 ILE A 178     -27.088  81.023  -4.265  1.00  0.00           H
ATOM    358 3HG2 ILE A 178     -26.008  81.196  -2.871  1.00  0.00           H
ATOM    359  HD1 ILE A 178     -25.920  79.585   0.559  1.00  0.00           H
ATOM    360  HD2 ILE A 178     -25.340  79.873  -0.985  1.00  0.00           H
ATOM    361  HD3 ILE A 178     -26.495  78.505  -0.770  1.00  0.00           H
ATOM    362  N   ASP A 179     -30.012  80.629  -5.035  1.00  0.00           N
ATOM    363  CA  ASP A 179     -30.209  80.373  -6.455  1.00  0.00           C
ATOM    364  C   ASP A 179     -28.936  79.995  -7.168  1.00  0.00           C
ATOM    365  O   ASP A 179     -27.969  80.775  -7.220  1.00  0.00           O
ATOM    366  CB  ASP A 179     -30.936  81.562  -7.290  1.00  0.00           C
ATOM    367  CG  ASP A 179     -32.413  81.662  -6.990  1.00  0.00           C
ATOM    368  OD1 ASP A 179     -32.974  82.786  -6.747  1.00  0.00           O
ATOM    369  OD2 ASP A 179     -33.137  80.643  -7.050  1.00  0.00           O
ATOM    370  HN  ASP A 179     -30.201  81.536  -4.665  1.00  0.00           H
ATOM    371  HA  ASP A 179     -30.797  79.473  -6.546  1.00  0.00           H
ATOM    372  HB1 ASP A 179     -30.781  81.514  -8.389  1.00  0.00           H
ATOM    373  HB2 ASP A 179     -30.442  82.527  -7.049  1.00  0.00           H
ATOM    374  N   GLN A 180     -29.003  78.838  -7.795  1.00  0.00           N
ATOM    375  CA  GLN A 180     -27.965  78.221  -8.645  1.00  0.00           C
ATOM    376  C   GLN A 180     -26.621  77.789  -8.098  1.00  0.00           C
ATOM    377  O   GLN A 180     -25.908  76.911  -8.636  1.00  0.00           O
ATOM    378  CB  GLN A 180     -27.748  79.136  -9.879  1.00  0.00           C
ATOM    379  CG  GLN A 180     -29.051  79.445 -10.723  1.00  0.00           C
ATOM    380  CD  GLN A 180     -30.096  78.291 -10.866  1.00  0.00           C
ATOM    381  NE2 GLN A 180     -29.617  77.090 -11.289  1.00  0.00           N
ATOM    382  OE1 GLN A 180     -31.246  78.497 -10.486  1.00  0.00           O
ATOM    383  HN  GLN A 180     -29.841  78.297  -7.810  1.00  0.00           H
ATOM    384  HA  GLN A 180     -28.349  77.237  -8.872  1.00  0.00           H
ATOM    385  HB1 GLN A 180     -27.080  78.634 -10.612  1.00  0.00           H
ATOM    386  HB2 GLN A 180     -27.268  80.095  -9.591  1.00  0.00           H
ATOM    387  HG1 GLN A 180     -28.806  79.811 -11.743  1.00  0.00           H
ATOM    388  HG2 GLN A 180     -29.648  80.245 -10.234  1.00  0.00           H
ATOM    389 1HE2 GLN A 180     -28.649  77.122 -11.539  1.00  0.00           H
ATOM    390 2HE2 GLN A 180     -30.237  76.308 -11.337  1.00  0.00           H
ATOM    391  N   CYS A 181     -26.294  78.261  -6.870  1.00  0.00           N
ATOM    392  CA  CYS A 181     -25.076  77.981  -6.128  1.00  0.00           C
ATOM    393  C   CYS A 181     -25.130  76.535  -5.584  1.00  0.00           C
ATOM    394  O   CYS A 181     -26.130  76.118  -5.002  1.00  0.00           O
ATOM    395  CB  CYS A 181     -24.714  78.975  -4.908  1.00  0.00           C
ATOM    396  SG  CYS A 181     -24.441  80.685  -5.617  1.00  0.00           S
ATOM    397  HN  CYS A 181     -26.894  78.950  -6.471  1.00  0.00           H
ATOM    398  HA  CYS A 181     -24.272  78.125  -6.835  1.00  0.00           H
ATOM    399  HB1 CYS A 181     -23.783  78.654  -4.394  1.00  0.00           H
ATOM    400  HB2 CYS A 181     -25.523  78.923  -4.149  1.00  0.00           H
ATOM    401  N   ALA A 182     -24.073  75.713  -5.826  1.00  0.00           N
ATOM    402  CA  ALA A 182     -24.161  74.322  -5.573  1.00  0.00           C
ATOM    403  C   ALA A 182     -22.778  73.772  -5.094  1.00  0.00           C
ATOM    404  O   ALA A 182     -21.826  74.495  -5.276  1.00  0.00           O
ATOM    405  CB  ALA A 182     -24.521  73.631  -6.872  1.00  0.00           C
ATOM    406  HN  ALA A 182     -23.261  75.942  -6.359  1.00  0.00           H
ATOM    407  HA  ALA A 182     -24.781  74.130  -4.709  1.00  0.00           H
ATOM    408  HB1 ALA A 182     -24.641  72.537  -6.722  1.00  0.00           H
ATOM    409  HB2 ALA A 182     -23.639  73.718  -7.541  1.00  0.00           H
ATOM    410  HB3 ALA A 182     -25.404  74.061  -7.395  1.00  0.00           H
ATOM    411  N   PRO A 183     -22.579  72.555  -4.591  1.00  0.00           N
ATOM    412  CA  PRO A 183     -21.289  72.021  -4.257  1.00  0.00           C
ATOM    413  C   PRO A 183     -20.432  71.776  -5.486  1.00  0.00           C
ATOM    414  O   PRO A 183     -20.968  71.095  -6.392  1.00  0.00           O
ATOM    415  CB  PRO A 183     -21.629  70.734  -3.482  1.00  0.00           C
ATOM    416  CG  PRO A 183     -22.901  71.058  -2.780  1.00  0.00           C
ATOM    417  CD  PRO A 183     -23.651  71.942  -3.830  1.00  0.00           C
ATOM    418  HA  PRO A 183     -20.877  72.778  -3.605  1.00  0.00           H
ATOM    419  HB1 PRO A 183     -20.841  70.450  -2.751  1.00  0.00           H
ATOM    420  HB2 PRO A 183     -21.692  69.852  -4.155  1.00  0.00           H
ATOM    421  HG1 PRO A 183     -23.583  70.233  -2.481  1.00  0.00           H
ATOM    422  HG2 PRO A 183     -22.700  71.718  -1.909  1.00  0.00           H
ATOM    423  HD1 PRO A 183     -24.166  71.304  -4.579  1.00  0.00           H
ATOM    424  HD2 PRO A 183     -24.382  72.656  -3.392  1.00  0.00           H
ATOM    425  N   PRO A 184     -19.186  72.172  -5.692  1.00  0.00           N
ATOM    426  CA  PRO A 184     -18.390  71.820  -6.856  1.00  0.00           C
ATOM    427  C   PRO A 184     -18.197  70.313  -7.095  1.00  0.00           C
ATOM    428  O   PRO A 184     -18.350  69.499  -6.159  1.00  0.00           O
ATOM    429  CB  PRO A 184     -17.035  72.526  -6.707  1.00  0.00           C
ATOM    430  CG  PRO A 184     -16.906  72.672  -5.198  1.00  0.00           C
ATOM    431  CD  PRO A 184     -18.367  72.957  -4.779  1.00  0.00           C
ATOM    432  HA  PRO A 184     -18.983  72.228  -7.661  1.00  0.00           H
ATOM    433  HB1 PRO A 184     -16.964  73.568  -7.086  1.00  0.00           H
ATOM    434  HB2 PRO A 184     -16.196  71.985  -7.193  1.00  0.00           H
ATOM    435  HG1 PRO A 184     -16.472  71.716  -4.837  1.00  0.00           H
ATOM    436  HG2 PRO A 184     -16.239  73.447  -4.763  1.00  0.00           H
ATOM    437  HD1 PRO A 184     -18.623  72.481  -3.809  1.00  0.00           H
ATOM    438  HD2 PRO A 184     -18.658  74.030  -4.798  1.00  0.00           H
ATOM    439  N   CYS A 185     -17.839  69.855  -8.292  1.00  0.00           N
ATOM    440  CA  CYS A 185     -17.617  68.459  -8.580  1.00  0.00           C
ATOM    441  C   CYS A 185     -16.365  67.866  -7.892  1.00  0.00           C
ATOM    442  O   CYS A 185     -16.434  66.760  -7.347  1.00  0.00           O
ATOM    443  CB  CYS A 185     -17.513  68.379 -10.125  1.00  0.00           C
ATOM    444  SG  CYS A 185     -19.055  68.910 -10.858  1.00  0.00           S
ATOM    445  HN  CYS A 185     -17.730  70.495  -9.048  1.00  0.00           H
ATOM    446  HA  CYS A 185     -18.486  67.930  -8.214  1.00  0.00           H
ATOM    447  HB1 CYS A 185     -17.202  67.384 -10.508  1.00  0.00           H
ATOM    448  HB2 CYS A 185     -16.749  69.078 -10.527  1.00  0.00           H
ATOM    449  N   PRO A 186     -15.128  68.385  -7.874  1.00  0.00           N
ATOM    450  CA  PRO A 186     -13.946  67.692  -7.274  1.00  0.00           C
ATOM    451  C   PRO A 186     -13.762  68.098  -5.797  1.00  0.00           C
ATOM    452  O   PRO A 186     -13.926  69.267  -5.498  1.00  0.00           O
ATOM    453  CB  PRO A 186     -12.874  68.284  -8.226  1.00  0.00           C
ATOM    454  CG  PRO A 186     -13.214  69.723  -8.469  1.00  0.00           C
ATOM    455  CD  PRO A 186     -14.691  69.590  -8.662  1.00  0.00           C
ATOM    456  HA  PRO A 186     -14.036  66.616  -7.248  1.00  0.00           H
ATOM    457  HB1 PRO A 186     -12.845  67.586  -9.090  1.00  0.00           H
ATOM    458  HB2 PRO A 186     -11.857  68.159  -7.799  1.00  0.00           H
ATOM    459  HG1 PRO A 186     -13.041  70.337  -7.560  1.00  0.00           H
ATOM    460  HG2 PRO A 186     -12.711  70.179  -9.347  1.00  0.00           H
ATOM    461  HD1 PRO A 186     -15.315  70.467  -8.385  1.00  0.00           H
ATOM    462  HD2 PRO A 186     -14.972  69.444  -9.727  1.00  0.00           H
ATOM    463  N   ASN A 187     -13.436  67.168  -4.831  1.00  0.00           N
ATOM    464  CA  ASN A 187     -13.538  67.475  -3.374  1.00  0.00           C
ATOM    465  C   ASN A 187     -12.569  68.536  -3.018  1.00  0.00           C
ATOM    466  O   ASN A 187     -11.352  68.492  -3.314  1.00  0.00           O
ATOM    467  CB  ASN A 187     -13.409  66.135  -2.539  1.00  0.00           C
ATOM    468  CG  ASN A 187     -13.584  66.460  -1.017  1.00  0.00           C
ATOM    469  ND2 ASN A 187     -14.589  65.925  -0.290  1.00  0.00           N
ATOM    470  OD1 ASN A 187     -12.729  67.164  -0.517  1.00  0.00           O
ATOM    471  HN  ASN A 187     -13.395  66.200  -5.068  1.00  0.00           H
ATOM    472  HA  ASN A 187     -14.484  67.949  -3.158  1.00  0.00           H
ATOM    473  HB1 ASN A 187     -12.451  65.581  -2.621  1.00  0.00           H
ATOM    474  HB2 ASN A 187     -14.171  65.428  -2.932  1.00  0.00           H
ATOM    475 1HD2 ASN A 187     -14.878  66.328   0.578  1.00  0.00           H
ATOM    476 2HD2 ASN A 187     -15.156  65.171  -0.623  1.00  0.00           H
ATOM    477  N   MET A 188     -13.048  69.633  -2.377  1.00  0.00           N
ATOM    478  CA  MET A 188     -12.333  70.745  -1.781  1.00  0.00           C
ATOM    479  C   MET A 188     -11.032  70.403  -1.059  1.00  0.00           C
ATOM    480  O   MET A 188      -9.975  71.023  -1.303  1.00  0.00           O
ATOM    481  CB  MET A 188     -13.361  71.476  -0.881  1.00  0.00           C
ATOM    482  CG  MET A 188     -14.449  72.196  -1.562  1.00  0.00           C
ATOM    483  SD  MET A 188     -14.097  73.441  -2.849  1.00  0.00           S
ATOM    484  CE  MET A 188     -12.773  74.403  -1.928  1.00  0.00           C
ATOM    485  HN  MET A 188     -14.029  69.723  -2.221  1.00  0.00           H
ATOM    486  HA  MET A 188     -12.147  71.372  -2.641  1.00  0.00           H
ATOM    487  HB1 MET A 188     -12.786  72.202  -0.265  1.00  0.00           H
ATOM    488  HB2 MET A 188     -13.817  70.810  -0.117  1.00  0.00           H
ATOM    489  HG1 MET A 188     -14.963  72.690  -0.709  1.00  0.00           H
ATOM    490  HG2 MET A 188     -15.221  71.491  -1.940  1.00  0.00           H
ATOM    491  HE1 MET A 188     -13.009  74.843  -0.935  1.00  0.00           H
ATOM    492  HE2 MET A 188     -12.235  75.101  -2.604  1.00  0.00           H
ATOM    493  HE3 MET A 188     -11.966  73.743  -1.541  1.00  0.00           H
ATOM    494  N   TYR A 189     -11.000  69.319  -0.200  1.00  0.00           N
ATOM    495  CA  TYR A 189      -9.902  69.039   0.688  1.00  0.00           C
ATOM    496  C   TYR A 189      -8.846  68.149   0.155  1.00  0.00           C
ATOM    497  O   TYR A 189      -8.168  67.469   0.891  1.00  0.00           O
ATOM    498  CB  TYR A 189     -10.356  68.476   2.002  1.00  0.00           C
ATOM    499  CG  TYR A 189     -11.294  69.529   2.686  1.00  0.00           C
ATOM    500  CD1 TYR A 189     -12.530  69.074   3.306  1.00  0.00           C
ATOM    501  CD2 TYR A 189     -10.990  70.934   2.750  1.00  0.00           C
ATOM    502  CE1 TYR A 189     -13.303  69.956   4.034  1.00  0.00           C
ATOM    503  CE2 TYR A 189     -11.782  71.782   3.495  1.00  0.00           C
ATOM    504  CZ  TYR A 189     -12.920  71.285   4.135  1.00  0.00           C
ATOM    505  OH  TYR A 189     -13.551  72.277   4.968  1.00  0.00           O
ATOM    506  HN  TYR A 189     -11.756  68.682  -0.075  1.00  0.00           H
ATOM    507  HA  TYR A 189      -9.470  70.011   0.878  1.00  0.00           H
ATOM    508  HB1 TYR A 189      -9.585  68.183   2.745  1.00  0.00           H
ATOM    509  HB2 TYR A 189     -10.921  67.531   1.855  1.00  0.00           H
ATOM    510  HD1 TYR A 189     -12.866  68.051   3.218  1.00  0.00           H
ATOM    511  HD2 TYR A 189     -10.119  71.394   2.309  1.00  0.00           H
ATOM    512  HE1 TYR A 189     -14.178  69.504   4.479  1.00  0.00           H
ATOM    513  HE2 TYR A 189     -11.544  72.832   3.402  1.00  0.00           H
ATOM    514  HH  TYR A 189     -13.040  73.089   4.940  1.00  0.00           H
ATOM    515  N   PHE A 190      -8.797  67.991  -1.160  1.00  0.00           N
ATOM    516  CA  PHE A 190      -7.786  67.295  -1.851  1.00  0.00           C
ATOM    517  C   PHE A 190      -6.924  68.156  -2.828  1.00  0.00           C
ATOM    518  O   PHE A 190      -7.327  69.104  -3.426  1.00  0.00           O
ATOM    519  CB  PHE A 190      -8.569  66.230  -2.616  1.00  0.00           C
ATOM    520  CG  PHE A 190      -8.942  65.013  -1.782  1.00  0.00           C
ATOM    521  CD1 PHE A 190      -8.519  63.735  -2.096  1.00  0.00           C
ATOM    522  CD2 PHE A 190     -10.005  65.098  -0.785  1.00  0.00           C
ATOM    523  CE1 PHE A 190      -9.045  62.534  -1.572  1.00  0.00           C
ATOM    524  CE2 PHE A 190     -10.364  63.975  -0.158  1.00  0.00           C
ATOM    525  CZ  PHE A 190      -9.839  62.664  -0.509  1.00  0.00           C
ATOM    526  HN  PHE A 190      -9.541  68.427  -1.660  1.00  0.00           H
ATOM    527  HA  PHE A 190      -7.089  66.844  -1.160  1.00  0.00           H
ATOM    528  HB1 PHE A 190      -7.942  65.833  -3.445  1.00  0.00           H
ATOM    529  HB2 PHE A 190      -9.457  66.708  -3.081  1.00  0.00           H
ATOM    530  HD1 PHE A 190      -7.922  63.544  -2.976  1.00  0.00           H
ATOM    531  HD2 PHE A 190     -10.378  66.082  -0.546  1.00  0.00           H
ATOM    532  HE1 PHE A 190      -8.646  61.576  -1.871  1.00  0.00           H
ATOM    533  HE2 PHE A 190     -11.061  64.001   0.666  1.00  0.00           H
ATOM    534  HZ  PHE A 190     -10.265  61.816   0.007  1.00  0.00           H
ATOM    535  N   LYS A 191      -5.649  67.845  -2.919  1.00  0.00           N
ATOM    536  CA  LYS A 191      -4.814  68.320  -3.976  1.00  0.00           C
ATOM    537  C   LYS A 191      -5.243  67.700  -5.322  1.00  0.00           C
ATOM    538  O   LYS A 191      -6.011  66.762  -5.337  1.00  0.00           O
ATOM    539  CB  LYS A 191      -3.274  67.998  -3.815  1.00  0.00           C
ATOM    540  CG  LYS A 191      -2.517  68.708  -2.703  1.00  0.00           C
ATOM    541  CD  LYS A 191      -1.241  67.848  -2.396  1.00  0.00           C
ATOM    542  CE  LYS A 191      -0.171  68.494  -1.542  1.00  0.00           C
ATOM    543  NZ  LYS A 191      -0.053  69.916  -1.972  1.00  0.00           N
ATOM    544  HN  LYS A 191      -5.072  67.195  -2.428  1.00  0.00           H
ATOM    545  HA  LYS A 191      -4.940  69.372  -4.188  1.00  0.00           H
ATOM    546  HB1 LYS A 191      -2.806  68.174  -4.807  1.00  0.00           H
ATOM    547  HB2 LYS A 191      -3.146  66.902  -3.692  1.00  0.00           H
ATOM    548  HG1 LYS A 191      -3.129  68.941  -1.804  1.00  0.00           H
ATOM    549  HG2 LYS A 191      -2.320  69.744  -3.052  1.00  0.00           H
ATOM    550  HD1 LYS A 191      -0.798  67.602  -3.385  1.00  0.00           H
ATOM    551  HD2 LYS A 191      -1.723  66.914  -2.032  1.00  0.00           H
ATOM    552  HE1 LYS A 191       0.843  68.086  -1.740  1.00  0.00           H
ATOM    553  HE2 LYS A 191      -0.421  68.438  -0.460  1.00  0.00           H
ATOM    554  HZ1 LYS A 191      -0.941  70.404  -1.745  1.00  0.00           H
ATOM    555  HZ2 LYS A 191       0.231  69.956  -2.973  1.00  0.00           H
ATOM    556  HZ3 LYS A 191       0.682  70.385  -1.406  1.00  0.00           H
ATOM    557  N   SER A 192      -4.955  68.379  -6.500  1.00  0.00           N
ATOM    558  CA  SER A 192      -5.386  67.785  -7.741  1.00  0.00           C
ATOM    559  C   SER A 192      -4.625  66.526  -7.992  1.00  0.00           C
ATOM    560  O   SER A 192      -5.093  65.591  -8.606  1.00  0.00           O
ATOM    561  CB  SER A 192      -5.110  68.762  -9.007  1.00  0.00           C
ATOM    562  OG  SER A 192      -5.363  68.121 -10.277  1.00  0.00           O
ATOM    563  HN  SER A 192      -4.486  69.250  -6.381  1.00  0.00           H
ATOM    564  HA  SER A 192      -6.442  67.563  -7.708  1.00  0.00           H
ATOM    565  HB1 SER A 192      -4.096  69.201  -8.897  1.00  0.00           H
ATOM    566  HB2 SER A 192      -5.806  69.618  -8.880  1.00  0.00           H
ATOM    567  HG1 SER A 192      -4.545  67.660 -10.476  1.00  0.00           H
ATOM    568  N   ASP A 193      -3.407  66.398  -7.528  1.00  0.00           N
ATOM    569  CA  ASP A 193      -2.630  65.158  -7.715  1.00  0.00           C
ATOM    570  C   ASP A 193      -3.133  63.971  -6.878  1.00  0.00           C
ATOM    571  O   ASP A 193      -3.314  62.886  -7.412  1.00  0.00           O
ATOM    572  CB  ASP A 193      -1.156  65.375  -7.305  1.00  0.00           C
ATOM    573  CG  ASP A 193      -0.537  66.291  -8.423  1.00  0.00           C
ATOM    574  OD1 ASP A 193       0.476  66.969  -8.096  1.00  0.00           O
ATOM    575  OD2 ASP A 193      -0.897  66.156  -9.593  1.00  0.00           O
ATOM    576  HN  ASP A 193      -2.888  67.143  -7.111  1.00  0.00           H
ATOM    577  HA  ASP A 193      -2.708  64.859  -8.750  1.00  0.00           H
ATOM    578  HB1 ASP A 193      -0.711  64.358  -7.350  1.00  0.00           H
ATOM    579  HB2 ASP A 193      -0.947  65.784  -6.293  1.00  0.00           H
ATOM    580  N   GLU A 194      -3.556  64.265  -5.618  1.00  0.00           N
ATOM    581  CA  GLU A 194      -4.426  63.405  -4.778  1.00  0.00           C
ATOM    582  C   GLU A 194      -5.714  62.994  -5.478  1.00  0.00           C
ATOM    583  O   GLU A 194      -6.054  61.814  -5.703  1.00  0.00           O
ATOM    584  CB  GLU A 194      -4.694  64.157  -3.445  1.00  0.00           C
ATOM    585  CG  GLU A 194      -3.446  64.361  -2.600  1.00  0.00           C
ATOM    586  CD  GLU A 194      -3.860  64.900  -1.228  1.00  0.00           C
ATOM    587  OE1 GLU A 194      -4.533  65.984  -1.213  1.00  0.00           O
ATOM    588  OE2 GLU A 194      -3.458  64.353  -0.173  1.00  0.00           O
ATOM    589  HN  GLU A 194      -3.472  65.221  -5.349  1.00  0.00           H
ATOM    590  HA  GLU A 194      -3.786  62.552  -4.615  1.00  0.00           H
ATOM    591  HB1 GLU A 194      -5.321  63.459  -2.851  1.00  0.00           H
ATOM    592  HB2 GLU A 194      -5.149  65.169  -3.506  1.00  0.00           H
ATOM    593  HG1 GLU A 194      -2.761  65.130  -3.014  1.00  0.00           H
ATOM    594  HG2 GLU A 194      -2.836  63.449  -2.427  1.00  0.00           H
ATOM    595  N   LEU A 195      -6.489  63.933  -6.037  1.00  0.00           N
ATOM    596  CA  LEU A 195      -7.602  63.525  -6.931  1.00  0.00           C
ATOM    597  C   LEU A 195      -7.293  62.766  -8.196  1.00  0.00           C
ATOM    598  O   LEU A 195      -7.975  61.750  -8.438  1.00  0.00           O
ATOM    599  CB  LEU A 195      -8.470  64.730  -7.262  1.00  0.00           C
ATOM    600  CG  LEU A 195      -9.089  65.545  -6.068  1.00  0.00           C
ATOM    601  CD1 LEU A 195      -9.940  66.628  -6.653  1.00  0.00           C
ATOM    602  CD2 LEU A 195      -9.982  64.573  -5.333  1.00  0.00           C
ATOM    603  HN  LEU A 195      -6.321  64.902  -5.871  1.00  0.00           H
ATOM    604  HA  LEU A 195      -8.347  63.014  -6.340  1.00  0.00           H
ATOM    605  HB1 LEU A 195      -9.357  64.506  -7.891  1.00  0.00           H
ATOM    606  HB2 LEU A 195      -7.862  65.433  -7.871  1.00  0.00           H
ATOM    607  HG  LEU A 195      -8.384  66.034  -5.362  1.00  0.00           H
ATOM    608 1HD1 LEU A 195     -10.461  67.288  -5.927  1.00  0.00           H
ATOM    609 2HD1 LEU A 195     -10.823  66.062  -7.021  1.00  0.00           H
ATOM    610 3HD1 LEU A 195      -9.305  67.321  -7.245  1.00  0.00           H
ATOM    611 1HD2 LEU A 195     -10.942  65.092  -5.119  1.00  0.00           H
ATOM    612 2HD2 LEU A 195      -9.409  64.280  -4.428  1.00  0.00           H
ATOM    613 3HD2 LEU A 195     -10.254  63.677  -5.929  1.00  0.00           H
ATOM    614  N   GLU A 196      -6.229  63.086  -8.979  1.00  0.00           N
ATOM    615  CA  GLU A 196      -5.759  62.345 -10.129  1.00  0.00           C
ATOM    616  C   GLU A 196      -5.399  60.900  -9.743  1.00  0.00           C
ATOM    617  O   GLU A 196      -5.637  59.991 -10.552  1.00  0.00           O
ATOM    618  CB  GLU A 196      -4.596  63.058 -10.846  1.00  0.00           C
ATOM    619  CG  GLU A 196      -4.921  64.239 -11.708  1.00  0.00           C
ATOM    620  CD  GLU A 196      -5.964  64.062 -12.871  1.00  0.00           C
ATOM    621  OE1 GLU A 196      -5.843  63.044 -13.557  1.00  0.00           O
ATOM    622  OE2 GLU A 196      -6.896  64.951 -12.896  1.00  0.00           O
ATOM    623  HN  GLU A 196      -5.674  63.888  -8.769  1.00  0.00           H
ATOM    624  HA  GLU A 196      -6.481  62.134 -10.904  1.00  0.00           H
ATOM    625  HB1 GLU A 196      -4.126  62.383 -11.593  1.00  0.00           H
ATOM    626  HB2 GLU A 196      -3.807  63.327 -10.111  1.00  0.00           H
ATOM    627  HG1 GLU A 196      -4.075  64.748 -12.217  1.00  0.00           H
ATOM    628  HG2 GLU A 196      -5.318  64.963 -10.964  1.00  0.00           H
ATOM    629  N   PHE A 197      -4.816  60.733  -8.523  1.00  0.00           N
ATOM    630  CA  PHE A 197      -4.387  59.466  -7.997  1.00  0.00           C
ATOM    631  C   PHE A 197      -5.588  58.637  -7.633  1.00  0.00           C
ATOM    632  O   PHE A 197      -5.728  57.457  -7.947  1.00  0.00           O
ATOM    633  CB  PHE A 197      -3.382  59.621  -6.792  1.00  0.00           C
ATOM    634  CG  PHE A 197      -2.816  58.302  -6.198  1.00  0.00           C
ATOM    635  CD1 PHE A 197      -2.639  57.134  -6.977  1.00  0.00           C
ATOM    636  CD2 PHE A 197      -2.438  58.314  -4.915  1.00  0.00           C
ATOM    637  CE1 PHE A 197      -2.148  55.964  -6.403  1.00  0.00           C
ATOM    638  CE2 PHE A 197      -1.979  57.098  -4.332  1.00  0.00           C
ATOM    639  CZ  PHE A 197      -1.759  55.986  -5.065  1.00  0.00           C
ATOM    640  HN  PHE A 197      -4.548  61.578  -8.067  1.00  0.00           H
ATOM    641  HA  PHE A 197      -3.867  58.920  -8.770  1.00  0.00           H
ATOM    642  HB1 PHE A 197      -3.773  60.316  -6.018  1.00  0.00           H
ATOM    643  HB2 PHE A 197      -2.541  60.114  -7.323  1.00  0.00           H
ATOM    644  HD1 PHE A 197      -3.032  57.180  -7.981  1.00  0.00           H
ATOM    645  HD2 PHE A 197      -2.463  59.290  -4.454  1.00  0.00           H
ATOM    646  HE1 PHE A 197      -2.106  55.018  -6.923  1.00  0.00           H
ATOM    647  HE2 PHE A 197      -1.664  57.101  -3.298  1.00  0.00           H
ATOM    648  HZ  PHE A 197      -1.402  55.092  -4.575  1.00  0.00           H
ATOM    649  N   ALA A 198      -6.566  59.286  -7.033  1.00  0.00           N
ATOM    650  CA  ALA A 198      -7.832  58.681  -6.682  1.00  0.00           C
ATOM    651  C   ALA A 198      -8.641  58.107  -7.935  1.00  0.00           C
ATOM    652  O   ALA A 198      -9.011  56.946  -8.060  1.00  0.00           O
ATOM    653  CB  ALA A 198      -8.751  59.499  -5.863  1.00  0.00           C
ATOM    654  HN  ALA A 198      -6.369  60.234  -6.798  1.00  0.00           H
ATOM    655  HA  ALA A 198      -7.619  57.836  -6.044  1.00  0.00           H
ATOM    656  HB1 ALA A 198      -9.008  60.493  -6.289  1.00  0.00           H
ATOM    657  HB2 ALA A 198      -8.237  59.872  -4.951  1.00  0.00           H
ATOM    658  HB3 ALA A 198      -9.682  58.944  -5.620  1.00  0.00           H
ATOM    659  N   LYS A 199      -8.842  58.908  -8.948  1.00  0.00           N
ATOM    660  CA  LYS A 199      -9.269  58.429 -10.260  1.00  0.00           C
ATOM    661  C   LYS A 199      -8.435  57.383 -10.949  1.00  0.00           C
ATOM    662  O   LYS A 199      -8.986  56.420 -11.493  1.00  0.00           O
ATOM    663  CB  LYS A 199      -9.311  59.723 -11.065  1.00  0.00           C
ATOM    664  CG  LYS A 199     -10.394  60.717 -10.649  1.00  0.00           C
ATOM    665  CD  LYS A 199     -10.524  62.070 -11.360  1.00  0.00           C
ATOM    666  CE  LYS A 199      -9.275  62.996 -11.532  1.00  0.00           C
ATOM    667  NZ  LYS A 199      -9.464  64.376 -12.212  1.00  0.00           N
ATOM    668  HN  LYS A 199      -8.565  59.866  -8.927  1.00  0.00           H
ATOM    669  HA  LYS A 199     -10.267  58.040 -10.124  1.00  0.00           H
ATOM    670  HB1 LYS A 199      -9.499  59.697 -12.160  1.00  0.00           H
ATOM    671  HB2 LYS A 199      -8.358  60.252 -10.850  1.00  0.00           H
ATOM    672  HG1 LYS A 199     -10.255  60.839  -9.554  1.00  0.00           H
ATOM    673  HG2 LYS A 199     -11.366  60.186 -10.739  1.00  0.00           H
ATOM    674  HD1 LYS A 199     -11.203  62.642 -10.691  1.00  0.00           H
ATOM    675  HD2 LYS A 199     -10.935  61.986 -12.390  1.00  0.00           H
ATOM    676  HE1 LYS A 199      -8.636  62.427 -12.241  1.00  0.00           H
ATOM    677  HE2 LYS A 199      -8.753  63.217 -10.577  1.00  0.00           H
ATOM    678  HZ1 LYS A 199      -8.542  64.767 -12.492  1.00  0.00           H
ATOM    679  HZ2 LYS A 199      -9.730  65.011 -11.433  1.00  0.00           H
ATOM    680  HZ3 LYS A 199     -10.287  64.418 -12.847  1.00  0.00           H
ATOM    681  N   SER A 200      -7.051  57.540 -10.889  1.00  0.00           N
ATOM    682  CA  SER A 200      -6.052  56.548 -11.294  1.00  0.00           C
ATOM    683  C   SER A 200      -6.192  55.144 -10.701  1.00  0.00           C
ATOM    684  O   SER A 200      -6.004  54.114 -11.345  1.00  0.00           O
ATOM    685  CB  SER A 200      -4.564  56.930 -11.138  1.00  0.00           C
ATOM    686  OG  SER A 200      -4.330  58.071 -11.893  1.00  0.00           O
ATOM    687  HN  SER A 200      -6.703  58.443 -10.650  1.00  0.00           H
ATOM    688  HA  SER A 200      -6.204  56.444 -12.357  1.00  0.00           H
ATOM    689  HB1 SER A 200      -3.856  56.204 -11.594  1.00  0.00           H
ATOM    690  HB2 SER A 200      -4.251  57.095 -10.085  1.00  0.00           H
ATOM    691  HG1 SER A 200      -4.691  58.809 -11.395  1.00  0.00           H
ATOM    692  N   PHE A 201      -6.542  55.100  -9.392  1.00  0.00           N
ATOM    693  CA  PHE A 201      -6.962  53.889  -8.691  1.00  0.00           C
ATOM    694  C   PHE A 201      -8.170  53.236  -9.142  1.00  0.00           C
ATOM    695  O   PHE A 201      -8.170  52.070  -9.311  1.00  0.00           O
ATOM    696  CB  PHE A 201      -6.965  54.261  -7.174  1.00  0.00           C
ATOM    697  CG  PHE A 201      -7.242  53.034  -6.305  1.00  0.00           C
ATOM    698  CD1 PHE A 201      -6.169  52.321  -5.603  1.00  0.00           C
ATOM    699  CD2 PHE A 201      -8.623  52.856  -5.889  1.00  0.00           C
ATOM    700  CE1 PHE A 201      -6.504  51.346  -4.662  1.00  0.00           C
ATOM    701  CE2 PHE A 201      -8.854  51.905  -4.914  1.00  0.00           C
ATOM    702  CZ  PHE A 201      -7.846  51.094  -4.353  1.00  0.00           C
ATOM    703  HN  PHE A 201      -6.563  55.939  -8.853  1.00  0.00           H
ATOM    704  HA  PHE A 201      -6.115  53.236  -8.849  1.00  0.00           H
ATOM    705  HB1 PHE A 201      -7.648  55.054  -6.802  1.00  0.00           H
ATOM    706  HB2 PHE A 201      -5.963  54.507  -6.764  1.00  0.00           H
ATOM    707  HD1 PHE A 201      -5.122  52.416  -5.850  1.00  0.00           H
ATOM    708  HD2 PHE A 201      -9.375  53.512  -6.301  1.00  0.00           H
ATOM    709  HE1 PHE A 201      -5.742  50.762  -4.168  1.00  0.00           H
ATOM    710  HE2 PHE A 201      -9.867  51.754  -4.572  1.00  0.00           H
ATOM    711  HZ  PHE A 201      -8.085  50.247  -3.728  1.00  0.00           H
ATOM    712  N   ILE A 202      -9.256  53.980  -9.501  1.00  0.00           N
ATOM    713  CA  ILE A 202     -10.410  53.404 -10.133  1.00  0.00           C
ATOM    714  C   ILE A 202     -10.091  52.623 -11.489  1.00  0.00           C
ATOM    715  O   ILE A 202     -10.402  51.441 -11.637  1.00  0.00           O
ATOM    716  CB  ILE A 202     -11.462  54.482 -10.509  1.00  0.00           C
ATOM    717  CG1 ILE A 202     -11.818  55.162  -9.198  1.00  0.00           C
ATOM    718  CG2 ILE A 202     -12.665  53.871 -11.231  1.00  0.00           C
ATOM    719  CD  ILE A 202     -12.656  54.256  -8.256  1.00  0.00           C
ATOM    720  HN  ILE A 202      -9.282  54.974  -9.422  1.00  0.00           H
ATOM    721  HA  ILE A 202     -10.887  52.719  -9.448  1.00  0.00           H
ATOM    722  HB  ILE A 202     -10.993  55.234 -11.179  1.00  0.00           H
ATOM    723 1HG1 ILE A 202     -12.457  56.018  -9.501  1.00  0.00           H
ATOM    724 2HG1 ILE A 202     -11.013  55.630  -8.591  1.00  0.00           H
ATOM    725 1HG2 ILE A 202     -12.266  53.596 -12.231  1.00  0.00           H
ATOM    726 2HG2 ILE A 202     -13.402  54.631 -11.571  1.00  0.00           H
ATOM    727 3HG2 ILE A 202     -13.048  53.040 -10.602  1.00  0.00           H
ATOM    728  HD1 ILE A 202     -12.004  53.611  -7.630  1.00  0.00           H
ATOM    729  HD2 ILE A 202     -13.490  53.682  -8.715  1.00  0.00           H
ATOM    730  HD3 ILE A 202     -13.156  54.943  -7.540  1.00  0.00           H
ATOM    731  N   GLY A 203      -9.237  53.266 -12.382  1.00  0.00           N
ATOM    732  CA  GLY A 203      -8.649  52.621 -13.518  1.00  0.00           C
ATOM    733  C   GLY A 203      -7.711  51.498 -13.245  1.00  0.00           C
ATOM    734  O   GLY A 203      -7.748  50.466 -13.909  1.00  0.00           O
ATOM    735  HN  GLY A 203      -8.901  54.166 -12.118  1.00  0.00           H
ATOM    736  HA1 GLY A 203      -8.022  53.314 -14.059  1.00  0.00           H
ATOM    737  HA2 GLY A 203      -9.471  52.223 -14.095  1.00  0.00           H
ATOM    738  N   THR A 204      -6.826  51.716 -12.213  1.00  0.00           N
ATOM    739  CA  THR A 204      -5.814  50.684 -11.808  1.00  0.00           C
ATOM    740  C   THR A 204      -6.485  49.281 -11.417  1.00  0.00           C
ATOM    741  O   THR A 204      -6.123  48.246 -11.911  1.00  0.00           O
ATOM    742  CB  THR A 204      -4.781  51.167 -10.844  1.00  0.00           C
ATOM    743  CG2 THR A 204      -3.618  50.207 -10.649  1.00  0.00           C
ATOM    744  OG1 THR A 204      -3.973  52.274 -11.351  1.00  0.00           O
ATOM    745  HN  THR A 204      -6.840  52.611 -11.774  1.00  0.00           H
ATOM    746  HA  THR A 204      -5.157  50.399 -12.617  1.00  0.00           H
ATOM    747  HB  THR A 204      -5.240  51.484  -9.883  1.00  0.00           H
ATOM    748  HG1 THR A 204      -4.640  52.916 -11.607  1.00  0.00           H
ATOM    749 1HG2 THR A 204      -2.841  50.543  -9.929  1.00  0.00           H
ATOM    750 2HG2 THR A 204      -2.994  50.001 -11.544  1.00  0.00           H
ATOM    751 3HG2 THR A 204      -4.109  49.309 -10.213  1.00  0.00           H
ATOM    752  N   VAL A 205      -7.560  49.349 -10.608  1.00  0.00           N
ATOM    753  CA  VAL A 205      -8.223  48.204 -10.011  1.00  0.00           C
ATOM    754  C   VAL A 205      -9.159  47.594 -10.995  1.00  0.00           C
ATOM    755  O   VAL A 205      -9.163  46.416 -11.268  1.00  0.00           O
ATOM    756  CB  VAL A 205      -8.853  48.497  -8.667  1.00  0.00           C
ATOM    757  CG1 VAL A 205     -10.001  47.576  -8.285  1.00  0.00           C
ATOM    758  CG2 VAL A 205      -7.725  48.457  -7.634  1.00  0.00           C
ATOM    759  HN  VAL A 205      -7.918  50.130 -10.102  1.00  0.00           H
ATOM    760  HA  VAL A 205      -7.578  47.348  -9.879  1.00  0.00           H
ATOM    761  HB  VAL A 205      -9.300  49.512  -8.730  1.00  0.00           H
ATOM    762 1HG1 VAL A 205     -10.357  47.933  -7.295  1.00  0.00           H
ATOM    763 2HG1 VAL A 205      -9.764  46.492  -8.259  1.00  0.00           H
ATOM    764 3HG1 VAL A 205     -10.911  47.699  -8.911  1.00  0.00           H
ATOM    765 1HG2 VAL A 205      -7.333  47.427  -7.486  1.00  0.00           H
ATOM    766 2HG2 VAL A 205      -7.947  48.878  -6.630  1.00  0.00           H
ATOM    767 3HG2 VAL A 205      -6.921  49.138  -7.984  1.00  0.00           H
ATOM    768  N   SER A 206      -9.942  48.458 -11.670  1.00  0.00           N
ATOM    769  CA  SER A 206     -10.855  48.033 -12.748  1.00  0.00           C
ATOM    770  C   SER A 206     -10.274  47.415 -14.020  1.00  0.00           C
ATOM    771  O   SER A 206     -10.814  46.416 -14.497  1.00  0.00           O
ATOM    772  CB  SER A 206     -11.874  49.142 -13.235  1.00  0.00           C
ATOM    773  OG  SER A 206     -11.152  50.168 -13.898  1.00  0.00           O
ATOM    774  HN  SER A 206      -9.980  49.443 -11.521  1.00  0.00           H
ATOM    775  HA  SER A 206     -11.467  47.274 -12.284  1.00  0.00           H
ATOM    776  HB1 SER A 206     -12.371  49.594 -12.349  1.00  0.00           H
ATOM    777  HB2 SER A 206     -12.532  48.591 -13.940  1.00  0.00           H
ATOM    778  HG1 SER A 206     -10.883  50.737 -13.172  1.00  0.00           H
ATOM    779  N   ILE A 207      -9.157  47.905 -14.592  1.00  0.00           N
ATOM    780  CA  ILE A 207      -8.441  47.152 -15.638  1.00  0.00           C
ATOM    781  C   ILE A 207      -8.015  45.789 -15.161  1.00  0.00           C
ATOM    782  O   ILE A 207      -8.344  44.789 -15.815  1.00  0.00           O
ATOM    783  CB  ILE A 207      -7.317  48.051 -16.260  1.00  0.00           C
ATOM    784  CG1 ILE A 207      -7.992  49.072 -17.178  1.00  0.00           C
ATOM    785  CG2 ILE A 207      -6.311  47.140 -16.985  1.00  0.00           C
ATOM    786  CD  ILE A 207      -7.140  50.209 -17.485  1.00  0.00           C
ATOM    787  HN  ILE A 207      -8.591  48.670 -14.296  1.00  0.00           H
ATOM    788  HA  ILE A 207      -9.075  46.938 -16.484  1.00  0.00           H
ATOM    789  HB  ILE A 207      -6.735  48.586 -15.479  1.00  0.00           H
ATOM    790 1HG1 ILE A 207      -8.845  49.461 -16.581  1.00  0.00           H
ATOM    791 2HG1 ILE A 207      -8.483  48.633 -18.072  1.00  0.00           H
ATOM    792 1HG2 ILE A 207      -5.702  46.568 -16.252  1.00  0.00           H
ATOM    793 2HG2 ILE A 207      -5.624  47.782 -17.575  1.00  0.00           H
ATOM    794 3HG2 ILE A 207      -6.788  46.508 -17.765  1.00  0.00           H
ATOM    795  HD1 ILE A 207      -6.683  50.585 -16.545  1.00  0.00           H
ATOM    796  HD2 ILE A 207      -7.862  50.975 -17.840  1.00  0.00           H
ATOM    797  HD3 ILE A 207      -6.335  49.951 -18.206  1.00  0.00           H
ATOM    798  N   PHE A 208      -7.389  45.711 -13.992  1.00  0.00           N
ATOM    799  CA  PHE A 208      -6.912  44.470 -13.462  1.00  0.00           C
ATOM    800  C   PHE A 208      -7.967  43.398 -13.190  1.00  0.00           C
ATOM    801  O   PHE A 208      -7.755  42.222 -13.508  1.00  0.00           O
ATOM    802  CB  PHE A 208      -6.196  44.792 -12.101  1.00  0.00           C
ATOM    803  CG  PHE A 208      -5.506  43.571 -11.492  1.00  0.00           C
ATOM    804  CD1 PHE A 208      -4.285  43.199 -12.089  1.00  0.00           C
ATOM    805  CD2 PHE A 208      -5.963  42.933 -10.314  1.00  0.00           C
ATOM    806  CE1 PHE A 208      -3.551  42.146 -11.571  1.00  0.00           C
ATOM    807  CE2 PHE A 208      -5.270  41.789  -9.820  1.00  0.00           C
ATOM    808  CZ  PHE A 208      -4.024  41.472 -10.438  1.00  0.00           C
ATOM    809  HN  PHE A 208      -7.229  46.488 -13.388  1.00  0.00           H
ATOM    810  HA  PHE A 208      -6.130  44.073 -14.092  1.00  0.00           H
ATOM    811  HB1 PHE A 208      -7.054  45.078 -11.455  1.00  0.00           H
ATOM    812  HB2 PHE A 208      -5.415  45.579 -12.175  1.00  0.00           H
ATOM    813  HD1 PHE A 208      -3.970  43.683 -13.001  1.00  0.00           H
ATOM    814  HD2 PHE A 208      -6.906  43.298  -9.933  1.00  0.00           H
ATOM    815  HE1 PHE A 208      -2.639  41.799 -12.034  1.00  0.00           H
ATOM    816  HE2 PHE A 208      -5.541  41.325  -8.883  1.00  0.00           H
ATOM    817  HZ  PHE A 208      -3.528  40.580 -10.081  1.00  0.00           H
ATOM    818  N   CYS A 209      -9.171  43.750 -12.727  1.00  0.00           N
ATOM    819  CA  CYS A 209     -10.376  42.874 -12.516  1.00  0.00           C
ATOM    820  C   CYS A 209     -10.973  42.480 -13.893  1.00  0.00           C
ATOM    821  O   CYS A 209     -11.369  41.270 -14.084  1.00  0.00           O
ATOM    822  CB  CYS A 209     -11.394  43.664 -11.643  1.00  0.00           C
ATOM    823  SG  CYS A 209     -10.576  44.000 -10.052  1.00  0.00           S
ATOM    824  HN  CYS A 209      -9.263  44.639 -12.286  1.00  0.00           H
ATOM    825  HA  CYS A 209     -10.043  41.945 -12.076  1.00  0.00           H
ATOM    826  HB1 CYS A 209     -12.326  43.122 -11.379  1.00  0.00           H
ATOM    827  HB2 CYS A 209     -11.559  44.692 -12.030  1.00  0.00           H
ATOM    828  HG1 CYS A 209     -10.305  45.285 -10.226  1.00  0.00           H
ATOM    829  N   LEU A 210     -11.063  43.431 -14.873  1.00  0.00           N
ATOM    830  CA  LEU A 210     -11.506  43.115 -16.243  1.00  0.00           C
ATOM    831  C   LEU A 210     -10.727  41.932 -16.974  1.00  0.00           C
ATOM    832  O   LEU A 210     -11.192  40.965 -17.612  1.00  0.00           O
ATOM    833  CB  LEU A 210     -11.420  44.389 -17.106  1.00  0.00           C
ATOM    834  CG  LEU A 210     -11.886  44.267 -18.592  1.00  0.00           C
ATOM    835  CD1 LEU A 210     -13.360  43.871 -18.626  1.00  0.00           C
ATOM    836  CD2 LEU A 210     -11.628  45.652 -19.283  1.00  0.00           C
ATOM    837  HN  LEU A 210     -10.715  44.355 -14.738  1.00  0.00           H
ATOM    838  HA  LEU A 210     -12.535  42.788 -16.219  1.00  0.00           H
ATOM    839  HB1 LEU A 210     -10.367  44.736 -17.182  1.00  0.00           H
ATOM    840  HB2 LEU A 210     -12.029  45.218 -16.687  1.00  0.00           H
ATOM    841  HG  LEU A 210     -11.338  43.518 -19.203  1.00  0.00           H
ATOM    842 1HD1 LEU A 210     -13.588  42.912 -18.113  1.00  0.00           H
ATOM    843 2HD1 LEU A 210     -13.780  43.812 -19.652  1.00  0.00           H
ATOM    844 3HD1 LEU A 210     -14.040  44.627 -18.179  1.00  0.00           H
ATOM    845 1HD2 LEU A 210     -10.545  45.889 -19.337  1.00  0.00           H
ATOM    846 2HD2 LEU A 210     -12.245  46.483 -18.878  1.00  0.00           H
ATOM    847 3HD2 LEU A 210     -12.018  45.677 -20.323  1.00  0.00           H
ATOM    848  N   CYS A 211      -9.388  42.064 -16.906  1.00  0.00           N
ATOM    849  CA  CYS A 211      -8.343  41.209 -17.403  1.00  0.00           C
ATOM    850  C   CYS A 211      -8.371  39.877 -16.738  1.00  0.00           C
ATOM    851  O   CYS A 211      -8.257  38.857 -17.373  1.00  0.00           O
ATOM    852  CB  CYS A 211      -6.866  41.694 -17.127  1.00  0.00           C
ATOM    853  SG  CYS A 211      -6.428  43.254 -17.780  1.00  0.00           S
ATOM    854  HN  CYS A 211      -8.998  42.881 -16.486  1.00  0.00           H
ATOM    855  HA  CYS A 211      -8.452  41.090 -18.472  1.00  0.00           H
ATOM    856  HB1 CYS A 211      -6.125  40.978 -17.543  1.00  0.00           H
ATOM    857  HB2 CYS A 211      -6.673  41.774 -16.036  1.00  0.00           H
ATOM    858  HG1 CYS A 211      -7.245  43.979 -17.031  1.00  0.00           H
ATOM    859  N   ALA A 212      -8.608  39.857 -15.384  1.00  0.00           N
ATOM    860  CA  ALA A 212      -8.653  38.478 -14.708  1.00  0.00           C
ATOM    861  C   ALA A 212      -9.925  37.689 -14.984  1.00  0.00           C
ATOM    862  O   ALA A 212      -9.908  36.431 -15.028  1.00  0.00           O
ATOM    863  CB  ALA A 212      -8.417  38.648 -13.243  1.00  0.00           C
ATOM    864  HN  ALA A 212      -8.492  40.645 -14.784  1.00  0.00           H
ATOM    865  HA  ALA A 212      -7.859  37.824 -15.037  1.00  0.00           H
ATOM    866  HB1 ALA A 212      -9.244  39.268 -12.832  1.00  0.00           H
ATOM    867  HB2 ALA A 212      -7.446  39.183 -13.164  1.00  0.00           H
ATOM    868  HB3 ALA A 212      -8.313  37.728 -12.629  1.00  0.00           H
ATOM    869  N   THR A 213     -11.068  38.437 -15.166  1.00  0.00           N
ATOM    870  CA  THR A 213     -12.334  37.915 -15.668  1.00  0.00           C
ATOM    871  C   THR A 213     -12.273  37.268 -17.046  1.00  0.00           C
ATOM    872  O   THR A 213     -12.637  36.108 -17.215  1.00  0.00           O
ATOM    873  CB  THR A 213     -13.509  38.809 -15.356  1.00  0.00           C
ATOM    874  CG2 THR A 213     -13.671  38.747 -13.801  1.00  0.00           C
ATOM    875  OG1 THR A 213     -13.344  40.182 -15.747  1.00  0.00           O
ATOM    876  HN  THR A 213     -10.937  39.424 -15.114  1.00  0.00           H
ATOM    877  HA  THR A 213     -12.560  37.067 -15.038  1.00  0.00           H
ATOM    878  HB  THR A 213     -14.438  38.419 -15.824  1.00  0.00           H
ATOM    879  HG1 THR A 213     -12.712  40.453 -15.077  1.00  0.00           H
ATOM    880 1HG2 THR A 213     -13.863  37.732 -13.390  1.00  0.00           H
ATOM    881 2HG2 THR A 213     -14.479  39.414 -13.431  1.00  0.00           H
ATOM    882 3HG2 THR A 213     -12.702  38.981 -13.310  1.00  0.00           H
ATOM    883  N   LEU A 214     -11.703  37.907 -18.070  1.00  0.00           N
ATOM    884  CA  LEU A 214     -11.671  37.365 -19.420  1.00  0.00           C
ATOM    885  C   LEU A 214     -10.864  36.041 -19.435  1.00  0.00           C
ATOM    886  O   LEU A 214     -11.320  35.098 -20.092  1.00  0.00           O
ATOM    887  CB  LEU A 214     -11.031  38.341 -20.489  1.00  0.00           C
ATOM    888  CG  LEU A 214     -11.760  39.664 -20.671  1.00  0.00           C
ATOM    889  CD1 LEU A 214     -10.869  40.673 -21.402  1.00  0.00           C
ATOM    890  CD2 LEU A 214     -13.170  39.545 -21.375  1.00  0.00           C
ATOM    891  HN  LEU A 214     -11.398  38.852 -17.984  1.00  0.00           H
ATOM    892  HA  LEU A 214     -12.689  37.066 -19.622  1.00  0.00           H
ATOM    893  HB1 LEU A 214     -11.018  37.911 -21.514  1.00  0.00           H
ATOM    894  HB2 LEU A 214     -10.014  38.519 -20.078  1.00  0.00           H
ATOM    895  HG  LEU A 214     -12.003  40.098 -19.678  1.00  0.00           H
ATOM    896 1HD1 LEU A 214     -11.420  41.616 -21.603  1.00  0.00           H
ATOM    897 2HD1 LEU A 214     -10.537  40.293 -22.392  1.00  0.00           H
ATOM    898 3HD1 LEU A 214      -9.945  40.864 -20.816  1.00  0.00           H
ATOM    899 1HD2 LEU A 214     -13.909  38.853 -20.919  1.00  0.00           H
ATOM    900 2HD2 LEU A 214     -13.177  38.963 -22.321  1.00  0.00           H
ATOM    901 3HD2 LEU A 214     -13.626  40.558 -21.409  1.00  0.00           H
ATOM    902  N   PHE A 215      -9.719  35.943 -18.717  1.00  0.00           N
ATOM    903  CA  PHE A 215      -9.028  34.668 -18.526  1.00  0.00           C
ATOM    904  C   PHE A 215      -9.803  33.594 -17.800  1.00  0.00           C
ATOM    905  O   PHE A 215      -9.865  32.471 -18.218  1.00  0.00           O
ATOM    906  CB  PHE A 215      -7.618  34.928 -17.892  1.00  0.00           C
ATOM    907  CG  PHE A 215      -6.781  33.645 -17.728  1.00  0.00           C
ATOM    908  CD1 PHE A 215      -6.898  32.897 -16.501  1.00  0.00           C
ATOM    909  CD2 PHE A 215      -5.666  33.363 -18.494  1.00  0.00           C
ATOM    910  CE1 PHE A 215      -6.076  31.841 -16.228  1.00  0.00           C
ATOM    911  CE2 PHE A 215      -4.795  32.298 -18.213  1.00  0.00           C
ATOM    912  CZ  PHE A 215      -4.979  31.549 -17.028  1.00  0.00           C
ATOM    913  HN  PHE A 215      -9.155  36.727 -18.469  1.00  0.00           H
ATOM    914  HA  PHE A 215      -8.835  34.283 -19.517  1.00  0.00           H
ATOM    915  HB1 PHE A 215      -7.833  35.225 -16.843  1.00  0.00           H
ATOM    916  HB2 PHE A 215      -6.980  35.642 -18.455  1.00  0.00           H
ATOM    917  HD1 PHE A 215      -7.582  33.261 -15.749  1.00  0.00           H
ATOM    918  HD2 PHE A 215      -5.412  34.059 -19.279  1.00  0.00           H
ATOM    919  HE1 PHE A 215      -6.212  31.356 -15.271  1.00  0.00           H
ATOM    920  HE2 PHE A 215      -3.942  32.135 -18.855  1.00  0.00           H
ATOM    921  HZ  PHE A 215      -4.330  30.759 -16.682  1.00  0.00           H
ATOM    922  N   THR A 216     -10.489  33.925 -16.668  1.00  0.00           N
ATOM    923  CA  THR A 216     -11.329  33.132 -15.784  1.00  0.00           C
ATOM    924  C   THR A 216     -12.509  32.474 -16.461  1.00  0.00           C
ATOM    925  O   THR A 216     -12.956  31.354 -16.171  1.00  0.00           O
ATOM    926  CB  THR A 216     -11.702  33.763 -14.397  1.00  0.00           C
ATOM    927  CG2 THR A 216     -12.604  32.716 -13.601  1.00  0.00           C
ATOM    928  OG1 THR A 216     -10.538  34.032 -13.629  1.00  0.00           O
ATOM    929  HN  THR A 216     -10.383  34.873 -16.378  1.00  0.00           H
ATOM    930  HA  THR A 216     -10.674  32.320 -15.505  1.00  0.00           H
ATOM    931  HB  THR A 216     -12.217  34.724 -14.611  1.00  0.00           H
ATOM    932  HG1 THR A 216     -10.153  34.764 -14.115  1.00  0.00           H
ATOM    933 1HG2 THR A 216     -12.131  31.723 -13.756  1.00  0.00           H
ATOM    934 2HG2 THR A 216     -13.648  32.773 -13.976  1.00  0.00           H
ATOM    935 3HG2 THR A 216     -12.755  32.973 -12.532  1.00  0.00           H
ATOM    936  N   PHE A 217     -13.183  33.258 -17.271  1.00  0.00           N
ATOM    937  CA  PHE A 217     -14.202  32.876 -18.279  1.00  0.00           C
ATOM    938  C   PHE A 217     -13.660  31.850 -19.253  1.00  0.00           C
ATOM    939  O   PHE A 217     -14.176  30.775 -19.586  1.00  0.00           O
ATOM    940  CB  PHE A 217     -14.676  34.179 -19.009  1.00  0.00           C
ATOM    941  CG  PHE A 217     -15.454  35.135 -18.187  1.00  0.00           C
ATOM    942  CD1 PHE A 217     -15.515  36.483 -18.547  1.00  0.00           C
ATOM    943  CD2 PHE A 217     -16.206  34.756 -17.104  1.00  0.00           C
ATOM    944  CE1 PHE A 217     -16.133  37.443 -17.745  1.00  0.00           C
ATOM    945  CE2 PHE A 217     -16.793  35.706 -16.229  1.00  0.00           C
ATOM    946  CZ  PHE A 217     -16.750  37.068 -16.582  1.00  0.00           C
ATOM    947  HN  PHE A 217     -12.926  34.211 -17.407  1.00  0.00           H
ATOM    948  HA  PHE A 217     -15.093  32.468 -17.824  1.00  0.00           H
ATOM    949  HB1 PHE A 217     -15.423  33.807 -19.743  1.00  0.00           H
ATOM    950  HB2 PHE A 217     -13.826  34.604 -19.584  1.00  0.00           H
ATOM    951  HD1 PHE A 217     -14.969  36.840 -19.408  1.00  0.00           H
ATOM    952  HD2 PHE A 217     -16.201  33.709 -16.839  1.00  0.00           H
ATOM    953  HE1 PHE A 217     -16.246  38.450 -18.122  1.00  0.00           H
ATOM    954  HE2 PHE A 217     -17.340  35.328 -15.378  1.00  0.00           H
ATOM    955  HZ  PHE A 217     -17.242  37.812 -15.972  1.00  0.00           H
ATOM    956  N   LEU A 218     -12.399  32.095 -19.717  1.00  0.00           N
ATOM    957  CA  LEU A 218     -11.734  31.253 -20.688  1.00  0.00           C
ATOM    958  C   LEU A 218     -11.494  29.910 -20.051  1.00  0.00           C
ATOM    959  O   LEU A 218     -11.714  28.823 -20.618  1.00  0.00           O
ATOM    960  CB  LEU A 218     -10.491  31.836 -21.465  1.00  0.00           C
ATOM    961  CG  LEU A 218     -10.603  31.739 -22.997  1.00  0.00           C
ATOM    962  CD1 LEU A 218      -9.303  32.324 -23.620  1.00  0.00           C
ATOM    963  CD2 LEU A 218     -10.845  30.283 -23.550  1.00  0.00           C
ATOM    964  HN  LEU A 218     -11.905  32.900 -19.397  1.00  0.00           H
ATOM    965  HA  LEU A 218     -12.508  31.009 -21.400  1.00  0.00           H
ATOM    966  HB1 LEU A 218      -9.567  31.443 -20.990  1.00  0.00           H
ATOM    967  HB2 LEU A 218     -10.529  32.923 -21.234  1.00  0.00           H
ATOM    968  HG  LEU A 218     -11.461  32.407 -23.223  1.00  0.00           H
ATOM    969 1HD1 LEU A 218      -8.484  31.620 -23.358  1.00  0.00           H
ATOM    970 2HD1 LEU A 218      -9.139  33.313 -23.142  1.00  0.00           H
ATOM    971 3HD1 LEU A 218      -9.356  32.289 -24.729  1.00  0.00           H
ATOM    972 1HD2 LEU A 218      -9.977  29.645 -23.280  1.00  0.00           H
ATOM    973 2HD2 LEU A 218     -11.075  30.221 -24.635  1.00  0.00           H
ATOM    974 3HD2 LEU A 218     -11.784  29.919 -23.081  1.00  0.00           H
ATOM    975  N   THR A 219     -11.032  29.914 -18.808  1.00  0.00           N
ATOM    976  CA  THR A 219     -10.780  28.700 -18.081  1.00  0.00           C
ATOM    977  C   THR A 219     -12.061  27.863 -17.801  1.00  0.00           C
ATOM    978  O   THR A 219     -12.124  26.613 -17.944  1.00  0.00           O
ATOM    979  CB  THR A 219     -10.023  28.731 -16.747  1.00  0.00           C
ATOM    980  CG2 THR A 219      -8.548  29.171 -16.964  1.00  0.00           C
ATOM    981  OG1 THR A 219     -10.676  29.614 -15.836  1.00  0.00           O
ATOM    982  HN  THR A 219     -10.835  30.800 -18.398  1.00  0.00           H
ATOM    983  HA  THR A 219     -10.196  28.070 -18.734  1.00  0.00           H
ATOM    984  HB  THR A 219     -10.130  27.724 -16.291  1.00  0.00           H
ATOM    985  HG1 THR A 219     -11.448  29.122 -15.551  1.00  0.00           H
ATOM    986 1HG2 THR A 219      -8.477  30.058 -17.630  1.00  0.00           H
ATOM    987 2HG2 THR A 219      -7.818  28.395 -17.276  1.00  0.00           H
ATOM    988 3HG2 THR A 219      -8.210  29.549 -15.976  1.00  0.00           H
ATOM    989  N   PHE A 220     -13.135  28.507 -17.429  1.00  0.00           N
ATOM    990  CA  PHE A 220     -14.487  27.997 -17.250  1.00  0.00           C
ATOM    991  C   PHE A 220     -15.032  27.231 -18.498  1.00  0.00           C
ATOM    992  O   PHE A 220     -15.660  26.179 -18.446  1.00  0.00           O
ATOM    993  CB  PHE A 220     -15.429  29.218 -16.753  1.00  0.00           C
ATOM    994  CG  PHE A 220     -16.913  29.060 -16.975  1.00  0.00           C
ATOM    995  CD1 PHE A 220     -17.593  27.922 -16.560  1.00  0.00           C
ATOM    996  CD2 PHE A 220     -17.701  30.039 -17.650  1.00  0.00           C
ATOM    997  CE1 PHE A 220     -18.932  27.738 -16.802  1.00  0.00           C
ATOM    998  CE2 PHE A 220     -19.033  29.937 -17.967  1.00  0.00           C
ATOM    999  CZ  PHE A 220     -19.638  28.767 -17.470  1.00  0.00           C
ATOM   1000  HN  PHE A 220     -13.087  29.504 -17.405  1.00  0.00           H
ATOM   1001  HA  PHE A 220     -14.499  27.209 -16.512  1.00  0.00           H
ATOM   1002  HB1 PHE A 220     -15.144  30.134 -17.314  1.00  0.00           H
ATOM   1003  HB2 PHE A 220     -15.295  29.282 -15.653  1.00  0.00           H
ATOM   1004  HD1 PHE A 220     -17.065  27.090 -16.120  1.00  0.00           H
ATOM   1005  HD2 PHE A 220     -17.243  30.961 -17.976  1.00  0.00           H
ATOM   1006  HE1 PHE A 220     -19.498  26.902 -16.419  1.00  0.00           H
ATOM   1007  HE2 PHE A 220     -19.575  30.660 -18.557  1.00  0.00           H
ATOM   1008  HZ  PHE A 220     -20.687  28.552 -17.610  1.00  0.00           H
ATOM   1009  N   LEU A 221     -14.731  27.753 -19.724  1.00  0.00           N
ATOM   1010  CA  LEU A 221     -15.025  27.096 -20.987  1.00  0.00           C
ATOM   1011  C   LEU A 221     -14.337  25.744 -21.116  1.00  0.00           C
ATOM   1012  O   LEU A 221     -14.993  24.845 -21.616  1.00  0.00           O
ATOM   1013  CB  LEU A 221     -14.697  28.050 -22.212  1.00  0.00           C
ATOM   1014  CG  LEU A 221     -14.788  27.343 -23.664  1.00  0.00           C
ATOM   1015  CD1 LEU A 221     -16.207  27.008 -23.955  1.00  0.00           C
ATOM   1016  CD2 LEU A 221     -14.210  28.404 -24.540  1.00  0.00           C
ATOM   1017  HN  LEU A 221     -14.185  28.584 -19.795  1.00  0.00           H
ATOM   1018  HA  LEU A 221     -16.092  26.929 -20.942  1.00  0.00           H
ATOM   1019  HB1 LEU A 221     -13.611  28.281 -22.200  1.00  0.00           H
ATOM   1020  HB2 LEU A 221     -15.284  28.991 -22.158  1.00  0.00           H
ATOM   1021  HG  LEU A 221     -14.040  26.525 -23.602  1.00  0.00           H
ATOM   1022 1HD1 LEU A 221     -16.288  26.464 -24.921  1.00  0.00           H
ATOM   1023 2HD1 LEU A 221     -16.850  27.907 -24.064  1.00  0.00           H
ATOM   1024 3HD1 LEU A 221     -16.564  26.385 -23.107  1.00  0.00           H
ATOM   1025 1HD2 LEU A 221     -14.266  28.118 -25.611  1.00  0.00           H
ATOM   1026 2HD2 LEU A 221     -13.118  28.339 -24.341  1.00  0.00           H
ATOM   1027 3HD2 LEU A 221     -14.495  29.463 -24.368  1.00  0.00           H
ATOM   1028  N   ILE A 222     -13.057  25.593 -20.748  1.00  0.00           N
ATOM   1029  CA  ILE A 222     -12.351  24.322 -20.552  1.00  0.00           C
ATOM   1030  C   ILE A 222     -12.988  23.374 -19.537  1.00  0.00           C
ATOM   1031  O   ILE A 222     -13.110  22.154 -19.834  1.00  0.00           O
ATOM   1032  CB  ILE A 222     -10.900  24.653 -20.308  1.00  0.00           C
ATOM   1033  CG1 ILE A 222     -10.431  25.692 -21.438  1.00  0.00           C
ATOM   1034  CG2 ILE A 222     -10.177  23.280 -20.281  1.00  0.00           C
ATOM   1035  CD  ILE A 222     -10.913  25.389 -22.833  1.00  0.00           C
ATOM   1036  HN  ILE A 222     -12.552  26.452 -20.752  1.00  0.00           H
ATOM   1037  HA  ILE A 222     -12.383  23.797 -21.495  1.00  0.00           H
ATOM   1038  HB  ILE A 222     -10.666  25.150 -19.341  1.00  0.00           H
ATOM   1039 1HG1 ILE A 222      -9.323  25.706 -21.358  1.00  0.00           H
ATOM   1040 2HG1 ILE A 222     -10.809  26.712 -21.213  1.00  0.00           H
ATOM   1041 1HG2 ILE A 222     -10.406  22.731 -21.218  1.00  0.00           H
ATOM   1042 2HG2 ILE A 222     -10.405  22.743 -19.336  1.00  0.00           H
ATOM   1043 3HG2 ILE A 222      -9.097  23.540 -20.259  1.00  0.00           H
ATOM   1044  HD1 ILE A 222     -11.185  24.312 -22.875  1.00  0.00           H
ATOM   1045  HD2 ILE A 222     -10.140  25.645 -23.589  1.00  0.00           H
ATOM   1046  HD3 ILE A 222     -11.707  26.079 -23.188  1.00  0.00           H
ATOM   1047  N   ASP A 223     -13.468  23.915 -18.395  1.00  0.00           N
ATOM   1048  CA  ASP A 223     -14.268  23.190 -17.485  1.00  0.00           C
ATOM   1049  C   ASP A 223     -15.645  22.770 -18.007  1.00  0.00           C
ATOM   1050  O   ASP A 223     -16.062  21.646 -17.723  1.00  0.00           O
ATOM   1051  CB  ASP A 223     -14.350  23.802 -16.123  1.00  0.00           C
ATOM   1052  CG  ASP A 223     -13.093  24.122 -15.436  1.00  0.00           C
ATOM   1053  OD1 ASP A 223     -13.043  25.090 -14.692  1.00  0.00           O
ATOM   1054  OD2 ASP A 223     -12.128  23.305 -15.561  1.00  0.00           O
ATOM   1055  HN  ASP A 223     -13.285  24.881 -18.221  1.00  0.00           H
ATOM   1056  HA  ASP A 223     -13.801  22.236 -17.290  1.00  0.00           H
ATOM   1057  HB1 ASP A 223     -14.819  23.064 -15.439  1.00  0.00           H
ATOM   1058  HB2 ASP A 223     -15.106  24.605 -15.992  1.00  0.00           H
ATOM   1059  N   VAL A 224     -16.329  23.541 -18.927  1.00  0.00           N
ATOM   1060  CA  VAL A 224     -17.438  22.960 -19.636  1.00  0.00           C
ATOM   1061  C   VAL A 224     -17.039  21.816 -20.624  1.00  0.00           C
ATOM   1062  O   VAL A 224     -17.611  20.741 -20.661  1.00  0.00           O
ATOM   1063  CB  VAL A 224     -18.295  24.061 -20.339  1.00  0.00           C
ATOM   1064  CG1 VAL A 224     -19.368  23.534 -21.325  1.00  0.00           C
ATOM   1065  CG2 VAL A 224     -18.957  24.876 -19.227  1.00  0.00           C
ATOM   1066  HN  VAL A 224     -15.969  24.469 -19.001  1.00  0.00           H
ATOM   1067  HA  VAL A 224     -18.215  22.413 -19.124  1.00  0.00           H
ATOM   1068  HB  VAL A 224     -17.638  24.773 -20.882  1.00  0.00           H
ATOM   1069 1HG1 VAL A 224     -18.975  22.920 -22.163  1.00  0.00           H
ATOM   1070 2HG1 VAL A 224     -19.881  24.445 -21.702  1.00  0.00           H
ATOM   1071 3HG1 VAL A 224     -20.252  22.994 -20.925  1.00  0.00           H
ATOM   1072 1HG2 VAL A 224     -19.489  25.773 -19.610  1.00  0.00           H
ATOM   1073 2HG2 VAL A 224     -18.259  25.038 -18.378  1.00  0.00           H
ATOM   1074 3HG2 VAL A 224     -19.759  24.190 -18.878  1.00  0.00           H
ATOM   1075  N   ARG A 225     -15.942  22.020 -21.481  1.00  0.00           N
ATOM   1076  CA  ARG A 225     -15.537  21.034 -22.413  1.00  0.00           C
ATOM   1077  C   ARG A 225     -15.074  19.706 -21.888  1.00  0.00           C
ATOM   1078  O   ARG A 225     -15.286  18.696 -22.552  1.00  0.00           O
ATOM   1079  CB  ARG A 225     -14.453  21.601 -23.384  1.00  0.00           C
ATOM   1080  CG  ARG A 225     -15.109  22.563 -24.401  1.00  0.00           C
ATOM   1081  CD  ARG A 225     -14.012  23.061 -25.335  1.00  0.00           C
ATOM   1082  NE  ARG A 225     -14.425  24.210 -26.110  1.00  0.00           N
ATOM   1083  CZ  ARG A 225     -13.683  24.959 -26.893  1.00  0.00           C
ATOM   1084  NH1 ARG A 225     -12.359  24.872 -26.872  1.00  0.00           N
ATOM   1085  NH2 ARG A 225     -14.207  25.755 -27.785  1.00  0.00           N
ATOM   1086  HN  ARG A 225     -15.630  22.955 -21.628  1.00  0.00           H
ATOM   1087  HA  ARG A 225     -16.404  20.872 -23.037  1.00  0.00           H
ATOM   1088  HB1 ARG A 225     -13.917  20.761 -23.875  1.00  0.00           H
ATOM   1089  HB2 ARG A 225     -13.631  22.110 -22.837  1.00  0.00           H
ATOM   1090  HG1 ARG A 225     -15.464  23.489 -23.901  1.00  0.00           H
ATOM   1091  HG2 ARG A 225     -15.886  21.995 -24.958  1.00  0.00           H
ATOM   1092  HD1 ARG A 225     -13.490  22.352 -26.013  1.00  0.00           H
ATOM   1093  HD2 ARG A 225     -13.236  23.474 -24.654  1.00  0.00           H
ATOM   1094  HE  ARG A 225     -15.413  24.344 -26.184  1.00  0.00           H
ATOM   1095 1HH1 ARG A 225     -11.850  24.173 -26.368  1.00  0.00           H
ATOM   1096 2HH1 ARG A 225     -11.890  25.501 -27.491  1.00  0.00           H
ATOM   1097 1HH2 ARG A 225     -15.205  25.706 -27.823  1.00  0.00           H
ATOM   1098 2HH2 ARG A 225     -13.666  25.915 -28.611  1.00  0.00           H
ATOM   1099  N   ARG A 226     -14.329  19.730 -20.761  1.00  0.00           N
ATOM   1100  CA  ARG A 226     -13.786  18.586 -20.187  1.00  0.00           C
ATOM   1101  C   ARG A 226     -14.619  18.079 -19.016  1.00  0.00           C
ATOM   1102  O   ARG A 226     -14.192  17.107 -18.456  1.00  0.00           O
ATOM   1103  CB  ARG A 226     -12.260  18.907 -19.715  1.00  0.00           C
ATOM   1104  CG  ARG A 226     -11.442  19.453 -20.864  1.00  0.00           C
ATOM   1105  CD  ARG A 226      -9.981  19.820 -20.612  1.00  0.00           C
ATOM   1106  NE  ARG A 226      -9.251  20.272 -21.849  1.00  0.00           N
ATOM   1107  CZ  ARG A 226      -7.949  20.153 -22.100  1.00  0.00           C
ATOM   1108  NH1 ARG A 226      -7.043  19.551 -21.387  1.00  0.00           N
ATOM   1109  NH2 ARG A 226      -7.496  20.748 -23.143  1.00  0.00           N
ATOM   1110  HN  ARG A 226     -14.169  20.604 -20.308  1.00  0.00           H
ATOM   1111  HA  ARG A 226     -13.816  17.762 -20.885  1.00  0.00           H
ATOM   1112  HB1 ARG A 226     -11.847  17.938 -19.366  1.00  0.00           H
ATOM   1113  HB2 ARG A 226     -12.161  19.660 -18.904  1.00  0.00           H
ATOM   1114  HG1 ARG A 226     -11.940  20.333 -21.324  1.00  0.00           H
ATOM   1115  HG2 ARG A 226     -11.534  18.691 -21.668  1.00  0.00           H
ATOM   1116  HD1 ARG A 226      -9.561  18.903 -20.150  1.00  0.00           H
ATOM   1117  HD2 ARG A 226     -10.010  20.701 -19.935  1.00  0.00           H
ATOM   1118  HE  ARG A 226      -9.667  20.941 -22.466  1.00  0.00           H
ATOM   1119 1HH1 ARG A 226      -7.342  19.234 -20.487  1.00  0.00           H
ATOM   1120 2HH1 ARG A 226      -6.121  19.920 -21.506  1.00  0.00           H
ATOM   1121 1HH2 ARG A 226      -8.136  21.119 -23.815  1.00  0.00           H
ATOM   1122 2HH2 ARG A 226      -6.541  20.738 -23.439  1.00  0.00           H
ATOM   1123  N   PHE A 227     -15.875  18.671 -18.762  1.00  0.00           N
ATOM   1124  CA  PHE A 227     -16.944  18.163 -17.906  1.00  0.00           C
ATOM   1125  C   PHE A 227     -16.669  18.438 -16.343  1.00  0.00           C
ATOM   1126  O   PHE A 227     -16.992  17.617 -15.486  1.00  0.00           O
ATOM   1127  CB  PHE A 227     -17.324  16.717 -18.202  1.00  0.00           C
ATOM   1128  CG  PHE A 227     -17.575  16.235 -19.655  1.00  0.00           C
ATOM   1129  CD1 PHE A 227     -18.752  16.639 -20.320  1.00  0.00           C
ATOM   1130  CD2 PHE A 227     -16.677  15.448 -20.272  1.00  0.00           C
ATOM   1131  CE1 PHE A 227     -18.981  16.178 -21.671  1.00  0.00           C
ATOM   1132  CE2 PHE A 227     -16.832  14.999 -21.617  1.00  0.00           C
ATOM   1133  CZ  PHE A 227     -18.003  15.304 -22.263  1.00  0.00           C
ATOM   1134  HN  PHE A 227     -16.167  19.386 -19.393  1.00  0.00           H
ATOM   1135  HA  PHE A 227     -17.829  18.729 -18.156  1.00  0.00           H
ATOM   1136  HB1 PHE A 227     -18.269  16.512 -17.654  1.00  0.00           H
ATOM   1137  HB2 PHE A 227     -16.487  16.160 -17.730  1.00  0.00           H
ATOM   1138  HD1 PHE A 227     -19.408  17.418 -19.958  1.00  0.00           H
ATOM   1139  HD2 PHE A 227     -15.804  15.096 -19.744  1.00  0.00           H
ATOM   1140  HE1 PHE A 227     -19.921  16.306 -22.188  1.00  0.00           H
ATOM   1141  HE2 PHE A 227     -16.062  14.388 -22.063  1.00  0.00           H
ATOM   1142  HZ  PHE A 227     -18.244  14.905 -23.239  1.00  0.00           H
ATOM   1143  N   ARG A 228     -16.089  19.609 -16.046  1.00  0.00           N
ATOM   1144  CA  ARG A 228     -15.542  19.784 -14.720  1.00  0.00           C
ATOM   1145  C   ARG A 228     -16.223  20.918 -13.956  1.00  0.00           C
ATOM   1146  O   ARG A 228     -15.740  21.292 -12.865  1.00  0.00           O
ATOM   1147  CB  ARG A 228     -14.065  20.115 -14.844  1.00  0.00           C
ATOM   1148  CG  ARG A 228     -13.258  19.093 -15.650  1.00  0.00           C
ATOM   1149  CD  ARG A 228     -11.719  19.207 -15.529  1.00  0.00           C
ATOM   1150  NE  ARG A 228     -11.394  20.608 -16.088  1.00  0.00           N
ATOM   1151  CZ  ARG A 228     -10.257  20.894 -16.640  1.00  0.00           C
ATOM   1152  NH1 ARG A 228      -9.382  19.999 -17.113  1.00  0.00           N
ATOM   1153  NH2 ARG A 228      -9.932  22.125 -16.721  1.00  0.00           N
ATOM   1154  HN  ARG A 228     -15.936  20.251 -16.792  1.00  0.00           H
ATOM   1155  HA  ARG A 228     -15.710  18.935 -14.073  1.00  0.00           H
ATOM   1156  HB1 ARG A 228     -13.499  20.315 -13.909  1.00  0.00           H
ATOM   1157  HB2 ARG A 228     -13.918  21.061 -15.408  1.00  0.00           H
ATOM   1158  HG1 ARG A 228     -13.518  19.215 -16.723  1.00  0.00           H
ATOM   1159  HG2 ARG A 228     -13.468  18.075 -15.258  1.00  0.00           H
ATOM   1160  HD1 ARG A 228     -11.204  18.402 -16.097  1.00  0.00           H
ATOM   1161  HD2 ARG A 228     -11.439  19.217 -14.453  1.00  0.00           H
ATOM   1162  HE  ARG A 228     -11.783  21.462 -15.744  1.00  0.00           H
ATOM   1163 1HH1 ARG A 228      -9.542  19.015 -17.030  1.00  0.00           H
ATOM   1164 2HH1 ARG A 228      -8.446  20.268 -17.337  1.00  0.00           H
ATOM   1165 1HH2 ARG A 228     -10.603  22.825 -16.474  1.00  0.00           H
ATOM   1166 2HH2 ARG A 228      -8.989  22.391 -16.920  1.00  0.00           H
ATOM   1167  N   TYR A 229     -17.244  21.531 -14.632  1.00  0.00           N
ATOM   1168  CA  TYR A 229     -18.219  22.560 -14.213  1.00  0.00           C
ATOM   1169  C   TYR A 229     -17.985  23.228 -12.859  1.00  0.00           C
ATOM   1170  O   TYR A 229     -18.356  22.654 -11.795  1.00  0.00           O
ATOM   1171  CB  TYR A 229     -19.662  21.972 -14.268  1.00  0.00           C
ATOM   1172  CG  TYR A 229     -20.019  21.519 -15.629  1.00  0.00           C
ATOM   1173  CD1 TYR A 229     -20.368  22.459 -16.665  1.00  0.00           C
ATOM   1174  CD2 TYR A 229     -20.021  20.144 -15.938  1.00  0.00           C
ATOM   1175  CE1 TYR A 229     -20.793  21.924 -17.896  1.00  0.00           C
ATOM   1176  CE2 TYR A 229     -20.369  19.650 -17.189  1.00  0.00           C
ATOM   1177  CZ  TYR A 229     -20.879  20.565 -18.136  1.00  0.00           C
ATOM   1178  OH  TYR A 229     -21.426  20.105 -19.378  1.00  0.00           O
ATOM   1179  HN  TYR A 229     -17.249  21.244 -15.587  1.00  0.00           H
ATOM   1180  HA  TYR A 229     -18.196  23.414 -14.873  1.00  0.00           H
ATOM   1181  HB1 TYR A 229     -20.354  22.817 -14.064  1.00  0.00           H
ATOM   1182  HB2 TYR A 229     -19.764  21.155 -13.524  1.00  0.00           H
ATOM   1183  HD1 TYR A 229     -20.333  23.527 -16.504  1.00  0.00           H
ATOM   1184  HD2 TYR A 229     -19.673  19.471 -15.168  1.00  0.00           H
ATOM   1185  HE1 TYR A 229     -21.001  22.551 -18.750  1.00  0.00           H
ATOM   1186  HE2 TYR A 229     -20.372  18.581 -17.343  1.00  0.00           H
ATOM   1187  HH  TYR A 229     -21.946  20.824 -19.742  1.00  0.00           H
ATOM   1188  N   PRO A 230     -17.499  24.447 -12.787  1.00  0.00           N
ATOM   1189  CA  PRO A 230     -17.879  25.471 -11.844  1.00  0.00           C
ATOM   1190  C   PRO A 230     -19.401  25.468 -11.541  1.00  0.00           C
ATOM   1191  O   PRO A 230     -20.253  25.138 -12.356  1.00  0.00           O
ATOM   1192  CB  PRO A 230     -17.453  26.766 -12.548  1.00  0.00           C
ATOM   1193  CG  PRO A 230     -16.159  26.434 -13.242  1.00  0.00           C
ATOM   1194  CD  PRO A 230     -16.392  25.006 -13.609  1.00  0.00           C
ATOM   1195  HA  PRO A 230     -17.396  25.161 -10.928  1.00  0.00           H
ATOM   1196  HB1 PRO A 230     -17.449  27.601 -11.816  1.00  0.00           H
ATOM   1197  HB2 PRO A 230     -18.186  26.981 -13.356  1.00  0.00           H
ATOM   1198  HG1 PRO A 230     -15.782  27.102 -14.046  1.00  0.00           H
ATOM   1199  HG2 PRO A 230     -15.395  26.585 -12.449  1.00  0.00           H
ATOM   1200  HD1 PRO A 230     -16.591  24.939 -14.700  1.00  0.00           H
ATOM   1201  HD2 PRO A 230     -15.432  24.458 -13.508  1.00  0.00           H
ATOM   1202  N   GLU A 231     -19.723  25.797 -10.250  1.00  0.00           N
ATOM   1203  CA  GLU A 231     -21.061  26.126  -9.886  1.00  0.00           C
ATOM   1204  C   GLU A 231     -21.496  27.379 -10.482  1.00  0.00           C
ATOM   1205  O   GLU A 231     -20.757  28.339 -10.525  1.00  0.00           O
ATOM   1206  CB  GLU A 231     -21.192  26.190  -8.317  1.00  0.00           C
ATOM   1207  CG  GLU A 231     -21.107  24.863  -7.478  1.00  0.00           C
ATOM   1208  CD  GLU A 231     -22.416  24.052  -7.271  1.00  0.00           C
ATOM   1209  OE1 GLU A 231     -22.766  23.730  -6.106  1.00  0.00           O
ATOM   1210  OE2 GLU A 231     -23.167  23.755  -8.253  1.00  0.00           O
ATOM   1211  HN  GLU A 231     -19.092  25.819  -9.478  1.00  0.00           H
ATOM   1212  HA  GLU A 231     -21.746  25.355 -10.209  1.00  0.00           H
ATOM   1213  HB1 GLU A 231     -22.136  26.727  -8.081  1.00  0.00           H
ATOM   1214  HB2 GLU A 231     -20.293  26.772  -8.021  1.00  0.00           H
ATOM   1215  HG1 GLU A 231     -20.785  25.112  -6.443  1.00  0.00           H
ATOM   1216  HG2 GLU A 231     -20.326  24.260  -7.986  1.00  0.00           H
ATOM   1217  N   ARG A 232     -22.812  27.445 -10.851  1.00  0.00           N
ATOM   1218  CA  ARG A 232     -23.448  28.557 -11.451  1.00  0.00           C
ATOM   1219  C   ARG A 232     -23.411  29.946 -10.858  1.00  0.00           C
ATOM   1220  O   ARG A 232     -23.066  30.915 -11.433  1.00  0.00           O
ATOM   1221  CB  ARG A 232     -24.909  28.224 -11.860  1.00  0.00           C
ATOM   1222  CG  ARG A 232     -25.046  27.637 -13.301  1.00  0.00           C
ATOM   1223  CD  ARG A 232     -24.252  26.347 -13.644  1.00  0.00           C
ATOM   1224  NE  ARG A 232     -24.603  25.901 -14.996  1.00  0.00           N
ATOM   1225  CZ  ARG A 232     -24.606  24.677 -15.474  1.00  0.00           C
ATOM   1226  NH1 ARG A 232     -24.262  23.605 -14.771  1.00  0.00           N
ATOM   1227  NH2 ARG A 232     -25.247  24.449 -16.596  1.00  0.00           N
ATOM   1228  HN  ARG A 232     -23.422  26.680 -10.660  1.00  0.00           H
ATOM   1229  HA  ARG A 232     -22.960  28.681 -12.406  1.00  0.00           H
ATOM   1230  HB1 ARG A 232     -25.540  29.136 -11.785  1.00  0.00           H
ATOM   1231  HB2 ARG A 232     -25.292  27.491 -11.118  1.00  0.00           H
ATOM   1232  HG1 ARG A 232     -24.710  28.403 -14.032  1.00  0.00           H
ATOM   1233  HG2 ARG A 232     -26.143  27.524 -13.441  1.00  0.00           H
ATOM   1234  HD1 ARG A 232     -24.532  25.580 -12.890  1.00  0.00           H
ATOM   1235  HD2 ARG A 232     -23.153  26.516 -13.608  1.00  0.00           H
ATOM   1236  HE  ARG A 232     -25.041  26.506 -15.661  1.00  0.00           H
ATOM   1237 1HH1 ARG A 232     -24.314  22.679 -15.147  1.00  0.00           H
ATOM   1238 2HH1 ARG A 232     -23.613  23.848 -14.050  1.00  0.00           H
ATOM   1239 1HH2 ARG A 232     -25.706  25.233 -17.013  1.00  0.00           H
ATOM   1240 2HH2 ARG A 232     -25.640  23.529 -16.622  1.00  0.00           H
ATOM   1241  N   PRO A 233     -23.815  30.075  -9.583  1.00  0.00           N
ATOM   1242  CA  PRO A 233     -23.833  31.358  -8.886  1.00  0.00           C
ATOM   1243  C   PRO A 233     -22.688  32.275  -8.931  1.00  0.00           C
ATOM   1244  O   PRO A 233     -22.881  33.482  -9.186  1.00  0.00           O
ATOM   1245  CB  PRO A 233     -24.192  31.148  -7.450  1.00  0.00           C
ATOM   1246  CG  PRO A 233     -25.085  29.916  -7.538  1.00  0.00           C
ATOM   1247  CD  PRO A 233     -24.480  29.063  -8.711  1.00  0.00           C
ATOM   1248  HA  PRO A 233     -24.590  31.986  -9.332  1.00  0.00           H
ATOM   1249  HB1 PRO A 233     -24.610  32.104  -7.067  1.00  0.00           H
ATOM   1250  HB2 PRO A 233     -23.358  30.797  -6.805  1.00  0.00           H
ATOM   1251  HG1 PRO A 233     -24.961  29.221  -6.679  1.00  0.00           H
ATOM   1252  HG2 PRO A 233     -26.145  30.090  -7.824  1.00  0.00           H
ATOM   1253  HD1 PRO A 233     -23.621  28.513  -8.269  1.00  0.00           H
ATOM   1254  HD2 PRO A 233     -25.268  28.511  -9.267  1.00  0.00           H
ATOM   1255  N   ILE A 234     -21.474  31.722  -8.790  1.00  0.00           N
ATOM   1256  CA  ILE A 234     -20.209  32.390  -8.792  1.00  0.00           C
ATOM   1257  C   ILE A 234     -19.967  32.880 -10.193  1.00  0.00           C
ATOM   1258  O   ILE A 234     -19.459  33.926 -10.487  1.00  0.00           O
ATOM   1259  CB  ILE A 234     -19.019  31.556  -8.267  1.00  0.00           C
ATOM   1260  CG1 ILE A 234     -19.221  30.925  -6.877  1.00  0.00           C
ATOM   1261  CG2 ILE A 234     -17.840  32.492  -8.054  1.00  0.00           C
ATOM   1262  CD  ILE A 234     -19.881  29.564  -6.882  1.00  0.00           C
ATOM   1263  HN  ILE A 234     -21.348  30.794  -8.449  1.00  0.00           H
ATOM   1264  HA  ILE A 234     -20.367  33.267  -8.181  1.00  0.00           H
ATOM   1265  HB  ILE A 234     -18.796  30.751  -9.000  1.00  0.00           H
ATOM   1266 1HG1 ILE A 234     -19.845  31.624  -6.281  1.00  0.00           H
ATOM   1267 2HG1 ILE A 234     -18.229  30.924  -6.377  1.00  0.00           H
ATOM   1268 1HG2 ILE A 234     -17.644  32.785  -9.108  1.00  0.00           H
ATOM   1269 2HG2 ILE A 234     -16.938  31.997  -7.635  1.00  0.00           H
ATOM   1270 3HG2 ILE A 234     -18.208  33.353  -7.457  1.00  0.00           H
ATOM   1271  HD1 ILE A 234     -19.297  28.639  -7.077  1.00  0.00           H
ATOM   1272  HD2 ILE A 234     -20.646  29.652  -7.682  1.00  0.00           H
ATOM   1273  HD3 ILE A 234     -20.282  29.294  -5.881  1.00  0.00           H
ATOM   1274  N   ILE A 235     -20.346  32.160 -11.209  1.00  0.00           N
ATOM   1275  CA  ILE A 235     -20.230  32.463 -12.604  1.00  0.00           C
ATOM   1276  C   ILE A 235     -21.124  33.581 -13.038  1.00  0.00           C
ATOM   1277  O   ILE A 235     -20.744  34.513 -13.779  1.00  0.00           O
ATOM   1278  CB  ILE A 235     -20.430  31.148 -13.387  1.00  0.00           C
ATOM   1279  CG1 ILE A 235     -19.393  30.036 -13.049  1.00  0.00           C
ATOM   1280  CG2 ILE A 235     -20.521  31.540 -14.836  1.00  0.00           C
ATOM   1281  CD  ILE A 235     -17.989  30.484 -13.407  1.00  0.00           C
ATOM   1282  HN  ILE A 235     -20.789  31.303 -10.953  1.00  0.00           H
ATOM   1283  HA  ILE A 235     -19.244  32.883 -12.740  1.00  0.00           H
ATOM   1284  HB  ILE A 235     -21.395  30.757 -12.999  1.00  0.00           H
ATOM   1285 1HG1 ILE A 235     -19.736  29.202 -13.699  1.00  0.00           H
ATOM   1286 2HG1 ILE A 235     -19.564  29.792 -11.978  1.00  0.00           H
ATOM   1287 1HG2 ILE A 235     -20.502  30.664 -15.520  1.00  0.00           H
ATOM   1288 2HG2 ILE A 235     -19.656  32.176 -15.122  1.00  0.00           H
ATOM   1289 3HG2 ILE A 235     -21.483  32.053 -15.050  1.00  0.00           H
ATOM   1290  HD1 ILE A 235     -17.332  29.627 -13.146  1.00  0.00           H
ATOM   1291  HD2 ILE A 235     -17.804  31.366 -12.758  1.00  0.00           H
ATOM   1292  HD3 ILE A 235     -17.895  30.643 -14.502  1.00  0.00           H
ATOM   1293  N   TYR A 236     -22.329  33.572 -12.456  1.00  0.00           N
ATOM   1294  CA  TYR A 236     -23.296  34.627 -12.523  1.00  0.00           C
ATOM   1295  C   TYR A 236     -22.800  35.879 -11.928  1.00  0.00           C
ATOM   1296  O   TYR A 236     -22.834  36.938 -12.545  1.00  0.00           O
ATOM   1297  CB  TYR A 236     -24.649  34.146 -11.868  1.00  0.00           C
ATOM   1298  CG  TYR A 236     -25.217  32.938 -12.560  1.00  0.00           C
ATOM   1299  CD1 TYR A 236     -26.075  32.133 -11.852  1.00  0.00           C
ATOM   1300  CD2 TYR A 236     -24.946  32.609 -13.943  1.00  0.00           C
ATOM   1301  CE1 TYR A 236     -26.818  31.086 -12.507  1.00  0.00           C
ATOM   1302  CE2 TYR A 236     -25.562  31.480 -14.514  1.00  0.00           C
ATOM   1303  CZ  TYR A 236     -26.501  30.756 -13.802  1.00  0.00           C
ATOM   1304  OH  TYR A 236     -27.187  29.656 -14.472  1.00  0.00           O
ATOM   1305  HN  TYR A 236     -22.607  32.745 -11.973  1.00  0.00           H
ATOM   1306  HA  TYR A 236     -23.405  34.841 -13.576  1.00  0.00           H
ATOM   1307  HB1 TYR A 236     -25.356  35.003 -11.858  1.00  0.00           H
ATOM   1308  HB2 TYR A 236     -24.449  33.943 -10.795  1.00  0.00           H
ATOM   1309  HD1 TYR A 236     -26.263  32.317 -10.805  1.00  0.00           H
ATOM   1310  HD2 TYR A 236     -24.295  33.207 -14.565  1.00  0.00           H
ATOM   1311  HE1 TYR A 236     -27.540  30.557 -11.902  1.00  0.00           H
ATOM   1312  HE2 TYR A 236     -25.302  31.128 -15.501  1.00  0.00           H
ATOM   1313  HH  TYR A 236     -27.897  29.422 -13.869  1.00  0.00           H
ATOM   1314  N   TYR A 237     -22.252  35.799 -10.629  1.00  0.00           N
ATOM   1315  CA  TYR A 237     -21.612  36.902  -9.965  1.00  0.00           C
ATOM   1316  C   TYR A 237     -20.438  37.477 -10.749  1.00  0.00           C
ATOM   1317  O   TYR A 237     -20.397  38.715 -11.045  1.00  0.00           O
ATOM   1318  CB  TYR A 237     -21.368  36.426  -8.550  1.00  0.00           C
ATOM   1319  CG  TYR A 237     -20.702  37.454  -7.715  1.00  0.00           C
ATOM   1320  CD1 TYR A 237     -19.318  37.590  -7.438  1.00  0.00           C
ATOM   1321  CD2 TYR A 237     -21.514  38.481  -7.185  1.00  0.00           C
ATOM   1322  CE1 TYR A 237     -18.768  38.611  -6.646  1.00  0.00           C
ATOM   1323  CE2 TYR A 237     -21.035  39.503  -6.405  1.00  0.00           C
ATOM   1324  CZ  TYR A 237     -19.656  39.573  -6.158  1.00  0.00           C
ATOM   1325  OH  TYR A 237     -19.181  40.581  -5.341  1.00  0.00           O
ATOM   1326  HN  TYR A 237     -22.433  35.000 -10.061  1.00  0.00           H
ATOM   1327  HA  TYR A 237     -22.368  37.672  -9.964  1.00  0.00           H
ATOM   1328  HB1 TYR A 237     -20.739  35.512  -8.623  1.00  0.00           H
ATOM   1329  HB2 TYR A 237     -22.302  36.124  -8.030  1.00  0.00           H
ATOM   1330  HD1 TYR A 237     -18.569  36.915  -7.824  1.00  0.00           H
ATOM   1331  HD2 TYR A 237     -22.575  38.321  -7.303  1.00  0.00           H
ATOM   1332  HE1 TYR A 237     -17.695  38.555  -6.539  1.00  0.00           H
ATOM   1333  HE2 TYR A 237     -21.749  40.228  -6.042  1.00  0.00           H
ATOM   1334  HH  TYR A 237     -19.887  41.167  -5.058  1.00  0.00           H
ATOM   1335  N   SER A 238     -19.495  36.568 -11.214  1.00  0.00           N
ATOM   1336  CA  SER A 238     -18.344  36.903 -12.000  1.00  0.00           C
ATOM   1337  C   SER A 238     -18.593  37.659 -13.272  1.00  0.00           C
ATOM   1338  O   SER A 238     -17.854  38.572 -13.539  1.00  0.00           O
ATOM   1339  CB  SER A 238     -17.581  35.615 -12.355  1.00  0.00           C
ATOM   1340  OG  SER A 238     -17.030  35.103 -11.129  1.00  0.00           O
ATOM   1341  HN  SER A 238     -19.693  35.601 -11.077  1.00  0.00           H
ATOM   1342  HA  SER A 238     -17.755  37.524 -11.342  1.00  0.00           H
ATOM   1343  HB1 SER A 238     -16.752  35.953 -13.012  1.00  0.00           H
ATOM   1344  HB2 SER A 238     -18.089  34.783 -12.886  1.00  0.00           H
ATOM   1345  HG1 SER A 238     -17.680  34.587 -10.644  1.00  0.00           H
ATOM   1346  N   VAL A 239     -19.568  37.192 -14.082  1.00  0.00           N
ATOM   1347  CA  VAL A 239     -20.007  37.935 -15.247  1.00  0.00           C
ATOM   1348  C   VAL A 239     -20.527  39.341 -14.883  1.00  0.00           C
ATOM   1349  O   VAL A 239     -20.133  40.325 -15.502  1.00  0.00           O
ATOM   1350  CB  VAL A 239     -20.939  37.121 -16.183  1.00  0.00           C
ATOM   1351  CG1 VAL A 239     -21.451  38.085 -17.274  1.00  0.00           C
ATOM   1352  CG2 VAL A 239     -20.226  35.859 -16.761  1.00  0.00           C
ATOM   1353  HN  VAL A 239     -20.158  36.440 -13.803  1.00  0.00           H
ATOM   1354  HA  VAL A 239     -19.086  38.178 -15.756  1.00  0.00           H
ATOM   1355  HB  VAL A 239     -21.774  36.686 -15.594  1.00  0.00           H
ATOM   1356 1HG1 VAL A 239     -22.014  37.515 -18.043  1.00  0.00           H
ATOM   1357 2HG1 VAL A 239     -20.641  38.574 -17.857  1.00  0.00           H
ATOM   1358 3HG1 VAL A 239     -22.064  38.907 -16.847  1.00  0.00           H
ATOM   1359 1HG2 VAL A 239     -19.781  35.346 -15.881  1.00  0.00           H
ATOM   1360 2HG2 VAL A 239     -19.385  36.220 -17.389  1.00  0.00           H
ATOM   1361 3HG2 VAL A 239     -20.909  35.200 -17.338  1.00  0.00           H
ATOM   1362  N   CYS A 240     -21.302  39.491 -13.838  1.00  0.00           N
ATOM   1363  CA  CYS A 240     -21.756  40.818 -13.356  1.00  0.00           C
ATOM   1364  C   CYS A 240     -20.724  41.698 -12.832  1.00  0.00           C
ATOM   1365  O   CYS A 240     -20.713  42.874 -13.109  1.00  0.00           O
ATOM   1366  CB  CYS A 240     -22.875  40.612 -12.322  1.00  0.00           C
ATOM   1367  SG  CYS A 240     -24.226  39.792 -13.192  1.00  0.00           S
ATOM   1368  HN  CYS A 240     -21.487  38.752 -13.195  1.00  0.00           H
ATOM   1369  HA  CYS A 240     -22.286  41.315 -14.154  1.00  0.00           H
ATOM   1370  HB1 CYS A 240     -23.254  41.585 -11.945  1.00  0.00           H
ATOM   1371  HB2 CYS A 240     -22.515  40.033 -11.445  1.00  0.00           H
ATOM   1372  HG1 CYS A 240     -23.949  38.518 -12.955  1.00  0.00           H
ATOM   1373  N   TYR A 241     -19.633  41.161 -12.181  1.00  0.00           N
ATOM   1374  CA  TYR A 241     -18.407  41.882 -11.710  1.00  0.00           C
ATOM   1375  C   TYR A 241     -17.485  42.300 -12.886  1.00  0.00           C
ATOM   1376  O   TYR A 241     -16.881  43.382 -12.912  1.00  0.00           O
ATOM   1377  CB  TYR A 241     -17.501  40.911 -10.902  1.00  0.00           C
ATOM   1378  CG  TYR A 241     -16.377  41.669 -10.066  1.00  0.00           C
ATOM   1379  CD1 TYR A 241     -15.049  41.246 -10.243  1.00  0.00           C
ATOM   1380  CD2 TYR A 241     -16.615  42.705  -9.120  1.00  0.00           C
ATOM   1381  CE1 TYR A 241     -13.944  41.822  -9.527  1.00  0.00           C
ATOM   1382  CE2 TYR A 241     -15.552  43.201  -8.357  1.00  0.00           C
ATOM   1383  CZ  TYR A 241     -14.236  42.767  -8.550  1.00  0.00           C
ATOM   1384  OH  TYR A 241     -13.260  43.333  -7.722  1.00  0.00           O
ATOM   1385  HN  TYR A 241     -19.662  40.190 -11.957  1.00  0.00           H
ATOM   1386  HA  TYR A 241     -18.760  42.783 -11.229  1.00  0.00           H
ATOM   1387  HB1 TYR A 241     -17.110  40.021 -11.439  1.00  0.00           H
ATOM   1388  HB2 TYR A 241     -18.072  40.511 -10.037  1.00  0.00           H
ATOM   1389  HD1 TYR A 241     -14.885  40.424 -10.925  1.00  0.00           H
ATOM   1390  HD2 TYR A 241     -17.579  43.176  -8.999  1.00  0.00           H
ATOM   1391  HE1 TYR A 241     -12.949  41.464  -9.744  1.00  0.00           H
ATOM   1392  HE2 TYR A 241     -15.817  43.942  -7.618  1.00  0.00           H
ATOM   1393  HH  TYR A 241     -13.700  43.992  -7.179  1.00  0.00           H
ATOM   1394  N   SER A 242     -17.433  41.530 -13.926  1.00  0.00           N
ATOM   1395  CA  SER A 242     -16.724  41.920 -15.201  1.00  0.00           C
ATOM   1396  C   SER A 242     -17.302  43.094 -15.961  1.00  0.00           C
ATOM   1397  O   SER A 242     -16.630  44.007 -16.419  1.00  0.00           O
ATOM   1398  CB  SER A 242     -16.527  40.688 -16.029  1.00  0.00           C
ATOM   1399  OG  SER A 242     -15.762  40.931 -17.213  1.00  0.00           O
ATOM   1400  HN  SER A 242     -17.722  40.580 -13.843  1.00  0.00           H
ATOM   1401  HA  SER A 242     -15.758  42.336 -14.950  1.00  0.00           H
ATOM   1402  HB1 SER A 242     -17.549  40.364 -16.320  1.00  0.00           H
ATOM   1403  HB2 SER A 242     -16.133  39.839 -15.431  1.00  0.00           H
ATOM   1404  HG1 SER A 242     -14.862  40.760 -16.927  1.00  0.00           H
ATOM   1405  N   ILE A 243     -18.656  43.118 -16.077  1.00  0.00           N
ATOM   1406  CA  ILE A 243     -19.296  44.321 -16.655  1.00  0.00           C
ATOM   1407  C   ILE A 243     -19.307  45.468 -15.712  1.00  0.00           C
ATOM   1408  O   ILE A 243     -19.215  46.563 -16.139  1.00  0.00           O
ATOM   1409  CB  ILE A 243     -20.669  43.981 -17.212  1.00  0.00           C
ATOM   1410  CG1 ILE A 243     -21.118  44.950 -18.287  1.00  0.00           C
ATOM   1411  CG2 ILE A 243     -21.732  44.041 -16.040  1.00  0.00           C
ATOM   1412  CD  ILE A 243     -22.065  44.319 -19.362  1.00  0.00           C
ATOM   1413  HN  ILE A 243     -19.202  42.344 -15.767  1.00  0.00           H
ATOM   1414  HA  ILE A 243     -18.688  44.550 -17.517  1.00  0.00           H
ATOM   1415  HB  ILE A 243     -20.691  42.958 -17.645  1.00  0.00           H
ATOM   1416 1HG1 ILE A 243     -20.228  45.270 -18.871  1.00  0.00           H
ATOM   1417 2HG1 ILE A 243     -21.463  45.829 -17.701  1.00  0.00           H
ATOM   1418 1HG2 ILE A 243     -21.894  45.109 -15.780  1.00  0.00           H
ATOM   1419 2HG2 ILE A 243     -21.377  43.441 -15.176  1.00  0.00           H
ATOM   1420 3HG2 ILE A 243     -22.698  43.579 -16.337  1.00  0.00           H
ATOM   1421  HD1 ILE A 243     -22.988  43.950 -18.866  1.00  0.00           H
ATOM   1422  HD2 ILE A 243     -21.582  43.462 -19.877  1.00  0.00           H
ATOM   1423  HD3 ILE A 243     -22.322  45.112 -20.096  1.00  0.00           H
ATOM   1424  N   VAL A 244     -19.204  45.341 -14.437  1.00  0.00           N
ATOM   1425  CA  VAL A 244     -19.008  46.384 -13.472  1.00  0.00           C
ATOM   1426  C   VAL A 244     -17.589  46.979 -13.736  1.00  0.00           C
ATOM   1427  O   VAL A 244     -17.361  48.165 -13.836  1.00  0.00           O
ATOM   1428  CB  VAL A 244     -19.360  45.953 -12.065  1.00  0.00           C
ATOM   1429  CG1 VAL A 244     -18.679  46.805 -11.015  1.00  0.00           C
ATOM   1430  CG2 VAL A 244     -20.940  46.049 -11.827  1.00  0.00           C
ATOM   1431  HN  VAL A 244     -19.384  44.455 -14.018  1.00  0.00           H
ATOM   1432  HA  VAL A 244     -19.619  47.226 -13.764  1.00  0.00           H
ATOM   1433  HB  VAL A 244     -19.008  44.937 -11.790  1.00  0.00           H
ATOM   1434 1HG1 VAL A 244     -17.580  46.645 -11.030  1.00  0.00           H
ATOM   1435 2HG1 VAL A 244     -19.094  46.698  -9.991  1.00  0.00           H
ATOM   1436 3HG1 VAL A 244     -18.840  47.866 -11.302  1.00  0.00           H
ATOM   1437 1HG2 VAL A 244     -21.271  47.101 -11.952  1.00  0.00           H
ATOM   1438 2HG2 VAL A 244     -21.178  45.820 -10.766  1.00  0.00           H
ATOM   1439 3HG2 VAL A 244     -21.468  45.315 -12.473  1.00  0.00           H
ATOM   1440  N   SER A 245     -16.571  46.122 -13.905  1.00  0.00           N
ATOM   1441  CA  SER A 245     -15.161  46.447 -14.222  1.00  0.00           C
ATOM   1442  C   SER A 245     -15.040  47.189 -15.609  1.00  0.00           C
ATOM   1443  O   SER A 245     -14.433  48.245 -15.750  1.00  0.00           O
ATOM   1444  CB  SER A 245     -14.263  45.168 -14.368  1.00  0.00           C
ATOM   1445  OG  SER A 245     -14.457  44.533 -13.106  1.00  0.00           O
ATOM   1446  HN  SER A 245     -16.755  45.145 -13.829  1.00  0.00           H
ATOM   1447  HA  SER A 245     -14.766  47.045 -13.413  1.00  0.00           H
ATOM   1448  HB1 SER A 245     -13.187  45.437 -14.439  1.00  0.00           H
ATOM   1449  HB2 SER A 245     -14.633  44.477 -15.156  1.00  0.00           H
ATOM   1450  HG1 SER A 245     -15.166  43.890 -13.187  1.00  0.00           H
ATOM   1451  N   LEU A 246     -15.834  46.690 -16.649  1.00  0.00           N
ATOM   1452  CA  LEU A 246     -15.982  47.405 -17.913  1.00  0.00           C
ATOM   1453  C   LEU A 246     -16.599  48.769 -17.814  1.00  0.00           C
ATOM   1454  O   LEU A 246     -16.143  49.801 -18.302  1.00  0.00           O
ATOM   1455  CB  LEU A 246     -16.604  46.455 -18.933  1.00  0.00           C
ATOM   1456  CG  LEU A 246     -16.748  46.988 -20.329  1.00  0.00           C
ATOM   1457  CD1 LEU A 246     -15.411  47.428 -20.932  1.00  0.00           C
ATOM   1458  CD2 LEU A 246     -17.390  45.909 -21.209  1.00  0.00           C
ATOM   1459  HN  LEU A 246     -16.272  45.797 -16.578  1.00  0.00           H
ATOM   1460  HA  LEU A 246     -14.986  47.538 -18.309  1.00  0.00           H
ATOM   1461  HB1 LEU A 246     -17.645  46.166 -18.672  1.00  0.00           H
ATOM   1462  HB2 LEU A 246     -16.149  45.444 -19.005  1.00  0.00           H
ATOM   1463  HG  LEU A 246     -17.546  47.760 -20.355  1.00  0.00           H
ATOM   1464 1HD1 LEU A 246     -14.979  48.133 -20.191  1.00  0.00           H
ATOM   1465 2HD1 LEU A 246     -15.706  47.966 -21.857  1.00  0.00           H
ATOM   1466 3HD1 LEU A 246     -14.730  46.576 -21.145  1.00  0.00           H
ATOM   1467 1HD2 LEU A 246     -16.846  44.941 -21.244  1.00  0.00           H
ATOM   1468 2HD2 LEU A 246     -17.608  46.299 -22.226  1.00  0.00           H
ATOM   1469 3HD2 LEU A 246     -18.386  45.607 -20.820  1.00  0.00           H
ATOM   1470  N   MET A 247     -17.683  48.919 -17.064  1.00  0.00           N
ATOM   1471  CA  MET A 247     -18.285  50.188 -16.895  1.00  0.00           C
ATOM   1472  C   MET A 247     -17.486  51.120 -16.046  1.00  0.00           C
ATOM   1473  O   MET A 247     -17.323  52.294 -16.243  1.00  0.00           O
ATOM   1474  CB  MET A 247     -19.684  49.895 -16.312  1.00  0.00           C
ATOM   1475  CG  MET A 247     -20.521  51.120 -15.940  1.00  0.00           C
ATOM   1476  SD  MET A 247     -21.400  52.046 -17.222  1.00  0.00           S
ATOM   1477  CE  MET A 247     -22.525  52.910 -16.215  1.00  0.00           C
ATOM   1478  HN  MET A 247     -17.943  48.164 -16.468  1.00  0.00           H
ATOM   1479  HA  MET A 247     -18.493  50.584 -17.877  1.00  0.00           H
ATOM   1480  HB1 MET A 247     -19.681  49.143 -15.494  1.00  0.00           H
ATOM   1481  HB2 MET A 247     -20.267  49.346 -17.082  1.00  0.00           H
ATOM   1482  HG1 MET A 247     -19.934  51.888 -15.391  1.00  0.00           H
ATOM   1483  HG2 MET A 247     -21.299  50.764 -15.232  1.00  0.00           H
ATOM   1484  HE1 MET A 247     -23.195  52.226 -15.652  1.00  0.00           H
ATOM   1485  HE2 MET A 247     -23.182  53.564 -16.826  1.00  0.00           H
ATOM   1486  HE3 MET A 247     -21.994  53.502 -15.439  1.00  0.00           H
ATOM   1487  N   TYR A 248     -16.687  50.549 -15.063  1.00  0.00           N
ATOM   1488  CA  TYR A 248     -15.676  51.237 -14.300  1.00  0.00           C
ATOM   1489  C   TYR A 248     -14.614  51.832 -15.219  1.00  0.00           C
ATOM   1490  O   TYR A 248     -14.236  52.969 -15.154  1.00  0.00           O
ATOM   1491  CB  TYR A 248     -15.019  50.474 -13.140  1.00  0.00           C
ATOM   1492  CG  TYR A 248     -15.748  50.191 -11.830  1.00  0.00           C
ATOM   1493  CD1 TYR A 248     -16.952  50.865 -11.445  1.00  0.00           C
ATOM   1494  CD2 TYR A 248     -15.223  49.230 -10.967  1.00  0.00           C
ATOM   1495  CE1 TYR A 248     -17.543  50.644 -10.163  1.00  0.00           C
ATOM   1496  CE2 TYR A 248     -15.833  48.931  -9.736  1.00  0.00           C
ATOM   1497  CZ  TYR A 248     -17.037  49.594  -9.322  1.00  0.00           C
ATOM   1498  OH  TYR A 248     -17.500  49.428  -8.033  1.00  0.00           O
ATOM   1499  HN  TYR A 248     -16.830  49.587 -14.845  1.00  0.00           H
ATOM   1500  HA  TYR A 248     -16.168  52.056 -13.797  1.00  0.00           H
ATOM   1501  HB1 TYR A 248     -14.102  51.047 -12.881  1.00  0.00           H
ATOM   1502  HB2 TYR A 248     -14.722  49.545 -13.672  1.00  0.00           H
ATOM   1503  HD1 TYR A 248     -17.332  51.662 -12.068  1.00  0.00           H
ATOM   1504  HD2 TYR A 248     -14.283  48.747 -11.189  1.00  0.00           H
ATOM   1505  HE1 TYR A 248     -18.457  51.131  -9.860  1.00  0.00           H
ATOM   1506  HE2 TYR A 248     -15.212  48.285  -9.133  1.00  0.00           H
ATOM   1507  HH  TYR A 248     -17.147  48.549  -7.873  1.00  0.00           H
ATOM   1508  N   PHE A 249     -14.237  51.063 -16.233  1.00  0.00           N
ATOM   1509  CA  PHE A 249     -13.279  51.405 -17.279  1.00  0.00           C
ATOM   1510  C   PHE A 249     -13.639  52.465 -18.243  1.00  0.00           C
ATOM   1511  O   PHE A 249     -12.937  53.429 -18.424  1.00  0.00           O
ATOM   1512  CB  PHE A 249     -12.740  50.089 -17.903  1.00  0.00           C
ATOM   1513  CG  PHE A 249     -11.843  50.330 -19.108  1.00  0.00           C
ATOM   1514  CD1 PHE A 249     -12.188  49.624 -20.311  1.00  0.00           C
ATOM   1515  CD2 PHE A 249     -10.748  51.214 -19.057  1.00  0.00           C
ATOM   1516  CE1 PHE A 249     -11.452  49.815 -21.444  1.00  0.00           C
ATOM   1517  CE2 PHE A 249      -9.919  51.297 -20.231  1.00  0.00           C
ATOM   1518  CZ  PHE A 249     -10.274  50.630 -21.419  1.00  0.00           C
ATOM   1519  HN  PHE A 249     -14.596  50.146 -16.385  1.00  0.00           H
ATOM   1520  HA  PHE A 249     -12.509  51.705 -16.583  1.00  0.00           H
ATOM   1521  HB1 PHE A 249     -13.554  49.393 -18.202  1.00  0.00           H
ATOM   1522  HB2 PHE A 249     -12.115  49.555 -17.157  1.00  0.00           H
ATOM   1523  HD1 PHE A 249     -12.980  48.893 -20.374  1.00  0.00           H
ATOM   1524  HD2 PHE A 249     -10.479  51.677 -18.119  1.00  0.00           H
ATOM   1525  HE1 PHE A 249     -11.633  49.184 -22.302  1.00  0.00           H
ATOM   1526  HE2 PHE A 249      -9.062  51.953 -20.250  1.00  0.00           H
ATOM   1527  HZ  PHE A 249      -9.608  50.793 -22.254  1.00  0.00           H
ATOM   1528  N   ILE A 250     -14.869  52.432 -18.783  1.00  0.00           N
ATOM   1529  CA  ILE A 250     -15.321  53.535 -19.608  1.00  0.00           C
ATOM   1530  C   ILE A 250     -15.428  54.818 -18.819  1.00  0.00           C
ATOM   1531  O   ILE A 250     -15.012  55.815 -19.344  1.00  0.00           O
ATOM   1532  CB  ILE A 250     -16.600  53.122 -20.324  1.00  0.00           C
ATOM   1533  CG1 ILE A 250     -16.341  51.842 -21.187  1.00  0.00           C
ATOM   1534  CG2 ILE A 250     -17.304  54.212 -21.132  1.00  0.00           C
ATOM   1535  CD  ILE A 250     -17.540  51.073 -21.583  1.00  0.00           C
ATOM   1536  HN  ILE A 250     -15.463  51.637 -18.691  1.00  0.00           H
ATOM   1537  HA  ILE A 250     -14.530  53.622 -20.337  1.00  0.00           H
ATOM   1538  HB  ILE A 250     -17.263  52.818 -19.485  1.00  0.00           H
ATOM   1539 1HG1 ILE A 250     -15.844  51.116 -20.508  1.00  0.00           H
ATOM   1540 2HG1 ILE A 250     -15.702  52.170 -22.034  1.00  0.00           H
ATOM   1541 1HG2 ILE A 250     -16.699  54.341 -22.056  1.00  0.00           H
ATOM   1542 2HG2 ILE A 250     -17.294  55.226 -20.679  1.00  0.00           H
ATOM   1543 3HG2 ILE A 250     -18.333  53.918 -21.430  1.00  0.00           H
ATOM   1544  HD1 ILE A 250     -17.325  50.064 -21.994  1.00  0.00           H
ATOM   1545  HD2 ILE A 250     -18.154  51.636 -22.319  1.00  0.00           H
ATOM   1546  HD3 ILE A 250     -18.196  51.038 -20.688  1.00  0.00           H
ATOM   1547  N   GLY A 251     -15.960  54.795 -17.562  1.00  0.00           N
ATOM   1548  CA  GLY A 251     -15.784  55.828 -16.562  1.00  0.00           C
ATOM   1549  C   GLY A 251     -14.419  56.377 -16.437  1.00  0.00           C
ATOM   1550  O   GLY A 251     -14.206  57.603 -16.542  1.00  0.00           O
ATOM   1551  HN  GLY A 251     -16.301  53.906 -17.267  1.00  0.00           H
ATOM   1552  HA1 GLY A 251     -16.011  55.429 -15.586  1.00  0.00           H
ATOM   1553  HA2 GLY A 251     -16.385  56.636 -16.954  1.00  0.00           H
ATOM   1554  N   PHE A 252     -13.405  55.520 -16.169  1.00  0.00           N
ATOM   1555  CA  PHE A 252     -11.997  55.991 -16.044  1.00  0.00           C
ATOM   1556  C   PHE A 252     -11.498  56.679 -17.298  1.00  0.00           C
ATOM   1557  O   PHE A 252     -10.796  57.704 -17.274  1.00  0.00           O
ATOM   1558  CB  PHE A 252     -11.060  54.761 -15.489  1.00  0.00           C
ATOM   1559  CG  PHE A 252      -9.630  54.995 -15.885  1.00  0.00           C
ATOM   1560  CD1 PHE A 252      -9.080  54.377 -16.982  1.00  0.00           C
ATOM   1561  CD2 PHE A 252      -8.878  55.807 -15.087  1.00  0.00           C
ATOM   1562  CE1 PHE A 252      -7.680  54.760 -17.345  1.00  0.00           C
ATOM   1563  CE2 PHE A 252      -7.545  56.117 -15.414  1.00  0.00           C
ATOM   1564  CZ  PHE A 252      -6.911  55.580 -16.535  1.00  0.00           C
ATOM   1565  HN  PHE A 252     -13.719  54.576 -16.107  1.00  0.00           H
ATOM   1566  HA  PHE A 252     -11.916  56.730 -15.260  1.00  0.00           H
ATOM   1567  HB1 PHE A 252     -11.386  53.908 -16.122  1.00  0.00           H
ATOM   1568  HB2 PHE A 252     -11.325  54.471 -14.450  1.00  0.00           H
ATOM   1569  HD1 PHE A 252      -9.706  53.719 -17.566  1.00  0.00           H
ATOM   1570  HD2 PHE A 252      -9.342  56.429 -14.337  1.00  0.00           H
ATOM   1571  HE1 PHE A 252      -7.248  54.414 -18.273  1.00  0.00           H
ATOM   1572  HE2 PHE A 252      -6.959  56.874 -14.914  1.00  0.00           H
ATOM   1573  HZ  PHE A 252      -5.858  55.750 -16.705  1.00  0.00           H
ATOM   1574  N   LEU A 253     -11.846  56.162 -18.515  1.00  0.00           N
ATOM   1575  CA  LEU A 253     -11.545  56.830 -19.805  1.00  0.00           C
ATOM   1576  C   LEU A 253     -12.393  58.114 -19.954  1.00  0.00           C
ATOM   1577  O   LEU A 253     -11.943  59.091 -20.524  1.00  0.00           O
ATOM   1578  CB  LEU A 253     -11.973  55.948 -21.005  1.00  0.00           C
ATOM   1579  CG  LEU A 253     -11.144  54.596 -21.102  1.00  0.00           C
ATOM   1580  CD1 LEU A 253     -11.831  53.819 -22.254  1.00  0.00           C
ATOM   1581  CD2 LEU A 253      -9.664  54.758 -21.366  1.00  0.00           C
ATOM   1582  HN  LEU A 253     -12.439  55.361 -18.518  1.00  0.00           H
ATOM   1583  HA  LEU A 253     -10.495  57.052 -19.927  1.00  0.00           H
ATOM   1584  HB1 LEU A 253     -11.814  56.381 -22.015  1.00  0.00           H
ATOM   1585  HB2 LEU A 253     -13.057  55.714 -21.071  1.00  0.00           H
ATOM   1586  HG  LEU A 253     -11.234  53.936 -20.214  1.00  0.00           H
ATOM   1587 1HD1 LEU A 253     -11.279  52.859 -22.341  1.00  0.00           H
ATOM   1588 2HD1 LEU A 253     -11.826  54.432 -23.181  1.00  0.00           H
ATOM   1589 3HD1 LEU A 253     -12.850  53.574 -21.886  1.00  0.00           H
ATOM   1590 1HD2 LEU A 253      -9.373  53.765 -21.771  1.00  0.00           H
ATOM   1591 2HD2 LEU A 253      -9.011  54.921 -20.482  1.00  0.00           H
ATOM   1592 3HD2 LEU A 253      -9.587  55.540 -22.151  1.00  0.00           H
ATOM   1593  N   LEU A 254     -13.650  58.172 -19.492  1.00  0.00           N
ATOM   1594  CA  LEU A 254     -14.493  59.325 -19.758  1.00  0.00           C
ATOM   1595  C   LEU A 254     -14.028  60.561 -18.926  1.00  0.00           C
ATOM   1596  O   LEU A 254     -13.750  61.644 -19.443  1.00  0.00           O
ATOM   1597  CB  LEU A 254     -15.943  58.978 -19.481  1.00  0.00           C
ATOM   1598  CG  LEU A 254     -16.884  59.975 -20.219  1.00  0.00           C
ATOM   1599  CD1 LEU A 254     -17.254  59.495 -21.621  1.00  0.00           C
ATOM   1600  CD2 LEU A 254     -18.104  60.427 -19.406  1.00  0.00           C
ATOM   1601  HN  LEU A 254     -14.067  57.365 -19.082  1.00  0.00           H
ATOM   1602  HA  LEU A 254     -14.311  59.538 -20.801  1.00  0.00           H
ATOM   1603  HB1 LEU A 254     -16.205  59.048 -18.404  1.00  0.00           H
ATOM   1604  HB2 LEU A 254     -16.066  57.891 -19.677  1.00  0.00           H
ATOM   1605  HG  LEU A 254     -16.272  60.895 -20.332  1.00  0.00           H
ATOM   1606 1HD1 LEU A 254     -16.320  59.433 -22.220  1.00  0.00           H
ATOM   1607 2HD1 LEU A 254     -17.641  58.456 -21.691  1.00  0.00           H
ATOM   1608 3HD1 LEU A 254     -17.872  60.233 -22.176  1.00  0.00           H
ATOM   1609 1HD2 LEU A 254     -18.616  59.506 -19.055  1.00  0.00           H
ATOM   1610 2HD2 LEU A 254     -18.745  61.100 -20.016  1.00  0.00           H
ATOM   1611 3HD2 LEU A 254     -17.692  61.085 -18.612  1.00  0.00           H
ATOM   1612  N   GLY A 255     -13.799  60.344 -17.621  1.00  0.00           N
ATOM   1613  CA  GLY A 255     -13.193  61.304 -16.709  1.00  0.00           C
ATOM   1614  C   GLY A 255     -14.214  62.209 -16.048  1.00  0.00           C
ATOM   1615  O   GLY A 255     -15.387  62.264 -16.447  1.00  0.00           O
ATOM   1616  HN  GLY A 255     -14.041  59.450 -17.249  1.00  0.00           H
ATOM   1617  HA1 GLY A 255     -12.536  61.882 -17.343  1.00  0.00           H
ATOM   1618  HA2 GLY A 255     -12.608  60.805 -15.949  1.00  0.00           H
ATOM   1619  N   ASP A 256     -13.748  62.887 -15.000  1.00  0.00           N
ATOM   1620  CA  ASP A 256     -14.648  63.710 -14.130  1.00  0.00           C
ATOM   1621  C   ASP A 256     -15.381  64.993 -14.705  1.00  0.00           C
ATOM   1622  O   ASP A 256     -16.445  65.349 -14.297  1.00  0.00           O
ATOM   1623  CB  ASP A 256     -13.881  64.091 -12.856  1.00  0.00           C
ATOM   1624  CG  ASP A 256     -12.545  64.798 -13.013  1.00  0.00           C
ATOM   1625  OD1 ASP A 256     -12.390  65.863 -12.357  1.00  0.00           O
ATOM   1626  OD2 ASP A 256     -11.714  64.296 -13.790  1.00  0.00           O
ATOM   1627  HN  ASP A 256     -12.788  62.767 -14.756  1.00  0.00           H
ATOM   1628  HA  ASP A 256     -15.454  63.098 -13.751  1.00  0.00           H
ATOM   1629  HB1 ASP A 256     -13.631  63.046 -12.572  1.00  0.00           H
ATOM   1630  HB2 ASP A 256     -14.604  64.503 -12.122  1.00  0.00           H
ATOM   1631  N   SER A 257     -14.698  65.711 -15.622  1.00  0.00           N
ATOM   1632  CA  SER A 257     -15.187  66.891 -16.256  1.00  0.00           C
ATOM   1633  C   SER A 257     -16.393  66.758 -17.110  1.00  0.00           C
ATOM   1634  O   SER A 257     -17.337  67.533 -17.004  1.00  0.00           O
ATOM   1635  CB  SER A 257     -13.983  67.568 -17.054  1.00  0.00           C
ATOM   1636  OG  SER A 257     -14.301  68.711 -17.875  1.00  0.00           O
ATOM   1637  HN  SER A 257     -13.880  65.242 -15.943  1.00  0.00           H
ATOM   1638  HA  SER A 257     -15.327  67.591 -15.444  1.00  0.00           H
ATOM   1639  HB1 SER A 257     -13.516  66.826 -17.737  1.00  0.00           H
ATOM   1640  HB2 SER A 257     -13.229  67.865 -16.294  1.00  0.00           H
ATOM   1641  HG1 SER A 257     -14.959  69.219 -17.395  1.00  0.00           H
ATOM   1642  N   THR A 258     -16.392  65.738 -18.011  1.00  0.00           N
ATOM   1643  CA  THR A 258     -17.543  65.441 -18.953  1.00  0.00           C
ATOM   1644  C   THR A 258     -18.783  65.066 -18.225  1.00  0.00           C
ATOM   1645  O   THR A 258     -19.825  65.548 -18.573  1.00  0.00           O
ATOM   1646  CB  THR A 258     -17.111  64.244 -19.910  1.00  0.00           C
ATOM   1647  CG2 THR A 258     -18.168  64.161 -21.023  1.00  0.00           C
ATOM   1648  OG1 THR A 258     -15.793  64.580 -20.481  1.00  0.00           O
ATOM   1649  HN  THR A 258     -15.547  65.211 -18.051  1.00  0.00           H
ATOM   1650  HA  THR A 258     -17.767  66.319 -19.542  1.00  0.00           H
ATOM   1651  HB  THR A 258     -17.051  63.362 -19.237  1.00  0.00           H
ATOM   1652  HG1 THR A 258     -15.175  64.216 -19.844  1.00  0.00           H
ATOM   1653 1HG2 THR A 258     -18.266  65.184 -21.443  1.00  0.00           H
ATOM   1654 2HG2 THR A 258     -19.200  63.951 -20.669  1.00  0.00           H
ATOM   1655 3HG2 THR A 258     -18.110  63.408 -21.839  1.00  0.00           H
ATOM   1656  N   ALA A 259     -18.683  64.198 -17.158  1.00  0.00           N
ATOM   1657  CA  ALA A 259     -19.757  63.969 -16.250  1.00  0.00           C
ATOM   1658  C   ALA A 259     -20.105  65.109 -15.402  1.00  0.00           C
ATOM   1659  O   ALA A 259     -21.298  65.319 -15.101  1.00  0.00           O
ATOM   1660  CB  ALA A 259     -19.339  62.706 -15.428  1.00  0.00           C
ATOM   1661  HN  ALA A 259     -17.767  63.895 -16.906  1.00  0.00           H
ATOM   1662  HA  ALA A 259     -20.642  63.801 -16.845  1.00  0.00           H
ATOM   1663  HB1 ALA A 259     -20.294  62.188 -15.196  1.00  0.00           H
ATOM   1664  HB2 ALA A 259     -18.765  62.967 -14.513  1.00  0.00           H
ATOM   1665  HB3 ALA A 259     -18.741  61.946 -15.975  1.00  0.00           H
ATOM   1666  N   CYS A 260     -19.246  66.004 -14.944  1.00  0.00           N
ATOM   1667  CA  CYS A 260     -19.589  67.215 -14.185  1.00  0.00           C
ATOM   1668  C   CYS A 260     -20.295  68.280 -14.978  1.00  0.00           C
ATOM   1669  O   CYS A 260     -21.310  68.825 -14.634  1.00  0.00           O
ATOM   1670  CB  CYS A 260     -18.280  67.831 -13.635  1.00  0.00           C
ATOM   1671  SG  CYS A 260     -18.489  69.438 -12.700  1.00  0.00           S
ATOM   1672  HN  CYS A 260     -18.309  65.831 -15.237  1.00  0.00           H
ATOM   1673  HA  CYS A 260     -20.139  67.012 -13.278  1.00  0.00           H
ATOM   1674  HB1 CYS A 260     -17.470  68.119 -14.338  1.00  0.00           H
ATOM   1675  HB2 CYS A 260     -17.837  67.105 -12.921  1.00  0.00           H
ATOM   1676  N   ASN A 261     -19.875  68.460 -16.257  1.00  0.00           N
ATOM   1677  CA  ASN A 261     -20.523  69.365 -17.270  1.00  0.00           C
ATOM   1678  C   ASN A 261     -21.924  68.837 -17.556  1.00  0.00           C
ATOM   1679  O   ASN A 261     -22.889  69.587 -17.537  1.00  0.00           O
ATOM   1680  CB  ASN A 261     -19.845  69.447 -18.653  1.00  0.00           C
ATOM   1681  CG  ASN A 261     -18.438  69.936 -18.641  1.00  0.00           C
ATOM   1682  ND2 ASN A 261     -17.542  69.427 -19.524  1.00  0.00           N
ATOM   1683  OD1 ASN A 261     -18.130  70.900 -17.919  1.00  0.00           O
ATOM   1684  HN  ASN A 261     -18.989  68.132 -16.576  1.00  0.00           H
ATOM   1685  HA  ASN A 261     -20.653  70.320 -16.783  1.00  0.00           H
ATOM   1686  HB1 ASN A 261     -20.312  70.143 -19.383  1.00  0.00           H
ATOM   1687  HB2 ASN A 261     -19.819  68.473 -19.188  1.00  0.00           H
ATOM   1688 1HD2 ASN A 261     -17.882  68.786 -20.211  1.00  0.00           H
ATOM   1689 2HD2 ASN A 261     -16.609  69.745 -19.695  1.00  0.00           H
ATOM   1690  N   LYS A 262     -22.062  67.494 -17.806  1.00  0.00           N
ATOM   1691  CA  LYS A 262     -23.340  66.827 -18.028  1.00  0.00           C
ATOM   1692  C   LYS A 262     -24.237  66.805 -16.839  1.00  0.00           C
ATOM   1693  O   LYS A 262     -25.478  66.726 -16.908  1.00  0.00           O
ATOM   1694  CB  LYS A 262     -23.196  65.445 -18.687  1.00  0.00           C
ATOM   1695  CG  LYS A 262     -22.553  65.517 -20.065  1.00  0.00           C
ATOM   1696  CD  LYS A 262     -23.529  66.087 -21.123  1.00  0.00           C
ATOM   1697  CE  LYS A 262     -22.925  66.169 -22.563  1.00  0.00           C
ATOM   1698  NZ  LYS A 262     -23.842  66.908 -23.515  1.00  0.00           N
ATOM   1699  HN  LYS A 262     -21.207  66.982 -17.787  1.00  0.00           H
ATOM   1700  HA  LYS A 262     -23.868  67.414 -18.765  1.00  0.00           H
ATOM   1701  HB1 LYS A 262     -24.150  64.877 -18.642  1.00  0.00           H
ATOM   1702  HB2 LYS A 262     -22.421  64.965 -18.052  1.00  0.00           H
ATOM   1703  HG1 LYS A 262     -22.120  64.524 -20.311  1.00  0.00           H
ATOM   1704  HG2 LYS A 262     -21.626  66.128 -20.004  1.00  0.00           H
ATOM   1705  HD1 LYS A 262     -23.733  67.110 -20.737  1.00  0.00           H
ATOM   1706  HD2 LYS A 262     -24.468  65.494 -21.159  1.00  0.00           H
ATOM   1707  HE1 LYS A 262     -22.760  65.168 -23.015  1.00  0.00           H
ATOM   1708  HE2 LYS A 262     -21.957  66.714 -22.521  1.00  0.00           H
ATOM   1709  HZ1 LYS A 262     -24.661  66.350 -23.831  1.00  0.00           H
ATOM   1710  HZ2 LYS A 262     -23.426  67.350 -24.358  1.00  0.00           H
ATOM   1711  HZ3 LYS A 262     -24.198  67.737 -22.998  1.00  0.00           H
ATOM   1712  N   ALA A 263     -23.629  66.920 -15.634  1.00  0.00           N
ATOM   1713  CA  ALA A 263     -24.388  67.106 -14.422  1.00  0.00           C
ATOM   1714  C   ALA A 263     -24.772  68.575 -14.046  1.00  0.00           C
ATOM   1715  O   ALA A 263     -25.273  68.870 -12.980  1.00  0.00           O
ATOM   1716  CB  ALA A 263     -23.574  66.455 -13.270  1.00  0.00           C
ATOM   1717  HN  ALA A 263     -22.657  67.044 -15.454  1.00  0.00           H
ATOM   1718  HA  ALA A 263     -25.263  66.486 -14.544  1.00  0.00           H
ATOM   1719  HB1 ALA A 263     -22.572  66.876 -13.043  1.00  0.00           H
ATOM   1720  HB2 ALA A 263     -23.497  65.359 -13.440  1.00  0.00           H
ATOM   1721  HB3 ALA A 263     -24.169  66.570 -12.339  1.00  0.00           H
ATOM   1722  N   ASP A 264     -24.528  69.504 -14.928  1.00  0.00           N
ATOM   1723  CA  ASP A 264     -24.843  70.946 -14.762  1.00  0.00           C
ATOM   1724  C   ASP A 264     -23.743  71.642 -13.875  1.00  0.00           C
ATOM   1725  O   ASP A 264     -24.020  72.747 -13.406  1.00  0.00           O
ATOM   1726  CB  ASP A 264     -26.373  71.199 -14.357  1.00  0.00           C
ATOM   1727  CG  ASP A 264     -27.247  70.580 -15.449  1.00  0.00           C
ATOM   1728  OD1 ASP A 264     -26.807  70.380 -16.634  1.00  0.00           O
ATOM   1729  OD2 ASP A 264     -28.462  70.481 -15.158  1.00  0.00           O
ATOM   1730  HN  ASP A 264     -24.049  69.288 -15.775  1.00  0.00           H
ATOM   1731  HA  ASP A 264     -24.705  71.375 -15.743  1.00  0.00           H
ATOM   1732  HB1 ASP A 264     -26.615  72.269 -14.182  1.00  0.00           H
ATOM   1733  HB2 ASP A 264     -26.562  70.729 -13.368  1.00  0.00           H
ATOM   1734  N   GLU A 265     -22.615  71.056 -13.701  1.00  0.00           N
ATOM   1735  CA  GLU A 265     -21.474  71.609 -12.919  1.00  0.00           C
ATOM   1736  C   GLU A 265     -21.495  71.496 -11.370  1.00  0.00           C
ATOM   1737  O   GLU A 265     -20.946  72.318 -10.618  1.00  0.00           O
ATOM   1738  CB  GLU A 265     -20.789  72.956 -13.539  1.00  0.00           C
ATOM   1739  CG  GLU A 265     -20.253  72.693 -15.036  1.00  0.00           C
ATOM   1740  CD  GLU A 265     -19.570  73.885 -15.637  1.00  0.00           C
ATOM   1741  OE1 GLU A 265     -20.208  74.911 -15.937  1.00  0.00           O
ATOM   1742  OE2 GLU A 265     -18.302  73.868 -15.742  1.00  0.00           O
ATOM   1743  HN  GLU A 265     -22.381  70.216 -14.185  1.00  0.00           H
ATOM   1744  HA  GLU A 265     -20.678  70.894 -13.062  1.00  0.00           H
ATOM   1745  HB1 GLU A 265     -19.983  73.327 -12.871  1.00  0.00           H
ATOM   1746  HB2 GLU A 265     -21.637  73.671 -13.584  1.00  0.00           H
ATOM   1747  HG1 GLU A 265     -21.137  72.362 -15.621  1.00  0.00           H
ATOM   1748  HG2 GLU A 265     -19.647  71.768 -15.142  1.00  0.00           H
ATOM   1749  N   LYS A 266     -22.172  70.434 -10.923  1.00  0.00           N
ATOM   1750  CA  LYS A 266     -22.321  70.099  -9.527  1.00  0.00           C
ATOM   1751  C   LYS A 266     -22.231  68.596  -9.171  1.00  0.00           C
ATOM   1752  O   LYS A 266     -22.439  67.697  -9.999  1.00  0.00           O
ATOM   1753  CB  LYS A 266     -23.673  70.621  -8.959  1.00  0.00           C
ATOM   1754  CG  LYS A 266     -24.934  70.284  -9.741  1.00  0.00           C
ATOM   1755  CD  LYS A 266     -25.568  68.968  -9.315  1.00  0.00           C
ATOM   1756  CE  LYS A 266     -26.985  68.684  -9.849  1.00  0.00           C
ATOM   1757  NZ  LYS A 266     -27.010  68.101 -11.113  1.00  0.00           N
ATOM   1758  HN  LYS A 266     -22.580  69.832 -11.605  1.00  0.00           H
ATOM   1759  HA  LYS A 266     -21.492  70.556  -9.007  1.00  0.00           H
ATOM   1760  HB1 LYS A 266     -23.589  71.729  -8.955  1.00  0.00           H
ATOM   1761  HB2 LYS A 266     -23.851  70.500  -7.869  1.00  0.00           H
ATOM   1762  HG1 LYS A 266     -24.949  70.377 -10.848  1.00  0.00           H
ATOM   1763  HG2 LYS A 266     -25.655  71.058  -9.399  1.00  0.00           H
ATOM   1764  HD1 LYS A 266     -25.777  68.881  -8.228  1.00  0.00           H
ATOM   1765  HD2 LYS A 266     -24.830  68.196  -9.621  1.00  0.00           H
ATOM   1766  HE1 LYS A 266     -27.657  69.570  -9.864  1.00  0.00           H
ATOM   1767  HE2 LYS A 266     -27.426  67.878  -9.225  1.00  0.00           H
ATOM   1768  HZ1 LYS A 266     -27.887  68.194 -11.663  1.00  0.00           H
ATOM   1769  HZ2 LYS A 266     -26.740  67.097 -11.091  1.00  0.00           H
ATOM   1770  HZ3 LYS A 266     -26.229  68.537 -11.645  1.00  0.00           H
ATOM   1771  N   LEU A 267     -21.921  68.455  -7.842  1.00  0.00           N
ATOM   1772  CA  LEU A 267     -22.134  67.182  -7.128  1.00  0.00           C
ATOM   1773  C   LEU A 267     -23.617  66.725  -7.053  1.00  0.00           C
ATOM   1774  O   LEU A 267     -24.479  67.448  -6.552  1.00  0.00           O
ATOM   1775  CB  LEU A 267     -21.496  67.239  -5.748  1.00  0.00           C
ATOM   1776  CG  LEU A 267     -21.464  65.890  -4.865  1.00  0.00           C
ATOM   1777  CD1 LEU A 267     -20.692  64.729  -5.510  1.00  0.00           C
ATOM   1778  CD2 LEU A 267     -20.771  66.154  -3.557  1.00  0.00           C
ATOM   1779  HN  LEU A 267     -21.690  69.167  -7.182  1.00  0.00           H
ATOM   1780  HA  LEU A 267     -21.686  66.396  -7.719  1.00  0.00           H
ATOM   1781  HB1 LEU A 267     -22.041  67.940  -5.082  1.00  0.00           H
ATOM   1782  HB2 LEU A 267     -20.513  67.705  -5.976  1.00  0.00           H
ATOM   1783  HG  LEU A 267     -22.525  65.593  -4.725  1.00  0.00           H
ATOM   1784 1HD1 LEU A 267     -20.497  63.982  -4.712  1.00  0.00           H
ATOM   1785 2HD1 LEU A 267     -19.682  65.060  -5.835  1.00  0.00           H
ATOM   1786 3HD1 LEU A 267     -21.093  64.276  -6.443  1.00  0.00           H
ATOM   1787 1HD2 LEU A 267     -19.728  66.501  -3.720  1.00  0.00           H
ATOM   1788 2HD2 LEU A 267     -20.725  65.146  -3.089  1.00  0.00           H
ATOM   1789 3HD2 LEU A 267     -21.461  66.843  -3.025  1.00  0.00           H
ATOM   1790  N   GLU A 268     -23.969  65.516  -7.482  1.00  0.00           N
ATOM   1791  CA  GLU A 268     -25.292  64.918  -7.434  1.00  0.00           C
ATOM   1792  C   GLU A 268     -25.678  64.506  -5.966  1.00  0.00           C
ATOM   1793  O   GLU A 268     -24.957  63.726  -5.353  1.00  0.00           O
ATOM   1794  CB  GLU A 268     -25.359  63.678  -8.371  1.00  0.00           C
ATOM   1795  CG  GLU A 268     -25.302  64.132  -9.917  1.00  0.00           C
ATOM   1796  CD  GLU A 268     -26.558  64.767 -10.376  1.00  0.00           C
ATOM   1797  OE1 GLU A 268     -27.703  64.577  -9.985  1.00  0.00           O
ATOM   1798  OE2 GLU A 268     -26.315  65.645 -11.178  1.00  0.00           O
ATOM   1799  HN  GLU A 268     -23.315  64.870  -7.870  1.00  0.00           H
ATOM   1800  HA  GLU A 268     -26.063  65.567  -7.821  1.00  0.00           H
ATOM   1801  HB1 GLU A 268     -26.370  63.265  -8.168  1.00  0.00           H
ATOM   1802  HB2 GLU A 268     -24.489  63.012  -8.189  1.00  0.00           H
ATOM   1803  HG1 GLU A 268     -25.210  63.239 -10.571  1.00  0.00           H
ATOM   1804  HG2 GLU A 268     -24.425  64.743 -10.220  1.00  0.00           H
ATOM   1805  N   LEU A 269     -26.838  64.995  -5.533  1.00  0.00           N
ATOM   1806  CA  LEU A 269     -27.259  64.588  -4.139  1.00  0.00           C
ATOM   1807  C   LEU A 269     -28.481  63.758  -4.316  1.00  0.00           C
ATOM   1808  O   LEU A 269     -28.895  62.949  -3.477  1.00  0.00           O
ATOM   1809  CB  LEU A 269     -27.465  65.804  -3.219  1.00  0.00           C
ATOM   1810  CG  LEU A 269     -26.327  66.777  -3.144  1.00  0.00           C
ATOM   1811  CD1 LEU A 269     -26.631  68.101  -2.318  1.00  0.00           C
ATOM   1812  CD2 LEU A 269     -25.213  66.116  -2.535  1.00  0.00           C
ATOM   1813  HN  LEU A 269     -27.161  65.834  -5.964  1.00  0.00           H
ATOM   1814  HA  LEU A 269     -26.570  63.890  -3.687  1.00  0.00           H
ATOM   1815  HB1 LEU A 269     -27.807  65.477  -2.214  1.00  0.00           H
ATOM   1816  HB2 LEU A 269     -28.321  66.388  -3.619  1.00  0.00           H
ATOM   1817  HG  LEU A 269     -26.109  67.105  -4.183  1.00  0.00           H
ATOM   1818 1HD1 LEU A 269     -25.687  68.466  -1.859  1.00  0.00           H
ATOM   1819 2HD1 LEU A 269     -27.393  67.915  -1.532  1.00  0.00           H
ATOM   1820 3HD1 LEU A 269     -27.014  68.915  -2.969  1.00  0.00           H
ATOM   1821 1HD2 LEU A 269     -24.417  66.829  -2.235  1.00  0.00           H
ATOM   1822 2HD2 LEU A 269     -24.801  65.335  -3.210  1.00  0.00           H
ATOM   1823 3HD2 LEU A 269     -25.568  65.572  -1.633  1.00  0.00           H
ATOM   1824  N   GLY A 270     -29.153  63.937  -5.464  1.00  0.00           N
ATOM   1825  CA  GLY A 270     -30.366  63.237  -5.875  1.00  0.00           C
ATOM   1826  C   GLY A 270     -31.444  64.204  -6.119  1.00  0.00           C
ATOM   1827  O   GLY A 270     -32.587  63.783  -6.480  1.00  0.00           O
ATOM   1828  HN  GLY A 270     -28.733  64.633  -6.040  1.00  0.00           H
ATOM   1829  HA1 GLY A 270     -30.776  62.554  -5.144  1.00  0.00           H
ATOM   1830  HA2 GLY A 270     -30.121  62.702  -6.780  1.00  0.00           H
ATOM   1831  N   ASP A 271     -31.253  65.536  -5.899  1.00  0.00           N
ATOM   1832  CA  ASP A 271     -32.221  66.577  -6.183  1.00  0.00           C
ATOM   1833  C   ASP A 271     -32.818  66.646  -7.558  1.00  0.00           C
ATOM   1834  O   ASP A 271     -32.333  66.144  -8.636  1.00  0.00           O
ATOM   1835  CB  ASP A 271     -31.549  67.952  -5.713  1.00  0.00           C
ATOM   1836  CG  ASP A 271     -30.909  67.901  -4.349  1.00  0.00           C
ATOM   1837  OD1 ASP A 271     -29.979  68.699  -4.119  1.00  0.00           O
ATOM   1838  OD2 ASP A 271     -31.439  67.178  -3.473  1.00  0.00           O
ATOM   1839  HN  ASP A 271     -30.360  65.796  -5.542  1.00  0.00           H
ATOM   1840  HA  ASP A 271     -33.069  66.347  -5.554  1.00  0.00           H
ATOM   1841  HB1 ASP A 271     -32.245  68.790  -5.928  1.00  0.00           H
ATOM   1842  HB2 ASP A 271     -30.661  68.178  -6.339  1.00  0.00           H
ATOM   1843  N   THR A 272     -34.164  67.111  -7.664  1.00  0.00           N
ATOM   1844  CA  THR A 272     -34.992  67.123  -8.959  1.00  0.00           C
ATOM   1845  C   THR A 272     -34.461  68.174  -9.987  1.00  0.00           C
ATOM   1846  O   THR A 272     -33.980  69.274  -9.605  1.00  0.00           O
ATOM   1847  CB  THR A 272     -36.529  67.343  -8.813  1.00  0.00           C
ATOM   1848  CG2 THR A 272     -36.936  68.799  -8.474  1.00  0.00           C
ATOM   1849  OG1 THR A 272     -37.254  66.984  -9.946  1.00  0.00           O
ATOM   1850  HN  THR A 272     -34.582  67.346  -6.789  1.00  0.00           H
ATOM   1851  HA  THR A 272     -34.895  66.115  -9.336  1.00  0.00           H
ATOM   1852  HB  THR A 272     -36.931  66.699  -8.002  1.00  0.00           H
ATOM   1853  HG1 THR A 272     -37.088  66.038  -9.973  1.00  0.00           H
ATOM   1854 1HG2 THR A 272     -36.796  69.454  -9.361  1.00  0.00           H
ATOM   1855 2HG2 THR A 272     -36.215  69.153  -7.706  1.00  0.00           H
ATOM   1856 3HG2 THR A 272     -37.951  68.978  -8.060  1.00  0.00           H
ATOM   1857  N   VAL A 273     -34.588  67.909 -11.316  1.00  0.00           N
ATOM   1858  CA  VAL A 273     -34.297  68.964 -12.340  1.00  0.00           C
ATOM   1859  C   VAL A 273     -35.642  69.401 -12.864  1.00  0.00           C
ATOM   1860  O   VAL A 273     -36.388  68.667 -13.444  1.00  0.00           O
ATOM   1861  CB  VAL A 273     -33.386  68.361 -13.450  1.00  0.00           C
ATOM   1862  CG1 VAL A 273     -33.008  69.443 -14.478  1.00  0.00           C
ATOM   1863  CG2 VAL A 273     -32.171  67.803 -12.720  1.00  0.00           C
ATOM   1864  HN  VAL A 273     -35.028  67.050 -11.567  1.00  0.00           H
ATOM   1865  HA  VAL A 273     -33.798  69.740 -11.779  1.00  0.00           H
ATOM   1866  HB  VAL A 273     -33.867  67.553 -14.041  1.00  0.00           H
ATOM   1867 1HG1 VAL A 273     -33.902  69.704 -15.085  1.00  0.00           H
ATOM   1868 2HG1 VAL A 273     -32.328  69.069 -15.273  1.00  0.00           H
ATOM   1869 3HG1 VAL A 273     -32.529  70.284 -13.932  1.00  0.00           H
ATOM   1870 1HG2 VAL A 273     -31.352  67.714 -13.465  1.00  0.00           H
ATOM   1871 2HG2 VAL A 273     -32.339  66.791 -12.294  1.00  0.00           H
ATOM   1872 3HG2 VAL A 273     -31.753  68.472 -11.937  1.00  0.00           H
ATOM   1873  N   VAL A 274     -35.948  70.667 -12.723  1.00  0.00           N
ATOM   1874  CA  VAL A 274     -37.201  71.314 -13.237  1.00  0.00           C
ATOM   1875  C   VAL A 274     -37.112  71.230 -14.792  1.00  0.00           C
ATOM   1876  O   VAL A 274     -36.247  71.863 -15.361  1.00  0.00           O
ATOM   1877  CB  VAL A 274     -37.312  72.756 -12.734  1.00  0.00           C
ATOM   1878  CG1 VAL A 274     -38.665  73.351 -13.077  1.00  0.00           C
ATOM   1879  CG2 VAL A 274     -37.125  72.820 -11.189  1.00  0.00           C
ATOM   1880  HN  VAL A 274     -35.377  71.312 -12.221  1.00  0.00           H
ATOM   1881  HA  VAL A 274     -38.048  70.719 -12.932  1.00  0.00           H
ATOM   1882  HB  VAL A 274     -36.597  73.471 -13.195  1.00  0.00           H
ATOM   1883 1HG1 VAL A 274     -38.773  74.362 -12.629  1.00  0.00           H
ATOM   1884 2HG1 VAL A 274     -39.523  72.745 -12.713  1.00  0.00           H
ATOM   1885 3HG1 VAL A 274     -38.862  73.523 -14.157  1.00  0.00           H
ATOM   1886 1HG2 VAL A 274     -37.804  72.036 -10.790  1.00  0.00           H
ATOM   1887 2HG2 VAL A 274     -37.359  73.756 -10.638  1.00  0.00           H
ATOM   1888 3HG2 VAL A 274     -36.067  72.606 -10.925  1.00  0.00           H
ATOM   1889  N   LEU A 275     -38.087  70.437 -15.396  1.00  0.00           N
ATOM   1890  CA  LEU A 275     -38.282  70.132 -16.832  1.00  0.00           C
ATOM   1891  C   LEU A 275     -37.268  69.069 -17.219  1.00  0.00           C
ATOM   1892  O   LEU A 275     -36.855  68.971 -18.356  1.00  0.00           O
ATOM   1893  CB  LEU A 275     -38.227  71.363 -17.815  1.00  0.00           C
ATOM   1894  CG  LEU A 275     -39.015  72.539 -17.375  1.00  0.00           C
ATOM   1895  CD1 LEU A 275     -38.805  73.752 -18.327  1.00  0.00           C
ATOM   1896  CD2 LEU A 275     -40.551  72.252 -17.376  1.00  0.00           C
ATOM   1897  HN  LEU A 275     -38.775  70.070 -14.774  1.00  0.00           H
ATOM   1898  HA  LEU A 275     -39.219  69.597 -16.777  1.00  0.00           H
ATOM   1899  HB1 LEU A 275     -38.431  70.847 -18.778  1.00  0.00           H
ATOM   1900  HB2 LEU A 275     -37.186  71.752 -17.810  1.00  0.00           H
ATOM   1901  HG  LEU A 275     -38.771  72.699 -16.303  1.00  0.00           H
ATOM   1902 1HD1 LEU A 275     -39.475  74.601 -18.071  1.00  0.00           H
ATOM   1903 2HD1 LEU A 275     -38.891  73.480 -19.400  1.00  0.00           H
ATOM   1904 3HD1 LEU A 275     -37.779  74.132 -18.137  1.00  0.00           H
ATOM   1905 1HD2 LEU A 275     -40.929  72.180 -18.418  1.00  0.00           H
ATOM   1906 2HD2 LEU A 275     -41.083  73.003 -16.753  1.00  0.00           H
ATOM   1907 3HD2 LEU A 275     -40.757  71.326 -16.798  1.00  0.00           H
ATOM   1908  N   GLY A 276     -36.780  68.320 -16.290  1.00  0.00           N
ATOM   1909  CA  GLY A 276     -35.978  67.092 -16.432  1.00  0.00           C
ATOM   1910  C   GLY A 276     -34.688  67.245 -17.202  1.00  0.00           C
ATOM   1911  O   GLY A 276     -34.232  68.336 -17.548  1.00  0.00           O
ATOM   1912  HN  GLY A 276     -37.062  68.549 -15.362  1.00  0.00           H
ATOM   1913  HA1 GLY A 276     -36.629  66.371 -16.903  1.00  0.00           H
ATOM   1914  HA2 GLY A 276     -35.685  66.777 -15.442  1.00  0.00           H
ATOM   1915  N   SER A 277     -33.987  66.143 -17.478  1.00  0.00           N
ATOM   1916  CA  SER A 277     -32.838  66.133 -18.366  1.00  0.00           C
ATOM   1917  C   SER A 277     -32.591  64.726 -18.796  1.00  0.00           C
ATOM   1918  O   SER A 277     -32.999  63.776 -18.145  1.00  0.00           O
ATOM   1919  CB  SER A 277     -31.482  66.673 -17.686  1.00  0.00           C
ATOM   1920  OG  SER A 277     -30.423  66.795 -18.613  1.00  0.00           O
ATOM   1921  HN  SER A 277     -34.240  65.240 -17.137  1.00  0.00           H
ATOM   1922  HA  SER A 277     -33.055  66.678 -19.274  1.00  0.00           H
ATOM   1923  HB1 SER A 277     -31.122  66.064 -16.829  1.00  0.00           H
ATOM   1924  HB2 SER A 277     -31.702  67.731 -17.429  1.00  0.00           H
ATOM   1925  HG1 SER A 277     -29.700  67.135 -18.082  1.00  0.00           H
ATOM   1926  N   GLN A 278     -31.941  64.548 -19.941  1.00  0.00           N
ATOM   1927  CA  GLN A 278     -31.689  63.207 -20.446  1.00  0.00           C
ATOM   1928  C   GLN A 278     -30.346  62.633 -19.988  1.00  0.00           C
ATOM   1929  O   GLN A 278     -30.139  61.441 -20.237  1.00  0.00           O
ATOM   1930  CB  GLN A 278     -31.708  63.295 -21.996  1.00  0.00           C
ATOM   1931  CG  GLN A 278     -31.535  62.036 -22.854  1.00  0.00           C
ATOM   1932  CD  GLN A 278     -32.300  60.739 -22.608  1.00  0.00           C
ATOM   1933  NE2 GLN A 278     -31.990  59.614 -23.292  1.00  0.00           N
ATOM   1934  OE1 GLN A 278     -33.177  60.723 -21.717  1.00  0.00           O
ATOM   1935  HN  GLN A 278     -31.410  65.295 -20.333  1.00  0.00           H
ATOM   1936  HA  GLN A 278     -32.525  62.582 -20.170  1.00  0.00           H
ATOM   1937  HB1 GLN A 278     -30.880  63.949 -22.344  1.00  0.00           H
ATOM   1938  HB2 GLN A 278     -32.674  63.797 -22.219  1.00  0.00           H
ATOM   1939  HG1 GLN A 278     -30.462  61.788 -22.714  1.00  0.00           H
ATOM   1940  HG2 GLN A 278     -31.710  62.319 -23.914  1.00  0.00           H
ATOM   1941 1HE2 GLN A 278     -32.701  58.913 -23.329  1.00  0.00           H
ATOM   1942 2HE2 GLN A 278     -31.222  59.676 -23.931  1.00  0.00           H
ATOM   1943  N   ASN A 279     -29.489  63.418 -19.287  1.00  0.00           N
ATOM   1944  CA  ASN A 279     -28.422  62.760 -18.560  1.00  0.00           C
ATOM   1945  C   ASN A 279     -28.927  61.862 -17.420  1.00  0.00           C
ATOM   1946  O   ASN A 279     -29.474  62.341 -16.489  1.00  0.00           O
ATOM   1947  CB  ASN A 279     -27.426  63.822 -17.945  1.00  0.00           C
ATOM   1948  CG  ASN A 279     -26.306  63.188 -17.145  1.00  0.00           C
ATOM   1949  ND2 ASN A 279     -25.552  63.962 -16.381  1.00  0.00           N
ATOM   1950  OD1 ASN A 279     -26.108  61.948 -17.117  1.00  0.00           O
ATOM   1951  HN  ASN A 279     -29.460  64.415 -19.257  1.00  0.00           H
ATOM   1952  HA  ASN A 279     -27.942  62.111 -19.277  1.00  0.00           H
ATOM   1953  HB1 ASN A 279     -27.945  64.571 -17.308  1.00  0.00           H
ATOM   1954  HB2 ASN A 279     -27.124  64.303 -18.900  1.00  0.00           H
ATOM   1955 1HD2 ASN A 279     -24.785  63.599 -15.852  1.00  0.00           H
ATOM   1956 2HD2 ASN A 279     -25.650  64.955 -16.420  1.00  0.00           H
ATOM   1957  N   LYS A 280     -28.610  60.563 -17.478  1.00  0.00           N
ATOM   1958  CA  LYS A 280     -28.927  59.543 -16.442  1.00  0.00           C
ATOM   1959  C   LYS A 280     -27.684  58.729 -16.029  1.00  0.00           C
ATOM   1960  O   LYS A 280     -27.741  57.832 -15.207  1.00  0.00           O
ATOM   1961  CB  LYS A 280     -30.178  58.740 -16.909  1.00  0.00           C
ATOM   1962  CG  LYS A 280     -31.520  59.561 -16.681  1.00  0.00           C
ATOM   1963  CD  LYS A 280     -31.902  59.682 -15.190  1.00  0.00           C
ATOM   1964  CE  LYS A 280     -33.373  60.095 -14.972  1.00  0.00           C
ATOM   1965  NZ  LYS A 280     -33.610  60.455 -13.604  1.00  0.00           N
ATOM   1966  HN  LYS A 280     -28.032  60.272 -18.238  1.00  0.00           H
ATOM   1967  HA  LYS A 280     -29.345  60.010 -15.563  1.00  0.00           H
ATOM   1968  HB1 LYS A 280     -30.222  57.877 -16.211  1.00  0.00           H
ATOM   1969  HB2 LYS A 280     -30.098  58.553 -18.001  1.00  0.00           H
ATOM   1970  HG1 LYS A 280     -32.270  58.995 -17.272  1.00  0.00           H
ATOM   1971  HG2 LYS A 280     -31.444  60.544 -17.193  1.00  0.00           H
ATOM   1972  HD1 LYS A 280     -31.156  60.385 -14.760  1.00  0.00           H
ATOM   1973  HD2 LYS A 280     -31.819  58.664 -14.757  1.00  0.00           H
ATOM   1974  HE1 LYS A 280     -34.027  59.230 -15.214  1.00  0.00           H
ATOM   1975  HE2 LYS A 280     -33.775  60.877 -15.651  1.00  0.00           H
ATOM   1976  HZ1 LYS A 280     -32.825  60.953 -13.139  1.00  0.00           H
ATOM   1977  HZ2 LYS A 280     -33.664  59.597 -13.020  1.00  0.00           H
ATOM   1978  HZ3 LYS A 280     -34.495  60.941 -13.351  1.00  0.00           H
ATOM   1979  N   ALA A 281     -26.477  59.159 -16.526  1.00  0.00           N
ATOM   1980  CA  ALA A 281     -25.207  58.501 -16.366  1.00  0.00           C
ATOM   1981  C   ALA A 281     -24.912  58.022 -14.995  1.00  0.00           C
ATOM   1982  O   ALA A 281     -24.479  56.889 -14.786  1.00  0.00           O
ATOM   1983  CB  ALA A 281     -24.140  59.696 -16.584  1.00  0.00           C
ATOM   1984  HN  ALA A 281     -26.494  59.901 -17.192  1.00  0.00           H
ATOM   1985  HA  ALA A 281     -25.163  57.712 -17.103  1.00  0.00           H
ATOM   1986  HB1 ALA A 281     -23.163  59.265 -16.276  1.00  0.00           H
ATOM   1987  HB2 ALA A 281     -24.433  60.579 -15.976  1.00  0.00           H
ATOM   1988  HB3 ALA A 281     -24.039  59.846 -17.680  1.00  0.00           H
ATOM   1989  N   CYS A 282     -25.050  58.891 -14.081  1.00  0.00           N
ATOM   1990  CA  CYS A 282     -24.795  58.704 -12.684  1.00  0.00           C
ATOM   1991  C   CYS A 282     -25.755  57.759 -12.085  1.00  0.00           C
ATOM   1992  O   CYS A 282     -25.417  56.844 -11.296  1.00  0.00           O
ATOM   1993  CB  CYS A 282     -24.838  60.062 -11.868  1.00  0.00           C
ATOM   1994  SG  CYS A 282     -24.084  60.137 -10.152  1.00  0.00           S
ATOM   1995  HN  CYS A 282     -25.402  59.820 -14.179  1.00  0.00           H
ATOM   1996  HA  CYS A 282     -23.847  58.195 -12.602  1.00  0.00           H
ATOM   1997  HB1 CYS A 282     -25.907  60.345 -11.984  1.00  0.00           H
ATOM   1998  HB2 CYS A 282     -24.286  60.770 -12.523  1.00  0.00           H
ATOM   1999  N   THR A 283     -27.067  57.850 -12.465  1.00  0.00           N
ATOM   2000  CA  THR A 283     -28.157  56.906 -12.201  1.00  0.00           C
ATOM   2001  C   THR A 283     -27.959  55.500 -12.625  1.00  0.00           C
ATOM   2002  O   THR A 283     -28.137  54.588 -11.802  1.00  0.00           O
ATOM   2003  CB  THR A 283     -29.645  57.420 -12.584  1.00  0.00           C
ATOM   2004  CG2 THR A 283     -30.687  56.417 -12.043  1.00  0.00           C
ATOM   2005  OG1 THR A 283     -29.960  58.729 -12.041  1.00  0.00           O
ATOM   2006  HN  THR A 283     -27.283  58.556 -13.135  1.00  0.00           H
ATOM   2007  HA  THR A 283     -28.167  56.838 -11.123  1.00  0.00           H
ATOM   2008  HB  THR A 283     -29.695  57.566 -13.684  1.00  0.00           H
ATOM   2009  HG1 THR A 283     -29.250  59.283 -12.376  1.00  0.00           H
ATOM   2010 1HG2 THR A 283     -30.650  55.382 -12.446  1.00  0.00           H
ATOM   2011 2HG2 THR A 283     -31.702  56.754 -12.343  1.00  0.00           H
ATOM   2012 3HG2 THR A 283     -30.720  56.262 -10.943  1.00  0.00           H
ATOM   2013  N   VAL A 284     -27.582  55.228 -13.917  1.00  0.00           N
ATOM   2014  CA  VAL A 284     -27.242  53.972 -14.461  1.00  0.00           C
ATOM   2015  C   VAL A 284     -26.198  53.312 -13.649  1.00  0.00           C
ATOM   2016  O   VAL A 284     -26.372  52.206 -13.076  1.00  0.00           O
ATOM   2017  CB  VAL A 284     -26.903  54.049 -15.897  1.00  0.00           C
ATOM   2018  CG1 VAL A 284     -26.578  52.628 -16.395  1.00  0.00           C
ATOM   2019  CG2 VAL A 284     -28.070  54.547 -16.725  1.00  0.00           C
ATOM   2020  HN  VAL A 284     -27.429  56.019 -14.505  1.00  0.00           H
ATOM   2021  HA  VAL A 284     -28.147  53.388 -14.369  1.00  0.00           H
ATOM   2022  HB  VAL A 284     -26.083  54.773 -16.092  1.00  0.00           H
ATOM   2023 1HG1 VAL A 284     -27.395  51.902 -16.196  1.00  0.00           H
ATOM   2024 2HG1 VAL A 284     -25.651  52.282 -15.890  1.00  0.00           H
ATOM   2025 3HG1 VAL A 284     -26.273  52.549 -17.460  1.00  0.00           H
ATOM   2026 1HG2 VAL A 284     -28.691  55.307 -16.205  1.00  0.00           H
ATOM   2027 2HG2 VAL A 284     -28.811  53.720 -16.716  1.00  0.00           H
ATOM   2028 3HG2 VAL A 284     -27.800  54.856 -17.758  1.00  0.00           H
ATOM   2029  N   LEU A 285     -25.116  54.055 -13.407  1.00  0.00           N
ATOM   2030  CA  LEU A 285     -23.985  53.678 -12.554  1.00  0.00           C
ATOM   2031  C   LEU A 285     -24.314  53.325 -11.081  1.00  0.00           C
ATOM   2032  O   LEU A 285     -23.990  52.257 -10.584  1.00  0.00           O
ATOM   2033  CB  LEU A 285     -22.978  54.809 -12.616  1.00  0.00           C
ATOM   2034  CG  LEU A 285     -21.595  54.563 -11.910  1.00  0.00           C
ATOM   2035  CD1 LEU A 285     -20.984  53.247 -12.167  1.00  0.00           C
ATOM   2036  CD2 LEU A 285     -20.537  55.612 -12.351  1.00  0.00           C
ATOM   2037  HN  LEU A 285     -25.008  54.992 -13.732  1.00  0.00           H
ATOM   2038  HA  LEU A 285     -23.495  52.798 -12.946  1.00  0.00           H
ATOM   2039  HB1 LEU A 285     -23.463  55.770 -12.339  1.00  0.00           H
ATOM   2040  HB2 LEU A 285     -22.813  55.095 -13.677  1.00  0.00           H
ATOM   2041  HG  LEU A 285     -21.805  54.669 -10.824  1.00  0.00           H
ATOM   2042 1HD1 LEU A 285     -21.528  52.402 -11.694  1.00  0.00           H
ATOM   2043 2HD1 LEU A 285     -19.954  53.229 -11.751  1.00  0.00           H
ATOM   2044 3HD1 LEU A 285     -21.047  53.029 -13.255  1.00  0.00           H
ATOM   2045 1HD2 LEU A 285     -20.379  55.523 -13.447  1.00  0.00           H
ATOM   2046 2HD2 LEU A 285     -19.586  55.350 -11.841  1.00  0.00           H
ATOM   2047 3HD2 LEU A 285     -20.895  56.648 -12.173  1.00  0.00           H
ATOM   2048  N   PHE A 286     -25.127  54.143 -10.416  1.00  0.00           N
ATOM   2049  CA  PHE A 286     -25.573  53.986  -9.072  1.00  0.00           C
ATOM   2050  C   PHE A 286     -26.559  52.856  -8.992  1.00  0.00           C
ATOM   2051  O   PHE A 286     -26.478  52.119  -8.011  1.00  0.00           O
ATOM   2052  CB  PHE A 286     -26.287  55.302  -8.653  1.00  0.00           C
ATOM   2053  CG  PHE A 286     -27.129  55.317  -7.359  1.00  0.00           C
ATOM   2054  CD1 PHE A 286     -26.671  55.683  -6.091  1.00  0.00           C
ATOM   2055  CD2 PHE A 286     -28.459  54.951  -7.444  1.00  0.00           C
ATOM   2056  CE1 PHE A 286     -27.512  55.660  -4.932  1.00  0.00           C
ATOM   2057  CE2 PHE A 286     -29.360  54.813  -6.372  1.00  0.00           C
ATOM   2058  CZ  PHE A 286     -28.874  55.235  -5.117  1.00  0.00           C
ATOM   2059  HN  PHE A 286     -25.239  55.039 -10.840  1.00  0.00           H
ATOM   2060  HA  PHE A 286     -24.695  53.746  -8.490  1.00  0.00           H
ATOM   2061  HB1 PHE A 286     -26.909  55.711  -9.478  1.00  0.00           H
ATOM   2062  HB2 PHE A 286     -25.492  56.062  -8.496  1.00  0.00           H
ATOM   2063  HD1 PHE A 286     -25.687  56.128  -6.077  1.00  0.00           H
ATOM   2064  HD2 PHE A 286     -28.793  54.592  -8.406  1.00  0.00           H
ATOM   2065  HE1 PHE A 286     -27.093  55.986  -3.992  1.00  0.00           H
ATOM   2066  HE2 PHE A 286     -30.301  54.323  -6.575  1.00  0.00           H
ATOM   2067  HZ  PHE A 286     -29.453  55.245  -4.205  1.00  0.00           H
ATOM   2068  N   MET A 287     -27.554  52.681  -9.879  1.00  0.00           N
ATOM   2069  CA  MET A 287     -28.436  51.546  -9.914  1.00  0.00           C
ATOM   2070  C   MET A 287     -27.731  50.187 -10.202  1.00  0.00           C
ATOM   2071  O   MET A 287     -28.025  49.253  -9.471  1.00  0.00           O
ATOM   2072  CB  MET A 287     -29.679  51.789 -10.837  1.00  0.00           C
ATOM   2073  CG  MET A 287     -30.660  52.951 -10.463  1.00  0.00           C
ATOM   2074  SD  MET A 287     -31.496  52.633  -8.853  1.00  0.00           S
ATOM   2075  CE  MET A 287     -31.936  54.378  -8.567  1.00  0.00           C
ATOM   2076  HN  MET A 287     -27.709  53.293 -10.650  1.00  0.00           H
ATOM   2077  HA  MET A 287     -28.738  51.520  -8.877  1.00  0.00           H
ATOM   2078  HB1 MET A 287     -30.287  50.861 -10.891  1.00  0.00           H
ATOM   2079  HB2 MET A 287     -29.317  52.088 -11.844  1.00  0.00           H
ATOM   2080  HG1 MET A 287     -31.312  53.167 -11.336  1.00  0.00           H
ATOM   2081  HG2 MET A 287     -29.912  53.764 -10.342  1.00  0.00           H
ATOM   2082  HE1 MET A 287     -32.472  54.409  -7.593  1.00  0.00           H
ATOM   2083  HE2 MET A 287     -32.738  54.544  -9.318  1.00  0.00           H
ATOM   2084  HE3 MET A 287     -31.147  55.118  -8.819  1.00  0.00           H
ATOM   2085  N   LEU A 288     -26.734  50.121 -11.190  1.00  0.00           N
ATOM   2086  CA  LEU A 288     -26.043  48.947 -11.566  1.00  0.00           C
ATOM   2087  C   LEU A 288     -25.177  48.405 -10.448  1.00  0.00           C
ATOM   2088  O   LEU A 288     -25.310  47.198 -10.123  1.00  0.00           O
ATOM   2089  CB  LEU A 288     -25.152  49.271 -12.776  1.00  0.00           C
ATOM   2090  CG  LEU A 288     -24.307  48.107 -13.350  1.00  0.00           C
ATOM   2091  CD1 LEU A 288     -25.118  47.202 -14.268  1.00  0.00           C
ATOM   2092  CD2 LEU A 288     -23.140  48.765 -14.116  1.00  0.00           C
ATOM   2093  HN  LEU A 288     -26.409  50.998 -11.536  1.00  0.00           H
ATOM   2094  HA  LEU A 288     -26.801  48.256 -11.903  1.00  0.00           H
ATOM   2095  HB1 LEU A 288     -24.582  50.216 -12.644  1.00  0.00           H
ATOM   2096  HB2 LEU A 288     -25.864  49.545 -13.584  1.00  0.00           H
ATOM   2097  HG  LEU A 288     -23.843  47.436 -12.596  1.00  0.00           H
ATOM   2098 1HD1 LEU A 288     -25.909  46.599 -13.774  1.00  0.00           H
ATOM   2099 2HD1 LEU A 288     -24.494  46.558 -14.924  1.00  0.00           H
ATOM   2100 3HD1 LEU A 288     -25.532  47.912 -15.015  1.00  0.00           H
ATOM   2101 1HD2 LEU A 288     -22.609  47.938 -14.634  1.00  0.00           H
ATOM   2102 2HD2 LEU A 288     -22.407  49.360 -13.532  1.00  0.00           H
ATOM   2103 3HD2 LEU A 288     -23.577  49.394 -14.923  1.00  0.00           H
ATOM   2104  N   LEU A 289     -24.339  49.232  -9.774  1.00  0.00           N
ATOM   2105  CA  LEU A 289     -23.731  48.921  -8.510  1.00  0.00           C
ATOM   2106  C   LEU A 289     -24.644  48.512  -7.385  1.00  0.00           C
ATOM   2107  O   LEU A 289     -24.340  47.568  -6.637  1.00  0.00           O
ATOM   2108  CB  LEU A 289     -22.767  50.108  -8.046  1.00  0.00           C
ATOM   2109  CG  LEU A 289     -21.788  50.417  -9.216  1.00  0.00           C
ATOM   2110  CD1 LEU A 289     -21.089  51.652  -8.771  1.00  0.00           C
ATOM   2111  CD2 LEU A 289     -20.777  49.242  -9.366  1.00  0.00           C
ATOM   2112  HN  LEU A 289     -24.033  50.171  -9.915  1.00  0.00           H
ATOM   2113  HA  LEU A 289     -23.137  48.075  -8.821  1.00  0.00           H
ATOM   2114  HB1 LEU A 289     -22.185  49.840  -7.138  1.00  0.00           H
ATOM   2115  HB2 LEU A 289     -23.293  51.069  -7.861  1.00  0.00           H
ATOM   2116  HG  LEU A 289     -22.211  50.610 -10.226  1.00  0.00           H
ATOM   2117 1HD1 LEU A 289     -21.720  52.558  -8.644  1.00  0.00           H
ATOM   2118 2HD1 LEU A 289     -20.289  51.981  -9.469  1.00  0.00           H
ATOM   2119 3HD1 LEU A 289     -20.460  51.430  -7.884  1.00  0.00           H
ATOM   2120 1HD2 LEU A 289     -20.172  49.015  -8.462  1.00  0.00           H
ATOM   2121 2HD2 LEU A 289     -20.084  49.550 -10.178  1.00  0.00           H
ATOM   2122 3HD2 LEU A 289     -21.246  48.395  -9.909  1.00  0.00           H
ATOM   2123  N   TYR A 290     -25.820  49.162  -7.153  1.00  0.00           N
ATOM   2124  CA  TYR A 290     -26.795  48.634  -6.161  1.00  0.00           C
ATOM   2125  C   TYR A 290     -27.295  47.201  -6.491  1.00  0.00           C
ATOM   2126  O   TYR A 290     -27.244  46.343  -5.658  1.00  0.00           O
ATOM   2127  CB  TYR A 290     -27.952  49.675  -5.942  1.00  0.00           C
ATOM   2128  CG  TYR A 290     -28.986  49.099  -5.020  1.00  0.00           C
ATOM   2129  CD1 TYR A 290     -30.089  48.307  -5.502  1.00  0.00           C
ATOM   2130  CD2 TYR A 290     -28.813  49.259  -3.653  1.00  0.00           C
ATOM   2131  CE1 TYR A 290     -30.959  47.781  -4.579  1.00  0.00           C
ATOM   2132  CE2 TYR A 290     -29.720  48.683  -2.789  1.00  0.00           C
ATOM   2133  CZ  TYR A 290     -30.804  47.939  -3.235  1.00  0.00           C
ATOM   2134  OH  TYR A 290     -31.746  47.416  -2.365  1.00  0.00           O
ATOM   2135  HN  TYR A 290     -26.173  49.854  -7.778  1.00  0.00           H
ATOM   2136  HA  TYR A 290     -26.227  48.693  -5.244  1.00  0.00           H
ATOM   2137  HB1 TYR A 290     -28.448  49.958  -6.895  1.00  0.00           H
ATOM   2138  HB2 TYR A 290     -27.551  50.646  -5.579  1.00  0.00           H
ATOM   2139  HD1 TYR A 290     -30.231  48.182  -6.566  1.00  0.00           H
ATOM   2140  HD2 TYR A 290     -27.993  49.849  -3.268  1.00  0.00           H
ATOM   2141  HE1 TYR A 290     -31.847  47.299  -4.961  1.00  0.00           H
ATOM   2142  HE2 TYR A 290     -29.602  48.777  -1.719  1.00  0.00           H
ATOM   2143  HH  TYR A 290     -31.635  47.899  -1.542  1.00  0.00           H
ATOM   2144  N   PHE A 291     -27.661  47.000  -7.790  1.00  0.00           N
ATOM   2145  CA  PHE A 291     -28.219  45.758  -8.274  1.00  0.00           C
ATOM   2146  C   PHE A 291     -27.155  44.625  -8.165  1.00  0.00           C
ATOM   2147  O   PHE A 291     -27.398  43.548  -7.659  1.00  0.00           O
ATOM   2148  CB  PHE A 291     -28.785  45.996  -9.734  1.00  0.00           C
ATOM   2149  CG  PHE A 291     -29.056  44.701 -10.531  1.00  0.00           C
ATOM   2150  CD1 PHE A 291     -28.317  44.409 -11.675  1.00  0.00           C
ATOM   2151  CD2 PHE A 291     -30.186  43.951 -10.170  1.00  0.00           C
ATOM   2152  CE1 PHE A 291     -28.711  43.341 -12.429  1.00  0.00           C
ATOM   2153  CE2 PHE A 291     -30.686  42.931 -11.036  1.00  0.00           C
ATOM   2154  CZ  PHE A 291     -29.946  42.701 -12.159  1.00  0.00           C
ATOM   2155  HN  PHE A 291     -27.398  47.673  -8.477  1.00  0.00           H
ATOM   2156  HA  PHE A 291     -29.048  45.489  -7.636  1.00  0.00           H
ATOM   2157  HB1 PHE A 291     -28.016  46.619 -10.240  1.00  0.00           H
ATOM   2158  HB2 PHE A 291     -29.739  46.565  -9.778  1.00  0.00           H
ATOM   2159  HD1 PHE A 291     -27.344  44.848 -11.838  1.00  0.00           H
ATOM   2160  HD2 PHE A 291     -30.817  44.236  -9.340  1.00  0.00           H
ATOM   2161  HE1 PHE A 291     -28.228  43.164 -13.379  1.00  0.00           H
ATOM   2162  HE2 PHE A 291     -31.628  42.457 -10.804  1.00  0.00           H
ATOM   2163  HZ  PHE A 291     -30.377  42.010 -12.867  1.00  0.00           H
ATOM   2164  N   PHE A 292     -25.897  44.954  -8.441  1.00  0.00           N
ATOM   2165  CA  PHE A 292     -24.821  44.021  -8.239  1.00  0.00           C
ATOM   2166  C   PHE A 292     -24.340  43.728  -6.814  1.00  0.00           C
ATOM   2167  O   PHE A 292     -23.945  42.618  -6.451  1.00  0.00           O
ATOM   2168  CB  PHE A 292     -23.702  44.576  -9.173  1.00  0.00           C
ATOM   2169  CG  PHE A 292     -22.343  43.898  -8.890  1.00  0.00           C
ATOM   2170  CD1 PHE A 292     -22.105  42.565  -9.314  1.00  0.00           C
ATOM   2171  CD2 PHE A 292     -21.352  44.649  -8.195  1.00  0.00           C
ATOM   2172  CE1 PHE A 292     -20.948  41.923  -8.897  1.00  0.00           C
ATOM   2173  CE2 PHE A 292     -20.182  44.005  -7.879  1.00  0.00           C
ATOM   2174  CZ  PHE A 292     -19.965  42.649  -8.108  1.00  0.00           C
ATOM   2175  HN  PHE A 292     -25.586  45.764  -8.934  1.00  0.00           H
ATOM   2176  HA  PHE A 292     -25.155  43.055  -8.588  1.00  0.00           H
ATOM   2177  HB1 PHE A 292     -23.615  45.677  -9.052  1.00  0.00           H
ATOM   2178  HB2 PHE A 292     -23.942  44.420 -10.246  1.00  0.00           H
ATOM   2179  HD1 PHE A 292     -22.901  42.058  -9.840  1.00  0.00           H
ATOM   2180  HD2 PHE A 292     -21.472  45.685  -7.910  1.00  0.00           H
ATOM   2181  HE1 PHE A 292     -20.792  40.898  -9.198  1.00  0.00           H
ATOM   2182  HE2 PHE A 292     -19.416  44.507  -7.307  1.00  0.00           H
ATOM   2183  HZ  PHE A 292     -19.213  42.096  -7.566  1.00  0.00           H
ATOM   2184  N   THR A 293     -24.405  44.778  -5.962  1.00  0.00           N
ATOM   2185  CA  THR A 293     -24.237  44.656  -4.511  1.00  0.00           C
ATOM   2186  C   THR A 293     -25.250  43.808  -3.839  1.00  0.00           C
ATOM   2187  O   THR A 293     -24.925  42.892  -3.032  1.00  0.00           O
ATOM   2188  CB  THR A 293     -24.060  45.970  -3.806  1.00  0.00           C
ATOM   2189  CG2 THR A 293     -23.612  45.836  -2.349  1.00  0.00           C
ATOM   2190  OG1 THR A 293     -22.968  46.639  -4.440  1.00  0.00           O
ATOM   2191  HN  THR A 293     -24.860  45.581  -6.341  1.00  0.00           H
ATOM   2192  HA  THR A 293     -23.322  44.156  -4.231  1.00  0.00           H
ATOM   2193  HB  THR A 293     -25.041  46.480  -3.915  1.00  0.00           H
ATOM   2194  HG1 THR A 293     -23.239  46.805  -5.346  1.00  0.00           H
ATOM   2195 1HG2 THR A 293     -22.625  45.327  -2.311  1.00  0.00           H
ATOM   2196 2HG2 THR A 293     -24.322  45.210  -1.767  1.00  0.00           H
ATOM   2197 3HG2 THR A 293     -23.679  46.874  -1.958  1.00  0.00           H
ATOM   2198  N   MET A 294     -26.544  43.848  -4.205  1.00  0.00           N
ATOM   2199  CA  MET A 294     -27.591  42.852  -3.916  1.00  0.00           C
ATOM   2200  C   MET A 294     -27.459  41.526  -4.561  1.00  0.00           C
ATOM   2201  O   MET A 294     -27.723  40.532  -3.940  1.00  0.00           O
ATOM   2202  CB  MET A 294     -29.047  43.444  -4.109  1.00  0.00           C
ATOM   2203  CG  MET A 294     -29.385  44.609  -3.152  1.00  0.00           C
ATOM   2204  SD  MET A 294     -29.389  44.105  -1.402  1.00  0.00           S
ATOM   2205  CE  MET A 294     -28.415  45.535  -0.755  1.00  0.00           C
ATOM   2206  HN  MET A 294     -26.866  44.549  -4.837  1.00  0.00           H
ATOM   2207  HA  MET A 294     -27.609  42.722  -2.844  1.00  0.00           H
ATOM   2208  HB1 MET A 294     -29.869  42.707  -3.981  1.00  0.00           H
ATOM   2209  HB2 MET A 294     -29.047  43.863  -5.138  1.00  0.00           H
ATOM   2210  HG1 MET A 294     -30.423  44.842  -3.468  1.00  0.00           H
ATOM   2211  HG2 MET A 294     -28.665  45.433  -3.339  1.00  0.00           H
ATOM   2212  HE1 MET A 294     -28.685  45.667   0.315  1.00  0.00           H
ATOM   2213  HE2 MET A 294     -28.767  46.382  -1.381  1.00  0.00           H
ATOM   2214  HE3 MET A 294     -27.390  45.140  -0.917  1.00  0.00           H
ATOM   2215  N   ALA A 295     -26.991  41.517  -5.842  1.00  0.00           N
ATOM   2216  CA  ALA A 295     -26.861  40.249  -6.518  1.00  0.00           C
ATOM   2217  C   ALA A 295     -25.823  39.331  -5.924  1.00  0.00           C
ATOM   2218  O   ALA A 295     -26.157  38.146  -5.763  1.00  0.00           O
ATOM   2219  CB  ALA A 295     -26.301  40.577  -7.964  1.00  0.00           C
ATOM   2220  HN  ALA A 295     -26.726  42.338  -6.343  1.00  0.00           H
ATOM   2221  HA  ALA A 295     -27.781  39.687  -6.450  1.00  0.00           H
ATOM   2222  HB1 ALA A 295     -27.070  41.178  -8.496  1.00  0.00           H
ATOM   2223  HB2 ALA A 295     -26.130  39.652  -8.556  1.00  0.00           H
ATOM   2224  HB3 ALA A 295     -25.305  41.064  -7.928  1.00  0.00           H
ATOM   2225  N   GLY A 296     -24.618  39.737  -5.497  1.00  0.00           N
ATOM   2226  CA  GLY A 296     -23.725  38.877  -4.682  1.00  0.00           C
ATOM   2227  C   GLY A 296     -24.303  38.279  -3.475  1.00  0.00           C
ATOM   2228  O   GLY A 296     -24.111  37.074  -3.135  1.00  0.00           O
ATOM   2229  HN  GLY A 296     -24.343  40.690  -5.590  1.00  0.00           H
ATOM   2230  HA1 GLY A 296     -22.964  39.572  -4.358  1.00  0.00           H
ATOM   2231  HA2 GLY A 296     -23.308  38.107  -5.314  1.00  0.00           H
ATOM   2232  N   THR A 297     -25.103  39.086  -2.784  1.00  0.00           N
ATOM   2233  CA  THR A 297     -25.914  38.679  -1.563  1.00  0.00           C
ATOM   2234  C   THR A 297     -26.938  37.633  -1.803  1.00  0.00           C
ATOM   2235  O   THR A 297     -27.001  36.645  -1.094  1.00  0.00           O
ATOM   2236  CB  THR A 297     -26.527  39.820  -0.708  1.00  0.00           C
ATOM   2237  CG2 THR A 297     -28.031  39.926  -0.542  1.00  0.00           C
ATOM   2238  OG1 THR A 297     -25.870  40.044   0.546  1.00  0.00           O
ATOM   2239  HN  THR A 297     -25.290  40.026  -3.060  1.00  0.00           H
ATOM   2240  HA  THR A 297     -25.256  38.251  -0.821  1.00  0.00           H
ATOM   2241  HB  THR A 297     -26.302  40.718  -1.323  1.00  0.00           H
ATOM   2242  HG1 THR A 297     -24.984  40.310   0.290  1.00  0.00           H
ATOM   2243 1HG2 THR A 297     -28.430  39.067   0.038  1.00  0.00           H
ATOM   2244 2HG2 THR A 297     -28.590  39.837  -1.499  1.00  0.00           H
ATOM   2245 3HG2 THR A 297     -28.324  40.867  -0.029  1.00  0.00           H
ATOM   2246  N   VAL A 298     -27.743  37.902  -2.896  1.00  0.00           N
ATOM   2247  CA  VAL A 298     -28.734  36.887  -3.385  1.00  0.00           C
ATOM   2248  C   VAL A 298     -28.102  35.566  -3.881  1.00  0.00           C
ATOM   2249  O   VAL A 298     -28.469  34.439  -3.469  1.00  0.00           O
ATOM   2250  CB  VAL A 298     -29.657  37.498  -4.379  1.00  0.00           C
ATOM   2251  CG1 VAL A 298     -30.684  36.395  -4.957  1.00  0.00           C
ATOM   2252  CG2 VAL A 298     -30.527  38.545  -3.621  1.00  0.00           C
ATOM   2253  HN  VAL A 298     -27.642  38.759  -3.394  1.00  0.00           H
ATOM   2254  HA  VAL A 298     -29.349  36.519  -2.578  1.00  0.00           H
ATOM   2255  HB  VAL A 298     -29.083  37.958  -5.212  1.00  0.00           H
ATOM   2256 1HG1 VAL A 298     -31.377  36.620  -5.795  1.00  0.00           H
ATOM   2257 2HG1 VAL A 298     -31.126  35.823  -4.114  1.00  0.00           H
ATOM   2258 3HG1 VAL A 298     -29.964  35.666  -5.389  1.00  0.00           H
ATOM   2259 1HG2 VAL A 298     -30.853  38.139  -2.640  1.00  0.00           H
ATOM   2260 2HG2 VAL A 298     -31.415  38.921  -4.173  1.00  0.00           H
ATOM   2261 3HG2 VAL A 298     -30.008  39.485  -3.336  1.00  0.00           H
ATOM   2262  N   TRP A 299     -26.933  35.667  -4.661  1.00  0.00           N
ATOM   2263  CA  TRP A 299     -26.213  34.485  -5.074  1.00  0.00           C
ATOM   2264  C   TRP A 299     -25.553  33.648  -3.911  1.00  0.00           C
ATOM   2265  O   TRP A 299     -25.651  32.429  -3.906  1.00  0.00           O
ATOM   2266  CB  TRP A 299     -25.141  34.956  -6.113  1.00  0.00           C
ATOM   2267  CG  TRP A 299     -25.724  35.268  -7.440  1.00  0.00           C
ATOM   2268  CD1 TRP A 299     -25.600  36.498  -8.090  1.00  0.00           C
ATOM   2269  CD2 TRP A 299     -26.759  34.550  -8.113  1.00  0.00           C
ATOM   2270  CE2 TRP A 299     -27.256  35.368  -9.166  1.00  0.00           C
ATOM   2271  CE3 TRP A 299     -27.214  33.236  -8.068  1.00  0.00           C
ATOM   2272  NE1 TRP A 299     -26.471  36.463  -9.169  1.00  0.00           N
ATOM   2273  CZ2 TRP A 299     -28.378  35.061  -9.945  1.00  0.00           C
ATOM   2274  CZ3 TRP A 299     -28.264  32.827  -8.919  1.00  0.00           C
ATOM   2275  CH2 TRP A 299     -28.802  33.705  -9.829  1.00  0.00           C
ATOM   2276  HN  TRP A 299     -26.646  36.585  -4.924  1.00  0.00           H
ATOM   2277  HA  TRP A 299     -26.862  33.811  -5.615  1.00  0.00           H
ATOM   2278  HB1 TRP A 299     -24.418  34.138  -6.317  1.00  0.00           H
ATOM   2279  HB2 TRP A 299     -24.552  35.805  -5.704  1.00  0.00           H
ATOM   2280  HD1 TRP A 299     -24.948  37.295  -7.765  1.00  0.00           H
ATOM   2281  HE1 TRP A 299     -26.690  37.100  -9.876  1.00  0.00           H
ATOM   2282  HE3 TRP A 299     -26.721  32.579  -7.364  1.00  0.00           H
ATOM   2283  HZ2 TRP A 299     -28.879  35.766 -10.592  1.00  0.00           H
ATOM   2284  HZ3 TRP A 299     -28.620  31.807  -8.947  1.00  0.00           H
ATOM   2285  HH2 TRP A 299     -29.599  33.335 -10.458  1.00  0.00           H
ATOM   2286  N   TRP A 300     -24.949  34.221  -2.847  1.00  0.00           N
ATOM   2287  CA  TRP A 300     -24.525  33.645  -1.556  1.00  0.00           C
ATOM   2288  C   TRP A 300     -25.581  32.888  -0.803  1.00  0.00           C
ATOM   2289  O   TRP A 300     -25.475  31.722  -0.496  1.00  0.00           O
ATOM   2290  CB  TRP A 300     -23.885  34.767  -0.646  1.00  0.00           C
ATOM   2291  CG  TRP A 300     -23.239  34.251   0.589  1.00  0.00           C
ATOM   2292  CD1 TRP A 300     -22.056  33.513   0.603  1.00  0.00           C
ATOM   2293  CD2 TRP A 300     -23.762  34.184   1.962  1.00  0.00           C
ATOM   2294  CE2 TRP A 300     -22.907  33.356   2.782  1.00  0.00           C
ATOM   2295  CE3 TRP A 300     -24.805  34.820   2.663  1.00  0.00           C
ATOM   2296  NE1 TRP A 300     -21.842  32.983   1.899  1.00  0.00           N
ATOM   2297  CZ2 TRP A 300     -23.277  33.014   4.090  1.00  0.00           C
ATOM   2298  CZ3 TRP A 300     -24.942  34.705   4.036  1.00  0.00           C
ATOM   2299  CH2 TRP A 300     -24.252  33.774   4.701  1.00  0.00           C
ATOM   2300  HN  TRP A 300     -24.911  35.216  -2.897  1.00  0.00           H
ATOM   2301  HA  TRP A 300     -23.685  32.981  -1.700  1.00  0.00           H
ATOM   2302  HB1 TRP A 300     -24.592  35.575  -0.360  1.00  0.00           H
ATOM   2303  HB2 TRP A 300     -23.174  35.313  -1.303  1.00  0.00           H
ATOM   2304  HD1 TRP A 300     -21.524  33.288  -0.309  1.00  0.00           H
ATOM   2305  HE1 TRP A 300     -21.185  32.329   2.202  1.00  0.00           H
ATOM   2306  HE3 TRP A 300     -25.444  35.444   2.057  1.00  0.00           H
ATOM   2307  HZ2 TRP A 300     -22.780  32.234   4.648  1.00  0.00           H
ATOM   2308  HZ3 TRP A 300     -25.667  35.311   4.559  1.00  0.00           H
ATOM   2309  HH2 TRP A 300     -24.495  33.643   5.745  1.00  0.00           H
ATOM   2310  N   VAL A 301     -26.754  33.521  -0.611  1.00  0.00           N
ATOM   2311  CA  VAL A 301     -27.881  32.907  -0.018  1.00  0.00           C
ATOM   2312  C   VAL A 301     -28.437  31.624  -0.744  1.00  0.00           C
ATOM   2313  O   VAL A 301     -28.831  30.699  -0.063  1.00  0.00           O
ATOM   2314  CB  VAL A 301     -29.098  33.826   0.322  1.00  0.00           C
ATOM   2315  CG1 VAL A 301     -30.395  33.145   0.795  1.00  0.00           C
ATOM   2316  CG2 VAL A 301     -28.672  34.834   1.450  1.00  0.00           C
ATOM   2317  HN  VAL A 301     -26.934  34.470  -0.854  1.00  0.00           H
ATOM   2318  HA  VAL A 301     -27.606  32.516   0.951  1.00  0.00           H
ATOM   2319  HB  VAL A 301     -29.353  34.424  -0.580  1.00  0.00           H
ATOM   2320 1HG1 VAL A 301     -31.224  33.871   0.940  1.00  0.00           H
ATOM   2321 2HG1 VAL A 301     -30.275  32.647   1.781  1.00  0.00           H
ATOM   2322 3HG1 VAL A 301     -30.731  32.373   0.070  1.00  0.00           H
ATOM   2323 1HG2 VAL A 301     -29.510  35.530   1.668  1.00  0.00           H
ATOM   2324 2HG2 VAL A 301     -27.814  35.453   1.108  1.00  0.00           H
ATOM   2325 3HG2 VAL A 301     -28.354  34.261   2.349  1.00  0.00           H
ATOM   2326  N   ILE A 302     -28.361  31.599  -2.065  1.00  0.00           N
ATOM   2327  CA  ILE A 302     -28.584  30.410  -2.906  1.00  0.00           C
ATOM   2328  C   ILE A 302     -27.616  29.330  -2.805  1.00  0.00           C
ATOM   2329  O   ILE A 302     -27.974  28.139  -2.924  1.00  0.00           O
ATOM   2330  CB  ILE A 302     -28.891  30.795  -4.326  1.00  0.00           C
ATOM   2331  CG1 ILE A 302     -30.187  31.660  -4.395  1.00  0.00           C
ATOM   2332  CG2 ILE A 302     -29.172  29.577  -5.266  1.00  0.00           C
ATOM   2333  CD  ILE A 302     -30.236  32.515  -5.630  1.00  0.00           C
ATOM   2334  HN  ILE A 302     -28.051  32.394  -2.580  1.00  0.00           H
ATOM   2335  HA  ILE A 302     -29.456  29.882  -2.549  1.00  0.00           H
ATOM   2336  HB  ILE A 302     -28.030  31.398  -4.688  1.00  0.00           H
ATOM   2337 1HG1 ILE A 302     -30.236  32.316  -3.500  1.00  0.00           H
ATOM   2338 2HG1 ILE A 302     -31.086  31.011  -4.340  1.00  0.00           H
ATOM   2339 1HG2 ILE A 302     -28.291  28.900  -5.250  1.00  0.00           H
ATOM   2340 2HG2 ILE A 302     -29.254  29.994  -6.292  1.00  0.00           H
ATOM   2341 3HG2 ILE A 302     -30.117  29.114  -4.908  1.00  0.00           H
ATOM   2342  HD1 ILE A 302     -29.311  33.120  -5.755  1.00  0.00           H
ATOM   2343  HD2 ILE A 302     -30.939  33.370  -5.722  1.00  0.00           H
ATOM   2344  HD3 ILE A 302     -30.195  31.906  -6.558  1.00  0.00           H
ATOM   2345  N   LEU A 303     -26.316  29.657  -2.670  1.00  0.00           N
ATOM   2346  CA  LEU A 303     -25.325  28.722  -2.164  1.00  0.00           C
ATOM   2347  C   LEU A 303     -25.565  28.130  -0.783  1.00  0.00           C
ATOM   2348  O   LEU A 303     -25.442  26.909  -0.603  1.00  0.00           O
ATOM   2349  CB  LEU A 303     -23.855  29.319  -2.146  1.00  0.00           C
ATOM   2350  CG  LEU A 303     -23.410  29.665  -3.590  1.00  0.00           C
ATOM   2351  CD1 LEU A 303     -22.143  30.528  -3.529  1.00  0.00           C
ATOM   2352  CD2 LEU A 303     -23.007  28.440  -4.429  1.00  0.00           C
ATOM   2353  HN  LEU A 303     -26.041  30.522  -3.081  1.00  0.00           H
ATOM   2354  HA  LEU A 303     -25.225  27.902  -2.859  1.00  0.00           H
ATOM   2355  HB1 LEU A 303     -23.036  28.649  -1.806  1.00  0.00           H
ATOM   2356  HB2 LEU A 303     -23.773  30.195  -1.466  1.00  0.00           H
ATOM   2357  HG  LEU A 303     -24.210  30.243  -4.100  1.00  0.00           H
ATOM   2358 1HD1 LEU A 303     -21.345  29.948  -3.018  1.00  0.00           H
ATOM   2359 2HD1 LEU A 303     -22.281  31.433  -2.898  1.00  0.00           H
ATOM   2360 3HD1 LEU A 303     -21.825  30.886  -4.531  1.00  0.00           H
ATOM   2361 1HD2 LEU A 303     -22.452  28.796  -5.323  1.00  0.00           H
ATOM   2362 2HD2 LEU A 303     -23.977  28.068  -4.825  1.00  0.00           H
ATOM   2363 3HD2 LEU A 303     -22.575  27.564  -3.899  1.00  0.00           H
ATOM   2364  N   THR A 304     -25.896  28.969   0.182  1.00  0.00           N
ATOM   2365  CA  THR A 304     -26.305  28.491   1.527  1.00  0.00           C
ATOM   2366  C   THR A 304     -27.482  27.561   1.559  1.00  0.00           C
ATOM   2367  O   THR A 304     -27.536  26.557   2.291  1.00  0.00           O
ATOM   2368  CB  THR A 304     -26.521  29.580   2.616  1.00  0.00           C
ATOM   2369  CG2 THR A 304     -25.300  30.582   2.850  1.00  0.00           C
ATOM   2370  OG1 THR A 304     -27.712  30.421   2.485  1.00  0.00           O
ATOM   2371  HN  THR A 304     -25.802  29.949   0.022  1.00  0.00           H
ATOM   2372  HA  THR A 304     -25.447  27.935   1.875  1.00  0.00           H
ATOM   2373  HB  THR A 304     -26.694  29.104   3.605  1.00  0.00           H
ATOM   2374  HG1 THR A 304     -27.974  30.243   1.579  1.00  0.00           H
ATOM   2375 1HG2 THR A 304     -25.508  31.172   3.768  1.00  0.00           H
ATOM   2376 2HG2 THR A 304     -25.263  31.151   1.896  1.00  0.00           H
ATOM   2377 3HG2 THR A 304     -24.424  29.904   2.938  1.00  0.00           H
ATOM   2378  N   ILE A 305     -28.509  27.762   0.714  1.00  0.00           N
ATOM   2379  CA  ILE A 305     -29.570  26.782   0.512  1.00  0.00           C
ATOM   2380  C   ILE A 305     -29.044  25.464  -0.101  1.00  0.00           C
ATOM   2381  O   ILE A 305     -29.367  24.388   0.433  1.00  0.00           O
ATOM   2382  CB  ILE A 305     -30.635  27.426  -0.472  1.00  0.00           C
ATOM   2383  CG1 ILE A 305     -31.498  28.400   0.343  1.00  0.00           C
ATOM   2384  CG2 ILE A 305     -31.547  26.328  -1.115  1.00  0.00           C
ATOM   2385  CD  ILE A 305     -32.525  29.283  -0.430  1.00  0.00           C
ATOM   2386  HN  ILE A 305     -28.678  28.630   0.253  1.00  0.00           H
ATOM   2387  HA  ILE A 305     -29.999  26.433   1.440  1.00  0.00           H
ATOM   2388  HB  ILE A 305     -30.107  27.921  -1.314  1.00  0.00           H
ATOM   2389 1HG1 ILE A 305     -30.937  29.304   0.663  1.00  0.00           H
ATOM   2390 2HG1 ILE A 305     -31.931  27.855   1.209  1.00  0.00           H
ATOM   2391 1HG2 ILE A 305     -32.102  25.864  -0.272  1.00  0.00           H
ATOM   2392 2HG2 ILE A 305     -31.051  25.580  -1.771  1.00  0.00           H
ATOM   2393 3HG2 ILE A 305     -32.220  26.949  -1.745  1.00  0.00           H
ATOM   2394  HD1 ILE A 305     -33.288  29.784   0.205  1.00  0.00           H
ATOM   2395  HD2 ILE A 305     -33.235  28.744  -1.094  1.00  0.00           H
ATOM   2396  HD3 ILE A 305     -32.068  30.021  -1.123  1.00  0.00           H
ATOM   2397  N   THR A 306     -28.187  25.545  -1.147  1.00  0.00           N
ATOM   2398  CA  THR A 306     -27.644  24.414  -1.881  1.00  0.00           C
ATOM   2399  C   THR A 306     -26.800  23.541  -0.971  1.00  0.00           C
ATOM   2400  O   THR A 306     -26.932  22.292  -1.006  1.00  0.00           O
ATOM   2401  CB  THR A 306     -26.876  24.689  -3.208  1.00  0.00           C
ATOM   2402  CG2 THR A 306     -26.981  23.355  -3.995  1.00  0.00           C
ATOM   2403  OG1 THR A 306     -27.545  25.660  -4.005  1.00  0.00           O
ATOM   2404  HN  THR A 306     -27.929  26.469  -1.415  1.00  0.00           H
ATOM   2405  HA  THR A 306     -28.510  23.842  -2.179  1.00  0.00           H
ATOM   2406  HB  THR A 306     -25.850  25.060  -2.999  1.00  0.00           H
ATOM   2407  HG1 THR A 306     -27.541  26.424  -3.425  1.00  0.00           H
ATOM   2408 1HG2 THR A 306     -26.229  22.663  -3.558  1.00  0.00           H
ATOM   2409 2HG2 THR A 306     -26.663  23.521  -5.046  1.00  0.00           H
ATOM   2410 3HG2 THR A 306     -27.968  22.860  -3.874  1.00  0.00           H
ATOM   2411  N   TRP A 307     -25.923  24.136  -0.139  1.00  0.00           N
ATOM   2412  CA  TRP A 307     -25.019  23.397   0.663  1.00  0.00           C
ATOM   2413  C   TRP A 307     -25.804  22.806   1.773  1.00  0.00           C
ATOM   2414  O   TRP A 307     -25.511  21.611   2.052  1.00  0.00           O
ATOM   2415  CB  TRP A 307     -23.844  24.356   1.211  1.00  0.00           C
ATOM   2416  CG  TRP A 307     -22.908  25.048   0.230  1.00  0.00           C
ATOM   2417  CD1 TRP A 307     -22.488  24.467  -0.925  1.00  0.00           C
ATOM   2418  CD2 TRP A 307     -22.243  26.288   0.341  1.00  0.00           C
ATOM   2419  CE2 TRP A 307     -21.449  26.381  -0.865  1.00  0.00           C
ATOM   2420  CE3 TRP A 307     -22.288  27.344   1.227  1.00  0.00           C
ATOM   2421  NE1 TRP A 307     -21.582  25.227  -1.528  1.00  0.00           N
ATOM   2422  CZ2 TRP A 307     -20.682  27.485  -1.154  1.00  0.00           C
ATOM   2423  CZ3 TRP A 307     -21.522  28.524   0.834  1.00  0.00           C
ATOM   2424  CH2 TRP A 307     -20.803  28.622  -0.320  1.00  0.00           C
ATOM   2425  HN  TRP A 307     -25.766  25.111  -0.268  1.00  0.00           H
ATOM   2426  HA  TRP A 307     -24.555  22.597   0.106  1.00  0.00           H
ATOM   2427  HB1 TRP A 307     -23.173  23.745   1.852  1.00  0.00           H
ATOM   2428  HB2 TRP A 307     -24.305  25.123   1.870  1.00  0.00           H
ATOM   2429  HD1 TRP A 307     -22.758  23.467  -1.229  1.00  0.00           H
ATOM   2430  HE1 TRP A 307     -21.107  25.055  -2.364  1.00  0.00           H
ATOM   2431  HE3 TRP A 307     -22.904  27.409   2.112  1.00  0.00           H
ATOM   2432  HZ2 TRP A 307     -20.069  27.556  -2.040  1.00  0.00           H
ATOM   2433  HZ3 TRP A 307     -21.496  29.401   1.463  1.00  0.00           H
ATOM   2434  HH2 TRP A 307     -20.233  29.504  -0.572  1.00  0.00           H
ATOM   2435  N   PHE A 308     -26.871  23.385   2.320  1.00  0.00           N
ATOM   2436  CA  PHE A 308     -27.883  22.815   3.207  1.00  0.00           C
ATOM   2437  C   PHE A 308     -28.658  21.625   2.676  1.00  0.00           C
ATOM   2438  O   PHE A 308     -28.788  20.643   3.382  1.00  0.00           O
ATOM   2439  CB  PHE A 308     -28.715  24.049   3.603  1.00  0.00           C
ATOM   2440  CG  PHE A 308     -29.984  23.776   4.439  1.00  0.00           C
ATOM   2441  CD1 PHE A 308     -31.158  24.466   4.033  1.00  0.00           C
ATOM   2442  CD2 PHE A 308     -29.985  22.930   5.562  1.00  0.00           C
ATOM   2443  CE1 PHE A 308     -32.323  24.301   4.919  1.00  0.00           C
ATOM   2444  CE2 PHE A 308     -31.123  22.778   6.311  1.00  0.00           C
ATOM   2445  CZ  PHE A 308     -32.233  23.599   6.087  1.00  0.00           C
ATOM   2446  HN  PHE A 308     -26.964  24.323   1.995  1.00  0.00           H
ATOM   2447  HA  PHE A 308     -27.392  22.490   4.113  1.00  0.00           H
ATOM   2448  HB1 PHE A 308     -29.016  24.598   2.686  1.00  0.00           H
ATOM   2449  HB2 PHE A 308     -28.035  24.684   4.211  1.00  0.00           H
ATOM   2450  HD1 PHE A 308     -31.220  24.970   3.082  1.00  0.00           H
ATOM   2451  HD2 PHE A 308     -29.083  22.411   5.853  1.00  0.00           H
ATOM   2452  HE1 PHE A 308     -33.208  24.886   4.719  1.00  0.00           H
ATOM   2453  HE2 PHE A 308     -31.010  22.099   7.144  1.00  0.00           H
ATOM   2454  HZ  PHE A 308     -33.153  23.380   6.610  1.00  0.00           H
ATOM   2455  N   LEU A 309     -29.110  21.746   1.373  1.00  0.00           N
ATOM   2456  CA  LEU A 309     -29.779  20.674   0.601  1.00  0.00           C
ATOM   2457  C   LEU A 309     -28.831  19.499   0.345  1.00  0.00           C
ATOM   2458  O   LEU A 309     -29.126  18.328   0.469  1.00  0.00           O
ATOM   2459  CB  LEU A 309     -30.455  21.155  -0.707  1.00  0.00           C
ATOM   2460  CG  LEU A 309     -31.093  20.068  -1.573  1.00  0.00           C
ATOM   2461  CD1 LEU A 309     -32.289  19.230  -0.966  1.00  0.00           C
ATOM   2462  CD2 LEU A 309     -31.737  20.590  -2.901  1.00  0.00           C
ATOM   2463  HN  LEU A 309     -29.034  22.617   0.895  1.00  0.00           H
ATOM   2464  HA  LEU A 309     -30.530  20.333   1.299  1.00  0.00           H
ATOM   2465  HB1 LEU A 309     -29.690  21.726  -1.275  1.00  0.00           H
ATOM   2466  HB2 LEU A 309     -31.275  21.768  -0.273  1.00  0.00           H
ATOM   2467  HG  LEU A 309     -30.274  19.412  -1.938  1.00  0.00           H
ATOM   2468 1HD1 LEU A 309     -33.161  19.858  -0.683  1.00  0.00           H
ATOM   2469 2HD1 LEU A 309     -31.799  18.789  -0.071  1.00  0.00           H
ATOM   2470 3HD1 LEU A 309     -32.709  18.552  -1.739  1.00  0.00           H
ATOM   2471 1HD2 LEU A 309     -32.633  21.203  -2.668  1.00  0.00           H
ATOM   2472 2HD2 LEU A 309     -32.053  19.702  -3.490  1.00  0.00           H
ATOM   2473 3HD2 LEU A 309     -30.940  21.145  -3.441  1.00  0.00           H
ATOM   2474  N   ALA A 310     -27.569  19.876  -0.046  1.00  0.00           N
ATOM   2475  CA  ALA A 310     -26.518  18.920  -0.348  1.00  0.00           C
ATOM   2476  C   ALA A 310     -26.089  18.130   0.881  1.00  0.00           C
ATOM   2477  O   ALA A 310     -25.932  16.915   0.896  1.00  0.00           O
ATOM   2478  CB  ALA A 310     -25.201  19.689  -0.814  1.00  0.00           C
ATOM   2479  HN  ALA A 310     -27.284  20.809   0.159  1.00  0.00           H
ATOM   2480  HA  ALA A 310     -26.791  18.189  -1.094  1.00  0.00           H
ATOM   2481  HB1 ALA A 310     -24.764  20.428  -0.110  1.00  0.00           H
ATOM   2482  HB2 ALA A 310     -25.479  20.273  -1.718  1.00  0.00           H
ATOM   2483  HB3 ALA A 310     -24.351  19.035  -1.101  1.00  0.00           H
ATOM   2484  N   ALA A 311     -26.125  18.839   2.024  1.00  0.00           N
ATOM   2485  CA  ALA A 311     -26.064  18.171   3.249  1.00  0.00           C
ATOM   2486  C   ALA A 311     -27.211  17.201   3.487  1.00  0.00           C
ATOM   2487  O   ALA A 311     -27.015  16.116   4.019  1.00  0.00           O
ATOM   2488  CB  ALA A 311     -25.870  19.210   4.396  1.00  0.00           C
ATOM   2489  HN  ALA A 311     -26.153  19.835   1.985  1.00  0.00           H
ATOM   2490  HA  ALA A 311     -25.189  17.544   3.330  1.00  0.00           H
ATOM   2491  HB1 ALA A 311     -24.905  19.714   4.175  1.00  0.00           H
ATOM   2492  HB2 ALA A 311     -25.889  18.577   5.309  1.00  0.00           H
ATOM   2493  HB3 ALA A 311     -26.549  20.089   4.401  1.00  0.00           H
ATOM   2494  N   GLY A 312     -28.459  17.636   3.175  1.00  0.00           N
ATOM   2495  CA  GLY A 312     -29.686  16.978   3.307  1.00  0.00           C
ATOM   2496  C   GLY A 312     -29.779  15.582   2.632  1.00  0.00           C
ATOM   2497  O   GLY A 312     -30.281  14.608   3.116  1.00  0.00           O
ATOM   2498  HN  GLY A 312     -28.595  18.588   2.914  1.00  0.00           H
ATOM   2499  HA1 GLY A 312     -30.343  17.629   2.750  1.00  0.00           H
ATOM   2500  HA2 GLY A 312     -29.986  16.803   4.329  1.00  0.00           H
ATOM   2501  N   ARG A 313     -29.203  15.558   1.402  1.00  0.00           N
ATOM   2502  CA  ARG A 313     -29.081  14.501   0.493  1.00  0.00           C
ATOM   2503  C   ARG A 313     -27.677  13.881   0.708  1.00  0.00           C
ATOM   2504  O   ARG A 313     -27.303  12.955  -0.010  1.00  0.00           O
ATOM   2505  CB  ARG A 313     -29.180  14.985  -0.994  1.00  0.00           C
ATOM   2506  CG  ARG A 313     -30.592  15.563  -1.347  1.00  0.00           C
ATOM   2507  CD  ARG A 313     -31.716  14.585  -1.129  1.00  0.00           C
ATOM   2508  NE  ARG A 313     -32.903  15.248  -1.628  1.00  0.00           N
ATOM   2509  CZ  ARG A 313     -33.155  15.434  -2.872  1.00  0.00           C
ATOM   2510  NH1 ARG A 313     -32.462  14.879  -3.825  1.00  0.00           N
ATOM   2511  NH2 ARG A 313     -34.191  16.276  -3.136  1.00  0.00           N
ATOM   2512  HN  ARG A 313     -28.920  16.443   1.042  1.00  0.00           H
ATOM   2513  HA  ARG A 313     -29.837  13.790   0.797  1.00  0.00           H
ATOM   2514  HB1 ARG A 313     -29.054  14.059  -1.594  1.00  0.00           H
ATOM   2515  HB2 ARG A 313     -28.445  15.798  -1.173  1.00  0.00           H
ATOM   2516  HG1 ARG A 313     -30.510  15.949  -2.386  1.00  0.00           H
ATOM   2517  HG2 ARG A 313     -30.734  16.481  -0.738  1.00  0.00           H
ATOM   2518  HD1 ARG A 313     -31.845  14.317  -0.058  1.00  0.00           H
ATOM   2519  HD2 ARG A 313     -31.597  13.647  -1.712  1.00  0.00           H
ATOM   2520  HE  ARG A 313     -33.575  15.760  -1.094  1.00  0.00           H
ATOM   2521 1HH1 ARG A 313     -32.851  14.995  -4.739  1.00  0.00           H
ATOM   2522 2HH1 ARG A 313     -31.789  14.217  -3.494  1.00  0.00           H
ATOM   2523 1HH2 ARG A 313     -34.699  16.439  -2.289  1.00  0.00           H
ATOM   2524 2HH2 ARG A 313     -34.718  16.195  -3.983  1.00  0.00           H
ATOM   2525  N   LYS A 314     -26.866  14.251   1.720  1.00  0.00           N
ATOM   2526  CA  LYS A 314     -25.742  13.422   2.165  1.00  0.00           C
ATOM   2527  C   LYS A 314     -24.520  13.591   1.261  1.00  0.00           C
ATOM   2528  O   LYS A 314     -23.615  12.746   1.279  1.00  0.00           O
ATOM   2529  CB  LYS A 314     -25.954  11.969   2.535  1.00  0.00           C
ATOM   2530  CG  LYS A 314     -27.282  11.761   3.269  1.00  0.00           C
ATOM   2531  CD  LYS A 314     -27.346  12.550   4.606  1.00  0.00           C
ATOM   2532  CE  LYS A 314     -28.629  12.534   5.391  1.00  0.00           C
ATOM   2533  NZ  LYS A 314     -29.010  11.137   5.750  1.00  0.00           N
ATOM   2534  HN  LYS A 314     -27.175  15.029   2.261  1.00  0.00           H
ATOM   2535  HA  LYS A 314     -25.497  13.996   3.047  1.00  0.00           H
ATOM   2536  HB1 LYS A 314     -25.134  11.560   3.162  1.00  0.00           H
ATOM   2537  HB2 LYS A 314     -26.079  11.440   1.566  1.00  0.00           H
ATOM   2538  HG1 LYS A 314     -27.372  10.695   3.567  1.00  0.00           H
ATOM   2539  HG2 LYS A 314     -28.120  12.040   2.595  1.00  0.00           H
ATOM   2540  HD1 LYS A 314     -27.133  13.592   4.284  1.00  0.00           H
ATOM   2541  HD2 LYS A 314     -26.544  12.245   5.312  1.00  0.00           H
ATOM   2542  HE1 LYS A 314     -29.450  12.985   4.792  1.00  0.00           H
ATOM   2543  HE2 LYS A 314     -28.569  13.207   6.273  1.00  0.00           H
ATOM   2544  HZ1 LYS A 314     -28.248  10.708   6.312  1.00  0.00           H
ATOM   2545  HZ2 LYS A 314     -29.126  10.539   4.907  1.00  0.00           H
ATOM   2546  HZ3 LYS A 314     -29.812  11.060   6.408  1.00  0.00           H
ATOM   2547  N   TRP A 315     -24.452  14.662   0.457  1.00  0.00           N
ATOM   2548  CA  TRP A 315     -23.405  15.214  -0.403  1.00  0.00           C
ATOM   2549  C   TRP A 315     -23.149  14.307  -1.583  1.00  0.00           C
ATOM   2550  O   TRP A 315     -22.900  14.750  -2.676  1.00  0.00           O
ATOM   2551  CB  TRP A 315     -22.050  15.469   0.427  1.00  0.00           C
ATOM   2552  CG  TRP A 315     -21.087  16.622  -0.029  1.00  0.00           C
ATOM   2553  CD1 TRP A 315     -21.043  17.917   0.382  1.00  0.00           C
ATOM   2554  CD2 TRP A 315     -19.961  16.420  -0.858  1.00  0.00           C
ATOM   2555  CE2 TRP A 315     -19.265  17.687  -0.942  1.00  0.00           C
ATOM   2556  CE3 TRP A 315     -19.503  15.359  -1.622  1.00  0.00           C
ATOM   2557  NE1 TRP A 315     -19.945  18.547  -0.093  1.00  0.00           N
ATOM   2558  CZ2 TRP A 315     -18.073  17.813  -1.722  1.00  0.00           C
ATOM   2559  CZ3 TRP A 315     -18.313  15.479  -2.277  1.00  0.00           C
ATOM   2560  CH2 TRP A 315     -17.630  16.663  -2.323  1.00  0.00           C
ATOM   2561  HN  TRP A 315     -25.237  15.273   0.525  1.00  0.00           H
ATOM   2562  HA  TRP A 315     -23.731  16.189  -0.733  1.00  0.00           H
ATOM   2563  HB1 TRP A 315     -21.513  14.521   0.642  1.00  0.00           H
ATOM   2564  HB2 TRP A 315     -22.455  15.804   1.405  1.00  0.00           H
ATOM   2565  HD1 TRP A 315     -21.667  18.380   1.132  1.00  0.00           H
ATOM   2566  HE1 TRP A 315     -19.578  19.427   0.117  1.00  0.00           H
ATOM   2567  HE3 TRP A 315     -20.023  14.425  -1.471  1.00  0.00           H
ATOM   2568  HZ2 TRP A 315     -17.598  18.767  -1.892  1.00  0.00           H
ATOM   2569  HZ3 TRP A 315     -17.980  14.588  -2.788  1.00  0.00           H
ATOM   2570  HH2 TRP A 315     -16.799  16.596  -3.010  1.00  0.00           H
ATOM   2571  N   SER A 316     -23.290  12.980  -1.386  1.00  0.00           N
ATOM   2572  CA  SER A 316     -23.019  12.040  -2.459  1.00  0.00           C
ATOM   2573  C   SER A 316     -24.097  12.044  -3.551  1.00  0.00           C
ATOM   2574  O   SER A 316     -23.821  11.612  -4.665  1.00  0.00           O
ATOM   2575  CB  SER A 316     -22.859  10.654  -1.913  1.00  0.00           C
ATOM   2576  OG  SER A 316     -24.031  10.176  -1.257  1.00  0.00           O
ATOM   2577  HN  SER A 316     -23.525  12.628  -0.483  1.00  0.00           H
ATOM   2578  HA  SER A 316     -22.053  12.174  -2.922  1.00  0.00           H
ATOM   2579  HB1 SER A 316     -22.019  10.695  -1.188  1.00  0.00           H
ATOM   2580  HB2 SER A 316     -22.551   9.902  -2.670  1.00  0.00           H
ATOM   2581  HG1 SER A 316     -24.821  10.042  -1.784  1.00  0.00           H
ATOM   2582  N   CYS A 317     -25.369  12.522  -3.218  1.00  0.00           N
ATOM   2583  CA  CYS A 317     -26.380  12.708  -4.260  1.00  0.00           C
ATOM   2584  C   CYS A 317     -26.059  13.801  -5.305  1.00  0.00           C
ATOM   2585  O   CYS A 317     -25.768  14.975  -4.999  1.00  0.00           O
ATOM   2586  CB  CYS A 317     -27.692  13.213  -3.504  1.00  0.00           C
ATOM   2587  SG  CYS A 317     -29.094  13.412  -4.605  1.00  0.00           S
ATOM   2588  HN  CYS A 317     -25.648  12.588  -2.263  1.00  0.00           H
ATOM   2589  HA  CYS A 317     -26.604  11.778  -4.762  1.00  0.00           H
ATOM   2590  HB1 CYS A 317     -27.392  14.127  -2.948  1.00  0.00           H
ATOM   2591  HB2 CYS A 317     -27.983  12.436  -2.765  1.00  0.00           H
ATOM   2592  HG1 CYS A 317     -29.033  12.270  -5.272  1.00  0.00           H
ATOM   2593  N   GLU A 318     -26.118  13.523  -6.573  1.00  0.00           N
ATOM   2594  CA  GLU A 318     -25.988  14.483  -7.709  1.00  0.00           C
ATOM   2595  C   GLU A 318     -27.264  14.802  -8.383  1.00  0.00           C
ATOM   2596  O   GLU A 318     -27.418  15.704  -9.269  1.00  0.00           O
ATOM   2597  CB  GLU A 318     -24.807  14.022  -8.634  1.00  0.00           C
ATOM   2598  CG  GLU A 318     -23.421  14.482  -8.065  1.00  0.00           C
ATOM   2599  CD  GLU A 318     -22.351  13.971  -8.936  1.00  0.00           C
ATOM   2600  OE1 GLU A 318     -21.841  12.846  -8.697  1.00  0.00           O
ATOM   2601  OE2 GLU A 318     -22.097  14.635  -9.941  1.00  0.00           O
ATOM   2602  HN  GLU A 318     -26.189  12.560  -6.821  1.00  0.00           H
ATOM   2603  HA  GLU A 318     -25.589  15.425  -7.364  1.00  0.00           H
ATOM   2604  HB1 GLU A 318     -24.973  14.444  -9.648  1.00  0.00           H
ATOM   2605  HB2 GLU A 318     -24.966  12.931  -8.771  1.00  0.00           H
ATOM   2606  HG1 GLU A 318     -23.374  13.982  -7.074  1.00  0.00           H
ATOM   2607  HG2 GLU A 318     -23.411  15.588  -7.957  1.00  0.00           H
ATOM   2608  N   ALA A 319     -28.325  14.014  -7.926  1.00  0.00           N
ATOM   2609  CA  ALA A 319     -29.642  14.044  -8.508  1.00  0.00           C
ATOM   2610  C   ALA A 319     -30.543  15.253  -8.148  1.00  0.00           C
ATOM   2611  O   ALA A 319     -31.645  15.391  -8.572  1.00  0.00           O
ATOM   2612  CB  ALA A 319     -30.407  12.817  -8.080  1.00  0.00           C
ATOM   2613  HN  ALA A 319     -28.095  13.301  -7.268  1.00  0.00           H
ATOM   2614  HA  ALA A 319     -29.535  14.044  -9.583  1.00  0.00           H
ATOM   2615  HB1 ALA A 319     -31.431  12.735  -8.503  1.00  0.00           H
ATOM   2616  HB2 ALA A 319     -30.611  12.811  -6.988  1.00  0.00           H
ATOM   2617  HB3 ALA A 319     -29.859  11.869  -8.268  1.00  0.00           H
ATOM   2618  N   ILE A 320     -29.986  16.237  -7.368  1.00  0.00           N
ATOM   2619  CA  ILE A 320     -30.703  17.486  -7.159  1.00  0.00           C
ATOM   2620  C   ILE A 320     -30.883  18.264  -8.504  1.00  0.00           C
ATOM   2621  O   ILE A 320     -31.862  18.944  -8.734  1.00  0.00           O
ATOM   2622  CB  ILE A 320     -29.984  18.376  -6.112  1.00  0.00           C
ATOM   2623  CG1 ILE A 320     -28.496  18.594  -6.408  1.00  0.00           C
ATOM   2624  CG2 ILE A 320     -30.175  17.527  -4.733  1.00  0.00           C
ATOM   2625  CD  ILE A 320     -27.810  19.520  -5.383  1.00  0.00           C
ATOM   2626  HN  ILE A 320     -29.093  16.061  -6.961  1.00  0.00           H
ATOM   2627  HA  ILE A 320     -31.679  17.260  -6.755  1.00  0.00           H
ATOM   2628  HB  ILE A 320     -30.430  19.382  -5.959  1.00  0.00           H
ATOM   2629 1HG1 ILE A 320     -28.346  19.077  -7.397  1.00  0.00           H
ATOM   2630 2HG1 ILE A 320     -27.943  17.631  -6.425  1.00  0.00           H
ATOM   2631 1HG2 ILE A 320     -31.221  17.602  -4.365  1.00  0.00           H
ATOM   2632 2HG2 ILE A 320     -29.486  17.977  -3.985  1.00  0.00           H
ATOM   2633 3HG2 ILE A 320     -29.950  16.446  -4.852  1.00  0.00           H
ATOM   2634  HD1 ILE A 320     -26.803  19.798  -5.763  1.00  0.00           H
ATOM   2635  HD2 ILE A 320     -27.577  18.945  -4.461  1.00  0.00           H
ATOM   2636  HD3 ILE A 320     -28.466  20.379  -5.128  1.00  0.00           H
ATOM   2637  N   GLU A 321     -29.955  18.054  -9.524  1.00  0.00           N
ATOM   2638  CA  GLU A 321     -29.820  18.683 -10.827  1.00  0.00           C
ATOM   2639  C   GLU A 321     -29.641  20.213 -10.726  1.00  0.00           C
ATOM   2640  O   GLU A 321     -29.584  20.829  -9.668  1.00  0.00           O
ATOM   2641  CB  GLU A 321     -30.959  18.186 -11.746  1.00  0.00           C
ATOM   2642  CG  GLU A 321     -30.880  16.640 -12.037  1.00  0.00           C
ATOM   2643  CD  GLU A 321     -31.941  16.195 -13.079  1.00  0.00           C
ATOM   2644  OE1 GLU A 321     -33.061  16.008 -12.530  1.00  0.00           O
ATOM   2645  OE2 GLU A 321     -31.686  16.043 -14.309  1.00  0.00           O
ATOM   2646  HN  GLU A 321     -29.319  17.316  -9.314  1.00  0.00           H
ATOM   2647  HA  GLU A 321     -28.877  18.390 -11.263  1.00  0.00           H
ATOM   2648  HB1 GLU A 321     -30.796  18.765 -12.680  1.00  0.00           H
ATOM   2649  HB2 GLU A 321     -31.976  18.454 -11.389  1.00  0.00           H
ATOM   2650  HG1 GLU A 321     -30.988  16.135 -11.052  1.00  0.00           H
ATOM   2651  HG2 GLU A 321     -29.879  16.362 -12.428  1.00  0.00           H
ATOM   2652  N   GLN A 322     -29.510  20.883 -11.859  1.00  0.00           N
ATOM   2653  CA  GLN A 322     -29.329  22.328 -11.950  1.00  0.00           C
ATOM   2654  C   GLN A 322     -30.675  22.994 -11.603  1.00  0.00           C
ATOM   2655  O   GLN A 322     -31.759  22.524 -11.863  1.00  0.00           O
ATOM   2656  CB  GLN A 322     -28.795  22.759 -13.337  1.00  0.00           C
ATOM   2657  CG  GLN A 322     -27.381  22.347 -13.638  1.00  0.00           C
ATOM   2658  CD  GLN A 322     -26.421  22.759 -12.527  1.00  0.00           C
ATOM   2659  NE2 GLN A 322     -25.460  21.895 -12.264  1.00  0.00           N
ATOM   2660  OE1 GLN A 322     -26.460  23.832 -11.962  1.00  0.00           O
ATOM   2661  HN  GLN A 322     -29.564  20.410 -12.735  1.00  0.00           H
ATOM   2662  HA  GLN A 322     -28.672  22.687 -11.172  1.00  0.00           H
ATOM   2663  HB1 GLN A 322     -28.831  23.868 -13.394  1.00  0.00           H
ATOM   2664  HB2 GLN A 322     -29.409  22.305 -14.144  1.00  0.00           H
ATOM   2665  HG1 GLN A 322     -27.089  22.839 -14.591  1.00  0.00           H
ATOM   2666  HG2 GLN A 322     -27.470  21.240 -13.650  1.00  0.00           H
ATOM   2667 1HE2 GLN A 322     -24.641  22.259 -11.821  1.00  0.00           H
ATOM   2668 2HE2 GLN A 322     -25.189  21.186 -12.915  1.00  0.00           H
ATOM   2669  N   LYS A 323     -30.643  24.210 -10.963  1.00  0.00           N
ATOM   2670  CA  LYS A 323     -31.822  24.971 -10.560  1.00  0.00           C
ATOM   2671  C   LYS A 323     -32.737  25.306 -11.766  1.00  0.00           C
ATOM   2672  O   LYS A 323     -32.272  25.562 -12.852  1.00  0.00           O
ATOM   2673  CB  LYS A 323     -31.326  26.284  -9.977  1.00  0.00           C
ATOM   2674  CG  LYS A 323     -30.314  26.066  -8.890  1.00  0.00           C
ATOM   2675  CD  LYS A 323     -31.010  25.485  -7.578  1.00  0.00           C
ATOM   2676  CE  LYS A 323     -30.208  25.591  -6.242  1.00  0.00           C
ATOM   2677  NZ  LYS A 323     -28.819  25.167  -6.440  1.00  0.00           N
ATOM   2678  HN  LYS A 323     -29.785  24.719 -10.943  1.00  0.00           H
ATOM   2679  HA  LYS A 323     -32.450  24.456  -9.848  1.00  0.00           H
ATOM   2680  HB1 LYS A 323     -32.274  26.650  -9.529  1.00  0.00           H
ATOM   2681  HB2 LYS A 323     -30.986  27.018 -10.738  1.00  0.00           H
ATOM   2682  HG1 LYS A 323     -29.881  27.048  -8.603  1.00  0.00           H
ATOM   2683  HG2 LYS A 323     -29.429  25.445  -9.147  1.00  0.00           H
ATOM   2684  HD1 LYS A 323     -31.157  24.391  -7.714  1.00  0.00           H
ATOM   2685  HD2 LYS A 323     -32.013  25.934  -7.415  1.00  0.00           H
ATOM   2686  HE1 LYS A 323     -30.705  24.900  -5.527  1.00  0.00           H
ATOM   2687  HE2 LYS A 323     -30.222  26.639  -5.871  1.00  0.00           H
ATOM   2688  HZ1 LYS A 323     -28.192  25.877  -6.870  1.00  0.00           H
ATOM   2689  HZ2 LYS A 323     -28.789  24.323  -7.047  1.00  0.00           H
ATOM   2690  HZ3 LYS A 323     -28.493  24.964  -5.474  1.00  0.00           H
ATOM   2691  N   ALA A 324     -34.069  25.338 -11.557  1.00  0.00           N
ATOM   2692  CA  ALA A 324     -35.089  25.725 -12.512  1.00  0.00           C
ATOM   2693  C   ALA A 324     -35.037  27.148 -13.006  1.00  0.00           C
ATOM   2694  O   ALA A 324     -34.551  28.100 -12.364  1.00  0.00           O
ATOM   2695  CB  ALA A 324     -36.436  25.483 -11.840  1.00  0.00           C
ATOM   2696  HN  ALA A 324     -34.409  25.348 -10.619  1.00  0.00           H
ATOM   2697  HA  ALA A 324     -34.854  25.120 -13.376  1.00  0.00           H
ATOM   2698  HB1 ALA A 324     -36.521  24.412 -11.557  1.00  0.00           H
ATOM   2699  HB2 ALA A 324     -37.263  25.645 -12.564  1.00  0.00           H
ATOM   2700  HB3 ALA A 324     -36.644  26.185 -11.004  1.00  0.00           H
ATOM   2701  N   VAL A 325     -35.398  27.355 -14.304  1.00  0.00           N
ATOM   2702  CA  VAL A 325     -35.435  28.663 -14.997  1.00  0.00           C
ATOM   2703  C   VAL A 325     -36.368  29.600 -14.255  1.00  0.00           C
ATOM   2704  O   VAL A 325     -36.041  30.718 -14.111  1.00  0.00           O
ATOM   2705  CB  VAL A 325     -35.915  28.574 -16.481  1.00  0.00           C
ATOM   2706  CG1 VAL A 325     -35.859  29.959 -17.146  1.00  0.00           C
ATOM   2707  CG2 VAL A 325     -34.963  27.548 -17.268  1.00  0.00           C
ATOM   2708  HN  VAL A 325     -35.731  26.536 -14.763  1.00  0.00           H
ATOM   2709  HA  VAL A 325     -34.383  28.908 -14.957  1.00  0.00           H
ATOM   2710  HB  VAL A 325     -36.954  28.221 -16.649  1.00  0.00           H
ATOM   2711 1HG1 VAL A 325     -34.832  30.372 -17.242  1.00  0.00           H
ATOM   2712 2HG1 VAL A 325     -36.492  30.769 -16.724  1.00  0.00           H
ATOM   2713 3HG1 VAL A 325     -36.175  29.924 -18.210  1.00  0.00           H
ATOM   2714 1HG2 VAL A 325     -35.046  26.549 -16.792  1.00  0.00           H
ATOM   2715 2HG2 VAL A 325     -33.915  27.904 -17.159  1.00  0.00           H
ATOM   2716 3HG2 VAL A 325     -35.225  27.435 -18.341  1.00  0.00           H
ATOM   2717  N   TRP A 326     -37.592  29.225 -13.819  1.00  0.00           N
ATOM   2718  CA  TRP A 326     -38.462  30.018 -13.054  1.00  0.00           C
ATOM   2719  C   TRP A 326     -37.816  30.603 -11.777  1.00  0.00           C
ATOM   2720  O   TRP A 326     -37.783  31.777 -11.468  1.00  0.00           O
ATOM   2721  CB  TRP A 326     -39.766  29.260 -12.786  1.00  0.00           C
ATOM   2722  CG  TRP A 326     -39.799  28.192 -11.730  1.00  0.00           C
ATOM   2723  CD1 TRP A 326     -39.834  26.826 -11.816  1.00  0.00           C
ATOM   2724  CD2 TRP A 326     -39.763  28.504 -10.270  1.00  0.00           C
ATOM   2725  CE2 TRP A 326     -39.800  27.250  -9.611  1.00  0.00           C
ATOM   2726  CE3 TRP A 326     -39.754  29.634  -9.496  1.00  0.00           C
ATOM   2727  NE1 TRP A 326     -39.829  26.253 -10.563  1.00  0.00           N
ATOM   2728  CZ2 TRP A 326     -39.827  27.151  -8.279  1.00  0.00           C
ATOM   2729  CZ3 TRP A 326     -39.711  29.530  -8.085  1.00  0.00           C
ATOM   2730  CH2 TRP A 326     -39.824  28.303  -7.465  1.00  0.00           C
ATOM   2731  HN  TRP A 326     -37.932  28.298 -13.957  1.00  0.00           H
ATOM   2732  HA  TRP A 326     -38.729  30.868 -13.664  1.00  0.00           H
ATOM   2733  HB1 TRP A 326     -39.911  28.679 -13.721  1.00  0.00           H
ATOM   2734  HB2 TRP A 326     -40.657  29.901 -12.610  1.00  0.00           H
ATOM   2735  HD1 TRP A 326     -39.908  26.285 -12.748  1.00  0.00           H
ATOM   2736  HE1 TRP A 326     -40.154  25.361 -10.339  1.00  0.00           H
ATOM   2737  HE3 TRP A 326     -39.776  30.634  -9.904  1.00  0.00           H
ATOM   2738  HZ2 TRP A 326     -39.811  26.186  -7.794  1.00  0.00           H
ATOM   2739  HZ3 TRP A 326     -39.671  30.356  -7.391  1.00  0.00           H
ATOM   2740  HH2 TRP A 326     -39.766  28.129  -6.400  1.00  0.00           H
ATOM   2741  N   PHE A 327     -37.016  29.693 -11.117  1.00  0.00           N
ATOM   2742  CA  PHE A 327     -36.232  30.007  -9.996  1.00  0.00           C
ATOM   2743  C   PHE A 327     -35.090  30.987 -10.327  1.00  0.00           C
ATOM   2744  O   PHE A 327     -34.866  31.916  -9.578  1.00  0.00           O
ATOM   2745  CB  PHE A 327     -35.713  28.688  -9.327  1.00  0.00           C
ATOM   2746  CG  PHE A 327     -34.818  28.874  -8.097  1.00  0.00           C
ATOM   2747  CD1 PHE A 327     -35.338  28.534  -6.848  1.00  0.00           C
ATOM   2748  CD2 PHE A 327     -33.458  29.188  -8.169  1.00  0.00           C
ATOM   2749  CE1 PHE A 327     -34.487  28.388  -5.710  1.00  0.00           C
ATOM   2750  CE2 PHE A 327     -32.599  29.186  -7.027  1.00  0.00           C
ATOM   2751  CZ  PHE A 327     -33.160  28.678  -5.867  1.00  0.00           C
ATOM   2752  HN  PHE A 327     -37.280  28.753 -11.321  1.00  0.00           H
ATOM   2753  HA  PHE A 327     -36.888  30.554  -9.335  1.00  0.00           H
ATOM   2754  HB1 PHE A 327     -35.176  28.056 -10.065  1.00  0.00           H
ATOM   2755  HB2 PHE A 327     -36.563  28.000  -9.128  1.00  0.00           H
ATOM   2756  HD1 PHE A 327     -36.365  28.223  -6.736  1.00  0.00           H
ATOM   2757  HD2 PHE A 327     -32.977  29.268  -9.132  1.00  0.00           H
ATOM   2758  HE1 PHE A 327     -34.814  28.035  -4.743  1.00  0.00           H
ATOM   2759  HE2 PHE A 327     -31.553  29.427  -7.142  1.00  0.00           H
ATOM   2760  HZ  PHE A 327     -32.607  28.518  -4.953  1.00  0.00           H
HETATM 2761  N   HSD A 328     -34.310  30.755 -11.443  1.00  0.00           N
HETATM 2762  CA  HSD A 328     -33.352  31.723 -11.840  1.00  0.00           C
HETATM 2763  C   HSD A 328     -33.934  33.119 -12.193  1.00  0.00           C
HETATM 2764  O   HSD A 328     -33.307  34.136 -11.900  1.00  0.00           O
HETATM 2765  CB  HSD A 328     -32.431  31.196 -12.962  1.00  0.00           C
HETATM 2766  CG  HSD A 328     -31.497  30.027 -12.610  1.00  0.00           C
HETATM 2767  CD2 HSD A 328     -30.176  30.217 -12.379  1.00  0.00           C
HETATM 2768  ND1 HSD A 328     -31.629  28.694 -13.084  1.00  0.00           N
HETATM 2769  CE1 HSD A 328     -30.384  28.175 -13.040  1.00  0.00           C
HETATM 2770  NE2 HSD A 328     -29.497  29.021 -12.708  1.00  0.00           N
HETATM 2771  HN  HSD A 328     -34.504  29.968 -12.023  1.00  0.00           H
HETATM 2772  HA  HSD A 328     -32.654  31.826 -11.022  1.00  0.00           H
HETATM 2773  HB1 HSD A 328     -31.900  32.033 -13.465  1.00  0.00           H
HETATM 2774  HB2 HSD A 328     -33.034  30.808 -13.810  1.00  0.00           H
HETATM 2775  HD1 HSD A 328     -32.413  28.151 -13.388  1.00  0.00           H
HETATM 2776  HD2 HSD A 328     -29.614  31.112 -12.141  1.00  0.00           H
HETATM 2777  HE1 HSD A 328     -30.264  27.124 -13.307  1.00  0.00           H
ATOM   2778  N   ALA A 329     -35.160  33.176 -12.790  1.00  0.00           N
ATOM   2779  CA  ALA A 329     -35.891  34.341 -12.936  1.00  0.00           C
ATOM   2780  C   ALA A 329     -36.331  35.067 -11.623  1.00  0.00           C
ATOM   2781  O   ALA A 329     -36.295  36.307 -11.523  1.00  0.00           O
ATOM   2782  CB  ALA A 329     -37.217  34.102 -13.802  1.00  0.00           C
ATOM   2783  HN  ALA A 329     -35.602  32.297 -12.954  1.00  0.00           H
ATOM   2784  HA  ALA A 329     -35.233  35.066 -13.390  1.00  0.00           H
ATOM   2785  HB1 ALA A 329     -37.903  33.522 -13.149  1.00  0.00           H
ATOM   2786  HB2 ALA A 329     -37.049  33.567 -14.761  1.00  0.00           H
ATOM   2787  HB3 ALA A 329     -37.608  35.141 -13.805  1.00  0.00           H
ATOM   2788  N   VAL A 330     -36.608  34.366 -10.510  1.00  0.00           N
ATOM   2789  CA  VAL A 330     -36.746  34.856  -9.110  1.00  0.00           C
ATOM   2790  C   VAL A 330     -35.445  35.396  -8.544  1.00  0.00           C
ATOM   2791  O   VAL A 330     -35.411  36.505  -7.916  1.00  0.00           O
ATOM   2792  CB  VAL A 330     -37.387  33.765  -8.219  1.00  0.00           C
ATOM   2793  CG1 VAL A 330     -37.353  34.247  -6.708  1.00  0.00           C
ATOM   2794  CG2 VAL A 330     -38.817  33.539  -8.651  1.00  0.00           C
ATOM   2795  HN  VAL A 330     -36.854  33.409 -10.645  1.00  0.00           H
ATOM   2796  HA  VAL A 330     -37.515  35.612  -9.152  1.00  0.00           H
ATOM   2797  HB  VAL A 330     -36.752  32.855  -8.173  1.00  0.00           H
ATOM   2798 1HG1 VAL A 330     -37.695  35.299  -6.598  1.00  0.00           H
ATOM   2799 2HG1 VAL A 330     -36.340  34.021  -6.312  1.00  0.00           H
ATOM   2800 3HG1 VAL A 330     -37.968  33.549  -6.102  1.00  0.00           H
ATOM   2801 1HG2 VAL A 330     -38.917  33.215  -9.709  1.00  0.00           H
ATOM   2802 2HG2 VAL A 330     -39.314  34.525  -8.772  1.00  0.00           H
ATOM   2803 3HG2 VAL A 330     -39.292  32.853  -7.917  1.00  0.00           H
ATOM   2804  N   ALA A 331     -34.292  34.731  -8.825  1.00  0.00           N
ATOM   2805  CA  ALA A 331     -32.959  35.131  -8.405  1.00  0.00           C
ATOM   2806  C   ALA A 331     -32.589  36.387  -9.091  1.00  0.00           C
ATOM   2807  O   ALA A 331     -31.949  37.150  -8.439  1.00  0.00           O
ATOM   2808  CB  ALA A 331     -32.015  33.937  -8.741  1.00  0.00           C
ATOM   2809  HN  ALA A 331     -34.449  33.889  -9.335  1.00  0.00           H
ATOM   2810  HA  ALA A 331     -32.830  35.296  -7.345  1.00  0.00           H
ATOM   2811  HB1 ALA A 331     -30.954  34.250  -8.635  1.00  0.00           H
ATOM   2812  HB2 ALA A 331     -32.105  33.708  -9.824  1.00  0.00           H
ATOM   2813  HB3 ALA A 331     -32.156  33.078  -8.051  1.00  0.00           H
ATOM   2814  N   TRP A 332     -32.834  36.657 -10.361  1.00  0.00           N
ATOM   2815  CA  TRP A 332     -32.537  37.878 -10.963  1.00  0.00           C
ATOM   2816  C   TRP A 332     -33.653  38.965 -10.884  1.00  0.00           C
ATOM   2817  O   TRP A 332     -33.362  40.097 -11.242  1.00  0.00           O
ATOM   2818  CB  TRP A 332     -32.220  37.617 -12.470  1.00  0.00           C
ATOM   2819  CG  TRP A 332     -30.972  36.795 -12.788  1.00  0.00           C
ATOM   2820  CD1 TRP A 332     -30.986  35.562 -13.349  1.00  0.00           C
ATOM   2821  CD2 TRP A 332     -29.588  37.161 -12.638  1.00  0.00           C
ATOM   2822  CE2 TRP A 332     -28.822  36.114 -13.114  1.00  0.00           C
ATOM   2823  CE3 TRP A 332     -28.994  38.248 -12.119  1.00  0.00           C
ATOM   2824  NE1 TRP A 332     -29.679  35.185 -13.571  1.00  0.00           N
ATOM   2825  CZ2 TRP A 332     -27.428  36.200 -13.112  1.00  0.00           C
ATOM   2826  CZ3 TRP A 332     -27.563  38.375 -12.018  1.00  0.00           C
ATOM   2827  CH2 TRP A 332     -26.794  37.315 -12.567  1.00  0.00           C
ATOM   2828  HN  TRP A 332     -33.234  36.029 -11.023  1.00  0.00           H
ATOM   2829  HA  TRP A 332     -31.611  38.325 -10.633  1.00  0.00           H
ATOM   2830  HB1 TRP A 332     -32.111  38.570 -13.031  1.00  0.00           H
ATOM   2831  HB2 TRP A 332     -33.122  37.219 -12.981  1.00  0.00           H
ATOM   2832  HD1 TRP A 332     -31.885  35.044 -13.652  1.00  0.00           H
ATOM   2833  HE1 TRP A 332     -29.301  34.416 -14.041  1.00  0.00           H
ATOM   2834  HE3 TRP A 332     -29.512  39.155 -11.847  1.00  0.00           H
ATOM   2835  HZ2 TRP A 332     -26.865  35.356 -13.480  1.00  0.00           H
ATOM   2836  HZ3 TRP A 332     -27.107  39.267 -11.614  1.00  0.00           H
ATOM   2837  HH2 TRP A 332     -25.722  37.308 -12.442  1.00  0.00           H
ATOM   2838  N   GLY A 333     -34.946  38.607 -10.529  1.00  0.00           N
ATOM   2839  CA  GLY A 333     -36.004  39.574 -10.299  1.00  0.00           C
ATOM   2840  C   GLY A 333     -35.932  40.148  -8.906  1.00  0.00           C
ATOM   2841  O   GLY A 333     -36.101  41.366  -8.676  1.00  0.00           O
ATOM   2842  HN  GLY A 333     -35.202  37.645 -10.464  1.00  0.00           H
ATOM   2843  HA1 GLY A 333     -36.951  39.071 -10.418  1.00  0.00           H
ATOM   2844  HA2 GLY A 333     -35.982  40.449 -10.931  1.00  0.00           H
ATOM   2845  N   THR A 334     -35.572  39.308  -7.963  1.00  0.00           N
ATOM   2846  CA  THR A 334     -35.441  39.740  -6.479  1.00  0.00           C
ATOM   2847  C   THR A 334     -34.449  40.848  -6.272  1.00  0.00           C
ATOM   2848  O   THR A 334     -34.903  41.755  -5.562  1.00  0.00           O
ATOM   2849  CB  THR A 334     -35.029  38.547  -5.577  1.00  0.00           C
ATOM   2850  CG2 THR A 334     -34.953  38.968  -4.071  1.00  0.00           C
ATOM   2851  OG1 THR A 334     -35.968  37.461  -5.568  1.00  0.00           O
ATOM   2852  HN  THR A 334     -35.344  38.368  -8.208  1.00  0.00           H
ATOM   2853  HA  THR A 334     -36.392  40.063  -6.079  1.00  0.00           H
ATOM   2854  HB  THR A 334     -34.085  38.156  -6.013  1.00  0.00           H
ATOM   2855  HG1 THR A 334     -35.717  36.868  -6.281  1.00  0.00           H
ATOM   2856 1HG2 THR A 334     -34.191  39.749  -3.862  1.00  0.00           H
ATOM   2857 2HG2 THR A 334     -34.673  38.092  -3.448  1.00  0.00           H
ATOM   2858 3HG2 THR A 334     -35.936  39.383  -3.761  1.00  0.00           H
ATOM   2859  N   PRO A 335     -33.218  40.987  -6.826  1.00  0.00           N
ATOM   2860  CA  PRO A 335     -32.487  42.200  -6.695  1.00  0.00           C
ATOM   2861  C   PRO A 335     -33.060  43.317  -7.570  1.00  0.00           C
ATOM   2862  O   PRO A 335     -32.836  44.460  -7.200  1.00  0.00           O
ATOM   2863  CB  PRO A 335     -31.024  41.757  -7.002  1.00  0.00           C
ATOM   2864  CG  PRO A 335     -31.175  40.535  -7.903  1.00  0.00           C
ATOM   2865  CD  PRO A 335     -32.441  39.929  -7.407  1.00  0.00           C
ATOM   2866  HA  PRO A 335     -32.642  42.477  -5.663  1.00  0.00           H
ATOM   2867  HB1 PRO A 335     -30.444  41.532  -6.083  1.00  0.00           H
ATOM   2868  HB2 PRO A 335     -30.541  42.583  -7.567  1.00  0.00           H
ATOM   2869  HG1 PRO A 335     -31.302  40.760  -8.983  1.00  0.00           H
ATOM   2870  HG2 PRO A 335     -30.298  39.875  -7.733  1.00  0.00           H
ATOM   2871  HD1 PRO A 335     -33.005  39.417  -8.216  1.00  0.00           H
ATOM   2872  HD2 PRO A 335     -32.205  39.121  -6.684  1.00  0.00           H
ATOM   2873  N   GLY A 336     -33.861  43.022  -8.620  1.00  0.00           N
ATOM   2874  CA  GLY A 336     -34.528  44.025  -9.495  1.00  0.00           C
ATOM   2875  C   GLY A 336     -35.739  44.799  -8.885  1.00  0.00           C
ATOM   2876  O   GLY A 336     -36.002  46.000  -9.096  1.00  0.00           O
ATOM   2877  HN  GLY A 336     -34.009  42.087  -8.932  1.00  0.00           H
ATOM   2878  HA1 GLY A 336     -34.968  43.365 -10.227  1.00  0.00           H
ATOM   2879  HA2 GLY A 336     -33.878  44.757  -9.952  1.00  0.00           H
ATOM   2880  N   PHE A 337     -36.460  44.069  -8.003  1.00  0.00           N
ATOM   2881  CA  PHE A 337     -37.604  44.446  -7.234  1.00  0.00           C
ATOM   2882  C   PHE A 337     -37.193  45.651  -6.394  1.00  0.00           C
ATOM   2883  O   PHE A 337     -37.824  46.694  -6.322  1.00  0.00           O
ATOM   2884  CB  PHE A 337     -38.129  43.200  -6.435  1.00  0.00           C
ATOM   2885  CG  PHE A 337     -38.979  43.587  -5.289  1.00  0.00           C
ATOM   2886  CD1 PHE A 337     -40.167  44.360  -5.441  1.00  0.00           C
ATOM   2887  CD2 PHE A 337     -38.515  43.289  -4.019  1.00  0.00           C
ATOM   2888  CE1 PHE A 337     -40.874  44.784  -4.289  1.00  0.00           C
ATOM   2889  CE2 PHE A 337     -39.263  43.723  -2.897  1.00  0.00           C
ATOM   2890  CZ  PHE A 337     -40.383  44.504  -3.011  1.00  0.00           C
ATOM   2891  HN  PHE A 337     -36.275  43.090  -8.038  1.00  0.00           H
ATOM   2892  HA  PHE A 337     -38.385  44.698  -7.936  1.00  0.00           H
ATOM   2893  HB1 PHE A 337     -37.269  42.547  -6.172  1.00  0.00           H
ATOM   2894  HB2 PHE A 337     -38.802  42.608  -7.090  1.00  0.00           H
ATOM   2895  HD1 PHE A 337     -40.466  44.675  -6.431  1.00  0.00           H
ATOM   2896  HD2 PHE A 337     -37.642  42.668  -3.889  1.00  0.00           H
ATOM   2897  HE1 PHE A 337     -41.761  45.372  -4.476  1.00  0.00           H
ATOM   2898  HE2 PHE A 337     -38.750  43.499  -1.973  1.00  0.00           H
ATOM   2899  HZ  PHE A 337     -40.834  45.015  -2.174  1.00  0.00           H
ATOM   2900  N   LEU A 338     -36.080  45.566  -5.646  1.00  0.00           N
ATOM   2901  CA  LEU A 338     -35.476  46.550  -4.839  1.00  0.00           C
ATOM   2902  C   LEU A 338     -35.007  47.724  -5.707  1.00  0.00           C
ATOM   2903  O   LEU A 338     -35.193  48.916  -5.426  1.00  0.00           O
ATOM   2904  CB  LEU A 338     -34.258  45.796  -4.205  1.00  0.00           C
ATOM   2905  CG  LEU A 338     -34.617  44.689  -3.179  1.00  0.00           C
ATOM   2906  CD1 LEU A 338     -33.449  43.829  -2.715  1.00  0.00           C
ATOM   2907  CD2 LEU A 338     -35.444  45.275  -1.926  1.00  0.00           C
ATOM   2908  HN  LEU A 338     -35.764  44.626  -5.543  1.00  0.00           H
ATOM   2909  HA  LEU A 338     -36.206  46.922  -4.136  1.00  0.00           H
ATOM   2910  HB1 LEU A 338     -33.746  46.577  -3.602  1.00  0.00           H
ATOM   2911  HB2 LEU A 338     -33.567  45.358  -4.956  1.00  0.00           H
ATOM   2912  HG  LEU A 338     -35.289  43.903  -3.585  1.00  0.00           H
ATOM   2913 1HD1 LEU A 338     -33.222  43.021  -3.442  1.00  0.00           H
ATOM   2914 2HD1 LEU A 338     -33.632  43.382  -1.714  1.00  0.00           H
ATOM   2915 3HD1 LEU A 338     -32.593  44.521  -2.567  1.00  0.00           H
ATOM   2916 1HD2 LEU A 338     -34.692  45.880  -1.375  1.00  0.00           H
ATOM   2917 2HD2 LEU A 338     -35.887  44.428  -1.360  1.00  0.00           H
ATOM   2918 3HD2 LEU A 338     -36.229  45.907  -2.393  1.00  0.00           H
ATOM   2919  N   THR A 339     -34.457  47.331  -6.836  1.00  0.00           N
ATOM   2920  CA  THR A 339     -33.857  48.289  -7.783  1.00  0.00           C
ATOM   2921  C   THR A 339     -34.888  49.236  -8.250  1.00  0.00           C
ATOM   2922  O   THR A 339     -34.687  50.405  -8.476  1.00  0.00           O
ATOM   2923  CB  THR A 339     -32.927  47.784  -8.793  1.00  0.00           C
ATOM   2924  CG2 THR A 339     -32.167  48.983  -9.434  1.00  0.00           C
ATOM   2925  OG1 THR A 339     -31.959  46.923  -8.240  1.00  0.00           O
ATOM   2926  HN  THR A 339     -34.318  46.370  -7.060  1.00  0.00           H
ATOM   2927  HA  THR A 339     -33.223  48.907  -7.163  1.00  0.00           H
ATOM   2928  HB  THR A 339     -33.463  47.153  -9.534  1.00  0.00           H
ATOM   2929  HG1 THR A 339     -32.471  46.286  -7.736  1.00  0.00           H
ATOM   2930 1HG2 THR A 339     -31.727  49.509  -8.560  1.00  0.00           H
ATOM   2931 2HG2 THR A 339     -32.881  49.660  -9.951  1.00  0.00           H
ATOM   2932 3HG2 THR A 339     -31.429  48.591 -10.167  1.00  0.00           H
ATOM   2933  N   VAL A 340     -36.116  48.710  -8.474  1.00  0.00           N
ATOM   2934  CA  VAL A 340     -37.135  49.564  -9.063  1.00  0.00           C
ATOM   2935  C   VAL A 340     -37.716  50.502  -8.031  1.00  0.00           C
ATOM   2936  O   VAL A 340     -37.961  51.704  -8.418  1.00  0.00           O
ATOM   2937  CB  VAL A 340     -38.226  48.714  -9.711  1.00  0.00           C
ATOM   2938  CG1 VAL A 340     -39.414  49.681 -10.065  1.00  0.00           C
ATOM   2939  CG2 VAL A 340     -37.644  47.932 -10.965  1.00  0.00           C
ATOM   2940  HN  VAL A 340     -36.302  47.733  -8.406  1.00  0.00           H
ATOM   2941  HA  VAL A 340     -36.741  50.234  -9.812  1.00  0.00           H
ATOM   2942  HB  VAL A 340     -38.515  47.910  -9.001  1.00  0.00           H
ATOM   2943 1HG1 VAL A 340     -40.179  49.137 -10.659  1.00  0.00           H
ATOM   2944 2HG1 VAL A 340     -38.997  50.454 -10.745  1.00  0.00           H
ATOM   2945 3HG1 VAL A 340     -39.907  50.082  -9.154  1.00  0.00           H
ATOM   2946 1HG2 VAL A 340     -38.444  47.306 -11.415  1.00  0.00           H
ATOM   2947 2HG2 VAL A 340     -36.748  47.292 -10.822  1.00  0.00           H
ATOM   2948 3HG2 VAL A 340     -37.304  48.708 -11.683  1.00  0.00           H
ATOM   2949  N   MET A 341     -37.842  50.084  -6.741  1.00  0.00           N
ATOM   2950  CA  MET A 341     -38.345  50.966  -5.707  1.00  0.00           C
ATOM   2951  C   MET A 341     -37.325  52.069  -5.483  1.00  0.00           C
ATOM   2952  O   MET A 341     -37.707  53.224  -5.213  1.00  0.00           O
ATOM   2953  CB  MET A 341     -38.836  50.174  -4.482  1.00  0.00           C
ATOM   2954  CG  MET A 341     -39.964  49.185  -4.738  1.00  0.00           C
ATOM   2955  SD  MET A 341     -40.936  48.800  -3.242  1.00  0.00           S
ATOM   2956  CE  MET A 341     -39.551  48.035  -2.417  1.00  0.00           C
ATOM   2957  HN  MET A 341     -37.523  49.233  -6.330  1.00  0.00           H
ATOM   2958  HA  MET A 341     -39.225  51.482  -6.061  1.00  0.00           H
ATOM   2959  HB1 MET A 341     -39.248  50.973  -3.830  1.00  0.00           H
ATOM   2960  HB2 MET A 341     -37.927  49.690  -4.064  1.00  0.00           H
ATOM   2961  HG1 MET A 341     -39.524  48.229  -5.092  1.00  0.00           H
ATOM   2962  HG2 MET A 341     -40.619  49.601  -5.533  1.00  0.00           H
ATOM   2963  HE1 MET A 341     -38.847  48.846  -2.129  1.00  0.00           H
ATOM   2964  HE2 MET A 341     -38.938  47.334  -3.023  1.00  0.00           H
ATOM   2965  HE3 MET A 341     -39.802  47.471  -1.493  1.00  0.00           H
ATOM   2966  N   LEU A 342     -36.010  51.814  -5.524  1.00  0.00           N
ATOM   2967  CA  LEU A 342     -34.923  52.724  -5.304  1.00  0.00           C
ATOM   2968  C   LEU A 342     -34.960  53.806  -6.378  1.00  0.00           C
ATOM   2969  O   LEU A 342     -34.863  54.987  -6.081  1.00  0.00           O
ATOM   2970  CB  LEU A 342     -33.578  51.977  -5.288  1.00  0.00           C
ATOM   2971  CG  LEU A 342     -32.376  52.800  -4.795  1.00  0.00           C
ATOM   2972  CD1 LEU A 342     -32.373  53.162  -3.293  1.00  0.00           C
ATOM   2973  CD2 LEU A 342     -31.122  52.035  -5.129  1.00  0.00           C
ATOM   2974  HN  LEU A 342     -35.727  50.886  -5.753  1.00  0.00           H
ATOM   2975  HA  LEU A 342     -35.160  53.156  -4.344  1.00  0.00           H
ATOM   2976  HB1 LEU A 342     -33.379  51.523  -6.282  1.00  0.00           H
ATOM   2977  HB2 LEU A 342     -33.699  51.076  -4.649  1.00  0.00           H
ATOM   2978  HG  LEU A 342     -32.363  53.769  -5.336  1.00  0.00           H
ATOM   2979 1HD1 LEU A 342     -31.415  53.513  -2.851  1.00  0.00           H
ATOM   2980 2HD1 LEU A 342     -32.583  52.169  -2.842  1.00  0.00           H
ATOM   2981 3HD1 LEU A 342     -33.171  53.882  -3.011  1.00  0.00           H
ATOM   2982 1HD2 LEU A 342     -31.140  52.100  -6.238  1.00  0.00           H
ATOM   2983 2HD2 LEU A 342     -31.315  50.974  -4.862  1.00  0.00           H
ATOM   2984 3HD2 LEU A 342     -30.222  52.382  -4.578  1.00  0.00           H
ATOM   2985  N   LEU A 343     -35.170  53.456  -7.659  1.00  0.00           N
ATOM   2986  CA  LEU A 343     -35.498  54.311  -8.845  1.00  0.00           C
ATOM   2987  C   LEU A 343     -36.878  55.067  -8.641  1.00  0.00           C
ATOM   2988  O   LEU A 343     -36.843  56.275  -8.795  1.00  0.00           O
ATOM   2989  CB  LEU A 343     -35.387  53.355 -10.125  1.00  0.00           C
ATOM   2990  CG  LEU A 343     -35.601  54.080 -11.479  1.00  0.00           C
ATOM   2991  CD1 LEU A 343     -34.510  55.150 -11.444  1.00  0.00           C
ATOM   2992  CD2 LEU A 343     -35.469  53.102 -12.688  1.00  0.00           C
ATOM   2993  HN  LEU A 343     -35.189  52.496  -7.924  1.00  0.00           H
ATOM   2994  HA  LEU A 343     -34.749  55.089  -8.855  1.00  0.00           H
ATOM   2995  HB1 LEU A 343     -36.153  52.550 -10.111  1.00  0.00           H
ATOM   2996  HB2 LEU A 343     -34.377  52.896 -10.077  1.00  0.00           H
ATOM   2997  HG  LEU A 343     -36.544  54.668 -11.507  1.00  0.00           H
ATOM   2998 1HD1 LEU A 343     -34.734  56.012 -10.781  1.00  0.00           H
ATOM   2999 2HD1 LEU A 343     -34.325  55.520 -12.476  1.00  0.00           H
ATOM   3000 3HD1 LEU A 343     -33.541  54.748 -11.078  1.00  0.00           H
ATOM   3001 1HD2 LEU A 343     -35.549  53.568 -13.693  1.00  0.00           H
ATOM   3002 2HD2 LEU A 343     -36.284  52.373 -12.495  1.00  0.00           H
ATOM   3003 3HD2 LEU A 343     -34.471  52.614 -12.685  1.00  0.00           H
ATOM   3004  N   ALA A 344     -37.982  54.411  -8.142  1.00  0.00           N
ATOM   3005  CA  ALA A 344     -39.259  55.024  -7.810  1.00  0.00           C
ATOM   3006  C   ALA A 344     -39.141  56.089  -6.705  1.00  0.00           C
ATOM   3007  O   ALA A 344     -39.875  57.111  -6.700  1.00  0.00           O
ATOM   3008  CB  ALA A 344     -40.272  53.911  -7.338  1.00  0.00           C
ATOM   3009  HN  ALA A 344     -37.844  53.432  -8.019  1.00  0.00           H
ATOM   3010  HA  ALA A 344     -39.621  55.561  -8.675  1.00  0.00           H
ATOM   3011  HB1 ALA A 344     -39.843  53.518  -6.391  1.00  0.00           H
ATOM   3012  HB2 ALA A 344     -40.327  53.082  -8.076  1.00  0.00           H
ATOM   3013  HB3 ALA A 344     -41.268  54.340  -7.096  1.00  0.00           H
ATOM   3014  N   MET A 345     -38.183  55.972  -5.705  1.00  0.00           N
ATOM   3015  CA  MET A 345     -38.047  56.963  -4.593  1.00  0.00           C
ATOM   3016  C   MET A 345     -37.027  57.951  -5.040  1.00  0.00           C
ATOM   3017  O   MET A 345     -36.565  58.783  -4.210  1.00  0.00           O
ATOM   3018  CB  MET A 345     -37.813  56.227  -3.268  1.00  0.00           C
ATOM   3019  CG  MET A 345     -39.061  55.782  -2.452  1.00  0.00           C
ATOM   3020  SD  MET A 345     -40.016  54.455  -3.070  1.00  0.00           S
ATOM   3021  CE  MET A 345     -40.966  54.418  -1.491  1.00  0.00           C
ATOM   3022  HN  MET A 345     -37.630  55.149  -5.602  1.00  0.00           H
ATOM   3023  HA  MET A 345     -38.986  57.488  -4.499  1.00  0.00           H
ATOM   3024  HB1 MET A 345     -37.132  56.900  -2.703  1.00  0.00           H
ATOM   3025  HB2 MET A 345     -37.233  55.313  -3.516  1.00  0.00           H
ATOM   3026  HG1 MET A 345     -39.631  56.712  -2.242  1.00  0.00           H
ATOM   3027  HG2 MET A 345     -38.789  55.507  -1.411  1.00  0.00           H
ATOM   3028  HE1 MET A 345     -40.288  53.847  -0.822  1.00  0.00           H
ATOM   3029  HE2 MET A 345     -41.879  53.786  -1.455  1.00  0.00           H
ATOM   3030  HE3 MET A 345     -41.239  55.401  -1.050  1.00  0.00           H
ATOM   3031  N   ASN A 346     -36.663  57.918  -6.398  1.00  0.00           N
ATOM   3032  CA  ASN A 346     -35.806  58.823  -7.122  1.00  0.00           C
ATOM   3033  C   ASN A 346     -34.413  58.880  -6.649  1.00  0.00           C
ATOM   3034  O   ASN A 346     -33.741  59.839  -6.990  1.00  0.00           O
ATOM   3035  CB  ASN A 346     -36.473  60.221  -7.146  1.00  0.00           C
ATOM   3036  CG  ASN A 346     -37.724  60.146  -8.059  1.00  0.00           C
ATOM   3037  ND2 ASN A 346     -38.846  60.497  -7.396  1.00  0.00           N
ATOM   3038  OD1 ASN A 346     -37.755  59.557  -9.163  1.00  0.00           O
ATOM   3039  HN  ASN A 346     -36.915  57.099  -6.909  1.00  0.00           H
ATOM   3040  HA  ASN A 346     -35.668  58.408  -8.109  1.00  0.00           H
ATOM   3041  HB1 ASN A 346     -35.848  61.061  -7.516  1.00  0.00           H
ATOM   3042  HB2 ASN A 346     -36.855  60.495  -6.139  1.00  0.00           H
ATOM   3043 1HD2 ASN A 346     -39.698  60.158  -7.797  1.00  0.00           H
ATOM   3044 2HD2 ASN A 346     -38.754  61.141  -6.636  1.00  0.00           H
ATOM   3045  N   LYS A 347     -33.830  57.889  -5.923  1.00  0.00           N
ATOM   3046  CA  LYS A 347     -32.519  58.011  -5.307  1.00  0.00           C
ATOM   3047  C   LYS A 347     -31.238  57.855  -6.184  1.00  0.00           C
ATOM   3048  O   LYS A 347     -31.287  57.101  -7.136  1.00  0.00           O
ATOM   3049  CB  LYS A 347     -32.324  56.983  -4.144  1.00  0.00           C
ATOM   3050  CG  LYS A 347     -33.333  57.154  -3.046  1.00  0.00           C
ATOM   3051  CD  LYS A 347     -33.222  58.384  -2.208  1.00  0.00           C
ATOM   3052  CE  LYS A 347     -34.320  58.488  -1.134  1.00  0.00           C
ATOM   3053  NZ  LYS A 347     -34.145  59.712  -0.320  1.00  0.00           N
ATOM   3054  HN  LYS A 347     -34.234  56.978  -5.956  1.00  0.00           H
ATOM   3055  HA  LYS A 347     -32.345  59.013  -4.946  1.00  0.00           H
ATOM   3056  HB1 LYS A 347     -31.279  57.043  -3.769  1.00  0.00           H
ATOM   3057  HB2 LYS A 347     -32.413  55.980  -4.612  1.00  0.00           H
ATOM   3058  HG1 LYS A 347     -33.251  56.337  -2.298  1.00  0.00           H
ATOM   3059  HG2 LYS A 347     -34.345  56.910  -3.434  1.00  0.00           H
ATOM   3060  HD1 LYS A 347     -33.448  59.257  -2.856  1.00  0.00           H
ATOM   3061  HD2 LYS A 347     -32.163  58.420  -1.871  1.00  0.00           H
ATOM   3062  HE1 LYS A 347     -34.349  57.664  -0.389  1.00  0.00           H
ATOM   3063  HE2 LYS A 347     -35.324  58.462  -1.607  1.00  0.00           H
ATOM   3064  HZ1 LYS A 347     -33.200  59.753   0.111  1.00  0.00           H
ATOM   3065  HZ2 LYS A 347     -34.881  59.763   0.413  1.00  0.00           H
ATOM   3066  HZ3 LYS A 347     -34.274  60.558  -0.914  1.00  0.00           H
ATOM   3067  N   VAL A 348     -30.135  58.584  -5.916  1.00  0.00           N
ATOM   3068  CA  VAL A 348     -28.967  58.606  -6.786  1.00  0.00           C
ATOM   3069  C   VAL A 348     -27.926  59.455  -6.100  1.00  0.00           C
ATOM   3070  O   VAL A 348     -28.151  60.596  -5.677  1.00  0.00           O
ATOM   3071  CB  VAL A 348     -29.265  59.055  -8.198  1.00  0.00           C
ATOM   3072  CG1 VAL A 348     -30.189  60.334  -8.364  1.00  0.00           C
ATOM   3073  CG2 VAL A 348     -27.918  59.100  -9.025  1.00  0.00           C
ATOM   3074  HN  VAL A 348     -30.074  59.241  -5.168  1.00  0.00           H
ATOM   3075  HA  VAL A 348     -28.668  57.578  -6.926  1.00  0.00           H
ATOM   3076  HB  VAL A 348     -29.855  58.243  -8.673  1.00  0.00           H
ATOM   3077 1HG1 VAL A 348     -30.474  60.525  -9.420  1.00  0.00           H
ATOM   3078 2HG1 VAL A 348     -29.545  61.175  -8.028  1.00  0.00           H
ATOM   3079 3HG1 VAL A 348     -31.130  60.340  -7.775  1.00  0.00           H
ATOM   3080 1HG2 VAL A 348     -27.407  58.113  -9.010  1.00  0.00           H
ATOM   3081 2HG2 VAL A 348     -27.318  59.982  -8.716  1.00  0.00           H
ATOM   3082 3HG2 VAL A 348     -28.177  59.240 -10.096  1.00  0.00           H
ATOM   3083  N   GLU A 349     -26.723  58.990  -5.961  1.00  0.00           N
ATOM   3084  CA  GLU A 349     -25.631  59.697  -5.280  1.00  0.00           C
ATOM   3085  C   GLU A 349     -24.351  59.718  -6.066  1.00  0.00           C
ATOM   3086  O   GLU A 349     -23.827  58.693  -6.469  1.00  0.00           O
ATOM   3087  CB  GLU A 349     -25.344  59.093  -3.846  1.00  0.00           C
ATOM   3088  CG  GLU A 349     -26.633  59.083  -2.910  1.00  0.00           C
ATOM   3089  CD  GLU A 349     -26.365  58.880  -1.429  1.00  0.00           C
ATOM   3090  OE1 GLU A 349     -26.344  57.700  -1.001  1.00  0.00           O
ATOM   3091  OE2 GLU A 349     -26.311  59.918  -0.716  1.00  0.00           O
ATOM   3092  HN  GLU A 349     -26.519  58.114  -6.390  1.00  0.00           H
ATOM   3093  HA  GLU A 349     -26.031  60.695  -5.179  1.00  0.00           H
ATOM   3094  HB1 GLU A 349     -24.615  59.788  -3.377  1.00  0.00           H
ATOM   3095  HB2 GLU A 349     -24.928  58.067  -3.940  1.00  0.00           H
ATOM   3096  HG1 GLU A 349     -27.242  58.246  -3.313  1.00  0.00           H
ATOM   3097  HG2 GLU A 349     -27.325  59.945  -3.022  1.00  0.00           H
ATOM   3098  N   GLY A 350     -23.826  60.974  -6.144  1.00  0.00           N
ATOM   3099  CA  GLY A 350     -22.628  61.276  -6.856  1.00  0.00           C
ATOM   3100  C   GLY A 350     -21.344  60.961  -6.161  1.00  0.00           C
ATOM   3101  O   GLY A 350     -21.257  60.351  -5.105  1.00  0.00           O
ATOM   3102  HN  GLY A 350     -24.225  61.742  -5.649  1.00  0.00           H
ATOM   3103  HA1 GLY A 350     -22.646  62.345  -7.010  1.00  0.00           H
ATOM   3104  HA2 GLY A 350     -22.595  60.888  -7.863  1.00  0.00           H
ATOM   3105  N   ASP A 351     -20.202  61.457  -6.620  1.00  0.00           N
ATOM   3106  CA  ASP A 351     -18.964  61.385  -5.866  1.00  0.00           C
ATOM   3107  C   ASP A 351     -18.104  62.566  -6.194  1.00  0.00           C
ATOM   3108  O   ASP A 351     -18.016  62.975  -7.338  1.00  0.00           O
ATOM   3109  CB  ASP A 351     -18.318  60.072  -6.203  1.00  0.00           C
ATOM   3110  CG  ASP A 351     -16.911  59.845  -5.640  1.00  0.00           C
ATOM   3111  OD1 ASP A 351     -16.147  59.140  -6.323  1.00  0.00           O
ATOM   3112  OD2 ASP A 351     -16.644  60.203  -4.489  1.00  0.00           O
ATOM   3113  HN  ASP A 351     -20.191  61.826  -7.546  1.00  0.00           H
ATOM   3114  HA  ASP A 351     -19.108  61.439  -4.798  1.00  0.00           H
ATOM   3115  HB1 ASP A 351     -18.299  59.787  -7.277  1.00  0.00           H
ATOM   3116  HB2 ASP A 351     -18.878  59.249  -5.709  1.00  0.00           H
ATOM   3117  N   ASN A 352     -17.378  63.110  -5.253  1.00  0.00           N
ATOM   3118  CA  ASN A 352     -16.360  64.041  -5.520  1.00  0.00           C
ATOM   3119  C   ASN A 352     -14.936  63.594  -5.226  1.00  0.00           C
ATOM   3120  O   ASN A 352     -14.009  64.390  -5.362  1.00  0.00           O
ATOM   3121  CB  ASN A 352     -16.733  65.287  -4.684  1.00  0.00           C
ATOM   3122  CG  ASN A 352     -16.708  65.116  -3.179  1.00  0.00           C
ATOM   3123  ND2 ASN A 352     -17.049  66.223  -2.498  1.00  0.00           N
ATOM   3124  OD1 ASN A 352     -16.489  64.040  -2.603  1.00  0.00           O
ATOM   3125  HN  ASN A 352     -17.505  62.676  -4.364  1.00  0.00           H
ATOM   3126  HA  ASN A 352     -16.323  64.252  -6.578  1.00  0.00           H
ATOM   3127  HB1 ASN A 352     -17.780  65.442  -5.024  1.00  0.00           H
ATOM   3128  HB2 ASN A 352     -16.041  66.130  -4.896  1.00  0.00           H
ATOM   3129 1HD2 ASN A 352     -17.399  67.082  -2.873  1.00  0.00           H
ATOM   3130 2HD2 ASN A 352     -17.222  66.075  -1.525  1.00  0.00           H
ATOM   3131  N   ILE A 353     -14.769  62.307  -4.861  1.00  0.00           N
ATOM   3132  CA  ILE A 353     -13.442  61.800  -4.733  1.00  0.00           C
ATOM   3133  C   ILE A 353     -12.908  61.375  -6.054  1.00  0.00           C
ATOM   3134  O   ILE A 353     -11.774  61.725  -6.475  1.00  0.00           O
ATOM   3135  CB  ILE A 353     -13.359  60.798  -3.523  1.00  0.00           C
ATOM   3136  CG1 ILE A 353     -14.291  61.252  -2.272  1.00  0.00           C
ATOM   3137  CG2 ILE A 353     -11.883  60.446  -3.309  1.00  0.00           C
ATOM   3138  CD  ILE A 353     -13.568  62.404  -1.398  1.00  0.00           C
ATOM   3139  HN  ILE A 353     -15.553  61.739  -4.620  1.00  0.00           H
ATOM   3140  HA  ILE A 353     -12.819  62.629  -4.434  1.00  0.00           H
ATOM   3141  HB  ILE A 353     -13.818  59.872  -3.932  1.00  0.00           H
ATOM   3142 1HG1 ILE A 353     -14.298  60.338  -1.641  1.00  0.00           H
ATOM   3143 2HG1 ILE A 353     -15.306  61.573  -2.589  1.00  0.00           H
ATOM   3144 1HG2 ILE A 353     -11.303  60.471  -4.257  1.00  0.00           H
ATOM   3145 2HG2 ILE A 353     -11.800  59.400  -2.943  1.00  0.00           H
ATOM   3146 3HG2 ILE A 353     -11.503  61.298  -2.703  1.00  0.00           H
ATOM   3147  HD1 ILE A 353     -12.556  62.106  -1.050  1.00  0.00           H
ATOM   3148  HD2 ILE A 353     -14.211  62.792  -0.579  1.00  0.00           H
ATOM   3149  HD3 ILE A 353     -13.414  63.185  -2.173  1.00  0.00           H
ATOM   3150  N   SER A 354     -13.709  60.621  -6.853  1.00  0.00           N
ATOM   3151  CA  SER A 354     -13.209  60.111  -8.155  1.00  0.00           C
ATOM   3152  C   SER A 354     -14.257  60.383  -9.236  1.00  0.00           C
ATOM   3153  O   SER A 354     -13.963  60.558 -10.380  1.00  0.00           O
ATOM   3154  CB  SER A 354     -12.787  58.576  -8.133  1.00  0.00           C
ATOM   3155  OG  SER A 354     -13.970  57.801  -7.947  1.00  0.00           O
ATOM   3156  HN  SER A 354     -14.648  60.469  -6.554  1.00  0.00           H
ATOM   3157  HA  SER A 354     -12.304  60.634  -8.426  1.00  0.00           H
ATOM   3158  HB1 SER A 354     -12.029  58.438  -7.332  1.00  0.00           H
ATOM   3159  HB2 SER A 354     -12.340  58.232  -9.090  1.00  0.00           H
ATOM   3160  HG1 SER A 354     -14.479  58.183  -7.228  1.00  0.00           H
ATOM   3161  N   GLY A 355     -15.554  60.271  -8.791  1.00  0.00           N
ATOM   3162  CA  GLY A 355     -16.719  60.580  -9.592  1.00  0.00           C
ATOM   3163  C   GLY A 355     -17.528  59.312  -9.980  1.00  0.00           C
ATOM   3164  O   GLY A 355     -18.499  59.331 -10.728  1.00  0.00           O
ATOM   3165  HN  GLY A 355     -15.674  59.777  -7.934  1.00  0.00           H
ATOM   3166  HA1 GLY A 355     -16.403  61.021 -10.526  1.00  0.00           H
ATOM   3167  HA2 GLY A 355     -17.392  61.197  -9.014  1.00  0.00           H
ATOM   3168  N   VAL A 356     -17.168  58.166  -9.397  1.00  0.00           N
ATOM   3169  CA  VAL A 356     -17.870  56.979  -9.611  1.00  0.00           C
ATOM   3170  C   VAL A 356     -19.090  56.949  -8.710  1.00  0.00           C
ATOM   3171  O   VAL A 356     -19.034  56.712  -7.502  1.00  0.00           O
ATOM   3172  CB  VAL A 356     -17.002  55.756  -9.321  1.00  0.00           C
ATOM   3173  CG1 VAL A 356     -17.745  54.428  -9.446  1.00  0.00           C
ATOM   3174  CG2 VAL A 356     -15.728  55.653 -10.255  1.00  0.00           C
ATOM   3175  HN  VAL A 356     -16.328  58.131  -8.860  1.00  0.00           H
ATOM   3176  HA  VAL A 356     -18.363  56.887 -10.567  1.00  0.00           H
ATOM   3177  HB  VAL A 356     -16.641  55.868  -8.276  1.00  0.00           H
ATOM   3178 1HG1 VAL A 356     -18.754  54.516  -8.988  1.00  0.00           H
ATOM   3179 2HG1 VAL A 356     -17.171  53.521  -9.159  1.00  0.00           H
ATOM   3180 3HG1 VAL A 356     -17.923  54.339 -10.539  1.00  0.00           H
ATOM   3181 1HG2 VAL A 356     -15.908  55.594 -11.349  1.00  0.00           H
ATOM   3182 2HG2 VAL A 356     -15.108  54.787  -9.937  1.00  0.00           H
ATOM   3183 3HG2 VAL A 356     -14.986  56.473 -10.152  1.00  0.00           H
ATOM   3184  N   CYS A 357     -20.297  57.123  -9.251  1.00  0.00           N
ATOM   3185  CA  CYS A 357     -21.522  57.132  -8.476  1.00  0.00           C
ATOM   3186  C   CYS A 357     -21.924  55.860  -7.825  1.00  0.00           C
ATOM   3187  O   CYS A 357     -21.867  54.802  -8.441  1.00  0.00           O
ATOM   3188  CB  CYS A 357     -22.744  57.544  -9.347  1.00  0.00           C
ATOM   3189  SG  CYS A 357     -22.334  59.050 -10.283  1.00  0.00           S
ATOM   3190  HN  CYS A 357     -20.513  57.357 -10.195  1.00  0.00           H
ATOM   3191  HA  CYS A 357     -21.474  57.851  -7.671  1.00  0.00           H
ATOM   3192  HB1 CYS A 357     -23.647  57.575  -8.700  1.00  0.00           H
ATOM   3193  HB2 CYS A 357     -23.055  56.706 -10.005  1.00  0.00           H
ATOM   3194  N   PHE A 358     -22.551  55.930  -6.616  1.00  0.00           N
ATOM   3195  CA  PHE A 358     -22.842  54.765  -5.815  1.00  0.00           C
ATOM   3196  C   PHE A 358     -23.422  55.298  -4.448  1.00  0.00           C
ATOM   3197  O   PHE A 358     -22.893  56.260  -3.928  1.00  0.00           O
ATOM   3198  CB  PHE A 358     -21.730  53.713  -5.585  1.00  0.00           C
ATOM   3199  CG  PHE A 358     -22.122  52.571  -4.689  1.00  0.00           C
ATOM   3200  CD1 PHE A 358     -21.410  52.390  -3.471  1.00  0.00           C
ATOM   3201  CD2 PHE A 358     -23.157  51.790  -5.053  1.00  0.00           C
ATOM   3202  CE1 PHE A 358     -21.701  51.234  -2.748  1.00  0.00           C
ATOM   3203  CE2 PHE A 358     -23.497  50.623  -4.265  1.00  0.00           C
ATOM   3204  CZ  PHE A 358     -22.721  50.335  -3.160  1.00  0.00           C
ATOM   3205  HN  PHE A 358     -22.600  56.835  -6.199  1.00  0.00           H
ATOM   3206  HA  PHE A 358     -23.656  54.243  -6.298  1.00  0.00           H
ATOM   3207  HB1 PHE A 358     -20.827  54.252  -5.224  1.00  0.00           H
ATOM   3208  HB2 PHE A 358     -21.417  53.272  -6.556  1.00  0.00           H
ATOM   3209  HD1 PHE A 358     -20.715  53.134  -3.110  1.00  0.00           H
ATOM   3210  HD2 PHE A 358     -23.786  52.008  -5.902  1.00  0.00           H
ATOM   3211  HE1 PHE A 358     -21.145  51.005  -1.851  1.00  0.00           H
ATOM   3212  HE2 PHE A 358     -24.304  50.009  -4.638  1.00  0.00           H
ATOM   3213  HZ  PHE A 358     -22.878  49.440  -2.577  1.00  0.00           H
ATOM   3214  N   VAL A 359     -24.456  54.656  -3.807  1.00  0.00           N
ATOM   3215  CA  VAL A 359     -24.906  54.811  -2.429  1.00  0.00           C
ATOM   3216  C   VAL A 359     -23.952  55.193  -1.345  1.00  0.00           C
ATOM   3217  O   VAL A 359     -22.921  54.586  -1.183  1.00  0.00           O
ATOM   3218  CB  VAL A 359     -25.830  53.682  -2.035  1.00  0.00           C
ATOM   3219  CG1 VAL A 359     -25.082  52.409  -1.402  1.00  0.00           C
ATOM   3220  CG2 VAL A 359     -26.871  54.159  -1.067  1.00  0.00           C
ATOM   3221  HN  VAL A 359     -24.727  53.824  -4.286  1.00  0.00           H
ATOM   3222  HA  VAL A 359     -25.492  55.715  -2.507  1.00  0.00           H
ATOM   3223  HB  VAL A 359     -26.346  53.316  -2.949  1.00  0.00           H
ATOM   3224 1HG1 VAL A 359     -25.665  51.469  -1.505  1.00  0.00           H
ATOM   3225 2HG1 VAL A 359     -24.914  52.634  -0.327  1.00  0.00           H
ATOM   3226 3HG1 VAL A 359     -24.053  52.286  -1.802  1.00  0.00           H
ATOM   3227 1HG2 VAL A 359     -26.527  54.693  -0.157  1.00  0.00           H
ATOM   3228 2HG2 VAL A 359     -27.479  53.275  -0.780  1.00  0.00           H
ATOM   3229 3HG2 VAL A 359     -27.615  54.848  -1.520  1.00  0.00           H
ATOM   3230  N   GLY A 360     -24.332  56.152  -0.511  1.00  0.00           N
ATOM   3231  CA  GLY A 360     -23.575  56.386   0.746  1.00  0.00           C
ATOM   3232  C   GLY A 360     -22.963  57.814   0.930  1.00  0.00           C
ATOM   3233  O   GLY A 360     -22.054  57.962   1.737  1.00  0.00           O
ATOM   3234  HN  GLY A 360     -25.119  56.752  -0.628  1.00  0.00           H
ATOM   3235  HA1 GLY A 360     -22.688  55.790   0.900  1.00  0.00           H
ATOM   3236  HA2 GLY A 360     -24.258  56.130   1.542  1.00  0.00           H
ATOM   3237  N   LEU A 361     -23.399  58.769   0.154  1.00  0.00           N
ATOM   3238  CA  LEU A 361     -22.874  60.089   0.142  1.00  0.00           C
ATOM   3239  C   LEU A 361     -23.422  60.985   1.295  1.00  0.00           C
ATOM   3240  O   LEU A 361     -22.687  61.506   2.112  1.00  0.00           O
ATOM   3241  CB  LEU A 361     -23.144  60.774  -1.273  1.00  0.00           C
ATOM   3242  CG  LEU A 361     -22.686  62.223  -1.499  1.00  0.00           C
ATOM   3243  CD1 LEU A 361     -21.187  62.395  -1.473  1.00  0.00           C
ATOM   3244  CD2 LEU A 361     -23.322  62.822  -2.803  1.00  0.00           C
ATOM   3245  HN  LEU A 361     -24.182  58.614  -0.442  1.00  0.00           H
ATOM   3246  HA  LEU A 361     -21.823  60.098   0.389  1.00  0.00           H
ATOM   3247  HB1 LEU A 361     -24.233  60.862  -1.475  1.00  0.00           H
ATOM   3248  HB2 LEU A 361     -22.735  60.178  -2.116  1.00  0.00           H
ATOM   3249  HG  LEU A 361     -23.007  62.774  -0.590  1.00  0.00           H
ATOM   3250 1HD1 LEU A 361     -20.762  62.112  -0.485  1.00  0.00           H
ATOM   3251 2HD1 LEU A 361     -20.906  63.444  -1.703  1.00  0.00           H
ATOM   3252 3HD1 LEU A 361     -20.577  61.684  -2.070  1.00  0.00           H
ATOM   3253 1HD2 LEU A 361     -22.965  63.872  -2.855  1.00  0.00           H
ATOM   3254 2HD2 LEU A 361     -24.427  62.865  -2.690  1.00  0.00           H
ATOM   3255 3HD2 LEU A 361     -23.033  62.223  -3.693  1.00  0.00           H
ATOM   3256  N   TYR A 362     -24.746  61.233   1.212  1.00  0.00           N
ATOM   3257  CA  TYR A 362     -25.305  62.345   2.050  1.00  0.00           C
ATOM   3258  C   TYR A 362     -26.709  61.947   2.488  1.00  0.00           C
ATOM   3259  O   TYR A 362     -27.215  62.466   3.500  1.00  0.00           O
ATOM   3260  CB  TYR A 362     -25.348  63.687   1.278  1.00  0.00           C
ATOM   3261  CG  TYR A 362     -26.044  64.871   1.913  1.00  0.00           C
ATOM   3262  CD1 TYR A 362     -27.190  65.428   1.394  1.00  0.00           C
ATOM   3263  CD2 TYR A 362     -25.379  65.497   3.000  1.00  0.00           C
ATOM   3264  CE1 TYR A 362     -27.805  66.611   1.974  1.00  0.00           C
ATOM   3265  CE2 TYR A 362     -25.930  66.704   3.506  1.00  0.00           C
ATOM   3266  CZ  TYR A 362     -27.180  67.183   3.071  1.00  0.00           C
ATOM   3267  OH  TYR A 362     -27.656  68.353   3.609  1.00  0.00           O
ATOM   3268  HN  TYR A 362     -25.325  60.821   0.513  1.00  0.00           H
ATOM   3269  HA  TYR A 362     -24.722  62.386   2.959  1.00  0.00           H
ATOM   3270  HB1 TYR A 362     -25.638  63.615   0.207  1.00  0.00           H
ATOM   3271  HB2 TYR A 362     -24.278  63.981   1.214  1.00  0.00           H
ATOM   3272  HD1 TYR A 362     -27.734  65.045   0.543  1.00  0.00           H
ATOM   3273  HD2 TYR A 362     -24.362  65.368   3.341  1.00  0.00           H
ATOM   3274  HE1 TYR A 362     -28.764  66.983   1.647  1.00  0.00           H
ATOM   3275  HE2 TYR A 362     -25.527  67.153   4.402  1.00  0.00           H
ATOM   3276  HH  TYR A 362     -28.608  68.345   3.484  1.00  0.00           H
ATOM   3277  N   ASP A 363     -27.341  60.921   1.803  1.00  0.00           N
ATOM   3278  CA  ASP A 363     -28.695  60.472   2.238  1.00  0.00           C
ATOM   3279  C   ASP A 363     -28.629  59.350   3.303  1.00  0.00           C
ATOM   3280  O   ASP A 363     -27.766  58.449   3.166  1.00  0.00           O
ATOM   3281  CB  ASP A 363     -29.474  60.036   0.988  1.00  0.00           C
ATOM   3282  CG  ASP A 363     -30.951  59.811   1.258  1.00  0.00           C
ATOM   3283  OD1 ASP A 363     -31.561  58.893   0.639  1.00  0.00           O
ATOM   3284  OD2 ASP A 363     -31.513  60.825   1.906  1.00  0.00           O
ATOM   3285  HN  ASP A 363     -26.975  60.506   0.973  1.00  0.00           H
ATOM   3286  HA  ASP A 363     -29.154  61.352   2.661  1.00  0.00           H
ATOM   3287  HB1 ASP A 363     -29.038  59.102   0.574  1.00  0.00           H
ATOM   3288  HB2 ASP A 363     -29.494  60.776   0.160  1.00  0.00           H
ATOM   3289  N   LEU A 364     -29.512  59.385   4.248  1.00  0.00           N
ATOM   3290  CA  LEU A 364     -29.652  58.404   5.236  1.00  0.00           C
ATOM   3291  C   LEU A 364     -30.572  57.324   4.657  1.00  0.00           C
ATOM   3292  O   LEU A 364     -30.264  56.120   4.675  1.00  0.00           O
ATOM   3293  CB  LEU A 364     -30.306  59.024   6.505  1.00  0.00           C
ATOM   3294  CG  LEU A 364     -29.316  59.656   7.473  1.00  0.00           C
ATOM   3295  CD1 LEU A 364     -28.573  60.857   6.933  1.00  0.00           C
ATOM   3296  CD2 LEU A 364     -30.053  60.064   8.746  1.00  0.00           C
ATOM   3297  HN  LEU A 364     -30.086  60.191   4.370  1.00  0.00           H
ATOM   3298  HA  LEU A 364     -28.710  57.946   5.498  1.00  0.00           H
ATOM   3299  HB1 LEU A 364     -30.815  58.209   7.062  1.00  0.00           H
ATOM   3300  HB2 LEU A 364     -31.081  59.755   6.188  1.00  0.00           H
ATOM   3301  HG  LEU A 364     -28.573  58.932   7.870  1.00  0.00           H
ATOM   3302 1HD1 LEU A 364     -29.367  61.600   6.702  1.00  0.00           H
ATOM   3303 2HD1 LEU A 364     -27.861  60.676   6.100  1.00  0.00           H
ATOM   3304 3HD1 LEU A 364     -27.950  61.430   7.654  1.00  0.00           H
ATOM   3305 1HD2 LEU A 364     -29.291  60.157   9.550  1.00  0.00           H
ATOM   3306 2HD2 LEU A 364     -30.873  59.399   9.092  1.00  0.00           H
ATOM   3307 3HD2 LEU A 364     -30.468  61.093   8.686  1.00  0.00           H
ATOM   3308  N   ASP A 365     -31.745  57.734   4.165  1.00  0.00           N
ATOM   3309  CA  ASP A 365     -32.811  56.832   3.881  1.00  0.00           C
ATOM   3310  C   ASP A 365     -32.488  55.772   2.844  1.00  0.00           C
ATOM   3311  O   ASP A 365     -32.844  54.601   3.019  1.00  0.00           O
ATOM   3312  CB  ASP A 365     -34.019  57.686   3.307  1.00  0.00           C
ATOM   3313  CG  ASP A 365     -34.317  58.781   4.294  1.00  0.00           C
ATOM   3314  OD1 ASP A 365     -34.004  58.666   5.464  1.00  0.00           O
ATOM   3315  OD2 ASP A 365     -34.984  59.796   3.856  1.00  0.00           O
ATOM   3316  HN  ASP A 365     -31.884  58.721   4.165  1.00  0.00           H
ATOM   3317  HA  ASP A 365     -33.065  56.295   4.783  1.00  0.00           H
ATOM   3318  HB1 ASP A 365     -34.872  56.985   3.434  1.00  0.00           H
ATOM   3319  HB2 ASP A 365     -33.812  58.113   2.303  1.00  0.00           H
ATOM   3320  N   ALA A 366     -31.784  56.198   1.860  1.00  0.00           N
ATOM   3321  CA  ALA A 366     -31.176  55.337   0.889  1.00  0.00           C
ATOM   3322  C   ALA A 366     -30.442  54.129   1.457  1.00  0.00           C
ATOM   3323  O   ALA A 366     -30.951  53.007   1.464  1.00  0.00           O
ATOM   3324  CB  ALA A 366     -30.445  56.135  -0.247  1.00  0.00           C
ATOM   3325  HN  ALA A 366     -31.675  57.190   1.833  1.00  0.00           H
ATOM   3326  HA  ALA A 366     -32.015  54.862   0.403  1.00  0.00           H
ATOM   3327  HB1 ALA A 366     -30.173  55.398  -1.033  1.00  0.00           H
ATOM   3328  HB2 ALA A 366     -29.567  56.693   0.146  1.00  0.00           H
ATOM   3329  HB3 ALA A 366     -31.090  56.854  -0.794  1.00  0.00           H
ATOM   3330  N   SER A 367     -29.238  54.301   2.066  1.00  0.00           N
ATOM   3331  CA  SER A 367     -28.442  53.186   2.724  1.00  0.00           C
ATOM   3332  C   SER A 367     -29.231  52.491   3.850  1.00  0.00           C
ATOM   3333  O   SER A 367     -29.103  51.310   4.074  1.00  0.00           O
ATOM   3334  CB  SER A 367     -27.191  53.782   3.381  1.00  0.00           C
ATOM   3335  OG  SER A 367     -26.195  53.920   2.364  1.00  0.00           O
ATOM   3336  HN  SER A 367     -28.675  55.116   2.175  1.00  0.00           H
ATOM   3337  HA  SER A 367     -28.141  52.467   1.977  1.00  0.00           H
ATOM   3338  HB1 SER A 367     -26.812  53.254   4.282  1.00  0.00           H
ATOM   3339  HB2 SER A 367     -27.425  54.771   3.827  1.00  0.00           H
ATOM   3340  HG1 SER A 367     -26.463  54.754   1.969  1.00  0.00           H
ATOM   3341  N   ARG A 368     -30.005  53.263   4.651  1.00  0.00           N
ATOM   3342  CA  ARG A 368     -30.689  52.650   5.777  1.00  0.00           C
ATOM   3343  C   ARG A 368     -31.717  51.668   5.409  1.00  0.00           C
ATOM   3344  O   ARG A 368     -31.704  50.565   5.864  1.00  0.00           O
ATOM   3345  CB  ARG A 368     -31.227  53.719   6.775  1.00  0.00           C
ATOM   3346  CG  ARG A 368     -30.106  54.546   7.482  1.00  0.00           C
ATOM   3347  CD  ARG A 368     -30.652  55.612   8.463  1.00  0.00           C
ATOM   3348  NE  ARG A 368     -29.514  56.399   9.052  1.00  0.00           N
ATOM   3349  CZ  ARG A 368     -29.609  57.076  10.204  1.00  0.00           C
ATOM   3350  NH1 ARG A 368     -30.723  57.097  10.933  1.00  0.00           N
ATOM   3351  NH2 ARG A 368     -28.585  57.762  10.609  1.00  0.00           N
ATOM   3352  HN  ARG A 368     -30.237  54.187   4.356  1.00  0.00           H
ATOM   3353  HA  ARG A 368     -30.034  51.946   6.267  1.00  0.00           H
ATOM   3354  HB1 ARG A 368     -31.863  53.283   7.575  1.00  0.00           H
ATOM   3355  HB2 ARG A 368     -31.930  54.407   6.259  1.00  0.00           H
ATOM   3356  HG1 ARG A 368     -29.536  55.097   6.704  1.00  0.00           H
ATOM   3357  HG2 ARG A 368     -29.521  53.849   8.119  1.00  0.00           H
ATOM   3358  HD1 ARG A 368     -31.289  55.096   9.212  1.00  0.00           H
ATOM   3359  HD2 ARG A 368     -31.252  56.320   7.852  1.00  0.00           H
ATOM   3360  HE  ARG A 368     -28.644  56.378   8.561  1.00  0.00           H
ATOM   3361 1HH1 ARG A 368     -31.621  57.039  10.497  1.00  0.00           H
ATOM   3362 2HH1 ARG A 368     -30.610  57.718  11.709  1.00  0.00           H
ATOM   3363 1HH2 ARG A 368     -27.690  57.568  10.207  1.00  0.00           H
ATOM   3364 2HH2 ARG A 368     -28.513  58.147  11.529  1.00  0.00           H
ATOM   3365  N   TYR A 369     -32.651  52.120   4.549  1.00  0.00           N
ATOM   3366  CA  TYR A 369     -33.880  51.440   4.316  1.00  0.00           C
ATOM   3367  C   TYR A 369     -33.832  50.646   3.050  1.00  0.00           C
ATOM   3368  O   TYR A 369     -34.513  49.636   3.067  1.00  0.00           O
ATOM   3369  CB  TYR A 369     -35.097  52.397   4.239  1.00  0.00           C
ATOM   3370  CG  TYR A 369     -35.217  53.117   5.555  1.00  0.00           C
ATOM   3371  CD1 TYR A 369     -35.650  52.473   6.769  1.00  0.00           C
ATOM   3372  CD2 TYR A 369     -34.998  54.516   5.727  1.00  0.00           C
ATOM   3373  CE1 TYR A 369     -35.793  53.129   7.984  1.00  0.00           C
ATOM   3374  CE2 TYR A 369     -34.877  55.142   6.947  1.00  0.00           C
ATOM   3375  CZ  TYR A 369     -35.459  54.529   8.129  1.00  0.00           C
ATOM   3376  OH  TYR A 369     -35.610  55.099   9.375  1.00  0.00           O
ATOM   3377  HN  TYR A 369     -32.569  53.052   4.202  1.00  0.00           H
ATOM   3378  HA  TYR A 369     -34.135  50.771   5.125  1.00  0.00           H
ATOM   3379  HB1 TYR A 369     -35.998  51.749   4.178  1.00  0.00           H
ATOM   3380  HB2 TYR A 369     -35.316  53.072   3.385  1.00  0.00           H
ATOM   3381  HD1 TYR A 369     -35.908  51.429   6.668  1.00  0.00           H
ATOM   3382  HD2 TYR A 369     -34.604  55.028   4.862  1.00  0.00           H
ATOM   3383  HE1 TYR A 369     -36.374  52.687   8.780  1.00  0.00           H
ATOM   3384  HE2 TYR A 369     -34.638  56.195   6.942  1.00  0.00           H
ATOM   3385  HH  TYR A 369     -36.515  54.893   9.618  1.00  0.00           H
ATOM   3386  N   PHE A 370     -32.999  50.926   2.042  1.00  0.00           N
ATOM   3387  CA  PHE A 370     -32.944  50.041   0.834  1.00  0.00           C
ATOM   3388  C   PHE A 370     -31.636  49.278   0.875  1.00  0.00           C
ATOM   3389  O   PHE A 370     -31.382  48.460  -0.029  1.00  0.00           O
ATOM   3390  CB  PHE A 370     -32.882  50.833  -0.521  1.00  0.00           C
ATOM   3391  CG  PHE A 370     -34.067  51.752  -0.770  1.00  0.00           C
ATOM   3392  CD1 PHE A 370     -34.937  51.450  -1.753  1.00  0.00           C
ATOM   3393  CD2 PHE A 370     -34.237  52.883   0.002  1.00  0.00           C
ATOM   3394  CE1 PHE A 370     -36.028  52.307  -2.059  1.00  0.00           C
ATOM   3395  CE2 PHE A 370     -35.250  53.801  -0.344  1.00  0.00           C
ATOM   3396  CZ  PHE A 370     -36.170  53.541  -1.423  1.00  0.00           C
ATOM   3397  HN  PHE A 370     -32.341  51.675   2.089  1.00  0.00           H
ATOM   3398  HA  PHE A 370     -33.782  49.361   0.783  1.00  0.00           H
ATOM   3399  HB1 PHE A 370     -32.834  50.083  -1.339  1.00  0.00           H
ATOM   3400  HB2 PHE A 370     -32.039  51.555  -0.565  1.00  0.00           H
ATOM   3401  HD1 PHE A 370     -34.822  50.501  -2.256  1.00  0.00           H
ATOM   3402  HD2 PHE A 370     -33.575  53.271   0.761  1.00  0.00           H
ATOM   3403  HE1 PHE A 370     -36.638  51.967  -2.883  1.00  0.00           H
ATOM   3404  HE2 PHE A 370     -35.235  54.795   0.076  1.00  0.00           H
ATOM   3405  HZ  PHE A 370     -36.918  54.298  -1.609  1.00  0.00           H
ATOM   3406  N   VAL A 371     -30.649  49.513   1.788  1.00  0.00           N
ATOM   3407  CA  VAL A 371     -29.428  48.677   1.711  1.00  0.00           C
ATOM   3408  C   VAL A 371     -29.369  47.834   2.930  1.00  0.00           C
ATOM   3409  O   VAL A 371     -29.389  46.599   2.821  1.00  0.00           O
ATOM   3410  CB  VAL A 371     -28.079  49.456   1.564  1.00  0.00           C
ATOM   3411  CG1 VAL A 371     -26.907  48.502   1.328  1.00  0.00           C
ATOM   3412  CG2 VAL A 371     -28.297  50.349   0.299  1.00  0.00           C
ATOM   3413  HN  VAL A 371     -30.741  50.184   2.519  1.00  0.00           H
ATOM   3414  HA  VAL A 371     -29.487  47.983   0.886  1.00  0.00           H
ATOM   3415  HB  VAL A 371     -27.846  50.063   2.464  1.00  0.00           H
ATOM   3416 1HG1 VAL A 371     -26.782  47.717   2.105  1.00  0.00           H
ATOM   3417 2HG1 VAL A 371     -26.019  49.164   1.233  1.00  0.00           H
ATOM   3418 3HG1 VAL A 371     -26.986  47.935   0.376  1.00  0.00           H
ATOM   3419 1HG2 VAL A 371     -27.420  50.679  -0.297  1.00  0.00           H
ATOM   3420 2HG2 VAL A 371     -28.955  51.229   0.464  1.00  0.00           H
ATOM   3421 3HG2 VAL A 371     -28.880  49.659  -0.349  1.00  0.00           H
ATOM   3422  N   LEU A 372     -29.257  48.503   4.109  1.00  0.00           N
ATOM   3423  CA  LEU A 372     -29.065  47.805   5.385  1.00  0.00           C
ATOM   3424  C   LEU A 372     -30.208  46.945   5.821  1.00  0.00           C
ATOM   3425  O   LEU A 372     -30.004  45.855   6.313  1.00  0.00           O
ATOM   3426  CB  LEU A 372     -28.713  48.749   6.598  1.00  0.00           C
ATOM   3427  CG  LEU A 372     -27.436  49.672   6.468  1.00  0.00           C
ATOM   3428  CD1 LEU A 372     -27.207  50.400   7.807  1.00  0.00           C
ATOM   3429  CD2 LEU A 372     -26.119  48.812   6.188  1.00  0.00           C
ATOM   3430  HN  LEU A 372     -29.349  49.495   4.069  1.00  0.00           H
ATOM   3431  HA  LEU A 372     -28.334  47.022   5.259  1.00  0.00           H
ATOM   3432  HB1 LEU A 372     -28.569  48.210   7.558  1.00  0.00           H
ATOM   3433  HB2 LEU A 372     -29.527  49.486   6.766  1.00  0.00           H
ATOM   3434  HG  LEU A 372     -27.525  50.452   5.681  1.00  0.00           H
ATOM   3435 1HD1 LEU A 372     -28.147  50.779   8.260  1.00  0.00           H
ATOM   3436 2HD1 LEU A 372     -26.536  51.278   7.688  1.00  0.00           H
ATOM   3437 3HD1 LEU A 372     -26.611  49.667   8.393  1.00  0.00           H
ATOM   3438 1HD2 LEU A 372     -25.156  49.362   6.135  1.00  0.00           H
ATOM   3439 2HD2 LEU A 372     -26.303  48.542   5.126  1.00  0.00           H
ATOM   3440 3HD2 LEU A 372     -26.029  47.962   6.896  1.00  0.00           H
ATOM   3441  N   LEU A 373     -31.426  47.464   5.659  1.00  0.00           N
ATOM   3442  CA  LEU A 373     -32.646  46.788   6.044  1.00  0.00           C
ATOM   3443  C   LEU A 373     -32.913  45.408   5.343  1.00  0.00           C
ATOM   3444  O   LEU A 373     -33.211  44.472   6.029  1.00  0.00           O
ATOM   3445  CB  LEU A 373     -33.735  47.891   5.712  1.00  0.00           C
ATOM   3446  CG  LEU A 373     -35.204  47.438   6.225  1.00  0.00           C
ATOM   3447  CD1 LEU A 373     -35.167  47.441   7.756  1.00  0.00           C
ATOM   3448  CD2 LEU A 373     -36.276  48.383   5.698  1.00  0.00           C
ATOM   3449  HN  LEU A 373     -31.561  48.436   5.480  1.00  0.00           H
ATOM   3450  HA  LEU A 373     -32.614  46.570   7.102  1.00  0.00           H
ATOM   3451  HB1 LEU A 373     -33.837  48.118   4.629  1.00  0.00           H
ATOM   3452  HB2 LEU A 373     -33.540  48.819   6.291  1.00  0.00           H
ATOM   3453  HG  LEU A 373     -35.370  46.396   5.874  1.00  0.00           H
ATOM   3454 1HD1 LEU A 373     -34.518  48.261   8.129  1.00  0.00           H
ATOM   3455 2HD1 LEU A 373     -34.681  46.571   8.247  1.00  0.00           H
ATOM   3456 3HD1 LEU A 373     -36.140  47.571   8.276  1.00  0.00           H
ATOM   3457 1HD2 LEU A 373     -37.278  48.247   6.159  1.00  0.00           H
ATOM   3458 2HD2 LEU A 373     -36.341  48.389   4.590  1.00  0.00           H
ATOM   3459 3HD2 LEU A 373     -36.074  49.457   5.901  1.00  0.00           H
ATOM   3460  N   PRO A 374     -32.771  45.204   4.030  1.00  0.00           N
ATOM   3461  CA  PRO A 374     -32.838  43.919   3.416  1.00  0.00           C
ATOM   3462  C   PRO A 374     -31.553  43.160   3.695  1.00  0.00           C
ATOM   3463  O   PRO A 374     -31.611  41.932   3.839  1.00  0.00           O
ATOM   3464  CB  PRO A 374     -33.099  44.193   1.966  1.00  0.00           C
ATOM   3465  CG  PRO A 374     -32.406  45.539   1.721  1.00  0.00           C
ATOM   3466  CD  PRO A 374     -32.858  46.245   2.963  1.00  0.00           C
ATOM   3467  HA  PRO A 374     -33.567  43.263   3.867  1.00  0.00           H
ATOM   3468  HB1 PRO A 374     -34.202  44.216   1.837  1.00  0.00           H
ATOM   3469  HB2 PRO A 374     -32.750  43.388   1.285  1.00  0.00           H
ATOM   3470  HG1 PRO A 374     -31.302  45.437   1.782  1.00  0.00           H
ATOM   3471  HG2 PRO A 374     -32.718  46.090   0.809  1.00  0.00           H
ATOM   3472  HD1 PRO A 374     -32.184  47.112   3.131  1.00  0.00           H
ATOM   3473  HD2 PRO A 374     -33.905  46.547   2.744  1.00  0.00           H
ATOM   3474  N   LEU A 375     -30.381  43.789   3.698  1.00  0.00           N
ATOM   3475  CA  LEU A 375     -29.082  43.142   3.814  1.00  0.00           C
ATOM   3476  C   LEU A 375     -28.939  42.417   5.109  1.00  0.00           C
ATOM   3477  O   LEU A 375     -28.600  41.229   5.131  1.00  0.00           O
ATOM   3478  CB  LEU A 375     -27.819  44.057   3.715  1.00  0.00           C
ATOM   3479  CG  LEU A 375     -26.408  43.471   3.986  1.00  0.00           C
ATOM   3480  CD1 LEU A 375     -25.968  42.389   3.047  1.00  0.00           C
ATOM   3481  CD2 LEU A 375     -25.328  44.577   3.960  1.00  0.00           C
ATOM   3482  HN  LEU A 375     -30.321  44.748   3.433  1.00  0.00           H
ATOM   3483  HA  LEU A 375     -29.022  42.362   3.068  1.00  0.00           H
ATOM   3484  HB1 LEU A 375     -27.920  44.853   4.483  1.00  0.00           H
ATOM   3485  HB2 LEU A 375     -27.895  44.635   2.769  1.00  0.00           H
ATOM   3486  HG  LEU A 375     -26.359  42.946   4.964  1.00  0.00           H
ATOM   3487 1HD1 LEU A 375     -26.651  41.541   2.827  1.00  0.00           H
ATOM   3488 2HD1 LEU A 375     -25.042  41.861   3.359  1.00  0.00           H
ATOM   3489 3HD1 LEU A 375     -25.703  42.979   2.143  1.00  0.00           H
ATOM   3490 1HD2 LEU A 375     -25.477  45.062   2.972  1.00  0.00           H
ATOM   3491 2HD2 LEU A 375     -24.299  44.162   3.914  1.00  0.00           H
ATOM   3492 3HD2 LEU A 375     -25.577  45.360   4.707  1.00  0.00           H
ATOM   3493  N   CYS A 376     -29.350  43.060   6.168  1.00  0.00           N
ATOM   3494  CA  CYS A 376     -29.520  42.433   7.505  1.00  0.00           C
ATOM   3495  C   CYS A 376     -30.477  41.173   7.554  1.00  0.00           C
ATOM   3496  O   CYS A 376     -30.167  40.163   8.208  1.00  0.00           O
ATOM   3497  CB  CYS A 376     -30.100  43.463   8.503  1.00  0.00           C
ATOM   3498  SG  CYS A 376     -28.998  44.872   8.819  1.00  0.00           S
ATOM   3499  HN  CYS A 376     -29.540  44.034   6.072  1.00  0.00           H
ATOM   3500  HA  CYS A 376     -28.576  42.098   7.905  1.00  0.00           H
ATOM   3501  HB1 CYS A 376     -30.255  43.008   9.504  1.00  0.00           H
ATOM   3502  HB2 CYS A 376     -31.124  43.814   8.252  1.00  0.00           H
ATOM   3503  HG1 CYS A 376     -29.253  45.612   7.751  1.00  0.00           H
ATOM   3504  N   LEU A 377     -31.634  41.285   6.863  1.00  0.00           N
ATOM   3505  CA  LEU A 377     -32.444  40.112   6.690  1.00  0.00           C
ATOM   3506  C   LEU A 377     -31.834  39.076   5.775  1.00  0.00           C
ATOM   3507  O   LEU A 377     -31.873  37.922   6.113  1.00  0.00           O
ATOM   3508  CB  LEU A 377     -33.823  40.566   6.143  1.00  0.00           C
ATOM   3509  CG  LEU A 377     -34.878  39.448   5.901  1.00  0.00           C
ATOM   3510  CD1 LEU A 377     -35.222  38.725   7.175  1.00  0.00           C
ATOM   3511  CD2 LEU A 377     -36.097  40.161   5.342  1.00  0.00           C
ATOM   3512  HN  LEU A 377     -31.988  42.062   6.348  1.00  0.00           H
ATOM   3513  HA  LEU A 377     -32.426  39.698   7.688  1.00  0.00           H
ATOM   3514  HB1 LEU A 377     -33.632  41.061   5.167  1.00  0.00           H
ATOM   3515  HB2 LEU A 377     -34.177  41.333   6.864  1.00  0.00           H
ATOM   3516  HG  LEU A 377     -34.463  38.714   5.177  1.00  0.00           H
ATOM   3517 1HD1 LEU A 377     -34.348  38.145   7.539  1.00  0.00           H
ATOM   3518 2HD1 LEU A 377     -35.893  37.840   7.154  1.00  0.00           H
ATOM   3519 3HD1 LEU A 377     -35.524  39.411   7.995  1.00  0.00           H
ATOM   3520 1HD2 LEU A 377     -36.993  39.504   5.323  1.00  0.00           H
ATOM   3521 2HD2 LEU A 377     -35.844  40.480   4.309  1.00  0.00           H
ATOM   3522 3HD2 LEU A 377     -36.424  41.092   5.855  1.00  0.00           H
ATOM   3523  N   CYS A 378     -31.295  39.361   4.618  1.00  0.00           N
ATOM   3524  CA  CYS A 378     -30.515  38.412   3.878  1.00  0.00           C
ATOM   3525  C   CYS A 378     -29.310  37.671   4.568  1.00  0.00           C
ATOM   3526  O   CYS A 378     -29.240  36.456   4.440  1.00  0.00           O
ATOM   3527  CB  CYS A 378     -29.873  39.197   2.700  1.00  0.00           C
ATOM   3528  SG  CYS A 378     -31.144  39.703   1.475  1.00  0.00           S
ATOM   3529  HN  CYS A 378     -31.324  40.326   4.364  1.00  0.00           H
ATOM   3530  HA  CYS A 378     -31.205  37.675   3.495  1.00  0.00           H
ATOM   3531  HB1 CYS A 378     -29.048  38.632   2.217  1.00  0.00           H
ATOM   3532  HB2 CYS A 378     -29.466  40.132   3.141  1.00  0.00           H
ATOM   3533  HG1 CYS A 378     -32.054  40.183   2.312  1.00  0.00           H
ATOM   3534  N   VAL A 379     -28.481  38.363   5.253  1.00  0.00           N
ATOM   3535  CA  VAL A 379     -27.377  37.850   6.064  1.00  0.00           C
ATOM   3536  C   VAL A 379     -27.788  36.993   7.142  1.00  0.00           C
ATOM   3537  O   VAL A 379     -27.192  35.954   7.408  1.00  0.00           O
ATOM   3538  CB  VAL A 379     -26.520  39.038   6.554  1.00  0.00           C
ATOM   3539  CG1 VAL A 379     -25.494  38.679   7.644  1.00  0.00           C
ATOM   3540  CG2 VAL A 379     -25.863  39.665   5.321  1.00  0.00           C
ATOM   3541  HN  VAL A 379     -28.601  39.352   5.205  1.00  0.00           H
ATOM   3542  HA  VAL A 379     -26.775  37.235   5.412  1.00  0.00           H
ATOM   3543  HB  VAL A 379     -27.222  39.734   7.061  1.00  0.00           H
ATOM   3544 1HG1 VAL A 379     -24.802  39.458   8.030  1.00  0.00           H
ATOM   3545 2HG1 VAL A 379     -24.799  37.925   7.218  1.00  0.00           H
ATOM   3546 3HG1 VAL A 379     -26.017  38.327   8.560  1.00  0.00           H
ATOM   3547 1HG2 VAL A 379     -26.682  39.968   4.634  1.00  0.00           H
ATOM   3548 2HG2 VAL A 379     -25.319  38.881   4.754  1.00  0.00           H
ATOM   3549 3HG2 VAL A 379     -25.167  40.479   5.618  1.00  0.00           H
ATOM   3550  N   PHE A 380     -28.897  37.377   7.884  1.00  0.00           N
ATOM   3551  CA  PHE A 380     -29.464  36.607   9.014  1.00  0.00           C
ATOM   3552  C   PHE A 380     -29.973  35.204   8.727  1.00  0.00           C
ATOM   3553  O   PHE A 380     -29.613  34.176   9.342  1.00  0.00           O
ATOM   3554  CB  PHE A 380     -30.571  37.506   9.759  1.00  0.00           C
ATOM   3555  CG  PHE A 380     -31.283  36.790  10.851  1.00  0.00           C
ATOM   3556  CD1 PHE A 380     -30.632  36.322  11.947  1.00  0.00           C
ATOM   3557  CD2 PHE A 380     -32.661  36.507  10.713  1.00  0.00           C
ATOM   3558  CE1 PHE A 380     -31.354  35.632  13.020  1.00  0.00           C
ATOM   3559  CE2 PHE A 380     -33.388  35.817  11.714  1.00  0.00           C
ATOM   3560  CZ  PHE A 380     -32.730  35.367  12.894  1.00  0.00           C
ATOM   3561  HN  PHE A 380     -29.264  38.283   7.687  1.00  0.00           H
ATOM   3562  HA  PHE A 380     -28.652  36.459   9.710  1.00  0.00           H
ATOM   3563  HB1 PHE A 380     -31.280  37.905   9.001  1.00  0.00           H
ATOM   3564  HB2 PHE A 380     -30.073  38.384  10.222  1.00  0.00           H
ATOM   3565  HD1 PHE A 380     -29.577  36.497  12.098  1.00  0.00           H
ATOM   3566  HD2 PHE A 380     -33.138  36.995   9.876  1.00  0.00           H
ATOM   3567  HE1 PHE A 380     -30.765  35.195  13.812  1.00  0.00           H
ATOM   3568  HE2 PHE A 380     -34.442  35.683  11.523  1.00  0.00           H
ATOM   3569  HZ  PHE A 380     -33.312  34.873  13.658  1.00  0.00           H
ATOM   3570  N   VAL A 381     -30.768  35.114   7.600  1.00  0.00           N
ATOM   3571  CA  VAL A 381     -31.264  33.949   7.042  1.00  0.00           C
ATOM   3572  C   VAL A 381     -30.070  33.087   6.504  1.00  0.00           C
ATOM   3573  O   VAL A 381     -29.995  31.900   6.767  1.00  0.00           O
ATOM   3574  CB  VAL A 381     -32.423  34.062   6.025  1.00  0.00           C
ATOM   3575  CG1 VAL A 381     -33.656  34.593   6.781  1.00  0.00           C
ATOM   3576  CG2 VAL A 381     -32.104  34.846   4.815  1.00  0.00           C
ATOM   3577  HN  VAL A 381     -30.952  35.916   7.036  1.00  0.00           H
ATOM   3578  HA  VAL A 381     -31.725  33.307   7.778  1.00  0.00           H
ATOM   3579  HB  VAL A 381     -32.692  33.009   5.797  1.00  0.00           H
ATOM   3580 1HG1 VAL A 381     -34.043  33.847   7.508  1.00  0.00           H
ATOM   3581 2HG1 VAL A 381     -34.371  34.936   6.004  1.00  0.00           H
ATOM   3582 3HG1 VAL A 381     -33.347  35.544   7.267  1.00  0.00           H
ATOM   3583 1HG2 VAL A 381     -31.184  34.399   4.384  1.00  0.00           H
ATOM   3584 2HG2 VAL A 381     -31.874  35.904   5.065  1.00  0.00           H
ATOM   3585 3HG2 VAL A 381     -32.938  34.739   4.088  1.00  0.00           H
ATOM   3586  N   GLY A 382     -29.056  33.721   5.906  1.00  0.00           N
ATOM   3587  CA  GLY A 382     -27.841  33.058   5.353  1.00  0.00           C
ATOM   3588  C   GLY A 382     -27.050  32.404   6.427  1.00  0.00           C
ATOM   3589  O   GLY A 382     -26.482  31.316   6.287  1.00  0.00           O
ATOM   3590  HN  GLY A 382     -29.216  34.663   5.627  1.00  0.00           H
ATOM   3591  HA1 GLY A 382     -27.362  33.931   4.938  1.00  0.00           H
ATOM   3592  HA2 GLY A 382     -28.301  32.312   4.721  1.00  0.00           H
ATOM   3593  N   LEU A 383     -26.928  33.013   7.632  1.00  0.00           N
ATOM   3594  CA  LEU A 383     -26.316  32.622   8.835  1.00  0.00           C
ATOM   3595  C   LEU A 383     -26.996  31.373   9.480  1.00  0.00           C
ATOM   3596  O   LEU A 383     -26.365  30.395   9.844  1.00  0.00           O
ATOM   3597  CB  LEU A 383     -26.167  33.690   9.922  1.00  0.00           C
ATOM   3598  CG  LEU A 383     -25.087  34.768   9.741  1.00  0.00           C
ATOM   3599  CD1 LEU A 383     -25.186  36.018  10.605  1.00  0.00           C
ATOM   3600  CD2 LEU A 383     -23.642  34.272   9.849  1.00  0.00           C
ATOM   3601  HN  LEU A 383     -27.280  33.941   7.723  1.00  0.00           H
ATOM   3602  HA  LEU A 383     -25.355  32.190   8.597  1.00  0.00           H
ATOM   3603  HB1 LEU A 383     -25.900  33.172  10.868  1.00  0.00           H
ATOM   3604  HB2 LEU A 383     -27.150  34.201  10.004  1.00  0.00           H
ATOM   3605  HG  LEU A 383     -25.167  35.075   8.676  1.00  0.00           H
ATOM   3606 1HD1 LEU A 383     -25.031  35.903  11.700  1.00  0.00           H
ATOM   3607 2HD1 LEU A 383     -26.176  36.479  10.400  1.00  0.00           H
ATOM   3608 3HD1 LEU A 383     -24.443  36.720  10.170  1.00  0.00           H
ATOM   3609 1HD2 LEU A 383     -23.399  33.888  10.864  1.00  0.00           H
ATOM   3610 2HD2 LEU A 383     -22.855  34.996   9.552  1.00  0.00           H
ATOM   3611 3HD2 LEU A 383     -23.479  33.341   9.265  1.00  0.00           H
ATOM   3612  N   SER A 384     -28.331  31.449   9.452  1.00  0.00           N
ATOM   3613  CA  SER A 384     -29.260  30.401   9.791  1.00  0.00           C
ATOM   3614  C   SER A 384     -29.069  29.199   8.862  1.00  0.00           C
ATOM   3615  O   SER A 384     -28.895  28.093   9.323  1.00  0.00           O
ATOM   3616  CB  SER A 384     -30.739  30.909   9.741  1.00  0.00           C
ATOM   3617  OG  SER A 384     -30.955  32.028  10.663  1.00  0.00           O
ATOM   3618  HN  SER A 384     -28.782  32.314   9.244  1.00  0.00           H
ATOM   3619  HA  SER A 384     -29.155  29.989  10.784  1.00  0.00           H
ATOM   3620  HB1 SER A 384     -31.363  30.055  10.079  1.00  0.00           H
ATOM   3621  HB2 SER A 384     -31.147  31.061   8.718  1.00  0.00           H
ATOM   3622  HG1 SER A 384     -30.381  32.711  10.311  1.00  0.00           H
ATOM   3623  N   LEU A 385     -29.026  29.388   7.547  1.00  0.00           N
ATOM   3624  CA  LEU A 385     -28.814  28.435   6.449  1.00  0.00           C
ATOM   3625  C   LEU A 385     -27.422  27.819   6.544  1.00  0.00           C
ATOM   3626  O   LEU A 385     -27.208  26.650   6.291  1.00  0.00           O
ATOM   3627  CB  LEU A 385     -29.149  29.036   5.053  1.00  0.00           C
ATOM   3628  CG  LEU A 385     -30.655  29.129   4.785  1.00  0.00           C
ATOM   3629  CD1 LEU A 385     -30.973  30.129   3.761  1.00  0.00           C
ATOM   3630  CD2 LEU A 385     -31.220  27.791   4.362  1.00  0.00           C
ATOM   3631  HN  LEU A 385     -28.995  30.339   7.249  1.00  0.00           H
ATOM   3632  HA  LEU A 385     -29.479  27.591   6.560  1.00  0.00           H
ATOM   3633  HB1 LEU A 385     -28.673  28.409   4.268  1.00  0.00           H
ATOM   3634  HB2 LEU A 385     -28.657  30.032   5.074  1.00  0.00           H
ATOM   3635  HG  LEU A 385     -31.115  29.469   5.738  1.00  0.00           H
ATOM   3636 1HD1 LEU A 385     -30.665  31.104   4.196  1.00  0.00           H
ATOM   3637 2HD1 LEU A 385     -32.043  30.109   3.464  1.00  0.00           H
ATOM   3638 3HD1 LEU A 385     -30.307  29.801   2.934  1.00  0.00           H
ATOM   3639 1HD2 LEU A 385     -31.350  27.020   5.150  1.00  0.00           H
ATOM   3640 2HD2 LEU A 385     -30.756  27.359   3.449  1.00  0.00           H
ATOM   3641 3HD2 LEU A 385     -32.293  27.962   4.131  1.00  0.00           H
ATOM   3642  N   LEU A 386     -26.429  28.615   6.932  1.00  0.00           N
ATOM   3643  CA  LEU A 386     -25.034  28.255   7.215  1.00  0.00           C
ATOM   3644  C   LEU A 386     -24.934  27.467   8.501  1.00  0.00           C
ATOM   3645  O   LEU A 386     -24.284  26.399   8.553  1.00  0.00           O
ATOM   3646  CB  LEU A 386     -24.156  29.541   7.363  1.00  0.00           C
ATOM   3647  CG  LEU A 386     -22.574  29.351   7.589  1.00  0.00           C
ATOM   3648  CD1 LEU A 386     -21.807  28.860   6.324  1.00  0.00           C
ATOM   3649  CD2 LEU A 386     -22.057  30.715   8.122  1.00  0.00           C
ATOM   3650  HN  LEU A 386     -26.675  29.581   6.914  1.00  0.00           H
ATOM   3651  HA  LEU A 386     -24.768  27.565   6.427  1.00  0.00           H
ATOM   3652  HB1 LEU A 386     -24.471  30.127   8.253  1.00  0.00           H
ATOM   3653  HB2 LEU A 386     -24.272  30.289   6.551  1.00  0.00           H
ATOM   3654  HG  LEU A 386     -22.401  28.563   8.352  1.00  0.00           H
ATOM   3655 1HD1 LEU A 386     -22.246  27.923   5.921  1.00  0.00           H
ATOM   3656 2HD1 LEU A 386     -20.711  28.730   6.453  1.00  0.00           H
ATOM   3657 3HD1 LEU A 386     -21.959  29.530   5.451  1.00  0.00           H
ATOM   3658 1HD2 LEU A 386     -22.036  31.474   7.312  1.00  0.00           H
ATOM   3659 2HD2 LEU A 386     -21.080  30.588   8.637  1.00  0.00           H
ATOM   3660 3HD2 LEU A 386     -22.758  31.044   8.917  1.00  0.00           H
ATOM   3661  N   LEU A 387     -25.588  27.848   9.620  1.00  0.00           N
ATOM   3662  CA  LEU A 387     -25.605  26.939  10.803  1.00  0.00           C
ATOM   3663  C   LEU A 387     -26.293  25.633  10.596  1.00  0.00           C
ATOM   3664  O   LEU A 387     -25.789  24.544  10.926  1.00  0.00           O
ATOM   3665  CB  LEU A 387     -26.459  27.716  11.853  1.00  0.00           C
ATOM   3666  CG  LEU A 387     -26.697  27.039  13.237  1.00  0.00           C
ATOM   3667  CD1 LEU A 387     -25.451  26.554  13.953  1.00  0.00           C
ATOM   3668  CD2 LEU A 387     -27.475  28.098  14.073  1.00  0.00           C
ATOM   3669  HN  LEU A 387     -26.079  28.714   9.647  1.00  0.00           H
ATOM   3670  HA  LEU A 387     -24.610  26.772  11.189  1.00  0.00           H
ATOM   3671  HB1 LEU A 387     -27.434  28.095  11.477  1.00  0.00           H
ATOM   3672  HB2 LEU A 387     -25.990  28.715  11.982  1.00  0.00           H
ATOM   3673  HG  LEU A 387     -27.412  26.208  13.060  1.00  0.00           H
ATOM   3674 1HD1 LEU A 387     -25.762  26.160  14.944  1.00  0.00           H
ATOM   3675 2HD1 LEU A 387     -24.694  27.367  13.988  1.00  0.00           H
ATOM   3676 3HD1 LEU A 387     -24.968  25.762  13.340  1.00  0.00           H
ATOM   3677 1HD2 LEU A 387     -27.834  27.757  15.067  1.00  0.00           H
ATOM   3678 2HD2 LEU A 387     -28.396  28.342  13.501  1.00  0.00           H
ATOM   3679 3HD2 LEU A 387     -26.842  28.996  14.239  1.00  0.00           H
ATOM   3680  N   ALA A 388     -27.401  25.687   9.805  1.00  0.00           N
ATOM   3681  CA  ALA A 388     -28.173  24.550   9.400  1.00  0.00           C
ATOM   3682  C   ALA A 388     -27.274  23.555   8.586  1.00  0.00           C
ATOM   3683  O   ALA A 388     -27.300  22.372   8.851  1.00  0.00           O
ATOM   3684  CB  ALA A 388     -29.452  24.945   8.554  1.00  0.00           C
ATOM   3685  HN  ALA A 388     -27.703  26.576   9.468  1.00  0.00           H
ATOM   3686  HA  ALA A 388     -28.451  24.135  10.358  1.00  0.00           H
ATOM   3687  HB1 ALA A 388     -29.194  25.319   7.540  1.00  0.00           H
ATOM   3688  HB2 ALA A 388     -29.982  25.697   9.177  1.00  0.00           H
ATOM   3689  HB3 ALA A 388     -29.979  23.984   8.371  1.00  0.00           H
ATOM   3690  N   GLY A 389     -26.563  24.128   7.619  1.00  0.00           N
ATOM   3691  CA  GLY A 389     -25.556  23.422   6.826  1.00  0.00           C
ATOM   3692  C   GLY A 389     -24.276  22.852   7.544  1.00  0.00           C
ATOM   3693  O   GLY A 389     -23.911  21.727   7.253  1.00  0.00           O
ATOM   3694  HN  GLY A 389     -26.663  25.088   7.369  1.00  0.00           H
ATOM   3695  HA1 GLY A 389     -25.282  24.209   6.139  1.00  0.00           H
ATOM   3696  HA2 GLY A 389     -26.062  22.552   6.434  1.00  0.00           H
ATOM   3697  N   ILE A 390     -23.567  23.615   8.371  1.00  0.00           N
ATOM   3698  CA  ILE A 390     -22.413  23.185   9.137  1.00  0.00           C
ATOM   3699  C   ILE A 390     -22.808  22.126  10.197  1.00  0.00           C
ATOM   3700  O   ILE A 390     -22.039  21.235  10.526  1.00  0.00           O
ATOM   3701  CB  ILE A 390     -21.538  24.423   9.649  1.00  0.00           C
ATOM   3702  CG1 ILE A 390     -21.091  25.557   8.629  1.00  0.00           C
ATOM   3703  CG2 ILE A 390     -20.356  23.810  10.363  1.00  0.00           C
ATOM   3704  CD  ILE A 390     -20.102  25.102   7.420  1.00  0.00           C
ATOM   3705  HN  ILE A 390     -23.911  24.550   8.410  1.00  0.00           H
ATOM   3706  HA  ILE A 390     -21.796  22.650   8.430  1.00  0.00           H
ATOM   3707  HB  ILE A 390     -22.193  24.964  10.366  1.00  0.00           H
ATOM   3708 1HG1 ILE A 390     -20.639  26.442   9.127  1.00  0.00           H
ATOM   3709 2HG1 ILE A 390     -22.043  25.954   8.216  1.00  0.00           H
ATOM   3710 1HG2 ILE A 390     -19.906  22.994   9.759  1.00  0.00           H
ATOM   3711 2HG2 ILE A 390     -20.624  23.411  11.365  1.00  0.00           H
ATOM   3712 3HG2 ILE A 390     -19.515  24.503  10.575  1.00  0.00           H
ATOM   3713  HD1 ILE A 390     -20.655  24.292   6.898  1.00  0.00           H
ATOM   3714  HD2 ILE A 390     -19.156  24.710   7.851  1.00  0.00           H
ATOM   3715  HD3 ILE A 390     -19.832  25.966   6.775  1.00  0.00           H
ATOM   3716  N   ILE A 391     -23.999  22.192  10.769  1.00  0.00           N
ATOM   3717  CA  ILE A 391     -24.398  21.146  11.701  1.00  0.00           C
ATOM   3718  C   ILE A 391     -24.936  19.922  11.003  1.00  0.00           C
ATOM   3719  O   ILE A 391     -24.670  18.761  11.358  1.00  0.00           O
ATOM   3720  CB  ILE A 391     -25.486  21.785  12.604  1.00  0.00           C
ATOM   3721  CG1 ILE A 391     -24.987  22.938  13.526  1.00  0.00           C
ATOM   3722  CG2 ILE A 391     -26.208  20.721  13.491  1.00  0.00           C
ATOM   3723  CD  ILE A 391     -24.090  22.517  14.679  1.00  0.00           C
ATOM   3724  HN  ILE A 391     -24.594  22.968  10.579  1.00  0.00           H
ATOM   3725  HA  ILE A 391     -23.607  20.878  12.386  1.00  0.00           H
ATOM   3726  HB  ILE A 391     -26.259  22.257  11.961  1.00  0.00           H
ATOM   3727 1HG1 ILE A 391     -25.925  23.402  13.901  1.00  0.00           H
ATOM   3728 2HG1 ILE A 391     -24.358  23.622  12.917  1.00  0.00           H
ATOM   3729 1HG2 ILE A 391     -25.472  20.335  14.228  1.00  0.00           H
ATOM   3730 2HG2 ILE A 391     -26.674  19.863  12.962  1.00  0.00           H
ATOM   3731 3HG2 ILE A 391     -27.031  21.143  14.106  1.00  0.00           H
ATOM   3732  HD1 ILE A 391     -24.639  22.024  15.509  1.00  0.00           H
ATOM   3733  HD2 ILE A 391     -23.595  23.392  15.153  1.00  0.00           H
ATOM   3734  HD3 ILE A 391     -23.255  21.944  14.222  1.00  0.00           H
ATOM   3735  N   SER A 392     -25.657  20.097   9.929  1.00  0.00           N
ATOM   3736  CA  SER A 392     -25.956  18.978   9.018  1.00  0.00           C
ATOM   3737  C   SER A 392     -24.756  18.272   8.430  1.00  0.00           C
ATOM   3738  O   SER A 392     -24.571  17.035   8.503  1.00  0.00           O
ATOM   3739  CB  SER A 392     -26.901  19.408   7.858  1.00  0.00           C
ATOM   3740  OG  SER A 392     -27.431  18.300   7.163  1.00  0.00           O
ATOM   3741  HN  SER A 392     -26.060  20.985   9.727  1.00  0.00           H
ATOM   3742  HA  SER A 392     -26.503  18.213   9.550  1.00  0.00           H
ATOM   3743  HB1 SER A 392     -26.329  20.044   7.149  1.00  0.00           H
ATOM   3744  HB2 SER A 392     -27.724  19.997   8.317  1.00  0.00           H
ATOM   3745  HG1 SER A 392     -28.214  18.664   6.741  1.00  0.00           H
ATOM   3746  N   LEU A 393     -23.787  18.999   7.894  1.00  0.00           N
ATOM   3747  CA  LEU A 393     -22.576  18.460   7.458  1.00  0.00           C
ATOM   3748  C   LEU A 393     -21.804  17.737   8.628  1.00  0.00           C
ATOM   3749  O   LEU A 393     -21.137  16.746   8.377  1.00  0.00           O
ATOM   3750  CB  LEU A 393     -21.638  19.495   6.790  1.00  0.00           C
ATOM   3751  CG  LEU A 393     -21.997  19.940   5.347  1.00  0.00           C
ATOM   3752  CD1 LEU A 393     -21.113  21.135   4.916  1.00  0.00           C
ATOM   3753  CD2 LEU A 393     -21.895  18.861   4.256  1.00  0.00           C
ATOM   3754  HN  LEU A 393     -23.823  19.982   7.739  1.00  0.00           H
ATOM   3755  HA  LEU A 393     -22.846  17.766   6.676  1.00  0.00           H
ATOM   3756  HB1 LEU A 393     -20.578  19.166   6.735  1.00  0.00           H
ATOM   3757  HB2 LEU A 393     -21.588  20.411   7.416  1.00  0.00           H
ATOM   3758  HG  LEU A 393     -23.031  20.343   5.377  1.00  0.00           H
ATOM   3759 1HD1 LEU A 393     -21.565  21.698   4.072  1.00  0.00           H
ATOM   3760 2HD1 LEU A 393     -20.201  20.726   4.431  1.00  0.00           H
ATOM   3761 3HD1 LEU A 393     -20.911  21.831   5.758  1.00  0.00           H
ATOM   3762 1HD2 LEU A 393     -21.894  19.441   3.308  1.00  0.00           H
ATOM   3763 2HD2 LEU A 393     -22.614  18.014   4.271  1.00  0.00           H
ATOM   3764 3HD2 LEU A 393     -20.913  18.372   4.430  1.00  0.00           H
ATOM   3765  N   ASN A 394     -21.952  18.145   9.928  1.00  0.00           N
ATOM   3766  CA  ASN A 394     -21.263  17.524  11.014  1.00  0.00           C
ATOM   3767  C   ASN A 394     -21.761  16.148  11.179  1.00  0.00           C
ATOM   3768  O   ASN A 394     -21.113  15.124  11.370  1.00  0.00           O
ATOM   3769  CB  ASN A 394     -21.453  18.233  12.396  1.00  0.00           C
ATOM   3770  CG  ASN A 394     -20.503  17.694  13.433  1.00  0.00           C
ATOM   3771  ND2 ASN A 394     -20.923  17.678  14.728  1.00  0.00           N
ATOM   3772  OD1 ASN A 394     -19.415  17.308  13.079  1.00  0.00           O
ATOM   3773  HN  ASN A 394     -22.544  18.933  10.082  1.00  0.00           H
ATOM   3774  HA  ASN A 394     -20.198  17.494  10.837  1.00  0.00           H
ATOM   3775  HB1 ASN A 394     -22.490  18.203  12.791  1.00  0.00           H
ATOM   3776  HB2 ASN A 394     -21.168  19.276  12.141  1.00  0.00           H
ATOM   3777 1HD2 ASN A 394     -21.789  18.137  14.921  1.00  0.00           H
ATOM   3778 2HD2 ASN A 394     -20.344  17.251  15.424  1.00  0.00           H
HETATM 3779  N   HSD A 395     -23.094  15.963  11.047  1.00  0.00           N
HETATM 3780  CA  HSD A 395     -23.737  14.698  11.157  1.00  0.00           C
HETATM 3781  C   HSD A 395     -23.461  13.619  10.097  1.00  0.00           C
HETATM 3782  O   HSD A 395     -23.489  12.404  10.391  1.00  0.00           O
HETATM 3783  CB  HSD A 395     -25.250  14.970  11.287  1.00  0.00           C
HETATM 3784  CG  HSD A 395     -25.670  15.862  12.397  1.00  0.00           C
HETATM 3785  CD2 HSD A 395     -25.065  16.300  13.527  1.00  0.00           C
HETATM 3786  ND1 HSD A 395     -26.897  16.562  12.328  1.00  0.00           N
HETATM 3787  CE1 HSD A 395     -26.988  17.312  13.465  1.00  0.00           C
HETATM 3788  NE2 HSD A 395     -25.882  17.188  14.177  1.00  0.00           N
HETATM 3789  HN  HSD A 395     -23.583  16.776  10.741  1.00  0.00           H
HETATM 3790  HA  HSD A 395     -23.448  14.297  12.118  1.00  0.00           H
HETATM 3791  HB1 HSD A 395     -25.783  14.019  11.501  1.00  0.00           H
HETATM 3792  HB2 HSD A 395     -25.529  15.329  10.274  1.00  0.00           H
HETATM 3793  HD1 HSD A 395     -27.583  16.327  11.640  1.00  0.00           H
HETATM 3794  HD2 HSD A 395     -24.153  15.965  14.005  1.00  0.00           H
HETATM 3795  HE1 HSD A 395     -27.916  17.737  13.849  1.00  0.00           H
ATOM   3796  N   VAL A 396     -23.241  14.005   8.831  1.00  0.00           N
ATOM   3797  CA  VAL A 396     -22.793  13.231   7.649  1.00  0.00           C
ATOM   3798  C   VAL A 396     -21.266  12.878   7.900  1.00  0.00           C
ATOM   3799  O   VAL A 396     -20.819  11.801   7.545  1.00  0.00           O
ATOM   3800  CB  VAL A 396     -23.029  13.906   6.284  1.00  0.00           C
ATOM   3801  CG1 VAL A 396     -22.962  12.807   5.231  1.00  0.00           C
ATOM   3802  CG2 VAL A 396     -24.445  14.418   6.225  1.00  0.00           C
ATOM   3803  HN  VAL A 396     -23.449  14.970   8.690  1.00  0.00           H
ATOM   3804  HA  VAL A 396     -23.353  12.307   7.668  1.00  0.00           H
ATOM   3805  HB  VAL A 396     -22.329  14.750   6.105  1.00  0.00           H
ATOM   3806 1HG1 VAL A 396     -21.925  12.408   5.273  1.00  0.00           H
ATOM   3807 2HG1 VAL A 396     -23.012  13.229   4.204  1.00  0.00           H
ATOM   3808 3HG1 VAL A 396     -23.746  12.027   5.333  1.00  0.00           H
ATOM   3809 1HG2 VAL A 396     -24.812  14.513   5.182  1.00  0.00           H
ATOM   3810 2HG2 VAL A 396     -24.577  15.437   6.647  1.00  0.00           H
ATOM   3811 3HG2 VAL A 396     -25.135  13.696   6.711  1.00  0.00           H
ATOM   3812  N   ARG A 397     -20.517  13.802   8.481  1.00  0.00           N
ATOM   3813  CA  ARG A 397     -19.149  13.551   8.954  1.00  0.00           C
ATOM   3814  C   ARG A 397     -18.963  12.581  10.123  1.00  0.00           C
ATOM   3815  O   ARG A 397     -17.979  11.800  10.113  1.00  0.00           O
ATOM   3816  CB  ARG A 397     -18.453  15.019   9.182  1.00  0.00           C
ATOM   3817  CG  ARG A 397     -17.158  15.091  10.000  1.00  0.00           C
ATOM   3818  CD  ARG A 397     -17.480  15.404  11.512  1.00  0.00           C
ATOM   3819  NE  ARG A 397     -16.571  14.693  12.389  1.00  0.00           N
ATOM   3820  CZ  ARG A 397     -16.732  14.694  13.682  1.00  0.00           C
ATOM   3821  NH1 ARG A 397     -17.569  15.588  14.259  1.00  0.00           N
ATOM   3822  NH2 ARG A 397     -16.134  13.777  14.392  1.00  0.00           N
ATOM   3823  HN  ARG A 397     -20.985  14.636   8.763  1.00  0.00           H
ATOM   3824  HA  ARG A 397     -18.559  13.109   8.164  1.00  0.00           H
ATOM   3825  HB1 ARG A 397     -19.310  15.603   9.578  1.00  0.00           H
ATOM   3826  HB2 ARG A 397     -18.191  15.358   8.157  1.00  0.00           H
ATOM   3827  HG1 ARG A 397     -16.606  15.992   9.654  1.00  0.00           H
ATOM   3828  HG2 ARG A 397     -16.510  14.216   9.781  1.00  0.00           H
ATOM   3829  HD1 ARG A 397     -18.512  15.168  11.847  1.00  0.00           H
ATOM   3830  HD2 ARG A 397     -17.339  16.499  11.632  1.00  0.00           H
ATOM   3831  HE  ARG A 397     -15.965  13.997  12.006  1.00  0.00           H
ATOM   3832 1HH1 ARG A 397     -18.162  16.101  13.640  1.00  0.00           H
ATOM   3833 2HH1 ARG A 397     -17.711  15.617  15.248  1.00  0.00           H
ATOM   3834 1HH2 ARG A 397     -15.338  13.390  13.928  1.00  0.00           H
ATOM   3835 2HH2 ARG A 397     -16.234  13.722  15.386  1.00  0.00           H
ATOM   3836  N   GLN A 398     -19.890  12.654  11.099  1.00  0.00           N
ATOM   3837  CA  GLN A 398     -19.929  11.875  12.323  1.00  0.00           C
ATOM   3838  C   GLN A 398     -19.904  10.363  12.160  1.00  0.00           C
ATOM   3839  O   GLN A 398     -19.075   9.624  12.637  1.00  0.00           O
ATOM   3840  CB  GLN A 398     -21.040  12.285  13.303  1.00  0.00           C
ATOM   3841  CG  GLN A 398     -20.573  13.470  14.160  1.00  0.00           C
ATOM   3842  CD  GLN A 398     -21.634  13.872  15.134  1.00  0.00           C
ATOM   3843  NE2 GLN A 398     -21.341  14.007  16.449  1.00  0.00           N
ATOM   3844  OE1 GLN A 398     -22.824  14.074  14.694  1.00  0.00           O
ATOM   3845  HN  GLN A 398     -20.601  13.351  11.042  1.00  0.00           H
ATOM   3846  HA  GLN A 398     -18.994  12.157  12.785  1.00  0.00           H
ATOM   3847  HB1 GLN A 398     -21.548  11.453  13.836  1.00  0.00           H
ATOM   3848  HB2 GLN A 398     -21.872  12.644  12.659  1.00  0.00           H
ATOM   3849  HG1 GLN A 398     -20.346  14.369  13.546  1.00  0.00           H
ATOM   3850  HG2 GLN A 398     -19.650  13.241  14.731  1.00  0.00           H
ATOM   3851 1HE2 GLN A 398     -22.029  14.305  17.112  1.00  0.00           H
ATOM   3852 2HE2 GLN A 398     -20.582  13.553  16.914  1.00  0.00           H
ATOM   3853  N   VAL A 399     -20.667   9.858  11.160  1.00  0.00           N
ATOM   3854  CA  VAL A 399     -20.695   8.452  10.774  1.00  0.00           C
ATOM   3855  C   VAL A 399     -19.382   7.829  10.217  1.00  0.00           C
ATOM   3856  O   VAL A 399     -18.946   8.223   9.148  1.00  0.00           O
ATOM   3857  CB  VAL A 399     -21.861   8.185   9.780  1.00  0.00           C
ATOM   3858  CG1 VAL A 399     -23.187   8.292  10.628  1.00  0.00           C
ATOM   3859  CG2 VAL A 399     -21.981   9.185   8.574  1.00  0.00           C
ATOM   3860  HN  VAL A 399     -21.170  10.559  10.660  1.00  0.00           H
ATOM   3861  HA  VAL A 399     -20.955   7.931  11.684  1.00  0.00           H
ATOM   3862  HB  VAL A 399     -21.911   7.149   9.382  1.00  0.00           H
ATOM   3863 1HG1 VAL A 399     -23.330   9.358  10.904  1.00  0.00           H
ATOM   3864 2HG1 VAL A 399     -23.274   7.638  11.521  1.00  0.00           H
ATOM   3865 3HG1 VAL A 399     -24.019   7.967   9.968  1.00  0.00           H
ATOM   3866 1HG2 VAL A 399     -20.979   9.325   8.114  1.00  0.00           H
ATOM   3867 2HG2 VAL A 399     -22.215  10.191   8.983  1.00  0.00           H
ATOM   3868 3HG2 VAL A 399     -22.802   8.810   7.927  1.00  0.00           H
ATOM   3869  N   ILE A 400     -18.851   6.734  10.835  1.00  0.00           N
ATOM   3870  CA  ILE A 400     -17.697   5.949  10.303  1.00  0.00           C
ATOM   3871  C   ILE A 400     -18.128   5.063   9.176  1.00  0.00           C
ATOM   3872  O   ILE A 400     -19.093   4.294   9.299  1.00  0.00           O
ATOM   3873  CB  ILE A 400     -17.003   5.121  11.396  1.00  0.00           C
ATOM   3874  CG1 ILE A 400     -16.457   5.940  12.550  1.00  0.00           C
ATOM   3875  CG2 ILE A 400     -15.866   4.185  10.772  1.00  0.00           C
ATOM   3876  CD  ILE A 400     -15.178   6.773  12.266  1.00  0.00           C
ATOM   3877  HN  ILE A 400     -19.288   6.451  11.685  1.00  0.00           H
ATOM   3878  HA  ILE A 400     -16.975   6.678   9.964  1.00  0.00           H
ATOM   3879  HB  ILE A 400     -17.802   4.435  11.751  1.00  0.00           H
ATOM   3880 1HG1 ILE A 400     -16.210   5.140  13.279  1.00  0.00           H
ATOM   3881 2HG1 ILE A 400     -17.338   6.524  12.891  1.00  0.00           H
ATOM   3882 1HG2 ILE A 400     -15.316   3.647  11.573  1.00  0.00           H
ATOM   3883 2HG2 ILE A 400     -15.091   4.835  10.313  1.00  0.00           H
ATOM   3884 3HG2 ILE A 400     -16.384   3.539  10.032  1.00  0.00           H
ATOM   3885  HD1 ILE A 400     -14.815   7.183  13.234  1.00  0.00           H
ATOM   3886  HD2 ILE A 400     -15.342   7.599  11.542  1.00  0.00           H
ATOM   3887  HD3 ILE A 400     -14.282   6.250  11.872  1.00  0.00           H
ATOM   3888  N   GLN A 401     -17.391   5.110   8.021  1.00  0.00           N
ATOM   3889  CA  GLN A 401     -17.818   4.376   6.869  1.00  0.00           C
ATOM   3890  C   GLN A 401     -17.086   3.052   6.848  1.00  0.00           C
ATOM   3891  O   GLN A 401     -16.034   2.841   7.467  1.00  0.00           O
ATOM   3892  CB  GLN A 401     -17.631   5.146   5.556  1.00  0.00           C
ATOM   3893  CG  GLN A 401     -18.558   6.414   5.523  1.00  0.00           C
ATOM   3894  CD  GLN A 401     -20.045   6.113   5.887  1.00  0.00           C
ATOM   3895  NE2 GLN A 401     -20.391   6.546   7.079  1.00  0.00           N
ATOM   3896  OE1 GLN A 401     -20.839   5.580   5.129  1.00  0.00           O
ATOM   3897  HN  GLN A 401     -16.521   5.587   7.926  1.00  0.00           H
ATOM   3898  HA  GLN A 401     -18.841   4.052   6.992  1.00  0.00           H
ATOM   3899  HB1 GLN A 401     -17.963   4.507   4.710  1.00  0.00           H
ATOM   3900  HB2 GLN A 401     -16.591   5.522   5.449  1.00  0.00           H
ATOM   3901  HG1 GLN A 401     -18.482   6.893   4.524  1.00  0.00           H
ATOM   3902  HG2 GLN A 401     -18.094   7.103   6.262  1.00  0.00           H
ATOM   3903 1HE2 GLN A 401     -21.293   6.254   7.393  1.00  0.00           H
ATOM   3904 2HE2 GLN A 401     -19.860   7.222   7.591  1.00  0.00           H
HETATM 3905  N   HSD A 402     -17.655   2.160   6.059  1.00  0.00           N
HETATM 3906  CA  HSD A 402     -17.229   0.831   5.818  1.00  0.00           C
HETATM 3907  C   HSD A 402     -15.802   0.633   5.219  1.00  0.00           C
HETATM 3908  O   HSD A 402     -15.678   0.834   4.024  1.00  0.00           O
HETATM 3909  CB  HSD A 402     -18.311   0.083   4.973  1.00  0.00           C
HETATM 3910  CG  HSD A 402     -19.432  -0.504   5.826  1.00  0.00           C
HETATM 3911  CD2 HSD A 402     -20.773  -0.442   5.666  1.00  0.00           C
HETATM 3912  ND1 HSD A 402     -19.183  -1.394   6.763  1.00  0.00           N
HETATM 3913  CE1 HSD A 402     -20.365  -1.700   7.356  1.00  0.00           C
HETATM 3914  NE2 HSD A 402     -21.384  -1.174   6.729  1.00  0.00           N
HETATM 3915  HN  HSD A 402     -18.439   2.452   5.516  1.00  0.00           H
HETATM 3916  HA  HSD A 402     -17.193   0.430   6.820  1.00  0.00           H
HETATM 3917  HB1 HSD A 402     -17.936  -0.889   4.584  1.00  0.00           H
HETATM 3918  HB2 HSD A 402     -18.583   0.613   4.036  1.00  0.00           H
HETATM 3919  HD1 HSD A 402     -18.295  -1.576   7.188  1.00  0.00           H
HETATM 3920  HD2 HSD A 402     -21.372   0.045   4.908  1.00  0.00           H
HETATM 3921  HE1 HSD A 402     -20.317  -2.252   8.295  1.00  0.00           H
ATOM   3922  N   ASP A 403     -14.807   0.120   5.915  1.00  0.00           N
ATOM   3923  CA  ASP A 403     -14.639  -0.074   7.312  1.00  0.00           C
ATOM   3924  C   ASP A 403     -13.475   0.773   7.806  1.00  0.00           C
ATOM   3925  O   ASP A 403     -12.437   0.915   7.237  1.00  0.00           O
ATOM   3926  CB  ASP A 403     -14.331  -1.566   7.733  1.00  0.00           C
ATOM   3927  CG  ASP A 403     -15.477  -2.448   7.339  1.00  0.00           C
ATOM   3928  OD1 ASP A 403     -16.607  -2.001   7.053  1.00  0.00           O
ATOM   3929  OD2 ASP A 403     -15.271  -3.710   7.476  1.00  0.00           O
ATOM   3930  HN  ASP A 403     -14.022  -0.192   5.385  1.00  0.00           H
ATOM   3931  HA  ASP A 403     -15.478   0.370   7.825  1.00  0.00           H
ATOM   3932  HB1 ASP A 403     -14.159  -1.545   8.830  1.00  0.00           H
ATOM   3933  HB2 ASP A 403     -13.475  -2.048   7.213  1.00  0.00           H
ATOM   3934  N   GLY A 404     -13.709   1.334   9.029  1.00  0.00           N
ATOM   3935  CA  GLY A 404     -12.771   2.232   9.706  1.00  0.00           C
ATOM   3936  C   GLY A 404     -12.575   3.553   9.010  1.00  0.00           C
ATOM   3937  O   GLY A 404     -11.629   4.272   9.278  1.00  0.00           O
ATOM   3938  HN  GLY A 404     -14.602   1.278   9.467  1.00  0.00           H
ATOM   3939  HA1 GLY A 404     -11.854   1.673   9.819  1.00  0.00           H
ATOM   3940  HA2 GLY A 404     -13.151   2.469  10.689  1.00  0.00           H
ATOM   3941  N   ARG A 405     -13.388   3.884   7.977  1.00  0.00           N
ATOM   3942  CA  ARG A 405     -13.048   4.941   7.016  1.00  0.00           C
ATOM   3943  C   ARG A 405     -13.523   6.332   7.376  1.00  0.00           C
ATOM   3944  O   ARG A 405     -14.759   6.542   7.598  1.00  0.00           O
ATOM   3945  CB  ARG A 405     -13.453   4.675   5.506  1.00  0.00           C
ATOM   3946  CG  ARG A 405     -13.078   3.310   4.973  1.00  0.00           C
ATOM   3947  CD  ARG A 405     -11.528   3.003   4.906  1.00  0.00           C
ATOM   3948  NE  ARG A 405     -11.016   4.123   4.060  1.00  0.00           N
ATOM   3949  CZ  ARG A 405      -9.778   4.641   4.219  1.00  0.00           C
ATOM   3950  NH1 ARG A 405      -8.988   4.314   5.171  1.00  0.00           N
ATOM   3951  NH2 ARG A 405      -9.534   5.599   3.434  1.00  0.00           N
ATOM   3952  HN  ARG A 405     -14.136   3.262   7.763  1.00  0.00           H
ATOM   3953  HA  ARG A 405     -11.971   5.013   7.057  1.00  0.00           H
ATOM   3954  HB1 ARG A 405     -12.978   5.545   5.003  1.00  0.00           H
ATOM   3955  HB2 ARG A 405     -14.561   4.626   5.464  1.00  0.00           H
ATOM   3956  HG1 ARG A 405     -13.453   3.220   3.930  1.00  0.00           H
ATOM   3957  HG2 ARG A 405     -13.599   2.550   5.592  1.00  0.00           H
ATOM   3958  HD1 ARG A 405     -11.273   1.982   4.550  1.00  0.00           H
ATOM   3959  HD2 ARG A 405     -11.077   3.114   5.916  1.00  0.00           H
ATOM   3960  HE  ARG A 405     -11.441   4.363   3.188  1.00  0.00           H
ATOM   3961 1HH1 ARG A 405      -9.170   3.500   5.722  1.00  0.00           H
ATOM   3962 2HH1 ARG A 405      -8.382   5.046   5.482  1.00  0.00           H
ATOM   3963 1HH2 ARG A 405     -10.299   5.966   2.904  1.00  0.00           H
ATOM   3964 2HH2 ARG A 405      -8.710   6.140   3.602  1.00  0.00           H
ATOM   3965  N   ASN A 406     -12.620   7.350   7.537  1.00  0.00           N
ATOM   3966  CA  ASN A 406     -12.756   8.675   8.074  1.00  0.00           C
ATOM   3967  C   ASN A 406     -13.219   9.708   7.003  1.00  0.00           C
ATOM   3968  O   ASN A 406     -12.645   9.757   5.915  1.00  0.00           O
ATOM   3969  CB  ASN A 406     -11.444   9.178   8.724  1.00  0.00           C
ATOM   3970  CG  ASN A 406     -11.800  10.040  10.002  1.00  0.00           C
ATOM   3971  ND2 ASN A 406     -12.111   9.290  11.056  1.00  0.00           N
ATOM   3972  OD1 ASN A 406     -11.822  11.266   9.987  1.00  0.00           O
ATOM   3973  HN  ASN A 406     -11.684   7.123   7.282  1.00  0.00           H
ATOM   3974  HA  ASN A 406     -13.574   8.529   8.764  1.00  0.00           H
ATOM   3975  HB1 ASN A 406     -10.834   9.818   8.050  1.00  0.00           H
ATOM   3976  HB2 ASN A 406     -10.780   8.378   9.113  1.00  0.00           H
ATOM   3977 1HD2 ASN A 406     -12.617   9.700  11.815  1.00  0.00           H
ATOM   3978 2HD2 ASN A 406     -11.997   8.298  10.997  1.00  0.00           H
ATOM   3979  N   GLN A 407     -14.207  10.513   7.321  1.00  0.00           N
ATOM   3980  CA  GLN A 407     -14.869  11.471   6.499  1.00  0.00           C
ATOM   3981  C   GLN A 407     -14.171  12.803   6.364  1.00  0.00           C
ATOM   3982  O   GLN A 407     -14.755  13.906   6.583  1.00  0.00           O
ATOM   3983  CB  GLN A 407     -16.357  11.691   7.115  1.00  0.00           C
ATOM   3984  CG  GLN A 407     -17.202  10.382   7.238  1.00  0.00           C
ATOM   3985  CD  GLN A 407     -17.729   9.984   5.878  1.00  0.00           C
ATOM   3986  NE2 GLN A 407     -19.055  10.043   5.656  1.00  0.00           N
ATOM   3987  OE1 GLN A 407     -16.892   9.759   5.023  1.00  0.00           O
ATOM   3988  HN  GLN A 407     -14.362  10.507   8.306  1.00  0.00           H
ATOM   3989  HA  GLN A 407     -14.999  11.139   5.479  1.00  0.00           H
ATOM   3990  HB1 GLN A 407     -16.877  12.505   6.565  1.00  0.00           H
ATOM   3991  HB2 GLN A 407     -16.269  12.141   8.127  1.00  0.00           H
ATOM   3992  HG1 GLN A 407     -17.939  10.545   8.052  1.00  0.00           H
ATOM   3993  HG2 GLN A 407     -16.622   9.507   7.603  1.00  0.00           H
ATOM   3994 1HE2 GLN A 407     -19.435   9.737   4.783  1.00  0.00           H
ATOM   3995 2HE2 GLN A 407     -19.568  10.647   6.266  1.00  0.00           H
ATOM   3996  N   GLU A 408     -12.896  12.818   6.023  1.00  0.00           N
ATOM   3997  CA  GLU A 408     -12.042  13.900   5.816  1.00  0.00           C
ATOM   3998  C   GLU A 408     -12.465  14.820   4.702  1.00  0.00           C
ATOM   3999  O   GLU A 408     -12.364  16.025   4.838  1.00  0.00           O
ATOM   4000  CB  GLU A 408     -10.601  13.323   5.577  1.00  0.00           C
ATOM   4001  CG  GLU A 408     -10.392  12.467   4.258  1.00  0.00           C
ATOM   4002  CD  GLU A 408      -9.063  12.852   3.542  1.00  0.00           C
ATOM   4003  OE1 GLU A 408      -9.166  13.447   2.382  1.00  0.00           O
ATOM   4004  OE2 GLU A 408      -8.009  12.711   4.222  1.00  0.00           O
ATOM   4005  HN  GLU A 408     -12.550  11.929   5.733  1.00  0.00           H
ATOM   4006  HA  GLU A 408     -12.052  14.471   6.733  1.00  0.00           H
ATOM   4007  HB1 GLU A 408     -10.385  12.666   6.447  1.00  0.00           H
ATOM   4008  HB2 GLU A 408      -9.895  14.175   5.674  1.00  0.00           H
ATOM   4009  HG1 GLU A 408     -11.216  12.586   3.524  1.00  0.00           H
ATOM   4010  HG2 GLU A 408     -10.252  11.376   4.417  1.00  0.00           H
ATOM   4011  N   LYS A 409     -13.096  14.277   3.511  1.00  0.00           N
ATOM   4012  CA  LYS A 409     -13.629  15.291   2.506  1.00  0.00           C
ATOM   4013  C   LYS A 409     -14.679  16.149   3.129  1.00  0.00           C
ATOM   4014  O   LYS A 409     -14.652  17.335   2.929  1.00  0.00           O
ATOM   4015  CB  LYS A 409     -14.151  14.505   1.273  1.00  0.00           C
ATOM   4016  CG  LYS A 409     -13.065  13.629   0.562  1.00  0.00           C
ATOM   4017  CD  LYS A 409     -11.767  14.407   0.278  1.00  0.00           C
ATOM   4018  CE  LYS A 409     -10.738  13.617  -0.567  1.00  0.00           C
ATOM   4019  NZ  LYS A 409     -10.043  12.527   0.120  1.00  0.00           N
ATOM   4020  HN  LYS A 409     -13.237  13.338   3.204  1.00  0.00           H
ATOM   4021  HA  LYS A 409     -12.775  15.834   2.128  1.00  0.00           H
ATOM   4022  HB1 LYS A 409     -14.432  15.308   0.558  1.00  0.00           H
ATOM   4023  HB2 LYS A 409     -14.981  13.793   1.469  1.00  0.00           H
ATOM   4024  HG1 LYS A 409     -13.467  13.326  -0.428  1.00  0.00           H
ATOM   4025  HG2 LYS A 409     -12.752  12.704   1.090  1.00  0.00           H
ATOM   4026  HD1 LYS A 409     -11.236  14.795   1.175  1.00  0.00           H
ATOM   4027  HD2 LYS A 409     -12.021  15.280  -0.360  1.00  0.00           H
ATOM   4028  HE1 LYS A 409      -9.939  14.349  -0.811  1.00  0.00           H
ATOM   4029  HE2 LYS A 409     -11.289  13.249  -1.459  1.00  0.00           H
ATOM   4030  HZ1 LYS A 409     -10.576  11.635   0.109  1.00  0.00           H
ATOM   4031  HZ2 LYS A 409      -9.892  12.781   1.117  1.00  0.00           H
ATOM   4032  HZ3 LYS A 409      -9.143  12.279  -0.341  1.00  0.00           H
ATOM   4033  N   LEU A 410     -15.678  15.592   3.820  1.00  0.00           N
ATOM   4034  CA  LEU A 410     -16.597  16.426   4.614  1.00  0.00           C
ATOM   4035  C   LEU A 410     -15.976  17.359   5.627  1.00  0.00           C
ATOM   4036  O   LEU A 410     -16.301  18.513   5.785  1.00  0.00           O
ATOM   4037  CB  LEU A 410     -17.840  15.622   5.157  1.00  0.00           C
ATOM   4038  CG  LEU A 410     -18.669  14.895   4.015  1.00  0.00           C
ATOM   4039  CD1 LEU A 410     -19.695  13.994   4.588  1.00  0.00           C
ATOM   4040  CD2 LEU A 410     -19.332  15.855   3.034  1.00  0.00           C
ATOM   4041  HN  LEU A 410     -15.690  14.614   4.016  1.00  0.00           H
ATOM   4042  HA  LEU A 410     -17.047  17.091   3.892  1.00  0.00           H
ATOM   4043  HB1 LEU A 410     -18.382  16.374   5.768  1.00  0.00           H
ATOM   4044  HB2 LEU A 410     -17.414  14.816   5.792  1.00  0.00           H
ATOM   4045  HG  LEU A 410     -18.044  14.246   3.364  1.00  0.00           H
ATOM   4046 1HD1 LEU A 410     -20.486  13.572   3.931  1.00  0.00           H
ATOM   4047 2HD1 LEU A 410     -20.139  14.601   5.406  1.00  0.00           H
ATOM   4048 3HD1 LEU A 410     -19.369  13.179   5.269  1.00  0.00           H
ATOM   4049 1HD2 LEU A 410     -19.721  15.369   2.114  1.00  0.00           H
ATOM   4050 2HD2 LEU A 410     -18.514  16.518   2.678  1.00  0.00           H
ATOM   4051 3HD2 LEU A 410     -20.078  16.515   3.526  1.00  0.00           H
ATOM   4052  N   LYS A 411     -14.939  16.957   6.474  1.00  0.00           N
ATOM   4053  CA  LYS A 411     -14.233  17.849   7.384  1.00  0.00           C
ATOM   4054  C   LYS A 411     -13.575  19.035   6.708  1.00  0.00           C
ATOM   4055  O   LYS A 411     -13.607  20.191   7.173  1.00  0.00           O
ATOM   4056  CB  LYS A 411     -13.256  17.189   8.298  1.00  0.00           C
ATOM   4057  CG  LYS A 411     -14.016  16.288   9.275  1.00  0.00           C
ATOM   4058  CD  LYS A 411     -13.120  15.613  10.337  1.00  0.00           C
ATOM   4059  CE  LYS A 411     -12.264  14.564   9.722  1.00  0.00           C
ATOM   4060  NZ  LYS A 411     -11.205  14.074  10.631  1.00  0.00           N
ATOM   4061  HN  LYS A 411     -14.626  16.011   6.431  1.00  0.00           H
ATOM   4062  HA  LYS A 411     -15.023  18.270   7.991  1.00  0.00           H
ATOM   4063  HB1 LYS A 411     -12.749  17.992   8.875  1.00  0.00           H
ATOM   4064  HB2 LYS A 411     -12.497  16.624   7.716  1.00  0.00           H
ATOM   4065  HG1 LYS A 411     -14.614  15.634   8.603  1.00  0.00           H
ATOM   4066  HG2 LYS A 411     -14.763  16.945   9.770  1.00  0.00           H
ATOM   4067  HD1 LYS A 411     -13.884  15.047  10.911  1.00  0.00           H
ATOM   4068  HD2 LYS A 411     -12.584  16.353  10.969  1.00  0.00           H
ATOM   4069  HE1 LYS A 411     -11.724  15.095   8.908  1.00  0.00           H
ATOM   4070  HE2 LYS A 411     -12.890  13.733   9.332  1.00  0.00           H
ATOM   4071  HZ1 LYS A 411     -10.433  13.525  10.201  1.00  0.00           H
ATOM   4072  HZ2 LYS A 411     -11.565  13.538  11.446  1.00  0.00           H
ATOM   4073  HZ3 LYS A 411     -10.702  14.864  11.084  1.00  0.00           H
ATOM   4074  N   LYS A 412     -12.877  18.762   5.552  1.00  0.00           N
ATOM   4075  CA  LYS A 412     -12.239  19.722   4.635  1.00  0.00           C
ATOM   4076  C   LYS A 412     -13.189  20.712   3.933  1.00  0.00           C
ATOM   4077  O   LYS A 412     -12.911  21.849   3.723  1.00  0.00           O
ATOM   4078  CB  LYS A 412     -11.265  18.957   3.687  1.00  0.00           C
ATOM   4079  CG  LYS A 412      -9.990  18.522   4.506  1.00  0.00           C
ATOM   4080  CD  LYS A 412      -8.881  17.869   3.616  1.00  0.00           C
ATOM   4081  CE  LYS A 412      -9.113  16.468   3.080  1.00  0.00           C
ATOM   4082  NZ  LYS A 412      -8.154  16.072   2.083  1.00  0.00           N
ATOM   4083  HN  LYS A 412     -12.903  17.818   5.232  1.00  0.00           H
ATOM   4084  HA  LYS A 412     -11.659  20.336   5.307  1.00  0.00           H
ATOM   4085  HB1 LYS A 412     -10.985  19.555   2.793  1.00  0.00           H
ATOM   4086  HB2 LYS A 412     -11.746  18.019   3.333  1.00  0.00           H
ATOM   4087  HG1 LYS A 412     -10.205  17.934   5.424  1.00  0.00           H
ATOM   4088  HG2 LYS A 412      -9.478  19.462   4.805  1.00  0.00           H
ATOM   4089  HD1 LYS A 412      -7.905  17.763   4.138  1.00  0.00           H
ATOM   4090  HD2 LYS A 412      -8.665  18.576   2.787  1.00  0.00           H
ATOM   4091  HE1 LYS A 412     -10.146  16.419   2.674  1.00  0.00           H
ATOM   4092  HE2 LYS A 412      -9.231  15.763   3.932  1.00  0.00           H
ATOM   4093  HZ1 LYS A 412      -7.225  16.456   2.347  1.00  0.00           H
ATOM   4094  HZ2 LYS A 412      -8.413  16.506   1.174  1.00  0.00           H
ATOM   4095  HZ3 LYS A 412      -8.287  15.041   2.042  1.00  0.00           H
ATOM   4096  N   PHE A 413     -14.404  20.170   3.642  1.00  0.00           N
ATOM   4097  CA  PHE A 413     -15.338  20.963   2.891  1.00  0.00           C
ATOM   4098  C   PHE A 413     -16.111  21.930   3.797  1.00  0.00           C
ATOM   4099  O   PHE A 413     -16.346  23.017   3.359  1.00  0.00           O
ATOM   4100  CB  PHE A 413     -16.241  19.915   2.087  1.00  0.00           C
ATOM   4101  CG  PHE A 413     -17.406  20.582   1.335  1.00  0.00           C
ATOM   4102  CD1 PHE A 413     -17.081  21.447   0.299  1.00  0.00           C
ATOM   4103  CD2 PHE A 413     -18.625  20.520   1.906  1.00  0.00           C
ATOM   4104  CE1 PHE A 413     -18.028  22.298  -0.287  1.00  0.00           C
ATOM   4105  CE2 PHE A 413     -19.657  21.292   1.291  1.00  0.00           C
ATOM   4106  CZ  PHE A 413     -19.347  22.197   0.286  1.00  0.00           C
ATOM   4107  HN  PHE A 413     -14.608  19.216   3.843  1.00  0.00           H
ATOM   4108  HA  PHE A 413     -14.855  21.622   2.185  1.00  0.00           H
ATOM   4109  HB1 PHE A 413     -16.652  19.236   2.865  1.00  0.00           H
ATOM   4110  HB2 PHE A 413     -15.564  19.378   1.388  1.00  0.00           H
ATOM   4111  HD1 PHE A 413     -16.098  21.437  -0.147  1.00  0.00           H
ATOM   4112  HD2 PHE A 413     -18.808  19.911   2.779  1.00  0.00           H
ATOM   4113  HE1 PHE A 413     -17.924  22.965  -1.130  1.00  0.00           H
ATOM   4114  HE2 PHE A 413     -20.599  21.437   1.797  1.00  0.00           H
ATOM   4115  HZ  PHE A 413     -20.188  22.772  -0.072  1.00  0.00           H
ATOM   4116  N   MET A 414     -16.348  21.544   5.067  1.00  0.00           N
ATOM   4117  CA  MET A 414     -16.719  22.486   6.165  1.00  0.00           C
ATOM   4118  C   MET A 414     -15.728  23.653   6.427  1.00  0.00           C
ATOM   4119  O   MET A 414     -16.052  24.804   6.623  1.00  0.00           O
ATOM   4120  CB  MET A 414     -16.878  21.784   7.509  1.00  0.00           C
ATOM   4121  CG  MET A 414     -18.206  21.006   7.536  1.00  0.00           C
ATOM   4122  SD  MET A 414     -18.602  20.160   9.064  1.00  0.00           S
ATOM   4123  CE  MET A 414     -17.217  19.090   9.281  1.00  0.00           C
ATOM   4124  HN  MET A 414     -16.355  20.553   5.183  1.00  0.00           H
ATOM   4125  HA  MET A 414     -17.663  23.006   6.097  1.00  0.00           H
ATOM   4126  HB1 MET A 414     -16.733  22.459   8.380  1.00  0.00           H
ATOM   4127  HB2 MET A 414     -16.084  21.039   7.736  1.00  0.00           H
ATOM   4128  HG1 MET A 414     -18.113  20.338   6.653  1.00  0.00           H
ATOM   4129  HG2 MET A 414     -19.059  21.687   7.326  1.00  0.00           H
ATOM   4130  HE1 MET A 414     -16.289  19.681   9.430  1.00  0.00           H
ATOM   4131  HE2 MET A 414     -17.040  18.388   8.438  1.00  0.00           H
ATOM   4132  HE3 MET A 414     -17.471  18.491  10.181  1.00  0.00           H
ATOM   4133  N   ILE A 415     -14.476  23.303   6.453  1.00  0.00           N
ATOM   4134  CA  ILE A 415     -13.432  24.352   6.385  1.00  0.00           C
ATOM   4135  C   ILE A 415     -13.453  25.330   5.199  1.00  0.00           C
ATOM   4136  O   ILE A 415     -13.545  26.587   5.309  1.00  0.00           O
ATOM   4137  CB  ILE A 415     -12.061  23.833   6.837  1.00  0.00           C
ATOM   4138  CG1 ILE A 415     -12.193  23.345   8.291  1.00  0.00           C
ATOM   4139  CG2 ILE A 415     -10.982  24.973   6.640  1.00  0.00           C
ATOM   4140  CD  ILE A 415     -10.888  23.214   9.095  1.00  0.00           C
ATOM   4141  HN  ILE A 415     -14.167  22.411   6.133  1.00  0.00           H
ATOM   4142  HA  ILE A 415     -13.681  24.988   7.221  1.00  0.00           H
ATOM   4143  HB  ILE A 415     -11.746  23.023   6.145  1.00  0.00           H
ATOM   4144 1HG1 ILE A 415     -12.777  22.420   8.486  1.00  0.00           H
ATOM   4145 2HG1 ILE A 415     -12.741  24.173   8.792  1.00  0.00           H
ATOM   4146 1HG2 ILE A 415     -10.028  24.777   7.174  1.00  0.00           H
ATOM   4147 2HG2 ILE A 415     -11.390  25.950   6.975  1.00  0.00           H
ATOM   4148 3HG2 ILE A 415     -10.773  25.094   5.556  1.00  0.00           H
ATOM   4149  HD1 ILE A 415     -10.194  22.524   8.567  1.00  0.00           H
ATOM   4150  HD2 ILE A 415     -11.064  22.846  10.129  1.00  0.00           H
ATOM   4151  HD3 ILE A 415     -10.340  24.167   9.260  1.00  0.00           H
ATOM   4152  N   ARG A 416     -13.494  24.768   4.033  1.00  0.00           N
ATOM   4153  CA  ARG A 416     -13.500  25.405   2.725  1.00  0.00           C
ATOM   4154  C   ARG A 416     -14.616  26.447   2.444  1.00  0.00           C
ATOM   4155  O   ARG A 416     -14.206  27.593   2.275  1.00  0.00           O
ATOM   4156  CB  ARG A 416     -13.681  24.401   1.493  1.00  0.00           C
ATOM   4157  CG  ARG A 416     -12.389  23.639   1.165  1.00  0.00           C
ATOM   4158  CD  ARG A 416     -12.486  22.262   0.415  1.00  0.00           C
ATOM   4159  NE  ARG A 416     -11.091  21.654   0.657  1.00  0.00           N
ATOM   4160  CZ  ARG A 416     -10.508  20.904  -0.262  1.00  0.00           C
ATOM   4161  NH1 ARG A 416     -11.047  20.447  -1.382  1.00  0.00           N
ATOM   4162  NH2 ARG A 416      -9.295  20.422   0.044  1.00  0.00           N
ATOM   4163  HN  ARG A 416     -13.440  23.778   3.932  1.00  0.00           H
ATOM   4164  HA  ARG A 416     -12.569  25.945   2.635  1.00  0.00           H
ATOM   4165  HB1 ARG A 416     -14.150  24.762   0.553  1.00  0.00           H
ATOM   4166  HB2 ARG A 416     -14.444  23.652   1.796  1.00  0.00           H
ATOM   4167  HG1 ARG A 416     -11.886  23.578   2.153  1.00  0.00           H
ATOM   4168  HG2 ARG A 416     -11.824  24.306   0.479  1.00  0.00           H
ATOM   4169  HD1 ARG A 416     -12.550  22.467  -0.676  1.00  0.00           H
ATOM   4170  HD2 ARG A 416     -13.289  21.621   0.837  1.00  0.00           H
ATOM   4171  HE  ARG A 416     -10.464  21.983   1.363  1.00  0.00           H
ATOM   4172 1HH1 ARG A 416     -10.648  19.624  -1.786  1.00  0.00           H
ATOM   4173 2HH1 ARG A 416     -11.963  20.685  -1.702  1.00  0.00           H
ATOM   4174 1HH2 ARG A 416      -8.739  21.020   0.621  1.00  0.00           H
ATOM   4175 2HH2 ARG A 416      -8.806  19.818  -0.585  1.00  0.00           H
ATOM   4176  N   ILE A 417     -15.905  26.056   2.473  1.00  0.00           N
ATOM   4177  CA  ILE A 417     -17.071  26.982   2.395  1.00  0.00           C
ATOM   4178  C   ILE A 417     -17.059  28.105   3.460  1.00  0.00           C
ATOM   4179  O   ILE A 417     -17.518  29.269   3.241  1.00  0.00           O
ATOM   4180  CB  ILE A 417     -18.436  26.313   2.482  1.00  0.00           C
ATOM   4181  CG1 ILE A 417     -18.704  25.675   3.802  1.00  0.00           C
ATOM   4182  CG2 ILE A 417     -18.524  25.428   1.238  1.00  0.00           C
ATOM   4183  CD  ILE A 417     -19.975  24.826   3.865  1.00  0.00           C
ATOM   4184  HN  ILE A 417     -16.137  25.089   2.529  1.00  0.00           H
ATOM   4185  HA  ILE A 417     -17.001  27.540   1.472  1.00  0.00           H
ATOM   4186  HB  ILE A 417     -19.286  27.009   2.322  1.00  0.00           H
ATOM   4187 1HG1 ILE A 417     -18.983  26.423   4.574  1.00  0.00           H
ATOM   4188 2HG1 ILE A 417     -17.846  25.068   4.162  1.00  0.00           H
ATOM   4189 1HG2 ILE A 417     -18.035  24.431   1.220  1.00  0.00           H
ATOM   4190 2HG2 ILE A 417     -18.305  26.023   0.326  1.00  0.00           H
ATOM   4191 3HG2 ILE A 417     -19.621  25.301   1.110  1.00  0.00           H
ATOM   4192  HD1 ILE A 417     -20.861  25.201   3.310  1.00  0.00           H
ATOM   4193  HD2 ILE A 417     -20.341  24.612   4.892  1.00  0.00           H
ATOM   4194  HD3 ILE A 417     -19.824  23.813   3.435  1.00  0.00           H
ATOM   4195  N   GLY A 418     -16.587  27.639   4.647  1.00  0.00           N
ATOM   4196  CA  GLY A 418     -16.511  28.432   5.859  1.00  0.00           C
ATOM   4197  C   GLY A 418     -15.468  29.545   5.863  1.00  0.00           C
ATOM   4198  O   GLY A 418     -15.734  30.660   6.297  1.00  0.00           O
ATOM   4199  HN  GLY A 418     -16.205  26.719   4.626  1.00  0.00           H
ATOM   4200  HA1 GLY A 418     -16.332  27.817   6.730  1.00  0.00           H
ATOM   4201  HA2 GLY A 418     -17.426  28.977   6.039  1.00  0.00           H
ATOM   4202  N   VAL A 419     -14.285  29.233   5.374  1.00  0.00           N
ATOM   4203  CA  VAL A 419     -13.294  30.245   5.000  1.00  0.00           C
ATOM   4204  C   VAL A 419     -13.756  31.087   3.828  1.00  0.00           C
ATOM   4205  O   VAL A 419     -13.726  32.289   4.000  1.00  0.00           O
ATOM   4206  CB  VAL A 419     -11.905  29.566   4.659  1.00  0.00           C
ATOM   4207  CG1 VAL A 419     -10.926  30.728   4.391  1.00  0.00           C
ATOM   4208  CG2 VAL A 419     -11.320  28.662   5.753  1.00  0.00           C
ATOM   4209  HN  VAL A 419     -14.103  28.272   5.183  1.00  0.00           H
ATOM   4210  HA  VAL A 419     -13.144  30.895   5.849  1.00  0.00           H
ATOM   4211  HB  VAL A 419     -12.096  29.038   3.700  1.00  0.00           H
ATOM   4212 1HG1 VAL A 419     -11.240  31.328   3.510  1.00  0.00           H
ATOM   4213 2HG1 VAL A 419      -9.923  30.294   4.191  1.00  0.00           H
ATOM   4214 3HG1 VAL A 419     -10.888  31.381   5.288  1.00  0.00           H
ATOM   4215 1HG2 VAL A 419     -10.847  29.401   6.435  1.00  0.00           H
ATOM   4216 2HG2 VAL A 419     -10.676  27.849   5.355  1.00  0.00           H
ATOM   4217 3HG2 VAL A 419     -12.094  28.253   6.437  1.00  0.00           H
ATOM   4218  N   PHE A 420     -14.219  30.493   2.657  1.00  0.00           N
ATOM   4219  CA  PHE A 420     -14.742  31.316   1.603  1.00  0.00           C
ATOM   4220  C   PHE A 420     -15.962  32.240   1.911  1.00  0.00           C
ATOM   4221  O   PHE A 420     -16.079  33.387   1.446  1.00  0.00           O
ATOM   4222  CB  PHE A 420     -15.116  30.293   0.468  1.00  0.00           C
ATOM   4223  CG  PHE A 420     -15.731  30.837  -0.802  1.00  0.00           C
ATOM   4224  CD1 PHE A 420     -15.039  31.603  -1.753  1.00  0.00           C
ATOM   4225  CD2 PHE A 420     -17.098  30.549  -0.980  1.00  0.00           C
ATOM   4226  CE1 PHE A 420     -15.700  32.068  -2.925  1.00  0.00           C
ATOM   4227  CE2 PHE A 420     -17.738  30.965  -2.169  1.00  0.00           C
ATOM   4228  CZ  PHE A 420     -17.039  31.719  -3.112  1.00  0.00           C
ATOM   4229  HN  PHE A 420     -14.350  29.527   2.447  1.00  0.00           H
ATOM   4230  HA  PHE A 420     -14.013  31.965   1.144  1.00  0.00           H
ATOM   4231  HB1 PHE A 420     -15.743  29.507   0.939  1.00  0.00           H
ATOM   4232  HB2 PHE A 420     -14.144  29.818   0.212  1.00  0.00           H
ATOM   4233  HD1 PHE A 420     -14.002  31.907  -1.733  1.00  0.00           H
ATOM   4234  HD2 PHE A 420     -17.590  29.878  -0.291  1.00  0.00           H
ATOM   4235  HE1 PHE A 420     -15.127  32.658  -3.624  1.00  0.00           H
ATOM   4236  HE2 PHE A 420     -18.762  30.680  -2.362  1.00  0.00           H
ATOM   4237  HZ  PHE A 420     -17.494  31.998  -4.051  1.00  0.00           H
ATOM   4238  N   SER A 421     -16.972  31.795   2.642  1.00  0.00           N
ATOM   4239  CA  SER A 421     -17.993  32.708   3.091  1.00  0.00           C
ATOM   4240  C   SER A 421     -17.539  33.725   4.116  1.00  0.00           C
ATOM   4241  O   SER A 421     -18.135  34.792   4.246  1.00  0.00           O
ATOM   4242  CB  SER A 421     -19.108  31.959   3.794  1.00  0.00           C
ATOM   4243  OG  SER A 421     -19.708  30.935   2.979  1.00  0.00           O
ATOM   4244  HN  SER A 421     -17.183  30.901   3.029  1.00  0.00           H
ATOM   4245  HA  SER A 421     -18.362  33.259   2.239  1.00  0.00           H
ATOM   4246  HB1 SER A 421     -19.970  32.610   4.057  1.00  0.00           H
ATOM   4247  HB2 SER A 421     -18.775  31.471   4.735  1.00  0.00           H
ATOM   4248  HG1 SER A 421     -18.968  30.335   2.856  1.00  0.00           H
ATOM   4249  N   GLY A 422     -16.507  33.303   4.792  1.00  0.00           N
ATOM   4250  CA  GLY A 422     -15.745  34.110   5.737  1.00  0.00           C
ATOM   4251  C   GLY A 422     -15.086  35.292   5.018  1.00  0.00           C
ATOM   4252  O   GLY A 422     -14.796  36.363   5.561  1.00  0.00           O
ATOM   4253  HN  GLY A 422     -16.155  32.402   4.548  1.00  0.00           H
ATOM   4254  HA1 GLY A 422     -14.942  33.538   6.179  1.00  0.00           H
ATOM   4255  HA2 GLY A 422     -16.406  34.498   6.498  1.00  0.00           H
ATOM   4256  N   LEU A 423     -14.733  35.098   3.717  1.00  0.00           N
ATOM   4257  CA  LEU A 423     -14.172  36.234   2.923  1.00  0.00           C
ATOM   4258  C   LEU A 423     -15.231  36.933   2.042  1.00  0.00           C
ATOM   4259  O   LEU A 423     -14.919  37.736   1.173  1.00  0.00           O
ATOM   4260  CB  LEU A 423     -12.977  35.728   2.027  1.00  0.00           C
ATOM   4261  CG  LEU A 423     -11.726  35.224   2.866  1.00  0.00           C
ATOM   4262  CD1 LEU A 423     -10.562  34.996   1.919  1.00  0.00           C
ATOM   4263  CD2 LEU A 423     -11.385  36.277   3.956  1.00  0.00           C
ATOM   4264  HN  LEU A 423     -14.745  34.187   3.314  1.00  0.00           H
ATOM   4265  HA  LEU A 423     -13.896  37.058   3.564  1.00  0.00           H
ATOM   4266  HB1 LEU A 423     -12.480  36.579   1.513  1.00  0.00           H
ATOM   4267  HB2 LEU A 423     -13.313  34.917   1.346  1.00  0.00           H
ATOM   4268  HG  LEU A 423     -11.979  34.230   3.293  1.00  0.00           H
ATOM   4269 1HD1 LEU A 423     -10.249  35.954   1.451  1.00  0.00           H
ATOM   4270 2HD1 LEU A 423     -10.844  34.440   0.999  1.00  0.00           H
ATOM   4271 3HD1 LEU A 423      -9.645  34.627   2.427  1.00  0.00           H
ATOM   4272 1HD2 LEU A 423     -12.022  36.157   4.858  1.00  0.00           H
ATOM   4273 2HD2 LEU A 423     -11.477  37.310   3.557  1.00  0.00           H
ATOM   4274 3HD2 LEU A 423     -10.322  36.135   4.248  1.00  0.00           H
ATOM   4275  N   TYR A 424     -16.457  36.582   2.297  1.00  0.00           N
ATOM   4276  CA  TYR A 424     -17.653  37.366   1.934  1.00  0.00           C
ATOM   4277  C   TYR A 424     -18.107  38.213   3.105  1.00  0.00           C
ATOM   4278  O   TYR A 424     -17.886  39.375   3.232  1.00  0.00           O
ATOM   4279  CB  TYR A 424     -18.769  36.324   1.456  1.00  0.00           C
ATOM   4280  CG  TYR A 424     -19.897  37.192   0.917  1.00  0.00           C
ATOM   4281  CD1 TYR A 424     -19.737  37.900  -0.262  1.00  0.00           C
ATOM   4282  CD2 TYR A 424     -21.213  37.157   1.454  1.00  0.00           C
ATOM   4283  CE1 TYR A 424     -20.674  38.826  -0.737  1.00  0.00           C
ATOM   4284  CE2 TYR A 424     -22.259  37.929   0.931  1.00  0.00           C
ATOM   4285  CZ  TYR A 424     -21.903  38.889  -0.037  1.00  0.00           C
ATOM   4286  OH  TYR A 424     -22.939  39.767  -0.512  1.00  0.00           O
ATOM   4287  HN  TYR A 424     -16.680  35.845   2.931  1.00  0.00           H
ATOM   4288  HA  TYR A 424     -17.349  37.998   1.112  1.00  0.00           H
ATOM   4289  HB1 TYR A 424     -19.081  35.706   2.324  1.00  0.00           H
ATOM   4290  HB2 TYR A 424     -18.470  35.688   0.596  1.00  0.00           H
ATOM   4291  HD1 TYR A 424     -18.795  37.768  -0.773  1.00  0.00           H
ATOM   4292  HD2 TYR A 424     -21.379  36.436   2.242  1.00  0.00           H
ATOM   4293  HE1 TYR A 424     -20.510  39.274  -1.706  1.00  0.00           H
ATOM   4294  HE2 TYR A 424     -23.241  38.067   1.357  1.00  0.00           H
ATOM   4295  HH  TYR A 424     -22.587  40.108  -1.338  1.00  0.00           H
ATOM   4296  N   LEU A 425     -18.813  37.597   4.134  1.00  0.00           N
ATOM   4297  CA  LEU A 425     -19.293  38.320   5.308  1.00  0.00           C
ATOM   4298  C   LEU A 425     -18.243  39.157   6.068  1.00  0.00           C
ATOM   4299  O   LEU A 425     -18.531  40.363   6.359  1.00  0.00           O
ATOM   4300  CB  LEU A 425     -20.115  37.432   6.172  1.00  0.00           C
ATOM   4301  CG  LEU A 425     -21.360  36.799   5.629  1.00  0.00           C
ATOM   4302  CD1 LEU A 425     -22.233  36.107   6.757  1.00  0.00           C
ATOM   4303  CD2 LEU A 425     -22.279  37.811   4.887  1.00  0.00           C
ATOM   4304  HN  LEU A 425     -18.783  36.600   4.150  1.00  0.00           H
ATOM   4305  HA  LEU A 425     -19.895  39.141   4.948  1.00  0.00           H
ATOM   4306  HB1 LEU A 425     -20.473  38.223   6.866  1.00  0.00           H
ATOM   4307  HB2 LEU A 425     -19.560  36.647   6.729  1.00  0.00           H
ATOM   4308  HG  LEU A 425     -21.056  36.136   4.791  1.00  0.00           H
ATOM   4309 1HD1 LEU A 425     -22.412  36.905   7.509  1.00  0.00           H
ATOM   4310 2HD1 LEU A 425     -21.726  35.256   7.261  1.00  0.00           H
ATOM   4311 3HD1 LEU A 425     -23.194  35.713   6.364  1.00  0.00           H
ATOM   4312 1HD2 LEU A 425     -22.642  38.438   5.731  1.00  0.00           H
ATOM   4313 2HD2 LEU A 425     -23.123  37.341   4.339  1.00  0.00           H
ATOM   4314 3HD2 LEU A 425     -21.737  38.515   4.219  1.00  0.00           H
ATOM   4315  N   VAL A 426     -17.022  38.701   6.465  1.00  0.00           N
ATOM   4316  CA  VAL A 426     -16.084  39.701   7.147  1.00  0.00           C
ATOM   4317  C   VAL A 426     -15.630  40.923   6.406  1.00  0.00           C
ATOM   4318  O   VAL A 426     -15.721  42.008   6.971  1.00  0.00           O
ATOM   4319  CB  VAL A 426     -15.105  39.014   8.106  1.00  0.00           C
ATOM   4320  CG1 VAL A 426     -14.257  40.053   8.799  1.00  0.00           C
ATOM   4321  CG2 VAL A 426     -15.999  38.373   9.198  1.00  0.00           C
ATOM   4322  HN  VAL A 426     -16.818  37.726   6.416  1.00  0.00           H
ATOM   4323  HA  VAL A 426     -16.653  40.220   7.904  1.00  0.00           H
ATOM   4324  HB  VAL A 426     -14.515  38.301   7.492  1.00  0.00           H
ATOM   4325 1HG1 VAL A 426     -14.794  40.921   9.234  1.00  0.00           H
ATOM   4326 2HG1 VAL A 426     -13.498  40.421   8.076  1.00  0.00           H
ATOM   4327 3HG1 VAL A 426     -13.800  39.551   9.679  1.00  0.00           H
ATOM   4328 1HG2 VAL A 426     -15.296  37.781   9.822  1.00  0.00           H
ATOM   4329 2HG2 VAL A 426     -16.809  37.685   8.876  1.00  0.00           H
ATOM   4330 3HG2 VAL A 426     -16.511  39.165   9.786  1.00  0.00           H
ATOM   4331  N   PRO A 427     -15.177  40.796   5.169  1.00  0.00           N
ATOM   4332  CA  PRO A 427     -14.826  41.961   4.391  1.00  0.00           C
ATOM   4333  C   PRO A 427     -16.016  42.857   4.098  1.00  0.00           C
ATOM   4334  O   PRO A 427     -15.963  44.121   4.122  1.00  0.00           O
ATOM   4335  CB  PRO A 427     -14.112  41.428   3.200  1.00  0.00           C
ATOM   4336  CG  PRO A 427     -13.363  40.250   3.808  1.00  0.00           C
ATOM   4337  CD  PRO A 427     -14.431  39.647   4.693  1.00  0.00           C
ATOM   4338  HA  PRO A 427     -14.111  42.523   4.974  1.00  0.00           H
ATOM   4339  HB1 PRO A 427     -13.366  42.176   2.856  1.00  0.00           H
ATOM   4340  HB2 PRO A 427     -14.825  41.092   2.417  1.00  0.00           H
ATOM   4341  HG1 PRO A 427     -12.976  39.562   3.026  1.00  0.00           H
ATOM   4342  HG2 PRO A 427     -12.519  40.561   4.460  1.00  0.00           H
ATOM   4343  HD1 PRO A 427     -15.136  39.021   4.104  1.00  0.00           H
ATOM   4344  HD2 PRO A 427     -14.040  38.959   5.472  1.00  0.00           H
ATOM   4345  N   LEU A 428     -17.179  42.225   3.871  1.00  0.00           N
ATOM   4346  CA  LEU A 428     -18.431  42.868   3.754  1.00  0.00           C
ATOM   4347  C   LEU A 428     -18.892  43.669   4.981  1.00  0.00           C
ATOM   4348  O   LEU A 428     -19.301  44.823   4.815  1.00  0.00           O
ATOM   4349  CB  LEU A 428     -19.403  41.899   3.131  1.00  0.00           C
ATOM   4350  CG  LEU A 428     -20.837  42.494   2.818  1.00  0.00           C
ATOM   4351  CD1 LEU A 428     -20.840  43.597   1.708  1.00  0.00           C
ATOM   4352  CD2 LEU A 428     -21.908  41.331   2.657  1.00  0.00           C
ATOM   4353  HN  LEU A 428     -17.311  41.240   3.779  1.00  0.00           H
ATOM   4354  HA  LEU A 428     -18.364  43.540   2.911  1.00  0.00           H
ATOM   4355  HB1 LEU A 428     -19.739  41.296   4.002  1.00  0.00           H
ATOM   4356  HB2 LEU A 428     -19.207  41.266   2.239  1.00  0.00           H
ATOM   4357  HG  LEU A 428     -21.142  43.135   3.672  1.00  0.00           H
ATOM   4358 1HD1 LEU A 428     -19.978  44.291   1.816  1.00  0.00           H
ATOM   4359 2HD1 LEU A 428     -21.780  44.159   1.529  1.00  0.00           H
ATOM   4360 3HD1 LEU A 428     -20.613  43.082   0.750  1.00  0.00           H
ATOM   4361 1HD2 LEU A 428     -22.925  41.776   2.612  1.00  0.00           H
ATOM   4362 2HD2 LEU A 428     -21.932  40.674   3.554  1.00  0.00           H
ATOM   4363 3HD2 LEU A 428     -21.650  40.760   1.739  1.00  0.00           H
ATOM   4364  N   VAL A 429     -18.836  43.166   6.239  1.00  0.00           N
ATOM   4365  CA  VAL A 429     -19.170  44.019   7.434  1.00  0.00           C
ATOM   4366  C   VAL A 429     -18.068  45.067   7.677  1.00  0.00           C
ATOM   4367  O   VAL A 429     -18.379  46.143   8.137  1.00  0.00           O
ATOM   4368  CB  VAL A 429     -19.484  43.188   8.650  1.00  0.00           C
ATOM   4369  CG1 VAL A 429     -18.324  42.390   9.205  1.00  0.00           C
ATOM   4370  CG2 VAL A 429     -19.929  44.048   9.833  1.00  0.00           C
ATOM   4371  HN  VAL A 429     -18.559  42.237   6.470  1.00  0.00           H
ATOM   4372  HA  VAL A 429     -20.068  44.494   7.069  1.00  0.00           H
ATOM   4373  HB  VAL A 429     -20.332  42.519   8.388  1.00  0.00           H
ATOM   4374 1HG1 VAL A 429     -17.876  41.777   8.394  1.00  0.00           H
ATOM   4375 2HG1 VAL A 429     -18.665  41.688   9.996  1.00  0.00           H
ATOM   4376 3HG1 VAL A 429     -17.532  43.059   9.604  1.00  0.00           H
ATOM   4377 1HG2 VAL A 429     -20.827  44.659   9.597  1.00  0.00           H
ATOM   4378 2HG2 VAL A 429     -19.152  44.781  10.138  1.00  0.00           H
ATOM   4379 3HG2 VAL A 429     -20.108  43.424  10.734  1.00  0.00           H
ATOM   4380  N   THR A 430     -16.816  44.712   7.332  1.00  0.00           N
ATOM   4381  CA  THR A 430     -15.669  45.587   7.369  1.00  0.00           C
ATOM   4382  C   THR A 430     -15.794  46.836   6.472  1.00  0.00           C
ATOM   4383  O   THR A 430     -15.494  47.977   6.904  1.00  0.00           O
ATOM   4384  CB  THR A 430     -14.383  44.824   7.045  1.00  0.00           C
ATOM   4385  CG2 THR A 430     -13.220  45.815   6.713  1.00  0.00           C
ATOM   4386  OG1 THR A 430     -13.969  43.979   8.027  1.00  0.00           O
ATOM   4387  HN  THR A 430     -16.610  43.757   7.132  1.00  0.00           H
ATOM   4388  HA  THR A 430     -15.432  45.945   8.360  1.00  0.00           H
ATOM   4389  HB  THR A 430     -14.571  44.250   6.112  1.00  0.00           H
ATOM   4390  HG1 THR A 430     -14.617  43.271   7.992  1.00  0.00           H
ATOM   4391 1HG2 THR A 430     -12.320  45.164   6.711  1.00  0.00           H
ATOM   4392 2HG2 THR A 430     -13.177  46.590   7.507  1.00  0.00           H
ATOM   4393 3HG2 THR A 430     -13.401  46.358   5.761  1.00  0.00           H
ATOM   4394  N   LEU A 431     -16.343  46.674   5.242  1.00  0.00           N
ATOM   4395  CA  LEU A 431     -16.722  47.742   4.323  1.00  0.00           C
ATOM   4396  C   LEU A 431     -17.765  48.656   4.969  1.00  0.00           C
ATOM   4397  O   LEU A 431     -17.829  49.888   4.939  1.00  0.00           O
ATOM   4398  CB  LEU A 431     -17.244  47.138   2.973  1.00  0.00           C
ATOM   4399  CG  LEU A 431     -17.960  48.108   1.995  1.00  0.00           C
ATOM   4400  CD1 LEU A 431     -17.135  49.251   1.346  1.00  0.00           C
ATOM   4401  CD2 LEU A 431     -18.706  47.305   0.878  1.00  0.00           C
ATOM   4402  HN  LEU A 431     -16.471  45.748   4.898  1.00  0.00           H
ATOM   4403  HA  LEU A 431     -15.842  48.323   4.086  1.00  0.00           H
ATOM   4404  HB1 LEU A 431     -18.007  46.363   3.198  1.00  0.00           H
ATOM   4405  HB2 LEU A 431     -16.413  46.590   2.481  1.00  0.00           H
ATOM   4406  HG  LEU A 431     -18.814  48.577   2.528  1.00  0.00           H
ATOM   4407 1HD1 LEU A 431     -16.741  49.788   2.236  1.00  0.00           H
ATOM   4408 2HD1 LEU A 431     -17.872  49.841   0.760  1.00  0.00           H
ATOM   4409 3HD1 LEU A 431     -16.313  48.835   0.725  1.00  0.00           H
ATOM   4410 1HD2 LEU A 431     -19.473  46.586   1.237  1.00  0.00           H
ATOM   4411 2HD2 LEU A 431     -17.894  46.844   0.276  1.00  0.00           H
ATOM   4412 3HD2 LEU A 431     -19.162  48.048   0.188  1.00  0.00           H
ATOM   4413  N   LEU A 432     -18.738  47.958   5.703  1.00  0.00           N
ATOM   4414  CA  LEU A 432     -19.836  48.664   6.283  1.00  0.00           C
ATOM   4415  C   LEU A 432     -19.516  49.319   7.673  1.00  0.00           C
ATOM   4416  O   LEU A 432     -20.148  50.331   8.019  1.00  0.00           O
ATOM   4417  CB  LEU A 432     -21.013  47.681   6.465  1.00  0.00           C
ATOM   4418  CG  LEU A 432     -21.703  47.486   5.080  1.00  0.00           C
ATOM   4419  CD1 LEU A 432     -22.526  46.216   5.024  1.00  0.00           C
ATOM   4420  CD2 LEU A 432     -22.427  48.649   4.584  1.00  0.00           C
ATOM   4421  HN  LEU A 432     -18.712  46.966   5.805  1.00  0.00           H
ATOM   4422  HA  LEU A 432     -20.183  49.403   5.576  1.00  0.00           H
ATOM   4423  HB1 LEU A 432     -21.772  48.179   7.106  1.00  0.00           H
ATOM   4424  HB2 LEU A 432     -20.730  46.635   6.707  1.00  0.00           H
ATOM   4425  HG  LEU A 432     -20.913  47.284   4.327  1.00  0.00           H
ATOM   4426 1HD1 LEU A 432     -22.957  46.268   4.003  1.00  0.00           H
ATOM   4427 2HD1 LEU A 432     -23.365  46.118   5.745  1.00  0.00           H
ATOM   4428 3HD1 LEU A 432     -21.989  45.252   4.900  1.00  0.00           H
ATOM   4429 1HD2 LEU A 432     -21.954  49.655   4.583  1.00  0.00           H
ATOM   4430 2HD2 LEU A 432     -23.427  48.637   5.070  1.00  0.00           H
ATOM   4431 3HD2 LEU A 432     -22.602  48.483   3.500  1.00  0.00           H
ATOM   4432  N   GLY A 433     -18.416  48.849   8.339  1.00  0.00           N
ATOM   4433  CA  GLY A 433     -17.649  49.592   9.312  1.00  0.00           C
ATOM   4434  C   GLY A 433     -17.086  50.877   8.791  1.00  0.00           C
ATOM   4435  O   GLY A 433     -17.245  51.903   9.487  1.00  0.00           O
ATOM   4436  HN  GLY A 433     -18.188  47.911   8.086  1.00  0.00           H
ATOM   4437  HA1 GLY A 433     -16.801  48.959   9.527  1.00  0.00           H
ATOM   4438  HA2 GLY A 433     -18.257  49.814  10.175  1.00  0.00           H
ATOM   4439  N   CYS A 434     -16.409  50.842   7.650  1.00  0.00           N
ATOM   4440  CA  CYS A 434     -15.807  52.034   7.052  1.00  0.00           C
ATOM   4441  C   CYS A 434     -16.928  53.010   6.618  1.00  0.00           C
ATOM   4442  O   CYS A 434     -16.705  54.209   6.676  1.00  0.00           O
ATOM   4443  CB  CYS A 434     -14.968  51.551   5.818  1.00  0.00           C
ATOM   4444  SG  CYS A 434     -13.569  50.433   6.248  1.00  0.00           S
ATOM   4445  HN  CYS A 434     -16.349  49.962   7.184  1.00  0.00           H
ATOM   4446  HA  CYS A 434     -15.147  52.443   7.803  1.00  0.00           H
ATOM   4447  HB1 CYS A 434     -14.515  52.446   5.339  1.00  0.00           H
ATOM   4448  HB2 CYS A 434     -15.600  51.086   5.032  1.00  0.00           H
ATOM   4449  HG1 CYS A 434     -14.068  49.556   7.107  1.00  0.00           H
ATOM   4450  N   TYR A 435     -18.111  52.579   6.152  1.00  0.00           N
ATOM   4451  CA  TYR A 435     -19.283  53.357   5.994  1.00  0.00           C
ATOM   4452  C   TYR A 435     -19.723  53.931   7.339  1.00  0.00           C
ATOM   4453  O   TYR A 435     -19.935  55.118   7.326  1.00  0.00           O
ATOM   4454  CB  TYR A 435     -20.432  52.636   5.227  1.00  0.00           C
ATOM   4455  CG  TYR A 435     -21.860  53.124   5.539  1.00  0.00           C
ATOM   4456  CD1 TYR A 435     -22.754  52.396   6.416  1.00  0.00           C
ATOM   4457  CD2 TYR A 435     -22.346  54.198   4.809  1.00  0.00           C
ATOM   4458  CE1 TYR A 435     -24.017  52.892   6.669  1.00  0.00           C
ATOM   4459  CE2 TYR A 435     -23.606  54.747   5.199  1.00  0.00           C
ATOM   4460  CZ  TYR A 435     -24.415  54.125   6.184  1.00  0.00           C
ATOM   4461  OH  TYR A 435     -25.799  54.535   6.406  1.00  0.00           O
ATOM   4462  HN  TYR A 435     -18.202  51.645   5.816  1.00  0.00           H
ATOM   4463  HA  TYR A 435     -18.871  54.194   5.450  1.00  0.00           H
ATOM   4464  HB1 TYR A 435     -20.397  51.552   5.475  1.00  0.00           H
ATOM   4465  HB2 TYR A 435     -20.212  52.681   4.139  1.00  0.00           H
ATOM   4466  HD1 TYR A 435     -22.453  51.471   6.883  1.00  0.00           H
ATOM   4467  HD2 TYR A 435     -21.694  54.542   4.020  1.00  0.00           H
ATOM   4468  HE1 TYR A 435     -24.649  52.305   7.319  1.00  0.00           H
ATOM   4469  HE2 TYR A 435     -23.894  55.722   4.834  1.00  0.00           H
ATOM   4470  HH  TYR A 435     -25.980  55.315   5.877  1.00  0.00           H
ATOM   4471  N   VAL A 436     -19.808  53.208   8.471  1.00  0.00           N
ATOM   4472  CA  VAL A 436     -20.201  53.814   9.743  1.00  0.00           C
ATOM   4473  C   VAL A 436     -19.220  54.876  10.257  1.00  0.00           C
ATOM   4474  O   VAL A 436     -19.581  55.922  10.720  1.00  0.00           O
ATOM   4475  CB  VAL A 436     -20.536  52.822  10.876  1.00  0.00           C
ATOM   4476  CG1 VAL A 436     -20.605  53.512  12.316  1.00  0.00           C
ATOM   4477  CG2 VAL A 436     -21.900  52.302  10.508  1.00  0.00           C
ATOM   4478  HN  VAL A 436     -19.832  52.214   8.391  1.00  0.00           H
ATOM   4479  HA  VAL A 436     -21.053  54.434   9.508  1.00  0.00           H
ATOM   4480  HB  VAL A 436     -19.880  51.940  10.718  1.00  0.00           H
ATOM   4481 1HG1 VAL A 436     -21.181  54.458  12.216  1.00  0.00           H
ATOM   4482 2HG1 VAL A 436     -19.620  53.676  12.804  1.00  0.00           H
ATOM   4483 3HG1 VAL A 436     -21.255  52.830  12.906  1.00  0.00           H
ATOM   4484 1HG2 VAL A 436     -21.831  51.784   9.528  1.00  0.00           H
ATOM   4485 2HG2 VAL A 436     -22.614  53.152  10.471  1.00  0.00           H
ATOM   4486 3HG2 VAL A 436     -22.213  51.448  11.146  1.00  0.00           H
ATOM   4487  N   TYR A 437     -17.906  54.591  10.103  1.00  0.00           N
ATOM   4488  CA  TYR A 437     -16.833  55.506  10.394  1.00  0.00           C
ATOM   4489  C   TYR A 437     -17.068  56.832   9.740  1.00  0.00           C
ATOM   4490  O   TYR A 437     -16.950  57.929  10.307  1.00  0.00           O
ATOM   4491  CB  TYR A 437     -15.460  54.862  10.055  1.00  0.00           C
ATOM   4492  CG  TYR A 437     -14.281  55.777  10.461  1.00  0.00           C
ATOM   4493  CD1 TYR A 437     -13.499  56.468   9.531  1.00  0.00           C
ATOM   4494  CD2 TYR A 437     -14.053  55.894  11.876  1.00  0.00           C
ATOM   4495  CE1 TYR A 437     -12.544  57.413   9.933  1.00  0.00           C
ATOM   4496  CE2 TYR A 437     -13.049  56.783  12.288  1.00  0.00           C
ATOM   4497  CZ  TYR A 437     -12.398  57.572  11.379  1.00  0.00           C
ATOM   4498  OH  TYR A 437     -11.362  58.463  11.824  1.00  0.00           O
ATOM   4499  HN  TYR A 437     -17.728  53.682   9.735  1.00  0.00           H
ATOM   4500  HA  TYR A 437     -16.762  55.625  11.465  1.00  0.00           H
ATOM   4501  HB1 TYR A 437     -15.374  54.728   8.956  1.00  0.00           H
ATOM   4502  HB2 TYR A 437     -15.528  53.914  10.631  1.00  0.00           H
ATOM   4503  HD1 TYR A 437     -13.753  56.329   8.491  1.00  0.00           H
ATOM   4504  HD2 TYR A 437     -14.657  55.465  12.661  1.00  0.00           H
ATOM   4505  HE1 TYR A 437     -11.953  58.024   9.266  1.00  0.00           H
ATOM   4506  HE2 TYR A 437     -12.829  56.896  13.340  1.00  0.00           H
ATOM   4507  HH  TYR A 437     -11.139  58.135  12.699  1.00  0.00           H
ATOM   4508  N   GLU A 438     -17.438  56.870   8.449  1.00  0.00           N
ATOM   4509  CA  GLU A 438     -17.895  58.049   7.739  1.00  0.00           C
ATOM   4510  C   GLU A 438     -19.124  58.759   8.297  1.00  0.00           C
ATOM   4511  O   GLU A 438     -19.261  59.988   8.365  1.00  0.00           O
ATOM   4512  CB  GLU A 438     -18.040  57.708   6.232  1.00  0.00           C
ATOM   4513  CG  GLU A 438     -16.739  57.513   5.523  1.00  0.00           C
ATOM   4514  CD  GLU A 438     -16.791  57.818   4.059  1.00  0.00           C
ATOM   4515  OE1 GLU A 438     -15.905  58.595   3.580  1.00  0.00           O
ATOM   4516  OE2 GLU A 438     -17.695  57.398   3.273  1.00  0.00           O
ATOM   4517  HN  GLU A 438     -17.431  56.084   7.835  1.00  0.00           H
ATOM   4518  HA  GLU A 438     -16.992  58.641   7.740  1.00  0.00           H
ATOM   4519  HB1 GLU A 438     -18.569  58.591   5.814  1.00  0.00           H
ATOM   4520  HB2 GLU A 438     -18.703  56.862   5.952  1.00  0.00           H
ATOM   4521  HG1 GLU A 438     -16.531  56.423   5.470  1.00  0.00           H
ATOM   4522  HG2 GLU A 438     -15.867  57.988   6.021  1.00  0.00           H
ATOM   4523  N   GLN A 439     -20.148  58.021   8.778  1.00  0.00           N
ATOM   4524  CA  GLN A 439     -21.329  58.606   9.332  1.00  0.00           C
ATOM   4525  C   GLN A 439     -21.011  59.275  10.658  1.00  0.00           C
ATOM   4526  O   GLN A 439     -21.598  60.330  10.944  1.00  0.00           O
ATOM   4527  CB  GLN A 439     -22.391  57.542   9.665  1.00  0.00           C
ATOM   4528  CG  GLN A 439     -23.078  56.695   8.612  1.00  0.00           C
ATOM   4529  CD  GLN A 439     -23.353  57.411   7.354  1.00  0.00           C
ATOM   4530  NE2 GLN A 439     -22.366  57.364   6.403  1.00  0.00           N
ATOM   4531  OE1 GLN A 439     -24.419  58.049   7.182  1.00  0.00           O
ATOM   4532  HN  GLN A 439     -20.081  57.030   8.701  1.00  0.00           H
ATOM   4533  HA  GLN A 439     -21.696  59.352   8.645  1.00  0.00           H
ATOM   4534  HB1 GLN A 439     -23.259  58.133  10.029  1.00  0.00           H
ATOM   4535  HB2 GLN A 439     -21.992  56.860  10.447  1.00  0.00           H
ATOM   4536  HG1 GLN A 439     -24.053  56.299   8.969  1.00  0.00           H
ATOM   4537  HG2 GLN A 439     -22.496  55.779   8.375  1.00  0.00           H
ATOM   4538 1HE2 GLN A 439     -22.541  57.733   5.490  1.00  0.00           H
ATOM   4539 2HE2 GLN A 439     -21.486  56.996   6.702  1.00  0.00           H
ATOM   4540  N   VAL A 440     -20.078  58.725  11.457  1.00  0.00           N
ATOM   4541  CA  VAL A 440     -19.583  59.327  12.711  1.00  0.00           C
ATOM   4542  C   VAL A 440     -18.857  60.655  12.380  1.00  0.00           C
ATOM   4543  O   VAL A 440     -19.103  61.681  13.000  1.00  0.00           O
ATOM   4544  CB  VAL A 440     -18.628  58.382  13.501  1.00  0.00           C
ATOM   4545  CG1 VAL A 440     -17.967  59.093  14.656  1.00  0.00           C
ATOM   4546  CG2 VAL A 440     -19.441  57.209  14.067  1.00  0.00           C
ATOM   4547  HN  VAL A 440     -19.683  57.845  11.207  1.00  0.00           H
ATOM   4548  HA  VAL A 440     -20.468  59.430  13.321  1.00  0.00           H
ATOM   4549  HB  VAL A 440     -17.797  57.979  12.884  1.00  0.00           H
ATOM   4550 1HG1 VAL A 440     -18.714  59.543  15.345  1.00  0.00           H
ATOM   4551 2HG1 VAL A 440     -17.237  59.851  14.302  1.00  0.00           H
ATOM   4552 3HG1 VAL A 440     -17.440  58.313  15.246  1.00  0.00           H
ATOM   4553 1HG2 VAL A 440     -20.333  57.605  14.599  1.00  0.00           H
ATOM   4554 2HG2 VAL A 440     -18.776  56.598  14.714  1.00  0.00           H
ATOM   4555 3HG2 VAL A 440     -19.767  56.539  13.244  1.00  0.00           H
ATOM   4556  N   ASN A 441     -17.982  60.621  11.392  1.00  0.00           N
ATOM   4557  CA  ASN A 441     -17.310  61.884  11.008  1.00  0.00           C
ATOM   4558  C   ASN A 441     -18.134  62.939  10.327  1.00  0.00           C
ATOM   4559  O   ASN A 441     -17.829  64.118  10.419  1.00  0.00           O
ATOM   4560  CB  ASN A 441     -16.033  61.596  10.152  1.00  0.00           C
ATOM   4561  CG  ASN A 441     -14.979  60.881  11.024  1.00  0.00           C
ATOM   4562  ND2 ASN A 441     -14.883  59.543  11.114  1.00  0.00           N
ATOM   4563  OD1 ASN A 441     -14.231  61.679  11.610  1.00  0.00           O
ATOM   4564  HN  ASN A 441     -17.818  59.831  10.804  1.00  0.00           H
ATOM   4565  HA  ASN A 441     -16.997  62.411  11.897  1.00  0.00           H
ATOM   4566  HB1 ASN A 441     -15.596  62.585   9.896  1.00  0.00           H
ATOM   4567  HB2 ASN A 441     -16.169  61.017   9.213  1.00  0.00           H
ATOM   4568 1HD2 ASN A 441     -15.556  58.997  10.617  1.00  0.00           H
ATOM   4569 2HD2 ASN A 441     -14.239  59.180  11.788  1.00  0.00           H
ATOM   4570  N   ARG A 442     -19.295  62.604   9.693  1.00  0.00           N
ATOM   4571  CA  ARG A 442     -20.243  63.532   9.022  1.00  0.00           C
ATOM   4572  C   ARG A 442     -20.484  64.861   9.665  1.00  0.00           C
ATOM   4573  O   ARG A 442     -20.112  65.876   9.142  1.00  0.00           O
ATOM   4574  CB  ARG A 442     -21.531  62.872   8.457  1.00  0.00           C
ATOM   4575  CG  ARG A 442     -22.696  63.873   8.202  1.00  0.00           C
ATOM   4576  CD  ARG A 442     -23.892  63.238   7.497  1.00  0.00           C
ATOM   4577  NE  ARG A 442     -24.925  64.383   7.521  1.00  0.00           N
ATOM   4578  CZ  ARG A 442     -26.095  64.345   6.860  1.00  0.00           C
ATOM   4579  NH1 ARG A 442     -26.419  63.280   6.112  1.00  0.00           N
ATOM   4580  NH2 ARG A 442     -26.863  65.376   6.810  1.00  0.00           N
ATOM   4581  HN  ARG A 442     -19.598  61.656   9.654  1.00  0.00           H
ATOM   4582  HA  ARG A 442     -19.808  63.772   8.062  1.00  0.00           H
ATOM   4583  HB1 ARG A 442     -21.860  62.095   9.180  1.00  0.00           H
ATOM   4584  HB2 ARG A 442     -21.216  62.391   7.507  1.00  0.00           H
ATOM   4585  HG1 ARG A 442     -22.384  64.678   7.502  1.00  0.00           H
ATOM   4586  HG2 ARG A 442     -23.036  64.365   9.138  1.00  0.00           H
ATOM   4587  HD1 ARG A 442     -24.221  62.405   8.155  1.00  0.00           H
ATOM   4588  HD2 ARG A 442     -23.609  62.940   6.463  1.00  0.00           H
ATOM   4589  HE  ARG A 442     -24.822  65.202   8.087  1.00  0.00           H
ATOM   4590 1HH1 ARG A 442     -25.974  62.390   6.199  1.00  0.00           H
ATOM   4591 2HH1 ARG A 442     -27.261  63.348   5.575  1.00  0.00           H
ATOM   4592 1HH2 ARG A 442     -26.622  66.197   7.328  1.00  0.00           H
ATOM   4593 2HH2 ARG A 442     -27.689  65.363   6.245  1.00  0.00           H
ATOM   4594  N   ILE A 443     -21.068  64.856  10.947  1.00  0.00           N
ATOM   4595  CA  ILE A 443     -21.154  66.112  11.860  1.00  0.00           C
ATOM   4596  C   ILE A 443     -19.868  66.928  11.972  1.00  0.00           C
ATOM   4597  O   ILE A 443     -19.890  68.106  11.728  1.00  0.00           O
ATOM   4598  CB  ILE A 443     -21.645  65.916  13.278  1.00  0.00           C
ATOM   4599  CG1 ILE A 443     -21.905  67.252  14.048  1.00  0.00           C
ATOM   4600  CG2 ILE A 443     -20.759  65.061  14.210  1.00  0.00           C
ATOM   4601  CD  ILE A 443     -22.890  68.249  13.421  1.00  0.00           C
ATOM   4602  HN  ILE A 443     -21.533  64.074  11.355  1.00  0.00           H
ATOM   4603  HA  ILE A 443     -21.879  66.739  11.361  1.00  0.00           H
ATOM   4604  HB  ILE A 443     -22.643  65.441  13.160  1.00  0.00           H
ATOM   4605 1HG1 ILE A 443     -20.952  67.819  14.115  1.00  0.00           H
ATOM   4606 2HG1 ILE A 443     -22.372  67.048  15.035  1.00  0.00           H
ATOM   4607 1HG2 ILE A 443     -20.312  64.177  13.706  1.00  0.00           H
ATOM   4608 2HG2 ILE A 443     -21.357  64.593  15.020  1.00  0.00           H
ATOM   4609 3HG2 ILE A 443     -19.961  65.598  14.767  1.00  0.00           H
ATOM   4610  HD1 ILE A 443     -22.778  69.273  13.838  1.00  0.00           H
ATOM   4611  HD2 ILE A 443     -23.907  67.947  13.751  1.00  0.00           H
ATOM   4612  HD3 ILE A 443     -22.893  68.361  12.316  1.00  0.00           H
ATOM   4613  N   THR A 444     -18.690  66.288  12.304  1.00  0.00           N
ATOM   4614  CA  THR A 444     -17.325  66.818  12.367  1.00  0.00           C
ATOM   4615  C   THR A 444     -16.933  67.533  11.132  1.00  0.00           C
ATOM   4616  O   THR A 444     -16.445  68.650  11.233  1.00  0.00           O
ATOM   4617  CB  THR A 444     -16.184  65.825  12.653  1.00  0.00           C
ATOM   4618  CG2 THR A 444     -14.729  66.169  12.164  1.00  0.00           C
ATOM   4619  OG1 THR A 444     -16.201  65.579  14.019  1.00  0.00           O
ATOM   4620  HN  THR A 444     -18.649  65.300  12.436  1.00  0.00           H
ATOM   4621  HA  THR A 444     -17.241  67.576  13.133  1.00  0.00           H
ATOM   4622  HB  THR A 444     -16.401  64.862  12.144  1.00  0.00           H
ATOM   4623  HG1 THR A 444     -16.375  64.642  14.133  1.00  0.00           H
ATOM   4624 1HG2 THR A 444     -14.046  65.467  12.689  1.00  0.00           H
ATOM   4625 2HG2 THR A 444     -14.437  67.194  12.475  1.00  0.00           H
ATOM   4626 3HG2 THR A 444     -14.665  66.037  11.062  1.00  0.00           H
ATOM   4627  N   TRP A 445     -17.131  66.931   9.947  1.00  0.00           N
ATOM   4628  CA  TRP A 445     -16.954  67.566   8.602  1.00  0.00           C
ATOM   4629  C   TRP A 445     -17.877  68.650   8.304  1.00  0.00           C
ATOM   4630  O   TRP A 445     -17.469  69.672   7.815  1.00  0.00           O
ATOM   4631  CB  TRP A 445     -17.181  66.453   7.504  1.00  0.00           C
ATOM   4632  CG  TRP A 445     -16.236  65.313   7.665  1.00  0.00           C
ATOM   4633  CD1 TRP A 445     -14.940  65.431   8.131  1.00  0.00           C
ATOM   4634  CD2 TRP A 445     -16.389  64.031   7.095  1.00  0.00           C
ATOM   4635  CE2 TRP A 445     -15.144  63.376   7.246  1.00  0.00           C
ATOM   4636  CE3 TRP A 445     -17.469  63.397   6.507  1.00  0.00           C
ATOM   4637  NE1 TRP A 445     -14.370  64.245   7.914  1.00  0.00           N
ATOM   4638  CZ2 TRP A 445     -14.953  62.099   6.775  1.00  0.00           C
ATOM   4639  CZ3 TRP A 445     -17.253  62.031   6.082  1.00  0.00           C
ATOM   4640  CH2 TRP A 445     -16.009  61.417   6.204  1.00  0.00           C
ATOM   4641  HN  TRP A 445     -17.498  66.007   9.880  1.00  0.00           H
ATOM   4642  HA  TRP A 445     -15.928  67.865   8.440  1.00  0.00           H
ATOM   4643  HB1 TRP A 445     -17.111  66.822   6.459  1.00  0.00           H
ATOM   4644  HB2 TRP A 445     -18.239  66.132   7.623  1.00  0.00           H
ATOM   4645  HD1 TRP A 445     -14.522  66.317   8.585  1.00  0.00           H
ATOM   4646  HE1 TRP A 445     -13.589  64.009   8.449  1.00  0.00           H
ATOM   4647  HE3 TRP A 445     -18.494  63.703   6.364  1.00  0.00           H
ATOM   4648  HZ2 TRP A 445     -14.034  61.565   6.970  1.00  0.00           H
ATOM   4649  HZ3 TRP A 445     -18.081  61.447   5.708  1.00  0.00           H
ATOM   4650  HH2 TRP A 445     -15.952  60.365   5.965  1.00  0.00           H
ATOM   4651  N   GLU A 446     -19.198  68.540   8.639  1.00  0.00           N
ATOM   4652  CA  GLU A 446     -20.163  69.660   8.814  1.00  0.00           C
ATOM   4653  C   GLU A 446     -19.753  70.809   9.659  1.00  0.00           C
ATOM   4654  O   GLU A 446     -19.667  71.977   9.226  1.00  0.00           O
ATOM   4655  CB  GLU A 446     -21.529  68.998   9.187  1.00  0.00           C
ATOM   4656  CG  GLU A 446     -22.775  69.938   9.336  1.00  0.00           C
ATOM   4657  CD  GLU A 446     -24.156  69.405   9.397  1.00  0.00           C
ATOM   4658  OE1 GLU A 446     -24.324  68.189   9.493  1.00  0.00           O
ATOM   4659  OE2 GLU A 446     -25.140  70.209   9.274  1.00  0.00           O
ATOM   4660  HN  GLU A 446     -19.426  67.611   8.918  1.00  0.00           H
ATOM   4661  HA  GLU A 446     -20.357  70.060   7.830  1.00  0.00           H
ATOM   4662  HB1 GLU A 446     -21.474  68.431  10.140  1.00  0.00           H
ATOM   4663  HB2 GLU A 446     -21.795  68.272   8.387  1.00  0.00           H
ATOM   4664  HG1 GLU A 446     -22.743  70.680   8.509  1.00  0.00           H
ATOM   4665  HG2 GLU A 446     -22.611  70.429  10.318  1.00  0.00           H
ATOM   4666  N   ILE A 447     -19.207  70.583  10.869  1.00  0.00           N
ATOM   4667  CA  ILE A 447     -18.590  71.614  11.778  1.00  0.00           C
ATOM   4668  C   ILE A 447     -17.391  72.291  11.204  1.00  0.00           C
ATOM   4669  O   ILE A 447     -17.289  73.549  11.217  1.00  0.00           O
ATOM   4670  CB  ILE A 447     -18.527  71.068  13.207  1.00  0.00           C
ATOM   4671  CG1 ILE A 447     -19.861  70.689  13.866  1.00  0.00           C
ATOM   4672  CG2 ILE A 447     -17.885  72.132  14.222  1.00  0.00           C
ATOM   4673  CD  ILE A 447     -21.010  71.792  13.836  1.00  0.00           C
ATOM   4674  HN  ILE A 447     -19.336  69.716  11.343  1.00  0.00           H
ATOM   4675  HA  ILE A 447     -19.303  72.425  11.737  1.00  0.00           H
ATOM   4676  HB  ILE A 447     -17.843  70.194  13.165  1.00  0.00           H
ATOM   4677 1HG1 ILE A 447     -19.848  70.437  14.948  1.00  0.00           H
ATOM   4678 2HG1 ILE A 447     -20.337  69.852  13.311  1.00  0.00           H
ATOM   4679 1HG2 ILE A 447     -18.048  71.697  15.231  1.00  0.00           H
ATOM   4680 2HG2 ILE A 447     -18.403  73.106  14.092  1.00  0.00           H
ATOM   4681 3HG2 ILE A 447     -16.793  72.223  14.035  1.00  0.00           H
ATOM   4682  HD1 ILE A 447     -21.248  71.929  12.760  1.00  0.00           H
ATOM   4683  HD2 ILE A 447     -20.935  72.815  14.263  1.00  0.00           H
ATOM   4684  HD3 ILE A 447     -21.889  71.248  14.244  1.00  0.00           H
ATOM   4685  N   THR A 448     -16.486  71.484  10.580  1.00  0.00           N
ATOM   4686  CA  THR A 448     -15.302  72.087   9.897  1.00  0.00           C
ATOM   4687  C   THR A 448     -15.628  72.927   8.691  1.00  0.00           C
ATOM   4688  O   THR A 448     -15.062  74.002   8.384  1.00  0.00           O
ATOM   4689  CB  THR A 448     -14.315  70.947   9.457  1.00  0.00           C
ATOM   4690  CG2 THR A 448     -13.559  71.203   8.085  1.00  0.00           C
ATOM   4691  OG1 THR A 448     -13.216  70.646  10.345  1.00  0.00           O
ATOM   4692  HN  THR A 448     -16.631  70.500  10.650  1.00  0.00           H
ATOM   4693  HA  THR A 448     -14.780  72.727  10.594  1.00  0.00           H
ATOM   4694  HB  THR A 448     -14.936  70.055   9.227  1.00  0.00           H
ATOM   4695  HG1 THR A 448     -13.636  70.219  11.094  1.00  0.00           H
ATOM   4696 1HG2 THR A 448     -12.855  72.053   8.222  1.00  0.00           H
ATOM   4697 2HG2 THR A 448     -14.178  71.417   7.188  1.00  0.00           H
ATOM   4698 3HG2 THR A 448     -13.015  70.275   7.805  1.00  0.00           H
ATOM   4699  N   TRP A 449     -16.494  72.372   7.802  1.00  0.00           N
ATOM   4700  CA  TRP A 449     -17.015  72.980   6.642  1.00  0.00           C
ATOM   4701  C   TRP A 449     -17.622  74.353   6.883  1.00  0.00           C
ATOM   4702  O   TRP A 449     -17.293  75.408   6.210  1.00  0.00           O
ATOM   4703  CB  TRP A 449     -18.145  72.055   5.909  1.00  0.00           C
ATOM   4704  CG  TRP A 449     -18.691  72.648   4.677  1.00  0.00           C
ATOM   4705  CD1 TRP A 449     -19.875  73.334   4.577  1.00  0.00           C
ATOM   4706  CD2 TRP A 449     -18.335  72.162   3.374  1.00  0.00           C
ATOM   4707  CE2 TRP A 449     -19.305  72.737   2.424  1.00  0.00           C
ATOM   4708  CE3 TRP A 449     -17.330  71.275   2.882  1.00  0.00           C
ATOM   4709  NE1 TRP A 449     -20.229  73.436   3.173  1.00  0.00           N
ATOM   4710  CZ2 TRP A 449     -19.133  72.477   1.063  1.00  0.00           C
ATOM   4711  CZ3 TRP A 449     -17.122  71.247   1.555  1.00  0.00           C
ATOM   4712  CH2 TRP A 449     -17.999  71.811   0.637  1.00  0.00           C
ATOM   4713  HN  TRP A 449     -16.887  71.488   8.042  1.00  0.00           H
ATOM   4714  HA  TRP A 449     -16.186  73.240   6.001  1.00  0.00           H
ATOM   4715  HB1 TRP A 449     -18.975  71.812   6.608  1.00  0.00           H
ATOM   4716  HB2 TRP A 449     -17.700  71.062   5.685  1.00  0.00           H
ATOM   4717  HD1 TRP A 449     -20.485  73.715   5.383  1.00  0.00           H
ATOM   4718  HE1 TRP A 449     -20.917  74.049   2.850  1.00  0.00           H
ATOM   4719  HE3 TRP A 449     -16.639  70.966   3.652  1.00  0.00           H
ATOM   4720  HZ2 TRP A 449     -19.811  72.845   0.307  1.00  0.00           H
ATOM   4721  HZ3 TRP A 449     -16.137  70.945   1.231  1.00  0.00           H
ATOM   4722  HH2 TRP A 449     -18.000  71.683  -0.436  1.00  0.00           H
ATOM   4723  N   VAL A 450     -18.497  74.482   7.911  1.00  0.00           N
ATOM   4724  CA  VAL A 450     -19.179  75.637   8.413  1.00  0.00           C
ATOM   4725  C   VAL A 450     -18.189  76.696   8.807  1.00  0.00           C
ATOM   4726  O   VAL A 450     -18.271  77.870   8.469  1.00  0.00           O
ATOM   4727  CB  VAL A 450     -20.301  75.251   9.378  1.00  0.00           C
ATOM   4728  CG1 VAL A 450     -20.950  76.505  10.031  1.00  0.00           C
ATOM   4729  CG2 VAL A 450     -21.439  74.449   8.710  1.00  0.00           C
ATOM   4730  HN  VAL A 450     -18.812  73.648   8.359  1.00  0.00           H
ATOM   4731  HA  VAL A 450     -19.693  76.109   7.588  1.00  0.00           H
ATOM   4732  HB  VAL A 450     -19.908  74.628  10.211  1.00  0.00           H
ATOM   4733 1HG1 VAL A 450     -21.678  76.302  10.846  1.00  0.00           H
ATOM   4734 2HG1 VAL A 450     -21.508  77.092   9.271  1.00  0.00           H
ATOM   4735 3HG1 VAL A 450     -20.113  77.098  10.459  1.00  0.00           H
ATOM   4736 1HG2 VAL A 450     -21.063  73.524   8.223  1.00  0.00           H
ATOM   4737 2HG2 VAL A 450     -21.897  75.217   8.051  1.00  0.00           H
ATOM   4738 3HG2 VAL A 450     -22.227  74.169   9.442  1.00  0.00           H
ATOM   4739  N   SER A 451     -17.180  76.230   9.530  1.00  0.00           N
ATOM   4740  CA  SER A 451     -16.081  76.977  10.101  1.00  0.00           C
ATOM   4741  C   SER A 451     -15.198  77.643   9.093  1.00  0.00           C
ATOM   4742  O   SER A 451     -14.856  78.846   9.135  1.00  0.00           O
ATOM   4743  CB  SER A 451     -15.227  76.185  11.175  1.00  0.00           C
ATOM   4744  OG  SER A 451     -14.081  76.895  11.622  1.00  0.00           O
ATOM   4745  HN  SER A 451     -17.138  75.241   9.642  1.00  0.00           H
ATOM   4746  HA  SER A 451     -16.530  77.845  10.563  1.00  0.00           H
ATOM   4747  HB1 SER A 451     -14.899  75.317  10.563  1.00  0.00           H
ATOM   4748  HB2 SER A 451     -15.905  75.729  11.927  1.00  0.00           H
ATOM   4749  HG1 SER A 451     -13.352  76.660  11.045  1.00  0.00           H
ATOM   4750  N   ASP A 452     -14.816  76.858   8.040  1.00  0.00           N
ATOM   4751  CA  ASP A 452     -14.118  77.487   6.843  1.00  0.00           C
ATOM   4752  C   ASP A 452     -14.837  78.569   6.242  1.00  0.00           C
ATOM   4753  O   ASP A 452     -14.210  79.587   5.869  1.00  0.00           O
ATOM   4754  CB  ASP A 452     -13.735  76.397   5.737  1.00  0.00           C
ATOM   4755  CG  ASP A 452     -12.534  75.603   6.218  1.00  0.00           C
ATOM   4756  OD1 ASP A 452     -11.727  76.019   7.034  1.00  0.00           O
ATOM   4757  OD2 ASP A 452     -12.117  74.655   5.461  1.00  0.00           O
ATOM   4758  HN  ASP A 452     -15.012  75.881   8.002  1.00  0.00           H
ATOM   4759  HA  ASP A 452     -13.188  77.897   7.210  1.00  0.00           H
ATOM   4760  HB1 ASP A 452     -13.507  76.799   4.727  1.00  0.00           H
ATOM   4761  HB2 ASP A 452     -14.587  75.690   5.832  1.00  0.00           H
HETATM 4762  N   HSD A 453     -16.171  78.462   6.234  1.00  0.00           N
HETATM 4763  CA  HSD A 453     -16.968  79.544   5.723  1.00  0.00           C
HETATM 4764  C   HSD A 453     -17.038  80.725   6.569  1.00  0.00           C
HETATM 4765  O   HSD A 453     -17.447  81.788   6.066  1.00  0.00           O
HETATM 4766  CB  HSD A 453     -18.395  79.182   5.266  1.00  0.00           C
HETATM 4767  CG  HSD A 453     -18.448  78.239   4.019  1.00  0.00           C
HETATM 4768  CD2 HSD A 453     -18.803  78.476   2.727  1.00  0.00           C
HETATM 4769  ND1 HSD A 453     -18.306  76.885   4.150  1.00  0.00           N
HETATM 4770  CE1 HSD A 453     -18.614  76.297   3.005  1.00  0.00           C
HETATM 4771  NE2 HSD A 453     -18.910  77.236   2.113  1.00  0.00           N
HETATM 4772  HN  HSD A 453     -16.469  77.591   6.619  1.00  0.00           H
HETATM 4773  HA  HSD A 453     -16.519  80.001   4.853  1.00  0.00           H
HETATM 4774  HB1 HSD A 453     -18.980  80.029   4.849  1.00  0.00           H
HETATM 4775  HB2 HSD A 453     -18.958  78.718   6.103  1.00  0.00           H
HETATM 4776  HD1 HSD A 453     -18.002  76.469   5.007  1.00  0.00           H
HETATM 4777  HD2 HSD A 453     -19.311  79.322   2.282  1.00  0.00           H
HETATM 4778  HE1 HSD A 453     -18.582  75.239   2.746  1.00  0.00           H
ATOM   4779  N   CYS A 454     -16.630  80.687   7.884  1.00  0.00           N
ATOM   4780  CA  CYS A 454     -16.765  81.907   8.723  1.00  0.00           C
ATOM   4781  C   CYS A 454     -15.444  82.646   8.804  1.00  0.00           C
ATOM   4782  O   CYS A 454     -15.307  83.633   9.488  1.00  0.00           O
ATOM   4783  CB  CYS A 454     -17.034  81.458  10.170  1.00  0.00           C
ATOM   4784  SG  CYS A 454     -18.609  80.522  10.298  1.00  0.00           S
ATOM   4785  HN  CYS A 454     -16.285  79.889   8.371  1.00  0.00           H
ATOM   4786  HA  CYS A 454     -17.491  82.560   8.261  1.00  0.00           H
ATOM   4787  HB1 CYS A 454     -17.042  82.249  10.951  1.00  0.00           H
ATOM   4788  HB2 CYS A 454     -16.169  80.808  10.421  1.00  0.00           H
ATOM   4789  HG1 CYS A 454     -18.394  79.596   9.375  1.00  0.00           H
ATOM   4790  N   ARG A 455     -14.436  82.137   7.986  1.00  0.00           N
ATOM   4791  CA  ARG A 455     -13.005  82.586   7.868  1.00  0.00           C
ATOM   4792  C   ARG A 455     -12.826  83.202   6.475  1.00  0.00           C
ATOM   4793  O   ARG A 455     -13.150  82.684   5.404  1.00  0.00           O
ATOM   4794  CB  ARG A 455     -12.070  81.338   8.228  1.00  0.00           C
ATOM   4795  CG  ARG A 455     -12.085  80.894   9.734  1.00  0.00           C
ATOM   4796  CD  ARG A 455     -11.166  79.785  10.114  1.00  0.00           C
ATOM   4797  NE  ARG A 455     -11.209  79.628  11.630  1.00  0.00           N
ATOM   4798  CZ  ARG A 455     -10.838  78.574  12.266  1.00  0.00           C
ATOM   4799  NH1 ARG A 455     -10.188  77.525  11.759  1.00  0.00           N
ATOM   4800  NH2 ARG A 455     -11.179  78.504  13.548  1.00  0.00           N
ATOM   4801  HN  ARG A 455     -14.723  81.339   7.462  1.00  0.00           H
ATOM   4802  HA  ARG A 455     -12.711  83.265   8.655  1.00  0.00           H
ATOM   4803  HB1 ARG A 455     -11.041  81.601   7.900  1.00  0.00           H
ATOM   4804  HB2 ARG A 455     -12.357  80.401   7.704  1.00  0.00           H
ATOM   4805  HG1 ARG A 455     -13.144  80.674   9.987  1.00  0.00           H
ATOM   4806  HG2 ARG A 455     -11.675  81.757  10.302  1.00  0.00           H
ATOM   4807  HD1 ARG A 455     -10.167  80.104   9.743  1.00  0.00           H
ATOM   4808  HD2 ARG A 455     -11.402  78.863   9.540  1.00  0.00           H
ATOM   4809  HE  ARG A 455     -11.772  80.256  12.167  1.00  0.00           H
ATOM   4810 1HH1 ARG A 455     -10.299  77.442  10.769  1.00  0.00           H
ATOM   4811 2HH1 ARG A 455     -10.156  76.742  12.382  1.00  0.00           H
ATOM   4812 1HH2 ARG A 455     -11.797  79.139  14.012  1.00  0.00           H
ATOM   4813 2HH2 ARG A 455     -10.846  77.738  14.097  1.00  0.00           H
ATOM   4814  N   GLN A 456     -12.455  84.498   6.464  1.00  0.00           N
ATOM   4815  CA  GLN A 456     -12.577  85.297   5.314  1.00  0.00           C
ATOM   4816  C   GLN A 456     -11.321  85.519   4.495  1.00  0.00           C
ATOM   4817  O   GLN A 456     -11.336  86.218   3.462  1.00  0.00           O
ATOM   4818  CB  GLN A 456     -13.009  86.755   5.692  1.00  0.00           C
ATOM   4819  CG  GLN A 456     -14.317  86.869   6.344  1.00  0.00           C
ATOM   4820  CD  GLN A 456     -15.453  86.368   5.513  1.00  0.00           C
ATOM   4821  NE2 GLN A 456     -16.050  87.224   4.620  1.00  0.00           N
ATOM   4822  OE1 GLN A 456     -15.705  85.140   5.530  1.00  0.00           O
ATOM   4823  HN  GLN A 456     -12.144  85.034   7.246  1.00  0.00           H
ATOM   4824  HA  GLN A 456     -13.327  84.863   4.669  1.00  0.00           H
ATOM   4825  HB1 GLN A 456     -13.184  87.445   4.840  1.00  0.00           H
ATOM   4826  HB2 GLN A 456     -12.184  87.186   6.299  1.00  0.00           H
ATOM   4827  HG1 GLN A 456     -14.577  87.941   6.473  1.00  0.00           H
ATOM   4828  HG2 GLN A 456     -14.351  86.434   7.366  1.00  0.00           H
ATOM   4829 1HE2 GLN A 456     -16.635  86.847   3.901  1.00  0.00           H
ATOM   4830 2HE2 GLN A 456     -15.722  88.159   4.487  1.00  0.00           H
ATOM   4831  N   TYR A 457     -10.208  84.875   4.943  1.00  0.00           N
ATOM   4832  CA  TYR A 457      -8.843  85.055   4.398  1.00  0.00           C
ATOM   4833  C   TYR A 457      -8.111  83.735   4.088  1.00  0.00           C
ATOM   4834  O   TYR A 457      -8.513  82.736   4.607  1.00  0.00           O
ATOM   4835  CB  TYR A 457      -8.035  85.975   5.416  1.00  0.00           C
ATOM   4836  CG  TYR A 457      -6.756  86.496   4.903  1.00  0.00           C
ATOM   4837  CD1 TYR A 457      -6.744  87.094   3.574  1.00  0.00           C
ATOM   4838  CD2 TYR A 457      -5.606  86.540   5.731  1.00  0.00           C
ATOM   4839  CE1 TYR A 457      -5.580  87.752   3.179  1.00  0.00           C
ATOM   4840  CE2 TYR A 457      -4.444  87.128   5.247  1.00  0.00           C
ATOM   4841  CZ  TYR A 457      -4.425  87.730   3.947  1.00  0.00           C
ATOM   4842  OH  TYR A 457      -3.280  88.406   3.514  1.00  0.00           O
ATOM   4843  HN  TYR A 457     -10.236  84.110   5.583  1.00  0.00           H
ATOM   4844  HA  TYR A 457      -8.871  85.574   3.451  1.00  0.00           H
ATOM   4845  HB1 TYR A 457      -7.763  85.299   6.255  1.00  0.00           H
ATOM   4846  HB2 TYR A 457      -8.615  86.774   5.927  1.00  0.00           H
ATOM   4847  HD1 TYR A 457      -7.651  87.148   2.989  1.00  0.00           H
ATOM   4848  HD2 TYR A 457      -5.672  86.193   6.752  1.00  0.00           H
ATOM   4849  HE1 TYR A 457      -5.569  88.185   2.190  1.00  0.00           H
ATOM   4850  HE2 TYR A 457      -3.540  87.199   5.833  1.00  0.00           H
ATOM   4851  HH  TYR A 457      -3.564  89.245   3.144  1.00  0.00           H
HETATM 4852  N   HSD A 458      -7.067  83.768   3.173  1.00  0.00           N
HETATM 4853  CA  HSD A 458      -6.286  82.663   2.758  1.00  0.00           C
HETATM 4854  C   HSD A 458      -6.902  81.795   1.714  1.00  0.00           C
HETATM 4855  O   HSD A 458      -6.625  80.592   1.629  1.00  0.00           O
HETATM 4856  CB  HSD A 458      -5.688  81.795   3.820  1.00  0.00           C
HETATM 4857  CG  HSD A 458      -4.914  82.652   4.793  1.00  0.00           C
HETATM 4858  CD2 HSD A 458      -3.589  82.903   4.758  1.00  0.00           C
HETATM 4859  ND1 HSD A 458      -5.354  83.118   5.933  1.00  0.00           N
HETATM 4860  CE1 HSD A 458      -4.339  83.676   6.564  1.00  0.00           C
HETATM 4861  NE2 HSD A 458      -3.235  83.615   5.883  1.00  0.00           N
HETATM 4862  HN  HSD A 458      -7.013  84.612   2.645  1.00  0.00           H
HETATM 4863  HA  HSD A 458      -5.376  82.987   2.273  1.00  0.00           H
HETATM 4864  HB1 HSD A 458      -4.979  81.021   3.457  1.00  0.00           H
HETATM 4865  HB2 HSD A 458      -6.453  81.286   4.444  1.00  0.00           H
HETATM 4866  HD1 HSD A 458      -6.277  82.977   6.293  1.00  0.00           H
HETATM 4867  HD2 HSD A 458      -2.767  82.722   4.076  1.00  0.00           H
HETATM 4868  HE1 HSD A 458      -4.310  84.189   7.525  1.00  0.00           H
ATOM   4869  N   ILE A 459      -7.832  82.276   0.952  1.00  0.00           N
ATOM   4870  CA  ILE A 459      -8.576  81.509  -0.006  1.00  0.00           C
ATOM   4871  C   ILE A 459      -7.915  80.829  -1.221  1.00  0.00           C
ATOM   4872  O   ILE A 459      -8.159  79.631  -1.405  1.00  0.00           O
ATOM   4873  CB  ILE A 459      -9.829  82.349  -0.461  1.00  0.00           C
ATOM   4874  CG1 ILE A 459     -10.752  82.741   0.711  1.00  0.00           C
ATOM   4875  CG2 ILE A 459     -10.620  81.902  -1.696  1.00  0.00           C
ATOM   4876  CD  ILE A 459     -11.272  84.158   0.646  1.00  0.00           C
ATOM   4877  HN  ILE A 459      -8.028  83.251   1.018  1.00  0.00           H
ATOM   4878  HA  ILE A 459      -9.009  80.728   0.602  1.00  0.00           H
ATOM   4879  HB  ILE A 459      -9.396  83.336  -0.733  1.00  0.00           H
ATOM   4880 1HG1 ILE A 459     -10.200  82.606   1.665  1.00  0.00           H
ATOM   4881 2HG1 ILE A 459     -11.697  82.157   0.756  1.00  0.00           H
ATOM   4882 1HG2 ILE A 459      -9.985  81.737  -2.592  1.00  0.00           H
ATOM   4883 2HG2 ILE A 459     -11.383  82.638  -2.031  1.00  0.00           H
ATOM   4884 3HG2 ILE A 459     -11.193  80.954  -1.604  1.00  0.00           H
ATOM   4885  HD1 ILE A 459     -12.021  84.381   1.435  1.00  0.00           H
ATOM   4886  HD2 ILE A 459     -11.690  84.420  -0.351  1.00  0.00           H
ATOM   4887  HD3 ILE A 459     -10.390  84.801   0.853  1.00  0.00           H
ATOM   4888  N   PRO A 460      -7.042  81.340  -2.097  1.00  0.00           N
ATOM   4889  CA  PRO A 460      -6.611  80.742  -3.426  1.00  0.00           C
ATOM   4890  C   PRO A 460      -5.536  79.729  -3.284  1.00  0.00           C
ATOM   4891  O   PRO A 460      -4.979  79.259  -4.275  1.00  0.00           O
ATOM   4892  CB  PRO A 460      -6.085  82.004  -4.155  1.00  0.00           C
ATOM   4893  CG  PRO A 460      -5.439  82.886  -3.061  1.00  0.00           C
ATOM   4894  CD  PRO A 460      -6.516  82.732  -1.961  1.00  0.00           C
ATOM   4895  HA  PRO A 460      -7.502  80.279  -3.822  1.00  0.00           H
ATOM   4896  HB1 PRO A 460      -6.982  82.591  -4.443  1.00  0.00           H
ATOM   4897  HB2 PRO A 460      -5.518  81.631  -5.034  1.00  0.00           H
ATOM   4898  HG1 PRO A 460      -4.429  82.627  -2.677  1.00  0.00           H
ATOM   4899  HG2 PRO A 460      -5.249  83.961  -3.272  1.00  0.00           H
ATOM   4900  HD1 PRO A 460      -6.062  83.048  -0.996  1.00  0.00           H
ATOM   4901  HD2 PRO A 460      -7.264  83.490  -2.276  1.00  0.00           H
ATOM   4902  N   CYS A 461      -5.158  79.451  -2.027  1.00  0.00           N
ATOM   4903  CA  CYS A 461      -4.092  78.543  -1.626  1.00  0.00           C
ATOM   4904  C   CYS A 461      -4.225  77.065  -2.086  1.00  0.00           C
ATOM   4905  O   CYS A 461      -5.392  76.577  -2.114  1.00  0.00           O
ATOM   4906  CB  CYS A 461      -3.814  78.700  -0.096  1.00  0.00           C
ATOM   4907  SG  CYS A 461      -2.537  77.753   0.604  1.00  0.00           S
ATOM   4908  HN  CYS A 461      -5.559  79.935  -1.253  1.00  0.00           H
ATOM   4909  HA  CYS A 461      -3.223  78.918  -2.147  1.00  0.00           H
ATOM   4910  HB1 CYS A 461      -4.713  78.413   0.490  1.00  0.00           H
ATOM   4911  HB2 CYS A 461      -3.748  79.805  -0.007  1.00  0.00           H
ATOM   4912  HG1 CYS A 461      -2.963  76.516   0.402  1.00  0.00           H
ATOM   4913  N   PRO A 462      -3.184  76.264  -2.494  1.00  0.00           N
ATOM   4914  CA  PRO A 462      -3.196  74.853  -2.518  1.00  0.00           C
ATOM   4915  C   PRO A 462      -3.547  74.100  -1.241  1.00  0.00           C
ATOM   4916  O   PRO A 462      -3.422  74.661  -0.169  1.00  0.00           O
ATOM   4917  CB  PRO A 462      -1.778  74.477  -2.991  1.00  0.00           C
ATOM   4918  CG  PRO A 462      -1.228  75.783  -3.642  1.00  0.00           C
ATOM   4919  CD  PRO A 462      -1.903  76.815  -2.769  1.00  0.00           C
ATOM   4920  HA  PRO A 462      -3.919  74.445  -3.208  1.00  0.00           H
ATOM   4921  HB1 PRO A 462      -1.752  73.656  -3.740  1.00  0.00           H
ATOM   4922  HB2 PRO A 462      -1.027  74.205  -2.219  1.00  0.00           H
ATOM   4923  HG1 PRO A 462      -0.125  75.883  -3.551  1.00  0.00           H
ATOM   4924  HG2 PRO A 462      -1.634  75.936  -4.665  1.00  0.00           H
ATOM   4925  HD1 PRO A 462      -1.379  76.911  -1.794  1.00  0.00           H
ATOM   4926  HD2 PRO A 462      -1.940  77.778  -3.320  1.00  0.00           H
ATOM   4927  N   TYR A 463      -3.904  72.817  -1.258  1.00  0.00           N
ATOM   4928  CA  TYR A 463      -4.165  72.016  -0.073  1.00  0.00           C
ATOM   4929  C   TYR A 463      -2.822  71.552   0.547  1.00  0.00           C
ATOM   4930  O   TYR A 463      -1.783  71.394  -0.095  1.00  0.00           O
ATOM   4931  CB  TYR A 463      -5.168  70.913  -0.402  1.00  0.00           C
ATOM   4932  CG  TYR A 463      -5.550  70.196   0.872  1.00  0.00           C
ATOM   4933  CD1 TYR A 463      -6.337  70.779   1.830  1.00  0.00           C
ATOM   4934  CD2 TYR A 463      -4.993  68.887   1.114  1.00  0.00           C
ATOM   4935  CE1 TYR A 463      -6.747  70.015   2.934  1.00  0.00           C
ATOM   4936  CE2 TYR A 463      -5.248  68.226   2.329  1.00  0.00           C
ATOM   4937  CZ  TYR A 463      -6.135  68.836   3.251  1.00  0.00           C
ATOM   4938  OH  TYR A 463      -6.536  68.115   4.375  1.00  0.00           O
ATOM   4939  HN  TYR A 463      -3.947  72.243  -2.072  1.00  0.00           H
ATOM   4940  HA  TYR A 463      -4.757  72.681   0.539  1.00  0.00           H
ATOM   4941  HB1 TYR A 463      -4.615  70.170  -1.015  1.00  0.00           H
ATOM   4942  HB2 TYR A 463      -6.032  71.314  -0.974  1.00  0.00           H
ATOM   4943  HD1 TYR A 463      -6.916  71.648   1.555  1.00  0.00           H
ATOM   4944  HD2 TYR A 463      -4.536  68.333   0.308  1.00  0.00           H
ATOM   4945  HE1 TYR A 463      -7.551  70.265   3.611  1.00  0.00           H
ATOM   4946  HE2 TYR A 463      -4.848  67.233   2.464  1.00  0.00           H
ATOM   4947  HH  TYR A 463      -6.205  67.223   4.255  1.00  0.00           H
ATOM   4948  N   GLN A 464      -2.784  71.435   1.899  1.00  0.00           N
ATOM   4949  CA  GLN A 464      -1.527  71.128   2.564  1.00  0.00           C
ATOM   4950  C   GLN A 464      -1.767  69.949   3.541  1.00  0.00           C
ATOM   4951  O   GLN A 464      -2.892  69.775   4.077  1.00  0.00           O
ATOM   4952  CB  GLN A 464      -1.093  72.378   3.352  1.00  0.00           C
ATOM   4953  CG  GLN A 464      -0.941  73.676   2.536  1.00  0.00           C
ATOM   4954  CD  GLN A 464       0.128  73.550   1.419  1.00  0.00           C
ATOM   4955  NE2 GLN A 464       0.056  74.584   0.523  1.00  0.00           N
ATOM   4956  OE1 GLN A 464       1.039  72.716   1.480  1.00  0.00           O
ATOM   4957  HN  GLN A 464      -3.626  71.479   2.434  1.00  0.00           H
ATOM   4958  HA  GLN A 464      -0.620  70.978   1.996  1.00  0.00           H
ATOM   4959  HB1 GLN A 464      -0.165  72.120   3.907  1.00  0.00           H
ATOM   4960  HB2 GLN A 464      -1.844  72.612   4.137  1.00  0.00           H
ATOM   4961  HG1 GLN A 464      -0.562  74.422   3.267  1.00  0.00           H
ATOM   4962  HG2 GLN A 464      -1.901  74.097   2.168  1.00  0.00           H
ATOM   4963 1HE2 GLN A 464      -0.768  75.150   0.506  1.00  0.00           H
ATOM   4964 2HE2 GLN A 464       0.880  74.854   0.025  1.00  0.00           H
ATOM   4965  N   ALA A 465      -0.707  69.123   3.743  1.00  0.00           N
ATOM   4966  CA  ALA A 465      -0.948  67.794   4.390  1.00  0.00           C
ATOM   4967  C   ALA A 465      -1.668  67.786   5.740  1.00  0.00           C
ATOM   4968  O   ALA A 465      -1.233  68.436   6.681  1.00  0.00           O
ATOM   4969  CB  ALA A 465       0.468  67.179   4.560  1.00  0.00           C
ATOM   4970  HN  ALA A 465       0.167  69.302   3.299  1.00  0.00           H
ATOM   4971  HA  ALA A 465      -1.545  67.197   3.717  1.00  0.00           H
ATOM   4972  HB1 ALA A 465       1.111  67.083   3.660  1.00  0.00           H
ATOM   4973  HB2 ALA A 465       0.411  66.179   5.042  1.00  0.00           H
ATOM   4974  HB3 ALA A 465       0.997  67.811   5.305  1.00  0.00           H
ATOM   4975  N   LYS A 466      -2.886  67.208   5.788  1.00  0.00           N
ATOM   4976  CA  LYS A 466      -3.617  67.148   7.050  1.00  0.00           C
ATOM   4977  C   LYS A 466      -4.089  68.416   7.542  1.00  0.00           C
ATOM   4978  O   LYS A 466      -4.352  68.606   8.726  1.00  0.00           O
ATOM   4979  CB  LYS A 466      -2.988  66.284   8.239  1.00  0.00           C
ATOM   4980  CG  LYS A 466      -2.807  64.820   7.700  1.00  0.00           C
ATOM   4981  CD  LYS A 466      -1.758  63.895   8.420  1.00  0.00           C
ATOM   4982  CE  LYS A 466      -1.844  62.512   7.908  1.00  0.00           C
ATOM   4983  NZ  LYS A 466      -0.709  61.845   8.505  1.00  0.00           N
ATOM   4984  HN  LYS A 466      -3.171  66.654   5.008  1.00  0.00           H
ATOM   4985  HA  LYS A 466      -4.519  66.609   6.798  1.00  0.00           H
ATOM   4986  HB1 LYS A 466      -3.593  66.142   9.160  1.00  0.00           H
ATOM   4987  HB2 LYS A 466      -2.098  66.811   8.646  1.00  0.00           H
ATOM   4988  HG1 LYS A 466      -2.542  64.867   6.622  1.00  0.00           H
ATOM   4989  HG2 LYS A 466      -3.811  64.342   7.695  1.00  0.00           H
ATOM   4990  HD1 LYS A 466      -2.141  63.713   9.447  1.00  0.00           H
ATOM   4991  HD2 LYS A 466      -0.748  64.346   8.523  1.00  0.00           H
ATOM   4992  HE1 LYS A 466      -1.836  62.547   6.798  1.00  0.00           H
ATOM   4993  HE2 LYS A 466      -2.770  61.983   8.221  1.00  0.00           H
ATOM   4994  HZ1 LYS A 466       0.108  62.306   8.057  1.00  0.00           H
ATOM   4995  HZ2 LYS A 466      -0.688  60.807   8.444  1.00  0.00           H
ATOM   4996  HZ3 LYS A 466      -0.642  62.105   9.510  1.00  0.00           H
ATOM   4997  N   ALA A 467      -4.265  69.393   6.658  1.00  0.00           N
ATOM   4998  CA  ALA A 467      -4.776  70.696   6.960  1.00  0.00           C
ATOM   4999  C   ALA A 467      -6.179  70.775   7.561  1.00  0.00           C
ATOM   5000  O   ALA A 467      -6.471  71.624   8.404  1.00  0.00           O
ATOM   5001  CB  ALA A 467      -4.741  71.702   5.800  1.00  0.00           C
ATOM   5002  HN  ALA A 467      -3.901  69.223   5.746  1.00  0.00           H
ATOM   5003  HA  ALA A 467      -4.120  71.080   7.728  1.00  0.00           H
ATOM   5004  HB1 ALA A 467      -5.341  71.401   4.915  1.00  0.00           H
ATOM   5005  HB2 ALA A 467      -3.709  71.913   5.446  1.00  0.00           H
ATOM   5006  HB3 ALA A 467      -5.120  72.671   6.191  1.00  0.00           H
ATOM   5007  N   LYS A 468      -7.100  69.885   7.087  1.00  0.00           N
ATOM   5008  CA  LYS A 468      -8.529  69.868   7.505  1.00  0.00           C
ATOM   5009  C   LYS A 468      -8.912  68.424   7.850  1.00  0.00           C
ATOM   5010  O   LYS A 468      -8.158  67.414   7.575  1.00  0.00           O
ATOM   5011  CB  LYS A 468      -9.507  70.403   6.483  1.00  0.00           C
ATOM   5012  CG  LYS A 468      -9.263  71.935   6.045  1.00  0.00           C
ATOM   5013  CD  LYS A 468      -9.308  72.907   7.221  1.00  0.00           C
ATOM   5014  CE  LYS A 468      -8.840  74.322   6.897  1.00  0.00           C
ATOM   5015  NZ  LYS A 468      -9.565  74.845   5.652  1.00  0.00           N
ATOM   5016  HN  LYS A 468      -6.879  69.129   6.477  1.00  0.00           H
ATOM   5017  HA  LYS A 468      -8.625  70.415   8.432  1.00  0.00           H
ATOM   5018  HB1 LYS A 468     -10.513  70.414   6.954  1.00  0.00           H
ATOM   5019  HB2 LYS A 468      -9.558  69.853   5.519  1.00  0.00           H
ATOM   5020  HG1 LYS A 468     -10.134  72.176   5.400  1.00  0.00           H
ATOM   5021  HG2 LYS A 468      -8.291  71.916   5.507  1.00  0.00           H
ATOM   5022  HD1 LYS A 468      -8.590  72.522   7.978  1.00  0.00           H
ATOM   5023  HD2 LYS A 468     -10.305  73.019   7.699  1.00  0.00           H
ATOM   5024  HE1 LYS A 468      -7.756  74.431   6.683  1.00  0.00           H
ATOM   5025  HE2 LYS A 468      -9.205  74.892   7.778  1.00  0.00           H
ATOM   5026  HZ1 LYS A 468      -9.320  75.849   5.530  1.00  0.00           H
ATOM   5027  HZ2 LYS A 468     -10.599  74.835   5.757  1.00  0.00           H
ATOM   5028  HZ3 LYS A 468      -9.314  74.315   4.794  1.00  0.00           H
ATOM   5029  N   ALA A 469     -10.098  68.242   8.463  1.00  0.00           N
ATOM   5030  CA  ALA A 469     -10.704  66.900   8.453  1.00  0.00           C
ATOM   5031  C   ALA A 469     -11.557  66.642   7.209  1.00  0.00           C
ATOM   5032  O   ALA A 469     -12.389  67.414   6.704  1.00  0.00           O
ATOM   5033  CB  ALA A 469     -11.469  66.632   9.754  1.00  0.00           C
ATOM   5034  HN  ALA A 469     -10.371  69.024   9.017  1.00  0.00           H
ATOM   5035  HA  ALA A 469      -9.884  66.199   8.407  1.00  0.00           H
ATOM   5036  HB1 ALA A 469     -12.482  67.083   9.676  1.00  0.00           H
ATOM   5037  HB2 ALA A 469     -11.000  66.996  10.693  1.00  0.00           H
ATOM   5038  HB3 ALA A 469     -11.552  65.543   9.956  1.00  0.00           H
ATOM   5039  N   ARG A 470     -11.296  65.485   6.495  1.00  0.00           N
ATOM   5040  CA  ARG A 470     -11.842  65.106   5.219  1.00  0.00           C
ATOM   5041  C   ARG A 470     -12.268  63.576   5.182  1.00  0.00           C
ATOM   5042  O   ARG A 470     -11.719  62.773   5.966  1.00  0.00           O
ATOM   5043  CB  ARG A 470     -10.817  65.484   4.125  1.00  0.00           C
ATOM   5044  CG  ARG A 470      -9.502  64.554   3.891  1.00  0.00           C
ATOM   5045  CD  ARG A 470      -8.594  65.247   2.939  1.00  0.00           C
ATOM   5046  NE  ARG A 470      -7.508  64.186   2.595  1.00  0.00           N
ATOM   5047  CZ  ARG A 470      -6.511  64.241   1.729  1.00  0.00           C
ATOM   5048  NH1 ARG A 470      -6.386  65.278   1.027  1.00  0.00           N
ATOM   5049  NH2 ARG A 470      -5.635  63.275   1.631  1.00  0.00           N
ATOM   5050  HN  ARG A 470     -10.768  64.805   7.000  1.00  0.00           H
ATOM   5051  HA  ARG A 470     -12.778  65.631   5.097  1.00  0.00           H
ATOM   5052  HB1 ARG A 470     -10.495  66.511   4.400  1.00  0.00           H
ATOM   5053  HB2 ARG A 470     -11.361  65.593   3.163  1.00  0.00           H
[truncated: 74,439 more chars]
