# Supplementary material for: Structural insight into small molecule action on Frizzleds
Source: Nat Commun. 2020 Jan 21;11:414. doi: 10.1038/s41467-019-14149-3 (PMC6972889; doi:10.1038/s41467-019-14149-3)
Supplement: Supplementary file 24 — Supplementary Data 23 [file 41467_2019_14149_MOESM24_ESM.txt]

HELIX    1   1 SER A  192  ILE A  222  1                                  31
HELIX    2   2 ARG A  232  LEU A  254  1                                  23
HELIX    3   3 ASP A  256  ASN A  261  1                                   6
HELIX    4   4 LYS A  280  GLY A  312  1                                  33
HELIX    5   5 ALA A  324  MET A  345  1                                  22
HELIX    6   6 LEU A  364  GLN A  398  1                                  35
HELIX    7   7 GLY A  404  TYR A  457  1                                  54
HELIX    8   8 LEU A  473  VAL A  494  1                                  22
HELIX    9   9 LYS A  497  ARG A  509  1                                  13
ATOM      1  N   ASP A 156     -22.013  92.119 -16.266  1.00  0.00           N
ATOM      2  CA  ASP A 156     -20.996  91.142 -16.049  1.00  0.00           C
ATOM      3  C   ASP A 156     -20.114  91.213 -14.766  1.00  0.00           C
ATOM      4  O   ASP A 156     -19.905  92.303 -14.153  1.00  0.00           O
ATOM      5  CB  ASP A 156     -20.019  91.178 -17.236  1.00  0.00           C
ATOM      6  CG  ASP A 156     -20.657  90.914 -18.494  1.00  0.00           C
ATOM      7  OD1 ASP A 156     -19.953  91.059 -19.495  1.00  0.00           O
ATOM      8  OD2 ASP A 156     -21.830  90.568 -18.564  1.00  0.00           O
ATOM      9  HA  ASP A 156     -21.641  90.279 -16.104  1.00  0.00           H
ATOM     10  HB1 ASP A 156     -19.317  90.340 -17.038  1.00  0.00           H
ATOM     11  HB2 ASP A 156     -19.348  92.063 -17.210  1.00  0.00           H
ATOM     12  HT1 ASP A 156     -22.509  91.903 -17.154  1.00  0.00           H
ATOM     13  HT2 ASP A 156     -21.499  92.984 -16.530  1.00  0.00           H
ATOM     14  HT3 ASP A 156     -22.642  92.200 -15.441  1.00  0.00           H
ATOM     15  N   ILE A 157     -19.739  89.949 -14.280  1.00  0.00           N
ATOM     16  CA  ILE A 157     -19.428  89.701 -12.902  1.00  0.00           C
ATOM     17  C   ILE A 157     -20.724  89.760 -12.053  1.00  0.00           C
ATOM     18  O   ILE A 157     -21.232  90.778 -11.622  1.00  0.00           O
ATOM     19  CB  ILE A 157     -18.225  90.415 -12.292  1.00  0.00           C
ATOM     20  CG1 ILE A 157     -17.031  90.583 -13.285  1.00  0.00           C
ATOM     21  CG2 ILE A 157     -17.766  89.705 -10.953  1.00  0.00           C
ATOM     22  CD  ILE A 157     -16.325  89.292 -13.638  1.00  0.00           C
ATOM     23  HN  ILE A 157     -19.907  89.151 -14.853  1.00  0.00           H
ATOM     24  HA  ILE A 157     -19.178  88.657 -12.792  1.00  0.00           H
ATOM     25  HB  ILE A 157     -18.589  91.455 -12.153  1.00  0.00           H
ATOM     26 1HG1 ILE A 157     -16.359  91.196 -12.648  1.00  0.00           H
ATOM     27 2HG1 ILE A 157     -17.319  91.247 -14.129  1.00  0.00           H
ATOM     28 1HG2 ILE A 157     -16.748  90.087 -10.724  1.00  0.00           H
ATOM     29 2HG2 ILE A 157     -17.714  88.612 -11.141  1.00  0.00           H
ATOM     30 3HG2 ILE A 157     -18.438  89.839 -10.078  1.00  0.00           H
ATOM     31  HD1 ILE A 157     -15.473  89.425 -14.340  1.00  0.00           H
ATOM     32  HD2 ILE A 157     -17.043  88.698 -14.244  1.00  0.00           H
ATOM     33  HD3 ILE A 157     -16.038  88.694 -12.747  1.00  0.00           H
ATOM     34  N   GLY A 158     -21.339  88.535 -11.895  1.00  0.00           N
ATOM     35  CA  GLY A 158     -22.328  88.178 -10.893  1.00  0.00           C
ATOM     36  C   GLY A 158     -21.921  88.217  -9.467  1.00  0.00           C
ATOM     37  O   GLY A 158     -21.024  88.931  -9.118  1.00  0.00           O
ATOM     38  HN  GLY A 158     -21.026  87.709 -12.358  1.00  0.00           H
ATOM     39  HA1 GLY A 158     -22.501  87.123 -11.053  1.00  0.00           H
ATOM     40  HA2 GLY A 158     -23.147  88.853 -11.095  1.00  0.00           H
ATOM     41  N   PHE A 159     -22.644  87.517  -8.583  1.00  0.00           N
ATOM     42  CA  PHE A 159     -22.522  87.631  -7.140  1.00  0.00           C
ATOM     43  C   PHE A 159     -21.198  87.217  -6.583  1.00  0.00           C
ATOM     44  O   PHE A 159     -20.516  86.275  -6.917  1.00  0.00           O
ATOM     45  CB  PHE A 159     -23.686  86.941  -6.364  1.00  0.00           C
ATOM     46  CG  PHE A 159     -23.606  86.976  -4.855  1.00  0.00           C
ATOM     47  CD1 PHE A 159     -23.254  85.796  -4.093  1.00  0.00           C
ATOM     48  CD2 PHE A 159     -23.828  88.190  -4.191  1.00  0.00           C
ATOM     49  CE1 PHE A 159     -23.123  85.857  -2.690  1.00  0.00           C
ATOM     50  CE2 PHE A 159     -23.731  88.251  -2.813  1.00  0.00           C
ATOM     51  CZ  PHE A 159     -23.397  87.097  -2.081  1.00  0.00           C
ATOM     52  HN  PHE A 159     -23.405  86.917  -8.819  1.00  0.00           H
ATOM     53  HA  PHE A 159     -22.537  88.702  -7.002  1.00  0.00           H
ATOM     54  HB1 PHE A 159     -23.807  85.866  -6.619  1.00  0.00           H
ATOM     55  HB2 PHE A 159     -24.649  87.447  -6.586  1.00  0.00           H
ATOM     56  HD1 PHE A 159     -22.996  84.958  -4.723  1.00  0.00           H
ATOM     57  HD2 PHE A 159     -24.258  89.037  -4.706  1.00  0.00           H
ATOM     58  HE1 PHE A 159     -22.686  85.036  -2.140  1.00  0.00           H
ATOM     59  HE2 PHE A 159     -24.006  89.151  -2.282  1.00  0.00           H
ATOM     60  HZ  PHE A 159     -23.432  87.019  -1.004  1.00  0.00           H
ATOM     61  N   TRP A 160     -20.681  87.939  -5.586  1.00  0.00           N
ATOM     62  CA  TRP A 160     -19.509  87.515  -4.836  1.00  0.00           C
ATOM     63  C   TRP A 160     -19.552  86.338  -3.850  1.00  0.00           C
ATOM     64  O   TRP A 160     -20.297  86.394  -2.829  1.00  0.00           O
ATOM     65  CB  TRP A 160     -19.051  88.810  -4.094  1.00  0.00           C
ATOM     66  CG  TRP A 160     -17.651  88.712  -3.548  1.00  0.00           C
ATOM     67  CD1 TRP A 160     -16.562  88.954  -4.301  1.00  0.00           C
ATOM     68  CD2 TRP A 160     -17.118  88.165  -2.281  1.00  0.00           C
ATOM     69  CE2 TRP A 160     -15.686  88.207  -2.379  1.00  0.00           C
ATOM     70  CE3 TRP A 160     -17.687  87.621  -1.136  1.00  0.00           C
ATOM     71  NE1 TRP A 160     -15.360  88.745  -3.601  1.00  0.00           N
ATOM     72  CZ2 TRP A 160     -14.925  87.622  -1.472  1.00  0.00           C
ATOM     73  CZ3 TRP A 160     -16.863  87.184  -0.086  1.00  0.00           C
ATOM     74  CH2 TRP A 160     -15.507  87.260  -0.240  1.00  0.00           C
ATOM     75  HN  TRP A 160     -21.160  88.769  -5.314  1.00  0.00           H
ATOM     76  HA  TRP A 160     -18.740  87.166  -5.510  1.00  0.00           H
ATOM     77  HB1 TRP A 160     -19.727  89.269  -3.341  1.00  0.00           H
ATOM     78  HB2 TRP A 160     -19.075  89.599  -4.875  1.00  0.00           H
ATOM     79  HD1 TRP A 160     -16.595  89.572  -5.186  1.00  0.00           H
ATOM     80  HE1 TRP A 160     -14.468  89.050  -3.852  1.00  0.00           H
ATOM     81  HE3 TRP A 160     -18.735  87.384  -1.243  1.00  0.00           H
ATOM     82  HZ2 TRP A 160     -13.869  87.825  -1.569  1.00  0.00           H
ATOM     83  HZ3 TRP A 160     -17.296  86.783   0.818  1.00  0.00           H
ATOM     84  HH2 TRP A 160     -14.834  86.937   0.540  1.00  0.00           H
ATOM     85  N   CYS A 161     -18.795  85.250  -4.012  1.00  0.00           N
ATOM     86  CA  CYS A 161     -18.973  84.025  -3.336  1.00  0.00           C
ATOM     87  C   CYS A 161     -17.707  83.730  -2.437  1.00  0.00           C
ATOM     88  O   CYS A 161     -16.692  83.802  -3.090  1.00  0.00           O
ATOM     89  CB  CYS A 161     -19.053  82.948  -4.438  1.00  0.00           C
ATOM     90  SG  CYS A 161     -20.711  82.882  -5.165  1.00  0.00           S
ATOM     91  HN  CYS A 161     -18.175  85.213  -4.792  1.00  0.00           H
ATOM     92  HA  CYS A 161     -19.751  84.240  -2.618  1.00  0.00           H
ATOM     93  HB1 CYS A 161     -18.713  82.012  -3.943  1.00  0.00           H
ATOM     94  HB2 CYS A 161     -18.238  83.205  -5.149  1.00  0.00           H
ATOM     95  N   PRO A 162     -17.625  83.435  -1.156  1.00  0.00           N
ATOM     96  CA  PRO A 162     -16.483  82.728  -0.515  1.00  0.00           C
ATOM     97  C   PRO A 162     -15.832  81.636  -1.322  1.00  0.00           C
ATOM     98  O   PRO A 162     -16.468  80.956  -2.113  1.00  0.00           O
ATOM     99  CB  PRO A 162     -17.094  82.347   0.874  1.00  0.00           C
ATOM    100  CG  PRO A 162     -18.283  83.310   1.078  1.00  0.00           C
ATOM    101  CD  PRO A 162     -18.791  83.562  -0.289  1.00  0.00           C
ATOM    102  HA  PRO A 162     -15.766  83.526  -0.382  1.00  0.00           H
ATOM    103  HB1 PRO A 162     -16.258  82.599   1.561  1.00  0.00           H
ATOM    104  HB2 PRO A 162     -17.220  81.244   0.861  1.00  0.00           H
ATOM    105  HG1 PRO A 162     -19.049  82.723   1.627  1.00  0.00           H
ATOM    106  HG2 PRO A 162     -17.946  84.107   1.775  1.00  0.00           H
ATOM    107  HD1 PRO A 162     -19.469  82.743  -0.609  1.00  0.00           H
ATOM    108  HD2 PRO A 162     -19.288  84.547  -0.418  1.00  0.00           H
ATOM    109  N   ARG A 163     -14.587  81.472  -1.005  1.00  0.00           N
ATOM    110  CA  ARG A 163     -13.715  80.360  -1.336  1.00  0.00           C
ATOM    111  C   ARG A 163     -13.802  79.872  -2.723  1.00  0.00           C
ATOM    112  O   ARG A 163     -13.561  80.550  -3.678  1.00  0.00           O
ATOM    113  CB  ARG A 163     -13.953  79.218  -0.274  1.00  0.00           C
ATOM    114  CG  ARG A 163     -13.659  79.529   1.204  1.00  0.00           C
ATOM    115  CD  ARG A 163     -12.088  79.652   1.341  1.00  0.00           C
ATOM    116  NE  ARG A 163     -11.742  79.811   2.767  1.00  0.00           N
ATOM    117  CZ  ARG A 163     -10.728  80.474   3.285  1.00  0.00           C
ATOM    118  NH1 ARG A 163      -9.666  81.009   2.613  1.00  0.00           N
ATOM    119  NH2 ARG A 163     -10.816  80.765   4.563  1.00  0.00           N
ATOM    120  HN  ARG A 163     -14.257  82.296  -0.551  1.00  0.00           H
ATOM    121  HA  ARG A 163     -12.709  80.738  -1.238  1.00  0.00           H
ATOM    122  HB1 ARG A 163     -13.372  78.299  -0.499  1.00  0.00           H
ATOM    123  HB2 ARG A 163     -15.003  78.867  -0.371  1.00  0.00           H
ATOM    124  HG1 ARG A 163     -14.117  78.739   1.837  1.00  0.00           H
ATOM    125  HG2 ARG A 163     -14.119  80.512   1.442  1.00  0.00           H
ATOM    126  HD1 ARG A 163     -11.613  80.513   0.823  1.00  0.00           H
ATOM    127  HD2 ARG A 163     -11.573  78.755   0.936  1.00  0.00           H
ATOM    128  HE  ARG A 163     -12.310  79.435   3.499  1.00  0.00           H
ATOM    129 1HH1 ARG A 163      -9.494  80.671   1.687  1.00  0.00           H
ATOM    130 2HH1 ARG A 163      -9.026  81.597   3.107  1.00  0.00           H
ATOM    131 1HH2 ARG A 163     -11.525  80.206   4.993  1.00  0.00           H
ATOM    132 2HH2 ARG A 163      -9.946  81.080   4.942  1.00  0.00           H
HETATM  133  N   HSD A 164     -14.043  78.593  -2.952  1.00  0.00           N
HETATM  134  CA  HSD A 164     -13.960  77.845  -4.206  1.00  0.00           C
HETATM  135  C   HSD A 164     -15.316  77.791  -4.848  1.00  0.00           C
HETATM  136  O   HSD A 164     -15.409  77.321  -5.979  1.00  0.00           O
HETATM  137  CB  HSD A 164     -13.429  76.478  -3.790  1.00  0.00           C
HETATM  138  CG  HSD A 164     -12.129  76.515  -3.048  1.00  0.00           C
HETATM  139  CD2 HSD A 164     -11.942  76.456  -1.683  1.00  0.00           C
HETATM  140  ND1 HSD A 164     -10.957  77.022  -3.569  1.00  0.00           N
HETATM  141  CE1 HSD A 164     -10.156  77.305  -2.480  1.00  0.00           C
HETATM  142  NE2 HSD A 164     -10.729  77.012  -1.355  1.00  0.00           N
HETATM  143  HN  HSD A 164     -14.390  78.011  -2.221  1.00  0.00           H
HETATM  144  HA  HSD A 164     -13.339  78.457  -4.843  1.00  0.00           H
HETATM  145  HB1 HSD A 164     -13.268  75.924  -4.740  1.00  0.00           H
HETATM  146  HB2 HSD A 164     -14.090  75.949  -3.071  1.00  0.00           H
HETATM  147  HD1 HSD A 164     -10.793  77.071  -4.556  1.00  0.00           H
HETATM  148  HD2 HSD A 164     -12.557  76.147  -0.847  1.00  0.00           H
HETATM  149  HE1 HSD A 164      -9.171  77.768  -2.520  1.00  0.00           H
ATOM    150  N   LEU A 165     -16.340  78.397  -4.240  1.00  0.00           N
ATOM    151  CA  LEU A 165     -17.664  78.393  -4.755  1.00  0.00           C
ATOM    152  C   LEU A 165     -17.851  79.219  -5.985  1.00  0.00           C
ATOM    153  O   LEU A 165     -17.424  80.350  -6.229  1.00  0.00           O
ATOM    154  CB  LEU A 165     -18.730  78.887  -3.720  1.00  0.00           C
ATOM    155  CG  LEU A 165     -18.546  78.304  -2.296  1.00  0.00           C
ATOM    156  CD1 LEU A 165     -19.521  78.938  -1.299  1.00  0.00           C
ATOM    157  CD2 LEU A 165     -18.982  76.875  -2.325  1.00  0.00           C
ATOM    158  HN  LEU A 165     -16.162  78.935  -3.420  1.00  0.00           H
ATOM    159  HA  LEU A 165     -17.884  77.381  -5.061  1.00  0.00           H
ATOM    160  HB1 LEU A 165     -19.764  78.740  -4.099  1.00  0.00           H
ATOM    161  HB2 LEU A 165     -18.547  79.977  -3.600  1.00  0.00           H
ATOM    162  HG  LEU A 165     -17.512  78.496  -1.941  1.00  0.00           H
ATOM    163 1HD1 LEU A 165     -20.557  78.537  -1.287  1.00  0.00           H
ATOM    164 2HD1 LEU A 165     -19.726  80.027  -1.382  1.00  0.00           H
ATOM    165 3HD1 LEU A 165     -19.018  78.907  -0.310  1.00  0.00           H
ATOM    166 1HD2 LEU A 165     -20.025  76.735  -2.684  1.00  0.00           H
ATOM    167 2HD2 LEU A 165     -18.964  76.505  -1.278  1.00  0.00           H
ATOM    168 3HD2 LEU A 165     -18.272  76.227  -2.882  1.00  0.00           H
ATOM    169  N   LYS A 166     -18.736  78.730  -6.878  1.00  0.00           N
ATOM    170  CA  LYS A 166     -19.142  79.361  -8.117  1.00  0.00           C
ATOM    171  C   LYS A 166     -20.368  80.144  -7.943  1.00  0.00           C
ATOM    172  O   LYS A 166     -21.133  79.910  -7.013  1.00  0.00           O
ATOM    173  CB  LYS A 166     -19.658  78.264  -9.039  1.00  0.00           C
ATOM    174  CG  LYS A 166     -18.471  77.393  -9.593  1.00  0.00           C
ATOM    175  CD  LYS A 166     -17.525  78.090 -10.567  1.00  0.00           C
ATOM    176  CE  LYS A 166     -17.130  77.042 -11.629  1.00  0.00           C
ATOM    177  NZ  LYS A 166     -16.312  77.480 -12.730  1.00  0.00           N
ATOM    178  HN  LYS A 166     -19.273  77.926  -6.635  1.00  0.00           H
ATOM    179  HA  LYS A 166     -18.351  79.921  -8.591  1.00  0.00           H
ATOM    180  HB1 LYS A 166     -20.238  78.671  -9.895  1.00  0.00           H
ATOM    181  HB2 LYS A 166     -20.284  77.540  -8.476  1.00  0.00           H
ATOM    182  HG1 LYS A 166     -18.913  76.465 -10.017  1.00  0.00           H
ATOM    183  HG2 LYS A 166     -17.867  77.070  -8.718  1.00  0.00           H
ATOM    184  HD1 LYS A 166     -16.623  78.429 -10.014  1.00  0.00           H
ATOM    185  HD2 LYS A 166     -18.003  78.952 -11.079  1.00  0.00           H
ATOM    186  HE1 LYS A 166     -18.060  76.869 -12.212  1.00  0.00           H
ATOM    187  HE2 LYS A 166     -16.830  76.041 -11.251  1.00  0.00           H
ATOM    188  HZ1 LYS A 166     -15.313  77.537 -12.448  1.00  0.00           H
ATOM    189  HZ2 LYS A 166     -16.520  78.443 -13.063  1.00  0.00           H
ATOM    190  HZ3 LYS A 166     -16.445  76.861 -13.557  1.00  0.00           H
ATOM    191  N   THR A 167     -20.687  81.231  -8.700  1.00  0.00           N
ATOM    192  CA  THR A 167     -22.066  81.745  -8.622  1.00  0.00           C
ATOM    193  C   THR A 167     -23.115  80.862  -9.302  1.00  0.00           C
ATOM    194  O   THR A 167     -22.941  80.399 -10.394  1.00  0.00           O
ATOM    195  CB  THR A 167     -22.110  83.319  -8.861  1.00  0.00           C
ATOM    196  CG2 THR A 167     -22.063  83.550 -10.313  1.00  0.00           C
ATOM    197  OG1 THR A 167     -23.262  83.892  -8.307  1.00  0.00           O
ATOM    198  HN  THR A 167     -19.993  81.721  -9.221  1.00  0.00           H
ATOM    199  HA  THR A 167     -22.341  81.587  -7.589  1.00  0.00           H
ATOM    200  HB  THR A 167     -21.249  83.618  -8.224  1.00  0.00           H
ATOM    201  HG1 THR A 167     -23.432  83.567  -7.420  1.00  0.00           H
ATOM    202 1HG2 THR A 167     -21.989  84.647 -10.467  1.00  0.00           H
ATOM    203 2HG2 THR A 167     -23.001  83.341 -10.870  1.00  0.00           H
ATOM    204 3HG2 THR A 167     -21.258  82.953 -10.794  1.00  0.00           H
ATOM    205  N   SER A 168     -24.340  80.822  -8.731  1.00  0.00           N
ATOM    206  CA  SER A 168     -25.497  80.296  -9.370  1.00  0.00           C
ATOM    207  C   SER A 168     -26.528  81.447  -9.544  1.00  0.00           C
ATOM    208  O   SER A 168     -26.780  82.212  -8.608  1.00  0.00           O
ATOM    209  CB  SER A 168     -26.081  79.041  -8.730  1.00  0.00           C
ATOM    210  OG  SER A 168     -26.235  79.089  -7.382  1.00  0.00           O
ATOM    211  HN  SER A 168     -24.502  81.338  -7.894  1.00  0.00           H
ATOM    212  HA  SER A 168     -25.299  79.866 -10.341  1.00  0.00           H
ATOM    213  HB1 SER A 168     -25.343  78.244  -8.968  1.00  0.00           H
ATOM    214  HB2 SER A 168     -26.987  78.741  -9.299  1.00  0.00           H
ATOM    215  HG1 SER A 168     -26.986  79.658  -7.196  1.00  0.00           H
ATOM    216  N   GLY A 169     -27.040  81.637 -10.834  1.00  0.00           N
ATOM    217  CA  GLY A 169     -28.141  82.491 -11.239  1.00  0.00           C
ATOM    218  C   GLY A 169     -29.431  81.817 -10.810  1.00  0.00           C
ATOM    219  O   GLY A 169     -29.514  80.638 -10.545  1.00  0.00           O
ATOM    220  HN  GLY A 169     -26.958  80.929 -11.532  1.00  0.00           H
ATOM    221  HA1 GLY A 169     -27.998  82.409 -12.306  1.00  0.00           H
ATOM    222  HA2 GLY A 169     -28.073  83.447 -10.741  1.00  0.00           H
ATOM    223  N   GLY A 170     -30.523  82.557 -10.925  1.00  0.00           N
ATOM    224  CA  GLY A 170     -31.903  82.165 -10.683  1.00  0.00           C
ATOM    225  C   GLY A 170     -32.234  81.320  -9.461  1.00  0.00           C
ATOM    226  O   GLY A 170     -31.645  81.541  -8.443  1.00  0.00           O
ATOM    227  HN  GLY A 170     -30.381  83.503 -11.208  1.00  0.00           H
ATOM    228  HA1 GLY A 170     -32.278  81.719 -11.591  1.00  0.00           H
ATOM    229  HA2 GLY A 170     -32.419  83.097 -10.503  1.00  0.00           H
ATOM    230  N   GLN A 171     -33.146  80.363  -9.462  1.00  0.00           N
ATOM    231  CA  GLN A 171     -33.523  79.576  -8.258  1.00  0.00           C
ATOM    232  C   GLN A 171     -32.278  78.658  -7.847  1.00  0.00           C
ATOM    233  O   GLN A 171     -31.572  78.183  -8.704  1.00  0.00           O
ATOM    234  CB  GLN A 171     -34.737  78.594  -8.614  1.00  0.00           C
ATOM    235  CG  GLN A 171     -36.063  79.250  -8.928  1.00  0.00           C
ATOM    236  CD  GLN A 171     -36.462  80.376  -7.993  1.00  0.00           C
ATOM    237  NE2 GLN A 171     -36.828  79.976  -6.720  1.00  0.00           N
ATOM    238  OE1 GLN A 171     -36.337  81.552  -8.296  1.00  0.00           O
ATOM    239  HN  GLN A 171     -33.631  80.222 -10.321  1.00  0.00           H
ATOM    240  HA  GLN A 171     -33.770  80.275  -7.472  1.00  0.00           H
ATOM    241  HB1 GLN A 171     -34.857  77.753  -7.899  1.00  0.00           H
ATOM    242  HB2 GLN A 171     -34.428  77.971  -9.480  1.00  0.00           H
ATOM    243  HG1 GLN A 171     -36.789  78.410  -8.980  1.00  0.00           H
ATOM    244  HG2 GLN A 171     -36.083  79.651  -9.963  1.00  0.00           H
ATOM    245 1HE2 GLN A 171     -36.804  80.663  -5.993  1.00  0.00           H
ATOM    246 2HE2 GLN A 171     -36.795  78.998  -6.514  1.00  0.00           H
ATOM    247  N   GLY A 172     -32.065  78.477  -6.511  1.00  0.00           N
ATOM    248  CA  GLY A 172     -30.905  77.617  -6.041  1.00  0.00           C
ATOM    249  C   GLY A 172     -31.183  76.121  -6.093  1.00  0.00           C
ATOM    250  O   GLY A 172     -32.296  75.673  -6.353  1.00  0.00           O
ATOM    251  HN  GLY A 172     -32.606  78.907  -5.792  1.00  0.00           H
ATOM    252  HA1 GLY A 172     -30.651  77.836  -5.015  1.00  0.00           H
ATOM    253  HA2 GLY A 172     -30.052  77.817  -6.673  1.00  0.00           H
ATOM    254  N   TYR A 173     -30.034  75.436  -5.898  1.00  0.00           N
ATOM    255  CA  TYR A 173     -29.938  74.002  -6.003  1.00  0.00           C
ATOM    256  C   TYR A 173     -30.191  73.258  -4.713  1.00  0.00           C
ATOM    257  O   TYR A 173     -30.227  72.037  -4.729  1.00  0.00           O
ATOM    258  CB  TYR A 173     -28.565  73.559  -6.489  1.00  0.00           C
ATOM    259  CG  TYR A 173     -28.335  73.884  -7.956  1.00  0.00           C
ATOM    260  CD1 TYR A 173     -29.282  73.440  -8.855  1.00  0.00           C
ATOM    261  CD2 TYR A 173     -27.203  74.679  -8.451  1.00  0.00           C
ATOM    262  CE1 TYR A 173     -29.173  73.715 -10.177  1.00  0.00           C
ATOM    263  CE2 TYR A 173     -27.222  75.117  -9.833  1.00  0.00           C
ATOM    264  CZ  TYR A 173     -28.177  74.557 -10.727  1.00  0.00           C
ATOM    265  OH  TYR A 173     -28.189  74.930 -12.070  1.00  0.00           O
ATOM    266  HN  TYR A 173     -29.156  75.826  -5.630  1.00  0.00           H
ATOM    267  HA  TYR A 173     -30.656  73.628  -6.716  1.00  0.00           H
ATOM    268  HB1 TYR A 173     -28.397  72.464  -6.562  1.00  0.00           H
ATOM    269  HB2 TYR A 173     -27.816  74.007  -5.802  1.00  0.00           H
ATOM    270  HD1 TYR A 173     -30.160  72.933  -8.485  1.00  0.00           H
ATOM    271  HD2 TYR A 173     -26.606  75.211  -7.727  1.00  0.00           H
ATOM    272  HE1 TYR A 173     -29.893  73.205 -10.800  1.00  0.00           H
ATOM    273  HE2 TYR A 173     -26.560  75.894 -10.186  1.00  0.00           H
ATOM    274  HH  TYR A 173     -27.467  75.534 -12.256  1.00  0.00           H
ATOM    275  N   LYS A 174     -30.384  73.912  -3.587  1.00  0.00           N
ATOM    276  CA  LYS A 174     -30.564  73.307  -2.254  1.00  0.00           C
ATOM    277  C   LYS A 174     -29.328  73.031  -1.457  1.00  0.00           C
ATOM    278  O   LYS A 174     -29.300  72.323  -0.529  1.00  0.00           O
ATOM    279  CB  LYS A 174     -31.514  72.009  -2.257  1.00  0.00           C
ATOM    280  CG  LYS A 174     -32.949  72.324  -2.614  1.00  0.00           C
ATOM    281  CD  LYS A 174     -33.828  71.116  -2.975  1.00  0.00           C
ATOM    282  CE  LYS A 174     -34.367  70.150  -1.890  1.00  0.00           C
ATOM    283  NZ  LYS A 174     -33.242  69.422  -1.224  1.00  0.00           N
ATOM    284  HN  LYS A 174     -30.425  74.908  -3.622  1.00  0.00           H
ATOM    285  HA  LYS A 174     -30.992  74.117  -1.683  1.00  0.00           H
ATOM    286  HB1 LYS A 174     -31.542  71.805  -1.164  1.00  0.00           H
ATOM    287  HB2 LYS A 174     -31.131  71.101  -2.770  1.00  0.00           H
ATOM    288  HG1 LYS A 174     -32.924  72.941  -3.537  1.00  0.00           H
ATOM    289  HG2 LYS A 174     -33.400  72.905  -1.783  1.00  0.00           H
ATOM    290  HD1 LYS A 174     -33.255  70.457  -3.661  1.00  0.00           H
ATOM    291  HD2 LYS A 174     -34.735  71.519  -3.475  1.00  0.00           H
ATOM    292  HE1 LYS A 174     -35.015  69.357  -2.323  1.00  0.00           H
ATOM    293  HE2 LYS A 174     -34.908  70.809  -1.177  1.00  0.00           H
ATOM    294  HZ1 LYS A 174     -32.689  68.939  -1.961  1.00  0.00           H
ATOM    295  HZ2 LYS A 174     -33.776  68.748  -0.639  1.00  0.00           H
ATOM    296  HZ3 LYS A 174     -32.633  70.016  -0.627  1.00  0.00           H
ATOM    297  N   PHE A 175     -28.138  73.706  -1.729  1.00  0.00           N
ATOM    298  CA  PHE A 175     -26.931  73.543  -0.917  1.00  0.00           C
ATOM    299  C   PHE A 175     -26.875  74.082   0.560  1.00  0.00           C
ATOM    300  O   PHE A 175     -27.559  75.083   0.863  1.00  0.00           O
ATOM    301  CB  PHE A 175     -25.696  74.079  -1.668  1.00  0.00           C
ATOM    302  CG  PHE A 175     -25.551  73.490  -3.091  1.00  0.00           C
ATOM    303  CD1 PHE A 175     -25.602  72.048  -3.255  1.00  0.00           C
ATOM    304  CD2 PHE A 175     -25.290  74.295  -4.207  1.00  0.00           C
ATOM    305  CE1 PHE A 175     -25.457  71.468  -4.557  1.00  0.00           C
ATOM    306  CE2 PHE A 175     -25.166  73.658  -5.491  1.00  0.00           C
ATOM    307  CZ  PHE A 175     -25.203  72.307  -5.673  1.00  0.00           C
ATOM    308  HN  PHE A 175     -28.134  74.430  -2.414  1.00  0.00           H
ATOM    309  HA  PHE A 175     -26.934  72.489  -0.681  1.00  0.00           H
ATOM    310  HB1 PHE A 175     -24.876  73.605  -1.088  1.00  0.00           H
ATOM    311  HB2 PHE A 175     -25.681  75.167  -1.895  1.00  0.00           H
ATOM    312  HD1 PHE A 175     -25.690  71.342  -2.443  1.00  0.00           H
ATOM    313  HD2 PHE A 175     -25.363  75.371  -4.167  1.00  0.00           H
ATOM    314  HE1 PHE A 175     -25.390  70.393  -4.640  1.00  0.00           H
ATOM    315  HE2 PHE A 175     -25.157  74.299  -6.360  1.00  0.00           H
ATOM    316  HZ  PHE A 175     -25.193  71.902  -6.674  1.00  0.00           H
ATOM    317  N   LEU A 176     -26.226  73.443   1.538  1.00  0.00           N
ATOM    318  CA  LEU A 176     -25.901  74.081   2.801  1.00  0.00           C
ATOM    319  C   LEU A 176     -24.998  75.330   2.656  1.00  0.00           C
ATOM    320  O   LEU A 176     -23.853  75.319   2.253  1.00  0.00           O
ATOM    321  CB  LEU A 176     -25.328  72.998   3.824  1.00  0.00           C
ATOM    322  CG  LEU A 176     -26.474  72.230   4.443  1.00  0.00           C
ATOM    323  CD1 LEU A 176     -26.221  70.761   4.806  1.00  0.00           C
ATOM    324  CD2 LEU A 176     -27.009  72.906   5.676  1.00  0.00           C
ATOM    325  HN  LEU A 176     -25.775  72.557   1.475  1.00  0.00           H
ATOM    326  HA  LEU A 176     -26.765  74.503   3.292  1.00  0.00           H
ATOM    327  HB1 LEU A 176     -24.747  73.537   4.603  1.00  0.00           H
ATOM    328  HB2 LEU A 176     -24.645  72.393   3.190  1.00  0.00           H
ATOM    329  HG  LEU A 176     -27.303  72.301   3.707  1.00  0.00           H
ATOM    330 1HD1 LEU A 176     -25.490  70.677   5.638  1.00  0.00           H
ATOM    331 2HD1 LEU A 176     -25.873  70.274   3.869  1.00  0.00           H
ATOM    332 3HD1 LEU A 176     -27.196  70.296   5.063  1.00  0.00           H
ATOM    333 1HD2 LEU A 176     -27.827  72.285   6.100  1.00  0.00           H
ATOM    334 2HD2 LEU A 176     -27.354  73.954   5.541  1.00  0.00           H
ATOM    335 3HD2 LEU A 176     -26.276  73.022   6.503  1.00  0.00           H
ATOM    336  N   GLY A 177     -25.541  76.491   3.093  1.00  0.00           N
ATOM    337  CA  GLY A 177     -24.832  77.731   3.161  1.00  0.00           C
ATOM    338  C   GLY A 177     -25.019  78.639   1.973  1.00  0.00           C
ATOM    339  O   GLY A 177     -24.645  78.238   0.877  1.00  0.00           O
ATOM    340  HN  GLY A 177     -26.521  76.546   3.264  1.00  0.00           H
ATOM    341  HA1 GLY A 177     -23.762  77.632   3.273  1.00  0.00           H
ATOM    342  HA2 GLY A 177     -25.214  78.232   4.039  1.00  0.00           H
ATOM    343  N   ILE A 178     -25.472  79.894   2.089  1.00  0.00           N
ATOM    344  CA  ILE A 178     -25.185  81.088   1.306  1.00  0.00           C
ATOM    345  C   ILE A 178     -25.803  81.151  -0.083  1.00  0.00           C
ATOM    346  O   ILE A 178     -25.384  80.504  -1.050  1.00  0.00           O
ATOM    347  CB  ILE A 178     -23.870  81.819   1.387  1.00  0.00           C
ATOM    348  CG1 ILE A 178     -23.165  81.622   2.735  1.00  0.00           C
ATOM    349  CG2 ILE A 178     -24.026  83.284   0.998  1.00  0.00           C
ATOM    350  CD  ILE A 178     -21.806  82.334   2.870  1.00  0.00           C
ATOM    351  HN  ILE A 178     -25.916  80.085   2.961  1.00  0.00           H
ATOM    352  HA  ILE A 178     -25.865  81.766   1.801  1.00  0.00           H
ATOM    353  HB  ILE A 178     -23.236  81.290   0.645  1.00  0.00           H
ATOM    354 1HG1 ILE A 178     -23.100  80.553   3.028  1.00  0.00           H
ATOM    355 2HG1 ILE A 178     -23.789  82.103   3.519  1.00  0.00           H
ATOM    356 1HG2 ILE A 178     -24.567  83.959   1.695  1.00  0.00           H
ATOM    357 2HG2 ILE A 178     -24.385  83.500  -0.031  1.00  0.00           H
ATOM    358 3HG2 ILE A 178     -22.998  83.689   0.880  1.00  0.00           H
ATOM    359  HD1 ILE A 178     -22.020  83.423   2.938  1.00  0.00           H
ATOM    360  HD2 ILE A 178     -21.189  82.255   1.950  1.00  0.00           H
ATOM    361  HD3 ILE A 178     -21.250  82.057   3.792  1.00  0.00           H
ATOM    362  N   ASP A 179     -26.899  81.875  -0.224  1.00  0.00           N
ATOM    363  CA  ASP A 179     -27.649  82.085  -1.469  1.00  0.00           C
ATOM    364  C   ASP A 179     -26.772  82.723  -2.617  1.00  0.00           C
ATOM    365  O   ASP A 179     -25.947  83.576  -2.411  1.00  0.00           O
ATOM    366  CB  ASP A 179     -28.942  82.938  -1.192  1.00  0.00           C
ATOM    367  CG  ASP A 179     -29.772  82.332  -0.143  1.00  0.00           C
ATOM    368  OD1 ASP A 179     -30.461  83.123   0.591  1.00  0.00           O
ATOM    369  OD2 ASP A 179     -29.727  81.065   0.036  1.00  0.00           O
ATOM    370  HN  ASP A 179     -27.292  82.260   0.607  1.00  0.00           H
ATOM    371  HA  ASP A 179     -27.881  81.096  -1.836  1.00  0.00           H
ATOM    372  HB1 ASP A 179     -29.591  83.162  -2.065  1.00  0.00           H
ATOM    373  HB2 ASP A 179     -28.512  83.910  -0.865  1.00  0.00           H
ATOM    374  N   GLN A 180     -27.093  82.277  -3.882  1.00  0.00           N
ATOM    375  CA  GLN A 180     -26.376  82.719  -5.061  1.00  0.00           C
ATOM    376  C   GLN A 180     -24.983  82.142  -5.208  1.00  0.00           C
ATOM    377  O   GLN A 180     -24.174  82.631  -6.000  1.00  0.00           O
ATOM    378  CB  GLN A 180     -26.381  84.259  -5.249  1.00  0.00           C
ATOM    379  CG  GLN A 180     -27.692  85.044  -5.483  1.00  0.00           C
ATOM    380  CD  GLN A 180     -28.801  84.855  -4.538  1.00  0.00           C
ATOM    381  NE2 GLN A 180     -29.970  84.328  -5.072  1.00  0.00           N
ATOM    382  OE1 GLN A 180     -28.775  85.420  -3.463  1.00  0.00           O
ATOM    383  HN  GLN A 180     -27.775  81.559  -3.991  1.00  0.00           H
ATOM    384  HA  GLN A 180     -26.992  82.222  -5.795  1.00  0.00           H
ATOM    385  HB1 GLN A 180     -25.745  84.518  -6.122  1.00  0.00           H
ATOM    386  HB2 GLN A 180     -25.835  84.708  -4.393  1.00  0.00           H
ATOM    387  HG1 GLN A 180     -28.003  84.947  -6.545  1.00  0.00           H
ATOM    388  HG2 GLN A 180     -27.383  86.112  -5.487  1.00  0.00           H
ATOM    389 1HE2 GLN A 180     -30.793  84.393  -4.509  1.00  0.00           H
ATOM    390 2HE2 GLN A 180     -30.029  84.188  -6.060  1.00  0.00           H
ATOM    391  N   CYS A 181     -24.640  81.048  -4.529  1.00  0.00           N
ATOM    392  CA  CYS A 181     -23.380  80.325  -4.657  1.00  0.00           C
ATOM    393  C   CYS A 181     -23.542  78.807  -4.546  1.00  0.00           C
ATOM    394  O   CYS A 181     -24.414  78.297  -3.910  1.00  0.00           O
ATOM    395  CB  CYS A 181     -22.304  80.711  -3.637  1.00  0.00           C
ATOM    396  SG  CYS A 181     -21.904  82.481  -3.631  1.00  0.00           S
ATOM    397  HN  CYS A 181     -25.306  80.648  -3.903  1.00  0.00           H
ATOM    398  HA  CYS A 181     -23.079  80.462  -5.685  1.00  0.00           H
ATOM    399  HB1 CYS A 181     -21.363  80.165  -3.866  1.00  0.00           H
ATOM    400  HB2 CYS A 181     -22.600  80.499  -2.588  1.00  0.00           H
ATOM    401  N   ALA A 182     -22.634  78.132  -5.331  1.00  0.00           N
ATOM    402  CA  ALA A 182     -22.685  76.678  -5.512  1.00  0.00           C
ATOM    403  C   ALA A 182     -21.224  76.106  -5.345  1.00  0.00           C
ATOM    404  O   ALA A 182     -20.268  76.700  -5.798  1.00  0.00           O
ATOM    405  CB  ALA A 182     -23.343  76.440  -6.863  1.00  0.00           C
ATOM    406  HN  ALA A 182     -21.862  78.546  -5.807  1.00  0.00           H
ATOM    407  HA  ALA A 182     -23.439  76.243  -4.873  1.00  0.00           H
ATOM    408  HB1 ALA A 182     -22.788  76.900  -7.708  1.00  0.00           H
ATOM    409  HB2 ALA A 182     -24.331  76.946  -6.874  1.00  0.00           H
ATOM    410  HB3 ALA A 182     -23.345  75.362  -7.136  1.00  0.00           H
ATOM    411  N   PRO A 183     -20.992  74.952  -4.710  1.00  0.00           N
ATOM    412  CA  PRO A 183     -19.732  74.206  -4.950  1.00  0.00           C
ATOM    413  C   PRO A 183     -19.566  73.750  -6.378  1.00  0.00           C
ATOM    414  O   PRO A 183     -20.497  73.147  -6.905  1.00  0.00           O
ATOM    415  CB  PRO A 183     -19.962  72.895  -4.133  1.00  0.00           C
ATOM    416  CG  PRO A 183     -20.887  73.399  -3.006  1.00  0.00           C
ATOM    417  CD  PRO A 183     -21.848  74.150  -3.887  1.00  0.00           C
ATOM    418  HA  PRO A 183     -18.969  74.801  -4.469  1.00  0.00           H
ATOM    419  HB1 PRO A 183     -18.978  72.532  -3.766  1.00  0.00           H
ATOM    420  HB2 PRO A 183     -20.349  71.990  -4.647  1.00  0.00           H
ATOM    421  HG1 PRO A 183     -21.284  72.525  -2.446  1.00  0.00           H
ATOM    422  HG2 PRO A 183     -20.315  74.104  -2.365  1.00  0.00           H
ATOM    423  HD1 PRO A 183     -22.444  73.461  -4.523  1.00  0.00           H
ATOM    424  HD2 PRO A 183     -22.554  74.750  -3.275  1.00  0.00           H
ATOM    425  N   PRO A 184     -18.420  73.838  -6.994  1.00  0.00           N
ATOM    426  CA  PRO A 184     -17.953  72.806  -7.924  1.00  0.00           C
ATOM    427  C   PRO A 184     -17.775  71.382  -7.460  1.00  0.00           C
ATOM    428  O   PRO A 184     -17.404  71.225  -6.281  1.00  0.00           O
ATOM    429  CB  PRO A 184     -16.611  73.381  -8.475  1.00  0.00           C
ATOM    430  CG  PRO A 184     -16.112  74.021  -7.164  1.00  0.00           C
ATOM    431  CD  PRO A 184     -17.329  74.700  -6.609  1.00  0.00           C
ATOM    432  HA  PRO A 184     -18.714  72.662  -8.676  1.00  0.00           H
ATOM    433  HB1 PRO A 184     -16.852  74.078  -9.306  1.00  0.00           H
ATOM    434  HB2 PRO A 184     -15.866  72.630  -8.814  1.00  0.00           H
ATOM    435  HG1 PRO A 184     -15.690  73.288  -6.442  1.00  0.00           H
ATOM    436  HG2 PRO A 184     -15.232  74.623  -7.473  1.00  0.00           H
ATOM    437  HD1 PRO A 184     -17.183  74.864  -5.519  1.00  0.00           H
ATOM    438  HD2 PRO A 184     -17.426  75.669  -7.145  1.00  0.00           H
ATOM    439  N   CYS A 185     -18.223  70.364  -8.244  1.00  0.00           N
ATOM    440  CA  CYS A 185     -18.189  69.016  -7.817  1.00  0.00           C
ATOM    441  C   CYS A 185     -16.835  68.420  -7.477  1.00  0.00           C
ATOM    442  O   CYS A 185     -16.849  67.689  -6.487  1.00  0.00           O
ATOM    443  CB  CYS A 185     -18.934  67.921  -8.640  1.00  0.00           C
ATOM    444  SG  CYS A 185     -19.548  66.615  -7.497  1.00  0.00           S
ATOM    445  HN  CYS A 185     -18.582  70.605  -9.142  1.00  0.00           H
ATOM    446  HA  CYS A 185     -18.685  69.033  -6.857  1.00  0.00           H
ATOM    447  HB1 CYS A 185     -18.305  67.466  -9.435  1.00  0.00           H
ATOM    448  HB2 CYS A 185     -19.770  68.435  -9.162  1.00  0.00           H
ATOM    449  N   PRO A 186     -15.702  68.511  -8.181  1.00  0.00           N
ATOM    450  CA  PRO A 186     -14.385  68.054  -7.669  1.00  0.00           C
ATOM    451  C   PRO A 186     -14.115  68.372  -6.223  1.00  0.00           C
ATOM    452  O   PRO A 186     -14.420  69.460  -5.754  1.00  0.00           O
ATOM    453  CB  PRO A 186     -13.484  68.506  -8.716  1.00  0.00           C
ATOM    454  CG  PRO A 186     -14.351  68.457  -9.992  1.00  0.00           C
ATOM    455  CD  PRO A 186     -15.656  68.985  -9.501  1.00  0.00           C
ATOM    456  HA  PRO A 186     -14.399  66.976  -7.611  1.00  0.00           H
ATOM    457  HB1 PRO A 186     -12.599  67.839  -8.803  1.00  0.00           H
ATOM    458  HB2 PRO A 186     -13.114  69.519  -8.456  1.00  0.00           H
ATOM    459  HG1 PRO A 186     -13.805  69.049 -10.757  1.00  0.00           H
ATOM    460  HG2 PRO A 186     -14.387  67.414 -10.373  1.00  0.00           H
ATOM    461  HD1 PRO A 186     -15.727  70.090  -9.571  1.00  0.00           H
ATOM    462  HD2 PRO A 186     -16.490  68.599 -10.125  1.00  0.00           H
ATOM    463  N   ASN A 187     -13.459  67.441  -5.505  1.00  0.00           N
ATOM    464  CA  ASN A 187     -12.844  67.669  -4.204  1.00  0.00           C
ATOM    465  C   ASN A 187     -11.779  68.864  -4.207  1.00  0.00           C
ATOM    466  O   ASN A 187     -10.911  68.899  -5.084  1.00  0.00           O
ATOM    467  CB  ASN A 187     -12.185  66.340  -3.706  1.00  0.00           C
ATOM    468  CG  ASN A 187     -12.110  66.296  -2.193  1.00  0.00           C
ATOM    469  ND2 ASN A 187     -12.909  65.402  -1.551  1.00  0.00           N
ATOM    470  OD1 ASN A 187     -11.372  67.054  -1.552  1.00  0.00           O
ATOM    471  HN  ASN A 187     -13.226  66.552  -5.889  1.00  0.00           H
ATOM    472  HA  ASN A 187     -13.616  67.976  -3.513  1.00  0.00           H
ATOM    473  HB1 ASN A 187     -11.193  66.141  -4.165  1.00  0.00           H
ATOM    474  HB2 ASN A 187     -12.739  65.436  -4.036  1.00  0.00           H
ATOM    475 1HD2 ASN A 187     -12.753  65.490  -0.567  1.00  0.00           H
ATOM    476 2HD2 ASN A 187     -13.714  65.012  -1.999  1.00  0.00           H
ATOM    477  N   MET A 188     -11.883  69.776  -3.169  1.00  0.00           N
ATOM    478  CA  MET A 188     -10.926  70.914  -2.965  1.00  0.00           C
ATOM    479  C   MET A 188      -9.867  70.689  -1.893  1.00  0.00           C
ATOM    480  O   MET A 188      -8.745  71.252  -1.964  1.00  0.00           O
ATOM    481  CB  MET A 188     -11.671  72.283  -2.856  1.00  0.00           C
ATOM    482  CG  MET A 188     -12.362  72.589  -4.128  1.00  0.00           C
ATOM    483  SD  MET A 188     -11.219  72.758  -5.602  1.00  0.00           S
ATOM    484  CE  MET A 188     -12.606  72.892  -6.715  1.00  0.00           C
ATOM    485  HN  MET A 188     -12.519  69.672  -2.407  1.00  0.00           H
ATOM    486  HA  MET A 188     -10.291  70.972  -3.837  1.00  0.00           H
ATOM    487  HB1 MET A 188     -10.982  73.112  -2.588  1.00  0.00           H
ATOM    488  HB2 MET A 188     -12.426  72.340  -2.043  1.00  0.00           H
ATOM    489  HG1 MET A 188     -12.977  73.505  -3.994  1.00  0.00           H
ATOM    490  HG2 MET A 188     -13.166  71.836  -4.280  1.00  0.00           H
ATOM    491  HE1 MET A 188     -13.404  73.528  -6.273  1.00  0.00           H
ATOM    492  HE2 MET A 188     -12.979  71.874  -6.959  1.00  0.00           H
ATOM    493  HE3 MET A 188     -12.254  73.264  -7.700  1.00  0.00           H
ATOM    494  N   TYR A 189     -10.095  69.817  -0.888  1.00  0.00           N
ATOM    495  CA  TYR A 189      -9.049  69.411   0.055  1.00  0.00           C
ATOM    496  C   TYR A 189      -7.982  68.434  -0.509  1.00  0.00           C
ATOM    497  O   TYR A 189      -6.790  68.555  -0.281  1.00  0.00           O
ATOM    498  CB  TYR A 189      -9.678  68.521   1.183  1.00  0.00           C
ATOM    499  CG  TYR A 189     -10.715  69.279   1.989  1.00  0.00           C
ATOM    500  CD1 TYR A 189     -10.389  70.383   2.732  1.00  0.00           C
ATOM    501  CD2 TYR A 189     -12.039  68.808   2.045  1.00  0.00           C
ATOM    502  CE1 TYR A 189     -11.350  70.965   3.615  1.00  0.00           C
ATOM    503  CE2 TYR A 189     -13.035  69.398   2.863  1.00  0.00           C
ATOM    504  CZ  TYR A 189     -12.643  70.476   3.724  1.00  0.00           C
ATOM    505  OH  TYR A 189     -13.703  71.151   4.390  1.00  0.00           O
ATOM    506  HN  TYR A 189     -10.948  69.301  -0.873  1.00  0.00           H
ATOM    507  HA  TYR A 189      -8.463  70.248   0.404  1.00  0.00           H
ATOM    508  HB1 TYR A 189      -8.942  68.053   1.873  1.00  0.00           H
ATOM    509  HB2 TYR A 189     -10.215  67.738   0.606  1.00  0.00           H
ATOM    510  HD1 TYR A 189      -9.335  70.621   2.728  1.00  0.00           H
ATOM    511  HD2 TYR A 189     -12.168  67.851   1.562  1.00  0.00           H
ATOM    512  HE1 TYR A 189     -11.125  71.803   4.259  1.00  0.00           H
ATOM    513  HE2 TYR A 189     -14.006  68.931   2.930  1.00  0.00           H
ATOM    514  HH  TYR A 189     -14.442  70.538   4.391  1.00  0.00           H
ATOM    515  N   PHE A 190      -8.514  67.612  -1.423  1.00  0.00           N
ATOM    516  CA  PHE A 190      -7.662  66.788  -2.293  1.00  0.00           C
ATOM    517  C   PHE A 190      -7.006  67.551  -3.369  1.00  0.00           C
ATOM    518  O   PHE A 190      -7.603  68.374  -4.041  1.00  0.00           O
ATOM    519  CB  PHE A 190      -8.368  65.565  -2.930  1.00  0.00           C
ATOM    520  CG  PHE A 190      -8.887  64.590  -1.960  1.00  0.00           C
ATOM    521  CD1 PHE A 190      -9.817  63.552  -2.334  1.00  0.00           C
ATOM    522  CD2 PHE A 190      -8.303  64.491  -0.705  1.00  0.00           C
ATOM    523  CE1 PHE A 190     -10.193  62.507  -1.400  1.00  0.00           C
ATOM    524  CE2 PHE A 190      -8.678  63.549   0.223  1.00  0.00           C
ATOM    525  CZ  PHE A 190      -9.582  62.523  -0.125  1.00  0.00           C
ATOM    526  HN  PHE A 190      -9.478  67.652  -1.677  1.00  0.00           H
ATOM    527  HA  PHE A 190      -6.865  66.407  -1.671  1.00  0.00           H
ATOM    528  HB1 PHE A 190      -7.635  64.993  -3.538  1.00  0.00           H
ATOM    529  HB2 PHE A 190      -9.201  65.969  -3.545  1.00  0.00           H
ATOM    530  HD1 PHE A 190     -10.183  63.495  -3.348  1.00  0.00           H
ATOM    531  HD2 PHE A 190      -7.539  65.179  -0.375  1.00  0.00           H
ATOM    532  HE1 PHE A 190     -10.898  61.770  -1.757  1.00  0.00           H
ATOM    533  HE2 PHE A 190      -8.181  63.402   1.169  1.00  0.00           H
ATOM    534  HZ  PHE A 190      -9.783  61.774   0.627  1.00  0.00           H
ATOM    535  N   LYS A 191      -5.670  67.297  -3.571  1.00  0.00           N
ATOM    536  CA  LYS A 191      -4.942  68.128  -4.554  1.00  0.00           C
ATOM    537  C   LYS A 191      -4.752  67.446  -5.878  1.00  0.00           C
ATOM    538  O   LYS A 191      -4.967  66.242  -6.002  1.00  0.00           O
ATOM    539  CB  LYS A 191      -3.643  68.729  -3.935  1.00  0.00           C
ATOM    540  CG  LYS A 191      -3.916  69.632  -2.628  1.00  0.00           C
ATOM    541  CD  LYS A 191      -5.023  70.771  -2.662  1.00  0.00           C
ATOM    542  CE  LYS A 191      -5.277  71.423  -1.254  1.00  0.00           C
ATOM    543  NZ  LYS A 191      -6.397  72.463  -1.480  1.00  0.00           N
ATOM    544  HN  LYS A 191      -5.068  66.699  -3.047  1.00  0.00           H
ATOM    545  HA  LYS A 191      -5.494  69.021  -4.806  1.00  0.00           H
ATOM    546  HB1 LYS A 191      -3.148  69.493  -4.571  1.00  0.00           H
ATOM    547  HB2 LYS A 191      -3.015  67.836  -3.729  1.00  0.00           H
ATOM    548  HG1 LYS A 191      -2.916  70.060  -2.400  1.00  0.00           H
ATOM    549  HG2 LYS A 191      -3.973  68.985  -1.728  1.00  0.00           H
ATOM    550  HD1 LYS A 191      -5.964  70.340  -3.067  1.00  0.00           H
ATOM    551  HD2 LYS A 191      -4.734  71.510  -3.440  1.00  0.00           H
ATOM    552  HE1 LYS A 191      -4.415  71.935  -0.775  1.00  0.00           H
ATOM    553  HE2 LYS A 191      -5.778  70.639  -0.647  1.00  0.00           H
ATOM    554  HZ1 LYS A 191      -7.336  72.037  -1.621  1.00  0.00           H
ATOM    555  HZ2 LYS A 191      -6.203  73.026  -2.333  1.00  0.00           H
ATOM    556  HZ3 LYS A 191      -6.309  73.121  -0.680  1.00  0.00           H
ATOM    557  N   SER A 192      -4.313  68.155  -6.902  1.00  0.00           N
ATOM    558  CA  SER A 192      -4.207  67.675  -8.290  1.00  0.00           C
ATOM    559  C   SER A 192      -3.472  66.345  -8.460  1.00  0.00           C
ATOM    560  O   SER A 192      -3.964  65.459  -9.198  1.00  0.00           O
ATOM    561  CB  SER A 192      -3.628  68.820  -9.277  1.00  0.00           C
ATOM    562  OG  SER A 192      -3.654  68.357 -10.654  1.00  0.00           O
ATOM    563  HN  SER A 192      -4.233  69.142  -6.785  1.00  0.00           H
ATOM    564  HA  SER A 192      -5.238  67.461  -8.530  1.00  0.00           H
ATOM    565  HB1 SER A 192      -2.616  69.189  -9.003  1.00  0.00           H
ATOM    566  HB2 SER A 192      -4.332  69.662  -9.106  1.00  0.00           H
ATOM    567  HG1 SER A 192      -3.166  67.530 -10.665  1.00  0.00           H
ATOM    568  N   ASP A 193      -2.312  66.147  -7.783  1.00  0.00           N
ATOM    569  CA  ASP A 193      -1.558  64.922  -7.775  1.00  0.00           C
ATOM    570  C   ASP A 193      -2.323  63.816  -7.129  1.00  0.00           C
ATOM    571  O   ASP A 193      -2.360  62.655  -7.592  1.00  0.00           O
ATOM    572  CB  ASP A 193      -0.064  64.943  -7.111  1.00  0.00           C
ATOM    573  CG  ASP A 193       0.911  65.784  -7.869  1.00  0.00           C
ATOM    574  OD1 ASP A 193       0.583  66.410  -8.895  1.00  0.00           O
ATOM    575  OD2 ASP A 193       2.090  65.810  -7.404  1.00  0.00           O
ATOM    576  HN  ASP A 193      -1.893  66.853  -7.217  1.00  0.00           H
ATOM    577  HA  ASP A 193      -1.552  64.627  -8.814  1.00  0.00           H
ATOM    578  HB1 ASP A 193       0.264  63.883  -7.054  1.00  0.00           H
ATOM    579  HB2 ASP A 193      -0.171  65.169  -6.028  1.00  0.00           H
ATOM    580  N   GLU A 194      -2.939  64.141  -6.014  1.00  0.00           N
ATOM    581  CA  GLU A 194      -3.737  63.282  -5.173  1.00  0.00           C
ATOM    582  C   GLU A 194      -4.965  62.786  -5.951  1.00  0.00           C
ATOM    583  O   GLU A 194      -5.268  61.582  -5.934  1.00  0.00           O
ATOM    584  CB  GLU A 194      -4.136  64.020  -3.880  1.00  0.00           C
ATOM    585  CG  GLU A 194      -2.896  64.263  -3.029  1.00  0.00           C
ATOM    586  CD  GLU A 194      -3.300  64.913  -1.711  1.00  0.00           C
ATOM    587  OE1 GLU A 194      -4.145  65.803  -1.803  1.00  0.00           O
ATOM    588  OE2 GLU A 194      -2.817  64.453  -0.668  1.00  0.00           O
ATOM    589  HN  GLU A 194      -2.967  65.103  -5.753  1.00  0.00           H
ATOM    590  HA  GLU A 194      -3.187  62.424  -4.814  1.00  0.00           H
ATOM    591  HB1 GLU A 194      -4.866  63.403  -3.315  1.00  0.00           H
ATOM    592  HB2 GLU A 194      -4.672  64.972  -4.085  1.00  0.00           H
ATOM    593  HG1 GLU A 194      -2.191  64.947  -3.548  1.00  0.00           H
ATOM    594  HG2 GLU A 194      -2.398  63.285  -2.853  1.00  0.00           H
ATOM    595  N   LEU A 195      -5.586  63.663  -6.758  1.00  0.00           N
ATOM    596  CA  LEU A 195      -6.665  63.340  -7.636  1.00  0.00           C
ATOM    597  C   LEU A 195      -6.266  62.399  -8.755  1.00  0.00           C
ATOM    598  O   LEU A 195      -7.009  61.495  -9.132  1.00  0.00           O
ATOM    599  CB  LEU A 195      -7.182  64.658  -8.279  1.00  0.00           C
ATOM    600  CG  LEU A 195      -8.103  65.456  -7.244  1.00  0.00           C
ATOM    601  CD1 LEU A 195      -8.151  66.953  -7.519  1.00  0.00           C
ATOM    602  CD2 LEU A 195      -9.554  65.009  -7.423  1.00  0.00           C
ATOM    603  HN  LEU A 195      -5.303  64.619  -6.790  1.00  0.00           H
ATOM    604  HA  LEU A 195      -7.445  62.763  -7.161  1.00  0.00           H
ATOM    605  HB1 LEU A 195      -7.916  64.458  -9.089  1.00  0.00           H
ATOM    606  HB2 LEU A 195      -6.428  65.337  -8.730  1.00  0.00           H
ATOM    607  HG  LEU A 195      -7.749  65.201  -6.222  1.00  0.00           H
ATOM    608 1HD1 LEU A 195      -8.612  67.199  -8.500  1.00  0.00           H
ATOM    609 2HD1 LEU A 195      -7.133  67.378  -7.394  1.00  0.00           H
ATOM    610 3HD1 LEU A 195      -8.887  67.521  -6.912  1.00  0.00           H
ATOM    611 1HD2 LEU A 195     -10.214  65.552  -6.713  1.00  0.00           H
ATOM    612 2HD2 LEU A 195      -9.708  63.909  -7.374  1.00  0.00           H
ATOM    613 3HD2 LEU A 195      -9.904  65.233  -8.453  1.00  0.00           H
ATOM    614  N   GLU A 196      -5.081  62.638  -9.364  1.00  0.00           N
ATOM    615  CA  GLU A 196      -4.480  61.784 -10.343  1.00  0.00           C
ATOM    616  C   GLU A 196      -4.206  60.392  -9.832  1.00  0.00           C
ATOM    617  O   GLU A 196      -4.622  59.404 -10.470  1.00  0.00           O
ATOM    618  CB  GLU A 196      -3.118  62.380 -10.883  1.00  0.00           C
ATOM    619  CG  GLU A 196      -3.320  63.570 -11.893  1.00  0.00           C
ATOM    620  CD  GLU A 196      -2.070  63.867 -12.816  1.00  0.00           C
ATOM    621  OE1 GLU A 196      -0.992  64.196 -12.194  1.00  0.00           O
ATOM    622  OE2 GLU A 196      -2.286  63.865 -14.046  1.00  0.00           O
ATOM    623  HN  GLU A 196      -4.678  63.544  -9.261  1.00  0.00           H
ATOM    624  HA  GLU A 196      -5.219  61.623 -11.114  1.00  0.00           H
ATOM    625  HB1 GLU A 196      -2.430  61.698 -11.426  1.00  0.00           H
ATOM    626  HB2 GLU A 196      -2.535  62.636  -9.973  1.00  0.00           H
ATOM    627  HG1 GLU A 196      -3.507  64.476 -11.278  1.00  0.00           H
ATOM    628  HG2 GLU A 196      -4.226  63.436 -12.522  1.00  0.00           H
ATOM    629  N   PHE A 197      -3.536  60.354  -8.648  1.00  0.00           N
ATOM    630  CA  PHE A 197      -3.267  59.119  -7.940  1.00  0.00           C
ATOM    631  C   PHE A 197      -4.503  58.278  -7.689  1.00  0.00           C
ATOM    632  O   PHE A 197      -4.446  57.097  -7.973  1.00  0.00           O
ATOM    633  CB  PHE A 197      -2.643  59.535  -6.582  1.00  0.00           C
ATOM    634  CG  PHE A 197      -1.975  58.359  -5.887  1.00  0.00           C
ATOM    635  CD1 PHE A 197      -1.880  58.360  -4.479  1.00  0.00           C
ATOM    636  CD2 PHE A 197      -1.274  57.361  -6.558  1.00  0.00           C
ATOM    637  CE1 PHE A 197      -1.178  57.365  -3.743  1.00  0.00           C
ATOM    638  CE2 PHE A 197      -0.522  56.408  -5.881  1.00  0.00           C
ATOM    639  CZ  PHE A 197      -0.454  56.423  -4.496  1.00  0.00           C
ATOM    640  HN  PHE A 197      -3.151  61.226  -8.356  1.00  0.00           H
ATOM    641  HA  PHE A 197      -2.582  58.596  -8.591  1.00  0.00           H
ATOM    642  HB1 PHE A 197      -3.436  59.877  -5.884  1.00  0.00           H
ATOM    643  HB2 PHE A 197      -1.880  60.336  -6.676  1.00  0.00           H
ATOM    644  HD1 PHE A 197      -2.446  59.126  -3.972  1.00  0.00           H
ATOM    645  HD2 PHE A 197      -1.340  57.179  -7.620  1.00  0.00           H
ATOM    646  HE1 PHE A 197      -1.089  57.551  -2.683  1.00  0.00           H
ATOM    647  HE2 PHE A 197      -0.026  55.656  -6.478  1.00  0.00           H
ATOM    648  HZ  PHE A 197       0.132  55.787  -3.849  1.00  0.00           H
ATOM    649  N   ALA A 198      -5.618  58.881  -7.227  1.00  0.00           N
ATOM    650  CA  ALA A 198      -6.673  57.999  -6.793  1.00  0.00           C
ATOM    651  C   ALA A 198      -7.489  57.490  -7.967  1.00  0.00           C
ATOM    652  O   ALA A 198      -8.158  56.494  -7.922  1.00  0.00           O
ATOM    653  CB  ALA A 198      -7.591  58.856  -5.950  1.00  0.00           C
ATOM    654  HN  ALA A 198      -5.655  59.846  -6.980  1.00  0.00           H
ATOM    655  HA  ALA A 198      -6.348  57.132  -6.237  1.00  0.00           H
ATOM    656  HB1 ALA A 198      -7.087  59.492  -5.191  1.00  0.00           H
ATOM    657  HB2 ALA A 198      -8.383  58.210  -5.514  1.00  0.00           H
ATOM    658  HB3 ALA A 198      -8.196  59.550  -6.573  1.00  0.00           H
ATOM    659  N   LYS A 199      -7.396  58.237  -9.147  1.00  0.00           N
ATOM    660  CA  LYS A 199      -7.945  57.826 -10.405  1.00  0.00           C
ATOM    661  C   LYS A 199      -7.139  56.652 -11.022  1.00  0.00           C
ATOM    662  O   LYS A 199      -7.611  55.610 -11.439  1.00  0.00           O
ATOM    663  CB  LYS A 199      -8.094  59.052 -11.333  1.00  0.00           C
ATOM    664  CG  LYS A 199      -9.387  59.810 -11.015  1.00  0.00           C
ATOM    665  CD  LYS A 199      -9.471  61.141 -11.802  1.00  0.00           C
ATOM    666  CE  LYS A 199     -10.709  61.997 -11.438  1.00  0.00           C
ATOM    667  NZ  LYS A 199     -10.879  63.187 -12.336  1.00  0.00           N
ATOM    668  HN  LYS A 199      -6.811  59.043  -9.111  1.00  0.00           H
ATOM    669  HA  LYS A 199      -8.969  57.531 -10.233  1.00  0.00           H
ATOM    670  HB1 LYS A 199      -8.114  58.667 -12.376  1.00  0.00           H
ATOM    671  HB2 LYS A 199      -7.085  59.512 -11.262  1.00  0.00           H
ATOM    672  HG1 LYS A 199      -9.431  60.092  -9.942  1.00  0.00           H
ATOM    673  HG2 LYS A 199     -10.307  59.234 -11.253  1.00  0.00           H
ATOM    674  HD1 LYS A 199      -9.310  61.041 -12.896  1.00  0.00           H
ATOM    675  HD2 LYS A 199      -8.575  61.753 -11.563  1.00  0.00           H
ATOM    676  HE1 LYS A 199     -10.606  62.352 -10.392  1.00  0.00           H
ATOM    677  HE2 LYS A 199     -11.583  61.320 -11.546  1.00  0.00           H
ATOM    678  HZ1 LYS A 199     -10.194  63.936 -12.106  1.00  0.00           H
ATOM    679  HZ2 LYS A 199     -11.806  63.541 -12.025  1.00  0.00           H
ATOM    680  HZ3 LYS A 199     -10.927  62.959 -13.349  1.00  0.00           H
ATOM    681  N   SER A 200      -5.792  56.793 -10.938  1.00  0.00           N
ATOM    682  CA  SER A 200      -4.995  55.623 -11.300  1.00  0.00           C
ATOM    683  C   SER A 200      -5.235  54.308 -10.514  1.00  0.00           C
ATOM    684  O   SER A 200      -5.403  53.309 -11.167  1.00  0.00           O
ATOM    685  CB  SER A 200      -3.436  56.039 -11.212  1.00  0.00           C
ATOM    686  OG  SER A 200      -2.468  54.959 -11.240  1.00  0.00           O
ATOM    687  HN  SER A 200      -5.422  57.651 -10.587  1.00  0.00           H
ATOM    688  HA  SER A 200      -5.199  55.436 -12.343  1.00  0.00           H
ATOM    689  HB1 SER A 200      -3.368  56.512 -10.209  1.00  0.00           H
ATOM    690  HB2 SER A 200      -3.253  56.806 -11.995  1.00  0.00           H
ATOM    691  HG1 SER A 200      -2.244  54.744 -12.148  1.00  0.00           H
ATOM    692  N   PHE A 201      -5.403  54.360  -9.217  1.00  0.00           N
ATOM    693  CA  PHE A 201      -5.840  53.207  -8.433  1.00  0.00           C
ATOM    694  C   PHE A 201      -7.231  52.610  -8.877  1.00  0.00           C
ATOM    695  O   PHE A 201      -7.308  51.408  -9.204  1.00  0.00           O
ATOM    696  CB  PHE A 201      -5.892  53.753  -6.942  1.00  0.00           C
ATOM    697  CG  PHE A 201      -6.218  52.719  -5.847  1.00  0.00           C
ATOM    698  CD1 PHE A 201      -7.410  51.970  -5.809  1.00  0.00           C
ATOM    699  CD2 PHE A 201      -5.283  52.495  -4.818  1.00  0.00           C
ATOM    700  CE1 PHE A 201      -7.663  51.062  -4.747  1.00  0.00           C
ATOM    701  CE2 PHE A 201      -5.573  51.577  -3.807  1.00  0.00           C
ATOM    702  CZ  PHE A 201      -6.725  50.868  -3.750  1.00  0.00           C
ATOM    703  HN  PHE A 201      -5.156  55.178  -8.702  1.00  0.00           H
ATOM    704  HA  PHE A 201      -5.150  52.387  -8.564  1.00  0.00           H
ATOM    705  HB1 PHE A 201      -6.704  54.502  -6.830  1.00  0.00           H
ATOM    706  HB2 PHE A 201      -4.884  54.198  -6.798  1.00  0.00           H
ATOM    707  HD1 PHE A 201      -8.290  52.072  -6.428  1.00  0.00           H
ATOM    708  HD2 PHE A 201      -4.373  53.075  -4.866  1.00  0.00           H
ATOM    709  HE1 PHE A 201      -8.537  50.426  -4.748  1.00  0.00           H
ATOM    710  HE2 PHE A 201      -4.784  51.396  -3.092  1.00  0.00           H
ATOM    711  HZ  PHE A 201      -6.870  50.191  -2.921  1.00  0.00           H
ATOM    712  N   ILE A 202      -8.246  53.453  -8.913  1.00  0.00           N
ATOM    713  CA  ILE A 202      -9.622  52.976  -9.327  1.00  0.00           C
ATOM    714  C   ILE A 202      -9.803  52.317 -10.647  1.00  0.00           C
ATOM    715  O   ILE A 202     -10.336  51.216 -10.768  1.00  0.00           O
ATOM    716  CB  ILE A 202     -10.715  53.837  -8.889  1.00  0.00           C
ATOM    717  CG1 ILE A 202     -12.149  53.079  -8.864  1.00  0.00           C
ATOM    718  CG2 ILE A 202     -10.681  55.191  -9.581  1.00  0.00           C
ATOM    719  CD  ILE A 202     -12.229  51.862  -7.954  1.00  0.00           C
ATOM    720  HN  ILE A 202      -8.130  54.431  -8.759  1.00  0.00           H
ATOM    721  HA  ILE A 202      -9.764  52.141  -8.657  1.00  0.00           H
ATOM    722  HB  ILE A 202     -10.537  54.105  -7.826  1.00  0.00           H
ATOM    723 1HG1 ILE A 202     -12.402  52.816  -9.913  1.00  0.00           H
ATOM    724 2HG1 ILE A 202     -12.872  53.850  -8.524  1.00  0.00           H
ATOM    725 1HG2 ILE A 202     -11.091  55.989  -8.927  1.00  0.00           H
ATOM    726 2HG2 ILE A 202     -11.132  55.263 -10.593  1.00  0.00           H
ATOM    727 3HG2 ILE A 202      -9.636  55.556  -9.679  1.00  0.00           H
ATOM    728  HD1 ILE A 202     -11.818  52.053  -6.940  1.00  0.00           H
ATOM    729  HD2 ILE A 202     -11.478  51.142  -8.342  1.00  0.00           H
ATOM    730  HD3 ILE A 202     -13.212  51.348  -7.894  1.00  0.00           H
ATOM    731  N   GLY A 203      -9.148  52.883 -11.747  1.00  0.00           N
ATOM    732  CA  GLY A 203      -9.041  52.143 -12.940  1.00  0.00           C
ATOM    733  C   GLY A 203      -8.141  50.843 -12.924  1.00  0.00           C
ATOM    734  O   GLY A 203      -8.562  49.860 -13.509  1.00  0.00           O
ATOM    735  HN  GLY A 203      -8.645  53.741 -11.691  1.00  0.00           H
ATOM    736  HA1 GLY A 203      -8.617  52.750 -13.726  1.00  0.00           H
ATOM    737  HA2 GLY A 203     -10.034  51.859 -13.254  1.00  0.00           H
ATOM    738  N   THR A 204      -7.034  50.827 -12.086  1.00  0.00           N
ATOM    739  CA  THR A 204      -6.145  49.662 -11.914  1.00  0.00           C
ATOM    740  C   THR A 204      -6.881  48.420 -11.369  1.00  0.00           C
ATOM    741  O   THR A 204      -6.726  47.334 -11.880  1.00  0.00           O
ATOM    742  CB  THR A 204      -4.933  50.030 -11.097  1.00  0.00           C
ATOM    743  CG2 THR A 204      -3.881  48.900 -10.877  1.00  0.00           C
ATOM    744  OG1 THR A 204      -4.167  51.084 -11.731  1.00  0.00           O
ATOM    745  HN  THR A 204      -6.903  51.617 -11.493  1.00  0.00           H
ATOM    746  HA  THR A 204      -5.838  49.354 -12.904  1.00  0.00           H
ATOM    747  HB  THR A 204      -5.372  50.260 -10.103  1.00  0.00           H
ATOM    748  HG1 THR A 204      -4.681  51.880 -11.582  1.00  0.00           H
ATOM    749 1HG2 THR A 204      -2.910  49.274 -10.490  1.00  0.00           H
ATOM    750 2HG2 THR A 204      -3.750  48.532 -11.918  1.00  0.00           H
ATOM    751 3HG2 THR A 204      -4.363  48.126 -10.243  1.00  0.00           H
ATOM    752  N   VAL A 205      -7.708  48.618 -10.267  1.00  0.00           N
ATOM    753  CA  VAL A 205      -8.312  47.497  -9.566  1.00  0.00           C
ATOM    754  C   VAL A 205      -9.471  47.015 -10.410  1.00  0.00           C
ATOM    755  O   VAL A 205      -9.810  45.801 -10.562  1.00  0.00           O
ATOM    756  CB  VAL A 205      -8.642  47.878  -8.138  1.00  0.00           C
ATOM    757  CG1 VAL A 205      -7.391  48.306  -7.385  1.00  0.00           C
ATOM    758  CG2 VAL A 205      -9.600  49.049  -8.010  1.00  0.00           C
ATOM    759  HN  VAL A 205      -7.796  49.490  -9.792  1.00  0.00           H
ATOM    760  HA  VAL A 205      -7.480  46.812  -9.506  1.00  0.00           H
ATOM    761  HB  VAL A 205      -9.060  46.962  -7.669  1.00  0.00           H
ATOM    762 1HG1 VAL A 205      -6.684  47.457  -7.500  1.00  0.00           H
ATOM    763 2HG1 VAL A 205      -7.536  48.357  -6.285  1.00  0.00           H
ATOM    764 3HG1 VAL A 205      -6.837  49.162  -7.827  1.00  0.00           H
ATOM    765 1HG2 VAL A 205     -10.581  48.789  -8.462  1.00  0.00           H
ATOM    766 2HG2 VAL A 205      -9.210  49.963  -8.506  1.00  0.00           H
ATOM    767 3HG2 VAL A 205      -9.751  49.266  -6.931  1.00  0.00           H
ATOM    768  N   SER A 206     -10.155  47.932 -11.181  1.00  0.00           N
ATOM    769  CA  SER A 206     -11.207  47.461 -12.214  1.00  0.00           C
ATOM    770  C   SER A 206     -10.637  46.606 -13.340  1.00  0.00           C
ATOM    771  O   SER A 206     -11.189  45.530 -13.782  1.00  0.00           O
ATOM    772  CB  SER A 206     -11.996  48.568 -12.836  1.00  0.00           C
ATOM    773  OG  SER A 206     -12.707  49.268 -11.883  1.00  0.00           O
ATOM    774  HN  SER A 206      -9.829  48.864 -11.326  1.00  0.00           H
ATOM    775  HA  SER A 206     -11.911  46.788 -11.747  1.00  0.00           H
ATOM    776  HB1 SER A 206     -12.737  48.036 -13.471  1.00  0.00           H
ATOM    777  HB2 SER A 206     -11.371  49.271 -13.425  1.00  0.00           H
ATOM    778  HG1 SER A 206     -12.146  49.790 -11.305  1.00  0.00           H
ATOM    779  N   ILE A 207      -9.519  47.091 -13.923  1.00  0.00           N
ATOM    780  CA  ILE A 207      -8.765  46.345 -14.966  1.00  0.00           C
ATOM    781  C   ILE A 207      -8.140  45.005 -14.513  1.00  0.00           C
ATOM    782  O   ILE A 207      -8.315  43.954 -15.158  1.00  0.00           O
ATOM    783  CB  ILE A 207      -7.765  47.267 -15.673  1.00  0.00           C
ATOM    784  CG1 ILE A 207      -8.436  48.409 -16.440  1.00  0.00           C
ATOM    785  CG2 ILE A 207      -6.768  46.416 -16.559  1.00  0.00           C
ATOM    786  CD  ILE A 207      -9.510  47.876 -17.429  1.00  0.00           C
ATOM    787  HN  ILE A 207      -9.066  47.915 -13.592  1.00  0.00           H
ATOM    788  HA  ILE A 207      -9.485  45.954 -15.669  1.00  0.00           H
ATOM    789  HB  ILE A 207      -7.149  47.699 -14.855  1.00  0.00           H
ATOM    790 1HG1 ILE A 207      -7.665  49.070 -16.888  1.00  0.00           H
ATOM    791 2HG1 ILE A 207      -8.901  49.057 -15.666  1.00  0.00           H
ATOM    792 1HG2 ILE A 207      -7.275  45.802 -17.333  1.00  0.00           H
ATOM    793 2HG2 ILE A 207      -6.119  45.720 -15.987  1.00  0.00           H
ATOM    794 3HG2 ILE A 207      -6.050  47.134 -17.013  1.00  0.00           H
ATOM    795  HD1 ILE A 207     -10.484  47.841 -16.896  1.00  0.00           H
ATOM    796  HD2 ILE A 207      -9.364  46.826 -17.759  1.00  0.00           H
ATOM    797  HD3 ILE A 207      -9.608  48.476 -18.358  1.00  0.00           H
ATOM    798  N   PHE A 208      -7.470  44.896 -13.321  1.00  0.00           N
ATOM    799  CA  PHE A 208      -7.170  43.654 -12.624  1.00  0.00           C
ATOM    800  C   PHE A 208      -8.380  42.736 -12.568  1.00  0.00           C
ATOM    801  O   PHE A 208      -8.288  41.627 -13.059  1.00  0.00           O
ATOM    802  CB  PHE A 208      -6.566  44.007 -11.230  1.00  0.00           C
ATOM    803  CG  PHE A 208      -6.316  42.797 -10.402  1.00  0.00           C
ATOM    804  CD1 PHE A 208      -7.169  42.578  -9.259  1.00  0.00           C
ATOM    805  CD2 PHE A 208      -5.455  41.792 -10.866  1.00  0.00           C
ATOM    806  CE1 PHE A 208      -7.063  41.373  -8.541  1.00  0.00           C
ATOM    807  CE2 PHE A 208      -5.270  40.701 -10.067  1.00  0.00           C
ATOM    808  CZ  PHE A 208      -6.097  40.435  -8.968  1.00  0.00           C
ATOM    809  HN  PHE A 208      -7.185  45.764 -12.922  1.00  0.00           H
ATOM    810  HA  PHE A 208      -6.490  43.097 -13.252  1.00  0.00           H
ATOM    811  HB1 PHE A 208      -7.243  44.651 -10.629  1.00  0.00           H
ATOM    812  HB2 PHE A 208      -5.630  44.604 -11.279  1.00  0.00           H
ATOM    813  HD1 PHE A 208      -7.845  43.316  -8.852  1.00  0.00           H
ATOM    814  HD2 PHE A 208      -4.853  41.925 -11.752  1.00  0.00           H
ATOM    815  HE1 PHE A 208      -7.616  41.219  -7.626  1.00  0.00           H
ATOM    816  HE2 PHE A 208      -4.529  39.941 -10.264  1.00  0.00           H
ATOM    817  HZ  PHE A 208      -5.942  39.536  -8.388  1.00  0.00           H
ATOM    818  N   CYS A 209      -9.567  43.170 -12.054  1.00  0.00           N
ATOM    819  CA  CYS A 209     -10.733  42.333 -12.016  1.00  0.00           C
ATOM    820  C   CYS A 209     -11.201  41.833 -13.397  1.00  0.00           C
ATOM    821  O   CYS A 209     -11.637  40.678 -13.540  1.00  0.00           O
ATOM    822  CB  CYS A 209     -11.829  43.166 -11.290  1.00  0.00           C
ATOM    823  SG  CYS A 209     -13.002  42.033 -10.478  1.00  0.00           S
ATOM    824  HN  CYS A 209      -9.676  44.118 -11.767  1.00  0.00           H
ATOM    825  HA  CYS A 209     -10.493  41.413 -11.503  1.00  0.00           H
ATOM    826  HB1 CYS A 209     -12.241  43.875 -12.039  1.00  0.00           H
ATOM    827  HB2 CYS A 209     -11.442  43.818 -10.477  1.00  0.00           H
ATOM    828  HG1 CYS A 209     -13.768  41.819 -11.538  1.00  0.00           H
ATOM    829  N   LEU A 210     -11.099  42.698 -14.438  1.00  0.00           N
ATOM    830  CA  LEU A 210     -11.489  42.306 -15.795  1.00  0.00           C
ATOM    831  C   LEU A 210     -10.616  41.290 -16.342  1.00  0.00           C
ATOM    832  O   LEU A 210     -11.098  40.283 -16.900  1.00  0.00           O
ATOM    833  CB  LEU A 210     -11.340  43.458 -16.808  1.00  0.00           C
ATOM    834  CG  LEU A 210     -11.972  43.295 -18.187  1.00  0.00           C
ATOM    835  CD1 LEU A 210     -13.330  42.539 -18.132  1.00  0.00           C
ATOM    836  CD2 LEU A 210     -12.006  44.738 -18.769  1.00  0.00           C
ATOM    837  HN  LEU A 210     -10.869  43.646 -14.234  1.00  0.00           H
ATOM    838  HA  LEU A 210     -12.486  41.891 -15.796  1.00  0.00           H
ATOM    839  HB1 LEU A 210     -10.311  43.843 -16.971  1.00  0.00           H
ATOM    840  HB2 LEU A 210     -11.873  44.330 -16.375  1.00  0.00           H
ATOM    841  HG  LEU A 210     -11.364  42.809 -18.980  1.00  0.00           H
ATOM    842 1HD1 LEU A 210     -14.020  42.741 -17.286  1.00  0.00           H
ATOM    843 2HD1 LEU A 210     -13.039  41.469 -18.078  1.00  0.00           H
ATOM    844 3HD1 LEU A 210     -13.948  42.733 -19.034  1.00  0.00           H
ATOM    845 1HD2 LEU A 210     -10.956  45.095 -18.850  1.00  0.00           H
ATOM    846 2HD2 LEU A 210     -12.518  45.526 -18.175  1.00  0.00           H
ATOM    847 3HD2 LEU A 210     -12.370  44.721 -19.818  1.00  0.00           H
ATOM    848  N   CYS A 211      -9.242  41.470 -16.189  1.00  0.00           N
ATOM    849  CA  CYS A 211      -8.269  40.447 -16.508  1.00  0.00           C
ATOM    850  C   CYS A 211      -8.553  39.119 -15.683  1.00  0.00           C
ATOM    851  O   CYS A 211      -8.575  38.037 -16.276  1.00  0.00           O
ATOM    852  CB  CYS A 211      -6.860  40.969 -16.476  1.00  0.00           C
ATOM    853  SG  CYS A 211      -6.449  41.710 -18.037  1.00  0.00           S
ATOM    854  HN  CYS A 211      -9.022  42.383 -15.853  1.00  0.00           H
ATOM    855  HA  CYS A 211      -8.444  40.168 -17.537  1.00  0.00           H
ATOM    856  HB1 CYS A 211      -6.226  40.060 -16.403  1.00  0.00           H
ATOM    857  HB2 CYS A 211      -6.757  41.626 -15.585  1.00  0.00           H
ATOM    858  HG1 CYS A 211      -7.339  42.671 -17.837  1.00  0.00           H
ATOM    859  N   ALA A 212      -8.855  39.205 -14.383  1.00  0.00           N
ATOM    860  CA  ALA A 212      -9.205  38.095 -13.560  1.00  0.00           C
ATOM    861  C   ALA A 212     -10.441  37.331 -14.071  1.00  0.00           C
ATOM    862  O   ALA A 212     -10.394  36.094 -14.040  1.00  0.00           O
ATOM    863  CB  ALA A 212      -9.593  38.476 -12.117  1.00  0.00           C
ATOM    864  HN  ALA A 212      -8.749  40.044 -13.854  1.00  0.00           H
ATOM    865  HA  ALA A 212      -8.419  37.352 -13.558  1.00  0.00           H
ATOM    866  HB1 ALA A 212     -10.538  39.054 -12.034  1.00  0.00           H
ATOM    867  HB2 ALA A 212      -8.781  39.123 -11.725  1.00  0.00           H
ATOM    868  HB3 ALA A 212      -9.564  37.584 -11.455  1.00  0.00           H
ATOM    869  N   THR A 213     -11.540  38.065 -14.415  1.00  0.00           N
ATOM    870  CA  THR A 213     -12.760  37.452 -14.855  1.00  0.00           C
ATOM    871  C   THR A 213     -12.659  36.781 -16.191  1.00  0.00           C
ATOM    872  O   THR A 213     -13.046  35.618 -16.343  1.00  0.00           O
ATOM    873  CB  THR A 213     -13.957  38.402 -14.788  1.00  0.00           C
ATOM    874  CG2 THR A 213     -14.319  39.036 -13.446  1.00  0.00           C
ATOM    875  OG1 THR A 213     -14.000  39.434 -15.729  1.00  0.00           O
ATOM    876  HN  THR A 213     -11.515  39.048 -14.255  1.00  0.00           H
ATOM    877  HA  THR A 213     -13.011  36.630 -14.200  1.00  0.00           H
ATOM    878  HB  THR A 213     -14.838  37.777 -15.049  1.00  0.00           H
ATOM    879  HG1 THR A 213     -13.300  40.027 -15.446  1.00  0.00           H
ATOM    880 1HG2 THR A 213     -14.443  38.272 -12.649  1.00  0.00           H
ATOM    881 2HG2 THR A 213     -15.292  39.554 -13.583  1.00  0.00           H
ATOM    882 3HG2 THR A 213     -13.706  39.897 -13.102  1.00  0.00           H
ATOM    883  N   LEU A 214     -11.969  37.466 -17.175  1.00  0.00           N
ATOM    884  CA  LEU A 214     -11.687  36.915 -18.456  1.00  0.00           C
ATOM    885  C   LEU A 214     -10.862  35.607 -18.355  1.00  0.00           C
ATOM    886  O   LEU A 214     -11.143  34.625 -19.062  1.00  0.00           O
ATOM    887  CB  LEU A 214     -11.109  37.895 -19.379  1.00  0.00           C
ATOM    888  CG  LEU A 214     -12.158  38.905 -19.839  1.00  0.00           C
ATOM    889  CD1 LEU A 214     -11.412  39.998 -20.678  1.00  0.00           C
ATOM    890  CD2 LEU A 214     -13.289  38.250 -20.577  1.00  0.00           C
ATOM    891  HN  LEU A 214     -11.699  38.404 -16.972  1.00  0.00           H
ATOM    892  HA  LEU A 214     -12.667  36.650 -18.824  1.00  0.00           H
ATOM    893  HB1 LEU A 214     -10.487  37.491 -20.205  1.00  0.00           H
ATOM    894  HB2 LEU A 214     -10.274  38.416 -18.862  1.00  0.00           H
ATOM    895  HG  LEU A 214     -12.563  39.495 -18.989  1.00  0.00           H
ATOM    896 1HD1 LEU A 214     -12.086  40.882 -20.665  1.00  0.00           H
ATOM    897 2HD1 LEU A 214     -11.368  39.682 -21.741  1.00  0.00           H
ATOM    898 3HD1 LEU A 214     -10.438  40.205 -20.184  1.00  0.00           H
ATOM    899 1HD2 LEU A 214     -12.917  37.947 -21.579  1.00  0.00           H
ATOM    900 2HD2 LEU A 214     -14.069  38.952 -20.943  1.00  0.00           H
ATOM    901 3HD2 LEU A 214     -13.833  37.430 -20.060  1.00  0.00           H
ATOM    902  N   PHE A 215      -9.871  35.667 -17.481  1.00  0.00           N
ATOM    903  CA  PHE A 215      -9.001  34.580 -17.157  1.00  0.00           C
ATOM    904  C   PHE A 215      -9.747  33.373 -16.570  1.00  0.00           C
ATOM    905  O   PHE A 215      -9.545  32.271 -17.059  1.00  0.00           O
ATOM    906  CB  PHE A 215      -7.658  34.999 -16.371  1.00  0.00           C
ATOM    907  CG  PHE A 215      -6.890  33.872 -15.842  1.00  0.00           C
ATOM    908  CD1 PHE A 215      -6.997  33.511 -14.512  1.00  0.00           C
ATOM    909  CD2 PHE A 215      -6.028  33.148 -16.670  1.00  0.00           C
ATOM    910  CE1 PHE A 215      -6.275  32.492 -13.987  1.00  0.00           C
ATOM    911  CE2 PHE A 215      -5.199  32.118 -16.189  1.00  0.00           C
ATOM    912  CZ  PHE A 215      -5.419  31.739 -14.827  1.00  0.00           C
ATOM    913  HN  PHE A 215      -9.615  36.536 -17.066  1.00  0.00           H
ATOM    914  HA  PHE A 215      -8.544  34.183 -18.051  1.00  0.00           H
ATOM    915  HB1 PHE A 215      -7.982  35.629 -15.515  1.00  0.00           H
ATOM    916  HB2 PHE A 215      -7.066  35.609 -17.087  1.00  0.00           H
ATOM    917  HD1 PHE A 215      -7.705  34.081 -13.930  1.00  0.00           H
ATOM    918  HD2 PHE A 215      -5.975  33.287 -17.740  1.00  0.00           H
ATOM    919  HE1 PHE A 215      -6.386  32.213 -12.949  1.00  0.00           H
ATOM    920  HE2 PHE A 215      -4.665  31.505 -16.900  1.00  0.00           H
ATOM    921  HZ  PHE A 215      -4.808  30.958 -14.398  1.00  0.00           H
ATOM    922  N   THR A 216     -10.606  33.658 -15.583  1.00  0.00           N
ATOM    923  CA  THR A 216     -11.350  32.622 -14.889  1.00  0.00           C
ATOM    924  C   THR A 216     -12.422  31.967 -15.750  1.00  0.00           C
ATOM    925  O   THR A 216     -12.723  30.746 -15.596  1.00  0.00           O
ATOM    926  CB  THR A 216     -11.772  32.883 -13.443  1.00  0.00           C
ATOM    927  CG2 THR A 216     -10.587  32.885 -12.540  1.00  0.00           C
ATOM    928  OG1 THR A 216     -12.405  34.147 -13.356  1.00  0.00           O
ATOM    929  HN  THR A 216     -10.751  34.570 -15.206  1.00  0.00           H
ATOM    930  HA  THR A 216     -10.667  31.785 -14.878  1.00  0.00           H
ATOM    931  HB  THR A 216     -12.474  32.121 -13.043  1.00  0.00           H
ATOM    932  HG1 THR A 216     -11.653  34.745 -13.370  1.00  0.00           H
ATOM    933 1HG2 THR A 216     -11.046  32.962 -11.531  1.00  0.00           H
ATOM    934 2HG2 THR A 216      -9.859  33.660 -12.862  1.00  0.00           H
ATOM    935 3HG2 THR A 216     -10.087  31.895 -12.605  1.00  0.00           H
ATOM    936  N   PHE A 217     -13.029  32.752 -16.644  1.00  0.00           N
ATOM    937  CA  PHE A 217     -13.968  32.344 -17.639  1.00  0.00           C
ATOM    938  C   PHE A 217     -13.353  31.304 -18.604  1.00  0.00           C
ATOM    939  O   PHE A 217     -14.029  30.318 -18.877  1.00  0.00           O
ATOM    940  CB  PHE A 217     -14.553  33.616 -18.338  1.00  0.00           C
ATOM    941  CG  PHE A 217     -15.365  33.458 -19.687  1.00  0.00           C
ATOM    942  CD1 PHE A 217     -14.833  33.621 -20.940  1.00  0.00           C
ATOM    943  CD2 PHE A 217     -16.735  33.090 -19.527  1.00  0.00           C
ATOM    944  CE1 PHE A 217     -15.619  33.325 -22.077  1.00  0.00           C
ATOM    945  CE2 PHE A 217     -17.527  32.784 -20.612  1.00  0.00           C
ATOM    946  CZ  PHE A 217     -16.987  33.085 -21.892  1.00  0.00           C
ATOM    947  HN  PHE A 217     -12.760  33.710 -16.700  1.00  0.00           H
ATOM    948  HA  PHE A 217     -14.784  31.888 -17.097  1.00  0.00           H
ATOM    949  HB1 PHE A 217     -13.699  34.236 -18.686  1.00  0.00           H
ATOM    950  HB2 PHE A 217     -15.149  34.276 -17.672  1.00  0.00           H
ATOM    951  HD1 PHE A 217     -13.811  33.955 -21.034  1.00  0.00           H
ATOM    952  HD2 PHE A 217     -17.025  32.915 -18.501  1.00  0.00           H
ATOM    953  HE1 PHE A 217     -15.095  33.575 -22.987  1.00  0.00           H
ATOM    954  HE2 PHE A 217     -18.464  32.250 -20.579  1.00  0.00           H
ATOM    955  HZ  PHE A 217     -17.633  32.961 -22.748  1.00  0.00           H
ATOM    956  N   LEU A 218     -12.064  31.472 -18.872  1.00  0.00           N
ATOM    957  CA  LEU A 218     -11.358  30.629 -19.859  1.00  0.00           C
ATOM    958  C   LEU A 218     -10.995  29.268 -19.231  1.00  0.00           C
ATOM    959  O   LEU A 218     -11.008  28.295 -19.981  1.00  0.00           O
ATOM    960  CB  LEU A 218     -10.072  31.406 -20.268  1.00  0.00           C
ATOM    961  CG  LEU A 218      -9.296  30.807 -21.437  1.00  0.00           C
ATOM    962  CD1 LEU A 218     -10.273  30.420 -22.595  1.00  0.00           C
ATOM    963  CD2 LEU A 218      -8.187  31.789 -21.812  1.00  0.00           C
ATOM    964  HN  LEU A 218     -11.479  32.112 -18.379  1.00  0.00           H
ATOM    965  HA  LEU A 218     -11.988  30.504 -20.727  1.00  0.00           H
ATOM    966  HB1 LEU A 218      -9.436  31.351 -19.358  1.00  0.00           H
ATOM    967  HB2 LEU A 218     -10.317  32.479 -20.414  1.00  0.00           H
ATOM    968  HG  LEU A 218      -8.810  29.864 -21.107  1.00  0.00           H
ATOM    969 1HD1 LEU A 218      -9.831  30.145 -23.576  1.00  0.00           H
ATOM    970 2HD1 LEU A 218     -10.973  31.276 -22.703  1.00  0.00           H
ATOM    971 3HD1 LEU A 218     -10.933  29.579 -22.294  1.00  0.00           H
ATOM    972 1HD2 LEU A 218      -8.524  32.621 -22.465  1.00  0.00           H
ATOM    973 2HD2 LEU A 218      -7.356  31.281 -22.346  1.00  0.00           H
ATOM    974 3HD2 LEU A 218      -7.671  32.227 -20.931  1.00  0.00           H
ATOM    975  N   THR A 219     -10.800  29.257 -17.895  1.00  0.00           N
ATOM    976  CA  THR A 219     -10.619  28.069 -16.998  1.00  0.00           C
ATOM    977  C   THR A 219     -11.984  27.395 -17.026  1.00  0.00           C
ATOM    978  O   THR A 219     -12.139  26.211 -17.320  1.00  0.00           O
ATOM    979  CB  THR A 219     -10.075  28.152 -15.547  1.00  0.00           C
ATOM    980  CG2 THR A 219      -8.562  28.475 -15.715  1.00  0.00           C
ATOM    981  OG1 THR A 219     -10.639  29.191 -14.770  1.00  0.00           O
ATOM    982  HN  THR A 219     -10.716  30.168 -17.498  1.00  0.00           H
ATOM    983  HA  THR A 219      -9.872  27.493 -17.522  1.00  0.00           H
ATOM    984  HB  THR A 219     -10.268  27.159 -15.087  1.00  0.00           H
ATOM    985  HG1 THR A 219     -11.577  29.309 -14.942  1.00  0.00           H
ATOM    986 1HG2 THR A 219      -8.515  29.482 -16.183  1.00  0.00           H
ATOM    987 2HG2 THR A 219      -8.047  27.757 -16.387  1.00  0.00           H
ATOM    988 3HG2 THR A 219      -8.005  28.529 -14.756  1.00  0.00           H
ATOM    989  N   PHE A 220     -13.079  28.166 -16.779  1.00  0.00           N
ATOM    990  CA  PHE A 220     -14.400  27.576 -16.727  1.00  0.00           C
ATOM    991  C   PHE A 220     -14.912  26.953 -18.057  1.00  0.00           C
ATOM    992  O   PHE A 220     -15.550  25.924 -18.096  1.00  0.00           O
ATOM    993  CB  PHE A 220     -15.475  28.492 -16.168  1.00  0.00           C
ATOM    994  CG  PHE A 220     -15.201  29.119 -14.777  1.00  0.00           C
ATOM    995  CD1 PHE A 220     -15.603  30.460 -14.472  1.00  0.00           C
ATOM    996  CD2 PHE A 220     -14.302  28.553 -13.777  1.00  0.00           C
ATOM    997  CE1 PHE A 220     -15.253  31.065 -13.271  1.00  0.00           C
ATOM    998  CE2 PHE A 220     -14.020  29.120 -12.562  1.00  0.00           C
ATOM    999  CZ  PHE A 220     -14.440  30.446 -12.310  1.00  0.00           C
ATOM   1000  HN  PHE A 220     -12.962  29.147 -16.640  1.00  0.00           H
ATOM   1001  HA  PHE A 220     -14.245  26.691 -16.128  1.00  0.00           H
ATOM   1002  HB1 PHE A 220     -16.375  27.872 -15.963  1.00  0.00           H
ATOM   1003  HB2 PHE A 220     -15.745  29.359 -16.809  1.00  0.00           H
ATOM   1004  HD1 PHE A 220     -16.080  30.942 -15.314  1.00  0.00           H
ATOM   1005  HD2 PHE A 220     -13.733  27.675 -14.047  1.00  0.00           H
ATOM   1006  HE1 PHE A 220     -15.665  32.036 -13.040  1.00  0.00           H
ATOM   1007  HE2 PHE A 220     -13.429  28.569 -11.847  1.00  0.00           H
ATOM   1008  HZ  PHE A 220     -14.041  30.854 -11.393  1.00  0.00           H
ATOM   1009  N   LEU A 221     -14.630  27.529 -19.322  1.00  0.00           N
ATOM   1010  CA  LEU A 221     -14.935  26.840 -20.605  1.00  0.00           C
ATOM   1011  C   LEU A 221     -14.268  25.509 -20.871  1.00  0.00           C
ATOM   1012  O   LEU A 221     -14.882  24.614 -21.412  1.00  0.00           O
ATOM   1013  CB  LEU A 221     -14.548  27.793 -21.795  1.00  0.00           C
ATOM   1014  CG  LEU A 221     -15.467  28.938 -22.114  1.00  0.00           C
ATOM   1015  CD1 LEU A 221     -14.704  30.122 -22.802  1.00  0.00           C
ATOM   1016  CD2 LEU A 221     -16.499  28.415 -23.107  1.00  0.00           C
ATOM   1017  HN  LEU A 221     -14.146  28.400 -19.300  1.00  0.00           H
ATOM   1018  HA  LEU A 221     -16.003  26.682 -20.641  1.00  0.00           H
ATOM   1019  HB1 LEU A 221     -14.448  27.179 -22.716  1.00  0.00           H
ATOM   1020  HB2 LEU A 221     -13.501  28.133 -21.644  1.00  0.00           H
ATOM   1021  HG  LEU A 221     -15.892  29.226 -21.128  1.00  0.00           H
ATOM   1022 1HD1 LEU A 221     -15.449  30.938 -22.920  1.00  0.00           H
ATOM   1023 2HD1 LEU A 221     -14.069  29.924 -23.691  1.00  0.00           H
ATOM   1024 3HD1 LEU A 221     -14.105  30.592 -21.993  1.00  0.00           H
ATOM   1025 1HD2 LEU A 221     -15.961  28.087 -24.023  1.00  0.00           H
ATOM   1026 2HD2 LEU A 221     -17.213  29.252 -23.264  1.00  0.00           H
ATOM   1027 3HD2 LEU A 221     -17.147  27.591 -22.740  1.00  0.00           H
ATOM   1028  N   ILE A 222     -13.021  25.411 -20.408  1.00  0.00           N
ATOM   1029  CA  ILE A 222     -12.411  24.056 -20.522  1.00  0.00           C
ATOM   1030  C   ILE A 222     -12.900  23.104 -19.456  1.00  0.00           C
ATOM   1031  O   ILE A 222     -13.099  21.921 -19.612  1.00  0.00           O
ATOM   1032  CB  ILE A 222     -10.921  24.143 -20.524  1.00  0.00           C
ATOM   1033  CG1 ILE A 222     -10.336  24.752 -19.201  1.00  0.00           C
ATOM   1034  CG2 ILE A 222     -10.530  24.963 -21.727  1.00  0.00           C
ATOM   1035  CD  ILE A 222      -8.751  24.616 -19.095  1.00  0.00           C
ATOM   1036  HN  ILE A 222     -12.481  26.181 -20.076  1.00  0.00           H
ATOM   1037  HA  ILE A 222     -12.739  23.646 -21.466  1.00  0.00           H
ATOM   1038  HB  ILE A 222     -10.509  23.140 -20.764  1.00  0.00           H
ATOM   1039 1HG1 ILE A 222     -10.647  24.243 -18.263  1.00  0.00           H
ATOM   1040 2HG1 ILE A 222     -10.519  25.847 -19.245  1.00  0.00           H
ATOM   1041 1HG2 ILE A 222      -9.420  25.012 -21.695  1.00  0.00           H
ATOM   1042 2HG2 ILE A 222     -10.990  25.973 -21.678  1.00  0.00           H
ATOM   1043 3HG2 ILE A 222     -10.859  24.482 -22.673  1.00  0.00           H
ATOM   1044  HD1 ILE A 222      -8.368  25.070 -18.155  1.00  0.00           H
ATOM   1045  HD2 ILE A 222      -8.366  25.193 -19.962  1.00  0.00           H
ATOM   1046  HD3 ILE A 222      -8.436  23.552 -19.053  1.00  0.00           H
ATOM   1047  N   ASP A 223     -13.160  23.604 -18.254  1.00  0.00           N
ATOM   1048  CA  ASP A 223     -13.224  22.835 -17.084  1.00  0.00           C
ATOM   1049  C   ASP A 223     -14.704  22.389 -16.748  1.00  0.00           C
ATOM   1050  O   ASP A 223     -15.336  22.677 -15.780  1.00  0.00           O
ATOM   1051  CB  ASP A 223     -12.534  23.599 -15.888  1.00  0.00           C
ATOM   1052  CG  ASP A 223     -12.166  22.755 -14.681  1.00  0.00           C
ATOM   1053  OD1 ASP A 223     -11.863  23.395 -13.607  1.00  0.00           O
ATOM   1054  OD2 ASP A 223     -12.035  21.530 -14.751  1.00  0.00           O
ATOM   1055  HN  ASP A 223     -13.144  24.597 -18.166  1.00  0.00           H
ATOM   1056  HA  ASP A 223     -12.655  21.930 -17.236  1.00  0.00           H
ATOM   1057  HB1 ASP A 223     -13.108  24.514 -15.623  1.00  0.00           H
ATOM   1058  HB2 ASP A 223     -11.572  24.022 -16.246  1.00  0.00           H
ATOM   1059  N   VAL A 224     -15.244  21.590 -17.729  1.00  0.00           N
ATOM   1060  CA  VAL A 224     -16.588  21.210 -17.793  1.00  0.00           C
ATOM   1061  C   VAL A 224     -16.640  19.633 -17.846  1.00  0.00           C
ATOM   1062  O   VAL A 224     -17.753  19.076 -17.905  1.00  0.00           O
ATOM   1063  CB  VAL A 224     -17.218  21.742 -19.017  1.00  0.00           C
ATOM   1064  CG1 VAL A 224     -17.441  23.233 -18.931  1.00  0.00           C
ATOM   1065  CG2 VAL A 224     -16.401  21.416 -20.232  1.00  0.00           C
ATOM   1066  HN  VAL A 224     -14.650  21.506 -18.525  1.00  0.00           H
ATOM   1067  HA  VAL A 224     -17.161  21.580 -16.956  1.00  0.00           H
ATOM   1068  HB  VAL A 224     -18.233  21.361 -19.262  1.00  0.00           H
ATOM   1069 1HG1 VAL A 224     -18.038  23.656 -19.767  1.00  0.00           H
ATOM   1070 2HG1 VAL A 224     -16.468  23.744 -18.770  1.00  0.00           H
ATOM   1071 3HG1 VAL A 224     -18.165  23.429 -18.111  1.00  0.00           H
ATOM   1072 1HG2 VAL A 224     -16.831  21.761 -21.196  1.00  0.00           H
ATOM   1073 2HG2 VAL A 224     -16.351  20.306 -20.242  1.00  0.00           H
ATOM   1074 3HG2 VAL A 224     -15.393  21.878 -20.170  1.00  0.00           H
ATOM   1075  N   ARG A 225     -15.506  18.886 -17.769  1.00  0.00           N
ATOM   1076  CA  ARG A 225     -15.625  17.413 -17.629  1.00  0.00           C
ATOM   1077  C   ARG A 225     -15.630  17.008 -16.157  1.00  0.00           C
ATOM   1078  O   ARG A 225     -16.373  16.151 -15.658  1.00  0.00           O
ATOM   1079  CB  ARG A 225     -14.346  16.699 -18.217  1.00  0.00           C
ATOM   1080  CG  ARG A 225     -14.253  16.700 -19.730  1.00  0.00           C
ATOM   1081  CD  ARG A 225     -12.892  16.357 -20.299  1.00  0.00           C
ATOM   1082  NE  ARG A 225     -12.504  14.950 -20.027  1.00  0.00           N
ATOM   1083  CZ  ARG A 225     -12.964  13.912 -20.689  1.00  0.00           C
ATOM   1084  NH1 ARG A 225     -13.781  13.996 -21.678  1.00  0.00           N
ATOM   1085  NH2 ARG A 225     -12.653  12.706 -20.285  1.00  0.00           N
ATOM   1086  HN  ARG A 225     -14.601  19.227 -17.532  1.00  0.00           H
ATOM   1087  HA  ARG A 225     -16.512  16.895 -17.961  1.00  0.00           H
ATOM   1088  HB1 ARG A 225     -14.285  15.630 -17.920  1.00  0.00           H
ATOM   1089  HB2 ARG A 225     -13.454  17.255 -17.858  1.00  0.00           H
ATOM   1090  HG1 ARG A 225     -14.548  17.745 -19.964  1.00  0.00           H
ATOM   1091  HG2 ARG A 225     -14.978  16.023 -20.232  1.00  0.00           H
ATOM   1092  HD1 ARG A 225     -12.110  17.019 -19.869  1.00  0.00           H
ATOM   1093  HD2 ARG A 225     -12.802  16.499 -21.397  1.00  0.00           H
ATOM   1094  HE  ARG A 225     -11.723  14.791 -19.423  1.00  0.00           H
ATOM   1095 1HH1 ARG A 225     -13.936  14.893 -22.092  1.00  0.00           H
ATOM   1096 2HH1 ARG A 225     -13.900  13.081 -22.061  1.00  0.00           H
ATOM   1097 1HH2 ARG A 225     -12.271  12.754 -19.363  1.00  0.00           H
ATOM   1098 2HH2 ARG A 225     -13.084  11.842 -20.544  1.00  0.00           H
ATOM   1099  N   ARG A 226     -14.646  17.441 -15.407  1.00  0.00           N
ATOM   1100  CA  ARG A 226     -14.439  17.152 -13.953  1.00  0.00           C
ATOM   1101  C   ARG A 226     -15.653  17.326 -13.072  1.00  0.00           C
ATOM   1102  O   ARG A 226     -16.278  18.351 -13.238  1.00  0.00           O
ATOM   1103  CB  ARG A 226     -13.268  17.947 -13.428  1.00  0.00           C
ATOM   1104  CG  ARG A 226     -12.959  17.989 -11.856  1.00  0.00           C
ATOM   1105  CD  ARG A 226     -11.793  18.941 -11.546  1.00  0.00           C
ATOM   1106  NE  ARG A 226     -12.151  20.389 -11.625  1.00  0.00           N
ATOM   1107  CZ  ARG A 226     -12.380  21.130 -10.591  1.00  0.00           C
ATOM   1108  NH1 ARG A 226     -12.508  20.733  -9.370  1.00  0.00           N
ATOM   1109  NH2 ARG A 226     -12.280  22.445 -10.710  1.00  0.00           N
ATOM   1110  HN  ARG A 226     -13.896  17.991 -15.768  1.00  0.00           H
ATOM   1111  HA  ARG A 226     -14.256  16.117 -13.705  1.00  0.00           H
ATOM   1112  HB1 ARG A 226     -13.347  19.030 -13.662  1.00  0.00           H
ATOM   1113  HB2 ARG A 226     -12.427  17.628 -14.082  1.00  0.00           H
ATOM   1114  HG1 ARG A 226     -12.536  16.998 -11.586  1.00  0.00           H
ATOM   1115  HG2 ARG A 226     -13.817  18.148 -11.168  1.00  0.00           H
ATOM   1116  HD1 ARG A 226     -11.089  18.738 -12.382  1.00  0.00           H
ATOM   1117  HD2 ARG A 226     -11.212  18.625 -10.653  1.00  0.00           H
ATOM   1118  HE  ARG A 226     -12.328  20.805 -12.516  1.00  0.00           H
ATOM   1119 1HH1 ARG A 226     -12.612  19.755  -9.194  1.00  0.00           H
ATOM   1120 2HH1 ARG A 226     -12.349  21.443  -8.684  1.00  0.00           H
ATOM   1121 1HH2 ARG A 226     -12.208  22.824 -11.633  1.00  0.00           H
ATOM   1122 2HH2 ARG A 226     -12.515  23.052  -9.951  1.00  0.00           H
ATOM   1123  N   PHE A 227     -16.015  16.337 -12.128  1.00  0.00           N
ATOM   1124  CA  PHE A 227     -17.113  16.404 -11.235  1.00  0.00           C
ATOM   1125  C   PHE A 227     -16.655  17.008  -9.899  1.00  0.00           C
ATOM   1126  O   PHE A 227     -15.576  16.618  -9.365  1.00  0.00           O
ATOM   1127  CB  PHE A 227     -17.811  15.013 -11.136  1.00  0.00           C
ATOM   1128  CG  PHE A 227     -19.165  14.991 -10.462  1.00  0.00           C
ATOM   1129  CD1 PHE A 227     -20.071  15.914 -10.945  1.00  0.00           C
ATOM   1130  CD2 PHE A 227     -19.627  13.953  -9.569  1.00  0.00           C
ATOM   1131  CE1 PHE A 227     -21.391  15.920 -10.523  1.00  0.00           C
ATOM   1132  CE2 PHE A 227     -20.958  13.994  -9.100  1.00  0.00           C
ATOM   1133  CZ  PHE A 227     -21.824  14.932  -9.609  1.00  0.00           C
ATOM   1134  HN  PHE A 227     -15.392  15.587 -11.920  1.00  0.00           H
ATOM   1135  HA  PHE A 227     -17.829  17.079 -11.681  1.00  0.00           H
ATOM   1136  HB1 PHE A 227     -17.166  14.252 -10.646  1.00  0.00           H
ATOM   1137  HB2 PHE A 227     -18.002  14.702 -12.186  1.00  0.00           H
ATOM   1138  HD1 PHE A 227     -19.719  16.563 -11.732  1.00  0.00           H
ATOM   1139  HD2 PHE A 227     -18.861  13.337  -9.120  1.00  0.00           H
ATOM   1140  HE1 PHE A 227     -22.018  16.728 -10.870  1.00  0.00           H
ATOM   1141  HE2 PHE A 227     -21.278  13.175  -8.473  1.00  0.00           H
ATOM   1142  HZ  PHE A 227     -22.833  14.909  -9.223  1.00  0.00           H
ATOM   1143  N   ARG A 228     -17.383  17.990  -9.362  1.00  0.00           N
ATOM   1144  CA  ARG A 228     -16.987  18.620  -8.123  1.00  0.00           C
ATOM   1145  C   ARG A 228     -18.146  19.350  -7.502  1.00  0.00           C
ATOM   1146  O   ARG A 228     -19.274  19.194  -7.928  1.00  0.00           O
ATOM   1147  CB  ARG A 228     -15.762  19.620  -8.345  1.00  0.00           C
ATOM   1148  CG  ARG A 228     -16.013  20.806  -9.314  1.00  0.00           C
ATOM   1149  CD  ARG A 228     -16.009  20.460 -10.772  1.00  0.00           C
ATOM   1150  NE  ARG A 228     -16.044  21.775 -11.437  1.00  0.00           N
ATOM   1151  CZ  ARG A 228     -15.790  22.029 -12.677  1.00  0.00           C
ATOM   1152  NH1 ARG A 228     -15.815  21.070 -13.546  1.00  0.00           N
ATOM   1153  NH2 ARG A 228     -15.444  23.210 -13.110  1.00  0.00           N
ATOM   1154  HN  ARG A 228     -18.289  18.290  -9.650  1.00  0.00           H
ATOM   1155  HA  ARG A 228     -16.725  17.839  -7.424  1.00  0.00           H
ATOM   1156  HB1 ARG A 228     -14.925  19.050  -8.800  1.00  0.00           H
ATOM   1157  HB2 ARG A 228     -15.387  20.000  -7.370  1.00  0.00           H
ATOM   1158  HG1 ARG A 228     -15.172  21.516  -9.161  1.00  0.00           H
ATOM   1159  HG2 ARG A 228     -16.951  21.336  -9.040  1.00  0.00           H
ATOM   1160  HD1 ARG A 228     -16.773  19.794 -11.226  1.00  0.00           H
ATOM   1161  HD2 ARG A 228     -15.038  19.983 -11.024  1.00  0.00           H
ATOM   1162  HE  ARG A 228     -15.961  22.555 -10.817  1.00  0.00           H
ATOM   1163 1HH1 ARG A 228     -16.071  20.138 -13.290  1.00  0.00           H
ATOM   1164 2HH1 ARG A 228     -15.623  21.335 -14.490  1.00  0.00           H
ATOM   1165 1HH2 ARG A 228     -15.991  23.967 -12.754  1.00  0.00           H
ATOM   1166 2HH2 ARG A 228     -15.238  23.291 -14.086  1.00  0.00           H
ATOM   1167  N   TYR A 229     -17.998  19.976  -6.323  1.00  0.00           N
ATOM   1168  CA  TYR A 229     -19.168  20.550  -5.655  1.00  0.00           C
ATOM   1169  C   TYR A 229     -19.823  21.623  -6.525  1.00  0.00           C
ATOM   1170  O   TYR A 229     -19.090  22.351  -7.243  1.00  0.00           O
ATOM   1171  CB  TYR A 229     -19.005  20.926  -4.170  1.00  0.00           C
ATOM   1172  CG  TYR A 229     -18.628  19.777  -3.243  1.00  0.00           C
ATOM   1173  CD1 TYR A 229     -19.424  18.601  -3.213  1.00  0.00           C
ATOM   1174  CD2 TYR A 229     -17.452  19.846  -2.484  1.00  0.00           C
ATOM   1175  CE1 TYR A 229     -19.037  17.486  -2.534  1.00  0.00           C
ATOM   1176  CE2 TYR A 229     -17.017  18.694  -1.734  1.00  0.00           C
ATOM   1177  CZ  TYR A 229     -17.797  17.558  -1.881  1.00  0.00           C
ATOM   1178  OH  TYR A 229     -17.265  16.386  -1.211  1.00  0.00           O
ATOM   1179  HN  TYR A 229     -17.092  20.097  -5.925  1.00  0.00           H
ATOM   1180  HA  TYR A 229     -19.867  19.733  -5.753  1.00  0.00           H
ATOM   1181  HB1 TYR A 229     -19.989  21.306  -3.823  1.00  0.00           H
ATOM   1182  HB2 TYR A 229     -18.197  21.651  -3.933  1.00  0.00           H
ATOM   1183  HD1 TYR A 229     -20.383  18.650  -3.706  1.00  0.00           H
ATOM   1184  HD2 TYR A 229     -16.812  20.697  -2.662  1.00  0.00           H
ATOM   1185  HE1 TYR A 229     -19.587  16.560  -2.462  1.00  0.00           H
ATOM   1186  HE2 TYR A 229     -15.972  18.644  -1.469  1.00  0.00           H
ATOM   1187  HH  TYR A 229     -17.565  15.583  -1.644  1.00  0.00           H
ATOM   1188  N   PRO A 230     -21.195  21.777  -6.544  1.00  0.00           N
ATOM   1189  CA  PRO A 230     -21.834  22.515  -7.563  1.00  0.00           C
ATOM   1190  C   PRO A 230     -21.277  24.006  -7.586  1.00  0.00           C
ATOM   1191  O   PRO A 230     -21.240  24.667  -6.548  1.00  0.00           O
ATOM   1192  CB  PRO A 230     -23.385  22.424  -7.256  1.00  0.00           C
ATOM   1193  CG  PRO A 230     -23.511  21.026  -6.592  1.00  0.00           C
ATOM   1194  CD  PRO A 230     -22.120  20.782  -5.922  1.00  0.00           C
ATOM   1195  HA  PRO A 230     -21.638  22.004  -8.495  1.00  0.00           H
ATOM   1196  HB1 PRO A 230     -24.029  22.345  -8.157  1.00  0.00           H
ATOM   1197  HB2 PRO A 230     -23.660  23.284  -6.609  1.00  0.00           H
ATOM   1198  HG1 PRO A 230     -24.416  21.039  -5.949  1.00  0.00           H
ATOM   1199  HG2 PRO A 230     -23.495  20.115  -7.227  1.00  0.00           H
ATOM   1200  HD1 PRO A 230     -22.033  20.851  -4.817  1.00  0.00           H
ATOM   1201  HD2 PRO A 230     -21.862  19.723  -6.140  1.00  0.00           H
ATOM   1202  N   GLU A 231     -20.924  24.602  -8.768  1.00  0.00           N
ATOM   1203  CA  GLU A 231     -20.362  25.920  -8.887  1.00  0.00           C
ATOM   1204  C   GLU A 231     -21.441  26.758  -9.680  1.00  0.00           C
ATOM   1205  O   GLU A 231     -21.179  27.940  -9.921  1.00  0.00           O
ATOM   1206  CB  GLU A 231     -19.072  25.974  -9.685  1.00  0.00           C
ATOM   1207  CG  GLU A 231     -17.984  24.918  -9.270  1.00  0.00           C
ATOM   1208  CD  GLU A 231     -16.741  24.779 -10.162  1.00  0.00           C
ATOM   1209  OE1 GLU A 231     -15.702  24.205  -9.708  1.00  0.00           O
ATOM   1210  OE2 GLU A 231     -16.908  24.982 -11.385  1.00  0.00           O
ATOM   1211  HN  GLU A 231     -20.881  24.154  -9.658  1.00  0.00           H
ATOM   1212  HA  GLU A 231     -20.202  26.404  -7.935  1.00  0.00           H
ATOM   1213  HB1 GLU A 231     -18.595  26.977  -9.671  1.00  0.00           H
ATOM   1214  HB2 GLU A 231     -19.372  25.748 -10.731  1.00  0.00           H
ATOM   1215  HG1 GLU A 231     -18.526  23.949  -9.240  1.00  0.00           H
ATOM   1216  HG2 GLU A 231     -17.710  25.178  -8.225  1.00  0.00           H
ATOM   1217  N   ARG A 232     -22.570  26.171 -10.060  1.00  0.00           N
ATOM   1218  CA  ARG A 232     -23.706  26.915 -10.586  1.00  0.00           C
ATOM   1219  C   ARG A 232     -24.009  28.354 -10.085  1.00  0.00           C
ATOM   1220  O   ARG A 232     -24.112  29.234 -10.987  1.00  0.00           O
ATOM   1221  CB  ARG A 232     -25.023  26.099 -10.685  1.00  0.00           C
ATOM   1222  CG  ARG A 232     -24.776  24.879 -11.626  1.00  0.00           C
ATOM   1223  CD  ARG A 232     -25.888  23.827 -11.663  1.00  0.00           C
ATOM   1224  NE  ARG A 232     -25.484  22.807 -12.634  1.00  0.00           N
ATOM   1225  CZ  ARG A 232     -26.340  22.070 -13.280  1.00  0.00           C
ATOM   1226  NH1 ARG A 232     -27.605  22.117 -12.993  1.00  0.00           N
ATOM   1227  NH2 ARG A 232     -26.019  21.180 -14.177  1.00  0.00           N
ATOM   1228  HN  ARG A 232     -22.653  25.186  -9.932  1.00  0.00           H
ATOM   1229  HA  ARG A 232     -23.388  27.169 -11.586  1.00  0.00           H
ATOM   1230  HB1 ARG A 232     -25.924  26.622 -11.072  1.00  0.00           H
ATOM   1231  HB2 ARG A 232     -25.320  25.652  -9.713  1.00  0.00           H
ATOM   1232  HG1 ARG A 232     -23.860  24.299 -11.382  1.00  0.00           H
ATOM   1233  HG2 ARG A 232     -24.683  25.295 -12.652  1.00  0.00           H
ATOM   1234  HD1 ARG A 232     -26.811  24.387 -11.930  1.00  0.00           H
ATOM   1235  HD2 ARG A 232     -25.957  23.467 -10.615  1.00  0.00           H
ATOM   1236  HE  ARG A 232     -24.533  22.677 -12.916  1.00  0.00           H
ATOM   1237 1HH1 ARG A 232     -27.842  22.701 -12.216  1.00  0.00           H
ATOM   1238 2HH1 ARG A 232     -28.267  21.582 -13.517  1.00  0.00           H
ATOM   1239 1HH2 ARG A 232     -26.679  20.525 -14.545  1.00  0.00           H
ATOM   1240 2HH2 ARG A 232     -25.065  21.019 -14.433  1.00  0.00           H
ATOM   1241  N   PRO A 233     -24.176  28.668  -8.772  1.00  0.00           N
ATOM   1242  CA  PRO A 233     -24.617  30.010  -8.355  1.00  0.00           C
ATOM   1243  C   PRO A 233     -23.415  31.033  -8.521  1.00  0.00           C
ATOM   1244  O   PRO A 233     -23.588  32.208  -8.822  1.00  0.00           O
ATOM   1245  CB  PRO A 233     -25.146  29.779  -6.901  1.00  0.00           C
ATOM   1246  CG  PRO A 233     -24.579  28.427  -6.471  1.00  0.00           C
ATOM   1247  CD  PRO A 233     -24.620  27.621  -7.791  1.00  0.00           C
ATOM   1248  HA  PRO A 233     -25.364  30.317  -9.072  1.00  0.00           H
ATOM   1249  HB1 PRO A 233     -26.254  29.713  -6.891  1.00  0.00           H
ATOM   1250  HB2 PRO A 233     -24.845  30.613  -6.233  1.00  0.00           H
ATOM   1251  HG1 PRO A 233     -23.486  28.527  -6.295  1.00  0.00           H
ATOM   1252  HG2 PRO A 233     -25.076  27.911  -5.622  1.00  0.00           H
ATOM   1253  HD1 PRO A 233     -23.931  26.758  -7.915  1.00  0.00           H
ATOM   1254  HD2 PRO A 233     -25.598  27.171  -8.066  1.00  0.00           H
ATOM   1255  N   ILE A 234     -22.189  30.608  -8.319  1.00  0.00           N
ATOM   1256  CA  ILE A 234     -20.976  31.459  -8.517  1.00  0.00           C
ATOM   1257  C   ILE A 234     -20.836  31.667 -10.043  1.00  0.00           C
ATOM   1258  O   ILE A 234     -20.576  32.768 -10.586  1.00  0.00           O
ATOM   1259  CB  ILE A 234     -19.679  30.733  -8.004  1.00  0.00           C
ATOM   1260  CG1 ILE A 234     -19.754  30.362  -6.491  1.00  0.00           C
ATOM   1261  CG2 ILE A 234     -18.541  31.803  -8.112  1.00  0.00           C
ATOM   1262  CD  ILE A 234     -20.352  28.948  -6.208  1.00  0.00           C
ATOM   1263  HN  ILE A 234     -22.033  29.638  -8.155  1.00  0.00           H
ATOM   1264  HA  ILE A 234     -21.146  32.439  -8.097  1.00  0.00           H
ATOM   1265  HB  ILE A 234     -19.337  29.887  -8.638  1.00  0.00           H
ATOM   1266 1HG1 ILE A 234     -20.385  31.119  -5.977  1.00  0.00           H
ATOM   1267 2HG1 ILE A 234     -18.713  30.463  -6.117  1.00  0.00           H
ATOM   1268 1HG2 ILE A 234     -18.324  31.981  -9.186  1.00  0.00           H
ATOM   1269 2HG2 ILE A 234     -17.643  31.473  -7.547  1.00  0.00           H
ATOM   1270 3HG2 ILE A 234     -18.933  32.697  -7.581  1.00  0.00           H
ATOM   1271  HD1 ILE A 234     -20.301  28.655  -5.137  1.00  0.00           H
ATOM   1272  HD2 ILE A 234     -19.813  28.271  -6.904  1.00  0.00           H
ATOM   1273  HD3 ILE A 234     -21.407  28.828  -6.539  1.00  0.00           H
ATOM   1274  N   ILE A 235     -20.989  30.572 -10.894  1.00  0.00           N
ATOM   1275  CA  ILE A 235     -20.812  30.785 -12.375  1.00  0.00           C
ATOM   1276  C   ILE A 235     -21.696  31.904 -13.018  1.00  0.00           C
ATOM   1277  O   ILE A 235     -21.225  32.724 -13.786  1.00  0.00           O
ATOM   1278  CB  ILE A 235     -20.821  29.466 -13.161  1.00  0.00           C
ATOM   1279  CG1 ILE A 235     -19.610  28.549 -12.845  1.00  0.00           C
ATOM   1280  CG2 ILE A 235     -20.929  29.584 -14.669  1.00  0.00           C
ATOM   1281  CD  ILE A 235     -18.269  29.213 -12.781  1.00  0.00           C
ATOM   1282  HN  ILE A 235     -21.292  29.661 -10.624  1.00  0.00           H
ATOM   1283  HA  ILE A 235     -19.811  31.175 -12.486  1.00  0.00           H
ATOM   1284  HB  ILE A 235     -21.713  28.905 -12.807  1.00  0.00           H
ATOM   1285 1HG1 ILE A 235     -19.597  27.751 -13.618  1.00  0.00           H
ATOM   1286 2HG1 ILE A 235     -19.853  28.010 -11.904  1.00  0.00           H
ATOM   1287 1HG2 ILE A 235     -20.094  30.164 -15.116  1.00  0.00           H
ATOM   1288 2HG2 ILE A 235     -21.830  30.108 -15.054  1.00  0.00           H
ATOM   1289 3HG2 ILE A 235     -20.911  28.581 -15.145  1.00  0.00           H
ATOM   1290  HD1 ILE A 235     -17.931  29.590 -13.770  1.00  0.00           H
ATOM   1291  HD2 ILE A 235     -17.457  28.506 -12.507  1.00  0.00           H
ATOM   1292  HD3 ILE A 235     -18.316  30.025 -12.023  1.00  0.00           H
ATOM   1293  N   TYR A 236     -22.966  32.035 -12.682  1.00  0.00           N
ATOM   1294  CA  TYR A 236     -23.773  33.149 -13.180  1.00  0.00           C
ATOM   1295  C   TYR A 236     -23.287  34.517 -12.712  1.00  0.00           C
ATOM   1296  O   TYR A 236     -23.112  35.442 -13.448  1.00  0.00           O
ATOM   1297  CB  TYR A 236     -25.300  33.170 -12.791  1.00  0.00           C
ATOM   1298  CG  TYR A 236     -26.086  32.031 -13.542  1.00  0.00           C
ATOM   1299  CD1 TYR A 236     -26.254  32.135 -14.883  1.00  0.00           C
ATOM   1300  CD2 TYR A 236     -26.465  30.870 -12.880  1.00  0.00           C
ATOM   1301  CE1 TYR A 236     -26.789  31.041 -15.597  1.00  0.00           C
ATOM   1302  CE2 TYR A 236     -26.946  29.810 -13.495  1.00  0.00           C
ATOM   1303  CZ  TYR A 236     -27.166  29.848 -14.938  1.00  0.00           C
ATOM   1304  OH  TYR A 236     -27.539  28.748 -15.711  1.00  0.00           O
ATOM   1305  HN  TYR A 236     -23.365  31.291 -12.152  1.00  0.00           H
ATOM   1306  HA  TYR A 236     -23.729  33.065 -14.256  1.00  0.00           H
ATOM   1307  HB1 TYR A 236     -25.811  34.144 -12.951  1.00  0.00           H
ATOM   1308  HB2 TYR A 236     -25.517  32.855 -11.749  1.00  0.00           H
ATOM   1309  HD1 TYR A 236     -26.072  33.109 -15.312  1.00  0.00           H
ATOM   1310  HD2 TYR A 236     -26.328  30.874 -11.809  1.00  0.00           H
ATOM   1311  HE1 TYR A 236     -26.992  31.237 -16.640  1.00  0.00           H
ATOM   1312  HE2 TYR A 236     -27.424  28.958 -13.035  1.00  0.00           H
ATOM   1313  HH  TYR A 236     -27.769  29.134 -16.558  1.00  0.00           H
ATOM   1314  N   TYR A 237     -22.927  34.595 -11.441  1.00  0.00           N
ATOM   1315  CA  TYR A 237     -22.302  35.699 -10.808  1.00  0.00           C
ATOM   1316  C   TYR A 237     -21.053  36.234 -11.387  1.00  0.00           C
ATOM   1317  O   TYR A 237     -21.020  37.402 -11.673  1.00  0.00           O
ATOM   1318  CB  TYR A 237     -22.114  35.287  -9.260  1.00  0.00           C
ATOM   1319  CG  TYR A 237     -21.656  36.371  -8.416  1.00  0.00           C
ATOM   1320  CD1 TYR A 237     -22.498  37.369  -8.033  1.00  0.00           C
ATOM   1321  CD2 TYR A 237     -20.403  36.251  -7.794  1.00  0.00           C
ATOM   1322  CE1 TYR A 237     -22.011  38.501  -7.419  1.00  0.00           C
ATOM   1323  CE2 TYR A 237     -19.965  37.274  -6.963  1.00  0.00           C
ATOM   1324  CZ  TYR A 237     -20.776  38.396  -6.821  1.00  0.00           C
ATOM   1325  OH  TYR A 237     -20.307  39.448  -6.006  1.00  0.00           O
ATOM   1326  HN  TYR A 237     -23.091  33.875 -10.771  1.00  0.00           H
ATOM   1327  HA  TYR A 237     -23.033  36.475 -10.976  1.00  0.00           H
ATOM   1328  HB1 TYR A 237     -21.450  34.406  -9.127  1.00  0.00           H
ATOM   1329  HB2 TYR A 237     -23.097  34.939  -8.878  1.00  0.00           H
ATOM   1330  HD1 TYR A 237     -23.476  37.415  -8.487  1.00  0.00           H
ATOM   1331  HD2 TYR A 237     -19.807  35.382  -8.030  1.00  0.00           H
ATOM   1332  HE1 TYR A 237     -22.591  39.406  -7.315  1.00  0.00           H
ATOM   1333  HE2 TYR A 237     -18.964  37.144  -6.580  1.00  0.00           H
ATOM   1334  HH  TYR A 237     -21.027  40.079  -6.083  1.00  0.00           H
ATOM   1335  N   SER A 238     -20.047  35.363 -11.586  1.00  0.00           N
ATOM   1336  CA  SER A 238     -18.722  35.610 -12.094  1.00  0.00           C
ATOM   1337  C   SER A 238     -18.820  36.150 -13.532  1.00  0.00           C
ATOM   1338  O   SER A 238     -18.095  37.016 -13.972  1.00  0.00           O
ATOM   1339  CB  SER A 238     -17.984  34.193 -12.041  1.00  0.00           C
ATOM   1340  OG  SER A 238     -16.595  34.365 -11.967  1.00  0.00           O
ATOM   1341  HN  SER A 238     -20.284  34.431 -11.323  1.00  0.00           H
ATOM   1342  HA  SER A 238     -18.247  36.355 -11.475  1.00  0.00           H
ATOM   1343  HB1 SER A 238     -18.424  33.626 -12.890  1.00  0.00           H
ATOM   1344  HB2 SER A 238     -18.225  33.686 -11.082  1.00  0.00           H
ATOM   1345  HG1 SER A 238     -16.243  34.625 -12.821  1.00  0.00           H
ATOM   1346  N   VAL A 239     -19.772  35.565 -14.354  1.00  0.00           N
ATOM   1347  CA  VAL A 239     -20.029  35.948 -15.751  1.00  0.00           C
ATOM   1348  C   VAL A 239     -20.637  37.382 -15.779  1.00  0.00           C
ATOM   1349  O   VAL A 239     -20.246  38.249 -16.587  1.00  0.00           O
ATOM   1350  CB  VAL A 239     -20.884  34.938 -16.509  1.00  0.00           C
ATOM   1351  CG1 VAL A 239     -21.470  35.297 -17.821  1.00  0.00           C
ATOM   1352  CG2 VAL A 239     -19.926  33.739 -16.664  1.00  0.00           C
ATOM   1353  HN  VAL A 239     -20.205  34.713 -14.070  1.00  0.00           H
ATOM   1354  HA  VAL A 239     -19.162  36.080 -16.381  1.00  0.00           H
ATOM   1355  HB  VAL A 239     -21.718  34.684 -15.819  1.00  0.00           H
ATOM   1356 1HG1 VAL A 239     -22.223  36.115 -17.799  1.00  0.00           H
ATOM   1357 2HG1 VAL A 239     -21.857  34.378 -18.312  1.00  0.00           H
ATOM   1358 3HG1 VAL A 239     -20.683  35.732 -18.474  1.00  0.00           H
ATOM   1359 1HG2 VAL A 239     -19.333  33.574 -15.740  1.00  0.00           H
ATOM   1360 2HG2 VAL A 239     -19.177  33.944 -17.457  1.00  0.00           H
ATOM   1361 3HG2 VAL A 239     -20.382  32.827 -17.104  1.00  0.00           H
ATOM   1362  N   CYS A 240     -21.578  37.697 -14.885  1.00  0.00           N
ATOM   1363  CA  CYS A 240     -22.088  38.989 -14.697  1.00  0.00           C
ATOM   1364  C   CYS A 240     -21.116  39.966 -14.178  1.00  0.00           C
ATOM   1365  O   CYS A 240     -21.216  41.128 -14.576  1.00  0.00           O
ATOM   1366  CB  CYS A 240     -23.295  38.937 -13.647  1.00  0.00           C
ATOM   1367  SG  CYS A 240     -24.098  40.620 -13.339  1.00  0.00           S
ATOM   1368  HN  CYS A 240     -21.852  36.986 -14.242  1.00  0.00           H
ATOM   1369  HA  CYS A 240     -22.521  39.400 -15.597  1.00  0.00           H
ATOM   1370  HB1 CYS A 240     -23.036  38.407 -12.705  1.00  0.00           H
ATOM   1371  HB2 CYS A 240     -24.008  38.210 -14.091  1.00  0.00           H
ATOM   1372  HG1 CYS A 240     -23.021  41.136 -12.765  1.00  0.00           H
ATOM   1373  N   TYR A 241     -20.184  39.557 -13.336  1.00  0.00           N
ATOM   1374  CA  TYR A 241     -19.087  40.329 -12.760  1.00  0.00           C
ATOM   1375  C   TYR A 241     -18.023  40.821 -13.821  1.00  0.00           C
ATOM   1376  O   TYR A 241     -17.387  41.869 -13.757  1.00  0.00           O
ATOM   1377  CB  TYR A 241     -18.396  39.464 -11.647  1.00  0.00           C
ATOM   1378  CG  TYR A 241     -17.562  40.216 -10.622  1.00  0.00           C
ATOM   1379  CD1 TYR A 241     -17.794  41.655 -10.396  1.00  0.00           C
ATOM   1380  CD2 TYR A 241     -16.607  39.557  -9.882  1.00  0.00           C
ATOM   1381  CE1 TYR A 241     -16.996  42.267  -9.491  1.00  0.00           C
ATOM   1382  CE2 TYR A 241     -15.862  40.242  -8.895  1.00  0.00           C
ATOM   1383  CZ  TYR A 241     -16.069  41.644  -8.709  1.00  0.00           C
ATOM   1384  OH  TYR A 241     -15.260  42.228  -7.677  1.00  0.00           O
ATOM   1385  HN  TYR A 241     -20.274  38.670 -12.889  1.00  0.00           H
ATOM   1386  HA  TYR A 241     -19.544  41.226 -12.369  1.00  0.00           H
ATOM   1387  HB1 TYR A 241     -17.832  38.641 -12.135  1.00  0.00           H
ATOM   1388  HB2 TYR A 241     -19.179  38.941 -11.056  1.00  0.00           H
ATOM   1389  HD1 TYR A 241     -18.541  42.244 -10.908  1.00  0.00           H
ATOM   1390  HD2 TYR A 241     -16.350  38.509  -9.875  1.00  0.00           H
ATOM   1391  HE1 TYR A 241     -17.196  43.300  -9.247  1.00  0.00           H
ATOM   1392  HE2 TYR A 241     -15.308  39.569  -8.258  1.00  0.00           H
ATOM   1393  HH  TYR A 241     -15.124  43.132  -7.972  1.00  0.00           H
ATOM   1394  N   SER A 242     -17.849  39.966 -14.878  1.00  0.00           N
ATOM   1395  CA  SER A 242     -17.018  40.342 -16.092  1.00  0.00           C
ATOM   1396  C   SER A 242     -17.578  41.542 -16.811  1.00  0.00           C
ATOM   1397  O   SER A 242     -16.954  42.568 -16.915  1.00  0.00           O
ATOM   1398  CB  SER A 242     -16.834  39.143 -17.093  1.00  0.00           C
ATOM   1399  OG  SER A 242     -15.726  39.424 -17.999  1.00  0.00           O
ATOM   1400  HN  SER A 242     -18.381  39.127 -14.960  1.00  0.00           H
ATOM   1401  HA  SER A 242     -16.029  40.611 -15.752  1.00  0.00           H
ATOM   1402  HB1 SER A 242     -17.765  38.822 -17.608  1.00  0.00           H
ATOM   1403  HB2 SER A 242     -16.567  38.235 -16.513  1.00  0.00           H
ATOM   1404  HG1 SER A 242     -14.964  39.215 -17.452  1.00  0.00           H
ATOM   1405  N   ILE A 243     -18.897  41.529 -17.156  1.00  0.00           N
ATOM   1406  CA  ILE A 243     -19.673  42.694 -17.682  1.00  0.00           C
ATOM   1407  C   ILE A 243     -19.610  43.847 -16.677  1.00  0.00           C
ATOM   1408  O   ILE A 243     -19.355  44.988 -17.070  1.00  0.00           O
ATOM   1409  CB  ILE A 243     -21.151  42.231 -17.910  1.00  0.00           C
ATOM   1410  CG1 ILE A 243     -21.286  40.994 -18.868  1.00  0.00           C
ATOM   1411  CG2 ILE A 243     -22.122  43.408 -18.239  1.00  0.00           C
ATOM   1412  CD  ILE A 243     -22.702  40.749 -19.307  1.00  0.00           C
ATOM   1413  HN  ILE A 243     -19.524  40.771 -16.989  1.00  0.00           H
ATOM   1414  HA  ILE A 243     -19.227  43.101 -18.578  1.00  0.00           H
ATOM   1415  HB  ILE A 243     -21.520  41.802 -16.954  1.00  0.00           H
ATOM   1416 1HG1 ILE A 243     -20.860  40.127 -18.319  1.00  0.00           H
ATOM   1417 2HG1 ILE A 243     -20.677  41.214 -19.770  1.00  0.00           H
ATOM   1418 1HG2 ILE A 243     -21.638  43.949 -19.080  1.00  0.00           H
ATOM   1419 2HG2 ILE A 243     -22.166  43.999 -17.300  1.00  0.00           H
ATOM   1420 3HG2 ILE A 243     -23.179  43.125 -18.438  1.00  0.00           H
ATOM   1421  HD1 ILE A 243     -23.450  40.733 -18.485  1.00  0.00           H
ATOM   1422  HD2 ILE A 243     -22.889  39.921 -20.024  1.00  0.00           H
ATOM   1423  HD3 ILE A 243     -23.079  41.600 -19.914  1.00  0.00           H
ATOM   1424  N   VAL A 244     -19.842  43.657 -15.392  1.00  0.00           N
ATOM   1425  CA  VAL A 244     -19.812  44.759 -14.394  1.00  0.00           C
ATOM   1426  C   VAL A 244     -18.498  45.435 -14.441  1.00  0.00           C
ATOM   1427  O   VAL A 244     -18.361  46.636 -14.504  1.00  0.00           O
ATOM   1428  CB  VAL A 244     -20.283  44.409 -12.948  1.00  0.00           C
ATOM   1429  CG1 VAL A 244     -19.974  45.536 -11.853  1.00  0.00           C
ATOM   1430  CG2 VAL A 244     -21.860  44.081 -13.044  1.00  0.00           C
ATOM   1431  HN  VAL A 244     -20.295  42.794 -15.186  1.00  0.00           H
ATOM   1432  HA  VAL A 244     -20.573  45.409 -14.799  1.00  0.00           H
ATOM   1433  HB  VAL A 244     -19.823  43.469 -12.575  1.00  0.00           H
ATOM   1434 1HG1 VAL A 244     -20.213  46.561 -12.209  1.00  0.00           H
ATOM   1435 2HG1 VAL A 244     -18.884  45.508 -11.644  1.00  0.00           H
ATOM   1436 3HG1 VAL A 244     -20.618  45.282 -10.984  1.00  0.00           H
ATOM   1437 1HG2 VAL A 244     -22.430  44.231 -12.103  1.00  0.00           H
ATOM   1438 2HG2 VAL A 244     -22.027  43.080 -13.497  1.00  0.00           H
ATOM   1439 3HG2 VAL A 244     -22.361  44.836 -13.687  1.00  0.00           H
ATOM   1440  N   SER A 245     -17.375  44.673 -14.395  1.00  0.00           N
ATOM   1441  CA  SER A 245     -16.046  45.221 -14.547  1.00  0.00           C
ATOM   1442  C   SER A 245     -15.838  46.036 -15.791  1.00  0.00           C
ATOM   1443  O   SER A 245     -15.135  47.095 -15.721  1.00  0.00           O
ATOM   1444  CB  SER A 245     -14.924  44.154 -14.526  1.00  0.00           C
ATOM   1445  OG  SER A 245     -14.939  43.403 -13.338  1.00  0.00           O
ATOM   1446  HN  SER A 245     -17.393  43.679 -14.340  1.00  0.00           H
ATOM   1447  HA  SER A 245     -15.934  45.920 -13.731  1.00  0.00           H
ATOM   1448  HB1 SER A 245     -13.880  44.529 -14.459  1.00  0.00           H
ATOM   1449  HB2 SER A 245     -15.101  43.576 -15.458  1.00  0.00           H
ATOM   1450  HG1 SER A 245     -15.618  42.746 -13.506  1.00  0.00           H
ATOM   1451  N   LEU A 246     -16.345  45.537 -16.962  1.00  0.00           N
ATOM   1452  CA  LEU A 246     -16.399  46.211 -18.190  1.00  0.00           C
ATOM   1453  C   LEU A 246     -17.149  47.505 -18.222  1.00  0.00           C
ATOM   1454  O   LEU A 246     -16.805  48.572 -18.747  1.00  0.00           O
ATOM   1455  CB  LEU A 246     -16.898  45.295 -19.350  1.00  0.00           C
ATOM   1456  CG  LEU A 246     -16.896  45.678 -20.858  1.00  0.00           C
ATOM   1457  CD1 LEU A 246     -15.492  46.207 -21.365  1.00  0.00           C
ATOM   1458  CD2 LEU A 246     -17.220  44.477 -21.738  1.00  0.00           C
ATOM   1459  HN  LEU A 246     -16.810  44.662 -16.860  1.00  0.00           H
ATOM   1460  HA  LEU A 246     -15.373  46.480 -18.398  1.00  0.00           H
ATOM   1461  HB1 LEU A 246     -17.946  44.989 -19.140  1.00  0.00           H
ATOM   1462  HB2 LEU A 246     -16.248  44.397 -19.282  1.00  0.00           H
ATOM   1463  HG  LEU A 246     -17.698  46.427 -21.039  1.00  0.00           H
ATOM   1464 1HD1 LEU A 246     -15.841  46.599 -22.344  1.00  0.00           H
ATOM   1465 2HD1 LEU A 246     -14.762  45.393 -21.565  1.00  0.00           H
ATOM   1466 3HD1 LEU A 246     -15.090  47.016 -20.718  1.00  0.00           H
ATOM   1467 1HD2 LEU A 246     -18.300  44.351 -21.510  1.00  0.00           H
ATOM   1468 2HD2 LEU A 246     -16.699  43.535 -21.465  1.00  0.00           H
ATOM   1469 3HD2 LEU A 246     -17.123  44.574 -22.841  1.00  0.00           H
ATOM   1470  N   MET A 247     -18.351  47.442 -17.636  1.00  0.00           N
ATOM   1471  CA  MET A 247     -19.241  48.662 -17.608  1.00  0.00           C
ATOM   1472  C   MET A 247     -18.703  49.740 -16.750  1.00  0.00           C
ATOM   1473  O   MET A 247     -18.640  50.888 -17.168  1.00  0.00           O
ATOM   1474  CB  MET A 247     -20.729  48.254 -17.191  1.00  0.00           C
ATOM   1475  CG  MET A 247     -21.390  47.512 -18.395  1.00  0.00           C
ATOM   1476  SD  MET A 247     -21.770  48.347 -20.029  1.00  0.00           S
ATOM   1477  CE  MET A 247     -22.869  49.646 -19.383  1.00  0.00           C
ATOM   1478  HN  MET A 247     -18.622  46.574 -17.229  1.00  0.00           H
ATOM   1479  HA  MET A 247     -19.109  48.998 -18.625  1.00  0.00           H
ATOM   1480  HB1 MET A 247     -21.420  49.083 -16.927  1.00  0.00           H
ATOM   1481  HB2 MET A 247     -20.600  47.648 -16.269  1.00  0.00           H
ATOM   1482  HG1 MET A 247     -22.340  47.056 -18.045  1.00  0.00           H
ATOM   1483  HG2 MET A 247     -20.723  46.652 -18.618  1.00  0.00           H
ATOM   1484  HE1 MET A 247     -23.478  49.325 -18.511  1.00  0.00           H
ATOM   1485  HE2 MET A 247     -23.659  50.039 -20.058  1.00  0.00           H
ATOM   1486  HE3 MET A 247     -22.288  50.574 -19.195  1.00  0.00           H
ATOM   1487  N   TYR A 248     -18.182  49.321 -15.554  1.00  0.00           N
ATOM   1488  CA  TYR A 248     -17.356  50.246 -14.769  1.00  0.00           C
ATOM   1489  C   TYR A 248     -16.155  50.891 -15.520  1.00  0.00           C
ATOM   1490  O   TYR A 248     -15.887  52.089 -15.348  1.00  0.00           O
ATOM   1491  CB  TYR A 248     -16.908  49.479 -13.439  1.00  0.00           C
ATOM   1492  CG  TYR A 248     -16.764  50.393 -12.311  1.00  0.00           C
ATOM   1493  CD1 TYR A 248     -17.716  50.457 -11.230  1.00  0.00           C
ATOM   1494  CD2 TYR A 248     -15.603  51.153 -12.194  1.00  0.00           C
ATOM   1495  CE1 TYR A 248     -17.423  51.218 -10.121  1.00  0.00           C
ATOM   1496  CE2 TYR A 248     -15.435  52.084 -11.132  1.00  0.00           C
ATOM   1497  CZ  TYR A 248     -16.340  52.079 -10.133  1.00  0.00           C
ATOM   1498  OH  TYR A 248     -16.168  52.813  -8.980  1.00  0.00           O
ATOM   1499  HN  TYR A 248     -18.231  48.367 -15.268  1.00  0.00           H
ATOM   1500  HA  TYR A 248     -18.025  51.034 -14.451  1.00  0.00           H
ATOM   1501  HB1 TYR A 248     -15.895  49.089 -13.677  1.00  0.00           H
ATOM   1502  HB2 TYR A 248     -17.580  48.633 -13.183  1.00  0.00           H
ATOM   1503  HD1 TYR A 248     -18.599  49.855 -11.383  1.00  0.00           H
ATOM   1504  HD2 TYR A 248     -14.865  51.094 -12.980  1.00  0.00           H
ATOM   1505  HE1 TYR A 248     -18.176  51.281  -9.351  1.00  0.00           H
ATOM   1506  HE2 TYR A 248     -14.507  52.616 -10.982  1.00  0.00           H
ATOM   1507  HH  TYR A 248     -16.067  53.736  -9.226  1.00  0.00           H
ATOM   1508  N   PHE A 249     -15.414  50.099 -16.333  1.00  0.00           N
ATOM   1509  CA  PHE A 249     -14.252  50.592 -17.119  1.00  0.00           C
ATOM   1510  C   PHE A 249     -14.790  51.687 -18.072  1.00  0.00           C
ATOM   1511  O   PHE A 249     -14.241  52.757 -18.219  1.00  0.00           O
ATOM   1512  CB  PHE A 249     -13.532  49.405 -17.779  1.00  0.00           C
ATOM   1513  CG  PHE A 249     -12.306  49.928 -18.504  1.00  0.00           C
ATOM   1514  CD1 PHE A 249     -12.135  49.812 -19.890  1.00  0.00           C
ATOM   1515  CD2 PHE A 249     -11.239  50.489 -17.714  1.00  0.00           C
ATOM   1516  CE1 PHE A 249     -10.946  50.227 -20.481  1.00  0.00           C
ATOM   1517  CE2 PHE A 249     -10.150  51.017 -18.371  1.00  0.00           C
ATOM   1518  CZ  PHE A 249      -9.957  50.899 -19.787  1.00  0.00           C
ATOM   1519  HN  PHE A 249     -15.600  49.122 -16.401  1.00  0.00           H
ATOM   1520  HA  PHE A 249     -13.594  51.135 -16.456  1.00  0.00           H
ATOM   1521  HB1 PHE A 249     -14.135  48.824 -18.508  1.00  0.00           H
ATOM   1522  HB2 PHE A 249     -13.235  48.716 -16.959  1.00  0.00           H
ATOM   1523  HD1 PHE A 249     -12.759  49.212 -20.536  1.00  0.00           H
ATOM   1524  HD2 PHE A 249     -11.393  50.528 -16.646  1.00  0.00           H
ATOM   1525  HE1 PHE A 249     -10.662  49.975 -21.491  1.00  0.00           H
ATOM   1526  HE2 PHE A 249      -9.398  51.540 -17.798  1.00  0.00           H
ATOM   1527  HZ  PHE A 249      -9.043  51.238 -20.254  1.00  0.00           H
ATOM   1528  N   ILE A 250     -15.944  51.419 -18.790  1.00  0.00           N
ATOM   1529  CA  ILE A 250     -16.544  52.422 -19.682  1.00  0.00           C
ATOM   1530  C   ILE A 250     -17.035  53.705 -19.123  1.00  0.00           C
ATOM   1531  O   ILE A 250     -16.596  54.828 -19.498  1.00  0.00           O
ATOM   1532  CB  ILE A 250     -17.587  51.721 -20.603  1.00  0.00           C
ATOM   1533  CG1 ILE A 250     -16.985  50.661 -21.566  1.00  0.00           C
ATOM   1534  CG2 ILE A 250     -18.401  52.753 -21.413  1.00  0.00           C
ATOM   1535  CD  ILE A 250     -17.925  49.504 -21.804  1.00  0.00           C
ATOM   1536  HN  ILE A 250     -16.375  50.521 -18.740  1.00  0.00           H
ATOM   1537  HA  ILE A 250     -15.765  52.732 -20.362  1.00  0.00           H
ATOM   1538  HB  ILE A 250     -18.277  51.203 -19.902  1.00  0.00           H
ATOM   1539 1HG1 ILE A 250     -16.126  50.187 -21.044  1.00  0.00           H
ATOM   1540 2HG1 ILE A 250     -16.696  51.087 -22.552  1.00  0.00           H
ATOM   1541 1HG2 ILE A 250     -17.721  53.248 -22.140  1.00  0.00           H
ATOM   1542 2HG2 ILE A 250     -19.060  53.435 -20.835  1.00  0.00           H
ATOM   1543 3HG2 ILE A 250     -19.097  52.196 -22.077  1.00  0.00           H
ATOM   1544  HD1 ILE A 250     -18.651  49.898 -22.547  1.00  0.00           H
ATOM   1545  HD2 ILE A 250     -18.290  49.017 -20.874  1.00  0.00           H
ATOM   1546  HD3 ILE A 250     -17.424  48.762 -22.461  1.00  0.00           H
ATOM   1547  N   GLY A 251     -17.823  53.554 -18.068  1.00  0.00           N
ATOM   1548  CA  GLY A 251     -18.050  54.507 -16.970  1.00  0.00           C
ATOM   1549  C   GLY A 251     -16.830  55.323 -16.586  1.00  0.00           C
ATOM   1550  O   GLY A 251     -16.856  56.565 -16.574  1.00  0.00           O
ATOM   1551  HN  GLY A 251     -18.235  52.666 -17.873  1.00  0.00           H
ATOM   1552  HA1 GLY A 251     -18.457  53.965 -16.128  1.00  0.00           H
ATOM   1553  HA2 GLY A 251     -18.835  55.173 -17.295  1.00  0.00           H
ATOM   1554  N   PHE A 252     -15.706  54.718 -16.207  1.00  0.00           N
ATOM   1555  CA  PHE A 252     -14.421  55.280 -15.796  1.00  0.00           C
ATOM   1556  C   PHE A 252     -13.853  56.062 -16.885  1.00  0.00           C
ATOM   1557  O   PHE A 252     -13.442  57.195 -16.639  1.00  0.00           O
ATOM   1558  CB  PHE A 252     -13.477  54.164 -15.351  1.00  0.00           C
ATOM   1559  CG  PHE A 252     -12.096  54.620 -15.013  1.00  0.00           C
ATOM   1560  CD1 PHE A 252     -10.969  54.281 -15.832  1.00  0.00           C
ATOM   1561  CD2 PHE A 252     -11.883  55.270 -13.823  1.00  0.00           C
ATOM   1562  CE1 PHE A 252      -9.676  54.543 -15.429  1.00  0.00           C
ATOM   1563  CE2 PHE A 252     -10.543  55.544 -13.418  1.00  0.00           C
ATOM   1564  CZ  PHE A 252      -9.478  55.190 -14.199  1.00  0.00           C
ATOM   1565  HN  PHE A 252     -15.719  53.725 -16.123  1.00  0.00           H
ATOM   1566  HA  PHE A 252     -14.653  55.967 -14.996  1.00  0.00           H
ATOM   1567  HB1 PHE A 252     -13.380  53.355 -16.107  1.00  0.00           H
ATOM   1568  HB2 PHE A 252     -13.877  53.664 -14.444  1.00  0.00           H
ATOM   1569  HD1 PHE A 252     -11.018  53.680 -16.729  1.00  0.00           H
ATOM   1570  HD2 PHE A 252     -12.775  55.562 -13.286  1.00  0.00           H
ATOM   1571  HE1 PHE A 252      -8.792  54.293 -15.998  1.00  0.00           H
ATOM   1572  HE2 PHE A 252     -10.404  56.055 -12.476  1.00  0.00           H
ATOM   1573  HZ  PHE A 252      -8.484  55.380 -13.823  1.00  0.00           H
ATOM   1574  N   LEU A 253     -13.837  55.610 -18.143  1.00  0.00           N
ATOM   1575  CA  LEU A 253     -13.391  56.439 -19.301  1.00  0.00           C
ATOM   1576  C   LEU A 253     -14.256  57.688 -19.511  1.00  0.00           C
ATOM   1577  O   LEU A 253     -13.880  58.785 -19.890  1.00  0.00           O
ATOM   1578  CB  LEU A 253     -13.392  55.517 -20.537  1.00  0.00           C
ATOM   1579  CG  LEU A 253     -12.366  54.324 -20.514  1.00  0.00           C
ATOM   1580  CD1 LEU A 253     -12.839  53.193 -21.550  1.00  0.00           C
ATOM   1581  CD2 LEU A 253     -10.973  54.782 -20.879  1.00  0.00           C
ATOM   1582  HN  LEU A 253     -14.143  54.710 -18.445  1.00  0.00           H
ATOM   1583  HA  LEU A 253     -12.356  56.654 -19.083  1.00  0.00           H
ATOM   1584  HB1 LEU A 253     -13.225  55.989 -21.530  1.00  0.00           H
ATOM   1585  HB2 LEU A 253     -14.341  54.942 -20.499  1.00  0.00           H
ATOM   1586  HG  LEU A 253     -12.384  54.011 -19.449  1.00  0.00           H
ATOM   1587 1HD1 LEU A 253     -13.103  53.500 -22.585  1.00  0.00           H
ATOM   1588 2HD1 LEU A 253     -13.740  52.699 -21.127  1.00  0.00           H
ATOM   1589 3HD1 LEU A 253     -11.989  52.478 -21.535  1.00  0.00           H
ATOM   1590 1HD2 LEU A 253     -10.645  55.565 -20.161  1.00  0.00           H
ATOM   1591 2HD2 LEU A 253     -10.963  55.223 -21.898  1.00  0.00           H
ATOM   1592 3HD2 LEU A 253     -10.132  54.061 -20.781  1.00  0.00           H
ATOM   1593  N   LEU A 254     -15.545  57.493 -19.341  1.00  0.00           N
ATOM   1594  CA  LEU A 254     -16.610  58.555 -19.474  1.00  0.00           C
ATOM   1595  C   LEU A 254     -16.490  59.721 -18.488  1.00  0.00           C
ATOM   1596  O   LEU A 254     -16.500  60.876 -18.830  1.00  0.00           O
ATOM   1597  CB  LEU A 254     -17.965  57.887 -19.421  1.00  0.00           C
ATOM   1598  CG  LEU A 254     -19.188  58.806 -19.438  1.00  0.00           C
ATOM   1599  CD1 LEU A 254     -19.315  59.599 -20.667  1.00  0.00           C
ATOM   1600  CD2 LEU A 254     -20.339  57.805 -19.333  1.00  0.00           C
ATOM   1601  HN  LEU A 254     -15.907  56.581 -19.165  1.00  0.00           H
ATOM   1602  HA  LEU A 254     -16.439  58.937 -20.470  1.00  0.00           H
ATOM   1603  HB1 LEU A 254     -18.103  57.383 -18.441  1.00  0.00           H
ATOM   1604  HB2 LEU A 254     -17.987  57.127 -20.231  1.00  0.00           H
ATOM   1605  HG  LEU A 254     -19.149  59.466 -18.544  1.00  0.00           H
ATOM   1606 1HD1 LEU A 254     -20.396  59.773 -20.856  1.00  0.00           H
ATOM   1607 2HD1 LEU A 254     -18.803  60.574 -20.525  1.00  0.00           H
ATOM   1608 3HD1 LEU A 254     -18.874  59.083 -21.548  1.00  0.00           H
ATOM   1609 1HD2 LEU A 254     -20.232  56.987 -18.589  1.00  0.00           H
ATOM   1610 2HD2 LEU A 254     -20.385  57.382 -20.360  1.00  0.00           H
ATOM   1611 3HD2 LEU A 254     -21.244  58.432 -19.180  1.00  0.00           H
ATOM   1612  N   GLY A 255     -16.166  59.356 -17.221  1.00  0.00           N
ATOM   1613  CA  GLY A 255     -15.598  60.122 -16.225  1.00  0.00           C
ATOM   1614  C   GLY A 255     -16.511  60.818 -15.182  1.00  0.00           C
ATOM   1615  O   GLY A 255     -17.791  60.727 -15.286  1.00  0.00           O
ATOM   1616  HN  GLY A 255     -16.140  58.368 -17.088  1.00  0.00           H
ATOM   1617  HA1 GLY A 255     -14.933  60.840 -16.683  1.00  0.00           H
ATOM   1618  HA2 GLY A 255     -15.049  59.338 -15.726  1.00  0.00           H
ATOM   1619  N   ASP A 256     -15.892  61.553 -14.212  1.00  0.00           N
ATOM   1620  CA  ASP A 256     -16.394  62.370 -13.113  1.00  0.00           C
ATOM   1621  C   ASP A 256     -17.314  63.489 -13.580  1.00  0.00           C
ATOM   1622  O   ASP A 256     -18.219  63.895 -12.820  1.00  0.00           O
ATOM   1623  CB  ASP A 256     -15.212  62.791 -12.246  1.00  0.00           C
ATOM   1624  CG  ASP A 256     -14.223  63.893 -12.563  1.00  0.00           C
ATOM   1625  OD1 ASP A 256     -14.437  64.639 -13.559  1.00  0.00           O
ATOM   1626  OD2 ASP A 256     -13.396  64.159 -11.716  1.00  0.00           O
ATOM   1627  HN  ASP A 256     -14.902  61.442 -14.159  1.00  0.00           H
ATOM   1628  HA  ASP A 256     -17.051  61.783 -12.488  1.00  0.00           H
ATOM   1629  HB1 ASP A 256     -14.561  61.891 -12.233  1.00  0.00           H
ATOM   1630  HB2 ASP A 256     -15.531  62.984 -11.199  1.00  0.00           H
ATOM   1631  N   SER A 257     -17.096  64.045 -14.778  1.00  0.00           N
ATOM   1632  CA  SER A 257     -17.928  65.118 -15.291  1.00  0.00           C
ATOM   1633  C   SER A 257     -19.353  64.729 -15.697  1.00  0.00           C
ATOM   1634  O   SER A 257     -20.297  65.464 -15.547  1.00  0.00           O
ATOM   1635  CB  SER A 257     -17.263  65.863 -16.495  1.00  0.00           C
ATOM   1636  OG  SER A 257     -16.017  66.501 -16.180  1.00  0.00           O
ATOM   1637  HN  SER A 257     -16.319  63.813 -15.359  1.00  0.00           H
ATOM   1638  HA  SER A 257     -18.097  65.837 -14.501  1.00  0.00           H
ATOM   1639  HB1 SER A 257     -17.972  66.665 -16.794  1.00  0.00           H
ATOM   1640  HB2 SER A 257     -16.971  65.174 -17.316  1.00  0.00           H
ATOM   1641  HG1 SER A 257     -15.499  65.875 -15.669  1.00  0.00           H
ATOM   1642  N   THR A 258     -19.481  63.441 -16.135  1.00  0.00           N
ATOM   1643  CA  THR A 258     -20.837  62.908 -16.301  1.00  0.00           C
ATOM   1644  C   THR A 258     -21.449  62.525 -14.924  1.00  0.00           C
ATOM   1645  O   THR A 258     -22.554  62.841 -14.638  1.00  0.00           O
ATOM   1646  CB  THR A 258     -20.888  61.800 -17.347  1.00  0.00           C
ATOM   1647  CG2 THR A 258     -22.349  61.271 -17.482  1.00  0.00           C
ATOM   1648  OG1 THR A 258     -20.499  62.343 -18.588  1.00  0.00           O
ATOM   1649  HN  THR A 258     -18.707  62.921 -16.491  1.00  0.00           H
ATOM   1650  HA  THR A 258     -21.562  63.646 -16.611  1.00  0.00           H
ATOM   1651  HB  THR A 258     -20.238  60.965 -17.010  1.00  0.00           H
ATOM   1652  HG1 THR A 258     -19.542  62.361 -18.516  1.00  0.00           H
ATOM   1653 1HG2 THR A 258     -22.680  60.787 -16.539  1.00  0.00           H
ATOM   1654 2HG2 THR A 258     -22.360  60.415 -18.191  1.00  0.00           H
ATOM   1655 3HG2 THR A 258     -23.069  62.054 -17.802  1.00  0.00           H
ATOM   1656  N   ALA A 259     -20.700  61.828 -14.059  1.00  0.00           N
ATOM   1657  CA  ALA A 259     -21.235  61.461 -12.803  1.00  0.00           C
ATOM   1658  C   ALA A 259     -21.744  62.590 -11.852  1.00  0.00           C
ATOM   1659  O   ALA A 259     -22.793  62.478 -11.243  1.00  0.00           O
ATOM   1660  CB  ALA A 259     -20.362  60.396 -12.198  1.00  0.00           C
ATOM   1661  HN  ALA A 259     -19.797  61.540 -14.368  1.00  0.00           H
ATOM   1662  HA  ALA A 259     -22.104  60.895 -13.106  1.00  0.00           H
ATOM   1663  HB1 ALA A 259     -20.808  59.830 -11.351  1.00  0.00           H
ATOM   1664  HB2 ALA A 259     -19.425  60.854 -11.818  1.00  0.00           H
ATOM   1665  HB3 ALA A 259     -20.114  59.640 -12.973  1.00  0.00           H
ATOM   1666  N   CYS A 260     -21.011  63.714 -11.790  1.00  0.00           N
ATOM   1667  CA  CYS A 260     -21.318  64.832 -10.915  1.00  0.00           C
ATOM   1668  C   CYS A 260     -21.269  66.241 -11.663  1.00  0.00           C
ATOM   1669  O   CYS A 260     -22.286  66.849 -11.910  1.00  0.00           O
ATOM   1670  CB  CYS A 260     -20.497  64.751  -9.560  1.00  0.00           C
ATOM   1671  SG  CYS A 260     -21.261  65.801  -8.323  1.00  0.00           S
ATOM   1672  HN  CYS A 260     -20.144  63.804 -12.274  1.00  0.00           H
ATOM   1673  HA  CYS A 260     -22.370  64.668 -10.734  1.00  0.00           H
ATOM   1674  HB1 CYS A 260     -19.461  65.072  -9.795  1.00  0.00           H
ATOM   1675  HB2 CYS A 260     -20.640  63.705  -9.212  1.00  0.00           H
ATOM   1676  N   ASN A 261     -20.049  66.775 -11.866  1.00  0.00           N
ATOM   1677  CA  ASN A 261     -19.852  68.221 -12.134  1.00  0.00           C
ATOM   1678  C   ASN A 261     -20.655  68.862 -13.297  1.00  0.00           C
ATOM   1679  O   ASN A 261     -21.238  69.938 -13.175  1.00  0.00           O
ATOM   1680  CB  ASN A 261     -18.372  68.547 -12.412  1.00  0.00           C
ATOM   1681  CG  ASN A 261     -18.120  69.978 -11.969  1.00  0.00           C
ATOM   1682  ND2 ASN A 261     -17.129  70.608 -12.554  1.00  0.00           N
ATOM   1683  OD1 ASN A 261     -18.765  70.514 -11.060  1.00  0.00           O
ATOM   1684  HN  ASN A 261     -19.214  66.275 -11.649  1.00  0.00           H
ATOM   1685  HA  ASN A 261     -20.201  68.708 -11.235  1.00  0.00           H
ATOM   1686  HB1 ASN A 261     -18.054  68.263 -13.438  1.00  0.00           H
ATOM   1687  HB2 ASN A 261     -17.801  68.007 -11.627  1.00  0.00           H
ATOM   1688 1HD2 ASN A 261     -16.891  71.495 -12.159  1.00  0.00           H
ATOM   1689 2HD2 ASN A 261     -16.710  70.245 -13.386  1.00  0.00           H
ATOM   1690  N   LYS A 262     -20.722  68.183 -14.429  1.00  0.00           N
ATOM   1691  CA  LYS A 262     -21.569  68.554 -15.602  1.00  0.00           C
ATOM   1692  C   LYS A 262     -21.286  69.936 -16.236  1.00  0.00           C
ATOM   1693  O   LYS A 262     -20.296  70.618 -15.998  1.00  0.00           O
ATOM   1694  CB  LYS A 262     -23.063  68.296 -15.449  1.00  0.00           C
ATOM   1695  CG  LYS A 262     -23.435  66.836 -15.519  1.00  0.00           C
ATOM   1696  CD  LYS A 262     -24.912  66.552 -15.303  1.00  0.00           C
ATOM   1697  CE  LYS A 262     -25.479  67.300 -14.096  1.00  0.00           C
ATOM   1698  NZ  LYS A 262     -25.019  66.826 -12.798  1.00  0.00           N
ATOM   1699  HN  LYS A 262     -20.169  67.357 -14.507  1.00  0.00           H
ATOM   1700  HA  LYS A 262     -21.223  67.938 -16.419  1.00  0.00           H
ATOM   1701  HB1 LYS A 262     -23.730  68.634 -16.272  1.00  0.00           H
ATOM   1702  HB2 LYS A 262     -23.356  68.872 -14.546  1.00  0.00           H
ATOM   1703  HG1 LYS A 262     -22.956  66.406 -14.613  1.00  0.00           H
ATOM   1704  HG2 LYS A 262     -23.061  66.290 -16.411  1.00  0.00           H
ATOM   1705  HD1 LYS A 262     -25.142  65.471 -15.189  1.00  0.00           H
ATOM   1706  HD2 LYS A 262     -25.481  66.893 -16.194  1.00  0.00           H
ATOM   1707  HE1 LYS A 262     -26.560  67.042 -14.081  1.00  0.00           H
ATOM   1708  HE2 LYS A 262     -25.411  68.408 -14.092  1.00  0.00           H
ATOM   1709  HZ1 LYS A 262     -25.079  65.795 -12.673  1.00  0.00           H
ATOM   1710  HZ2 LYS A 262     -25.588  67.314 -12.078  1.00  0.00           H
ATOM   1711  HZ3 LYS A 262     -24.052  67.190 -12.674  1.00  0.00           H
ATOM   1712  N   ALA A 263     -22.045  70.313 -17.282  1.00  0.00           N
ATOM   1713  CA  ALA A 263     -21.744  71.518 -18.006  1.00  0.00           C
ATOM   1714  C   ALA A 263     -22.048  72.829 -17.244  1.00  0.00           C
ATOM   1715  O   ALA A 263     -21.416  73.885 -17.427  1.00  0.00           O
ATOM   1716  CB  ALA A 263     -22.502  71.509 -19.373  1.00  0.00           C
ATOM   1717  HN  ALA A 263     -22.791  69.757 -17.642  1.00  0.00           H
ATOM   1718  HA  ALA A 263     -20.692  71.556 -18.245  1.00  0.00           H
ATOM   1719  HB1 ALA A 263     -22.027  72.332 -19.950  1.00  0.00           H
ATOM   1720  HB2 ALA A 263     -23.586  71.700 -19.227  1.00  0.00           H
ATOM   1721  HB3 ALA A 263     -22.176  70.534 -19.793  1.00  0.00           H
ATOM   1722  N   ASP A 264     -22.979  72.900 -16.261  1.00  0.00           N
ATOM   1723  CA  ASP A 264     -23.044  74.017 -15.250  1.00  0.00           C
ATOM   1724  C   ASP A 264     -21.851  74.175 -14.318  1.00  0.00           C
ATOM   1725  O   ASP A 264     -21.629  75.249 -13.737  1.00  0.00           O
ATOM   1726  CB  ASP A 264     -24.413  73.919 -14.415  1.00  0.00           C
ATOM   1727  CG  ASP A 264     -25.640  74.000 -15.241  1.00  0.00           C
ATOM   1728  OD1 ASP A 264     -25.847  74.887 -16.113  1.00  0.00           O
ATOM   1729  OD2 ASP A 264     -26.540  73.087 -15.037  1.00  0.00           O
ATOM   1730  HN  ASP A 264     -23.592  72.118 -16.175  1.00  0.00           H
ATOM   1731  HA  ASP A 264     -23.116  74.943 -15.801  1.00  0.00           H
ATOM   1732  HB1 ASP A 264     -24.503  74.839 -13.798  1.00  0.00           H
ATOM   1733  HB2 ASP A 264     -24.524  72.997 -13.806  1.00  0.00           H
ATOM   1734  N   GLU A 265     -21.066  73.097 -14.066  1.00  0.00           N
ATOM   1735  CA  GLU A 265     -19.947  73.003 -13.104  1.00  0.00           C
ATOM   1736  C   GLU A 265     -20.430  73.169 -11.647  1.00  0.00           C
ATOM   1737  O   GLU A 265     -20.042  74.140 -10.970  1.00  0.00           O
ATOM   1738  CB  GLU A 265     -18.831  74.096 -13.530  1.00  0.00           C
ATOM   1739  CG  GLU A 265     -18.292  74.090 -14.968  1.00  0.00           C
ATOM   1740  CD  GLU A 265     -16.890  74.709 -15.009  1.00  0.00           C
ATOM   1741  OE1 GLU A 265     -16.870  75.979 -14.945  1.00  0.00           O
ATOM   1742  OE2 GLU A 265     -15.846  74.039 -15.103  1.00  0.00           O
ATOM   1743  HN  GLU A 265     -21.182  72.285 -14.634  1.00  0.00           H
ATOM   1744  HA  GLU A 265     -19.621  71.980 -13.212  1.00  0.00           H
ATOM   1745  HB1 GLU A 265     -17.940  73.888 -12.900  1.00  0.00           H
ATOM   1746  HB2 GLU A 265     -19.186  75.117 -13.276  1.00  0.00           H
ATOM   1747  HG1 GLU A 265     -19.004  74.559 -15.679  1.00  0.00           H
ATOM   1748  HG2 GLU A 265     -18.076  73.068 -15.346  1.00  0.00           H
ATOM   1749  N   LYS A 266     -21.248  72.254 -11.140  1.00  0.00           N
ATOM   1750  CA  LYS A 266     -21.949  72.282  -9.845  1.00  0.00           C
ATOM   1751  C   LYS A 266     -22.202  70.876  -9.274  1.00  0.00           C
ATOM   1752  O   LYS A 266     -22.287  69.844 -10.014  1.00  0.00           O
ATOM   1753  CB  LYS A 266     -23.314  73.005  -9.822  1.00  0.00           C
ATOM   1754  CG  LYS A 266     -24.471  72.662 -10.736  1.00  0.00           C
ATOM   1755  CD  LYS A 266     -25.402  71.589 -10.093  1.00  0.00           C
ATOM   1756  CE  LYS A 266     -26.425  71.128 -11.130  1.00  0.00           C
ATOM   1757  NZ  LYS A 266     -27.329  70.105 -10.599  1.00  0.00           N
ATOM   1758  HN  LYS A 266     -21.269  71.353 -11.567  1.00  0.00           H
ATOM   1759  HA  LYS A 266     -21.281  72.875  -9.238  1.00  0.00           H
ATOM   1760  HB1 LYS A 266     -23.067  74.059 -10.071  1.00  0.00           H
ATOM   1761  HB2 LYS A 266     -23.802  73.079  -8.827  1.00  0.00           H
ATOM   1762  HG1 LYS A 266     -23.998  72.235 -11.646  1.00  0.00           H
ATOM   1763  HG2 LYS A 266     -24.971  73.615 -11.014  1.00  0.00           H
ATOM   1764  HD1 LYS A 266     -25.883  72.214  -9.311  1.00  0.00           H
ATOM   1765  HD2 LYS A 266     -24.851  70.724  -9.667  1.00  0.00           H
ATOM   1766  HE1 LYS A 266     -25.965  70.762 -12.074  1.00  0.00           H
ATOM   1767  HE2 LYS A 266     -27.109  71.975 -11.355  1.00  0.00           H
ATOM   1768  HZ1 LYS A 266     -27.104  69.096 -10.715  1.00  0.00           H
ATOM   1769  HZ2 LYS A 266     -28.314  70.291 -10.878  1.00  0.00           H
ATOM   1770  HZ3 LYS A 266     -27.237  70.255  -9.575  1.00  0.00           H
ATOM   1771  N   LEU A 267     -22.210  70.830  -7.897  1.00  0.00           N
ATOM   1772  CA  LEU A 267     -22.446  69.552  -7.157  1.00  0.00           C
ATOM   1773  C   LEU A 267     -23.779  68.912  -7.460  1.00  0.00           C
ATOM   1774  O   LEU A 267     -24.825  69.566  -7.542  1.00  0.00           O
ATOM   1775  CB  LEU A 267     -22.169  69.983  -5.711  1.00  0.00           C
ATOM   1776  CG  LEU A 267     -22.388  68.914  -4.638  1.00  0.00           C
ATOM   1777  CD1 LEU A 267     -21.247  67.927  -4.692  1.00  0.00           C
ATOM   1778  CD2 LEU A 267     -22.444  69.478  -3.212  1.00  0.00           C
ATOM   1779  HN  LEU A 267     -22.109  71.654  -7.345  1.00  0.00           H
ATOM   1780  HA  LEU A 267     -21.684  68.895  -7.550  1.00  0.00           H
ATOM   1781  HB1 LEU A 267     -22.837  70.834  -5.453  1.00  0.00           H
ATOM   1782  HB2 LEU A 267     -21.100  70.260  -5.596  1.00  0.00           H
ATOM   1783  HG  LEU A 267     -23.342  68.400  -4.885  1.00  0.00           H
ATOM   1784 1HD1 LEU A 267     -20.287  68.482  -4.622  1.00  0.00           H
ATOM   1785 2HD1 LEU A 267     -21.223  67.450  -5.696  1.00  0.00           H
ATOM   1786 3HD1 LEU A 267     -21.349  67.123  -3.933  1.00  0.00           H
ATOM   1787 1HD2 LEU A 267     -23.337  70.119  -3.056  1.00  0.00           H
ATOM   1788 2HD2 LEU A 267     -21.568  70.138  -3.034  1.00  0.00           H
ATOM   1789 3HD2 LEU A 267     -22.439  68.680  -2.439  1.00  0.00           H
ATOM   1790  N   GLU A 268     -23.958  67.583  -7.618  1.00  0.00           N
ATOM   1791  CA  GLU A 268     -25.199  66.859  -7.723  1.00  0.00           C
ATOM   1792  C   GLU A 268     -25.399  66.118  -6.418  1.00  0.00           C
ATOM   1793  O   GLU A 268     -24.612  65.298  -5.934  1.00  0.00           O
ATOM   1794  CB  GLU A 268     -25.118  65.852  -8.952  1.00  0.00           C
ATOM   1795  CG  GLU A 268     -26.479  65.488  -9.563  1.00  0.00           C
ATOM   1796  CD  GLU A 268     -27.055  66.549 -10.505  1.00  0.00           C
ATOM   1797  OE1 GLU A 268     -26.457  67.602 -10.744  1.00  0.00           O
ATOM   1798  OE2 GLU A 268     -28.166  66.279 -11.096  1.00  0.00           O
ATOM   1799  HN  GLU A 268     -23.134  67.022  -7.624  1.00  0.00           H
ATOM   1800  HA  GLU A 268     -26.011  67.552  -7.879  1.00  0.00           H
ATOM   1801  HB1 GLU A 268     -24.483  64.987  -8.661  1.00  0.00           H
ATOM   1802  HB2 GLU A 268     -24.540  66.305  -9.786  1.00  0.00           H
ATOM   1803  HG1 GLU A 268     -27.206  65.215  -8.769  1.00  0.00           H
ATOM   1804  HG2 GLU A 268     -26.273  64.622 -10.227  1.00  0.00           H
ATOM   1805  N   LEU A 269     -26.587  66.323  -5.758  1.00  0.00           N
ATOM   1806  CA  LEU A 269     -27.073  65.596  -4.627  1.00  0.00           C
ATOM   1807  C   LEU A 269     -28.011  64.418  -4.971  1.00  0.00           C
ATOM   1808  O   LEU A 269     -28.217  63.442  -4.219  1.00  0.00           O
ATOM   1809  CB  LEU A 269     -27.779  66.546  -3.656  1.00  0.00           C
ATOM   1810  CG  LEU A 269     -26.936  67.779  -3.266  1.00  0.00           C
ATOM   1811  CD1 LEU A 269     -27.788  68.665  -2.240  1.00  0.00           C
ATOM   1812  CD2 LEU A 269     -25.488  67.404  -2.771  1.00  0.00           C
ATOM   1813  HN  LEU A 269     -27.164  67.052  -6.118  1.00  0.00           H
ATOM   1814  HA  LEU A 269     -26.180  65.141  -4.224  1.00  0.00           H
ATOM   1815  HB1 LEU A 269     -27.888  65.963  -2.716  1.00  0.00           H
ATOM   1816  HB2 LEU A 269     -28.754  66.902  -4.052  1.00  0.00           H
ATOM   1817  HG  LEU A 269     -26.856  68.441  -4.155  1.00  0.00           H
ATOM   1818 1HD1 LEU A 269     -28.797  68.863  -2.660  1.00  0.00           H
ATOM   1819 2HD1 LEU A 269     -27.396  69.690  -2.066  1.00  0.00           H
ATOM   1820 3HD1 LEU A 269     -28.081  68.120  -1.317  1.00  0.00           H
ATOM   1821 1HD2 LEU A 269     -25.513  66.644  -1.961  1.00  0.00           H
ATOM   1822 2HD2 LEU A 269     -24.846  68.162  -2.275  1.00  0.00           H
ATOM   1823 3HD2 LEU A 269     -25.012  67.066  -3.717  1.00  0.00           H
ATOM   1824  N   GLY A 270     -28.663  64.470  -6.148  1.00  0.00           N
ATOM   1825  CA  GLY A 270     -29.590  63.479  -6.713  1.00  0.00           C
ATOM   1826  C   GLY A 270     -31.017  63.769  -6.405  1.00  0.00           C
ATOM   1827  O   GLY A 270     -31.865  62.892  -6.702  1.00  0.00           O
ATOM   1828  HN  GLY A 270     -28.368  65.179  -6.784  1.00  0.00           H
ATOM   1829  HA1 GLY A 270     -29.481  62.542  -6.187  1.00  0.00           H
ATOM   1830  HA2 GLY A 270     -29.372  63.326  -7.759  1.00  0.00           H
ATOM   1831  N   ASP A 271     -31.291  64.943  -5.905  1.00  0.00           N
ATOM   1832  CA  ASP A 271     -32.618  65.511  -5.787  1.00  0.00           C
ATOM   1833  C   ASP A 271     -33.403  65.606  -7.138  1.00  0.00           C
ATOM   1834  O   ASP A 271     -32.807  65.904  -8.132  1.00  0.00           O
ATOM   1835  CB  ASP A 271     -32.633  66.965  -5.255  1.00  0.00           C
ATOM   1836  CG  ASP A 271     -32.102  66.999  -3.841  1.00  0.00           C
ATOM   1837  OD1 ASP A 271     -32.282  68.124  -3.264  1.00  0.00           O
ATOM   1838  OD2 ASP A 271     -31.560  66.027  -3.268  1.00  0.00           O
ATOM   1839  HN  ASP A 271     -30.488  65.494  -5.690  1.00  0.00           H
ATOM   1840  HA  ASP A 271     -33.160  64.875  -5.103  1.00  0.00           H
ATOM   1841  HB1 ASP A 271     -33.638  67.438  -5.214  1.00  0.00           H
ATOM   1842  HB2 ASP A 271     -31.980  67.513  -5.967  1.00  0.00           H
ATOM   1843  N   THR A 272     -34.697  65.383  -7.147  1.00  0.00           N
ATOM   1844  CA  THR A 272     -35.616  65.331  -8.297  1.00  0.00           C
ATOM   1845  C   THR A 272     -36.379  66.604  -8.389  1.00  0.00           C
ATOM   1846  O   THR A 272     -36.979  66.908  -9.406  1.00  0.00           O
ATOM   1847  CB  THR A 272     -36.695  64.199  -8.284  1.00  0.00           C
ATOM   1848  CG2 THR A 272     -35.937  62.946  -8.590  1.00  0.00           C
ATOM   1849  OG1 THR A 272     -37.197  64.106  -6.911  1.00  0.00           O
ATOM   1850  HN  THR A 272     -35.055  64.929  -6.334  1.00  0.00           H
ATOM   1851  HA  THR A 272     -35.100  65.211  -9.238  1.00  0.00           H
ATOM   1852  HB  THR A 272     -37.509  64.337  -9.029  1.00  0.00           H
ATOM   1853  HG1 THR A 272     -38.135  63.919  -6.988  1.00  0.00           H
ATOM   1854 1HG2 THR A 272     -35.597  63.052  -9.641  1.00  0.00           H
ATOM   1855 2HG2 THR A 272     -36.532  62.007  -8.555  1.00  0.00           H
ATOM   1856 3HG2 THR A 272     -35.059  62.732  -7.944  1.00  0.00           H
ATOM   1857  N   VAL A 273     -36.289  67.423  -7.297  1.00  0.00           N
ATOM   1858  CA  VAL A 273     -36.940  68.707  -7.277  1.00  0.00           C
ATOM   1859  C   VAL A 273     -36.133  69.733  -7.993  1.00  0.00           C
ATOM   1860  O   VAL A 273     -36.720  70.628  -8.616  1.00  0.00           O
ATOM   1861  CB  VAL A 273     -37.366  69.225  -5.929  1.00  0.00           C
ATOM   1862  CG1 VAL A 273     -38.725  68.782  -5.435  1.00  0.00           C
ATOM   1863  CG2 VAL A 273     -36.281  69.247  -4.858  1.00  0.00           C
ATOM   1864  HN  VAL A 273     -35.743  67.193  -6.496  1.00  0.00           H
ATOM   1865  HA  VAL A 273     -37.850  68.650  -7.857  1.00  0.00           H
ATOM   1866  HB  VAL A 273     -37.663  70.292  -6.010  1.00  0.00           H
ATOM   1867 1HG1 VAL A 273     -39.061  69.350  -4.541  1.00  0.00           H
ATOM   1868 2HG1 VAL A 273     -38.703  67.686  -5.253  1.00  0.00           H
ATOM   1869 3HG1 VAL A 273     -39.530  68.929  -6.186  1.00  0.00           H
ATOM   1870 1HG2 VAL A 273     -35.398  69.866  -5.127  1.00  0.00           H
ATOM   1871 2HG2 VAL A 273     -35.802  68.272  -4.626  1.00  0.00           H
ATOM   1872 3HG2 VAL A 273     -36.621  69.584  -3.855  1.00  0.00           H
ATOM   1873  N   VAL A 274     -34.740  69.627  -8.144  1.00  0.00           N
ATOM   1874  CA  VAL A 274     -33.890  70.530  -8.869  1.00  0.00           C
ATOM   1875  C   VAL A 274     -34.033  70.522 -10.364  1.00  0.00           C
ATOM   1876  O   VAL A 274     -34.457  69.537 -10.972  1.00  0.00           O
ATOM   1877  CB  VAL A 274     -32.400  70.508  -8.630  1.00  0.00           C
ATOM   1878  CG1 VAL A 274     -32.251  70.851  -7.088  1.00  0.00           C
ATOM   1879  CG2 VAL A 274     -31.841  69.165  -9.013  1.00  0.00           C
ATOM   1880  HN  VAL A 274     -34.319  68.827  -7.726  1.00  0.00           H
ATOM   1881  HA  VAL A 274     -34.242  71.491  -8.525  1.00  0.00           H
ATOM   1882  HB  VAL A 274     -31.837  71.216  -9.274  1.00  0.00           H
ATOM   1883 1HG1 VAL A 274     -31.177  70.785  -6.809  1.00  0.00           H
ATOM   1884 2HG1 VAL A 274     -32.888  70.246  -6.408  1.00  0.00           H
ATOM   1885 3HG1 VAL A 274     -32.569  71.907  -6.945  1.00  0.00           H
ATOM   1886 1HG2 VAL A 274     -30.748  69.232  -8.823  1.00  0.00           H
ATOM   1887 2HG2 VAL A 274     -31.919  68.847 -10.075  1.00  0.00           H
ATOM   1888 3HG2 VAL A 274     -32.074  68.330  -8.317  1.00  0.00           H
ATOM   1889  N   LEU A 275     -33.841  71.700 -10.993  1.00  0.00           N
ATOM   1890  CA  LEU A 275     -34.055  72.007 -12.416  1.00  0.00           C
ATOM   1891  C   LEU A 275     -33.279  71.024 -13.419  1.00  0.00           C
ATOM   1892  O   LEU A 275     -32.219  70.571 -13.093  1.00  0.00           O
ATOM   1893  CB  LEU A 275     -33.806  73.469 -12.749  1.00  0.00           C
ATOM   1894  CG  LEU A 275     -32.358  74.061 -12.604  1.00  0.00           C
ATOM   1895  CD1 LEU A 275     -31.555  73.823 -13.913  1.00  0.00           C
ATOM   1896  CD2 LEU A 275     -32.473  75.572 -12.362  1.00  0.00           C
ATOM   1897  HN  LEU A 275     -33.469  72.483 -10.501  1.00  0.00           H
ATOM   1898  HA  LEU A 275     -35.078  71.775 -12.675  1.00  0.00           H
ATOM   1899  HB1 LEU A 275     -34.294  74.078 -11.958  1.00  0.00           H
ATOM   1900  HB2 LEU A 275     -34.370  73.696 -13.679  1.00  0.00           H
ATOM   1901  HG  LEU A 275     -31.932  73.607 -11.684  1.00  0.00           H
ATOM   1902 1HD1 LEU A 275     -30.555  73.500 -13.554  1.00  0.00           H
ATOM   1903 2HD1 LEU A 275     -31.271  74.714 -14.513  1.00  0.00           H
ATOM   1904 3HD1 LEU A 275     -31.960  72.982 -14.517  1.00  0.00           H
ATOM   1905 1HD2 LEU A 275     -31.497  76.102 -12.379  1.00  0.00           H
ATOM   1906 2HD2 LEU A 275     -33.059  75.864 -11.464  1.00  0.00           H
ATOM   1907 3HD2 LEU A 275     -32.862  76.048 -13.287  1.00  0.00           H
ATOM   1908  N   GLY A 276     -33.783  70.834 -14.672  1.00  0.00           N
ATOM   1909  CA  GLY A 276     -33.383  69.852 -15.622  1.00  0.00           C
ATOM   1910  C   GLY A 276     -33.643  68.441 -15.215  1.00  0.00           C
ATOM   1911  O   GLY A 276     -34.289  68.151 -14.177  1.00  0.00           O
ATOM   1912  HN  GLY A 276     -34.605  71.322 -14.953  1.00  0.00           H
ATOM   1913  HA1 GLY A 276     -32.322  69.947 -15.802  1.00  0.00           H
ATOM   1914  HA2 GLY A 276     -34.021  70.019 -16.478  1.00  0.00           H
ATOM   1915  N   SER A 277     -33.142  67.463 -16.044  1.00  0.00           N
ATOM   1916  CA  SER A 277     -33.401  66.047 -15.894  1.00  0.00           C
ATOM   1917  C   SER A 277     -32.149  65.142 -15.671  1.00  0.00           C
ATOM   1918  O   SER A 277     -31.090  65.295 -16.301  1.00  0.00           O
ATOM   1919  CB  SER A 277     -34.225  65.527 -17.108  1.00  0.00           C
ATOM   1920  OG  SER A 277     -34.300  64.068 -17.219  1.00  0.00           O
ATOM   1921  HN  SER A 277     -32.678  67.760 -16.875  1.00  0.00           H
ATOM   1922  HA  SER A 277     -33.999  65.896 -15.007  1.00  0.00           H
ATOM   1923  HB1 SER A 277     -33.569  65.882 -17.933  1.00  0.00           H
ATOM   1924  HB2 SER A 277     -35.218  66.019 -17.183  1.00  0.00           H
ATOM   1925  HG1 SER A 277     -35.113  63.783 -16.797  1.00  0.00           H
ATOM   1926  N   GLN A 278     -32.188  64.219 -14.714  1.00  0.00           N
ATOM   1927  CA  GLN A 278     -31.084  63.544 -14.219  1.00  0.00           C
ATOM   1928  C   GLN A 278     -30.523  62.576 -15.246  1.00  0.00           C
ATOM   1929  O   GLN A 278     -31.202  61.840 -15.940  1.00  0.00           O
ATOM   1930  CB  GLN A 278     -31.349  62.840 -12.857  1.00  0.00           C
ATOM   1931  CG  GLN A 278     -31.956  63.807 -11.814  1.00  0.00           C
ATOM   1932  CD  GLN A 278     -31.524  63.501 -10.340  1.00  0.00           C
ATOM   1933  NE2 GLN A 278     -32.496  63.001  -9.530  1.00  0.00           N
ATOM   1934  OE1 GLN A 278     -30.374  63.707  -9.973  1.00  0.00           O
ATOM   1935  HN  GLN A 278     -33.080  63.947 -14.363  1.00  0.00           H
ATOM   1936  HA  GLN A 278     -30.337  64.313 -14.090  1.00  0.00           H
ATOM   1937  HB1 GLN A 278     -30.390  62.519 -12.395  1.00  0.00           H
ATOM   1938  HB2 GLN A 278     -32.061  62.009 -13.048  1.00  0.00           H
ATOM   1939  HG1 GLN A 278     -33.061  63.843 -11.924  1.00  0.00           H
ATOM   1940  HG2 GLN A 278     -31.656  64.824 -12.143  1.00  0.00           H
ATOM   1941 1HE2 GLN A 278     -32.199  62.848  -8.589  1.00  0.00           H
ATOM   1942 2HE2 GLN A 278     -33.282  62.501  -9.895  1.00  0.00           H
ATOM   1943  N   ASN A 279     -29.165  62.469 -15.218  1.00  0.00           N
ATOM   1944  CA  ASN A 279     -28.408  61.740 -16.254  1.00  0.00           C
ATOM   1945  C   ASN A 279     -28.715  60.220 -16.381  1.00  0.00           C
ATOM   1946  O   ASN A 279     -28.550  59.426 -15.480  1.00  0.00           O
ATOM   1947  CB  ASN A 279     -26.934  62.133 -16.044  1.00  0.00           C
ATOM   1948  CG  ASN A 279     -26.053  61.486 -17.138  1.00  0.00           C
ATOM   1949  ND2 ASN A 279     -26.099  61.992 -18.391  1.00  0.00           N
ATOM   1950  OD1 ASN A 279     -25.479  60.422 -16.902  1.00  0.00           O
ATOM   1951  HN  ASN A 279     -28.678  63.026 -14.549  1.00  0.00           H
ATOM   1952  HA  ASN A 279     -28.685  62.193 -17.195  1.00  0.00           H
ATOM   1953  HB1 ASN A 279     -26.429  61.811 -15.108  1.00  0.00           H
ATOM   1954  HB2 ASN A 279     -26.813  63.231 -16.161  1.00  0.00           H
ATOM   1955 1HD2 ASN A 279     -25.575  61.608 -19.152  1.00  0.00           H
ATOM   1956 2HD2 ASN A 279     -26.448  62.917 -18.535  1.00  0.00           H
ATOM   1957  N   LYS A 280     -29.110  59.810 -17.583  1.00  0.00           N
ATOM   1958  CA  LYS A 280     -29.352  58.428 -17.971  1.00  0.00           C
ATOM   1959  C   LYS A 280     -28.165  57.389 -17.878  1.00  0.00           C
ATOM   1960  O   LYS A 280     -28.205  56.363 -17.244  1.00  0.00           O
ATOM   1961  CB  LYS A 280     -30.175  58.232 -19.242  1.00  0.00           C
ATOM   1962  CG  LYS A 280     -31.611  58.693 -19.039  1.00  0.00           C
ATOM   1963  CD  LYS A 280     -32.556  58.681 -20.282  1.00  0.00           C
ATOM   1964  CE  LYS A 280     -34.083  58.779 -20.037  1.00  0.00           C
ATOM   1965  NZ  LYS A 280     -34.300  60.249 -19.686  1.00  0.00           N
ATOM   1966  HN  LYS A 280     -29.123  60.418 -18.374  1.00  0.00           H
ATOM   1967  HA  LYS A 280     -30.163  58.099 -17.338  1.00  0.00           H
ATOM   1968  HB1 LYS A 280     -30.178  57.216 -19.694  1.00  0.00           H
ATOM   1969  HB2 LYS A 280     -29.780  58.968 -19.974  1.00  0.00           H
ATOM   1970  HG1 LYS A 280     -31.562  59.687 -18.545  1.00  0.00           H
ATOM   1971  HG2 LYS A 280     -32.129  58.063 -18.285  1.00  0.00           H
ATOM   1972  HD1 LYS A 280     -32.453  57.702 -20.799  1.00  0.00           H
ATOM   1973  HD2 LYS A 280     -32.190  59.468 -20.975  1.00  0.00           H
ATOM   1974  HE1 LYS A 280     -34.348  58.219 -19.115  1.00  0.00           H
ATOM   1975  HE2 LYS A 280     -34.653  58.588 -20.971  1.00  0.00           H
ATOM   1976  HZ1 LYS A 280     -35.291  60.566 -19.725  1.00  0.00           H
ATOM   1977  HZ2 LYS A 280     -33.812  60.844 -20.387  1.00  0.00           H
ATOM   1978  HZ3 LYS A 280     -34.000  60.429 -18.707  1.00  0.00           H
ATOM   1979  N   ALA A 281     -26.974  57.778 -18.466  1.00  0.00           N
ATOM   1980  CA  ALA A 281     -25.807  56.977 -18.246  1.00  0.00           C
ATOM   1981  C   ALA A 281     -25.291  56.788 -16.799  1.00  0.00           C
ATOM   1982  O   ALA A 281     -24.913  55.703 -16.429  1.00  0.00           O
ATOM   1983  CB  ALA A 281     -24.630  57.529 -19.098  1.00  0.00           C
ATOM   1984  HN  ALA A 281     -26.927  58.538 -19.109  1.00  0.00           H
ATOM   1985  HA  ALA A 281     -26.019  56.016 -18.689  1.00  0.00           H
ATOM   1986  HB1 ALA A 281     -23.731  56.881 -19.158  1.00  0.00           H
ATOM   1987  HB2 ALA A 281     -24.197  58.497 -18.765  1.00  0.00           H
ATOM   1988  HB3 ALA A 281     -24.986  57.817 -20.111  1.00  0.00           H
ATOM   1989  N   CYS A 282     -25.362  57.813 -15.953  1.00  0.00           N
ATOM   1990  CA  CYS A 282     -25.259  57.651 -14.549  1.00  0.00           C
ATOM   1991  C   CYS A 282     -26.238  56.711 -13.921  1.00  0.00           C
ATOM   1992  O   CYS A 282     -25.833  55.797 -13.207  1.00  0.00           O
ATOM   1993  CB  CYS A 282     -25.266  59.096 -13.941  1.00  0.00           C
ATOM   1994  SG  CYS A 282     -25.167  59.349 -12.141  1.00  0.00           S
ATOM   1995  HN  CYS A 282     -25.427  58.737 -16.325  1.00  0.00           H
ATOM   1996  HA  CYS A 282     -24.240  57.317 -14.419  1.00  0.00           H
ATOM   1997  HB1 CYS A 282     -26.158  59.615 -14.353  1.00  0.00           H
ATOM   1998  HB2 CYS A 282     -24.437  59.621 -14.462  1.00  0.00           H
ATOM   1999  N   THR A 283     -27.536  56.844 -14.291  1.00  0.00           N
ATOM   2000  CA  THR A 283     -28.558  56.052 -13.830  1.00  0.00           C
ATOM   2001  C   THR A 283     -28.457  54.593 -14.174  1.00  0.00           C
ATOM   2002  O   THR A 283     -28.521  53.723 -13.295  1.00  0.00           O
ATOM   2003  CB  THR A 283     -29.885  56.547 -14.313  1.00  0.00           C
ATOM   2004  CG2 THR A 283     -31.000  55.725 -13.634  1.00  0.00           C
ATOM   2005  OG1 THR A 283     -30.026  57.894 -13.971  1.00  0.00           O
ATOM   2006  HN  THR A 283     -27.750  57.584 -14.924  1.00  0.00           H
ATOM   2007  HA  THR A 283     -28.561  56.013 -12.751  1.00  0.00           H
ATOM   2008  HB  THR A 283     -29.864  56.425 -15.417  1.00  0.00           H
ATOM   2009  HG1 THR A 283     -29.629  58.377 -14.699  1.00  0.00           H
ATOM   2010 1HG2 THR A 283     -31.980  56.218 -13.818  1.00  0.00           H
ATOM   2011 2HG2 THR A 283     -30.748  55.663 -12.554  1.00  0.00           H
ATOM   2012 3HG2 THR A 283     -31.111  54.711 -14.072  1.00  0.00           H
ATOM   2013  N   VAL A 284     -28.182  54.251 -15.457  1.00  0.00           N
ATOM   2014  CA  VAL A 284     -27.918  52.867 -15.832  1.00  0.00           C
ATOM   2015  C   VAL A 284     -26.759  52.200 -15.076  1.00  0.00           C
ATOM   2016  O   VAL A 284     -26.805  50.989 -14.732  1.00  0.00           O
ATOM   2017  CB  VAL A 284     -27.773  52.848 -17.342  1.00  0.00           C
ATOM   2018  CG1 VAL A 284     -27.213  51.420 -17.834  1.00  0.00           C
ATOM   2019  CG2 VAL A 284     -29.167  53.329 -17.870  1.00  0.00           C
ATOM   2020  HN  VAL A 284     -28.096  54.972 -16.140  1.00  0.00           H
ATOM   2021  HA  VAL A 284     -28.842  52.437 -15.475  1.00  0.00           H
ATOM   2022  HB  VAL A 284     -26.955  53.566 -17.570  1.00  0.00           H
ATOM   2023 1HG1 VAL A 284     -26.854  51.523 -18.880  1.00  0.00           H
ATOM   2024 2HG1 VAL A 284     -27.923  50.566 -17.802  1.00  0.00           H
ATOM   2025 3HG1 VAL A 284     -26.256  51.123 -17.353  1.00  0.00           H
ATOM   2026 1HG2 VAL A 284     -29.029  53.309 -18.973  1.00  0.00           H
ATOM   2027 2HG2 VAL A 284     -29.384  54.340 -17.466  1.00  0.00           H
ATOM   2028 3HG2 VAL A 284     -29.911  52.561 -17.568  1.00  0.00           H
ATOM   2029  N   LEU A 285     -25.571  52.882 -14.901  1.00  0.00           N
ATOM   2030  CA  LEU A 285     -24.488  52.364 -14.160  1.00  0.00           C
ATOM   2031  C   LEU A 285     -24.793  52.173 -12.716  1.00  0.00           C
ATOM   2032  O   LEU A 285     -24.413  51.106 -12.198  1.00  0.00           O
ATOM   2033  CB  LEU A 285     -23.236  53.307 -14.164  1.00  0.00           C
ATOM   2034  CG  LEU A 285     -22.512  53.366 -15.506  1.00  0.00           C
ATOM   2035  CD1 LEU A 285     -21.534  54.600 -15.506  1.00  0.00           C
ATOM   2036  CD2 LEU A 285     -21.845  51.959 -15.727  1.00  0.00           C
ATOM   2037  HN  LEU A 285     -25.457  53.786 -15.306  1.00  0.00           H
ATOM   2038  HA  LEU A 285     -24.231  51.419 -14.616  1.00  0.00           H
ATOM   2039  HB1 LEU A 285     -22.506  53.181 -13.335  1.00  0.00           H
ATOM   2040  HB2 LEU A 285     -23.781  54.250 -13.940  1.00  0.00           H
ATOM   2041  HG  LEU A 285     -23.277  53.459 -16.306  1.00  0.00           H
ATOM   2042 1HD1 LEU A 285     -22.104  55.484 -15.145  1.00  0.00           H
ATOM   2043 2HD1 LEU A 285     -21.236  54.916 -16.530  1.00  0.00           H
ATOM   2044 3HD1 LEU A 285     -20.683  54.273 -14.873  1.00  0.00           H
ATOM   2045 1HD2 LEU A 285     -21.055  51.828 -14.957  1.00  0.00           H
ATOM   2046 2HD2 LEU A 285     -21.393  52.035 -16.739  1.00  0.00           H
ATOM   2047 3HD2 LEU A 285     -22.526  51.097 -15.562  1.00  0.00           H
ATOM   2048  N   PHE A 286     -25.405  53.171 -12.028  1.00  0.00           N
ATOM   2049  CA  PHE A 286     -25.862  53.167 -10.642  1.00  0.00           C
ATOM   2050  C   PHE A 286     -26.884  52.051 -10.486  1.00  0.00           C
ATOM   2051  O   PHE A 286     -26.845  51.321  -9.510  1.00  0.00           O
ATOM   2052  CB  PHE A 286     -26.468  54.504 -10.336  1.00  0.00           C
ATOM   2053  CG  PHE A 286     -27.204  54.556  -9.040  1.00  0.00           C
ATOM   2054  CD1 PHE A 286     -26.748  55.141  -7.809  1.00  0.00           C
ATOM   2055  CD2 PHE A 286     -28.598  54.341  -9.047  1.00  0.00           C
ATOM   2056  CE1 PHE A 286     -27.558  55.282  -6.643  1.00  0.00           C
ATOM   2057  CE2 PHE A 286     -29.392  54.339  -7.923  1.00  0.00           C
ATOM   2058  CZ  PHE A 286     -28.878  54.826  -6.698  1.00  0.00           C
ATOM   2059  HN  PHE A 286     -25.536  54.055 -12.469  1.00  0.00           H
ATOM   2060  HA  PHE A 286     -25.034  52.701 -10.128  1.00  0.00           H
ATOM   2061  HB1 PHE A 286     -27.180  54.761 -11.150  1.00  0.00           H
ATOM   2062  HB2 PHE A 286     -25.839  55.418 -10.351  1.00  0.00           H
ATOM   2063  HD1 PHE A 286     -25.709  55.425  -7.748  1.00  0.00           H
ATOM   2064  HD2 PHE A 286     -29.020  53.985  -9.975  1.00  0.00           H
ATOM   2065  HE1 PHE A 286     -27.124  55.669  -5.733  1.00  0.00           H
ATOM   2066  HE2 PHE A 286     -30.456  54.162  -7.978  1.00  0.00           H
ATOM   2067  HZ  PHE A 286     -29.408  54.849  -5.758  1.00  0.00           H
ATOM   2068  N   MET A 287     -27.808  51.817 -11.415  1.00  0.00           N
ATOM   2069  CA  MET A 287     -28.806  50.758 -11.369  1.00  0.00           C
ATOM   2070  C   MET A 287     -28.169  49.365 -11.457  1.00  0.00           C
ATOM   2071  O   MET A 287     -28.471  48.316 -10.834  1.00  0.00           O
ATOM   2072  CB  MET A 287     -29.806  50.890 -12.550  1.00  0.00           C
ATOM   2073  CG  MET A 287     -30.819  51.950 -12.196  1.00  0.00           C
ATOM   2074  SD  MET A 287     -32.105  51.349 -11.107  1.00  0.00           S
ATOM   2075  CE  MET A 287     -32.288  52.686  -9.934  1.00  0.00           C
ATOM   2076  HN  MET A 287     -27.968  52.465 -12.156  1.00  0.00           H
ATOM   2077  HA  MET A 287     -29.337  50.828 -10.431  1.00  0.00           H
ATOM   2078  HB1 MET A 287     -30.333  49.931 -12.738  1.00  0.00           H
ATOM   2079  HB2 MET A 287     -29.148  51.104 -13.421  1.00  0.00           H
ATOM   2080  HG1 MET A 287     -31.311  52.399 -13.085  1.00  0.00           H
ATOM   2081  HG2 MET A 287     -30.353  52.843 -11.727  1.00  0.00           H
ATOM   2082  HE1 MET A 287     -33.234  52.566  -9.364  1.00  0.00           H
ATOM   2083  HE2 MET A 287     -32.288  53.726 -10.324  1.00  0.00           H
ATOM   2084  HE3 MET A 287     -31.453  52.710  -9.202  1.00  0.00           H
ATOM   2085  N   LEU A 288     -27.169  49.295 -12.325  1.00  0.00           N
ATOM   2086  CA  LEU A 288     -26.371  48.040 -12.593  1.00  0.00           C
ATOM   2087  C   LEU A 288     -25.533  47.517 -11.415  1.00  0.00           C
ATOM   2088  O   LEU A 288     -25.618  46.357 -11.050  1.00  0.00           O
ATOM   2089  CB  LEU A 288     -25.695  48.106 -13.999  1.00  0.00           C
ATOM   2090  CG  LEU A 288     -24.761  46.975 -14.379  1.00  0.00           C
ATOM   2091  CD1 LEU A 288     -25.408  45.604 -14.311  1.00  0.00           C
ATOM   2092  CD2 LEU A 288     -24.171  47.139 -15.746  1.00  0.00           C
ATOM   2093  HN  LEU A 288     -26.872  50.063 -12.889  1.00  0.00           H
ATOM   2094  HA  LEU A 288     -27.040  47.201 -12.710  1.00  0.00           H
ATOM   2095  HB1 LEU A 288     -25.177  49.085 -14.092  1.00  0.00           H
ATOM   2096  HB2 LEU A 288     -26.489  48.258 -14.760  1.00  0.00           H
ATOM   2097  HG  LEU A 288     -23.922  46.976 -13.651  1.00  0.00           H
ATOM   2098 1HD1 LEU A 288     -26.327  45.615 -14.937  1.00  0.00           H
ATOM   2099 2HD1 LEU A 288     -25.703  45.273 -13.293  1.00  0.00           H
ATOM   2100 3HD1 LEU A 288     -24.790  44.757 -14.679  1.00  0.00           H
ATOM   2101 1HD2 LEU A 288     -23.249  46.540 -15.905  1.00  0.00           H
ATOM   2102 2HD2 LEU A 288     -23.821  48.191 -15.827  1.00  0.00           H
ATOM   2103 3HD2 LEU A 288     -24.951  46.923 -16.507  1.00  0.00           H
ATOM   2104  N   LEU A 289     -24.834  48.420 -10.754  1.00  0.00           N
ATOM   2105  CA  LEU A 289     -24.055  48.121  -9.574  1.00  0.00           C
ATOM   2106  C   LEU A 289     -25.022  47.746  -8.415  1.00  0.00           C
ATOM   2107  O   LEU A 289     -24.737  46.840  -7.629  1.00  0.00           O
ATOM   2108  CB  LEU A 289     -23.182  49.359  -9.175  1.00  0.00           C
ATOM   2109  CG  LEU A 289     -22.062  49.706 -10.262  1.00  0.00           C
ATOM   2110  CD1 LEU A 289     -21.249  50.898  -9.800  1.00  0.00           C
ATOM   2111  CD2 LEU A 289     -21.085  48.549 -10.541  1.00  0.00           C
ATOM   2112  HN  LEU A 289     -24.745  49.294 -11.224  1.00  0.00           H
ATOM   2113  HA  LEU A 289     -23.566  47.159  -9.612  1.00  0.00           H
ATOM   2114  HB1 LEU A 289     -22.646  49.309  -8.202  1.00  0.00           H
ATOM   2115  HB2 LEU A 289     -23.908  50.192  -9.059  1.00  0.00           H
ATOM   2116  HG  LEU A 289     -22.461  49.962 -11.266  1.00  0.00           H
ATOM   2117 1HD1 LEU A 289     -21.913  51.772  -9.622  1.00  0.00           H
ATOM   2118 2HD1 LEU A 289     -20.510  51.073 -10.611  1.00  0.00           H
ATOM   2119 3HD1 LEU A 289     -20.713  50.794  -8.832  1.00  0.00           H
ATOM   2120 1HD2 LEU A 289     -20.474  48.881 -11.408  1.00  0.00           H
ATOM   2121 2HD2 LEU A 289     -21.706  47.663 -10.789  1.00  0.00           H
ATOM   2122 3HD2 LEU A 289     -20.593  48.307  -9.575  1.00  0.00           H
ATOM   2123  N   TYR A 290     -26.197  48.436  -8.263  1.00  0.00           N
ATOM   2124  CA  TYR A 290     -27.187  48.044  -7.239  1.00  0.00           C
ATOM   2125  C   TYR A 290     -27.770  46.648  -7.439  1.00  0.00           C
ATOM   2126  O   TYR A 290     -27.718  45.759  -6.565  1.00  0.00           O
ATOM   2127  CB  TYR A 290     -28.216  49.071  -7.143  1.00  0.00           C
ATOM   2128  CG  TYR A 290     -29.402  48.845  -6.187  1.00  0.00           C
ATOM   2129  CD1 TYR A 290     -30.559  48.168  -6.591  1.00  0.00           C
ATOM   2130  CD2 TYR A 290     -29.207  49.062  -4.743  1.00  0.00           C
ATOM   2131  CE1 TYR A 290     -31.486  47.721  -5.642  1.00  0.00           C
ATOM   2132  CE2 TYR A 290     -30.266  48.654  -3.872  1.00  0.00           C
ATOM   2133  CZ  TYR A 290     -31.327  47.862  -4.294  1.00  0.00           C
ATOM   2134  OH  TYR A 290     -32.251  47.382  -3.327  1.00  0.00           O
ATOM   2135  HN  TYR A 290     -26.357  49.211  -8.871  1.00  0.00           H
ATOM   2136  HA  TYR A 290     -26.716  47.969  -6.270  1.00  0.00           H
ATOM   2137  HB1 TYR A 290     -28.683  49.285  -8.128  1.00  0.00           H
ATOM   2138  HB2 TYR A 290     -27.856  50.072  -6.824  1.00  0.00           H
ATOM   2139  HD1 TYR A 290     -30.571  47.844  -7.621  1.00  0.00           H
ATOM   2140  HD2 TYR A 290     -28.282  49.497  -4.394  1.00  0.00           H
ATOM   2141  HE1 TYR A 290     -32.426  47.281  -5.942  1.00  0.00           H
ATOM   2142  HE2 TYR A 290     -30.070  48.755  -2.815  1.00  0.00           H
ATOM   2143  HH  TYR A 290     -31.818  47.472  -2.475  1.00  0.00           H
ATOM   2144  N   PHE A 291     -28.264  46.374  -8.666  1.00  0.00           N
ATOM   2145  CA  PHE A 291     -28.804  45.033  -9.100  1.00  0.00           C
ATOM   2146  C   PHE A 291     -27.741  43.949  -8.919  1.00  0.00           C
ATOM   2147  O   PHE A 291     -28.075  42.824  -8.436  1.00  0.00           O
ATOM   2148  CB  PHE A 291     -29.256  45.106 -10.555  1.00  0.00           C
ATOM   2149  CG  PHE A 291     -29.604  43.790 -11.214  1.00  0.00           C
ATOM   2150  CD1 PHE A 291     -30.637  43.030 -10.772  1.00  0.00           C
ATOM   2151  CD2 PHE A 291     -29.004  43.381 -12.399  1.00  0.00           C
ATOM   2152  CE1 PHE A 291     -31.083  41.828 -11.385  1.00  0.00           C
ATOM   2153  CE2 PHE A 291     -29.410  42.218 -13.090  1.00  0.00           C
ATOM   2154  CZ  PHE A 291     -30.504  41.505 -12.645  1.00  0.00           C
ATOM   2155  HN  PHE A 291     -28.124  47.074  -9.362  1.00  0.00           H
ATOM   2156  HA  PHE A 291     -29.631  44.755  -8.464  1.00  0.00           H
ATOM   2157  HB1 PHE A 291     -28.475  45.591 -11.179  1.00  0.00           H
ATOM   2158  HB2 PHE A 291     -30.165  45.744 -10.573  1.00  0.00           H
ATOM   2159  HD1 PHE A 291     -31.213  43.323  -9.907  1.00  0.00           H
ATOM   2160  HD2 PHE A 291     -28.157  43.920 -12.798  1.00  0.00           H
ATOM   2161  HE1 PHE A 291     -32.001  41.340 -11.092  1.00  0.00           H
ATOM   2162  HE2 PHE A 291     -28.927  42.018 -14.034  1.00  0.00           H
ATOM   2163  HZ  PHE A 291     -30.767  40.654 -13.256  1.00  0.00           H
ATOM   2164  N   PHE A 292     -26.495  44.182  -9.241  1.00  0.00           N
ATOM   2165  CA  PHE A 292     -25.502  43.190  -9.082  1.00  0.00           C
ATOM   2166  C   PHE A 292     -25.284  43.008  -7.657  1.00  0.00           C
ATOM   2167  O   PHE A 292     -25.085  41.925  -7.175  1.00  0.00           O
ATOM   2168  CB  PHE A 292     -24.195  43.522  -9.724  1.00  0.00           C
ATOM   2169  CG  PHE A 292     -23.060  42.537  -9.582  1.00  0.00           C
ATOM   2170  CD1 PHE A 292     -23.185  41.220 -10.043  1.00  0.00           C
ATOM   2171  CD2 PHE A 292     -21.876  42.968  -9.110  1.00  0.00           C
ATOM   2172  CE1 PHE A 292     -22.152  40.292  -9.862  1.00  0.00           C
ATOM   2173  CE2 PHE A 292     -20.804  42.077  -9.035  1.00  0.00           C
ATOM   2174  CZ  PHE A 292     -20.931  40.712  -9.294  1.00  0.00           C
ATOM   2175  HN  PHE A 292     -26.322  45.005  -9.776  1.00  0.00           H
ATOM   2176  HA  PHE A 292     -25.838  42.215  -9.399  1.00  0.00           H
ATOM   2177  HB1 PHE A 292     -23.824  44.473  -9.287  1.00  0.00           H
ATOM   2178  HB2 PHE A 292     -24.455  43.661 -10.795  1.00  0.00           H
ATOM   2179  HD1 PHE A 292     -24.124  40.942 -10.497  1.00  0.00           H
ATOM   2180  HD2 PHE A 292     -21.782  44.014  -8.860  1.00  0.00           H
ATOM   2181  HE1 PHE A 292     -22.177  39.291 -10.268  1.00  0.00           H
ATOM   2182  HE2 PHE A 292     -19.934  42.485  -8.542  1.00  0.00           H
ATOM   2183  HZ  PHE A 292     -20.064  40.075  -9.193  1.00  0.00           H
ATOM   2184  N   THR A 293     -25.240  44.157  -6.846  1.00  0.00           N
ATOM   2185  CA  THR A 293     -24.864  44.074  -5.425  1.00  0.00           C
ATOM   2186  C   THR A 293     -25.802  43.223  -4.652  1.00  0.00           C
ATOM   2187  O   THR A 293     -25.349  42.244  -3.988  1.00  0.00           O
ATOM   2188  CB  THR A 293     -24.581  45.384  -4.763  1.00  0.00           C
ATOM   2189  CG2 THR A 293     -24.149  45.306  -3.308  1.00  0.00           C
ATOM   2190  OG1 THR A 293     -23.526  46.101  -5.340  1.00  0.00           O
ATOM   2191  HN  THR A 293     -25.205  45.069  -7.247  1.00  0.00           H
ATOM   2192  HA  THR A 293     -23.929  43.532  -5.407  1.00  0.00           H
ATOM   2193  HB  THR A 293     -25.557  45.916  -4.792  1.00  0.00           H
ATOM   2194  HG1 THR A 293     -24.036  46.745  -5.837  1.00  0.00           H
ATOM   2195 1HG2 THR A 293     -24.832  44.587  -2.807  1.00  0.00           H
ATOM   2196 2HG2 THR A 293     -24.195  46.283  -2.780  1.00  0.00           H
ATOM   2197 3HG2 THR A 293     -23.159  44.810  -3.229  1.00  0.00           H
ATOM   2198  N   MET A 294     -27.124  43.446  -4.738  1.00  0.00           N
ATOM   2199  CA  MET A 294     -28.178  42.563  -4.280  1.00  0.00           C
ATOM   2200  C   MET A 294     -28.248  41.214  -4.996  1.00  0.00           C
ATOM   2201  O   MET A 294     -28.648  40.228  -4.385  1.00  0.00           O
ATOM   2202  CB  MET A 294     -29.527  43.393  -4.504  1.00  0.00           C
ATOM   2203  CG  MET A 294     -29.496  44.802  -3.831  1.00  0.00           C
ATOM   2204  SD  MET A 294     -29.473  44.495  -1.998  1.00  0.00           S
ATOM   2205  CE  MET A 294     -27.911  45.470  -1.782  1.00  0.00           C
ATOM   2206  HN  MET A 294     -27.484  44.193  -5.292  1.00  0.00           H
ATOM   2207  HA  MET A 294     -28.014  42.325  -3.240  1.00  0.00           H
ATOM   2208  HB1 MET A 294     -30.314  42.757  -4.046  1.00  0.00           H
ATOM   2209  HB2 MET A 294     -29.769  43.522  -5.582  1.00  0.00           H
ATOM   2210  HG1 MET A 294     -30.400  45.307  -4.232  1.00  0.00           H
ATOM   2211  HG2 MET A 294     -28.627  45.355  -4.245  1.00  0.00           H
ATOM   2212  HE1 MET A 294     -27.514  45.501  -0.744  1.00  0.00           H
ATOM   2213  HE2 MET A 294     -28.057  46.547  -2.011  1.00  0.00           H
ATOM   2214  HE3 MET A 294     -27.069  45.079  -2.390  1.00  0.00           H
ATOM   2215  N   ALA A 295     -27.870  41.062  -6.293  1.00  0.00           N
ATOM   2216  CA  ALA A 295     -27.787  39.710  -6.976  1.00  0.00           C
ATOM   2217  C   ALA A 295     -26.734  38.802  -6.411  1.00  0.00           C
ATOM   2218  O   ALA A 295     -26.913  37.592  -6.219  1.00  0.00           O
ATOM   2219  CB  ALA A 295     -27.616  39.782  -8.514  1.00  0.00           C
ATOM   2220  HN  ALA A 295     -27.731  41.831  -6.913  1.00  0.00           H
ATOM   2221  HA  ALA A 295     -28.757  39.291  -6.754  1.00  0.00           H
ATOM   2222  HB1 ALA A 295     -27.474  38.776  -8.964  1.00  0.00           H
ATOM   2223  HB2 ALA A 295     -26.884  40.572  -8.786  1.00  0.00           H
ATOM   2224  HB3 ALA A 295     -28.561  40.143  -8.973  1.00  0.00           H
ATOM   2225  N   GLY A 296     -25.559  39.391  -6.017  1.00  0.00           N
ATOM   2226  CA  GLY A 296     -24.542  38.763  -5.281  1.00  0.00           C
ATOM   2227  C   GLY A 296     -24.974  38.088  -3.967  1.00  0.00           C
ATOM   2228  O   GLY A 296     -24.545  36.965  -3.650  1.00  0.00           O
ATOM   2229  HN  GLY A 296     -25.378  40.353  -6.211  1.00  0.00           H
ATOM   2230  HA1 GLY A 296     -23.797  39.490  -4.994  1.00  0.00           H
ATOM   2231  HA2 GLY A 296     -24.141  37.989  -5.918  1.00  0.00           H
ATOM   2232  N   THR A 297     -25.798  38.759  -3.152  1.00  0.00           N
ATOM   2233  CA  THR A 297     -26.134  38.284  -1.763  1.00  0.00           C
ATOM   2234  C   THR A 297     -27.290  37.253  -1.951  1.00  0.00           C
ATOM   2235  O   THR A 297     -27.331  36.222  -1.309  1.00  0.00           O
ATOM   2236  CB  THR A 297     -26.400  39.383  -0.709  1.00  0.00           C
ATOM   2237  CG2 THR A 297     -27.608  40.286  -1.060  1.00  0.00           C
ATOM   2238  OG1 THR A 297     -26.528  38.872   0.589  1.00  0.00           O
ATOM   2239  HN  THR A 297     -26.102  39.671  -3.410  1.00  0.00           H
ATOM   2240  HA  THR A 297     -25.307  37.695  -1.394  1.00  0.00           H
ATOM   2241  HB  THR A 297     -25.604  40.155  -0.644  1.00  0.00           H
ATOM   2242  HG1 THR A 297     -25.717  38.374   0.724  1.00  0.00           H
ATOM   2243 1HG2 THR A 297     -27.647  41.167  -0.384  1.00  0.00           H
ATOM   2244 2HG2 THR A 297     -28.652  39.989  -0.828  1.00  0.00           H
ATOM   2245 3HG2 THR A 297     -27.504  40.652  -2.104  1.00  0.00           H
ATOM   2246  N   VAL A 298     -28.148  37.496  -2.981  1.00  0.00           N
ATOM   2247  CA  VAL A 298     -29.150  36.485  -3.381  1.00  0.00           C
ATOM   2248  C   VAL A 298     -28.647  35.132  -3.776  1.00  0.00           C
ATOM   2249  O   VAL A 298     -29.109  34.106  -3.344  1.00  0.00           O
ATOM   2250  CB  VAL A 298     -30.248  37.082  -4.320  1.00  0.00           C
ATOM   2251  CG1 VAL A 298     -31.173  35.996  -4.970  1.00  0.00           C
ATOM   2252  CG2 VAL A 298     -31.068  38.116  -3.629  1.00  0.00           C
ATOM   2253  HN  VAL A 298     -28.145  38.225  -3.661  1.00  0.00           H
ATOM   2254  HA  VAL A 298     -29.684  36.414  -2.445  1.00  0.00           H
ATOM   2255  HB  VAL A 298     -29.670  37.677  -5.060  1.00  0.00           H
ATOM   2256 1HG1 VAL A 298     -32.060  36.426  -5.483  1.00  0.00           H
ATOM   2257 2HG1 VAL A 298     -31.538  35.327  -4.161  1.00  0.00           H
ATOM   2258 3HG1 VAL A 298     -30.559  35.362  -5.645  1.00  0.00           H
ATOM   2259 1HG2 VAL A 298     -30.529  38.764  -2.904  1.00  0.00           H
ATOM   2260 2HG2 VAL A 298     -31.915  37.663  -3.071  1.00  0.00           H
ATOM   2261 3HG2 VAL A 298     -31.449  38.780  -4.435  1.00  0.00           H
ATOM   2262  N   TRP A 299     -27.612  35.063  -4.701  1.00  0.00           N
ATOM   2263  CA  TRP A 299     -26.927  33.822  -5.010  1.00  0.00           C
ATOM   2264  C   TRP A 299     -26.149  33.214  -3.926  1.00  0.00           C
ATOM   2265  O   TRP A 299     -25.959  32.002  -3.915  1.00  0.00           O
ATOM   2266  CB  TRP A 299     -26.020  33.985  -6.185  1.00  0.00           C
ATOM   2267  CG  TRP A 299     -26.740  34.212  -7.462  1.00  0.00           C
ATOM   2268  CD1 TRP A 299     -26.607  35.307  -8.325  1.00  0.00           C
ATOM   2269  CD2 TRP A 299     -27.495  33.234  -8.231  1.00  0.00           C
ATOM   2270  CE2 TRP A 299     -27.841  33.848  -9.509  1.00  0.00           C
ATOM   2271  CE3 TRP A 299     -27.812  31.914  -8.017  1.00  0.00           C
ATOM   2272  NE1 TRP A 299     -27.304  35.118  -9.494  1.00  0.00           N
ATOM   2273  CZ2 TRP A 299     -28.585  33.146 -10.494  1.00  0.00           C
ATOM   2274  CZ3 TRP A 299     -28.456  31.164  -9.007  1.00  0.00           C
ATOM   2275  CH2 TRP A 299     -28.859  31.821 -10.223  1.00  0.00           C
ATOM   2276  HN  TRP A 299     -27.340  35.974  -5.003  1.00  0.00           H
ATOM   2277  HA  TRP A 299     -27.667  33.047  -5.147  1.00  0.00           H
ATOM   2278  HB1 TRP A 299     -25.410  33.079  -6.391  1.00  0.00           H
ATOM   2279  HB2 TRP A 299     -25.319  34.839  -6.066  1.00  0.00           H
ATOM   2280  HD1 TRP A 299     -26.130  36.231  -8.033  1.00  0.00           H
ATOM   2281  HE1 TRP A 299     -27.645  35.792 -10.111  1.00  0.00           H
ATOM   2282  HE3 TRP A 299     -27.449  31.404  -7.138  1.00  0.00           H
ATOM   2283  HZ2 TRP A 299     -28.781  33.381 -11.530  1.00  0.00           H
ATOM   2284  HZ3 TRP A 299     -28.652  30.108  -8.893  1.00  0.00           H
ATOM   2285  HH2 TRP A 299     -29.360  31.206 -10.954  1.00  0.00           H
ATOM   2286  N   TRP A 300     -25.753  33.926  -2.922  1.00  0.00           N
ATOM   2287  CA  TRP A 300     -24.933  33.351  -1.857  1.00  0.00           C
ATOM   2288  C   TRP A 300     -25.919  32.753  -0.817  1.00  0.00           C
ATOM   2289  O   TRP A 300     -25.671  31.726  -0.199  1.00  0.00           O
ATOM   2290  CB  TRP A 300     -23.989  34.384  -1.138  1.00  0.00           C
ATOM   2291  CG  TRP A 300     -23.120  33.913  -0.044  1.00  0.00           C
ATOM   2292  CD1 TRP A 300     -21.843  33.444  -0.156  1.00  0.00           C
ATOM   2293  CD2 TRP A 300     -23.342  33.990   1.420  1.00  0.00           C
ATOM   2294  CE2 TRP A 300     -22.173  33.484   2.066  1.00  0.00           C
ATOM   2295  CE3 TRP A 300     -24.396  34.503   2.184  1.00  0.00           C
ATOM   2296  NE1 TRP A 300     -21.332  33.198   1.077  1.00  0.00           N
ATOM   2297  CZ2 TRP A 300     -22.062  33.442   3.493  1.00  0.00           C
ATOM   2298  CZ3 TRP A 300     -24.315  34.522   3.576  1.00  0.00           C
ATOM   2299  CH2 TRP A 300     -23.172  33.974   4.181  1.00  0.00           C
ATOM   2300  HN  TRP A 300     -25.828  34.917  -2.997  1.00  0.00           H
ATOM   2301  HA  TRP A 300     -24.487  32.424  -2.184  1.00  0.00           H
ATOM   2302  HB1 TRP A 300     -24.628  35.172  -0.685  1.00  0.00           H
ATOM   2303  HB2 TRP A 300     -23.396  34.843  -1.958  1.00  0.00           H
ATOM   2304  HD1 TRP A 300     -21.316  33.330  -1.092  1.00  0.00           H
ATOM   2305  HE1 TRP A 300     -20.589  32.612   1.320  1.00  0.00           H
ATOM   2306  HE3 TRP A 300     -25.265  34.966   1.740  1.00  0.00           H
ATOM   2307  HZ2 TRP A 300     -21.174  33.015   3.937  1.00  0.00           H
ATOM   2308  HZ3 TRP A 300     -25.184  34.911   4.084  1.00  0.00           H
ATOM   2309  HH2 TRP A 300     -23.281  33.941   5.254  1.00  0.00           H
ATOM   2310  N   VAL A 301     -27.174  33.233  -0.700  1.00  0.00           N
ATOM   2311  CA  VAL A 301     -28.318  32.540  -0.174  1.00  0.00           C
ATOM   2312  C   VAL A 301     -28.540  31.221  -0.936  1.00  0.00           C
ATOM   2313  O   VAL A 301     -28.445  30.218  -0.264  1.00  0.00           O
ATOM   2314  CB  VAL A 301     -29.548  33.463  -0.017  1.00  0.00           C
ATOM   2315  CG1 VAL A 301     -30.763  32.552   0.411  1.00  0.00           C
ATOM   2316  CG2 VAL A 301     -29.191  34.432   1.161  1.00  0.00           C
ATOM   2317  HN  VAL A 301     -27.398  34.098  -1.143  1.00  0.00           H
ATOM   2318  HA  VAL A 301     -28.041  32.258   0.830  1.00  0.00           H
ATOM   2319  HB  VAL A 301     -29.874  34.062  -0.893  1.00  0.00           H
ATOM   2320 1HG1 VAL A 301     -31.269  32.001  -0.410  1.00  0.00           H
ATOM   2321 2HG1 VAL A 301     -31.509  33.089   1.033  1.00  0.00           H
ATOM   2322 3HG1 VAL A 301     -30.468  31.754   1.126  1.00  0.00           H
ATOM   2323 1HG2 VAL A 301     -30.136  34.974   1.385  1.00  0.00           H
ATOM   2324 2HG2 VAL A 301     -28.359  35.122   0.904  1.00  0.00           H
ATOM   2325 3HG2 VAL A 301     -28.908  33.765   2.003  1.00  0.00           H
ATOM   2326  N   ILE A 302     -28.605  31.226  -2.317  1.00  0.00           N
ATOM   2327  CA  ILE A 302     -28.837  29.916  -2.947  1.00  0.00           C
ATOM   2328  C   ILE A 302     -27.715  28.902  -2.785  1.00  0.00           C
ATOM   2329  O   ILE A 302     -27.872  27.760  -2.473  1.00  0.00           O
ATOM   2330  CB  ILE A 302     -29.243  30.125  -4.422  1.00  0.00           C
ATOM   2331  CG1 ILE A 302     -30.598  30.954  -4.440  1.00  0.00           C
ATOM   2332  CG2 ILE A 302     -29.424  28.752  -5.231  1.00  0.00           C
ATOM   2333  CD  ILE A 302     -31.043  31.422  -5.834  1.00  0.00           C
ATOM   2334  HN  ILE A 302     -28.285  32.001  -2.854  1.00  0.00           H
ATOM   2335  HA  ILE A 302     -29.727  29.515  -2.487  1.00  0.00           H
ATOM   2336  HB  ILE A 302     -28.508  30.738  -4.987  1.00  0.00           H
ATOM   2337 1HG1 ILE A 302     -30.592  31.837  -3.766  1.00  0.00           H
ATOM   2338 2HG1 ILE A 302     -31.441  30.314  -4.102  1.00  0.00           H
ATOM   2339 1HG2 ILE A 302     -29.797  28.883  -6.270  1.00  0.00           H
ATOM   2340 2HG2 ILE A 302     -30.131  28.107  -4.667  1.00  0.00           H
ATOM   2341 3HG2 ILE A 302     -28.490  28.153  -5.193  1.00  0.00           H
ATOM   2342  HD1 ILE A 302     -31.322  30.522  -6.422  1.00  0.00           H
ATOM   2343  HD2 ILE A 302     -30.302  31.995  -6.434  1.00  0.00           H
ATOM   2344  HD3 ILE A 302     -31.933  32.086  -5.857  1.00  0.00           H
ATOM   2345  N   LEU A 303     -26.410  29.319  -2.813  1.00  0.00           N
ATOM   2346  CA  LEU A 303     -25.308  28.480  -2.397  1.00  0.00           C
ATOM   2347  C   LEU A 303     -25.366  27.887  -0.965  1.00  0.00           C
ATOM   2348  O   LEU A 303     -25.159  26.699  -0.723  1.00  0.00           O
ATOM   2349  CB  LEU A 303     -24.019  29.367  -2.561  1.00  0.00           C
ATOM   2350  CG  LEU A 303     -22.692  28.646  -2.360  1.00  0.00           C
ATOM   2351  CD1 LEU A 303     -22.444  27.550  -3.373  1.00  0.00           C
ATOM   2352  CD2 LEU A 303     -21.636  29.805  -2.440  1.00  0.00           C
ATOM   2353  HN  LEU A 303     -26.228  30.247  -3.130  1.00  0.00           H
ATOM   2354  HA  LEU A 303     -25.308  27.658  -3.098  1.00  0.00           H
ATOM   2355  HB1 LEU A 303     -24.061  30.190  -1.816  1.00  0.00           H
ATOM   2356  HB2 LEU A 303     -24.100  29.841  -3.563  1.00  0.00           H
ATOM   2357  HG  LEU A 303     -22.554  28.272  -1.324  1.00  0.00           H
ATOM   2358 1HD1 LEU A 303     -21.372  27.261  -3.382  1.00  0.00           H
ATOM   2359 2HD1 LEU A 303     -22.676  27.990  -4.366  1.00  0.00           H
ATOM   2360 3HD1 LEU A 303     -23.090  26.646  -3.376  1.00  0.00           H
ATOM   2361 1HD2 LEU A 303     -21.733  30.543  -1.614  1.00  0.00           H
ATOM   2362 2HD2 LEU A 303     -21.850  30.321  -3.400  1.00  0.00           H
ATOM   2363 3HD2 LEU A 303     -20.661  29.279  -2.536  1.00  0.00           H
ATOM   2364  N   THR A 304     -25.667  28.703   0.018  1.00  0.00           N
ATOM   2365  CA  THR A 304     -25.888  28.292   1.403  1.00  0.00           C
ATOM   2366  C   THR A 304     -27.073  27.315   1.569  1.00  0.00           C
ATOM   2367  O   THR A 304     -26.923  26.316   2.330  1.00  0.00           O
ATOM   2368  CB  THR A 304     -25.927  29.289   2.543  1.00  0.00           C
ATOM   2369  CG2 THR A 304     -24.496  29.864   2.735  1.00  0.00           C
ATOM   2370  OG1 THR A 304     -26.745  30.443   2.293  1.00  0.00           O
ATOM   2371  HN  THR A 304     -25.734  29.655  -0.270  1.00  0.00           H
ATOM   2372  HA  THR A 304     -24.967  27.760   1.588  1.00  0.00           H
ATOM   2373  HB  THR A 304     -26.339  28.905   3.500  1.00  0.00           H
ATOM   2374  HG1 THR A 304     -26.382  30.720   1.450  1.00  0.00           H
ATOM   2375 1HG2 THR A 304     -24.516  30.343   3.736  1.00  0.00           H
ATOM   2376 2HG2 THR A 304     -24.314  30.627   1.947  1.00  0.00           H
ATOM   2377 3HG2 THR A 304     -23.663  29.135   2.823  1.00  0.00           H
ATOM   2378  N   ILE A 305     -28.230  27.535   0.930  1.00  0.00           N
ATOM   2379  CA  ILE A 305     -29.347  26.562   1.046  1.00  0.00           C
ATOM   2380  C   ILE A 305     -29.097  25.278   0.374  1.00  0.00           C
ATOM   2381  O   ILE A 305     -29.492  24.226   0.926  1.00  0.00           O
ATOM   2382  CB  ILE A 305     -30.734  27.259   0.795  1.00  0.00           C
ATOM   2383  CG1 ILE A 305     -31.978  26.266   0.856  1.00  0.00           C
ATOM   2384  CG2 ILE A 305     -30.744  27.902  -0.594  1.00  0.00           C
ATOM   2385  CD  ILE A 305     -32.484  25.941   2.337  1.00  0.00           C
ATOM   2386  HN  ILE A 305     -28.357  28.381   0.418  1.00  0.00           H
ATOM   2387  HA  ILE A 305     -29.413  26.381   2.109  1.00  0.00           H
ATOM   2388  HB  ILE A 305     -30.903  28.079   1.525  1.00  0.00           H
ATOM   2389 1HG1 ILE A 305     -31.604  25.292   0.474  1.00  0.00           H
ATOM   2390 2HG1 ILE A 305     -32.863  26.601   0.273  1.00  0.00           H
ATOM   2391 1HG2 ILE A 305     -31.744  28.146  -1.011  1.00  0.00           H
ATOM   2392 2HG2 ILE A 305     -30.201  27.313  -1.365  1.00  0.00           H
ATOM   2393 3HG2 ILE A 305     -30.329  28.932  -0.538  1.00  0.00           H
ATOM   2394  HD1 ILE A 305     -31.597  25.713   2.966  1.00  0.00           H
ATOM   2395  HD2 ILE A 305     -32.997  24.956   2.327  1.00  0.00           H
ATOM   2396  HD3 ILE A 305     -33.079  26.791   2.735  1.00  0.00           H
ATOM   2397  N   THR A 306     -28.296  25.246  -0.731  1.00  0.00           N
ATOM   2398  CA  THR A 306     -27.728  24.052  -1.467  1.00  0.00           C
ATOM   2399  C   THR A 306     -26.919  23.208  -0.591  1.00  0.00           C
ATOM   2400  O   THR A 306     -27.037  21.982  -0.563  1.00  0.00           O
ATOM   2401  CB  THR A 306     -26.888  24.474  -2.625  1.00  0.00           C
ATOM   2402  CG2 THR A 306     -26.370  23.302  -3.445  1.00  0.00           C
ATOM   2403  OG1 THR A 306     -27.641  25.380  -3.500  1.00  0.00           O
ATOM   2404  HN  THR A 306     -28.015  26.086  -1.188  1.00  0.00           H
ATOM   2405  HA  THR A 306     -28.488  23.316  -1.686  1.00  0.00           H
ATOM   2406  HB  THR A 306     -26.028  25.146  -2.414  1.00  0.00           H
ATOM   2407  HG1 THR A 306     -27.557  26.262  -3.131  1.00  0.00           H
ATOM   2408 1HG2 THR A 306     -25.686  22.709  -2.802  1.00  0.00           H
ATOM   2409 2HG2 THR A 306     -25.850  23.596  -4.381  1.00  0.00           H
ATOM   2410 3HG2 THR A 306     -27.224  22.675  -3.783  1.00  0.00           H
ATOM   2411  N   TRP A 307     -26.076  23.813   0.230  1.00  0.00           N
ATOM   2412  CA  TRP A 307     -25.170  23.077   1.188  1.00  0.00           C
ATOM   2413  C   TRP A 307     -25.904  22.370   2.236  1.00  0.00           C
ATOM   2414  O   TRP A 307     -25.667  21.233   2.546  1.00  0.00           O
ATOM   2415  CB  TRP A 307     -24.149  24.050   1.891  1.00  0.00           C
ATOM   2416  CG  TRP A 307     -23.117  24.689   0.967  1.00  0.00           C
ATOM   2417  CD1 TRP A 307     -22.606  24.134  -0.193  1.00  0.00           C
ATOM   2418  CD2 TRP A 307     -22.361  25.928   1.198  1.00  0.00           C
ATOM   2419  CE2 TRP A 307     -21.456  26.080   0.073  1.00  0.00           C
ATOM   2420  CE3 TRP A 307     -22.340  26.842   2.202  1.00  0.00           C
ATOM   2421  NE1 TRP A 307     -21.644  25.000  -0.778  1.00  0.00           N
ATOM   2422  CZ2 TRP A 307     -20.541  27.207  -0.003  1.00  0.00           C
ATOM   2423  CZ3 TRP A 307     -21.460  27.942   2.090  1.00  0.00           C
ATOM   2424  CH2 TRP A 307     -20.602  28.113   1.072  1.00  0.00           C
ATOM   2425  HN  TRP A 307     -25.791  24.769   0.254  1.00  0.00           H
ATOM   2426  HA  TRP A 307     -24.601  22.320   0.671  1.00  0.00           H
ATOM   2427  HB1 TRP A 307     -23.571  23.426   2.605  1.00  0.00           H
ATOM   2428  HB2 TRP A 307     -24.721  24.800   2.477  1.00  0.00           H
ATOM   2429  HD1 TRP A 307     -22.767  23.162  -0.634  1.00  0.00           H
ATOM   2430  HE1 TRP A 307     -21.335  24.959  -1.703  1.00  0.00           H
ATOM   2431  HE3 TRP A 307     -22.930  26.746   3.100  1.00  0.00           H
ATOM   2432  HZ2 TRP A 307     -19.810  27.233  -0.799  1.00  0.00           H
ATOM   2433  HZ3 TRP A 307     -21.408  28.673   2.884  1.00  0.00           H
ATOM   2434  HH2 TRP A 307     -19.918  28.948   1.055  1.00  0.00           H
ATOM   2435  N   PHE A 308     -26.889  23.041   2.889  1.00  0.00           N
ATOM   2436  CA  PHE A 308     -27.822  22.487   3.831  1.00  0.00           C
ATOM   2437  C   PHE A 308     -28.604  21.346   3.266  1.00  0.00           C
ATOM   2438  O   PHE A 308     -28.932  20.290   3.829  1.00  0.00           O
ATOM   2439  CB  PHE A 308     -28.818  23.557   4.366  1.00  0.00           C
ATOM   2440  CG  PHE A 308     -29.809  22.943   5.323  1.00  0.00           C
ATOM   2441  CD1 PHE A 308     -31.130  22.691   5.028  1.00  0.00           C
ATOM   2442  CD2 PHE A 308     -29.311  22.653   6.581  1.00  0.00           C
ATOM   2443  CE1 PHE A 308     -31.998  22.146   6.003  1.00  0.00           C
ATOM   2444  CE2 PHE A 308     -30.180  22.131   7.596  1.00  0.00           C
ATOM   2445  CZ  PHE A 308     -31.536  21.776   7.276  1.00  0.00           C
ATOM   2446  HN  PHE A 308     -26.996  24.022   2.740  1.00  0.00           H
ATOM   2447  HA  PHE A 308     -27.273  22.094   4.675  1.00  0.00           H
ATOM   2448  HB1 PHE A 308     -29.309  24.081   3.518  1.00  0.00           H
ATOM   2449  HB2 PHE A 308     -28.290  24.389   4.881  1.00  0.00           H
ATOM   2450  HD1 PHE A 308     -31.602  22.896   4.079  1.00  0.00           H
ATOM   2451  HD2 PHE A 308     -28.300  22.918   6.857  1.00  0.00           H
ATOM   2452  HE1 PHE A 308     -33.041  22.081   5.732  1.00  0.00           H
ATOM   2453  HE2 PHE A 308     -29.750  22.015   8.579  1.00  0.00           H
ATOM   2454  HZ  PHE A 308     -32.127  21.230   7.996  1.00  0.00           H
ATOM   2455  N   LEU A 309     -29.092  21.509   2.021  1.00  0.00           N
ATOM   2456  CA  LEU A 309     -29.807  20.461   1.230  1.00  0.00           C
ATOM   2457  C   LEU A 309     -28.974  19.261   0.889  1.00  0.00           C
ATOM   2458  O   LEU A 309     -29.411  18.122   1.080  1.00  0.00           O
ATOM   2459  CB  LEU A 309     -30.515  21.001  -0.056  1.00  0.00           C
ATOM   2460  CG  LEU A 309     -31.800  21.756   0.209  1.00  0.00           C
ATOM   2461  CD1 LEU A 309     -32.591  21.972  -1.126  1.00  0.00           C
ATOM   2462  CD2 LEU A 309     -32.708  21.056   1.256  1.00  0.00           C
ATOM   2463  HN  LEU A 309     -29.067  22.393   1.560  1.00  0.00           H
ATOM   2464  HA  LEU A 309     -30.530  20.069   1.929  1.00  0.00           H
ATOM   2465  HB1 LEU A 309     -30.840  20.119  -0.649  1.00  0.00           H
ATOM   2466  HB2 LEU A 309     -29.909  21.706  -0.665  1.00  0.00           H
ATOM   2467  HG  LEU A 309     -31.626  22.755   0.663  1.00  0.00           H
ATOM   2468 1HD1 LEU A 309     -32.760  20.944  -1.513  1.00  0.00           H
ATOM   2469 2HD1 LEU A 309     -31.766  22.325  -1.783  1.00  0.00           H
ATOM   2470 3HD1 LEU A 309     -33.533  22.549  -1.017  1.00  0.00           H
ATOM   2471 1HD2 LEU A 309     -32.207  21.065   2.247  1.00  0.00           H
ATOM   2472 2HD2 LEU A 309     -32.957  20.028   0.917  1.00  0.00           H
ATOM   2473 3HD2 LEU A 309     -33.553  21.775   1.303  1.00  0.00           H
ATOM   2474  N   ALA A 310     -27.730  19.570   0.546  1.00  0.00           N
ATOM   2475  CA  ALA A 310     -26.774  18.554   0.285  1.00  0.00           C
ATOM   2476  C   ALA A 310     -26.449  17.812   1.574  1.00  0.00           C
ATOM   2477  O   ALA A 310     -26.154  16.585   1.566  1.00  0.00           O
ATOM   2478  CB  ALA A 310     -25.502  19.161  -0.269  1.00  0.00           C
ATOM   2479  HN  ALA A 310     -27.466  20.528   0.624  1.00  0.00           H
ATOM   2480  HA  ALA A 310     -27.152  17.891  -0.478  1.00  0.00           H
ATOM   2481  HB1 ALA A 310     -25.100  19.959   0.392  1.00  0.00           H
ATOM   2482  HB2 ALA A 310     -25.688  19.457  -1.323  1.00  0.00           H
ATOM   2483  HB3 ALA A 310     -24.669  18.427  -0.308  1.00  0.00           H
ATOM   2484  N   ALA A 311     -26.358  18.481   2.718  1.00  0.00           N
ATOM   2485  CA  ALA A 311     -26.311  17.815   4.001  1.00  0.00           C
ATOM   2486  C   ALA A 311     -27.597  17.006   4.401  1.00  0.00           C
ATOM   2487  O   ALA A 311     -27.527  15.927   4.952  1.00  0.00           O
ATOM   2488  CB  ALA A 311     -25.966  18.922   5.060  1.00  0.00           C
ATOM   2489  HN  ALA A 311     -26.197  19.459   2.614  1.00  0.00           H
ATOM   2490  HA  ALA A 311     -25.460  17.149   4.009  1.00  0.00           H
ATOM   2491  HB1 ALA A 311     -25.879  18.311   5.983  1.00  0.00           H
ATOM   2492  HB2 ALA A 311     -26.793  19.659   5.143  1.00  0.00           H
ATOM   2493  HB3 ALA A 311     -24.997  19.437   4.891  1.00  0.00           H
ATOM   2494  N   GLY A 312     -28.752  17.478   3.935  1.00  0.00           N
ATOM   2495  CA  GLY A 312     -30.002  16.758   4.186  1.00  0.00           C
ATOM   2496  C   GLY A 312     -30.042  15.475   3.451  1.00  0.00           C
ATOM   2497  O   GLY A 312     -30.644  14.528   3.989  1.00  0.00           O
ATOM   2498  HN  GLY A 312     -28.687  18.266   3.326  1.00  0.00           H
ATOM   2499  HA1 GLY A 312     -30.771  17.328   3.686  1.00  0.00           H
ATOM   2500  HA2 GLY A 312     -30.203  16.655   5.242  1.00  0.00           H
ATOM   2501  N   ARG A 313     -29.439  15.290   2.293  1.00  0.00           N
ATOM   2502  CA  ARG A 313     -29.447  13.948   1.576  1.00  0.00           C
ATOM   2503  C   ARG A 313     -28.083  13.328   1.796  1.00  0.00           C
ATOM   2504  O   ARG A 313     -27.418  12.893   0.838  1.00  0.00           O
ATOM   2505  CB  ARG A 313     -29.715  14.202   0.088  1.00  0.00           C
ATOM   2506  CG  ARG A 313     -31.111  14.909  -0.237  1.00  0.00           C
ATOM   2507  CD  ARG A 313     -32.271  14.143   0.487  1.00  0.00           C
ATOM   2508  NE  ARG A 313     -33.482  14.943   0.102  1.00  0.00           N
ATOM   2509  CZ  ARG A 313     -34.699  15.024   0.676  1.00  0.00           C
ATOM   2510  NH1 ARG A 313     -35.052  14.179   1.598  1.00  0.00           N
ATOM   2511  NH2 ARG A 313     -35.477  16.050   0.362  1.00  0.00           N
ATOM   2512  HN  ARG A 313     -28.953  16.039   1.850  1.00  0.00           H
ATOM   2513  HA  ARG A 313     -30.110  13.223   2.024  1.00  0.00           H
ATOM   2514  HB1 ARG A 313     -29.648  13.167  -0.312  1.00  0.00           H
ATOM   2515  HB2 ARG A 313     -28.913  14.804  -0.389  1.00  0.00           H
ATOM   2516  HG1 ARG A 313     -31.241  14.882  -1.340  1.00  0.00           H
ATOM   2517  HG2 ARG A 313     -31.075  15.926   0.208  1.00  0.00           H
ATOM   2518  HD1 ARG A 313     -32.131  14.279   1.581  1.00  0.00           H
ATOM   2519  HD2 ARG A 313     -32.305  13.121   0.050  1.00  0.00           H
ATOM   2520  HE  ARG A 313     -33.317  15.694  -0.536  1.00  0.00           H
ATOM   2521 1HH1 ARG A 313     -35.856  14.273   2.186  1.00  0.00           H
ATOM   2522 2HH1 ARG A 313     -34.542  13.320   1.582  1.00  0.00           H
ATOM   2523 1HH2 ARG A 313     -35.296  16.629  -0.433  1.00  0.00           H
ATOM   2524 2HH2 ARG A 313     -36.423  15.886   0.643  1.00  0.00           H
ATOM   2525  N   LYS A 314     -27.648  13.387   3.081  1.00  0.00           N
ATOM   2526  CA  LYS A 314     -26.476  12.685   3.630  1.00  0.00           C
ATOM   2527  C   LYS A 314     -25.059  13.000   3.180  1.00  0.00           C
ATOM   2528  O   LYS A 314     -24.155  12.293   3.616  1.00  0.00           O
ATOM   2529  CB  LYS A 314     -26.739  11.196   3.595  1.00  0.00           C
ATOM   2530  CG  LYS A 314     -28.076  10.702   4.133  1.00  0.00           C
ATOM   2531  CD  LYS A 314     -28.511  11.259   5.499  1.00  0.00           C
ATOM   2532  CE  LYS A 314     -29.083  10.271   6.538  1.00  0.00           C
ATOM   2533  NZ  LYS A 314     -29.979   9.364   5.762  1.00  0.00           N
ATOM   2534  HN  LYS A 314     -28.138  13.914   3.770  1.00  0.00           H
ATOM   2535  HA  LYS A 314     -26.513  12.995   4.665  1.00  0.00           H
ATOM   2536  HB1 LYS A 314     -25.878  10.736   4.127  1.00  0.00           H
ATOM   2537  HB2 LYS A 314     -26.641  10.779   2.569  1.00  0.00           H
ATOM   2538  HG1 LYS A 314     -27.839   9.636   4.341  1.00  0.00           H
ATOM   2539  HG2 LYS A 314     -28.861  10.840   3.360  1.00  0.00           H
ATOM   2540  HD1 LYS A 314     -29.284  12.019   5.258  1.00  0.00           H
ATOM   2541  HD2 LYS A 314     -27.579  11.701   5.913  1.00  0.00           H
ATOM   2542  HE1 LYS A 314     -29.622  10.795   7.356  1.00  0.00           H
ATOM   2543  HE2 LYS A 314     -28.263   9.612   6.895  1.00  0.00           H
ATOM   2544  HZ1 LYS A 314     -30.781   9.812   5.275  1.00  0.00           H
ATOM   2545  HZ2 LYS A 314     -30.426   8.686   6.412  1.00  0.00           H
ATOM   2546  HZ3 LYS A 314     -29.380   8.784   5.141  1.00  0.00           H
ATOM   2547  N   TRP A 315     -24.930  14.045   2.322  1.00  0.00           N
ATOM   2548  CA  TRP A 315     -23.801  14.574   1.638  1.00  0.00           C
ATOM   2549  C   TRP A 315     -23.875  14.302   0.099  1.00  0.00           C
ATOM   2550  O   TRP A 315     -23.183  13.414  -0.439  1.00  0.00           O
ATOM   2551  CB  TRP A 315     -22.458  14.755   2.408  1.00  0.00           C
ATOM   2552  CG  TRP A 315     -21.427  15.709   1.824  1.00  0.00           C
ATOM   2553  CD1 TRP A 315     -20.224  15.339   1.217  1.00  0.00           C
ATOM   2554  CD2 TRP A 315     -21.566  17.151   1.561  1.00  0.00           C
ATOM   2555  CE2 TRP A 315     -20.450  17.521   0.791  1.00  0.00           C
ATOM   2556  CE3 TRP A 315     -22.563  18.065   1.734  1.00  0.00           C
ATOM   2557  NE1 TRP A 315     -19.585  16.471   0.695  1.00  0.00           N
ATOM   2558  CZ2 TRP A 315     -20.196  18.841   0.423  1.00  0.00           C
ATOM   2559  CZ3 TRP A 315     -22.343  19.383   1.398  1.00  0.00           C
ATOM   2560  CH2 TRP A 315     -21.168  19.750   0.830  1.00  0.00           C
ATOM   2561  HN  TRP A 315     -25.738  14.514   1.974  1.00  0.00           H
ATOM   2562  HA  TRP A 315     -24.078  15.609   1.773  1.00  0.00           H
ATOM   2563  HB1 TRP A 315     -22.001  13.742   2.403  1.00  0.00           H
ATOM   2564  HB2 TRP A 315     -22.600  15.017   3.479  1.00  0.00           H
ATOM   2565  HD1 TRP A 315     -19.808  14.343   1.261  1.00  0.00           H
ATOM   2566  HE1 TRP A 315     -18.818  16.582   0.101  1.00  0.00           H
ATOM   2567  HE3 TRP A 315     -23.498  17.895   2.247  1.00  0.00           H
ATOM   2568  HZ2 TRP A 315     -19.268  19.131  -0.047  1.00  0.00           H
ATOM   2569  HZ3 TRP A 315     -23.049  20.187   1.537  1.00  0.00           H
ATOM   2570  HH2 TRP A 315     -20.974  20.796   0.641  1.00  0.00           H
ATOM   2571  N   SER A 316     -24.498  15.147  -0.733  1.00  0.00           N
ATOM   2572  CA  SER A 316     -24.800  14.996  -2.175  1.00  0.00           C
ATOM   2573  C   SER A 316     -24.091  16.048  -2.997  1.00  0.00           C
ATOM   2574  O   SER A 316     -24.109  17.270  -2.714  1.00  0.00           O
ATOM   2575  CB  SER A 316     -26.360  15.140  -2.450  1.00  0.00           C
ATOM   2576  OG  SER A 316     -26.752  15.170  -3.813  1.00  0.00           O
ATOM   2577  HN  SER A 316     -24.938  15.928  -0.296  1.00  0.00           H
ATOM   2578  HA  SER A 316     -24.563  13.986  -2.478  1.00  0.00           H
ATOM   2579  HB1 SER A 316     -26.796  16.063  -2.011  1.00  0.00           H
ATOM   2580  HB2 SER A 316     -26.770  14.216  -1.989  1.00  0.00           H
ATOM   2581  HG1 SER A 316     -26.604  14.292  -4.171  1.00  0.00           H
ATOM   2582  N   CYS A 317     -23.466  15.636  -4.048  1.00  0.00           N
ATOM   2583  CA  CYS A 317     -22.608  16.389  -4.938  1.00  0.00           C
ATOM   2584  C   CYS A 317     -23.305  16.642  -6.263  1.00  0.00           C
ATOM   2585  O   CYS A 317     -22.854  17.335  -7.182  1.00  0.00           O
ATOM   2586  CB  CYS A 317     -21.213  15.593  -5.063  1.00  0.00           C
ATOM   2587  SG  CYS A 317     -20.039  16.505  -6.167  1.00  0.00           S
ATOM   2588  HN  CYS A 317     -23.425  14.643  -4.135  1.00  0.00           H
ATOM   2589  HA  CYS A 317     -22.391  17.334  -4.461  1.00  0.00           H
ATOM   2590  HB1 CYS A 317     -21.432  14.597  -5.504  1.00  0.00           H
ATOM   2591  HB2 CYS A 317     -20.781  15.337  -4.072  1.00  0.00           H
ATOM   2592  HG1 CYS A 317     -20.452  15.927  -7.286  1.00  0.00           H
ATOM   2593  N   GLU A 318     -24.493  16.235  -6.361  1.00  0.00           N
ATOM   2594  CA  GLU A 318     -25.409  16.382  -7.437  1.00  0.00           C
ATOM   2595  C   GLU A 318     -26.170  17.711  -7.306  1.00  0.00           C
ATOM   2596  O   GLU A 318     -26.689  18.074  -6.241  1.00  0.00           O
ATOM   2597  CB  GLU A 318     -26.418  15.124  -7.556  1.00  0.00           C
ATOM   2598  CG  GLU A 318     -25.664  13.808  -7.936  1.00  0.00           C
ATOM   2599  CD  GLU A 318     -26.607  12.626  -7.799  1.00  0.00           C
ATOM   2600  OE1 GLU A 318     -27.589  12.416  -8.576  1.00  0.00           O
ATOM   2601  OE2 GLU A 318     -26.365  11.782  -6.913  1.00  0.00           O
ATOM   2602  HN  GLU A 318     -24.859  15.876  -5.506  1.00  0.00           H
ATOM   2603  HA  GLU A 318     -24.793  16.453  -8.321  1.00  0.00           H
ATOM   2604  HB1 GLU A 318     -27.188  15.404  -8.307  1.00  0.00           H
ATOM   2605  HB2 GLU A 318     -26.747  15.125  -6.495  1.00  0.00           H
ATOM   2606  HG1 GLU A 318     -24.736  13.754  -7.328  1.00  0.00           H
ATOM   2607  HG2 GLU A 318     -25.311  13.898  -8.986  1.00  0.00           H
ATOM   2608  N   ALA A 319     -26.070  18.529  -8.362  1.00  0.00           N
ATOM   2609  CA  ALA A 319     -26.783  19.849  -8.341  1.00  0.00           C
ATOM   2610  C   ALA A 319     -28.235  19.777  -8.239  1.00  0.00           C
ATOM   2611  O   ALA A 319     -28.770  18.776  -8.638  1.00  0.00           O
ATOM   2612  CB  ALA A 319     -26.356  20.640  -9.506  1.00  0.00           C
ATOM   2613  HN  ALA A 319     -25.449  18.338  -9.119  1.00  0.00           H
ATOM   2614  HA  ALA A 319     -26.394  20.345  -7.463  1.00  0.00           H
ATOM   2615  HB1 ALA A 319     -26.833  21.643  -9.492  1.00  0.00           H
ATOM   2616  HB2 ALA A 319     -26.579  20.241 -10.518  1.00  0.00           H
ATOM   2617  HB3 ALA A 319     -25.270  20.858  -9.433  1.00  0.00           H
ATOM   2618  N   ILE A 320     -28.938  20.769  -7.726  1.00  0.00           N
ATOM   2619  CA  ILE A 320     -30.394  20.698  -7.600  1.00  0.00           C
ATOM   2620  C   ILE A 320     -31.146  20.966  -8.947  1.00  0.00           C
ATOM   2621  O   ILE A 320     -31.259  22.109  -9.402  1.00  0.00           O
ATOM   2622  CB  ILE A 320     -31.022  21.706  -6.533  1.00  0.00           C
ATOM   2623  CG1 ILE A 320     -30.326  21.653  -5.142  1.00  0.00           C
ATOM   2624  CG2 ILE A 320     -32.515  21.359  -6.385  1.00  0.00           C
ATOM   2625  CD  ILE A 320     -30.096  20.263  -4.555  1.00  0.00           C
ATOM   2626  HN  ILE A 320     -28.559  21.628  -7.392  1.00  0.00           H
ATOM   2627  HA  ILE A 320     -30.655  19.689  -7.318  1.00  0.00           H
ATOM   2628  HB  ILE A 320     -30.942  22.764  -6.863  1.00  0.00           H
ATOM   2629 1HG1 ILE A 320     -30.823  22.283  -4.372  1.00  0.00           H
ATOM   2630 2HG1 ILE A 320     -29.388  22.170  -5.438  1.00  0.00           H
ATOM   2631 1HG2 ILE A 320     -33.006  21.438  -7.378  1.00  0.00           H
ATOM   2632 2HG2 ILE A 320     -33.030  21.965  -5.609  1.00  0.00           H
ATOM   2633 3HG2 ILE A 320     -32.490  20.340  -5.943  1.00  0.00           H
ATOM   2634  HD1 ILE A 320     -29.010  20.066  -4.689  1.00  0.00           H
ATOM   2635  HD2 ILE A 320     -30.703  19.541  -5.142  1.00  0.00           H
ATOM   2636  HD3 ILE A 320     -30.397  20.285  -3.487  1.00  0.00           H
ATOM   2637  N   GLU A 321     -31.561  19.914  -9.687  1.00  0.00           N
ATOM   2638  CA  GLU A 321     -31.992  19.993 -11.068  1.00  0.00           C
ATOM   2639  C   GLU A 321     -33.493  20.308 -11.195  1.00  0.00           C
ATOM   2640  O   GLU A 321     -33.964  20.836 -12.155  1.00  0.00           O
ATOM   2641  CB  GLU A 321     -31.721  18.618 -11.726  1.00  0.00           C
ATOM   2642  CG  GLU A 321     -30.161  18.361 -11.908  1.00  0.00           C
ATOM   2643  CD  GLU A 321     -29.793  17.128 -12.747  1.00  0.00           C
ATOM   2644  OE1 GLU A 321     -30.705  16.511 -13.329  1.00  0.00           O
ATOM   2645  OE2 GLU A 321     -28.585  16.782 -12.849  1.00  0.00           O
ATOM   2646  HN  GLU A 321     -31.442  18.960  -9.424  1.00  0.00           H
ATOM   2647  HA  GLU A 321     -31.454  20.713 -11.668  1.00  0.00           H
ATOM   2648  HB1 GLU A 321     -32.108  18.636 -12.767  1.00  0.00           H
ATOM   2649  HB2 GLU A 321     -32.124  17.724 -11.203  1.00  0.00           H
ATOM   2650  HG1 GLU A 321     -29.625  18.227 -10.945  1.00  0.00           H
ATOM   2651  HG2 GLU A 321     -29.740  19.265 -12.397  1.00  0.00           H
ATOM   2652  N   GLN A 322     -34.274  19.888 -10.199  1.00  0.00           N
ATOM   2653  CA  GLN A 322     -35.703  20.107 -10.212  1.00  0.00           C
ATOM   2654  C   GLN A 322     -36.084  21.474  -9.672  1.00  0.00           C
ATOM   2655  O   GLN A 322     -37.291  21.791  -9.620  1.00  0.00           O
ATOM   2656  CB  GLN A 322     -36.354  18.956  -9.350  1.00  0.00           C
ATOM   2657  CG  GLN A 322     -36.280  17.485 -10.012  1.00  0.00           C
ATOM   2658  CD  GLN A 322     -36.768  17.592 -11.464  1.00  0.00           C
ATOM   2659  NE2 GLN A 322     -38.126  17.520 -11.604  1.00  0.00           N
ATOM   2660  OE1 GLN A 322     -36.036  17.831 -12.428  1.00  0.00           O
ATOM   2661  HN  GLN A 322     -33.981  19.433  -9.362  1.00  0.00           H
ATOM   2662  HA  GLN A 322     -36.029  20.139 -11.241  1.00  0.00           H
ATOM   2663  HB1 GLN A 322     -37.440  19.146  -9.215  1.00  0.00           H
ATOM   2664  HB2 GLN A 322     -35.831  19.002  -8.371  1.00  0.00           H
ATOM   2665  HG1 GLN A 322     -36.863  16.676  -9.522  1.00  0.00           H
ATOM   2666  HG2 GLN A 322     -35.209  17.196 -10.054  1.00  0.00           H
ATOM   2667 1HE2 GLN A 322     -38.418  17.411 -12.554  1.00  0.00           H
ATOM   2668 2HE2 GLN A 322     -38.828  17.480 -10.893  1.00  0.00           H
ATOM   2669  N   LYS A 323     -35.178  22.277  -9.196  1.00  0.00           N
ATOM   2670  CA  LYS A 323     -35.419  23.608  -8.644  1.00  0.00           C
ATOM   2671  C   LYS A 323     -34.794  24.721  -9.443  1.00  0.00           C
ATOM   2672  O   LYS A 323     -35.091  25.869  -9.119  1.00  0.00           O
ATOM   2673  CB  LYS A 323     -34.914  23.830  -7.233  1.00  0.00           C
ATOM   2674  CG  LYS A 323     -35.631  22.935  -6.198  1.00  0.00           C
ATOM   2675  CD  LYS A 323     -37.097  23.238  -6.129  1.00  0.00           C
ATOM   2676  CE  LYS A 323     -37.789  22.456  -5.028  1.00  0.00           C
ATOM   2677  NZ  LYS A 323     -39.208  22.571  -5.184  1.00  0.00           N
ATOM   2678  HN  LYS A 323     -34.248  21.936  -9.077  1.00  0.00           H
ATOM   2679  HA  LYS A 323     -36.455  23.908  -8.707  1.00  0.00           H
ATOM   2680  HB1 LYS A 323     -34.996  24.858  -6.821  1.00  0.00           H
ATOM   2681  HB2 LYS A 323     -33.819  23.738  -7.071  1.00  0.00           H
ATOM   2682  HG1 LYS A 323     -35.235  23.000  -5.163  1.00  0.00           H
ATOM   2683  HG2 LYS A 323     -35.451  21.875  -6.482  1.00  0.00           H
ATOM   2684  HD1 LYS A 323     -37.502  22.970  -7.128  1.00  0.00           H
ATOM   2685  HD2 LYS A 323     -37.316  24.304  -5.904  1.00  0.00           H
ATOM   2686  HE1 LYS A 323     -37.457  22.867  -4.051  1.00  0.00           H
ATOM   2687  HE2 LYS A 323     -37.535  21.386  -5.187  1.00  0.00           H
ATOM   2688  HZ1 LYS A 323     -39.650  22.110  -4.364  1.00  0.00           H
ATOM   2689  HZ2 LYS A 323     -39.496  22.104  -6.068  1.00  0.00           H
ATOM   2690  HZ3 LYS A 323     -39.490  23.572  -5.145  1.00  0.00           H
ATOM   2691  N   ALA A 324     -33.898  24.389 -10.403  1.00  0.00           N
ATOM   2692  CA  ALA A 324     -33.149  25.357 -11.153  1.00  0.00           C
ATOM   2693  C   ALA A 324     -33.975  26.427 -11.888  1.00  0.00           C
ATOM   2694  O   ALA A 324     -33.660  27.601 -11.817  1.00  0.00           O
ATOM   2695  CB  ALA A 324     -32.265  24.488 -12.119  1.00  0.00           C
ATOM   2696  HN  ALA A 324     -33.847  23.432 -10.681  1.00  0.00           H
ATOM   2697  HA  ALA A 324     -32.442  25.909 -10.553  1.00  0.00           H
ATOM   2698  HB1 ALA A 324     -32.984  24.045 -12.841  1.00  0.00           H
ATOM   2699  HB2 ALA A 324     -31.687  23.638 -11.697  1.00  0.00           H
ATOM   2700  HB3 ALA A 324     -31.601  25.130 -12.736  1.00  0.00           H
ATOM   2701  N   VAL A 325     -35.076  26.111 -12.587  1.00  0.00           N
ATOM   2702  CA  VAL A 325     -35.878  27.032 -13.277  1.00  0.00           C
ATOM   2703  C   VAL A 325     -36.579  28.014 -12.324  1.00  0.00           C
ATOM   2704  O   VAL A 325     -36.635  29.145 -12.708  1.00  0.00           O
ATOM   2705  CB  VAL A 325     -36.866  26.370 -14.224  1.00  0.00           C
ATOM   2706  CG1 VAL A 325     -37.329  27.447 -15.293  1.00  0.00           C
ATOM   2707  CG2 VAL A 325     -35.974  25.410 -15.044  1.00  0.00           C
ATOM   2708  HN  VAL A 325     -35.338  25.159 -12.723  1.00  0.00           H
ATOM   2709  HA  VAL A 325     -35.157  27.559 -13.883  1.00  0.00           H
ATOM   2710  HB  VAL A 325     -37.685  25.802 -13.733  1.00  0.00           H
ATOM   2711 1HG1 VAL A 325     -36.554  27.662 -16.059  1.00  0.00           H
ATOM   2712 2HG1 VAL A 325     -37.671  28.328 -14.709  1.00  0.00           H
ATOM   2713 3HG1 VAL A 325     -38.279  27.105 -15.756  1.00  0.00           H
ATOM   2714 1HG2 VAL A 325     -35.682  24.499 -14.480  1.00  0.00           H
ATOM   2715 2HG2 VAL A 325     -35.046  25.915 -15.387  1.00  0.00           H
ATOM   2716 3HG2 VAL A 325     -36.615  25.058 -15.881  1.00  0.00           H
ATOM   2717  N   TRP A 326     -37.112  27.593 -11.170  1.00  0.00           N
ATOM   2718  CA  TRP A 326     -37.501  28.383 -10.053  1.00  0.00           C
ATOM   2719  C   TRP A 326     -36.440  29.217  -9.305  1.00  0.00           C
ATOM   2720  O   TRP A 326     -36.654  30.354  -8.920  1.00  0.00           O
ATOM   2721  CB  TRP A 326     -38.284  27.498  -9.024  1.00  0.00           C
ATOM   2722  CG  TRP A 326     -38.860  28.044  -7.758  1.00  0.00           C
ATOM   2723  CD1 TRP A 326     -40.042  28.652  -7.447  1.00  0.00           C
ATOM   2724  CD2 TRP A 326     -38.142  27.954  -6.542  1.00  0.00           C
ATOM   2725  CE2 TRP A 326     -38.996  28.396  -5.490  1.00  0.00           C
ATOM   2726  CE3 TRP A 326     -36.875  27.458  -6.259  1.00  0.00           C
ATOM   2727  NE1 TRP A 326     -40.170  28.808  -6.089  1.00  0.00           N
ATOM   2728  CZ2 TRP A 326     -38.629  28.376  -4.192  1.00  0.00           C
ATOM   2729  CZ3 TRP A 326     -36.526  27.389  -4.882  1.00  0.00           C
ATOM   2730  CH2 TRP A 326     -37.379  27.787  -3.882  1.00  0.00           C
ATOM   2731  HN  TRP A 326     -37.150  26.606 -11.030  1.00  0.00           H
ATOM   2732  HA  TRP A 326     -38.129  29.185 -10.410  1.00  0.00           H
ATOM   2733  HB1 TRP A 326     -37.678  26.589  -8.824  1.00  0.00           H
ATOM   2734  HB2 TRP A 326     -39.167  27.154  -9.604  1.00  0.00           H
ATOM   2735  HD1 TRP A 326     -40.794  28.900  -8.180  1.00  0.00           H
ATOM   2736  HE1 TRP A 326     -40.919  29.064  -5.518  1.00  0.00           H
ATOM   2737  HE3 TRP A 326     -36.103  27.248  -6.984  1.00  0.00           H
ATOM   2738  HZ2 TRP A 326     -39.323  28.530  -3.378  1.00  0.00           H
ATOM   2739  HZ3 TRP A 326     -35.621  26.838  -4.669  1.00  0.00           H
ATOM   2740  HH2 TRP A 326     -37.156  27.528  -2.858  1.00  0.00           H
ATOM   2741  N   PHE A 327     -35.271  28.663  -9.111  1.00  0.00           N
ATOM   2742  CA  PHE A 327     -34.115  29.359  -8.538  1.00  0.00           C
ATOM   2743  C   PHE A 327     -33.627  30.525  -9.434  1.00  0.00           C
ATOM   2744  O   PHE A 327     -33.194  31.581  -8.884  1.00  0.00           O
ATOM   2745  CB  PHE A 327     -32.843  28.445  -8.280  1.00  0.00           C
ATOM   2746  CG  PHE A 327     -32.789  27.680  -7.012  1.00  0.00           C
ATOM   2747  CD1 PHE A 327     -32.486  26.287  -6.887  1.00  0.00           C
ATOM   2748  CD2 PHE A 327     -32.794  28.372  -5.800  1.00  0.00           C
ATOM   2749  CE1 PHE A 327     -32.449  25.549  -5.631  1.00  0.00           C
ATOM   2750  CE2 PHE A 327     -32.657  27.707  -4.607  1.00  0.00           C
ATOM   2751  CZ  PHE A 327     -32.444  26.324  -4.478  1.00  0.00           C
ATOM   2752  HN  PHE A 327     -35.261  27.717  -9.427  1.00  0.00           H
ATOM   2753  HA  PHE A 327     -34.433  29.721  -7.572  1.00  0.00           H
ATOM   2754  HB1 PHE A 327     -31.930  29.075  -8.214  1.00  0.00           H
ATOM   2755  HB2 PHE A 327     -32.869  27.709  -9.111  1.00  0.00           H
ATOM   2756  HD1 PHE A 327     -32.279  25.717  -7.781  1.00  0.00           H
ATOM   2757  HD2 PHE A 327     -32.907  29.446  -5.812  1.00  0.00           H
ATOM   2758  HE1 PHE A 327     -32.221  24.494  -5.586  1.00  0.00           H
ATOM   2759  HE2 PHE A 327     -32.897  28.266  -3.714  1.00  0.00           H
ATOM   2760  HZ  PHE A 327     -32.233  25.739  -3.595  1.00  0.00           H
HETATM 2761  N   HSD A 328     -33.607  30.315 -10.746  1.00  0.00           N
HETATM 2762  CA  HSD A 328     -33.319  31.369 -11.693  1.00  0.00           C
HETATM 2763  C   HSD A 328     -34.312  32.568 -11.696  1.00  0.00           C
HETATM 2764  O   HSD A 328     -33.919  33.742 -11.842  1.00  0.00           O
HETATM 2765  CB  HSD A 328     -33.331  30.869 -13.182  1.00  0.00           C
HETATM 2766  CG  HSD A 328     -32.150  30.002 -13.504  1.00  0.00           C
HETATM 2767  CD2 HSD A 328     -31.497  29.107 -12.766  1.00  0.00           C
HETATM 2768  ND1 HSD A 328     -31.310  30.136 -14.571  1.00  0.00           N
HETATM 2769  CE1 HSD A 328     -30.194  29.443 -14.404  1.00  0.00           C
HETATM 2770  NE2 HSD A 328     -30.247  28.842 -13.276  1.00  0.00           N
HETATM 2771  HN  HSD A 328     -33.678  29.404 -11.143  1.00  0.00           H
HETATM 2772  HA  HSD A 328     -32.298  31.658 -11.493  1.00  0.00           H
HETATM 2773  HB1 HSD A 328     -33.412  31.681 -13.936  1.00  0.00           H
HETATM 2774  HB2 HSD A 328     -34.306  30.341 -13.256  1.00  0.00           H
HETATM 2775  HD1 HSD A 328     -31.452  30.777 -15.325  1.00  0.00           H
HETATM 2776  HD2 HSD A 328     -31.677  28.712 -11.773  1.00  0.00           H
HETATM 2777  HE1 HSD A 328     -29.393  29.547 -15.136  1.00  0.00           H
ATOM   2778  N   ALA A 329     -35.600  32.286 -11.560  1.00  0.00           N
ATOM   2779  CA  ALA A 329     -36.676  33.249 -11.292  1.00  0.00           C
ATOM   2780  C   ALA A 329     -36.521  34.007  -9.995  1.00  0.00           C
ATOM   2781  O   ALA A 329     -36.545  35.230  -9.946  1.00  0.00           O
ATOM   2782  CB  ALA A 329     -38.006  32.432 -11.440  1.00  0.00           C
ATOM   2783  HN  ALA A 329     -35.744  31.305 -11.651  1.00  0.00           H
ATOM   2784  HA  ALA A 329     -36.550  33.945 -12.107  1.00  0.00           H
ATOM   2785  HB1 ALA A 329     -38.880  33.087 -11.640  1.00  0.00           H
ATOM   2786  HB2 ALA A 329     -38.215  31.686 -10.644  1.00  0.00           H
ATOM   2787  HB3 ALA A 329     -37.967  31.889 -12.408  1.00  0.00           H
ATOM   2788  N   VAL A 330     -36.256  33.272  -8.860  1.00  0.00           N
ATOM   2789  CA  VAL A 330     -35.945  33.794  -7.518  1.00  0.00           C
ATOM   2790  C   VAL A 330     -34.706  34.619  -7.483  1.00  0.00           C
ATOM   2791  O   VAL A 330     -34.586  35.682  -6.827  1.00  0.00           O
ATOM   2792  CB  VAL A 330     -35.924  32.608  -6.489  1.00  0.00           C
ATOM   2793  CG1 VAL A 330     -34.954  32.770  -5.332  1.00  0.00           C
ATOM   2794  CG2 VAL A 330     -37.369  32.365  -6.104  1.00  0.00           C
ATOM   2795  HN  VAL A 330     -36.288  32.279  -8.942  1.00  0.00           H
ATOM   2796  HA  VAL A 330     -36.681  34.543  -7.268  1.00  0.00           H
ATOM   2797  HB  VAL A 330     -35.588  31.779  -7.148  1.00  0.00           H
ATOM   2798 1HG1 VAL A 330     -33.928  32.954  -5.716  1.00  0.00           H
ATOM   2799 2HG1 VAL A 330     -35.044  31.832  -4.744  1.00  0.00           H
ATOM   2800 3HG1 VAL A 330     -35.197  33.635  -4.677  1.00  0.00           H
ATOM   2801 1HG2 VAL A 330     -37.725  33.373  -5.800  1.00  0.00           H
ATOM   2802 2HG2 VAL A 330     -37.367  31.713  -5.204  1.00  0.00           H
ATOM   2803 3HG2 VAL A 330     -37.961  31.967  -6.954  1.00  0.00           H
ATOM   2804  N   ALA A 331     -33.651  34.182  -8.162  1.00  0.00           N
ATOM   2805  CA  ALA A 331     -32.314  34.856  -8.255  1.00  0.00           C
ATOM   2806  C   ALA A 331     -32.245  36.212  -8.829  1.00  0.00           C
ATOM   2807  O   ALA A 331     -31.576  37.065  -8.287  1.00  0.00           O
ATOM   2808  CB  ALA A 331     -31.337  33.969  -8.987  1.00  0.00           C
ATOM   2809  HN  ALA A 331     -33.633  33.302  -8.632  1.00  0.00           H
ATOM   2810  HA  ALA A 331     -32.041  34.984  -7.217  1.00  0.00           H
ATOM   2811  HB1 ALA A 331     -30.377  34.476  -9.223  1.00  0.00           H
ATOM   2812  HB2 ALA A 331     -31.865  33.650  -9.911  1.00  0.00           H
ATOM   2813  HB3 ALA A 331     -31.093  33.042  -8.424  1.00  0.00           H
ATOM   2814  N   TRP A 332     -32.915  36.413  -9.978  1.00  0.00           N
ATOM   2815  CA  TRP A 332     -33.040  37.740 -10.617  1.00  0.00           C
ATOM   2816  C   TRP A 332     -34.322  38.458 -10.279  1.00  0.00           C
ATOM   2817  O   TRP A 332     -34.375  39.672 -10.273  1.00  0.00           O
ATOM   2818  CB  TRP A 332     -33.003  37.583 -12.198  1.00  0.00           C
ATOM   2819  CG  TRP A 332     -31.837  36.806 -12.726  1.00  0.00           C
ATOM   2820  CD1 TRP A 332     -31.949  35.633 -13.363  1.00  0.00           C
ATOM   2821  CD2 TRP A 332     -30.446  37.076 -12.607  1.00  0.00           C
ATOM   2822  CE2 TRP A 332     -29.755  36.018 -13.235  1.00  0.00           C
ATOM   2823  CE3 TRP A 332     -29.741  38.070 -11.990  1.00  0.00           C
ATOM   2824  NE1 TRP A 332     -30.691  35.168 -13.700  1.00  0.00           N
ATOM   2825  CZ2 TRP A 332     -28.378  36.032 -13.371  1.00  0.00           C
ATOM   2826  CZ3 TRP A 332     -28.346  38.132 -12.188  1.00  0.00           C
ATOM   2827  CH2 TRP A 332     -27.644  37.108 -12.895  1.00  0.00           C
ATOM   2828  HN  TRP A 332     -33.348  35.705 -10.530  1.00  0.00           H
ATOM   2829  HA  TRP A 332     -32.278  38.333 -10.132  1.00  0.00           H
ATOM   2830  HB1 TRP A 332     -32.943  38.555 -12.732  1.00  0.00           H
ATOM   2831  HB2 TRP A 332     -33.997  37.154 -12.450  1.00  0.00           H
ATOM   2832  HD1 TRP A 332     -32.867  35.134 -13.640  1.00  0.00           H
ATOM   2833  HE1 TRP A 332     -30.378  34.349 -14.129  1.00  0.00           H
ATOM   2834  HE3 TRP A 332     -30.311  38.843 -11.499  1.00  0.00           H
ATOM   2835  HZ2 TRP A 332     -27.908  35.125 -13.723  1.00  0.00           H
ATOM   2836  HZ3 TRP A 332     -27.764  38.942 -11.774  1.00  0.00           H
ATOM   2837  HH2 TRP A 332     -26.572  37.195 -12.803  1.00  0.00           H
ATOM   2838  N   GLY A 333     -35.324  37.724  -9.896  1.00  0.00           N
ATOM   2839  CA  GLY A 333     -36.621  38.235  -9.379  1.00  0.00           C
ATOM   2840  C   GLY A 333     -36.615  39.008  -8.074  1.00  0.00           C
ATOM   2841  O   GLY A 333     -37.209  40.047  -7.927  1.00  0.00           O
ATOM   2842  HN  GLY A 333     -35.175  36.748 -10.039  1.00  0.00           H
ATOM   2843  HA1 GLY A 333     -37.178  37.320  -9.240  1.00  0.00           H
ATOM   2844  HA2 GLY A 333     -37.125  38.812 -10.140  1.00  0.00           H
ATOM   2845  N   THR A 334     -36.003  38.443  -7.048  1.00  0.00           N
ATOM   2846  CA  THR A 334     -35.719  39.061  -5.725  1.00  0.00           C
ATOM   2847  C   THR A 334     -34.955  40.401  -5.718  1.00  0.00           C
ATOM   2848  O   THR A 334     -35.402  41.427  -5.191  1.00  0.00           O
ATOM   2849  CB  THR A 334     -35.041  38.016  -4.718  1.00  0.00           C
ATOM   2850  CG2 THR A 334     -34.499  38.696  -3.420  1.00  0.00           C
ATOM   2851  OG1 THR A 334     -35.909  36.986  -4.327  1.00  0.00           O
ATOM   2852  HN  THR A 334     -35.651  37.515  -7.147  1.00  0.00           H
ATOM   2853  HA  THR A 334     -36.695  39.285  -5.321  1.00  0.00           H
ATOM   2854  HB  THR A 334     -34.174  37.555  -5.237  1.00  0.00           H
ATOM   2855  HG1 THR A 334     -35.797  36.431  -5.103  1.00  0.00           H
ATOM   2856 1HG2 THR A 334     -33.901  37.878  -2.964  1.00  0.00           H
ATOM   2857 2HG2 THR A 334     -35.181  39.163  -2.677  1.00  0.00           H
ATOM   2858 3HG2 THR A 334     -33.751  39.488  -3.637  1.00  0.00           H
ATOM   2859  N   PRO A 335     -33.763  40.530  -6.279  1.00  0.00           N
ATOM   2860  CA  PRO A 335     -32.978  41.771  -6.367  1.00  0.00           C
ATOM   2861  C   PRO A 335     -33.752  42.654  -7.384  1.00  0.00           C
ATOM   2862  O   PRO A 335     -33.680  43.894  -7.211  1.00  0.00           O
ATOM   2863  CB  PRO A 335     -31.561  41.358  -6.787  1.00  0.00           C
ATOM   2864  CG  PRO A 335     -31.810  40.086  -7.621  1.00  0.00           C
ATOM   2865  CD  PRO A 335     -32.987  39.435  -6.872  1.00  0.00           C
ATOM   2866  HA  PRO A 335     -32.936  42.281  -5.416  1.00  0.00           H
ATOM   2867  HB1 PRO A 335     -30.975  41.015  -5.908  1.00  0.00           H
ATOM   2868  HB2 PRO A 335     -30.966  42.077  -7.390  1.00  0.00           H
ATOM   2869  HG1 PRO A 335     -32.077  40.423  -8.646  1.00  0.00           H
ATOM   2870  HG2 PRO A 335     -30.905  39.445  -7.677  1.00  0.00           H
ATOM   2871  HD1 PRO A 335     -33.630  38.818  -7.535  1.00  0.00           H
ATOM   2872  HD2 PRO A 335     -32.617  38.776  -6.057  1.00  0.00           H
ATOM   2873  N   GLY A 336     -34.265  42.073  -8.501  1.00  0.00           N
ATOM   2874  CA  GLY A 336     -35.087  42.803  -9.518  1.00  0.00           C
ATOM   2875  C   GLY A 336     -36.243  43.468  -8.869  1.00  0.00           C
ATOM   2876  O   GLY A 336     -36.604  44.551  -9.250  1.00  0.00           O
ATOM   2877  HN  GLY A 336     -34.063  41.100  -8.590  1.00  0.00           H
ATOM   2878  HA1 GLY A 336     -35.557  42.119 -10.211  1.00  0.00           H
ATOM   2879  HA2 GLY A 336     -34.506  43.552 -10.036  1.00  0.00           H
ATOM   2880  N   PHE A 337     -36.946  42.840  -7.861  1.00  0.00           N
ATOM   2881  CA  PHE A 337     -38.096  43.458  -7.106  1.00  0.00           C
ATOM   2882  C   PHE A 337     -37.667  44.781  -6.481  1.00  0.00           C
ATOM   2883  O   PHE A 337     -38.332  45.808  -6.661  1.00  0.00           O
ATOM   2884  CB  PHE A 337     -38.642  42.275  -6.147  1.00  0.00           C
ATOM   2885  CG  PHE A 337     -39.842  42.797  -5.285  1.00  0.00           C
ATOM   2886  CD1 PHE A 337     -39.588  42.722  -3.877  1.00  0.00           C
ATOM   2887  CD2 PHE A 337     -41.123  43.201  -5.661  1.00  0.00           C
ATOM   2888  CE1 PHE A 337     -40.633  43.115  -2.975  1.00  0.00           C
ATOM   2889  CE2 PHE A 337     -42.141  43.710  -4.779  1.00  0.00           C
ATOM   2890  CZ  PHE A 337     -41.852  43.647  -3.456  1.00  0.00           C
ATOM   2891  HN  PHE A 337     -36.699  41.883  -7.731  1.00  0.00           H
ATOM   2892  HA  PHE A 337     -38.752  43.660  -7.940  1.00  0.00           H
ATOM   2893  HB1 PHE A 337     -37.763  42.050  -5.506  1.00  0.00           H
ATOM   2894  HB2 PHE A 337     -39.007  41.394  -6.716  1.00  0.00           H
ATOM   2895  HD1 PHE A 337     -38.630  42.348  -3.547  1.00  0.00           H
ATOM   2896  HD2 PHE A 337     -41.458  43.252  -6.687  1.00  0.00           H
ATOM   2897  HE1 PHE A 337     -40.540  43.001  -1.905  1.00  0.00           H
ATOM   2898  HE2 PHE A 337     -43.147  43.808  -5.159  1.00  0.00           H
ATOM   2899  HZ  PHE A 337     -42.585  43.895  -2.702  1.00  0.00           H
ATOM   2900  N   LEU A 338     -36.523  44.691  -5.740  1.00  0.00           N
ATOM   2901  CA  LEU A 338     -35.813  45.809  -5.208  1.00  0.00           C
ATOM   2902  C   LEU A 338     -35.287  46.789  -6.209  1.00  0.00           C
ATOM   2903  O   LEU A 338     -35.370  47.980  -5.900  1.00  0.00           O
ATOM   2904  CB  LEU A 338     -34.676  45.310  -4.179  1.00  0.00           C
ATOM   2905  CG  LEU A 338     -34.889  44.212  -3.168  1.00  0.00           C
ATOM   2906  CD1 LEU A 338     -33.481  43.825  -2.661  1.00  0.00           C
ATOM   2907  CD2 LEU A 338     -35.724  44.768  -2.021  1.00  0.00           C
ATOM   2908  HN  LEU A 338     -36.051  43.818  -5.648  1.00  0.00           H
ATOM   2909  HA  LEU A 338     -36.614  46.267  -4.646  1.00  0.00           H
ATOM   2910  HB1 LEU A 338     -34.364  46.205  -3.600  1.00  0.00           H
ATOM   2911  HB2 LEU A 338     -33.821  44.833  -4.705  1.00  0.00           H
ATOM   2912  HG  LEU A 338     -35.296  43.315  -3.682  1.00  0.00           H
ATOM   2913 1HD1 LEU A 338     -32.820  43.486  -3.486  1.00  0.00           H
ATOM   2914 2HD1 LEU A 338     -33.387  43.103  -1.820  1.00  0.00           H
ATOM   2915 3HD1 LEU A 338     -32.914  44.720  -2.326  1.00  0.00           H
ATOM   2916 1HD2 LEU A 338     -35.904  43.999  -1.240  1.00  0.00           H
ATOM   2917 2HD2 LEU A 338     -36.795  45.018  -2.175  1.00  0.00           H
ATOM   2918 3HD2 LEU A 338     -35.129  45.565  -1.526  1.00  0.00           H
ATOM   2919  N   THR A 339     -34.693  46.447  -7.315  1.00  0.00           N
ATOM   2920  CA  THR A 339     -34.191  47.402  -8.239  1.00  0.00           C
ATOM   2921  C   THR A 339     -35.247  48.219  -8.987  1.00  0.00           C
ATOM   2922  O   THR A 339     -35.046  49.457  -9.181  1.00  0.00           O
ATOM   2923  CB  THR A 339     -33.199  46.730  -9.232  1.00  0.00           C
ATOM   2924  CG2 THR A 339     -32.530  47.820 -10.050  1.00  0.00           C
ATOM   2925  OG1 THR A 339     -32.187  46.120  -8.444  1.00  0.00           O
ATOM   2926  HN  THR A 339     -34.523  45.468  -7.398  1.00  0.00           H
ATOM   2927  HA  THR A 339     -33.597  48.074  -7.637  1.00  0.00           H
ATOM   2928  HB  THR A 339     -33.739  45.986  -9.855  1.00  0.00           H
ATOM   2929  HG1 THR A 339     -32.576  45.409  -7.930  1.00  0.00           H
ATOM   2930 1HG2 THR A 339     -32.086  48.567  -9.357  1.00  0.00           H
ATOM   2931 2HG2 THR A 339     -33.228  48.319 -10.756  1.00  0.00           H
ATOM   2932 3HG2 THR A 339     -31.720  47.373 -10.665  1.00  0.00           H
ATOM   2933  N   VAL A 340     -36.394  47.643  -9.317  1.00  0.00           N
ATOM   2934  CA  VAL A 340     -37.590  48.403  -9.772  1.00  0.00           C
ATOM   2935  C   VAL A 340     -38.083  49.366  -8.710  1.00  0.00           C
ATOM   2936  O   VAL A 340     -38.383  50.536  -8.979  1.00  0.00           O
ATOM   2937  CB  VAL A 340     -38.694  47.372 -10.163  1.00  0.00           C
ATOM   2938  CG1 VAL A 340     -40.074  48.057 -10.487  1.00  0.00           C
ATOM   2939  CG2 VAL A 340     -38.295  46.761 -11.516  1.00  0.00           C
ATOM   2940  HN  VAL A 340     -36.454  46.656  -9.189  1.00  0.00           H
ATOM   2941  HA  VAL A 340     -37.282  49.055 -10.577  1.00  0.00           H
ATOM   2942  HB  VAL A 340     -38.821  46.618  -9.356  1.00  0.00           H
ATOM   2943 1HG1 VAL A 340     -39.891  49.064 -10.918  1.00  0.00           H
ATOM   2944 2HG1 VAL A 340     -40.687  48.152  -9.565  1.00  0.00           H
ATOM   2945 3HG1 VAL A 340     -40.755  47.451 -11.121  1.00  0.00           H
ATOM   2946 1HG2 VAL A 340     -39.127  46.076 -11.790  1.00  0.00           H
ATOM   2947 2HG2 VAL A 340     -37.381  46.146 -11.655  1.00  0.00           H
ATOM   2948 3HG2 VAL A 340     -38.286  47.479 -12.364  1.00  0.00           H
ATOM   2949  N   MET A 341     -38.213  48.878  -7.438  1.00  0.00           N
ATOM   2950  CA  MET A 341     -38.621  49.842  -6.372  1.00  0.00           C
ATOM   2951  C   MET A 341     -37.640  50.972  -6.021  1.00  0.00           C
ATOM   2952  O   MET A 341     -38.037  51.997  -5.528  1.00  0.00           O
ATOM   2953  CB  MET A 341     -38.972  48.997  -5.044  1.00  0.00           C
ATOM   2954  CG  MET A 341     -40.235  48.117  -5.025  1.00  0.00           C
ATOM   2955  SD  MET A 341     -40.832  47.634  -3.345  1.00  0.00           S
ATOM   2956  CE  MET A 341     -39.449  46.487  -2.976  1.00  0.00           C
ATOM   2957  HN  MET A 341     -38.298  47.896  -7.288  1.00  0.00           H
ATOM   2958  HA  MET A 341     -39.499  50.358  -6.732  1.00  0.00           H
ATOM   2959  HB1 MET A 341     -39.101  49.775  -4.261  1.00  0.00           H
ATOM   2960  HB2 MET A 341     -38.072  48.414  -4.751  1.00  0.00           H
ATOM   2961  HG1 MET A 341     -40.116  47.175  -5.602  1.00  0.00           H
ATOM   2962  HG2 MET A 341     -41.021  48.614  -5.633  1.00  0.00           H
ATOM   2963  HE1 MET A 341     -39.247  45.768  -3.799  1.00  0.00           H
ATOM   2964  HE2 MET A 341     -39.636  45.790  -2.130  1.00  0.00           H
ATOM   2965  HE3 MET A 341     -38.464  46.922  -2.704  1.00  0.00           H
ATOM   2966  N   LEU A 342     -36.328  50.773  -6.143  1.00  0.00           N
ATOM   2967  CA  LEU A 342     -35.234  51.732  -6.134  1.00  0.00           C
ATOM   2968  C   LEU A 342     -35.495  52.831  -7.217  1.00  0.00           C
ATOM   2969  O   LEU A 342     -35.390  54.024  -6.924  1.00  0.00           O
ATOM   2970  CB  LEU A 342     -33.843  51.126  -6.398  1.00  0.00           C
ATOM   2971  CG  LEU A 342     -32.695  52.146  -6.163  1.00  0.00           C
ATOM   2972  CD1 LEU A 342     -32.734  52.726  -4.765  1.00  0.00           C
ATOM   2973  CD2 LEU A 342     -31.296  51.474  -6.297  1.00  0.00           C
ATOM   2974  HN  LEU A 342     -36.006  49.831  -6.185  1.00  0.00           H
ATOM   2975  HA  LEU A 342     -35.357  52.234  -5.186  1.00  0.00           H
ATOM   2976  HB1 LEU A 342     -33.779  50.717  -7.430  1.00  0.00           H
ATOM   2977  HB2 LEU A 342     -33.688  50.227  -5.763  1.00  0.00           H
ATOM   2978  HG  LEU A 342     -32.811  53.016  -6.844  1.00  0.00           H
ATOM   2979 1HD1 LEU A 342     -33.611  53.407  -4.728  1.00  0.00           H
ATOM   2980 2HD1 LEU A 342     -31.878  53.402  -4.551  1.00  0.00           H
ATOM   2981 3HD1 LEU A 342     -32.680  51.990  -3.935  1.00  0.00           H
ATOM   2982 1HD2 LEU A 342     -30.418  52.081  -5.988  1.00  0.00           H
ATOM   2983 2HD2 LEU A 342     -31.180  51.142  -7.352  1.00  0.00           H
ATOM   2984 3HD2 LEU A 342     -31.229  50.624  -5.585  1.00  0.00           H
ATOM   2985  N   LEU A 343     -35.945  52.380  -8.407  1.00  0.00           N
ATOM   2986  CA  LEU A 343     -36.175  53.215  -9.619  1.00  0.00           C
ATOM   2987  C   LEU A 343     -37.480  54.012  -9.532  1.00  0.00           C
ATOM   2988  O   LEU A 343     -37.615  55.029 -10.195  1.00  0.00           O
ATOM   2989  CB  LEU A 343     -36.165  52.341 -10.858  1.00  0.00           C
ATOM   2990  CG  LEU A 343     -36.220  52.887 -12.262  1.00  0.00           C
ATOM   2991  CD1 LEU A 343     -35.026  53.765 -12.711  1.00  0.00           C
ATOM   2992  CD2 LEU A 343     -36.429  51.764 -13.245  1.00  0.00           C
ATOM   2993  HN  LEU A 343     -36.146  51.414  -8.548  1.00  0.00           H
ATOM   2994  HA  LEU A 343     -35.332  53.887  -9.680  1.00  0.00           H
ATOM   2995  HB1 LEU A 343     -37.084  51.723 -10.782  1.00  0.00           H
ATOM   2996  HB2 LEU A 343     -35.348  51.589 -10.855  1.00  0.00           H
ATOM   2997  HG  LEU A 343     -37.149  53.496 -12.234  1.00  0.00           H
ATOM   2998 1HD1 LEU A 343     -34.916  54.537 -11.918  1.00  0.00           H
ATOM   2999 2HD1 LEU A 343     -35.339  54.317 -13.623  1.00  0.00           H
ATOM   3000 3HD1 LEU A 343     -34.060  53.223 -12.796  1.00  0.00           H
ATOM   3001 1HD2 LEU A 343     -36.500  52.113 -14.298  1.00  0.00           H
ATOM   3002 2HD2 LEU A 343     -37.198  51.040 -12.900  1.00  0.00           H
ATOM   3003 3HD2 LEU A 343     -35.512  51.139 -13.199  1.00  0.00           H
ATOM   3004  N   ALA A 344     -38.532  53.487  -8.846  1.00  0.00           N
ATOM   3005  CA  ALA A 344     -39.815  54.162  -8.689  1.00  0.00           C
ATOM   3006  C   ALA A 344     -39.803  55.129  -7.496  1.00  0.00           C
ATOM   3007  O   ALA A 344     -40.690  55.951  -7.295  1.00  0.00           O
ATOM   3008  CB  ALA A 344     -40.798  53.046  -8.240  1.00  0.00           C
ATOM   3009  HN  ALA A 344     -38.524  52.539  -8.537  1.00  0.00           H
ATOM   3010  HA  ALA A 344     -40.142  54.657  -9.593  1.00  0.00           H
ATOM   3011  HB1 ALA A 344     -40.435  52.392  -7.419  1.00  0.00           H
ATOM   3012  HB2 ALA A 344     -40.963  52.446  -9.159  1.00  0.00           H
ATOM   3013  HB3 ALA A 344     -41.798  53.484  -8.036  1.00  0.00           H
ATOM   3014  N   MET A 345     -38.752  55.010  -6.686  1.00  0.00           N
ATOM   3015  CA  MET A 345     -38.434  56.121  -5.768  1.00  0.00           C
ATOM   3016  C   MET A 345     -37.550  57.157  -6.416  1.00  0.00           C
ATOM   3017  O   MET A 345     -37.366  58.279  -6.006  1.00  0.00           O
ATOM   3018  CB  MET A 345     -37.787  55.568  -4.516  1.00  0.00           C
ATOM   3019  CG  MET A 345     -38.755  54.861  -3.594  1.00  0.00           C
ATOM   3020  SD  MET A 345     -39.804  55.961  -2.733  1.00  0.00           S
ATOM   3021  CE  MET A 345     -40.061  54.796  -1.331  1.00  0.00           C
ATOM   3022  HN  MET A 345     -38.060  54.295  -6.755  1.00  0.00           H
ATOM   3023  HA  MET A 345     -39.326  56.670  -5.506  1.00  0.00           H
ATOM   3024  HB1 MET A 345     -37.277  56.371  -3.942  1.00  0.00           H
ATOM   3025  HB2 MET A 345     -36.887  54.970  -4.774  1.00  0.00           H
ATOM   3026  HG1 MET A 345     -38.231  54.235  -2.841  1.00  0.00           H
ATOM   3027  HG2 MET A 345     -39.365  54.120  -4.153  1.00  0.00           H
ATOM   3028  HE1 MET A 345     -40.853  54.023  -1.434  1.00  0.00           H
ATOM   3029  HE2 MET A 345     -40.199  55.355  -0.380  1.00  0.00           H
ATOM   3030  HE3 MET A 345     -39.069  54.315  -1.201  1.00  0.00           H
ATOM   3031  N   ASN A 346     -36.804  56.761  -7.494  1.00  0.00           N
ATOM   3032  CA  ASN A 346     -36.155  57.665  -8.461  1.00  0.00           C
ATOM   3033  C   ASN A 346     -34.681  58.052  -8.197  1.00  0.00           C
ATOM   3034  O   ASN A 346     -34.096  58.991  -8.728  1.00  0.00           O
ATOM   3035  CB  ASN A 346     -36.996  58.992  -8.852  1.00  0.00           C
ATOM   3036  CG  ASN A 346     -38.553  58.832  -8.880  1.00  0.00           C
ATOM   3037  ND2 ASN A 346     -39.140  57.969  -9.775  1.00  0.00           N
ATOM   3038  OD1 ASN A 346     -39.230  59.474  -8.066  1.00  0.00           O
ATOM   3039  HN  ASN A 346     -36.933  55.805  -7.744  1.00  0.00           H
ATOM   3040  HA  ASN A 346     -36.154  57.087  -9.374  1.00  0.00           H
ATOM   3041  HB1 ASN A 346     -36.633  59.453  -9.796  1.00  0.00           H
ATOM   3042  HB2 ASN A 346     -36.824  59.775  -8.082  1.00  0.00           H
ATOM   3043 1HD2 ASN A 346     -40.112  57.735  -9.762  1.00  0.00           H
ATOM   3044 2HD2 ASN A 346     -38.550  57.732 -10.548  1.00  0.00           H
ATOM   3045  N   LYS A 347     -34.039  57.348  -7.228  1.00  0.00           N
ATOM   3046  CA  LYS A 347     -32.699  57.444  -6.739  1.00  0.00           C
ATOM   3047  C   LYS A 347     -31.569  57.327  -7.720  1.00  0.00           C
ATOM   3048  O   LYS A 347     -31.677  56.756  -8.821  1.00  0.00           O
ATOM   3049  CB  LYS A 347     -32.503  56.275  -5.679  1.00  0.00           C
ATOM   3050  CG  LYS A 347     -33.484  56.393  -4.471  1.00  0.00           C
ATOM   3051  CD  LYS A 347     -33.243  57.730  -3.700  1.00  0.00           C
ATOM   3052  CE  LYS A 347     -33.933  57.853  -2.311  1.00  0.00           C
ATOM   3053  NZ  LYS A 347     -33.762  59.184  -1.714  1.00  0.00           N
ATOM   3054  HN  LYS A 347     -34.534  56.619  -6.760  1.00  0.00           H
ATOM   3055  HA  LYS A 347     -32.681  58.394  -6.226  1.00  0.00           H
ATOM   3056  HB1 LYS A 347     -31.498  56.444  -5.234  1.00  0.00           H
ATOM   3057  HB2 LYS A 347     -32.494  55.258  -6.125  1.00  0.00           H
ATOM   3058  HG1 LYS A 347     -33.252  55.543  -3.793  1.00  0.00           H
ATOM   3059  HG2 LYS A 347     -34.513  56.228  -4.856  1.00  0.00           H
ATOM   3060  HD1 LYS A 347     -33.548  58.593  -4.331  1.00  0.00           H
ATOM   3061  HD2 LYS A 347     -32.157  57.834  -3.484  1.00  0.00           H
ATOM   3062  HE1 LYS A 347     -33.345  57.216  -1.615  1.00  0.00           H
ATOM   3063  HE2 LYS A 347     -34.969  57.500  -2.122  1.00  0.00           H
ATOM   3064  HZ1 LYS A 347     -34.562  59.352  -1.071  1.00  0.00           H
ATOM   3065  HZ2 LYS A 347     -33.679  59.921  -2.444  1.00  0.00           H
ATOM   3066  HZ3 LYS A 347     -32.876  59.101  -1.177  1.00  0.00           H
ATOM   3067  N   VAL A 348     -30.530  58.031  -7.472  1.00  0.00           N
ATOM   3068  CA  VAL A 348     -29.367  58.327  -8.294  1.00  0.00           C
ATOM   3069  C   VAL A 348     -28.330  59.188  -7.556  1.00  0.00           C
ATOM   3070  O   VAL A 348     -28.607  60.261  -7.060  1.00  0.00           O
ATOM   3071  CB  VAL A 348     -29.692  58.906  -9.694  1.00  0.00           C
ATOM   3072  CG1 VAL A 348     -30.304  60.336  -9.558  1.00  0.00           C
ATOM   3073  CG2 VAL A 348     -28.413  58.814 -10.582  1.00  0.00           C
ATOM   3074  HN  VAL A 348     -30.452  58.490  -6.588  1.00  0.00           H
ATOM   3075  HA  VAL A 348     -29.014  57.321  -8.467  1.00  0.00           H
ATOM   3076  HB  VAL A 348     -30.406  58.256 -10.243  1.00  0.00           H
ATOM   3077 1HG1 VAL A 348     -31.124  60.124  -8.839  1.00  0.00           H
ATOM   3078 2HG1 VAL A 348     -30.661  60.630 -10.569  1.00  0.00           H
ATOM   3079 3HG1 VAL A 348     -29.546  61.013  -9.110  1.00  0.00           H
ATOM   3080 1HG2 VAL A 348     -27.921  57.819 -10.542  1.00  0.00           H
ATOM   3081 2HG2 VAL A 348     -27.681  59.590 -10.274  1.00  0.00           H
ATOM   3082 3HG2 VAL A 348     -28.677  59.044 -11.636  1.00  0.00           H
ATOM   3083  N   GLU A 349     -27.051  58.786  -7.385  1.00  0.00           N
ATOM   3084  CA  GLU A 349     -25.989  59.500  -6.685  1.00  0.00           C
ATOM   3085  C   GLU A 349     -24.763  59.364  -7.458  1.00  0.00           C
ATOM   3086  O   GLU A 349     -24.414  58.276  -7.937  1.00  0.00           O
ATOM   3087  CB  GLU A 349     -25.757  59.019  -5.277  1.00  0.00           C
ATOM   3088  CG  GLU A 349     -26.986  58.981  -4.382  1.00  0.00           C
ATOM   3089  CD  GLU A 349     -26.631  58.862  -2.877  1.00  0.00           C
ATOM   3090  OE1 GLU A 349     -26.112  59.840  -2.258  1.00  0.00           O
ATOM   3091  OE2 GLU A 349     -27.053  57.786  -2.322  1.00  0.00           O
ATOM   3092  HN  GLU A 349     -26.742  58.047  -7.978  1.00  0.00           H
ATOM   3093  HA  GLU A 349     -26.173  60.548  -6.496  1.00  0.00           H
ATOM   3094  HB1 GLU A 349     -25.054  59.706  -4.761  1.00  0.00           H
ATOM   3095  HB2 GLU A 349     -25.278  58.018  -5.349  1.00  0.00           H
ATOM   3096  HG1 GLU A 349     -27.628  58.128  -4.686  1.00  0.00           H
ATOM   3097  HG2 GLU A 349     -27.554  59.918  -4.570  1.00  0.00           H
ATOM   3098  N   GLY A 350     -24.164  60.544  -7.686  1.00  0.00           N
ATOM   3099  CA  GLY A 350     -23.009  60.758  -8.493  1.00  0.00           C
ATOM   3100  C   GLY A 350     -21.667  60.375  -7.809  1.00  0.00           C
ATOM   3101  O   GLY A 350     -21.559  60.120  -6.598  1.00  0.00           O
ATOM   3102  HN  GLY A 350     -24.733  61.306  -7.387  1.00  0.00           H
ATOM   3103  HA1 GLY A 350     -23.079  61.808  -8.738  1.00  0.00           H
ATOM   3104  HA2 GLY A 350     -23.089  60.188  -9.406  1.00  0.00           H
ATOM   3105  N   ASP A 351     -20.545  60.633  -8.602  1.00  0.00           N
ATOM   3106  CA  ASP A 351     -19.249  60.408  -8.109  1.00  0.00           C
ATOM   3107  C   ASP A 351     -18.323  61.442  -8.739  1.00  0.00           C
ATOM   3108  O   ASP A 351     -18.491  61.770  -9.872  1.00  0.00           O
ATOM   3109  CB  ASP A 351     -18.699  58.972  -8.312  1.00  0.00           C
ATOM   3110  CG  ASP A 351     -17.326  58.798  -7.803  1.00  0.00           C
ATOM   3111  OD1 ASP A 351     -16.589  57.878  -8.225  1.00  0.00           O
ATOM   3112  OD2 ASP A 351     -16.865  59.536  -6.958  1.00  0.00           O
ATOM   3113  HN  ASP A 351     -20.586  61.068  -9.498  1.00  0.00           H
ATOM   3114  HA  ASP A 351     -19.199  60.637  -7.054  1.00  0.00           H
ATOM   3115  HB1 ASP A 351     -18.872  58.730  -9.382  1.00  0.00           H
ATOM   3116  HB2 ASP A 351     -19.342  58.278  -7.730  1.00  0.00           H
ATOM   3117  N   ASN A 352     -17.334  62.007  -7.949  1.00  0.00           N
ATOM   3118  CA  ASN A 352     -16.464  63.022  -8.401  1.00  0.00           C
ATOM   3119  C   ASN A 352     -15.027  62.497  -8.354  1.00  0.00           C
ATOM   3120  O   ASN A 352     -14.081  63.243  -8.553  1.00  0.00           O
ATOM   3121  CB  ASN A 352     -16.710  64.377  -7.609  1.00  0.00           C
ATOM   3122  CG  ASN A 352     -16.521  64.276  -6.131  1.00  0.00           C
ATOM   3123  ND2 ASN A 352     -16.902  65.365  -5.417  1.00  0.00           N
ATOM   3124  OD1 ASN A 352     -16.079  63.222  -5.653  1.00  0.00           O
ATOM   3125  HN  ASN A 352     -17.222  61.622  -7.037  1.00  0.00           H
ATOM   3126  HA  ASN A 352     -16.720  63.293  -9.414  1.00  0.00           H
ATOM   3127  HB1 ASN A 352     -17.795  64.601  -7.676  1.00  0.00           H
ATOM   3128  HB2 ASN A 352     -16.033  65.186  -7.959  1.00  0.00           H
ATOM   3129 1HD2 ASN A 352     -16.687  65.393  -4.441  1.00  0.00           H
ATOM   3130 2HD2 ASN A 352     -17.015  66.262  -5.847  1.00  0.00           H
ATOM   3131  N   ILE A 353     -14.777  61.211  -7.970  1.00  0.00           N
ATOM   3132  CA  ILE A 353     -13.419  60.622  -7.999  1.00  0.00           C
ATOM   3133  C   ILE A 353     -13.290  59.573  -9.074  1.00  0.00           C
ATOM   3134  O   ILE A 353     -12.660  59.915 -10.092  1.00  0.00           O
ATOM   3135  CB  ILE A 353     -12.822  60.190  -6.599  1.00  0.00           C
ATOM   3136  CG1 ILE A 353     -12.750  61.478  -5.679  1.00  0.00           C
ATOM   3137  CG2 ILE A 353     -11.445  59.460  -6.733  1.00  0.00           C
ATOM   3138  CD  ILE A 353     -12.280  61.053  -4.169  1.00  0.00           C
ATOM   3139  HN  ILE A 353     -15.529  60.657  -7.625  1.00  0.00           H
ATOM   3140  HA  ILE A 353     -12.633  61.306  -8.278  1.00  0.00           H
ATOM   3141  HB  ILE A 353     -13.568  59.504  -6.143  1.00  0.00           H
ATOM   3142 1HG1 ILE A 353     -13.756  61.934  -5.555  1.00  0.00           H
ATOM   3143 2HG1 ILE A 353     -11.982  62.156  -6.111  1.00  0.00           H
ATOM   3144 1HG2 ILE A 353     -10.793  60.087  -7.378  1.00  0.00           H
ATOM   3145 2HG2 ILE A 353     -11.639  58.507  -7.270  1.00  0.00           H
ATOM   3146 3HG2 ILE A 353     -10.938  59.105  -5.810  1.00  0.00           H
ATOM   3147  HD1 ILE A 353     -12.658  61.808  -3.447  1.00  0.00           H
ATOM   3148  HD2 ILE A 353     -11.175  61.069  -4.058  1.00  0.00           H
ATOM   3149  HD3 ILE A 353     -12.682  60.064  -3.863  1.00  0.00           H
ATOM   3150  N   SER A 354     -13.950  58.352  -8.938  1.00  0.00           N
ATOM   3151  CA  SER A 354     -13.936  57.428 -10.050  1.00  0.00           C
ATOM   3152  C   SER A 354     -14.744  57.839 -11.229  1.00  0.00           C
ATOM   3153  O   SER A 354     -14.519  57.362 -12.345  1.00  0.00           O
ATOM   3154  CB  SER A 354     -14.301  56.008  -9.582  1.00  0.00           C
ATOM   3155  OG  SER A 354     -15.741  55.774  -9.483  1.00  0.00           O
ATOM   3156  HN  SER A 354     -14.643  58.160  -8.249  1.00  0.00           H
ATOM   3157  HA  SER A 354     -12.894  57.465 -10.331  1.00  0.00           H
ATOM   3158  HB1 SER A 354     -13.942  55.825  -8.546  1.00  0.00           H
ATOM   3159  HB2 SER A 354     -13.807  55.323 -10.302  1.00  0.00           H
ATOM   3160  HG1 SER A 354     -16.060  56.500  -8.943  1.00  0.00           H
ATOM   3161  N   GLY A 355     -15.672  58.734 -10.951  1.00  0.00           N
ATOM   3162  CA  GLY A 355     -16.655  59.134 -11.897  1.00  0.00           C
ATOM   3163  C   GLY A 355     -17.698  58.083 -12.142  1.00  0.00           C
ATOM   3164  O   GLY A 355     -18.210  58.120 -13.225  1.00  0.00           O
ATOM   3165  HN  GLY A 355     -15.708  59.006  -9.992  1.00  0.00           H
ATOM   3166  HA1 GLY A 355     -16.171  59.262 -12.854  1.00  0.00           H
ATOM   3167  HA2 GLY A 355     -17.113  60.016 -11.474  1.00  0.00           H
ATOM   3168  N   VAL A 356     -17.931  57.095 -11.271  1.00  0.00           N
ATOM   3169  CA  VAL A 356     -18.905  56.037 -11.514  1.00  0.00           C
ATOM   3170  C   VAL A 356     -20.037  56.070 -10.522  1.00  0.00           C
ATOM   3171  O   VAL A 356     -19.797  55.963  -9.277  1.00  0.00           O
ATOM   3172  CB  VAL A 356     -18.346  54.643 -11.702  1.00  0.00           C
ATOM   3173  CG1 VAL A 356     -19.521  53.646 -11.901  1.00  0.00           C
ATOM   3174  CG2 VAL A 356     -17.440  54.689 -12.970  1.00  0.00           C
ATOM   3175  HN  VAL A 356     -17.301  57.021 -10.502  1.00  0.00           H
ATOM   3176  HA  VAL A 356     -19.274  56.187 -12.519  1.00  0.00           H
ATOM   3177  HB  VAL A 356     -17.785  54.316 -10.800  1.00  0.00           H
ATOM   3178 1HG1 VAL A 356     -20.291  53.970 -12.632  1.00  0.00           H
ATOM   3179 2HG1 VAL A 356     -19.991  53.445 -10.913  1.00  0.00           H
ATOM   3180 3HG1 VAL A 356     -19.136  52.688 -12.312  1.00  0.00           H
ATOM   3181 1HG2 VAL A 356     -16.999  53.694 -13.193  1.00  0.00           H
ATOM   3182 2HG2 VAL A 356     -16.496  55.212 -12.706  1.00  0.00           H
ATOM   3183 3HG2 VAL A 356     -17.979  55.017 -13.884  1.00  0.00           H
ATOM   3184  N   CYS A 357     -21.213  56.406 -10.952  1.00  0.00           N
ATOM   3185  CA  CYS A 357     -22.280  56.570 -10.010  1.00  0.00           C
ATOM   3186  C   CYS A 357     -22.743  55.472  -9.174  1.00  0.00           C
ATOM   3187  O   CYS A 357     -23.010  54.403  -9.713  1.00  0.00           O
ATOM   3188  CB  CYS A 357     -23.453  57.160 -10.817  1.00  0.00           C
ATOM   3189  SG  CYS A 357     -23.315  58.703 -11.643  1.00  0.00           S
ATOM   3190  HN  CYS A 357     -21.419  56.575 -11.912  1.00  0.00           H
ATOM   3191  HA  CYS A 357     -22.001  57.356  -9.324  1.00  0.00           H
ATOM   3192  HB1 CYS A 357     -24.330  57.149 -10.135  1.00  0.00           H
ATOM   3193  HB2 CYS A 357     -23.738  56.493 -11.659  1.00  0.00           H
ATOM   3194  N   PHE A 358     -22.732  55.647  -7.825  1.00  0.00           N
ATOM   3195  CA  PHE A 358     -22.970  54.574  -6.885  1.00  0.00           C
ATOM   3196  C   PHE A 358     -23.494  55.149  -5.689  1.00  0.00           C
ATOM   3197  O   PHE A 358     -23.040  56.268  -5.322  1.00  0.00           O
ATOM   3198  CB  PHE A 358     -21.727  53.687  -6.691  1.00  0.00           C
ATOM   3199  CG  PHE A 358     -21.946  52.485  -5.799  1.00  0.00           C
ATOM   3200  CD1 PHE A 358     -22.649  51.398  -6.172  1.00  0.00           C
ATOM   3201  CD2 PHE A 358     -21.561  52.581  -4.395  1.00  0.00           C
ATOM   3202  CE1 PHE A 358     -22.853  50.258  -5.397  1.00  0.00           C
ATOM   3203  CE2 PHE A 358     -21.876  51.574  -3.506  1.00  0.00           C
ATOM   3204  CZ  PHE A 358     -22.450  50.366  -4.005  1.00  0.00           C
ATOM   3205  HN  PHE A 358     -22.343  56.488  -7.458  1.00  0.00           H
ATOM   3206  HA  PHE A 358     -23.711  53.924  -7.327  1.00  0.00           H
ATOM   3207  HB1 PHE A 358     -20.883  54.290  -6.292  1.00  0.00           H
ATOM   3208  HB2 PHE A 358     -21.472  53.247  -7.680  1.00  0.00           H
ATOM   3209  HD1 PHE A 358     -22.996  51.432  -7.194  1.00  0.00           H
ATOM   3210  HD2 PHE A 358     -21.269  53.519  -3.946  1.00  0.00           H
ATOM   3211  HE1 PHE A 358     -23.436  49.407  -5.716  1.00  0.00           H
ATOM   3212  HE2 PHE A 358     -21.652  51.641  -2.452  1.00  0.00           H
ATOM   3213  HZ  PHE A 358     -22.555  49.527  -3.334  1.00  0.00           H
ATOM   3214  N   VAL A 359     -24.445  54.518  -5.076  1.00  0.00           N
ATOM   3215  CA  VAL A 359     -25.219  54.930  -3.869  1.00  0.00           C
ATOM   3216  C   VAL A 359     -24.295  55.312  -2.651  1.00  0.00           C
ATOM   3217  O   VAL A 359     -23.194  54.763  -2.427  1.00  0.00           O
ATOM   3218  CB  VAL A 359     -26.187  53.742  -3.555  1.00  0.00           C
ATOM   3219  CG1 VAL A 359     -25.493  52.471  -3.154  1.00  0.00           C
ATOM   3220  CG2 VAL A 359     -27.270  54.107  -2.508  1.00  0.00           C
ATOM   3221  HN  VAL A 359     -24.809  53.710  -5.533  1.00  0.00           H
ATOM   3222  HA  VAL A 359     -25.809  55.814  -4.058  1.00  0.00           H
ATOM   3223  HB  VAL A 359     -26.643  53.436  -4.522  1.00  0.00           H
ATOM   3224 1HG1 VAL A 359     -24.730  52.010  -3.816  1.00  0.00           H
ATOM   3225 2HG1 VAL A 359     -26.239  51.714  -2.831  1.00  0.00           H
ATOM   3226 3HG1 VAL A 359     -25.023  52.663  -2.166  1.00  0.00           H
ATOM   3227 1HG2 VAL A 359     -26.826  53.901  -1.511  1.00  0.00           H
ATOM   3228 2HG2 VAL A 359     -28.104  53.373  -2.486  1.00  0.00           H
ATOM   3229 3HG2 VAL A 359     -27.756  55.104  -2.570  1.00  0.00           H
ATOM   3230  N   GLY A 360     -24.839  56.237  -1.816  1.00  0.00           N
ATOM   3231  CA  GLY A 360     -24.326  56.697  -0.546  1.00  0.00           C
ATOM   3232  C   GLY A 360     -23.363  57.733  -0.498  1.00  0.00           C
ATOM   3233  O   GLY A 360     -22.546  57.802   0.472  1.00  0.00           O
ATOM   3234  HN  GLY A 360     -25.707  56.602  -2.143  1.00  0.00           H
ATOM   3235  HA1 GLY A 360     -23.871  55.834  -0.084  1.00  0.00           H
ATOM   3236  HA2 GLY A 360     -25.196  57.054  -0.014  1.00  0.00           H
ATOM   3237  N   LEU A 361     -23.384  58.598  -1.532  1.00  0.00           N
ATOM   3238  CA  LEU A 361     -22.578  59.824  -1.540  1.00  0.00           C
ATOM   3239  C   LEU A 361     -23.018  60.901  -0.535  1.00  0.00           C
ATOM   3240  O   LEU A 361     -22.237  61.556   0.218  1.00  0.00           O
ATOM   3241  CB  LEU A 361     -22.478  60.398  -3.047  1.00  0.00           C
ATOM   3242  CG  LEU A 361     -22.002  61.862  -3.325  1.00  0.00           C
ATOM   3243  CD1 LEU A 361     -20.555  61.978  -2.949  1.00  0.00           C
ATOM   3244  CD2 LEU A 361     -22.194  62.466  -4.765  1.00  0.00           C
ATOM   3245  HN  LEU A 361     -23.943  58.396  -2.333  1.00  0.00           H
ATOM   3246  HA  LEU A 361     -21.620  59.506  -1.157  1.00  0.00           H
ATOM   3247  HB1 LEU A 361     -23.479  60.327  -3.525  1.00  0.00           H
ATOM   3248  HB2 LEU A 361     -21.697  59.738  -3.484  1.00  0.00           H
ATOM   3249  HG  LEU A 361     -22.582  62.557  -2.681  1.00  0.00           H
ATOM   3250 1HD1 LEU A 361     -19.850  61.332  -3.515  1.00  0.00           H
ATOM   3251 2HD1 LEU A 361     -20.446  61.602  -1.909  1.00  0.00           H
ATOM   3252 3HD1 LEU A 361     -20.175  63.018  -3.038  1.00  0.00           H
ATOM   3253 1HD2 LEU A 361     -22.376  63.551  -4.613  1.00  0.00           H
ATOM   3254 2HD2 LEU A 361     -23.092  61.988  -5.212  1.00  0.00           H
ATOM   3255 3HD2 LEU A 361     -21.229  62.375  -5.308  1.00  0.00           H
ATOM   3256  N   TYR A 362     -24.361  60.967  -0.412  1.00  0.00           N
ATOM   3257  CA  TYR A 362     -24.995  61.942   0.358  1.00  0.00           C
ATOM   3258  C   TYR A 362     -26.466  61.640   0.834  1.00  0.00           C
ATOM   3259  O   TYR A 362     -26.911  62.166   1.815  1.00  0.00           O
ATOM   3260  CB  TYR A 362     -24.982  63.328  -0.393  1.00  0.00           C
ATOM   3261  CG  TYR A 362     -25.505  64.478   0.462  1.00  0.00           C
ATOM   3262  CD1 TYR A 362     -24.751  65.054   1.558  1.00  0.00           C
ATOM   3263  CD2 TYR A 362     -26.752  65.094   0.190  1.00  0.00           C
ATOM   3264  CE1 TYR A 362     -25.208  66.166   2.288  1.00  0.00           C
ATOM   3265  CE2 TYR A 362     -27.311  66.142   0.937  1.00  0.00           C
ATOM   3266  CZ  TYR A 362     -26.471  66.726   1.862  1.00  0.00           C
ATOM   3267  OH  TYR A 362     -26.832  67.984   2.434  1.00  0.00           O
ATOM   3268  HN  TYR A 362     -25.013  60.388  -0.896  1.00  0.00           H
ATOM   3269  HA  TYR A 362     -24.533  62.037   1.329  1.00  0.00           H
ATOM   3270  HB1 TYR A 362     -25.618  63.289  -1.303  1.00  0.00           H
ATOM   3271  HB2 TYR A 362     -23.960  63.671  -0.658  1.00  0.00           H
ATOM   3272  HD1 TYR A 362     -23.880  64.486   1.849  1.00  0.00           H
ATOM   3273  HD2 TYR A 362     -27.471  64.570  -0.422  1.00  0.00           H
ATOM   3274  HE1 TYR A 362     -24.654  66.619   3.096  1.00  0.00           H
ATOM   3275  HE2 TYR A 362     -28.207  66.684   0.675  1.00  0.00           H
ATOM   3276  HH  TYR A 362     -27.778  68.130   2.357  1.00  0.00           H
ATOM   3277  N   ASP A 363     -27.164  60.802   0.162  1.00  0.00           N
ATOM   3278  CA  ASP A 363     -28.504  60.506   0.628  1.00  0.00           C
ATOM   3279  C   ASP A 363     -28.523  59.528   1.856  1.00  0.00           C
ATOM   3280  O   ASP A 363     -27.874  58.493   1.812  1.00  0.00           O
ATOM   3281  CB  ASP A 363     -29.255  59.871  -0.472  1.00  0.00           C
ATOM   3282  CG  ASP A 363     -30.732  59.558  -0.179  1.00  0.00           C
ATOM   3283  OD1 ASP A 363     -31.335  58.580  -0.721  1.00  0.00           O
ATOM   3284  OD2 ASP A 363     -31.359  60.497   0.386  1.00  0.00           O
ATOM   3285  HN  ASP A 363     -26.825  60.374  -0.672  1.00  0.00           H
ATOM   3286  HA  ASP A 363     -28.958  61.458   0.858  1.00  0.00           H
ATOM   3287  HB1 ASP A 363     -28.767  58.929  -0.802  1.00  0.00           H
ATOM   3288  HB2 ASP A 363     -29.258  60.448  -1.420  1.00  0.00           H
ATOM   3289  N   LEU A 364     -29.264  59.840   2.962  1.00  0.00           N
ATOM   3290  CA  LEU A 364     -29.422  58.827   3.940  1.00  0.00           C
ATOM   3291  C   LEU A 364     -30.371  57.664   3.556  1.00  0.00           C
ATOM   3292  O   LEU A 364     -30.004  56.490   3.694  1.00  0.00           O
ATOM   3293  CB  LEU A 364     -29.969  59.493   5.228  1.00  0.00           C
ATOM   3294  CG  LEU A 364     -29.142  60.558   5.949  1.00  0.00           C
ATOM   3295  CD1 LEU A 364     -29.999  61.079   7.080  1.00  0.00           C
ATOM   3296  CD2 LEU A 364     -27.658  60.079   6.430  1.00  0.00           C
ATOM   3297  HN  LEU A 364     -29.838  60.655   2.942  1.00  0.00           H
ATOM   3298  HA  LEU A 364     -28.468  58.384   4.184  1.00  0.00           H
ATOM   3299  HB1 LEU A 364     -30.191  58.779   6.050  1.00  0.00           H
ATOM   3300  HB2 LEU A 364     -30.910  59.970   4.880  1.00  0.00           H
ATOM   3301  HG  LEU A 364     -28.933  61.404   5.259  1.00  0.00           H
ATOM   3302 1HD1 LEU A 364     -30.921  61.370   6.531  1.00  0.00           H
ATOM   3303 2HD1 LEU A 364     -29.535  61.944   7.599  1.00  0.00           H
ATOM   3304 3HD1 LEU A 364     -30.266  60.180   7.677  1.00  0.00           H
ATOM   3305 1HD2 LEU A 364     -26.951  60.069   5.574  1.00  0.00           H
ATOM   3306 2HD2 LEU A 364     -27.575  59.098   6.947  1.00  0.00           H
ATOM   3307 3HD2 LEU A 364     -27.295  60.860   7.132  1.00  0.00           H
ATOM   3308  N   ASP A 365     -31.532  58.018   3.018  1.00  0.00           N
ATOM   3309  CA  ASP A 365     -32.563  57.098   2.761  1.00  0.00           C
ATOM   3310  C   ASP A 365     -32.184  55.899   1.868  1.00  0.00           C
ATOM   3311  O   ASP A 365     -32.531  54.712   2.253  1.00  0.00           O
ATOM   3312  CB  ASP A 365     -33.676  57.848   2.020  1.00  0.00           C
ATOM   3313  CG  ASP A 365     -34.300  58.812   2.902  1.00  0.00           C
ATOM   3314  OD1 ASP A 365     -34.762  59.897   2.400  1.00  0.00           O
ATOM   3315  OD2 ASP A 365     -34.531  58.594   4.115  1.00  0.00           O
ATOM   3316  HN  ASP A 365     -31.812  58.883   2.607  1.00  0.00           H
ATOM   3317  HA  ASP A 365     -32.884  56.764   3.736  1.00  0.00           H
ATOM   3318  HB1 ASP A 365     -34.482  57.130   1.757  1.00  0.00           H
ATOM   3319  HB2 ASP A 365     -33.326  58.309   1.072  1.00  0.00           H
ATOM   3320  N   ALA A 366     -31.539  56.082   0.747  1.00  0.00           N
ATOM   3321  CA  ALA A 366     -31.299  54.957  -0.128  1.00  0.00           C
ATOM   3322  C   ALA A 366     -30.317  53.848   0.379  1.00  0.00           C
ATOM   3323  O   ALA A 366     -30.572  52.628   0.290  1.00  0.00           O
ATOM   3324  CB  ALA A 366     -30.671  55.425  -1.482  1.00  0.00           C
ATOM   3325  HN  ALA A 366     -31.335  56.975   0.354  1.00  0.00           H
ATOM   3326  HA  ALA A 366     -32.255  54.492  -0.322  1.00  0.00           H
ATOM   3327  HB1 ALA A 366     -30.445  54.590  -2.179  1.00  0.00           H
ATOM   3328  HB2 ALA A 366     -29.659  55.812  -1.235  1.00  0.00           H
ATOM   3329  HB3 ALA A 366     -31.278  56.217  -1.970  1.00  0.00           H
ATOM   3330  N   SER A 367     -29.213  54.235   1.041  1.00  0.00           N
ATOM   3331  CA  SER A 367     -28.402  53.490   1.989  1.00  0.00           C
ATOM   3332  C   SER A 367     -29.082  52.824   3.126  1.00  0.00           C
ATOM   3333  O   SER A 367     -28.771  51.644   3.362  1.00  0.00           O
ATOM   3334  CB  SER A 367     -27.158  54.299   2.483  1.00  0.00           C
ATOM   3335  OG  SER A 367     -26.280  54.593   1.396  1.00  0.00           O
ATOM   3336  HN  SER A 367     -28.957  55.190   0.914  1.00  0.00           H
ATOM   3337  HA  SER A 367     -28.023  52.748   1.303  1.00  0.00           H
ATOM   3338  HB1 SER A 367     -26.523  53.729   3.194  1.00  0.00           H
ATOM   3339  HB2 SER A 367     -27.563  55.253   2.881  1.00  0.00           H
ATOM   3340  HG1 SER A 367     -26.766  54.923   0.637  1.00  0.00           H
ATOM   3341  N   ARG A 368     -30.063  53.414   3.832  1.00  0.00           N
ATOM   3342  CA  ARG A 368     -30.844  52.774   4.850  1.00  0.00           C
ATOM   3343  C   ARG A 368     -31.810  51.673   4.439  1.00  0.00           C
ATOM   3344  O   ARG A 368     -31.834  50.547   4.926  1.00  0.00           O
ATOM   3345  CB  ARG A 368     -31.573  53.683   5.861  1.00  0.00           C
ATOM   3346  CG  ARG A 368     -30.550  54.501   6.642  1.00  0.00           C
ATOM   3347  CD  ARG A 368     -31.340  55.443   7.546  1.00  0.00           C
ATOM   3348  NE  ARG A 368     -30.376  56.414   8.109  1.00  0.00           N
ATOM   3349  CZ  ARG A 368     -30.700  57.508   8.745  1.00  0.00           C
ATOM   3350  NH1 ARG A 368     -31.962  57.814   8.936  1.00  0.00           N
ATOM   3351  NH2 ARG A 368     -29.700  58.311   9.077  1.00  0.00           N
ATOM   3352  HN  ARG A 368     -30.257  54.385   3.722  1.00  0.00           H
ATOM   3353  HA  ARG A 368     -30.176  52.204   5.478  1.00  0.00           H
ATOM   3354  HB1 ARG A 368     -32.156  53.075   6.586  1.00  0.00           H
ATOM   3355  HB2 ARG A 368     -32.332  54.282   5.312  1.00  0.00           H
ATOM   3356  HG1 ARG A 368     -29.954  55.184   5.998  1.00  0.00           H
ATOM   3357  HG2 ARG A 368     -29.779  53.848   7.104  1.00  0.00           H
ATOM   3358  HD1 ARG A 368     -31.814  54.949   8.421  1.00  0.00           H
ATOM   3359  HD2 ARG A 368     -32.162  55.884   6.943  1.00  0.00           H
ATOM   3360  HE  ARG A 368     -29.398  56.258   7.973  1.00  0.00           H
ATOM   3361 1HH1 ARG A 368     -32.716  57.243   8.613  1.00  0.00           H
ATOM   3362 2HH1 ARG A 368     -32.128  58.783   9.114  1.00  0.00           H
ATOM   3363 1HH2 ARG A 368     -28.754  57.992   9.141  1.00  0.00           H
ATOM   3364 2HH2 ARG A 368     -29.932  59.137   9.591  1.00  0.00           H
ATOM   3365  N   TYR A 369     -32.634  52.074   3.424  1.00  0.00           N
ATOM   3366  CA  TYR A 369     -33.791  51.316   3.139  1.00  0.00           C
ATOM   3367  C   TYR A 369     -33.571  50.452   1.911  1.00  0.00           C
ATOM   3368  O   TYR A 369     -34.120  49.363   1.851  1.00  0.00           O
ATOM   3369  CB  TYR A 369     -35.002  52.234   2.863  1.00  0.00           C
ATOM   3370  CG  TYR A 369     -35.261  53.313   4.004  1.00  0.00           C
ATOM   3371  CD1 TYR A 369     -35.494  54.692   3.720  1.00  0.00           C
ATOM   3372  CD2 TYR A 369     -35.380  52.870   5.329  1.00  0.00           C
ATOM   3373  CE1 TYR A 369     -35.721  55.555   4.790  1.00  0.00           C
ATOM   3374  CE2 TYR A 369     -35.599  53.810   6.429  1.00  0.00           C
ATOM   3375  CZ  TYR A 369     -35.767  55.166   6.069  1.00  0.00           C
ATOM   3376  OH  TYR A 369     -36.080  56.178   7.044  1.00  0.00           O
ATOM   3377  HN  TYR A 369     -32.700  53.019   3.115  1.00  0.00           H
ATOM   3378  HA  TYR A 369     -34.055  50.619   3.920  1.00  0.00           H
ATOM   3379  HB1 TYR A 369     -35.891  51.592   2.684  1.00  0.00           H
ATOM   3380  HB2 TYR A 369     -34.802  52.817   1.939  1.00  0.00           H
ATOM   3381  HD1 TYR A 369     -35.521  54.995   2.684  1.00  0.00           H
ATOM   3382  HD2 TYR A 369     -35.366  51.797   5.446  1.00  0.00           H
ATOM   3383  HE1 TYR A 369     -35.946  56.573   4.504  1.00  0.00           H
ATOM   3384  HE2 TYR A 369     -35.825  53.579   7.459  1.00  0.00           H
ATOM   3385  HH  TYR A 369     -36.242  55.699   7.860  1.00  0.00           H
ATOM   3386  N   PHE A 370     -32.728  50.821   0.936  1.00  0.00           N
ATOM   3387  CA  PHE A 370     -32.551  50.014  -0.241  1.00  0.00           C
ATOM   3388  C   PHE A 370     -31.290  49.205  -0.235  1.00  0.00           C
ATOM   3389  O   PHE A 370     -31.275  48.090  -0.727  1.00  0.00           O
ATOM   3390  CB  PHE A 370     -32.600  50.843  -1.609  1.00  0.00           C
ATOM   3391  CG  PHE A 370     -34.072  51.248  -1.705  1.00  0.00           C
ATOM   3392  CD1 PHE A 370     -34.519  52.489  -1.185  1.00  0.00           C
ATOM   3393  CD2 PHE A 370     -34.955  50.406  -2.385  1.00  0.00           C
ATOM   3394  CE1 PHE A 370     -35.820  52.869  -1.324  1.00  0.00           C
ATOM   3395  CE2 PHE A 370     -36.335  50.723  -2.435  1.00  0.00           C
ATOM   3396  CZ  PHE A 370     -36.764  51.902  -1.787  1.00  0.00           C
ATOM   3397  HN  PHE A 370     -32.362  51.734   0.773  1.00  0.00           H
ATOM   3398  HA  PHE A 370     -33.290  49.230  -0.181  1.00  0.00           H
ATOM   3399  HB1 PHE A 370     -32.313  50.112  -2.396  1.00  0.00           H
ATOM   3400  HB2 PHE A 370     -31.950  51.743  -1.557  1.00  0.00           H
ATOM   3401  HD1 PHE A 370     -33.905  53.244  -0.716  1.00  0.00           H
ATOM   3402  HD2 PHE A 370     -34.676  49.531  -2.953  1.00  0.00           H
ATOM   3403  HE1 PHE A 370     -36.131  53.826  -0.932  1.00  0.00           H
ATOM   3404  HE2 PHE A 370     -37.084  50.068  -2.856  1.00  0.00           H
ATOM   3405  HZ  PHE A 370     -37.820  52.117  -1.703  1.00  0.00           H
ATOM   3406  N   VAL A 371     -30.242  49.652   0.423  1.00  0.00           N
ATOM   3407  CA  VAL A 371     -29.017  48.872   0.521  1.00  0.00           C
ATOM   3408  C   VAL A 371     -29.171  48.002   1.833  1.00  0.00           C
ATOM   3409  O   VAL A 371     -29.200  46.756   1.861  1.00  0.00           O
ATOM   3410  CB  VAL A 371     -27.715  49.563   0.530  1.00  0.00           C
ATOM   3411  CG1 VAL A 371     -26.560  48.556   0.301  1.00  0.00           C
ATOM   3412  CG2 VAL A 371     -27.573  50.467  -0.728  1.00  0.00           C
ATOM   3413  HN  VAL A 371     -30.238  50.572   0.809  1.00  0.00           H
ATOM   3414  HA  VAL A 371     -28.934  48.099  -0.228  1.00  0.00           H
ATOM   3415  HB  VAL A 371     -27.518  50.240   1.389  1.00  0.00           H
ATOM   3416 1HG1 VAL A 371     -25.630  49.050   0.653  1.00  0.00           H
ATOM   3417 2HG1 VAL A 371     -26.362  48.374  -0.777  1.00  0.00           H
ATOM   3418 3HG1 VAL A 371     -26.744  47.618   0.867  1.00  0.00           H
ATOM   3419 1HG2 VAL A 371     -26.499  50.726  -0.846  1.00  0.00           H
ATOM   3420 2HG2 VAL A 371     -28.167  51.402  -0.651  1.00  0.00           H
ATOM   3421 3HG2 VAL A 371     -27.927  49.842  -1.577  1.00  0.00           H
ATOM   3422  N   LEU A 372     -29.090  48.629   3.049  1.00  0.00           N
ATOM   3423  CA  LEU A 372     -28.619  47.813   4.198  1.00  0.00           C
ATOM   3424  C   LEU A 372     -29.703  46.884   4.782  1.00  0.00           C
ATOM   3425  O   LEU A 372     -29.366  45.820   5.106  1.00  0.00           O
ATOM   3426  CB  LEU A 372     -28.044  48.864   5.216  1.00  0.00           C
ATOM   3427  CG  LEU A 372     -26.614  49.392   4.928  1.00  0.00           C
ATOM   3428  CD1 LEU A 372     -26.185  50.469   5.993  1.00  0.00           C
ATOM   3429  CD2 LEU A 372     -25.671  48.257   4.868  1.00  0.00           C
ATOM   3430  HN  LEU A 372     -28.976  49.607   3.204  1.00  0.00           H
ATOM   3431  HA  LEU A 372     -27.892  47.105   3.826  1.00  0.00           H
ATOM   3432  HB1 LEU A 372     -28.067  48.370   6.211  1.00  0.00           H
ATOM   3433  HB2 LEU A 372     -28.692  49.766   5.260  1.00  0.00           H
ATOM   3434  HG  LEU A 372     -26.607  49.990   3.991  1.00  0.00           H
ATOM   3435 1HD1 LEU A 372     -26.111  49.911   6.951  1.00  0.00           H
ATOM   3436 2HD1 LEU A 372     -26.907  51.305   6.114  1.00  0.00           H
ATOM   3437 3HD1 LEU A 372     -25.160  50.885   5.887  1.00  0.00           H
ATOM   3438 1HD2 LEU A 372     -25.573  47.843   5.896  1.00  0.00           H
ATOM   3439 2HD2 LEU A 372     -24.630  48.537   4.598  1.00  0.00           H
ATOM   3440 3HD2 LEU A 372     -25.980  47.403   4.228  1.00  0.00           H
ATOM   3441  N   LEU A 373     -30.980  47.268   4.854  1.00  0.00           N
ATOM   3442  CA  LEU A 373     -32.038  46.365   5.396  1.00  0.00           C
ATOM   3443  C   LEU A 373     -32.130  45.026   4.580  1.00  0.00           C
ATOM   3444  O   LEU A 373     -32.187  43.943   5.192  1.00  0.00           O
ATOM   3445  CB  LEU A 373     -33.333  47.212   5.359  1.00  0.00           C
ATOM   3446  CG  LEU A 373     -34.743  46.527   5.465  1.00  0.00           C
ATOM   3447  CD1 LEU A 373     -34.987  45.398   6.481  1.00  0.00           C
ATOM   3448  CD2 LEU A 373     -35.822  47.629   5.353  1.00  0.00           C
ATOM   3449  HN  LEU A 373     -31.219  48.202   4.601  1.00  0.00           H
ATOM   3450  HA  LEU A 373     -31.796  46.184   6.434  1.00  0.00           H
ATOM   3451  HB1 LEU A 373     -33.389  47.684   4.354  1.00  0.00           H
ATOM   3452  HB2 LEU A 373     -33.282  47.992   6.148  1.00  0.00           H
ATOM   3453  HG  LEU A 373     -34.758  45.955   4.514  1.00  0.00           H
ATOM   3454 1HD1 LEU A 373     -35.939  44.896   6.203  1.00  0.00           H
ATOM   3455 2HD1 LEU A 373     -35.008  45.829   7.504  1.00  0.00           H
ATOM   3456 3HD1 LEU A 373     -34.158  44.662   6.556  1.00  0.00           H
ATOM   3457 1HD2 LEU A 373     -36.836  47.181   5.436  1.00  0.00           H
ATOM   3458 2HD2 LEU A 373     -35.645  48.363   4.539  1.00  0.00           H
ATOM   3459 3HD2 LEU A 373     -35.761  48.240   6.280  1.00  0.00           H
ATOM   3460  N   PRO A 374     -32.113  45.063   3.197  1.00  0.00           N
ATOM   3461  CA  PRO A 374     -32.293  43.796   2.412  1.00  0.00           C
ATOM   3462  C   PRO A 374     -30.980  43.011   2.443  1.00  0.00           C
ATOM   3463  O   PRO A 374     -30.953  41.787   2.408  1.00  0.00           O
ATOM   3464  CB  PRO A 374     -32.677  44.258   0.953  1.00  0.00           C
ATOM   3465  CG  PRO A 374     -32.322  45.722   0.938  1.00  0.00           C
ATOM   3466  CD  PRO A 374     -32.582  46.222   2.344  1.00  0.00           C
ATOM   3467  HA  PRO A 374     -33.075  43.185   2.836  1.00  0.00           H
ATOM   3468  HB1 PRO A 374     -33.764  44.160   0.747  1.00  0.00           H
ATOM   3469  HB2 PRO A 374     -32.180  43.617   0.194  1.00  0.00           H
ATOM   3470  HG1 PRO A 374     -31.288  45.959   0.610  1.00  0.00           H
ATOM   3471  HG2 PRO A 374     -32.998  46.230   0.218  1.00  0.00           H
ATOM   3472  HD1 PRO A 374     -32.081  47.179   2.607  1.00  0.00           H
ATOM   3473  HD2 PRO A 374     -33.677  46.391   2.411  1.00  0.00           H
ATOM   3474  N   LEU A 375     -29.806  43.748   2.463  1.00  0.00           N
ATOM   3475  CA  LEU A 375     -28.432  43.238   2.460  1.00  0.00           C
ATOM   3476  C   LEU A 375     -28.087  42.638   3.725  1.00  0.00           C
ATOM   3477  O   LEU A 375     -27.468  41.603   3.738  1.00  0.00           O
ATOM   3478  CB  LEU A 375     -27.459  44.353   2.029  1.00  0.00           C
ATOM   3479  CG  LEU A 375     -25.951  43.954   1.856  1.00  0.00           C
ATOM   3480  CD1 LEU A 375     -25.823  42.838   0.764  1.00  0.00           C
ATOM   3481  CD2 LEU A 375     -25.054  45.091   1.514  1.00  0.00           C
ATOM   3482  HN  LEU A 375     -29.860  44.743   2.473  1.00  0.00           H
ATOM   3483  HA  LEU A 375     -28.423  42.495   1.677  1.00  0.00           H
ATOM   3484  HB1 LEU A 375     -27.544  45.306   2.593  1.00  0.00           H
ATOM   3485  HB2 LEU A 375     -27.663  44.677   0.986  1.00  0.00           H
ATOM   3486  HG  LEU A 375     -25.613  43.417   2.767  1.00  0.00           H
ATOM   3487 1HD1 LEU A 375     -24.800  42.498   0.498  1.00  0.00           H
ATOM   3488 2HD1 LEU A 375     -26.166  43.092  -0.262  1.00  0.00           H
ATOM   3489 3HD1 LEU A 375     -26.366  41.950   1.152  1.00  0.00           H
ATOM   3490 1HD2 LEU A 375     -25.159  45.593   0.528  1.00  0.00           H
ATOM   3491 2HD2 LEU A 375     -24.035  44.651   1.554  1.00  0.00           H
ATOM   3492 3HD2 LEU A 375     -25.129  45.951   2.213  1.00  0.00           H
ATOM   3493  N   CYS A 376     -28.540  43.200   4.873  1.00  0.00           N
ATOM   3494  CA  CYS A 376     -28.455  42.543   6.160  1.00  0.00           C
ATOM   3495  C   CYS A 376     -29.460  41.310   6.348  1.00  0.00           C
ATOM   3496  O   CYS A 376     -29.192  40.400   7.121  1.00  0.00           O
ATOM   3497  CB  CYS A 376     -28.613  43.574   7.281  1.00  0.00           C
ATOM   3498  SG  CYS A 376     -27.322  44.805   7.153  1.00  0.00           S
ATOM   3499  HN  CYS A 376     -28.905  44.127   4.914  1.00  0.00           H
ATOM   3500  HA  CYS A 376     -27.475  42.096   6.247  1.00  0.00           H
ATOM   3501  HB1 CYS A 376     -28.525  43.044   8.253  1.00  0.00           H
ATOM   3502  HB2 CYS A 376     -29.644  43.940   7.089  1.00  0.00           H
ATOM   3503  HG1 CYS A 376     -28.132  45.462   6.336  1.00  0.00           H
ATOM   3504  N   LEU A 377     -30.683  41.330   5.761  1.00  0.00           N
ATOM   3505  CA  LEU A 377     -31.583  40.211   5.828  1.00  0.00           C
ATOM   3506  C   LEU A 377     -31.071  38.969   5.060  1.00  0.00           C
ATOM   3507  O   LEU A 377     -30.999  37.866   5.567  1.00  0.00           O
ATOM   3508  CB  LEU A 377     -32.926  40.633   5.330  1.00  0.00           C
ATOM   3509  CG  LEU A 377     -34.023  39.587   5.502  1.00  0.00           C
ATOM   3510  CD1 LEU A 377     -34.246  39.157   6.979  1.00  0.00           C
ATOM   3511  CD2 LEU A 377     -35.267  40.108   4.854  1.00  0.00           C
ATOM   3512  HN  LEU A 377     -31.044  42.097   5.237  1.00  0.00           H
ATOM   3513  HA  LEU A 377     -31.650  39.915   6.865  1.00  0.00           H
ATOM   3514  HB1 LEU A 377     -32.837  40.895   4.254  1.00  0.00           H
ATOM   3515  HB2 LEU A 377     -33.172  41.557   5.898  1.00  0.00           H
ATOM   3516  HG  LEU A 377     -33.692  38.681   4.950  1.00  0.00           H
ATOM   3517 1HD1 LEU A 377     -34.870  38.239   6.975  1.00  0.00           H
ATOM   3518 2HD1 LEU A 377     -34.780  39.913   7.594  1.00  0.00           H
ATOM   3519 3HD1 LEU A 377     -33.265  38.872   7.417  1.00  0.00           H
ATOM   3520 1HD2 LEU A 377     -36.086  39.366   4.979  1.00  0.00           H
ATOM   3521 2HD2 LEU A 377     -35.127  40.311   3.772  1.00  0.00           H
ATOM   3522 3HD2 LEU A 377     -35.446  41.088   5.346  1.00  0.00           H
ATOM   3523  N   CYS A 378     -30.477  39.128   3.807  1.00  0.00           N
ATOM   3524  CA  CYS A 378     -29.818  38.075   3.051  1.00  0.00           C
ATOM   3525  C   CYS A 378     -28.548  37.489   3.740  1.00  0.00           C
ATOM   3526  O   CYS A 378     -28.368  36.264   3.799  1.00  0.00           O
ATOM   3527  CB  CYS A 378     -29.418  38.572   1.607  1.00  0.00           C
ATOM   3528  SG  CYS A 378     -30.906  38.908   0.483  1.00  0.00           S
ATOM   3529  HN  CYS A 378     -30.484  40.069   3.482  1.00  0.00           H
ATOM   3530  HA  CYS A 378     -30.456  37.204   3.020  1.00  0.00           H
ATOM   3531  HB1 CYS A 378     -28.650  37.927   1.129  1.00  0.00           H
ATOM   3532  HB2 CYS A 378     -28.906  39.535   1.815  1.00  0.00           H
ATOM   3533  HG1 CYS A 378     -31.193  40.147   0.855  1.00  0.00           H
ATOM   3534  N   VAL A 379     -27.661  38.307   4.281  1.00  0.00           N
ATOM   3535  CA  VAL A 379     -26.532  37.872   4.985  1.00  0.00           C
ATOM   3536  C   VAL A 379     -26.914  37.155   6.277  1.00  0.00           C
ATOM   3537  O   VAL A 379     -26.338  36.163   6.621  1.00  0.00           O
ATOM   3538  CB  VAL A 379     -25.765  39.225   5.207  1.00  0.00           C
ATOM   3539  CG1 VAL A 379     -24.881  39.085   6.472  1.00  0.00           C
ATOM   3540  CG2 VAL A 379     -25.009  39.496   3.862  1.00  0.00           C
ATOM   3541  HN  VAL A 379     -27.803  39.289   4.182  1.00  0.00           H
ATOM   3542  HA  VAL A 379     -25.970  37.151   4.409  1.00  0.00           H
ATOM   3543  HB  VAL A 379     -26.416  40.102   5.413  1.00  0.00           H
ATOM   3544 1HG1 VAL A 379     -25.477  38.961   7.402  1.00  0.00           H
ATOM   3545 2HG1 VAL A 379     -24.237  39.981   6.607  1.00  0.00           H
ATOM   3546 3HG1 VAL A 379     -24.213  38.198   6.468  1.00  0.00           H
ATOM   3547 1HG2 VAL A 379     -24.402  38.594   3.632  1.00  0.00           H
ATOM   3548 2HG2 VAL A 379     -24.364  40.390   3.995  1.00  0.00           H
ATOM   3549 3HG2 VAL A 379     -25.720  39.761   3.050  1.00  0.00           H
ATOM   3550  N   PHE A 380     -27.963  37.724   7.055  1.00  0.00           N
ATOM   3551  CA  PHE A 380     -28.305  37.126   8.326  1.00  0.00           C
ATOM   3552  C   PHE A 380     -28.829  35.728   8.051  1.00  0.00           C
ATOM   3553  O   PHE A 380     -28.355  34.693   8.582  1.00  0.00           O
ATOM   3554  CB  PHE A 380     -29.336  38.016   9.211  1.00  0.00           C
ATOM   3555  CG  PHE A 380     -29.883  37.208  10.329  1.00  0.00           C
ATOM   3556  CD1 PHE A 380     -31.129  36.544  10.131  1.00  0.00           C
ATOM   3557  CD2 PHE A 380     -29.206  37.024  11.564  1.00  0.00           C
ATOM   3558  CE1 PHE A 380     -31.772  35.814  11.124  1.00  0.00           C
ATOM   3559  CE2 PHE A 380     -29.812  36.207  12.521  1.00  0.00           C
ATOM   3560  CZ  PHE A 380     -31.092  35.621  12.329  1.00  0.00           C
ATOM   3561  HN  PHE A 380     -28.490  38.533   6.806  1.00  0.00           H
ATOM   3562  HA  PHE A 380     -27.383  37.002   8.874  1.00  0.00           H
ATOM   3563  HB1 PHE A 380     -30.152  38.336   8.528  1.00  0.00           H
ATOM   3564  HB2 PHE A 380     -28.763  38.895   9.575  1.00  0.00           H
ATOM   3565  HD1 PHE A 380     -31.527  36.754   9.149  1.00  0.00           H
ATOM   3566  HD2 PHE A 380     -28.218  37.394  11.791  1.00  0.00           H
ATOM   3567  HE1 PHE A 380     -32.668  35.256  10.894  1.00  0.00           H
ATOM   3568  HE2 PHE A 380     -29.229  36.010  13.408  1.00  0.00           H
ATOM   3569  HZ  PHE A 380     -31.508  34.929  13.047  1.00  0.00           H
ATOM   3570  N   VAL A 381     -29.755  35.654   7.059  1.00  0.00           N
ATOM   3571  CA  VAL A 381     -30.336  34.345   6.499  1.00  0.00           C
ATOM   3572  C   VAL A 381     -29.296  33.322   6.035  1.00  0.00           C
ATOM   3573  O   VAL A 381     -29.298  32.176   6.378  1.00  0.00           O
ATOM   3574  CB  VAL A 381     -31.445  34.561   5.556  1.00  0.00           C
ATOM   3575  CG1 VAL A 381     -31.819  33.301   4.858  1.00  0.00           C
ATOM   3576  CG2 VAL A 381     -32.613  35.169   6.350  1.00  0.00           C
ATOM   3577  HN  VAL A 381     -29.946  36.501   6.568  1.00  0.00           H
ATOM   3578  HA  VAL A 381     -30.940  33.795   7.207  1.00  0.00           H
ATOM   3579  HB  VAL A 381     -31.006  35.219   4.777  1.00  0.00           H
ATOM   3580 1HG1 VAL A 381     -32.059  32.561   5.651  1.00  0.00           H
ATOM   3581 2HG1 VAL A 381     -31.040  32.939   4.154  1.00  0.00           H
ATOM   3582 3HG1 VAL A 381     -32.765  33.343   4.277  1.00  0.00           H
ATOM   3583 1HG2 VAL A 381     -33.379  35.621   5.685  1.00  0.00           H
ATOM   3584 2HG2 VAL A 381     -32.246  35.897   7.105  1.00  0.00           H
ATOM   3585 3HG2 VAL A 381     -33.052  34.353   6.962  1.00  0.00           H
ATOM   3586  N   GLY A 382     -28.374  33.770   5.080  1.00  0.00           N
ATOM   3587  CA  GLY A 382     -27.207  33.073   4.474  1.00  0.00           C
ATOM   3588  C   GLY A 382     -26.179  32.619   5.498  1.00  0.00           C
ATOM   3589  O   GLY A 382     -25.631  31.483   5.490  1.00  0.00           O
ATOM   3590  HN  GLY A 382     -28.466  34.712   4.769  1.00  0.00           H
ATOM   3591  HA1 GLY A 382     -26.776  33.647   3.667  1.00  0.00           H
ATOM   3592  HA2 GLY A 382     -27.692  32.216   4.028  1.00  0.00           H
ATOM   3593  N   LEU A 383     -25.923  33.356   6.588  1.00  0.00           N
ATOM   3594  CA  LEU A 383     -25.016  32.919   7.651  1.00  0.00           C
ATOM   3595  C   LEU A 383     -25.842  31.952   8.560  1.00  0.00           C
ATOM   3596  O   LEU A 383     -25.265  31.099   9.127  1.00  0.00           O
ATOM   3597  CB  LEU A 383     -24.566  34.202   8.372  1.00  0.00           C
ATOM   3598  CG  LEU A 383     -23.582  34.003   9.521  1.00  0.00           C
ATOM   3599  CD1 LEU A 383     -22.342  33.167   9.102  1.00  0.00           C
ATOM   3600  CD2 LEU A 383     -23.021  35.301  10.108  1.00  0.00           C
ATOM   3601  HN  LEU A 383     -26.228  34.304   6.645  1.00  0.00           H
ATOM   3602  HA  LEU A 383     -24.106  32.539   7.210  1.00  0.00           H
ATOM   3603  HB1 LEU A 383     -25.450  34.699   8.826  1.00  0.00           H
ATOM   3604  HB2 LEU A 383     -24.101  34.809   7.566  1.00  0.00           H
ATOM   3605  HG  LEU A 383     -24.125  33.406  10.285  1.00  0.00           H
ATOM   3606 1HD1 LEU A 383     -22.746  32.231   8.658  1.00  0.00           H
ATOM   3607 2HD1 LEU A 383     -21.849  32.748  10.006  1.00  0.00           H
ATOM   3608 3HD1 LEU A 383     -21.694  33.782   8.442  1.00  0.00           H
ATOM   3609 1HD2 LEU A 383     -22.390  35.132  11.006  1.00  0.00           H
ATOM   3610 2HD2 LEU A 383     -23.828  36.058  10.205  1.00  0.00           H
ATOM   3611 3HD2 LEU A 383     -22.332  35.745   9.359  1.00  0.00           H
ATOM   3612  N   SER A 384     -27.176  32.002   8.725  1.00  0.00           N
ATOM   3613  CA  SER A 384     -27.984  31.086   9.512  1.00  0.00           C
ATOM   3614  C   SER A 384     -28.052  29.650   8.883  1.00  0.00           C
ATOM   3615  O   SER A 384     -27.928  28.647   9.587  1.00  0.00           O
ATOM   3616  CB  SER A 384     -29.363  31.610   9.828  1.00  0.00           C
ATOM   3617  OG  SER A 384     -29.195  32.782  10.608  1.00  0.00           O
ATOM   3618  HN  SER A 384     -27.629  32.834   8.411  1.00  0.00           H
ATOM   3619  HA  SER A 384     -27.354  31.027  10.387  1.00  0.00           H
ATOM   3620  HB1 SER A 384     -29.915  30.772  10.306  1.00  0.00           H
ATOM   3621  HB2 SER A 384     -29.986  31.941   8.970  1.00  0.00           H
ATOM   3622  HG1 SER A 384     -28.775  33.409  10.015  1.00  0.00           H
ATOM   3623  N   LEU A 385     -28.156  29.672   7.554  1.00  0.00           N
ATOM   3624  CA  LEU A 385     -28.098  28.592   6.557  1.00  0.00           C
ATOM   3625  C   LEU A 385     -26.685  27.957   6.495  1.00  0.00           C
ATOM   3626  O   LEU A 385     -26.555  26.740   6.656  1.00  0.00           O
ATOM   3627  CB  LEU A 385     -28.618  28.915   5.108  1.00  0.00           C
ATOM   3628  CG  LEU A 385     -30.145  29.247   5.025  1.00  0.00           C
ATOM   3629  CD1 LEU A 385     -30.361  30.074   3.755  1.00  0.00           C
ATOM   3630  CD2 LEU A 385     -31.104  28.077   4.968  1.00  0.00           C
ATOM   3631  HN  LEU A 385     -28.331  30.585   7.195  1.00  0.00           H
ATOM   3632  HA  LEU A 385     -28.803  27.891   6.979  1.00  0.00           H
ATOM   3633  HB1 LEU A 385     -28.559  27.929   4.600  1.00  0.00           H
ATOM   3634  HB2 LEU A 385     -27.992  29.723   4.670  1.00  0.00           H
ATOM   3635  HG  LEU A 385     -30.501  29.777   5.935  1.00  0.00           H
ATOM   3636 1HD1 LEU A 385     -31.412  30.433   3.713  1.00  0.00           H
ATOM   3637 2HD1 LEU A 385     -30.149  29.425   2.879  1.00  0.00           H
ATOM   3638 3HD1 LEU A 385     -29.654  30.928   3.826  1.00  0.00           H
ATOM   3639 1HD2 LEU A 385     -31.120  27.571   3.979  1.00  0.00           H
ATOM   3640 2HD2 LEU A 385     -32.107  28.503   5.180  1.00  0.00           H
ATOM   3641 3HD2 LEU A 385     -30.879  27.323   5.753  1.00  0.00           H
ATOM   3642  N   LEU A 386     -25.623  28.817   6.540  1.00  0.00           N
ATOM   3643  CA  LEU A 386     -24.286  28.373   6.725  1.00  0.00           C
ATOM   3644  C   LEU A 386     -24.041  27.598   8.048  1.00  0.00           C
ATOM   3645  O   LEU A 386     -23.620  26.470   8.123  1.00  0.00           O
ATOM   3646  CB  LEU A 386     -23.268  29.552   6.516  1.00  0.00           C
ATOM   3647  CG  LEU A 386     -21.749  29.186   6.681  1.00  0.00           C
ATOM   3648  CD1 LEU A 386     -21.391  27.825   5.994  1.00  0.00           C
ATOM   3649  CD2 LEU A 386     -20.748  30.309   6.342  1.00  0.00           C
ATOM   3650  HN  LEU A 386     -25.759  29.762   6.253  1.00  0.00           H
ATOM   3651  HA  LEU A 386     -24.088  27.704   5.901  1.00  0.00           H
ATOM   3652  HB1 LEU A 386     -23.469  30.372   7.237  1.00  0.00           H
ATOM   3653  HB2 LEU A 386     -23.350  29.951   5.483  1.00  0.00           H
ATOM   3654  HG  LEU A 386     -21.575  28.974   7.757  1.00  0.00           H
ATOM   3655 1HD1 LEU A 386     -21.738  27.922   4.942  1.00  0.00           H
ATOM   3656 2HD1 LEU A 386     -21.958  26.959   6.398  1.00  0.00           H
ATOM   3657 3HD1 LEU A 386     -20.327  27.553   6.161  1.00  0.00           H
ATOM   3658 1HD2 LEU A 386     -21.020  31.236   6.890  1.00  0.00           H
ATOM   3659 2HD2 LEU A 386     -20.770  30.572   5.262  1.00  0.00           H
ATOM   3660 3HD2 LEU A 386     -19.704  30.122   6.674  1.00  0.00           H
ATOM   3661  N   LEU A 387     -24.492  28.228   9.124  1.00  0.00           N
ATOM   3662  CA  LEU A 387     -24.425  27.706  10.508  1.00  0.00           C
ATOM   3663  C   LEU A 387     -25.218  26.390  10.686  1.00  0.00           C
ATOM   3664  O   LEU A 387     -24.717  25.439  11.253  1.00  0.00           O
ATOM   3665  CB  LEU A 387     -24.987  28.746  11.438  1.00  0.00           C
ATOM   3666  CG  LEU A 387     -25.130  28.357  12.944  1.00  0.00           C
ATOM   3667  CD1 LEU A 387     -23.803  27.988  13.679  1.00  0.00           C
ATOM   3668  CD2 LEU A 387     -26.000  29.416  13.770  1.00  0.00           C
ATOM   3669  HN  LEU A 387     -24.901  29.135   9.179  1.00  0.00           H
ATOM   3670  HA  LEU A 387     -23.388  27.573  10.780  1.00  0.00           H
ATOM   3671  HB1 LEU A 387     -26.036  29.020  11.197  1.00  0.00           H
ATOM   3672  HB2 LEU A 387     -24.402  29.690  11.431  1.00  0.00           H
ATOM   3673  HG  LEU A 387     -25.834  27.498  12.984  1.00  0.00           H
ATOM   3674 1HD1 LEU A 387     -24.114  27.530  14.643  1.00  0.00           H
ATOM   3675 2HD1 LEU A 387     -23.159  28.854  13.941  1.00  0.00           H
ATOM   3676 3HD1 LEU A 387     -23.190  27.237  13.136  1.00  0.00           H
ATOM   3677 1HD2 LEU A 387     -25.971  29.016  14.807  1.00  0.00           H
ATOM   3678 2HD2 LEU A 387     -27.069  29.645  13.574  1.00  0.00           H
ATOM   3679 3HD2 LEU A 387     -25.550  30.422  13.635  1.00  0.00           H
ATOM   3680  N   ALA A 388     -26.488  26.323  10.142  1.00  0.00           N
ATOM   3681  CA  ALA A 388     -27.325  25.156  10.109  1.00  0.00           C
ATOM   3682  C   ALA A 388     -26.704  24.014   9.316  1.00  0.00           C
ATOM   3683  O   ALA A 388     -26.705  22.833   9.720  1.00  0.00           O
ATOM   3684  CB  ALA A 388     -28.623  25.473   9.369  1.00  0.00           C
ATOM   3685  HN  ALA A 388     -26.911  27.135   9.748  1.00  0.00           H
ATOM   3686  HA  ALA A 388     -27.609  24.955  11.132  1.00  0.00           H
ATOM   3687  HB1 ALA A 388     -28.462  25.893   8.353  1.00  0.00           H
ATOM   3688  HB2 ALA A 388     -29.109  26.302   9.928  1.00  0.00           H
ATOM   3689  HB3 ALA A 388     -29.255  24.561   9.358  1.00  0.00           H
ATOM   3690  N   GLY A 389     -26.035  24.376   8.197  1.00  0.00           N
ATOM   3691  CA  GLY A 389     -25.100  23.566   7.458  1.00  0.00           C
ATOM   3692  C   GLY A 389     -23.981  23.035   8.181  1.00  0.00           C
ATOM   3693  O   GLY A 389     -23.857  21.813   8.174  1.00  0.00           O
ATOM   3694  HN  GLY A 389     -26.055  25.299   7.823  1.00  0.00           H
ATOM   3695  HA1 GLY A 389     -24.729  24.246   6.706  1.00  0.00           H
ATOM   3696  HA2 GLY A 389     -25.651  22.720   7.075  1.00  0.00           H
ATOM   3697  N   ILE A 390     -23.200  23.858   8.836  1.00  0.00           N
ATOM   3698  CA  ILE A 390     -22.043  23.340   9.663  1.00  0.00           C
ATOM   3699  C   ILE A 390     -22.500  22.343  10.761  1.00  0.00           C
ATOM   3700  O   ILE A 390     -21.807  21.419  11.151  1.00  0.00           O
ATOM   3701  CB  ILE A 390     -21.097  24.480  10.199  1.00  0.00           C
ATOM   3702  CG1 ILE A 390     -20.482  25.382   9.124  1.00  0.00           C
ATOM   3703  CG2 ILE A 390     -19.917  24.009  11.031  1.00  0.00           C
ATOM   3704  CD  ILE A 390     -19.714  24.595   8.022  1.00  0.00           C
ATOM   3705  HN  ILE A 390     -23.488  24.807   8.731  1.00  0.00           H
ATOM   3706  HA  ILE A 390     -21.334  22.840   9.021  1.00  0.00           H
ATOM   3707  HB  ILE A 390     -21.630  25.155  10.902  1.00  0.00           H
ATOM   3708 1HG1 ILE A 390     -19.889  26.219   9.550  1.00  0.00           H
ATOM   3709 2HG1 ILE A 390     -21.376  25.821   8.632  1.00  0.00           H
ATOM   3710 1HG2 ILE A 390     -20.215  23.958  12.101  1.00  0.00           H
ATOM   3711 2HG2 ILE A 390     -19.117  24.764  10.880  1.00  0.00           H
ATOM   3712 3HG2 ILE A 390     -19.481  23.008  10.824  1.00  0.00           H
ATOM   3713  HD1 ILE A 390     -19.322  25.235   7.202  1.00  0.00           H
ATOM   3714  HD2 ILE A 390     -20.273  23.750   7.567  1.00  0.00           H
ATOM   3715  HD3 ILE A 390     -18.807  24.078   8.402  1.00  0.00           H
ATOM   3716  N   ILE A 391     -23.676  22.535  11.315  1.00  0.00           N
ATOM   3717  CA  ILE A 391     -24.271  21.651  12.337  1.00  0.00           C
ATOM   3718  C   ILE A 391     -24.696  20.291  11.796  1.00  0.00           C
ATOM   3719  O   ILE A 391     -24.445  19.185  12.342  1.00  0.00           O
ATOM   3720  CB  ILE A 391     -25.386  22.271  13.110  1.00  0.00           C
ATOM   3721  CG1 ILE A 391     -24.867  23.391  13.996  1.00  0.00           C
ATOM   3722  CG2 ILE A 391     -26.007  21.243  14.035  1.00  0.00           C
ATOM   3723  CD  ILE A 391     -25.882  24.475  14.258  1.00  0.00           C
ATOM   3724  HN  ILE A 391     -24.137  23.380  11.058  1.00  0.00           H
ATOM   3725  HA  ILE A 391     -23.558  21.372  13.100  1.00  0.00           H
ATOM   3726  HB  ILE A 391     -26.139  22.553  12.343  1.00  0.00           H
ATOM   3727 1HG1 ILE A 391     -23.979  23.940  13.615  1.00  0.00           H
ATOM   3728 2HG1 ILE A 391     -24.554  22.985  14.981  1.00  0.00           H
ATOM   3729 1HG2 ILE A 391     -25.382  21.091  14.942  1.00  0.00           H
ATOM   3730 2HG2 ILE A 391     -26.301  20.228  13.695  1.00  0.00           H
ATOM   3731 3HG2 ILE A 391     -26.979  21.653  14.384  1.00  0.00           H
ATOM   3732  HD1 ILE A 391     -25.344  25.310  14.757  1.00  0.00           H
ATOM   3733  HD2 ILE A 391     -26.672  24.141  14.964  1.00  0.00           H
ATOM   3734  HD3 ILE A 391     -26.177  24.945  13.295  1.00  0.00           H
ATOM   3735  N   SER A 392     -25.370  20.357  10.685  1.00  0.00           N
ATOM   3736  CA  SER A 392     -25.864  19.237   9.867  1.00  0.00           C
ATOM   3737  C   SER A 392     -24.808  18.379   9.278  1.00  0.00           C
ATOM   3738  O   SER A 392     -24.975  17.134   9.192  1.00  0.00           O
ATOM   3739  CB  SER A 392     -26.895  19.725   8.876  1.00  0.00           C
ATOM   3740  OG  SER A 392     -27.600  18.620   8.368  1.00  0.00           O
ATOM   3741  HN  SER A 392     -25.589  21.298  10.441  1.00  0.00           H
ATOM   3742  HA  SER A 392     -26.364  18.564  10.549  1.00  0.00           H
ATOM   3743  HB1 SER A 392     -26.336  20.329   8.130  1.00  0.00           H
ATOM   3744  HB2 SER A 392     -27.699  20.400   9.239  1.00  0.00           H
ATOM   3745  HG1 SER A 392     -27.892  18.135   9.143  1.00  0.00           H
ATOM   3746  N   LEU A 393     -23.711  19.040   8.888  1.00  0.00           N
ATOM   3747  CA  LEU A 393     -22.441  18.436   8.446  1.00  0.00           C
ATOM   3748  C   LEU A 393     -21.688  17.821   9.593  1.00  0.00           C
ATOM   3749  O   LEU A 393     -21.107  16.732   9.458  1.00  0.00           O
ATOM   3750  CB  LEU A 393     -21.524  19.300   7.536  1.00  0.00           C
ATOM   3751  CG  LEU A 393     -22.241  19.456   6.227  1.00  0.00           C
ATOM   3752  CD1 LEU A 393     -21.655  20.684   5.450  1.00  0.00           C
ATOM   3753  CD2 LEU A 393     -22.403  18.206   5.326  1.00  0.00           C
ATOM   3754  HN  LEU A 393     -23.803  20.032   8.901  1.00  0.00           H
ATOM   3755  HA  LEU A 393     -22.658  17.561   7.851  1.00  0.00           H
ATOM   3756  HB1 LEU A 393     -20.505  18.878   7.399  1.00  0.00           H
ATOM   3757  HB2 LEU A 393     -21.458  20.281   8.055  1.00  0.00           H
ATOM   3758  HG  LEU A 393     -23.280  19.732   6.507  1.00  0.00           H
ATOM   3759 1HD1 LEU A 393     -22.190  20.961   4.517  1.00  0.00           H
ATOM   3760 2HD1 LEU A 393     -20.602  20.451   5.182  1.00  0.00           H
ATOM   3761 3HD1 LEU A 393     -21.556  21.547   6.143  1.00  0.00           H
ATOM   3762 1HD2 LEU A 393     -22.905  17.336   5.800  1.00  0.00           H
ATOM   3763 2HD2 LEU A 393     -21.352  17.897   5.142  1.00  0.00           H
ATOM   3764 3HD2 LEU A 393     -22.960  18.453   4.397  1.00  0.00           H
ATOM   3765  N   ASN A 394     -21.661  18.456  10.813  1.00  0.00           N
ATOM   3766  CA  ASN A 394     -20.997  17.854  11.953  1.00  0.00           C
ATOM   3767  C   ASN A 394     -21.569  16.511  12.307  1.00  0.00           C
ATOM   3768  O   ASN A 394     -20.792  15.587  12.488  1.00  0.00           O
ATOM   3769  CB  ASN A 394     -21.013  18.930  13.094  1.00  0.00           C
ATOM   3770  CG  ASN A 394     -20.438  18.425  14.355  1.00  0.00           C
ATOM   3771  ND2 ASN A 394     -21.040  18.835  15.519  1.00  0.00           N
ATOM   3772  OD1 ASN A 394     -19.517  17.622  14.409  1.00  0.00           O
ATOM   3773  HN  ASN A 394     -21.864  19.428  10.899  1.00  0.00           H
ATOM   3774  HA  ASN A 394     -19.948  17.694  11.750  1.00  0.00           H
ATOM   3775  HB1 ASN A 394     -22.006  19.417  13.203  1.00  0.00           H
ATOM   3776  HB2 ASN A 394     -20.279  19.675  12.720  1.00  0.00           H
ATOM   3777 1HD2 ASN A 394     -21.800  19.467  15.366  1.00  0.00           H
ATOM   3778 2HD2 ASN A 394     -20.689  18.587  16.422  1.00  0.00           H
HETATM 3779  N   HSD A 395     -22.898  16.314  12.291  1.00  0.00           N
HETATM 3780  CA  HSD A 395     -23.491  15.033  12.536  1.00  0.00           C
HETATM 3781  C   HSD A 395     -23.146  13.939  11.627  1.00  0.00           C
HETATM 3782  O   HSD A 395     -22.875  12.804  12.066  1.00  0.00           O
HETATM 3783  CB  HSD A 395     -24.989  15.175  12.698  1.00  0.00           C
HETATM 3784  CG  HSD A 395     -25.354  15.896  13.938  1.00  0.00           C
HETATM 3785  CD2 HSD A 395     -25.907  15.402  15.085  1.00  0.00           C
HETATM 3786  ND1 HSD A 395     -25.368  17.225  14.093  1.00  0.00           N
HETATM 3787  CE1 HSD A 395     -25.885  17.512  15.301  1.00  0.00           C
HETATM 3788  NE2 HSD A 395     -26.193  16.413  16.001  1.00  0.00           N
HETATM 3789  HN  HSD A 395     -23.531  17.062  12.106  1.00  0.00           H
HETATM 3790  HA  HSD A 395     -23.094  14.662  13.469  1.00  0.00           H
HETATM 3791  HB1 HSD A 395     -25.497  14.191  12.786  1.00  0.00           H
HETATM 3792  HB2 HSD A 395     -25.481  15.656  11.826  1.00  0.00           H
HETATM 3793  HD1 HSD A 395     -25.163  17.911  13.393  1.00  0.00           H
HETATM 3794  HD2 HSD A 395     -25.992  14.368  15.396  1.00  0.00           H
HETATM 3795  HE1 HSD A 395     -26.104  18.566  15.466  1.00  0.00           H
ATOM   3796  N   VAL A 396     -23.121  14.300  10.239  1.00  0.00           N
ATOM   3797  CA  VAL A 396     -22.792  13.422   9.080  1.00  0.00           C
ATOM   3798  C   VAL A 396     -21.355  12.976   9.131  1.00  0.00           C
ATOM   3799  O   VAL A 396     -20.982  11.841   8.768  1.00  0.00           O
ATOM   3800  CB  VAL A 396     -23.152  14.208   7.782  1.00  0.00           C
ATOM   3801  CG1 VAL A 396     -22.382  13.758   6.493  1.00  0.00           C
ATOM   3802  CG2 VAL A 396     -24.639  14.214   7.533  1.00  0.00           C
ATOM   3803  HN  VAL A 396     -23.261  15.237   9.926  1.00  0.00           H
ATOM   3804  HA  VAL A 396     -23.470  12.579   9.076  1.00  0.00           H
ATOM   3805  HB  VAL A 396     -22.914  15.270   8.001  1.00  0.00           H
ATOM   3806 1HG1 VAL A 396     -22.632  12.683   6.376  1.00  0.00           H
ATOM   3807 2HG1 VAL A 396     -21.302  13.993   6.603  1.00  0.00           H
ATOM   3808 3HG1 VAL A 396     -22.807  14.319   5.633  1.00  0.00           H
ATOM   3809 1HG2 VAL A 396     -25.000  13.242   7.136  1.00  0.00           H
ATOM   3810 2HG2 VAL A 396     -24.919  14.898   6.704  1.00  0.00           H
ATOM   3811 3HG2 VAL A 396     -25.157  14.444   8.489  1.00  0.00           H
ATOM   3812  N   ARG A 397     -20.490  13.863   9.756  1.00  0.00           N
ATOM   3813  CA  ARG A 397     -19.040  13.494   9.928  1.00  0.00           C
ATOM   3814  C   ARG A 397     -18.838  12.536  11.106  1.00  0.00           C
ATOM   3815  O   ARG A 397     -18.104  11.597  11.097  1.00  0.00           O
ATOM   3816  CB  ARG A 397     -18.164  14.698  10.360  1.00  0.00           C
ATOM   3817  CG  ARG A 397     -17.565  15.603   9.205  1.00  0.00           C
ATOM   3818  CD  ARG A 397     -16.654  15.011   8.209  1.00  0.00           C
ATOM   3819  NE  ARG A 397     -15.544  14.536   8.991  1.00  0.00           N
ATOM   3820  CZ  ARG A 397     -14.876  13.400   8.858  1.00  0.00           C
ATOM   3821  NH1 ARG A 397     -15.280  12.533   7.963  1.00  0.00           N
ATOM   3822  NH2 ARG A 397     -13.965  13.128   9.729  1.00  0.00           N
ATOM   3823  HN  ARG A 397     -20.711  14.816   9.951  1.00  0.00           H
ATOM   3824  HA  ARG A 397     -18.693  12.918   9.083  1.00  0.00           H
ATOM   3825  HB1 ARG A 397     -17.248  14.199  10.741  1.00  0.00           H
ATOM   3826  HB2 ARG A 397     -18.799  15.324  11.022  1.00  0.00           H
ATOM   3827  HG1 ARG A 397     -16.961  16.370   9.734  1.00  0.00           H
ATOM   3828  HG2 ARG A 397     -18.393  16.141   8.696  1.00  0.00           H
ATOM   3829  HD1 ARG A 397     -16.225  15.695   7.445  1.00  0.00           H
ATOM   3830  HD2 ARG A 397     -17.250  14.203   7.735  1.00  0.00           H
ATOM   3831  HE  ARG A 397     -15.352  14.926   9.892  1.00  0.00           H
ATOM   3832 1HH1 ARG A 397     -16.147  12.688   7.490  1.00  0.00           H
ATOM   3833 2HH1 ARG A 397     -14.630  11.812   7.722  1.00  0.00           H
ATOM   3834 1HH2 ARG A 397     -13.523  13.871  10.231  1.00  0.00           H
ATOM   3835 2HH2 ARG A 397     -13.632  12.185   9.762  1.00  0.00           H
ATOM   3836  N   GLN A 398     -19.513  12.792  12.288  1.00  0.00           N
ATOM   3837  CA  GLN A 398     -19.181  12.087  13.512  1.00  0.00           C
ATOM   3838  C   GLN A 398     -19.553  10.604  13.480  1.00  0.00           C
ATOM   3839  O   GLN A 398     -18.786   9.834  14.121  1.00  0.00           O
ATOM   3840  CB  GLN A 398     -19.785  12.761  14.760  1.00  0.00           C
ATOM   3841  CG  GLN A 398     -19.228  13.984  15.419  1.00  0.00           C
ATOM   3842  CD  GLN A 398     -17.806  14.416  14.933  1.00  0.00           C
ATOM   3843  NE2 GLN A 398     -17.649  15.668  14.445  1.00  0.00           N
ATOM   3844  OE1 GLN A 398     -16.867  13.670  15.011  1.00  0.00           O
ATOM   3845  HN  GLN A 398     -20.280  13.424  12.380  1.00  0.00           H
ATOM   3846  HA  GLN A 398     -18.102  12.086  13.554  1.00  0.00           H
ATOM   3847  HB1 GLN A 398     -19.611  12.031  15.580  1.00  0.00           H
ATOM   3848  HB2 GLN A 398     -20.827  13.004  14.463  1.00  0.00           H
ATOM   3849  HG1 GLN A 398     -19.179  13.935  16.528  1.00  0.00           H
ATOM   3850  HG2 GLN A 398     -19.866  14.881  15.261  1.00  0.00           H
ATOM   3851 1HE2 GLN A 398     -16.723  16.008  14.287  1.00  0.00           H
ATOM   3852 2HE2 GLN A 398     -18.455  16.236  14.277  1.00  0.00           H
ATOM   3853  N   VAL A 399     -20.716  10.249  12.736  1.00  0.00           N
ATOM   3854  CA  VAL A 399     -21.219   8.897  12.606  1.00  0.00           C
ATOM   3855  C   VAL A 399     -20.692   8.217  11.319  1.00  0.00           C
ATOM   3856  O   VAL A 399     -20.960   7.062  11.023  1.00  0.00           O
ATOM   3857  CB  VAL A 399     -22.783   8.856  12.590  1.00  0.00           C
ATOM   3858  CG1 VAL A 399     -23.397   9.665  13.741  1.00  0.00           C
ATOM   3859  CG2 VAL A 399     -23.367   9.346  11.226  1.00  0.00           C
ATOM   3860  HN  VAL A 399     -21.164  11.020  12.289  1.00  0.00           H
ATOM   3861  HA  VAL A 399     -20.957   8.294  13.463  1.00  0.00           H
ATOM   3862  HB  VAL A 399     -23.064   7.826  12.896  1.00  0.00           H
ATOM   3863 1HG1 VAL A 399     -22.827   9.391  14.654  1.00  0.00           H
ATOM   3864 2HG1 VAL A 399     -24.492   9.592  13.914  1.00  0.00           H
ATOM   3865 3HG1 VAL A 399     -23.153  10.734  13.559  1.00  0.00           H
ATOM   3866 1HG2 VAL A 399     -23.094  10.421  11.165  1.00  0.00           H
ATOM   3867 2HG2 VAL A 399     -24.451   9.155  11.078  1.00  0.00           H
ATOM   3868 3HG2 VAL A 399     -22.987   8.737  10.378  1.00  0.00           H
ATOM   3869  N   ILE A 400     -19.902   8.944  10.512  1.00  0.00           N
ATOM   3870  CA  ILE A 400     -19.245   8.575   9.282  1.00  0.00           C
ATOM   3871  C   ILE A 400     -20.141   7.948   8.236  1.00  0.00           C
ATOM   3872  O   ILE A 400     -20.229   6.726   8.081  1.00  0.00           O
ATOM   3873  CB  ILE A 400     -17.791   8.039   9.514  1.00  0.00           C
ATOM   3874  CG1 ILE A 400     -16.966   8.024   8.215  1.00  0.00           C
ATOM   3875  CG2 ILE A 400     -17.755   6.635  10.134  1.00  0.00           C
ATOM   3876  CD  ILE A 400     -15.983   9.182   8.113  1.00  0.00           C
ATOM   3877  HN  ILE A 400     -19.622   9.817  10.903  1.00  0.00           H
ATOM   3878  HA  ILE A 400     -19.059   9.527   8.808  1.00  0.00           H
ATOM   3879  HB  ILE A 400     -17.390   8.737  10.279  1.00  0.00           H
ATOM   3880 1HG1 ILE A 400     -17.684   7.958   7.370  1.00  0.00           H
ATOM   3881 2HG1 ILE A 400     -16.340   7.108   8.158  1.00  0.00           H
ATOM   3882 1HG2 ILE A 400     -17.982   5.915   9.320  1.00  0.00           H
ATOM   3883 2HG2 ILE A 400     -18.344   6.645  11.076  1.00  0.00           H
ATOM   3884 3HG2 ILE A 400     -16.732   6.366  10.469  1.00  0.00           H
ATOM   3885  HD1 ILE A 400     -15.100   9.077   8.779  1.00  0.00           H
ATOM   3886  HD2 ILE A 400     -16.478  10.122   8.437  1.00  0.00           H
ATOM   3887  HD3 ILE A 400     -15.699   9.387   7.058  1.00  0.00           H
ATOM   3888  N   GLN A 401     -20.924   8.786   7.541  1.00  0.00           N
ATOM   3889  CA  GLN A 401     -21.751   8.345   6.405  1.00  0.00           C
ATOM   3890  C   GLN A 401     -20.991   7.775   5.222  1.00  0.00           C
ATOM   3891  O   GLN A 401     -19.855   8.132   4.916  1.00  0.00           O
ATOM   3892  CB  GLN A 401     -22.772   9.452   6.032  1.00  0.00           C
ATOM   3893  CG  GLN A 401     -23.798   9.713   7.116  1.00  0.00           C
ATOM   3894  CD  GLN A 401     -24.592   8.490   7.549  1.00  0.00           C
ATOM   3895  NE2 GLN A 401     -25.257   8.482   8.692  1.00  0.00           N
ATOM   3896  OE1 GLN A 401     -24.526   7.503   6.782  1.00  0.00           O
ATOM   3897  HN  GLN A 401     -20.962   9.737   7.836  1.00  0.00           H
ATOM   3898  HA  GLN A 401     -22.220   7.448   6.779  1.00  0.00           H
ATOM   3899  HB1 GLN A 401     -23.273   9.073   5.115  1.00  0.00           H
ATOM   3900  HB2 GLN A 401     -22.217  10.363   5.724  1.00  0.00           H
ATOM   3901  HG1 GLN A 401     -24.541  10.457   6.756  1.00  0.00           H
ATOM   3902  HG2 GLN A 401     -23.217  10.133   7.965  1.00  0.00           H
ATOM   3903 1HE2 GLN A 401     -25.764   7.690   9.032  1.00  0.00           H
ATOM   3904 2HE2 GLN A 401     -25.335   9.345   9.191  1.00  0.00           H
HETATM 3905  N   HSD A 402     -21.648   6.833   4.485  1.00  0.00           N
HETATM 3906  CA  HSD A 402     -21.178   6.563   3.103  1.00  0.00           C
HETATM 3907  C   HSD A 402     -21.431   7.653   2.088  1.00  0.00           C
HETATM 3908  O   HSD A 402     -22.375   8.430   2.227  1.00  0.00           O
HETATM 3909  CB  HSD A 402     -21.632   5.130   2.723  1.00  0.00           C
HETATM 3910  CG  HSD A 402     -23.197   4.923   2.795  1.00  0.00           C
HETATM 3911  CD2 HSD A 402     -24.236   5.715   2.901  1.00  0.00           C
HETATM 3912  ND1 HSD A 402     -23.658   3.665   2.770  1.00  0.00           N
HETATM 3913  CE1 HSD A 402     -25.005   3.715   2.890  1.00  0.00           C
HETATM 3914  NE2 HSD A 402     -25.422   4.999   3.022  1.00  0.00           N
HETATM 3915  HN  HSD A 402     -22.530   6.510   4.819  1.00  0.00           H
HETATM 3916  HA  HSD A 402     -20.120   6.348   3.117  1.00  0.00           H
HETATM 3917  HB1 HSD A 402     -21.230   4.390   3.447  1.00  0.00           H
HETATM 3918  HB2 HSD A 402     -21.309   4.855   1.696  1.00  0.00           H
HETATM 3919  HD1 HSD A 402     -23.129   2.816   2.791  1.00  0.00           H
HETATM 3920  HD2 HSD A 402     -24.284   6.797   2.868  1.00  0.00           H
HETATM 3921  HE1 HSD A 402     -25.621   2.849   3.130  1.00  0.00           H
ATOM   3922  N   ASP A 403     -20.608   7.685   0.942  1.00  0.00           N
ATOM   3923  CA  ASP A 403     -19.285   7.014   0.836  1.00  0.00           C
ATOM   3924  C   ASP A 403     -18.156   7.675   1.669  1.00  0.00           C
ATOM   3925  O   ASP A 403     -17.916   8.874   1.794  1.00  0.00           O
ATOM   3926  CB  ASP A 403     -18.960   7.040  -0.661  1.00  0.00           C
ATOM   3927  CG  ASP A 403     -19.727   6.074  -1.526  1.00  0.00           C
ATOM   3928  OD1 ASP A 403     -19.440   5.921  -2.681  1.00  0.00           O
ATOM   3929  OD2 ASP A 403     -20.660   5.393  -0.989  1.00  0.00           O
ATOM   3930  HN  ASP A 403     -20.955   8.144   0.128  1.00  0.00           H
ATOM   3931  HA  ASP A 403     -19.359   5.996   1.191  1.00  0.00           H
ATOM   3932  HB1 ASP A 403     -17.890   6.770  -0.785  1.00  0.00           H
ATOM   3933  HB2 ASP A 403     -19.070   8.017  -1.177  1.00  0.00           H
ATOM   3934  N   GLY A 404     -17.284   6.702   2.089  1.00  0.00           N
ATOM   3935  CA  GLY A 404     -15.938   6.886   2.628  1.00  0.00           C
ATOM   3936  C   GLY A 404     -15.029   7.711   1.766  1.00  0.00           C
ATOM   3937  O   GLY A 404     -14.260   8.474   2.375  1.00  0.00           O
ATOM   3938  HN  GLY A 404     -17.676   5.785   2.082  1.00  0.00           H
ATOM   3939  HA1 GLY A 404     -15.405   5.992   2.915  1.00  0.00           H
ATOM   3940  HA2 GLY A 404     -16.107   7.515   3.490  1.00  0.00           H
ATOM   3941  N   ARG A 405     -14.974   7.582   0.427  1.00  0.00           N
ATOM   3942  CA  ARG A 405     -14.044   8.392  -0.335  1.00  0.00           C
ATOM   3943  C   ARG A 405     -14.453   9.883  -0.370  1.00  0.00           C
ATOM   3944  O   ARG A 405     -13.718  10.869  -0.361  1.00  0.00           O
ATOM   3945  CB  ARG A 405     -13.918   7.992  -1.867  1.00  0.00           C
ATOM   3946  CG  ARG A 405     -13.399   6.530  -2.166  1.00  0.00           C
ATOM   3947  CD  ARG A 405     -11.923   6.265  -1.915  1.00  0.00           C
ATOM   3948  NE  ARG A 405     -11.765   6.265  -0.418  1.00  0.00           N
ATOM   3949  CZ  ARG A 405     -12.058   5.201   0.321  1.00  0.00           C
ATOM   3950  NH1 ARG A 405     -12.316   4.000  -0.146  1.00  0.00           N
ATOM   3951  NH2 ARG A 405     -11.922   5.335   1.635  1.00  0.00           N
ATOM   3952  HN  ARG A 405     -15.552   6.892  -0.001  1.00  0.00           H
ATOM   3953  HA  ARG A 405     -13.090   8.275   0.156  1.00  0.00           H
ATOM   3954  HB1 ARG A 405     -13.272   8.692  -2.439  1.00  0.00           H
ATOM   3955  HB2 ARG A 405     -14.929   8.174  -2.290  1.00  0.00           H
ATOM   3956  HG1 ARG A 405     -13.544   6.369  -3.256  1.00  0.00           H
ATOM   3957  HG2 ARG A 405     -14.124   5.780  -1.785  1.00  0.00           H
ATOM   3958  HD1 ARG A 405     -11.276   7.130  -2.173  1.00  0.00           H
ATOM   3959  HD2 ARG A 405     -11.519   5.333  -2.367  1.00  0.00           H
ATOM   3960  HE  ARG A 405     -11.480   7.047   0.137  1.00  0.00           H
ATOM   3961 1HH1 ARG A 405     -12.650   3.848  -1.077  1.00  0.00           H
ATOM   3962 2HH1 ARG A 405     -12.635   3.228   0.405  1.00  0.00           H
ATOM   3963 1HH2 ARG A 405     -11.715   6.243   2.001  1.00  0.00           H
ATOM   3964 2HH2 ARG A 405     -12.546   4.811   2.214  1.00  0.00           H
ATOM   3965  N   ASN A 406     -15.773  10.123  -0.409  1.00  0.00           N
ATOM   3966  CA  ASN A 406     -16.354  11.437  -0.452  1.00  0.00           C
ATOM   3967  C   ASN A 406     -16.137  12.172   0.828  1.00  0.00           C
ATOM   3968  O   ASN A 406     -15.906  13.404   0.825  1.00  0.00           O
ATOM   3969  CB  ASN A 406     -17.898  11.380  -0.788  1.00  0.00           C
ATOM   3970  CG  ASN A 406     -18.238  11.049  -2.316  1.00  0.00           C
ATOM   3971  ND2 ASN A 406     -19.526  10.852  -2.565  1.00  0.00           N
ATOM   3972  OD1 ASN A 406     -17.369  11.000  -3.176  1.00  0.00           O
ATOM   3973  HN  ASN A 406     -16.408   9.361  -0.307  1.00  0.00           H
ATOM   3974  HA  ASN A 406     -15.861  11.999  -1.231  1.00  0.00           H
ATOM   3975  HB1 ASN A 406     -18.395  12.348  -0.560  1.00  0.00           H
ATOM   3976  HB2 ASN A 406     -18.471  10.656  -0.170  1.00  0.00           H
ATOM   3977 1HD2 ASN A 406     -20.151  11.119  -1.832  1.00  0.00           H
ATOM   3978 2HD2 ASN A 406     -19.817  10.689  -3.509  1.00  0.00           H
ATOM   3979  N   GLN A 407     -16.034  11.549   1.990  1.00  0.00           N
ATOM   3980  CA  GLN A 407     -15.874  12.222   3.276  1.00  0.00           C
ATOM   3981  C   GLN A 407     -14.580  13.068   3.411  1.00  0.00           C
ATOM   3982  O   GLN A 407     -14.423  14.041   4.146  1.00  0.00           O
ATOM   3983  CB  GLN A 407     -15.986  11.071   4.352  1.00  0.00           C
ATOM   3984  CG  GLN A 407     -17.405  10.657   4.691  1.00  0.00           C
ATOM   3985  CD  GLN A 407     -18.077  11.684   5.663  1.00  0.00           C
ATOM   3986  NE2 GLN A 407     -19.485  11.606   5.662  1.00  0.00           N
ATOM   3987  OE1 GLN A 407     -17.475  12.344   6.512  1.00  0.00           O
ATOM   3988  HN  GLN A 407     -16.186  10.572   1.867  1.00  0.00           H
ATOM   3989  HA  GLN A 407     -16.637  12.983   3.346  1.00  0.00           H
ATOM   3990  HB1 GLN A 407     -15.399  11.376   5.245  1.00  0.00           H
ATOM   3991  HB2 GLN A 407     -15.301  10.251   4.051  1.00  0.00           H
ATOM   3992  HG1 GLN A 407     -17.335   9.750   5.329  1.00  0.00           H
ATOM   3993  HG2 GLN A 407     -17.970  10.548   3.740  1.00  0.00           H
ATOM   3994 1HE2 GLN A 407     -20.009  12.305   6.149  1.00  0.00           H
ATOM   3995 2HE2 GLN A 407     -19.917  11.202   4.856  1.00  0.00           H
ATOM   3996  N   GLU A 408     -13.487  12.632   2.791  1.00  0.00           N
ATOM   3997  CA  GLU A 408     -12.229  13.403   2.721  1.00  0.00           C
ATOM   3998  C   GLU A 408     -12.371  14.713   1.984  1.00  0.00           C
ATOM   3999  O   GLU A 408     -11.915  15.762   2.464  1.00  0.00           O
ATOM   4000  CB  GLU A 408     -11.096  12.505   2.171  1.00  0.00           C
ATOM   4001  CG  GLU A 408     -10.841  11.351   3.140  1.00  0.00           C
ATOM   4002  CD  GLU A 408     -10.538  11.788   4.575  1.00  0.00           C
ATOM   4003  OE1 GLU A 408     -11.338  11.542   5.493  1.00  0.00           O
ATOM   4004  OE2 GLU A 408      -9.541  12.565   4.769  1.00  0.00           O
ATOM   4005  HN  GLU A 408     -13.378  11.779   2.285  1.00  0.00           H
ATOM   4006  HA  GLU A 408     -11.823  13.590   3.704  1.00  0.00           H
ATOM   4007  HB1 GLU A 408     -10.196  13.154   2.107  1.00  0.00           H
ATOM   4008  HB2 GLU A 408     -11.432  12.200   1.157  1.00  0.00           H
ATOM   4009  HG1 GLU A 408     -10.079  10.594   2.855  1.00  0.00           H
ATOM   4010  HG2 GLU A 408     -11.707  10.670   3.281  1.00  0.00           H
ATOM   4011  N   LYS A 409     -13.117  14.709   0.870  1.00  0.00           N
ATOM   4012  CA  LYS A 409     -13.404  15.996   0.150  1.00  0.00           C
ATOM   4013  C   LYS A 409     -14.292  16.965   0.921  1.00  0.00           C
ATOM   4014  O   LYS A 409     -13.991  18.158   0.947  1.00  0.00           O
ATOM   4015  CB  LYS A 409     -13.969  15.625  -1.231  1.00  0.00           C
ATOM   4016  CG  LYS A 409     -13.169  14.506  -1.931  1.00  0.00           C
ATOM   4017  CD  LYS A 409     -13.520  14.483  -3.469  1.00  0.00           C
ATOM   4018  CE  LYS A 409     -12.580  13.477  -4.236  1.00  0.00           C
ATOM   4019  NZ  LYS A 409     -13.221  13.016  -5.491  1.00  0.00           N
ATOM   4020  HN  LYS A 409     -13.679  13.937   0.585  1.00  0.00           H
ATOM   4021  HA  LYS A 409     -12.499  16.563  -0.009  1.00  0.00           H
ATOM   4022  HB1 LYS A 409     -13.934  16.457  -1.964  1.00  0.00           H
ATOM   4023  HB2 LYS A 409     -15.009  15.238  -1.180  1.00  0.00           H
ATOM   4024  HG1 LYS A 409     -13.511  13.500  -1.609  1.00  0.00           H
ATOM   4025  HG2 LYS A 409     -12.067  14.648  -1.892  1.00  0.00           H
ATOM   4026  HD1 LYS A 409     -13.341  15.493  -3.894  1.00  0.00           H
ATOM   4027  HD2 LYS A 409     -14.578  14.167  -3.595  1.00  0.00           H
ATOM   4028  HE1 LYS A 409     -12.342  12.565  -3.648  1.00  0.00           H
ATOM   4029  HE2 LYS A 409     -11.694  14.067  -4.554  1.00  0.00           H
ATOM   4030  HZ1 LYS A 409     -12.555  12.332  -5.903  1.00  0.00           H
ATOM   4031  HZ2 LYS A 409     -13.307  13.875  -6.070  1.00  0.00           H
ATOM   4032  HZ3 LYS A 409     -14.160  12.671  -5.206  1.00  0.00           H
ATOM   4033  N   LEU A 410     -15.227  16.439   1.802  1.00  0.00           N
ATOM   4034  CA  LEU A 410     -15.982  17.265   2.798  1.00  0.00           C
ATOM   4035  C   LEU A 410     -15.229  18.051   3.794  1.00  0.00           C
ATOM   4036  O   LEU A 410     -15.478  19.221   3.951  1.00  0.00           O
ATOM   4037  CB  LEU A 410     -16.936  16.204   3.393  1.00  0.00           C
ATOM   4038  CG  LEU A 410     -17.616  16.534   4.764  1.00  0.00           C
ATOM   4039  CD1 LEU A 410     -18.580  17.765   4.637  1.00  0.00           C
ATOM   4040  CD2 LEU A 410     -18.421  15.273   5.227  1.00  0.00           C
ATOM   4041  HN  LEU A 410     -15.575  15.519   1.638  1.00  0.00           H
ATOM   4042  HA  LEU A 410     -16.678  17.921   2.296  1.00  0.00           H
ATOM   4043  HB1 LEU A 410     -16.245  15.349   3.553  1.00  0.00           H
ATOM   4044  HB2 LEU A 410     -17.702  15.877   2.659  1.00  0.00           H
ATOM   4045  HG  LEU A 410     -16.827  16.777   5.506  1.00  0.00           H
ATOM   4046 1HD1 LEU A 410     -19.185  17.760   3.706  1.00  0.00           H
ATOM   4047 2HD1 LEU A 410     -17.902  18.644   4.636  1.00  0.00           H
ATOM   4048 3HD1 LEU A 410     -19.204  17.658   5.551  1.00  0.00           H
ATOM   4049 1HD2 LEU A 410     -17.894  14.333   4.957  1.00  0.00           H
ATOM   4050 2HD2 LEU A 410     -19.346  15.145   4.625  1.00  0.00           H
ATOM   4051 3HD2 LEU A 410     -18.706  15.214   6.299  1.00  0.00           H
ATOM   4052  N   LYS A 411     -14.192  17.393   4.408  1.00  0.00           N
ATOM   4053  CA  LYS A 411     -13.323  17.934   5.448  1.00  0.00           C
ATOM   4054  C   LYS A 411     -12.574  19.146   5.046  1.00  0.00           C
ATOM   4055  O   LYS A 411     -12.592  20.224   5.647  1.00  0.00           O
ATOM   4056  CB  LYS A 411     -12.387  16.781   5.901  1.00  0.00           C
ATOM   4057  CG  LYS A 411     -13.027  15.680   6.781  1.00  0.00           C
ATOM   4058  CD  LYS A 411     -12.197  14.445   6.851  1.00  0.00           C
ATOM   4059  CE  LYS A 411     -10.827  14.618   7.426  1.00  0.00           C
ATOM   4060  NZ  LYS A 411      -9.963  13.411   7.376  1.00  0.00           N
ATOM   4061  HN  LYS A 411     -14.027  16.435   4.187  1.00  0.00           H
ATOM   4062  HA  LYS A 411     -13.792  18.271   6.361  1.00  0.00           H
ATOM   4063  HB1 LYS A 411     -11.512  17.255   6.395  1.00  0.00           H
ATOM   4064  HB2 LYS A 411     -11.924  16.218   5.063  1.00  0.00           H
ATOM   4065  HG1 LYS A 411     -14.067  15.529   6.421  1.00  0.00           H
ATOM   4066  HG2 LYS A 411     -13.041  16.141   7.792  1.00  0.00           H
ATOM   4067  HD1 LYS A 411     -12.183  13.923   5.871  1.00  0.00           H
ATOM   4068  HD2 LYS A 411     -12.569  13.593   7.460  1.00  0.00           H
ATOM   4069  HE1 LYS A 411     -10.814  14.910   8.498  1.00  0.00           H
ATOM   4070  HE2 LYS A 411     -10.198  15.296   6.811  1.00  0.00           H
ATOM   4071  HZ1 LYS A 411      -9.931  12.934   6.452  1.00  0.00           H
ATOM   4072  HZ2 LYS A 411     -10.237  12.761   8.140  1.00  0.00           H
ATOM   4073  HZ3 LYS A 411      -9.009  13.755   7.610  1.00  0.00           H
ATOM   4074  N   LYS A 412     -12.047  19.019   3.847  1.00  0.00           N
ATOM   4075  CA  LYS A 412     -11.413  20.073   3.109  1.00  0.00           C
ATOM   4076  C   LYS A 412     -12.349  21.217   2.627  1.00  0.00           C
ATOM   4077  O   LYS A 412     -12.035  22.372   2.718  1.00  0.00           O
ATOM   4078  CB  LYS A 412     -10.723  19.490   1.831  1.00  0.00           C
ATOM   4079  CG  LYS A 412      -9.640  18.390   2.128  1.00  0.00           C
ATOM   4080  CD  LYS A 412      -9.337  17.453   0.857  1.00  0.00           C
ATOM   4081  CE  LYS A 412      -8.425  16.208   1.109  1.00  0.00           C
ATOM   4082  NZ  LYS A 412      -7.427  16.578   2.116  1.00  0.00           N
ATOM   4083  HN  LYS A 412     -12.051  18.130   3.394  1.00  0.00           H
ATOM   4084  HA  LYS A 412     -10.646  20.471   3.758  1.00  0.00           H
ATOM   4085  HB1 LYS A 412     -10.280  20.378   1.332  1.00  0.00           H
ATOM   4086  HB2 LYS A 412     -11.522  19.092   1.169  1.00  0.00           H
ATOM   4087  HG1 LYS A 412     -10.016  17.795   2.988  1.00  0.00           H
ATOM   4088  HG2 LYS A 412      -8.696  18.916   2.386  1.00  0.00           H
ATOM   4089  HD1 LYS A 412      -8.952  17.966  -0.050  1.00  0.00           H
ATOM   4090  HD2 LYS A 412     -10.288  17.025   0.474  1.00  0.00           H
ATOM   4091  HE1 LYS A 412      -7.852  15.866   0.221  1.00  0.00           H
ATOM   4092  HE2 LYS A 412      -9.127  15.429   1.475  1.00  0.00           H
ATOM   4093  HZ1 LYS A 412      -6.565  16.048   1.874  1.00  0.00           H
ATOM   4094  HZ2 LYS A 412      -7.705  16.253   3.063  1.00  0.00           H
ATOM   4095  HZ3 LYS A 412      -7.164  17.585   2.119  1.00  0.00           H
ATOM   4096  N   PHE A 413     -13.501  20.841   2.258  1.00  0.00           N
ATOM   4097  CA  PHE A 413     -14.607  21.754   1.964  1.00  0.00           C
ATOM   4098  C   PHE A 413     -14.949  22.758   3.071  1.00  0.00           C
ATOM   4099  O   PHE A 413     -15.042  23.970   2.811  1.00  0.00           O
ATOM   4100  CB  PHE A 413     -15.870  21.024   1.323  1.00  0.00           C
ATOM   4101  CG  PHE A 413     -17.231  21.776   1.464  1.00  0.00           C
ATOM   4102  CD1 PHE A 413     -18.161  21.464   2.430  1.00  0.00           C
ATOM   4103  CD2 PHE A 413     -17.423  22.849   0.556  1.00  0.00           C
ATOM   4104  CE1 PHE A 413     -19.363  22.176   2.470  1.00  0.00           C
ATOM   4105  CE2 PHE A 413     -18.682  23.487   0.542  1.00  0.00           C
ATOM   4106  CZ  PHE A 413     -19.617  23.203   1.515  1.00  0.00           C
ATOM   4107  HN  PHE A 413     -13.702  19.871   2.366  1.00  0.00           H
ATOM   4108  HA  PHE A 413     -14.318  22.439   1.181  1.00  0.00           H
ATOM   4109  HB1 PHE A 413     -16.008  20.069   1.875  1.00  0.00           H
ATOM   4110  HB2 PHE A 413     -15.751  20.936   0.222  1.00  0.00           H
ATOM   4111  HD1 PHE A 413     -17.907  20.713   3.164  1.00  0.00           H
ATOM   4112  HD2 PHE A 413     -16.636  23.040  -0.159  1.00  0.00           H
ATOM   4113  HE1 PHE A 413     -19.929  21.922   3.353  1.00  0.00           H
ATOM   4114  HE2 PHE A 413     -18.835  24.321  -0.127  1.00  0.00           H
ATOM   4115  HZ  PHE A 413     -20.550  23.728   1.375  1.00  0.00           H
ATOM   4116  N   MET A 414     -15.167  22.294   4.294  1.00  0.00           N
ATOM   4117  CA  MET A 414     -15.613  23.123   5.409  1.00  0.00           C
ATOM   4118  C   MET A 414     -14.639  24.137   5.869  1.00  0.00           C
ATOM   4119  O   MET A 414     -14.952  25.331   6.100  1.00  0.00           O
ATOM   4120  CB  MET A 414     -16.060  22.287   6.620  1.00  0.00           C
ATOM   4121  CG  MET A 414     -17.419  21.478   6.467  1.00  0.00           C
ATOM   4122  SD  MET A 414     -17.901  20.470   7.927  1.00  0.00           S
ATOM   4123  CE  MET A 414     -16.707  19.067   7.500  1.00  0.00           C
ATOM   4124  HN  MET A 414     -15.138  21.316   4.491  1.00  0.00           H
ATOM   4125  HA  MET A 414     -16.503  23.663   5.120  1.00  0.00           H
ATOM   4126  HB1 MET A 414     -16.226  22.907   7.527  1.00  0.00           H
ATOM   4127  HB2 MET A 414     -15.259  21.570   6.900  1.00  0.00           H
ATOM   4128  HG1 MET A 414     -17.363  20.955   5.488  1.00  0.00           H
ATOM   4129  HG2 MET A 414     -18.181  22.283   6.401  1.00  0.00           H
ATOM   4130  HE1 MET A 414     -16.145  18.892   8.442  1.00  0.00           H
ATOM   4131  HE2 MET A 414     -15.968  19.365   6.726  1.00  0.00           H
ATOM   4132  HE3 MET A 414     -17.192  18.102   7.236  1.00  0.00           H
ATOM   4133  N   ILE A 415     -13.358  23.718   5.922  1.00  0.00           N
ATOM   4134  CA  ILE A 415     -12.272  24.688   6.197  1.00  0.00           C
ATOM   4135  C   ILE A 415     -12.102  25.775   5.111  1.00  0.00           C
ATOM   4136  O   ILE A 415     -12.085  27.001   5.373  1.00  0.00           O
ATOM   4137  CB  ILE A 415     -10.941  24.009   6.602  1.00  0.00           C
ATOM   4138  CG1 ILE A 415      -9.845  25.019   7.026  1.00  0.00           C
ATOM   4139  CG2 ILE A 415     -10.250  23.209   5.441  1.00  0.00           C
ATOM   4140  CD  ILE A 415     -10.192  26.018   8.126  1.00  0.00           C
ATOM   4141  HN  ILE A 415     -13.020  22.794   5.769  1.00  0.00           H
ATOM   4142  HA  ILE A 415     -12.517  25.323   7.035  1.00  0.00           H
ATOM   4143  HB  ILE A 415     -11.208  23.293   7.409  1.00  0.00           H
ATOM   4144 1HG1 ILE A 415      -9.442  25.607   6.174  1.00  0.00           H
ATOM   4145 2HG1 ILE A 415      -8.988  24.457   7.456  1.00  0.00           H
ATOM   4146 1HG2 ILE A 415     -10.936  22.380   5.168  1.00  0.00           H
ATOM   4147 2HG2 ILE A 415      -9.296  22.732   5.754  1.00  0.00           H
ATOM   4148 3HG2 ILE A 415     -10.130  23.773   4.492  1.00  0.00           H
ATOM   4149  HD1 ILE A 415     -10.554  25.545   9.063  1.00  0.00           H
ATOM   4150  HD2 ILE A 415     -11.015  26.648   7.726  1.00  0.00           H
ATOM   4151  HD3 ILE A 415      -9.296  26.634   8.354  1.00  0.00           H
ATOM   4152  N   ARG A 416     -12.244  25.381   3.815  1.00  0.00           N
ATOM   4153  CA  ARG A 416     -12.288  26.242   2.699  1.00  0.00           C
ATOM   4154  C   ARG A 416     -13.415  27.223   2.681  1.00  0.00           C
ATOM   4155  O   ARG A 416     -13.178  28.400   2.381  1.00  0.00           O
ATOM   4156  CB  ARG A 416     -12.163  25.444   1.402  1.00  0.00           C
ATOM   4157  CG  ARG A 416     -10.698  25.149   0.924  1.00  0.00           C
ATOM   4158  CD  ARG A 416     -10.511  24.132  -0.180  1.00  0.00           C
ATOM   4159  NE  ARG A 416     -11.373  24.490  -1.356  1.00  0.00           N
ATOM   4160  CZ  ARG A 416     -10.969  25.178  -2.403  1.00  0.00           C
ATOM   4161  NH1 ARG A 416      -9.792  25.702  -2.578  1.00  0.00           N
ATOM   4162  NH2 ARG A 416     -11.834  25.297  -3.381  1.00  0.00           N
ATOM   4163  HN  ARG A 416     -12.439  24.419   3.638  1.00  0.00           H
ATOM   4164  HA  ARG A 416     -11.465  26.936   2.782  1.00  0.00           H
ATOM   4165  HB1 ARG A 416     -12.597  26.044   0.575  1.00  0.00           H
ATOM   4166  HB2 ARG A 416     -12.840  24.574   1.532  1.00  0.00           H
ATOM   4167  HG1 ARG A 416     -10.115  24.816   1.809  1.00  0.00           H
ATOM   4168  HG2 ARG A 416     -10.157  26.080   0.652  1.00  0.00           H
ATOM   4169  HD1 ARG A 416     -10.967  23.215   0.248  1.00  0.00           H
ATOM   4170  HD2 ARG A 416      -9.473  23.977  -0.545  1.00  0.00           H
ATOM   4171  HE  ARG A 416     -12.220  23.983  -1.518  1.00  0.00           H
ATOM   4172 1HH1 ARG A 416      -9.689  26.324  -3.353  1.00  0.00           H
ATOM   4173 2HH1 ARG A 416      -9.171  25.838  -1.807  1.00  0.00           H
ATOM   4174 1HH2 ARG A 416     -12.791  25.019  -3.301  1.00  0.00           H
ATOM   4175 2HH2 ARG A 416     -11.648  26.014  -4.054  1.00  0.00           H
ATOM   4176  N   ILE A 417     -14.620  26.859   3.014  1.00  0.00           N
ATOM   4177  CA  ILE A 417     -15.695  27.863   3.248  1.00  0.00           C
ATOM   4178  C   ILE A 417     -15.514  28.501   4.607  1.00  0.00           C
ATOM   4179  O   ILE A 417     -15.968  29.653   4.721  1.00  0.00           O
ATOM   4180  CB  ILE A 417     -17.091  27.312   3.197  1.00  0.00           C
ATOM   4181  CG1 ILE A 417     -17.353  26.181   4.287  1.00  0.00           C
ATOM   4182  CG2 ILE A 417     -17.279  26.695   1.815  1.00  0.00           C
ATOM   4183  CD  ILE A 417     -18.609  25.360   4.032  1.00  0.00           C
ATOM   4184  HN  ILE A 417     -14.728  25.890   3.218  1.00  0.00           H
ATOM   4185  HA  ILE A 417     -15.747  28.628   2.486  1.00  0.00           H
ATOM   4186  HB  ILE A 417     -17.840  28.113   3.369  1.00  0.00           H
ATOM   4187 1HG1 ILE A 417     -17.489  26.737   5.239  1.00  0.00           H
ATOM   4188 2HG1 ILE A 417     -16.473  25.502   4.261  1.00  0.00           H
ATOM   4189 1HG2 ILE A 417     -18.293  26.278   1.633  1.00  0.00           H
ATOM   4190 2HG2 ILE A 417     -16.526  25.890   1.686  1.00  0.00           H
ATOM   4191 3HG2 ILE A 417     -17.209  27.400   0.959  1.00  0.00           H
ATOM   4192  HD1 ILE A 417     -18.399  24.665   3.191  1.00  0.00           H
ATOM   4193  HD2 ILE A 417     -19.563  25.868   3.774  1.00  0.00           H
ATOM   4194  HD3 ILE A 417     -18.822  24.753   4.938  1.00  0.00           H
ATOM   4195  N   GLY A 418     -14.815  27.928   5.697  1.00  0.00           N
ATOM   4196  CA  GLY A 418     -14.540  28.790   6.813  1.00  0.00           C
ATOM   4197  C   GLY A 418     -13.494  29.797   6.623  1.00  0.00           C
ATOM   4198  O   GLY A 418     -13.544  30.868   7.191  1.00  0.00           O
ATOM   4199  HN  GLY A 418     -14.469  26.998   5.613  1.00  0.00           H
ATOM   4200  HA1 GLY A 418     -14.281  28.216   7.691  1.00  0.00           H
ATOM   4201  HA2 GLY A 418     -15.446  29.355   6.979  1.00  0.00           H
ATOM   4202  N   VAL A 419     -12.458  29.617   5.793  1.00  0.00           N
ATOM   4203  CA  VAL A 419     -11.456  30.704   5.454  1.00  0.00           C
ATOM   4204  C   VAL A 419     -12.136  31.737   4.568  1.00  0.00           C
ATOM   4205  O   VAL A 419     -12.013  32.918   4.732  1.00  0.00           O
ATOM   4206  CB  VAL A 419     -10.277  30.065   4.732  1.00  0.00           C
ATOM   4207  CG1 VAL A 419      -9.362  31.218   4.210  1.00  0.00           C
ATOM   4208  CG2 VAL A 419      -9.577  29.214   5.788  1.00  0.00           C
ATOM   4209  HN  VAL A 419     -12.150  28.706   5.529  1.00  0.00           H
ATOM   4210  HA  VAL A 419     -11.175  31.102   6.418  1.00  0.00           H
ATOM   4211  HB  VAL A 419     -10.652  29.437   3.897  1.00  0.00           H
ATOM   4212 1HG1 VAL A 419      -9.065  31.964   4.979  1.00  0.00           H
ATOM   4213 2HG1 VAL A 419      -9.859  31.736   3.362  1.00  0.00           H
ATOM   4214 3HG1 VAL A 419      -8.386  30.929   3.765  1.00  0.00           H
ATOM   4215 1HG2 VAL A 419     -10.209  28.309   5.909  1.00  0.00           H
ATOM   4216 2HG2 VAL A 419      -9.505  29.800   6.729  1.00  0.00           H
ATOM   4217 3HG2 VAL A 419      -8.574  28.872   5.457  1.00  0.00           H
ATOM   4218  N   PHE A 420     -12.992  31.213   3.603  1.00  0.00           N
ATOM   4219  CA  PHE A 420     -13.791  32.081   2.729  1.00  0.00           C
ATOM   4220  C   PHE A 420     -14.714  32.956   3.435  1.00  0.00           C
ATOM   4221  O   PHE A 420     -14.852  34.113   3.009  1.00  0.00           O
ATOM   4222  CB  PHE A 420     -14.432  31.323   1.557  1.00  0.00           C
ATOM   4223  CG  PHE A 420     -15.611  31.808   0.713  1.00  0.00           C
ATOM   4224  CD1 PHE A 420     -16.585  30.964   0.160  1.00  0.00           C
ATOM   4225  CD2 PHE A 420     -15.656  33.150   0.309  1.00  0.00           C
ATOM   4226  CE1 PHE A 420     -17.698  31.465  -0.480  1.00  0.00           C
ATOM   4227  CE2 PHE A 420     -16.782  33.699  -0.344  1.00  0.00           C
ATOM   4228  CZ  PHE A 420     -17.818  32.830  -0.713  1.00  0.00           C
ATOM   4229  HN  PHE A 420     -13.046  30.240   3.390  1.00  0.00           H
ATOM   4230  HA  PHE A 420     -13.114  32.786   2.269  1.00  0.00           H
ATOM   4231  HB1 PHE A 420     -14.865  30.400   1.998  1.00  0.00           H
ATOM   4232  HB2 PHE A 420     -13.675  30.952   0.835  1.00  0.00           H
ATOM   4233  HD1 PHE A 420     -16.538  29.910   0.391  1.00  0.00           H
ATOM   4234  HD2 PHE A 420     -14.900  33.815   0.698  1.00  0.00           H
ATOM   4235  HE1 PHE A 420     -18.425  30.853  -0.993  1.00  0.00           H
ATOM   4236  HE2 PHE A 420     -16.941  34.722  -0.651  1.00  0.00           H
ATOM   4237  HZ  PHE A 420     -18.643  33.123  -1.344  1.00  0.00           H
ATOM   4238  N   SER A 421     -15.294  32.490   4.535  1.00  0.00           N
ATOM   4239  CA  SER A 421     -16.261  33.263   5.226  1.00  0.00           C
ATOM   4240  C   SER A 421     -15.557  34.286   6.109  1.00  0.00           C
ATOM   4241  O   SER A 421     -16.012  35.436   6.349  1.00  0.00           O
ATOM   4242  CB  SER A 421     -17.238  32.552   6.113  1.00  0.00           C
ATOM   4243  OG  SER A 421     -18.131  31.747   5.345  1.00  0.00           O
ATOM   4244  HN  SER A 421     -15.136  31.509   4.620  1.00  0.00           H
ATOM   4245  HA  SER A 421     -16.795  33.905   4.541  1.00  0.00           H
ATOM   4246  HB1 SER A 421     -18.005  33.213   6.568  1.00  0.00           H
ATOM   4247  HB2 SER A 421     -16.726  31.890   6.844  1.00  0.00           H
ATOM   4248  HG1 SER A 421     -17.727  31.155   4.705  1.00  0.00           H
ATOM   4249  N   GLY A 422     -14.308  33.930   6.538  1.00  0.00           N
ATOM   4250  CA  GLY A 422     -13.378  34.933   7.198  1.00  0.00           C
ATOM   4251  C   GLY A 422     -13.007  35.980   6.243  1.00  0.00           C
ATOM   4252  O   GLY A 422     -13.039  37.177   6.597  1.00  0.00           O
ATOM   4253  HN  GLY A 422     -13.982  32.992   6.441  1.00  0.00           H
ATOM   4254  HA1 GLY A 422     -12.470  34.443   7.514  1.00  0.00           H
ATOM   4255  HA2 GLY A 422     -13.832  35.335   8.093  1.00  0.00           H
ATOM   4256  N   LEU A 423     -12.618  35.665   4.981  1.00  0.00           N
ATOM   4257  CA  LEU A 423     -12.198  36.667   4.062  1.00  0.00           C
ATOM   4258  C   LEU A 423     -13.414  37.185   3.185  1.00  0.00           C
ATOM   4259  O   LEU A 423     -13.183  37.696   2.077  1.00  0.00           O
ATOM   4260  CB  LEU A 423     -11.029  36.182   3.145  1.00  0.00           C
ATOM   4261  CG  LEU A 423      -9.789  35.700   3.917  1.00  0.00           C
ATOM   4262  CD1 LEU A 423      -8.649  35.239   2.967  1.00  0.00           C
ATOM   4263  CD2 LEU A 423      -9.411  36.873   4.871  1.00  0.00           C
ATOM   4264  HN  LEU A 423     -12.387  34.756   4.643  1.00  0.00           H
ATOM   4265  HA  LEU A 423     -11.802  37.497   4.627  1.00  0.00           H
ATOM   4266  HB1 LEU A 423     -10.581  36.911   2.436  1.00  0.00           H
ATOM   4267  HB2 LEU A 423     -11.304  35.316   2.506  1.00  0.00           H
ATOM   4268  HG  LEU A 423      -9.919  34.816   4.577  1.00  0.00           H
ATOM   4269 1HD1 LEU A 423      -7.753  34.814   3.468  1.00  0.00           H
ATOM   4270 2HD1 LEU A 423      -8.406  36.112   2.324  1.00  0.00           H
ATOM   4271 3HD1 LEU A 423      -8.994  34.487   2.225  1.00  0.00           H
ATOM   4272 1HD2 LEU A 423     -10.217  36.946   5.631  1.00  0.00           H
ATOM   4273 2HD2 LEU A 423      -9.343  37.806   4.271  1.00  0.00           H
ATOM   4274 3HD2 LEU A 423      -8.398  36.680   5.284  1.00  0.00           H
ATOM   4275  N   TYR A 424     -14.633  37.065   3.698  1.00  0.00           N
ATOM   4276  CA  TYR A 424     -15.785  37.770   3.104  1.00  0.00           C
ATOM   4277  C   TYR A 424     -16.431  38.578   4.230  1.00  0.00           C
ATOM   4278  O   TYR A 424     -16.558  39.828   4.165  1.00  0.00           O
ATOM   4279  CB  TYR A 424     -16.709  36.760   2.397  1.00  0.00           C
ATOM   4280  CG  TYR A 424     -18.020  37.198   1.923  1.00  0.00           C
ATOM   4281  CD1 TYR A 424     -19.215  36.750   2.429  1.00  0.00           C
ATOM   4282  CD2 TYR A 424     -18.079  38.121   0.819  1.00  0.00           C
ATOM   4283  CE1 TYR A 424     -20.399  37.112   1.732  1.00  0.00           C
ATOM   4284  CE2 TYR A 424     -19.210  38.586   0.154  1.00  0.00           C
ATOM   4285  CZ  TYR A 424     -20.399  37.941   0.550  1.00  0.00           C
ATOM   4286  OH  TYR A 424     -21.638  38.155  -0.117  1.00  0.00           O
ATOM   4287  HN  TYR A 424     -14.771  36.525   4.525  1.00  0.00           H
ATOM   4288  HA  TYR A 424     -15.503  38.495   2.354  1.00  0.00           H
ATOM   4289  HB1 TYR A 424     -16.741  35.901   3.101  1.00  0.00           H
ATOM   4290  HB2 TYR A 424     -16.254  36.310   1.489  1.00  0.00           H
ATOM   4291  HD1 TYR A 424     -19.235  36.045   3.248  1.00  0.00           H
ATOM   4292  HD2 TYR A 424     -17.132  38.553   0.537  1.00  0.00           H
ATOM   4293  HE1 TYR A 424     -21.383  36.744   1.984  1.00  0.00           H
ATOM   4294  HE2 TYR A 424     -19.170  39.215  -0.723  1.00  0.00           H
ATOM   4295  HH  TYR A 424     -21.446  38.482  -0.999  1.00  0.00           H
ATOM   4296  N   LEU A 425     -16.775  38.042   5.387  1.00  0.00           N
ATOM   4297  CA  LEU A 425     -17.347  38.763   6.481  1.00  0.00           C
ATOM   4298  C   LEU A 425     -16.435  39.820   7.109  1.00  0.00           C
ATOM   4299  O   LEU A 425     -16.921  40.928   7.321  1.00  0.00           O
ATOM   4300  CB  LEU A 425     -18.047  37.830   7.540  1.00  0.00           C
ATOM   4301  CG  LEU A 425     -19.179  36.917   6.946  1.00  0.00           C
ATOM   4302  CD1 LEU A 425     -19.658  36.022   8.010  1.00  0.00           C
ATOM   4303  CD2 LEU A 425     -20.315  37.789   6.272  1.00  0.00           C
ATOM   4304  HN  LEU A 425     -16.737  37.056   5.525  1.00  0.00           H
ATOM   4305  HA  LEU A 425     -18.248  39.265   6.158  1.00  0.00           H
ATOM   4306  HB1 LEU A 425     -18.589  38.509   8.231  1.00  0.00           H
ATOM   4307  HB2 LEU A 425     -17.169  37.325   7.997  1.00  0.00           H
ATOM   4308  HG  LEU A 425     -18.740  36.305   6.129  1.00  0.00           H
ATOM   4309 1HD1 LEU A 425     -20.066  36.650   8.831  1.00  0.00           H
ATOM   4310 2HD1 LEU A 425     -18.798  35.488   8.469  1.00  0.00           H
ATOM   4311 3HD1 LEU A 425     -20.400  35.295   7.621  1.00  0.00           H
ATOM   4312 1HD2 LEU A 425     -19.917  38.379   5.418  1.00  0.00           H
ATOM   4313 2HD2 LEU A 425     -20.829  38.460   6.994  1.00  0.00           H
ATOM   4314 3HD2 LEU A 425     -21.058  37.032   5.942  1.00  0.00           H
ATOM   4315  N   VAL A 426     -15.142  39.486   7.342  1.00  0.00           N
ATOM   4316  CA  VAL A 426     -14.286  40.496   7.872  1.00  0.00           C
ATOM   4317  C   VAL A 426     -14.018  41.676   6.947  1.00  0.00           C
ATOM   4318  O   VAL A 426     -14.056  42.787   7.434  1.00  0.00           O
ATOM   4319  CB  VAL A 426     -13.022  39.987   8.605  1.00  0.00           C
ATOM   4320  CG1 VAL A 426     -12.091  41.196   8.971  1.00  0.00           C
ATOM   4321  CG2 VAL A 426     -13.475  39.405  10.026  1.00  0.00           C
ATOM   4322  HN  VAL A 426     -14.755  38.593   7.130  1.00  0.00           H
ATOM   4323  HA  VAL A 426     -14.778  41.010   8.685  1.00  0.00           H
ATOM   4324  HB  VAL A 426     -12.490  39.246   7.973  1.00  0.00           H
ATOM   4325 1HG1 VAL A 426     -11.246  40.786   9.565  1.00  0.00           H
ATOM   4326 2HG1 VAL A 426     -12.522  42.039   9.550  1.00  0.00           H
ATOM   4327 3HG1 VAL A 426     -11.630  41.616   8.051  1.00  0.00           H
ATOM   4328 1HG2 VAL A 426     -14.071  38.471   9.946  1.00  0.00           H
ATOM   4329 2HG2 VAL A 426     -14.082  40.118  10.622  1.00  0.00           H
ATOM   4330 3HG2 VAL A 426     -12.533  39.181  10.571  1.00  0.00           H
ATOM   4331  N   PRO A 427     -13.745  41.510   5.618  1.00  0.00           N
ATOM   4332  CA  PRO A 427     -13.822  42.571   4.608  1.00  0.00           C
ATOM   4333  C   PRO A 427     -15.190  43.224   4.481  1.00  0.00           C
ATOM   4334  O   PRO A 427     -15.281  44.468   4.415  1.00  0.00           O
ATOM   4335  CB  PRO A 427     -13.404  41.847   3.280  1.00  0.00           C
ATOM   4336  CG  PRO A 427     -12.322  40.917   3.757  1.00  0.00           C
ATOM   4337  CD  PRO A 427     -12.970  40.392   5.079  1.00  0.00           C
ATOM   4338  HA  PRO A 427     -13.167  43.362   4.944  1.00  0.00           H
ATOM   4339  HB1 PRO A 427     -12.934  42.546   2.556  1.00  0.00           H
ATOM   4340  HB2 PRO A 427     -14.257  41.270   2.863  1.00  0.00           H
ATOM   4341  HG1 PRO A 427     -12.002  40.116   3.057  1.00  0.00           H
ATOM   4342  HG2 PRO A 427     -11.388  41.480   3.968  1.00  0.00           H
ATOM   4343  HD1 PRO A 427     -13.674  39.538   4.975  1.00  0.00           H
ATOM   4344  HD2 PRO A 427     -12.082  40.178   5.711  1.00  0.00           H
ATOM   4345  N   LEU A 428     -16.326  42.495   4.497  1.00  0.00           N
ATOM   4346  CA  LEU A 428     -17.644  43.140   4.618  1.00  0.00           C
ATOM   4347  C   LEU A 428     -17.788  44.092   5.864  1.00  0.00           C
ATOM   4348  O   LEU A 428     -18.274  45.195   5.738  1.00  0.00           O
ATOM   4349  CB  LEU A 428     -18.737  42.013   4.602  1.00  0.00           C
ATOM   4350  CG  LEU A 428     -20.151  42.643   4.899  1.00  0.00           C
ATOM   4351  CD1 LEU A 428     -20.749  43.392   3.645  1.00  0.00           C
ATOM   4352  CD2 LEU A 428     -21.144  41.519   5.219  1.00  0.00           C
ATOM   4353  HN  LEU A 428     -16.337  41.506   4.622  1.00  0.00           H
ATOM   4354  HA  LEU A 428     -17.746  43.753   3.734  1.00  0.00           H
ATOM   4355  HB1 LEU A 428     -18.514  41.311   5.433  1.00  0.00           H
ATOM   4356  HB2 LEU A 428     -18.596  41.364   3.712  1.00  0.00           H
ATOM   4357  HG  LEU A 428     -20.276  43.339   5.757  1.00  0.00           H
ATOM   4358 1HD1 LEU A 428     -20.199  44.347   3.502  1.00  0.00           H
ATOM   4359 2HD1 LEU A 428     -21.793  43.636   3.933  1.00  0.00           H
ATOM   4360 3HD1 LEU A 428     -20.824  42.727   2.758  1.00  0.00           H
ATOM   4361 1HD2 LEU A 428     -21.006  40.886   4.318  1.00  0.00           H
ATOM   4362 2HD2 LEU A 428     -22.203  41.853   5.267  1.00  0.00           H
ATOM   4363 3HD2 LEU A 428     -20.723  40.952   6.077  1.00  0.00           H
ATOM   4364  N   VAL A 429     -17.410  43.591   7.020  1.00  0.00           N
ATOM   4365  CA  VAL A 429     -17.387  44.362   8.308  1.00  0.00           C
ATOM   4366  C   VAL A 429     -16.543  45.622   8.264  1.00  0.00           C
ATOM   4367  O   VAL A 429     -16.812  46.589   8.946  1.00  0.00           O
ATOM   4368  CB  VAL A 429     -17.158  43.391   9.487  1.00  0.00           C
ATOM   4369  CG1 VAL A 429     -16.641  44.233  10.728  1.00  0.00           C
ATOM   4370  CG2 VAL A 429     -18.430  42.546   9.797  1.00  0.00           C
ATOM   4371  HN  VAL A 429     -17.099  42.647   6.945  1.00  0.00           H
ATOM   4372  HA  VAL A 429     -18.421  44.644   8.440  1.00  0.00           H
ATOM   4373  HB  VAL A 429     -16.430  42.610   9.181  1.00  0.00           H
ATOM   4374 1HG1 VAL A 429     -16.572  43.525  11.582  1.00  0.00           H
ATOM   4375 2HG1 VAL A 429     -17.310  45.085  10.977  1.00  0.00           H
ATOM   4376 3HG1 VAL A 429     -15.692  44.772  10.526  1.00  0.00           H
ATOM   4377 1HG2 VAL A 429     -18.451  41.556   9.294  1.00  0.00           H
ATOM   4378 2HG2 VAL A 429     -19.347  43.149   9.626  1.00  0.00           H
ATOM   4379 3HG2 VAL A 429     -18.563  42.426  10.894  1.00  0.00           H
ATOM   4380  N   THR A 430     -15.420  45.631   7.494  1.00  0.00           N
ATOM   4381  CA  THR A 430     -14.581  46.800   7.138  1.00  0.00           C
ATOM   4382  C   THR A 430     -15.258  47.706   6.200  1.00  0.00           C
ATOM   4383  O   THR A 430     -15.269  48.910   6.369  1.00  0.00           O
ATOM   4384  CB  THR A 430     -13.237  46.331   6.617  1.00  0.00           C
ATOM   4385  CG2 THR A 430     -12.188  47.503   6.547  1.00  0.00           C
ATOM   4386  OG1 THR A 430     -12.622  45.351   7.500  1.00  0.00           O
ATOM   4387  HN  THR A 430     -14.984  44.790   7.184  1.00  0.00           H
ATOM   4388  HA  THR A 430     -14.448  47.326   8.071  1.00  0.00           H
ATOM   4389  HB  THR A 430     -13.356  45.825   5.636  1.00  0.00           H
ATOM   4390  HG1 THR A 430     -13.025  44.487   7.385  1.00  0.00           H
ATOM   4391 1HG2 THR A 430     -11.351  47.192   5.885  1.00  0.00           H
ATOM   4392 2HG2 THR A 430     -11.785  47.987   7.462  1.00  0.00           H
ATOM   4393 3HG2 THR A 430     -12.670  48.350   6.013  1.00  0.00           H
ATOM   4394  N   LEU A 431     -15.913  47.138   5.105  1.00  0.00           N
ATOM   4395  CA  LEU A 431     -16.647  47.949   4.097  1.00  0.00           C
ATOM   4396  C   LEU A 431     -17.870  48.685   4.739  1.00  0.00           C
ATOM   4397  O   LEU A 431     -18.028  49.887   4.585  1.00  0.00           O
ATOM   4398  CB  LEU A 431     -17.128  47.006   2.981  1.00  0.00           C
ATOM   4399  CG  LEU A 431     -17.629  47.717   1.733  1.00  0.00           C
ATOM   4400  CD1 LEU A 431     -16.679  48.859   1.205  1.00  0.00           C
ATOM   4401  CD2 LEU A 431     -17.826  46.775   0.521  1.00  0.00           C
ATOM   4402  HN  LEU A 431     -15.952  46.153   4.955  1.00  0.00           H
ATOM   4403  HA  LEU A 431     -15.965  48.671   3.673  1.00  0.00           H
ATOM   4404  HB1 LEU A 431     -17.961  46.346   3.307  1.00  0.00           H
ATOM   4405  HB2 LEU A 431     -16.290  46.344   2.676  1.00  0.00           H
ATOM   4406  HG  LEU A 431     -18.547  48.317   1.907  1.00  0.00           H
ATOM   4407 1HD1 LEU A 431     -16.613  49.710   1.917  1.00  0.00           H
ATOM   4408 2HD1 LEU A 431     -17.015  49.159   0.190  1.00  0.00           H
ATOM   4409 3HD1 LEU A 431     -15.722  48.310   1.067  1.00  0.00           H
ATOM   4410 1HD2 LEU A 431     -18.572  45.987   0.758  1.00  0.00           H
ATOM   4411 2HD2 LEU A 431     -16.850  46.251   0.440  1.00  0.00           H
ATOM   4412 3HD2 LEU A 431     -18.173  47.230  -0.432  1.00  0.00           H
ATOM   4413  N   LEU A 432     -18.611  47.946   5.594  1.00  0.00           N
ATOM   4414  CA  LEU A 432     -19.815  48.492   6.252  1.00  0.00           C
ATOM   4415  C   LEU A 432     -19.354  49.425   7.324  1.00  0.00           C
ATOM   4416  O   LEU A 432     -20.029  50.433   7.645  1.00  0.00           O
ATOM   4417  CB  LEU A 432     -20.693  47.373   6.845  1.00  0.00           C
ATOM   4418  CG  LEU A 432     -21.434  46.330   5.882  1.00  0.00           C
ATOM   4419  CD1 LEU A 432     -22.589  45.712   6.725  1.00  0.00           C
ATOM   4420  CD2 LEU A 432     -22.004  46.939   4.600  1.00  0.00           C
ATOM   4421  HN  LEU A 432     -18.401  46.972   5.570  1.00  0.00           H
ATOM   4422  HA  LEU A 432     -20.355  49.045   5.496  1.00  0.00           H
ATOM   4423  HB1 LEU A 432     -21.530  47.906   7.344  1.00  0.00           H
ATOM   4424  HB2 LEU A 432     -19.976  46.800   7.470  1.00  0.00           H
ATOM   4425  HG  LEU A 432     -20.674  45.580   5.575  1.00  0.00           H
ATOM   4426 1HD1 LEU A 432     -23.239  45.084   6.080  1.00  0.00           H
ATOM   4427 2HD1 LEU A 432     -23.289  46.468   7.142  1.00  0.00           H
ATOM   4428 3HD1 LEU A 432     -22.045  45.199   7.546  1.00  0.00           H
ATOM   4429 1HD2 LEU A 432     -22.483  46.214   3.908  1.00  0.00           H
ATOM   4430 2HD2 LEU A 432     -21.260  47.326   3.872  1.00  0.00           H
ATOM   4431 3HD2 LEU A 432     -22.637  47.833   4.790  1.00  0.00           H
ATOM   4432  N   GLY A 433     -18.254  49.058   8.055  1.00  0.00           N
ATOM   4433  CA  GLY A 433     -17.533  49.791   9.105  1.00  0.00           C
ATOM   4434  C   GLY A 433     -17.175  51.154   8.574  1.00  0.00           C
ATOM   4435  O   GLY A 433     -17.416  52.141   9.319  1.00  0.00           O
ATOM   4436  HN  GLY A 433     -17.807  48.226   7.736  1.00  0.00           H
ATOM   4437  HA1 GLY A 433     -16.590  49.314   9.324  1.00  0.00           H
ATOM   4438  HA2 GLY A 433     -18.199  49.781   9.955  1.00  0.00           H
ATOM   4439  N   CYS A 434     -16.632  51.260   7.300  1.00  0.00           N
ATOM   4440  CA  CYS A 434     -16.461  52.547   6.698  1.00  0.00           C
ATOM   4441  C   CYS A 434     -17.720  53.412   6.463  1.00  0.00           C
ATOM   4442  O   CYS A 434     -17.726  54.587   6.744  1.00  0.00           O
ATOM   4443  CB  CYS A 434     -15.675  52.499   5.358  1.00  0.00           C
ATOM   4444  SG  CYS A 434     -13.944  51.836   5.498  1.00  0.00           S
ATOM   4445  HN  CYS A 434     -16.349  50.462   6.773  1.00  0.00           H
ATOM   4446  HA  CYS A 434     -15.892  53.053   7.465  1.00  0.00           H
ATOM   4447  HB1 CYS A 434     -15.574  53.512   4.913  1.00  0.00           H
ATOM   4448  HB2 CYS A 434     -16.239  51.721   4.799  1.00  0.00           H
ATOM   4449  HG1 CYS A 434     -14.402  50.610   5.701  1.00  0.00           H
ATOM   4450  N   TYR A 435     -18.800  52.839   5.985  1.00  0.00           N
ATOM   4451  CA  TYR A 435     -20.062  53.494   5.856  1.00  0.00           C
ATOM   4452  C   TYR A 435     -20.613  53.998   7.173  1.00  0.00           C
ATOM   4453  O   TYR A 435     -21.113  55.119   7.254  1.00  0.00           O
ATOM   4454  CB  TYR A 435     -21.171  52.512   5.247  1.00  0.00           C
ATOM   4455  CG  TYR A 435     -22.469  53.196   5.023  1.00  0.00           C
ATOM   4456  CD1 TYR A 435     -22.648  54.235   4.080  1.00  0.00           C
ATOM   4457  CD2 TYR A 435     -23.482  53.121   6.019  1.00  0.00           C
ATOM   4458  CE1 TYR A 435     -23.791  55.024   4.095  1.00  0.00           C
ATOM   4459  CE2 TYR A 435     -24.666  53.895   6.026  1.00  0.00           C
ATOM   4460  CZ  TYR A 435     -24.766  54.927   5.064  1.00  0.00           C
ATOM   4461  OH  TYR A 435     -25.796  55.835   5.239  1.00  0.00           O
ATOM   4462  HN  TYR A 435     -18.876  51.856   5.841  1.00  0.00           H
ATOM   4463  HA  TYR A 435     -19.888  54.314   5.176  1.00  0.00           H
ATOM   4464  HB1 TYR A 435     -21.348  51.687   5.970  1.00  0.00           H
ATOM   4465  HB2 TYR A 435     -20.978  52.171   4.207  1.00  0.00           H
ATOM   4466  HD1 TYR A 435     -21.933  54.394   3.285  1.00  0.00           H
ATOM   4467  HD2 TYR A 435     -23.383  52.365   6.784  1.00  0.00           H
ATOM   4468  HE1 TYR A 435     -23.838  55.877   3.435  1.00  0.00           H
ATOM   4469  HE2 TYR A 435     -25.423  53.752   6.782  1.00  0.00           H
ATOM   4470  HH  TYR A 435     -25.716  56.468   4.521  1.00  0.00           H
ATOM   4471  N   VAL A 436     -20.502  53.186   8.163  1.00  0.00           N
ATOM   4472  CA  VAL A 436     -20.823  53.662   9.529  1.00  0.00           C
ATOM   4473  C   VAL A 436     -19.910  54.766  10.053  1.00  0.00           C
ATOM   4474  O   VAL A 436     -20.360  55.850  10.549  1.00  0.00           O
ATOM   4475  CB  VAL A 436     -20.830  52.444  10.541  1.00  0.00           C
ATOM   4476  CG1 VAL A 436     -20.956  52.852  12.048  1.00  0.00           C
ATOM   4477  CG2 VAL A 436     -21.920  51.354  10.215  1.00  0.00           C
ATOM   4478  HN  VAL A 436     -20.089  52.296   7.985  1.00  0.00           H
ATOM   4479  HA  VAL A 436     -21.818  54.081   9.543  1.00  0.00           H
ATOM   4480  HB  VAL A 436     -19.876  51.877  10.476  1.00  0.00           H
ATOM   4481 1HG1 VAL A 436     -21.121  51.859  12.519  1.00  0.00           H
ATOM   4482 2HG1 VAL A 436     -21.759  53.591  12.258  1.00  0.00           H
ATOM   4483 3HG1 VAL A 436     -19.968  53.220  12.398  1.00  0.00           H
ATOM   4484 1HG2 VAL A 436     -22.935  51.798  10.282  1.00  0.00           H
ATOM   4485 2HG2 VAL A 436     -21.690  50.424  10.778  1.00  0.00           H
ATOM   4486 3HG2 VAL A 436     -21.867  51.030   9.154  1.00  0.00           H
ATOM   4487  N   TYR A 437     -18.564  54.668   9.798  1.00  0.00           N
ATOM   4488  CA  TYR A 437     -17.697  55.733  10.091  1.00  0.00           C
ATOM   4489  C   TYR A 437     -18.034  57.092   9.317  1.00  0.00           C
ATOM   4490  O   TYR A 437     -17.968  58.094   9.940  1.00  0.00           O
ATOM   4491  CB  TYR A 437     -16.208  55.230  10.010  1.00  0.00           C
ATOM   4492  CG  TYR A 437     -15.097  56.380  10.138  1.00  0.00           C
ATOM   4493  CD1 TYR A 437     -14.882  57.099  11.387  1.00  0.00           C
ATOM   4494  CD2 TYR A 437     -14.127  56.518   9.155  1.00  0.00           C
ATOM   4495  CE1 TYR A 437     -13.854  57.964  11.532  1.00  0.00           C
ATOM   4496  CE2 TYR A 437     -12.990  57.389   9.339  1.00  0.00           C
ATOM   4497  CZ  TYR A 437     -12.903  58.138  10.538  1.00  0.00           C
ATOM   4498  OH  TYR A 437     -11.841  59.053  10.757  1.00  0.00           O
ATOM   4499  HN  TYR A 437     -18.181  53.819   9.442  1.00  0.00           H
ATOM   4500  HA  TYR A 437     -17.832  55.957  11.138  1.00  0.00           H
ATOM   4501  HB1 TYR A 437     -16.127  54.914   8.949  1.00  0.00           H
ATOM   4502  HB2 TYR A 437     -15.973  54.426  10.740  1.00  0.00           H
ATOM   4503  HD1 TYR A 437     -15.627  57.083  12.168  1.00  0.00           H
ATOM   4504  HD2 TYR A 437     -14.139  55.942   8.241  1.00  0.00           H
ATOM   4505  HE1 TYR A 437     -13.900  58.598  12.404  1.00  0.00           H
ATOM   4506  HE2 TYR A 437     -12.384  57.527   8.456  1.00  0.00           H
ATOM   4507  HH  TYR A 437     -11.221  58.967  10.030  1.00  0.00           H
ATOM   4508  N   GLU A 438     -18.418  57.120   8.083  1.00  0.00           N
ATOM   4509  CA  GLU A 438     -18.985  58.220   7.422  1.00  0.00           C
ATOM   4510  C   GLU A 438     -20.164  58.897   8.152  1.00  0.00           C
ATOM   4511  O   GLU A 438     -20.254  60.130   8.281  1.00  0.00           O
ATOM   4512  CB  GLU A 438     -19.229  57.832   5.956  1.00  0.00           C
ATOM   4513  CG  GLU A 438     -18.031  57.349   5.128  1.00  0.00           C
ATOM   4514  CD  GLU A 438     -18.501  56.803   3.825  1.00  0.00           C
ATOM   4515  OE1 GLU A 438     -17.682  56.083   3.135  1.00  0.00           O
ATOM   4516  OE2 GLU A 438     -19.621  57.154   3.390  1.00  0.00           O
ATOM   4517  HN  GLU A 438     -18.255  56.312   7.523  1.00  0.00           H
ATOM   4518  HA  GLU A 438     -18.333  59.080   7.453  1.00  0.00           H
ATOM   4519  HB1 GLU A 438     -19.651  58.772   5.538  1.00  0.00           H
ATOM   4520  HB2 GLU A 438     -20.087  57.129   5.906  1.00  0.00           H
ATOM   4521  HG1 GLU A 438     -17.334  56.634   5.615  1.00  0.00           H
ATOM   4522  HG2 GLU A 438     -17.395  58.241   4.944  1.00  0.00           H
ATOM   4523  N   GLN A 439     -21.059  58.070   8.656  1.00  0.00           N
ATOM   4524  CA  GLN A 439     -22.147  58.558   9.419  1.00  0.00           C
ATOM   4525  C   GLN A 439     -21.775  59.197  10.736  1.00  0.00           C
ATOM   4526  O   GLN A 439     -22.304  60.282  10.996  1.00  0.00           O
ATOM   4527  CB  GLN A 439     -23.247  57.437   9.507  1.00  0.00           C
ATOM   4528  CG  GLN A 439     -23.998  57.034   8.210  1.00  0.00           C
ATOM   4529  CD  GLN A 439     -23.826  57.915   6.952  1.00  0.00           C
ATOM   4530  NE2 GLN A 439     -22.855  57.540   6.024  1.00  0.00           N
ATOM   4531  OE1 GLN A 439     -24.619  58.887   6.824  1.00  0.00           O
ATOM   4532  HN  GLN A 439     -20.970  57.080   8.570  1.00  0.00           H
ATOM   4533  HA  GLN A 439     -22.620  59.383   8.905  1.00  0.00           H
ATOM   4534  HB1 GLN A 439     -24.076  57.860  10.115  1.00  0.00           H
ATOM   4535  HB2 GLN A 439     -22.870  56.534  10.031  1.00  0.00           H
ATOM   4536  HG1 GLN A 439     -25.094  56.945   8.364  1.00  0.00           H
ATOM   4537  HG2 GLN A 439     -23.611  56.053   7.858  1.00  0.00           H
ATOM   4538 1HE2 GLN A 439     -22.280  56.765   6.287  1.00  0.00           H
ATOM   4539 2HE2 GLN A 439     -22.931  57.936   5.108  1.00  0.00           H
ATOM   4540  N   VAL A 440     -20.839  58.561  11.521  1.00  0.00           N
ATOM   4541  CA  VAL A 440     -20.170  59.233  12.687  1.00  0.00           C
ATOM   4542  C   VAL A 440     -19.507  60.613  12.349  1.00  0.00           C
ATOM   4543  O   VAL A 440     -19.765  61.630  13.022  1.00  0.00           O
ATOM   4544  CB  VAL A 440     -19.155  58.338  13.389  1.00  0.00           C
ATOM   4545  CG1 VAL A 440     -18.485  59.126  14.553  1.00  0.00           C
ATOM   4546  CG2 VAL A 440     -19.740  57.082  13.975  1.00  0.00           C
ATOM   4547  HN  VAL A 440     -20.394  57.749  11.152  1.00  0.00           H
ATOM   4548  HA  VAL A 440     -20.974  59.314  13.404  1.00  0.00           H
ATOM   4549  HB  VAL A 440     -18.419  57.928  12.665  1.00  0.00           H
ATOM   4550 1HG1 VAL A 440     -17.942  58.389  15.182  1.00  0.00           H
ATOM   4551 2HG1 VAL A 440     -19.097  59.729  15.259  1.00  0.00           H
ATOM   4552 3HG1 VAL A 440     -17.730  59.894  14.281  1.00  0.00           H
ATOM   4553 1HG2 VAL A 440     -19.815  56.355  13.139  1.00  0.00           H
ATOM   4554 2HG2 VAL A 440     -20.728  57.205  14.468  1.00  0.00           H
ATOM   4555 3HG2 VAL A 440     -19.117  56.625  14.773  1.00  0.00           H
ATOM   4556  N   ASN A 441     -18.806  60.654  11.245  1.00  0.00           N
ATOM   4557  CA  ASN A 441     -18.139  61.879  10.914  1.00  0.00           C
ATOM   4558  C   ASN A 441     -19.037  62.936  10.209  1.00  0.00           C
ATOM   4559  O   ASN A 441     -18.616  64.105  10.150  1.00  0.00           O
ATOM   4560  CB  ASN A 441     -16.969  61.475  10.043  1.00  0.00           C
ATOM   4561  CG  ASN A 441     -15.767  61.128  10.803  1.00  0.00           C
ATOM   4562  ND2 ASN A 441     -14.653  61.193  10.104  1.00  0.00           N
ATOM   4563  OD1 ASN A 441     -15.858  60.706  11.971  1.00  0.00           O
ATOM   4564  HN  ASN A 441     -18.705  59.865  10.645  1.00  0.00           H
ATOM   4565  HA  ASN A 441     -17.818  62.447  11.775  1.00  0.00           H
ATOM   4566  HB1 ASN A 441     -16.751  62.276   9.303  1.00  0.00           H
ATOM   4567  HB2 ASN A 441     -17.288  60.566   9.489  1.00  0.00           H
ATOM   4568 1HD2 ASN A 441     -14.558  61.805   9.318  1.00  0.00           H
ATOM   4569 2HD2 ASN A 441     -13.865  60.610  10.301  1.00  0.00           H
ATOM   4570  N   ARG A 442     -20.303  62.620   9.781  1.00  0.00           N
ATOM   4571  CA  ARG A 442     -21.094  63.567   9.010  1.00  0.00           C
ATOM   4572  C   ARG A 442     -21.314  65.031   9.605  1.00  0.00           C
ATOM   4573  O   ARG A 442     -21.016  65.989   8.869  1.00  0.00           O
ATOM   4574  CB  ARG A 442     -22.351  62.904   8.370  1.00  0.00           C
ATOM   4575  CG  ARG A 442     -23.290  63.755   7.563  1.00  0.00           C
ATOM   4576  CD  ARG A 442     -24.429  63.015   6.841  1.00  0.00           C
ATOM   4577  NE  ARG A 442     -25.212  64.083   6.054  1.00  0.00           N
ATOM   4578  CZ  ARG A 442     -26.012  63.862   5.024  1.00  0.00           C
ATOM   4579  NH1 ARG A 442     -25.822  62.838   4.211  1.00  0.00           N
ATOM   4580  NH2 ARG A 442     -26.912  64.743   4.655  1.00  0.00           N
ATOM   4581  HN  ARG A 442     -20.569  61.668   9.916  1.00  0.00           H
ATOM   4582  HA  ARG A 442     -20.413  63.917   8.249  1.00  0.00           H
ATOM   4583  HB1 ARG A 442     -22.912  62.619   9.286  1.00  0.00           H
ATOM   4584  HB2 ARG A 442     -22.087  62.022   7.748  1.00  0.00           H
ATOM   4585  HG1 ARG A 442     -22.821  64.405   6.794  1.00  0.00           H
ATOM   4586  HG2 ARG A 442     -23.815  64.397   8.304  1.00  0.00           H
ATOM   4587  HD1 ARG A 442     -25.034  62.424   7.564  1.00  0.00           H
ATOM   4588  HD2 ARG A 442     -23.885  62.304   6.183  1.00  0.00           H
ATOM   4589  HE  ARG A 442     -25.244  64.993   6.467  1.00  0.00           H
ATOM   4590 1HH1 ARG A 442     -25.164  62.150   4.513  1.00  0.00           H
ATOM   4591 2HH1 ARG A 442     -26.443  62.663   3.448  1.00  0.00           H
ATOM   4592 1HH2 ARG A 442     -26.978  65.544   5.249  1.00  0.00           H
ATOM   4593 2HH2 ARG A 442     -27.604  64.523   3.966  1.00  0.00           H
ATOM   4594  N   ILE A 443     -21.716  65.203  10.875  1.00  0.00           N
ATOM   4595  CA  ILE A 443     -21.880  66.493  11.558  1.00  0.00           C
ATOM   4596  C   ILE A 443     -20.597  67.329  11.555  1.00  0.00           C
ATOM   4597  O   ILE A 443     -20.606  68.506  11.171  1.00  0.00           O
ATOM   4598  CB  ILE A 443     -22.491  66.287  12.939  1.00  0.00           C
ATOM   4599  CG1 ILE A 443     -22.748  67.533  13.765  1.00  0.00           C
ATOM   4600  CG2 ILE A 443     -21.644  65.330  13.829  1.00  0.00           C
ATOM   4601  CD  ILE A 443     -23.813  67.349  14.898  1.00  0.00           C
ATOM   4602  HN  ILE A 443     -21.972  64.389  11.392  1.00  0.00           H
ATOM   4603  HA  ILE A 443     -22.537  67.070  10.925  1.00  0.00           H
ATOM   4604  HB  ILE A 443     -23.548  65.966  12.816  1.00  0.00           H
ATOM   4605 1HG1 ILE A 443     -23.030  68.419  13.158  1.00  0.00           H
ATOM   4606 2HG1 ILE A 443     -21.751  67.722  14.219  1.00  0.00           H
ATOM   4607 1HG2 ILE A 443     -21.270  64.358  13.440  1.00  0.00           H
ATOM   4608 2HG2 ILE A 443     -22.279  65.082  14.705  1.00  0.00           H
ATOM   4609 3HG2 ILE A 443     -20.740  65.830  14.238  1.00  0.00           H
ATOM   4610  HD1 ILE A 443     -23.968  68.380  15.286  1.00  0.00           H
ATOM   4611  HD2 ILE A 443     -23.389  66.650  15.649  1.00  0.00           H
ATOM   4612  HD3 ILE A 443     -24.716  66.862  14.472  1.00  0.00           H
ATOM   4613  N   THR A 444     -19.398  66.751  11.781  1.00  0.00           N
ATOM   4614  CA  THR A 444     -18.141  67.516  11.829  1.00  0.00           C
ATOM   4615  C   THR A 444     -17.758  68.055  10.436  1.00  0.00           C
ATOM   4616  O   THR A 444     -17.246  69.159  10.272  1.00  0.00           O
ATOM   4617  CB  THR A 444     -16.989  66.762  12.335  1.00  0.00           C
ATOM   4618  CG2 THR A 444     -15.696  67.506  12.485  1.00  0.00           C
ATOM   4619  OG1 THR A 444     -17.313  66.306  13.626  1.00  0.00           O
ATOM   4620  HN  THR A 444     -19.467  65.791  12.042  1.00  0.00           H
ATOM   4621  HA  THR A 444     -18.335  68.368  12.465  1.00  0.00           H
ATOM   4622  HB  THR A 444     -16.888  65.806  11.775  1.00  0.00           H
ATOM   4623  HG1 THR A 444     -17.541  67.029  14.215  1.00  0.00           H
ATOM   4624 1HG2 THR A 444     -15.495  68.071  11.549  1.00  0.00           H
ATOM   4625 2HG2 THR A 444     -14.821  66.855  12.699  1.00  0.00           H
ATOM   4626 3HG2 THR A 444     -15.828  68.345  13.199  1.00  0.00           H
ATOM   4627  N   TRP A 445     -18.008  67.182   9.373  1.00  0.00           N
ATOM   4628  CA  TRP A 445     -17.652  67.462   8.004  1.00  0.00           C
ATOM   4629  C   TRP A 445     -18.559  68.650   7.546  1.00  0.00           C
ATOM   4630  O   TRP A 445     -18.038  69.604   6.993  1.00  0.00           O
ATOM   4631  CB  TRP A 445     -17.837  66.198   7.142  1.00  0.00           C
ATOM   4632  CG  TRP A 445     -16.900  65.025   7.431  1.00  0.00           C
ATOM   4633  CD1 TRP A 445     -15.659  65.152   8.064  1.00  0.00           C
ATOM   4634  CD2 TRP A 445     -16.946  63.642   6.943  1.00  0.00           C
ATOM   4635  CE2 TRP A 445     -15.726  63.041   7.252  1.00  0.00           C
ATOM   4636  CE3 TRP A 445     -17.887  62.833   6.418  1.00  0.00           C
ATOM   4637  NE1 TRP A 445     -14.966  63.986   7.892  1.00  0.00           N
ATOM   4638  CZ2 TRP A 445     -15.377  61.690   6.865  1.00  0.00           C
ATOM   4639  CZ3 TRP A 445     -17.659  61.512   6.052  1.00  0.00           C
ATOM   4640  CH2 TRP A 445     -16.375  60.991   6.171  1.00  0.00           C
ATOM   4641  HN  TRP A 445     -18.500  66.322   9.485  1.00  0.00           H
ATOM   4642  HA  TRP A 445     -16.626  67.783   7.888  1.00  0.00           H
ATOM   4643  HB1 TRP A 445     -17.794  66.418   6.053  1.00  0.00           H
ATOM   4644  HB2 TRP A 445     -18.821  65.715   7.325  1.00  0.00           H
ATOM   4645  HD1 TRP A 445     -15.385  66.075   8.553  1.00  0.00           H
ATOM   4646  HE1 TRP A 445     -13.999  63.901   7.986  1.00  0.00           H
ATOM   4647  HE3 TRP A 445     -18.870  63.237   6.222  1.00  0.00           H
ATOM   4648  HZ2 TRP A 445     -14.414  61.238   7.052  1.00  0.00           H
ATOM   4649  HZ3 TRP A 445     -18.458  60.941   5.603  1.00  0.00           H
ATOM   4650  HH2 TRP A 445     -16.094  60.007   5.827  1.00  0.00           H
ATOM   4651  N   GLU A 446     -19.880  68.586   7.950  1.00  0.00           N
ATOM   4652  CA  GLU A 446     -20.786  69.715   7.838  1.00  0.00           C
ATOM   4653  C   GLU A 446     -20.439  71.108   8.429  1.00  0.00           C
ATOM   4654  O   GLU A 446     -20.413  72.096   7.709  1.00  0.00           O
ATOM   4655  CB  GLU A 446     -22.237  69.088   8.127  1.00  0.00           C
ATOM   4656  CG  GLU A 446     -23.343  70.155   8.474  1.00  0.00           C
ATOM   4657  CD  GLU A 446     -24.644  69.754   9.111  1.00  0.00           C
ATOM   4658  OE1 GLU A 446     -24.797  68.563   9.423  1.00  0.00           O
ATOM   4659  OE2 GLU A 446     -25.469  70.676   9.395  1.00  0.00           O
ATOM   4660  HN  GLU A 446     -20.322  67.830   8.427  1.00  0.00           H
ATOM   4661  HA  GLU A 446     -20.777  69.919   6.777  1.00  0.00           H
ATOM   4662  HB1 GLU A 446     -22.136  68.499   9.063  1.00  0.00           H
ATOM   4663  HB2 GLU A 446     -22.469  68.367   7.313  1.00  0.00           H
ATOM   4664  HG1 GLU A 446     -23.650  70.668   7.538  1.00  0.00           H
ATOM   4665  HG2 GLU A 446     -22.902  70.961   9.098  1.00  0.00           H
ATOM   4666  N   ILE A 447     -20.076  71.115   9.719  1.00  0.00           N
ATOM   4667  CA  ILE A 447     -19.671  72.290  10.629  1.00  0.00           C
ATOM   4668  C   ILE A 447     -18.482  72.923  10.047  1.00  0.00           C
ATOM   4669  O   ILE A 447     -18.484  74.098   9.815  1.00  0.00           O
ATOM   4670  CB  ILE A 447     -19.355  71.917  12.076  1.00  0.00           C
ATOM   4671  CG1 ILE A 447     -20.653  71.517  12.845  1.00  0.00           C
ATOM   4672  CG2 ILE A 447     -18.654  73.076  12.810  1.00  0.00           C
ATOM   4673  CD  ILE A 447     -20.401  70.691  14.158  1.00  0.00           C
ATOM   4674  HN  ILE A 447     -20.103  70.250  10.214  1.00  0.00           H
ATOM   4675  HA  ILE A 447     -20.471  73.011  10.700  1.00  0.00           H
ATOM   4676  HB  ILE A 447     -18.774  70.971  12.094  1.00  0.00           H
ATOM   4677 1HG1 ILE A 447     -21.386  70.910  12.270  1.00  0.00           H
ATOM   4678 2HG1 ILE A 447     -21.217  72.393  13.230  1.00  0.00           H
ATOM   4679 1HG2 ILE A 447     -17.716  73.386  12.302  1.00  0.00           H
ATOM   4680 2HG2 ILE A 447     -18.339  72.706  13.810  1.00  0.00           H
ATOM   4681 3HG2 ILE A 447     -19.353  73.922  12.984  1.00  0.00           H
ATOM   4682  HD1 ILE A 447     -20.651  69.609  14.129  1.00  0.00           H
ATOM   4683  HD2 ILE A 447     -21.107  71.136  14.891  1.00  0.00           H
ATOM   4684  HD3 ILE A 447     -19.340  70.803  14.470  1.00  0.00           H
ATOM   4685  N   THR A 448     -17.474  72.115   9.699  1.00  0.00           N
ATOM   4686  CA  THR A 448     -16.175  72.554   9.199  1.00  0.00           C
ATOM   4687  C   THR A 448     -16.259  73.325   7.840  1.00  0.00           C
ATOM   4688  O   THR A 448     -15.687  74.381   7.670  1.00  0.00           O
ATOM   4689  CB  THR A 448     -15.289  71.350   8.848  1.00  0.00           C
ATOM   4690  CG2 THR A 448     -14.005  71.678   8.061  1.00  0.00           C
ATOM   4691  OG1 THR A 448     -14.926  70.701  10.073  1.00  0.00           O
ATOM   4692  HN  THR A 448     -17.653  71.134   9.662  1.00  0.00           H
ATOM   4693  HA  THR A 448     -15.656  73.248   9.843  1.00  0.00           H
ATOM   4694  HB  THR A 448     -15.869  70.634   8.227  1.00  0.00           H
ATOM   4695  HG1 THR A 448     -15.670  70.220  10.442  1.00  0.00           H
ATOM   4696 1HG2 THR A 448     -13.371  70.781   8.229  1.00  0.00           H
ATOM   4697 2HG2 THR A 448     -13.446  72.577   8.400  1.00  0.00           H
ATOM   4698 3HG2 THR A 448     -14.177  71.899   6.985  1.00  0.00           H
ATOM   4699  N   TRP A 449     -17.030  72.725   6.886  1.00  0.00           N
ATOM   4700  CA  TRP A 449     -17.329  73.396   5.666  1.00  0.00           C
ATOM   4701  C   TRP A 449     -18.006  74.680   5.691  1.00  0.00           C
ATOM   4702  O   TRP A 449     -17.556  75.674   5.094  1.00  0.00           O
ATOM   4703  CB  TRP A 449     -18.186  72.398   4.733  1.00  0.00           C
ATOM   4704  CG  TRP A 449     -18.577  72.667   3.345  1.00  0.00           C
ATOM   4705  CD1 TRP A 449     -19.450  73.597   2.939  1.00  0.00           C
ATOM   4706  CD2 TRP A 449     -18.115  71.905   2.188  1.00  0.00           C
ATOM   4707  CE2 TRP A 449     -18.677  72.574   1.077  1.00  0.00           C
ATOM   4708  CE3 TRP A 449     -17.182  70.904   1.993  1.00  0.00           C
ATOM   4709  NE1 TRP A 449     -19.521  73.557   1.567  1.00  0.00           N
ATOM   4710  CZ2 TRP A 449     -18.438  72.106  -0.202  1.00  0.00           C
ATOM   4711  CZ3 TRP A 449     -16.798  70.555   0.718  1.00  0.00           C
ATOM   4712  CH2 TRP A 449     -17.425  71.152  -0.394  1.00  0.00           C
ATOM   4713  HN  TRP A 449     -17.376  71.810   7.079  1.00  0.00           H
ATOM   4714  HA  TRP A 449     -16.345  73.657   5.304  1.00  0.00           H
ATOM   4715  HB1 TRP A 449     -19.065  72.103   5.344  1.00  0.00           H
ATOM   4716  HB2 TRP A 449     -17.633  71.435   4.764  1.00  0.00           H
ATOM   4717  HD1 TRP A 449     -20.067  74.178   3.608  1.00  0.00           H
ATOM   4718  HE1 TRP A 449     -20.166  74.012   0.994  1.00  0.00           H
ATOM   4719  HE3 TRP A 449     -16.792  70.463   2.898  1.00  0.00           H
ATOM   4720  HZ2 TRP A 449     -18.867  72.552  -1.088  1.00  0.00           H
ATOM   4721  HZ3 TRP A 449     -16.165  69.688   0.598  1.00  0.00           H
ATOM   4722  HH2 TRP A 449     -17.327  70.879  -1.435  1.00  0.00           H
ATOM   4723  N   VAL A 450     -19.159  74.769   6.402  1.00  0.00           N
ATOM   4724  CA  VAL A 450     -20.009  75.922   6.624  1.00  0.00           C
ATOM   4725  C   VAL A 450     -19.216  76.941   7.419  1.00  0.00           C
ATOM   4726  O   VAL A 450     -19.193  78.164   7.107  1.00  0.00           O
ATOM   4727  CB  VAL A 450     -21.302  75.503   7.455  1.00  0.00           C
ATOM   4728  CG1 VAL A 450     -22.050  76.721   8.099  1.00  0.00           C
ATOM   4729  CG2 VAL A 450     -22.163  74.632   6.520  1.00  0.00           C
ATOM   4730  HN  VAL A 450     -19.477  73.897   6.767  1.00  0.00           H
ATOM   4731  HA  VAL A 450     -20.213  76.303   5.635  1.00  0.00           H
ATOM   4732  HB  VAL A 450     -20.971  74.856   8.295  1.00  0.00           H
ATOM   4733 1HG1 VAL A 450     -22.418  77.498   7.395  1.00  0.00           H
ATOM   4734 2HG1 VAL A 450     -21.490  77.150   8.958  1.00  0.00           H
ATOM   4735 3HG1 VAL A 450     -22.871  76.247   8.678  1.00  0.00           H
ATOM   4736 1HG2 VAL A 450     -23.000  74.224   7.125  1.00  0.00           H
ATOM   4737 2HG2 VAL A 450     -21.515  73.846   6.076  1.00  0.00           H
ATOM   4738 3HG2 VAL A 450     -22.706  75.288   5.807  1.00  0.00           H
ATOM   4739  N   SER A 451     -18.480  76.579   8.522  1.00  0.00           N
ATOM   4740  CA  SER A 451     -17.820  77.537   9.412  1.00  0.00           C
ATOM   4741  C   SER A 451     -16.703  78.430   8.720  1.00  0.00           C
ATOM   4742  O   SER A 451     -16.624  79.624   9.015  1.00  0.00           O
ATOM   4743  CB  SER A 451     -17.285  76.728  10.662  1.00  0.00           C
ATOM   4744  OG  SER A 451     -16.422  77.513  11.501  1.00  0.00           O
ATOM   4745  HN  SER A 451     -18.630  75.673   8.908  1.00  0.00           H
ATOM   4746  HA  SER A 451     -18.649  78.176   9.683  1.00  0.00           H
ATOM   4747  HB1 SER A 451     -16.771  75.829  10.261  1.00  0.00           H
ATOM   4748  HB2 SER A 451     -18.192  76.485  11.257  1.00  0.00           H
ATOM   4749  HG1 SER A 451     -16.955  78.208  11.898  1.00  0.00           H
ATOM   4750  N   ASP A 452     -15.942  77.806   7.799  1.00  0.00           N
ATOM   4751  CA  ASP A 452     -15.000  78.565   6.973  1.00  0.00           C
ATOM   4752  C   ASP A 452     -15.686  79.646   6.030  1.00  0.00           C
ATOM   4753  O   ASP A 452     -15.196  80.700   5.916  1.00  0.00           O
ATOM   4754  CB  ASP A 452     -14.247  77.490   6.109  1.00  0.00           C
ATOM   4755  CG  ASP A 452     -13.282  78.042   5.185  1.00  0.00           C
ATOM   4756  OD1 ASP A 452     -12.756  79.164   5.456  1.00  0.00           O
ATOM   4757  OD2 ASP A 452     -12.943  77.396   4.204  1.00  0.00           O
ATOM   4758  HN  ASP A 452     -16.023  76.820   7.676  1.00  0.00           H
ATOM   4759  HA  ASP A 452     -14.255  79.077   7.564  1.00  0.00           H
ATOM   4760  HB1 ASP A 452     -15.064  77.055   5.495  1.00  0.00           H
ATOM   4761  HB2 ASP A 452     -13.794  76.668   6.703  1.00  0.00           H
HETATM 4762  N   HSD A 453     -16.860  79.313   5.333  1.00  0.00           N
HETATM 4763  CA  HSD A 453     -17.640  80.295   4.608  1.00  0.00           C
HETATM 4764  C   HSD A 453     -18.187  81.396   5.472  1.00  0.00           C
HETATM 4765  O   HSD A 453     -18.200  82.541   5.123  1.00  0.00           O
HETATM 4766  CB  HSD A 453     -18.762  79.451   3.818  1.00  0.00           C
HETATM 4767  CG  HSD A 453     -18.167  78.507   2.843  1.00  0.00           C
HETATM 4768  CD2 HSD A 453     -16.961  78.414   2.185  1.00  0.00           C
HETATM 4769  ND1 HSD A 453     -18.745  77.329   2.560  1.00  0.00           N
HETATM 4770  CE1 HSD A 453     -17.980  76.637   1.720  1.00  0.00           C
HETATM 4771  NE2 HSD A 453     -16.887  77.267   1.400  1.00  0.00           N
HETATM 4772  HN  HSD A 453     -17.161  78.367   5.421  1.00  0.00           H
HETATM 4773  HA  HSD A 453     -16.959  80.664   3.856  1.00  0.00           H
HETATM 4774  HB1 HSD A 453     -19.402  80.177   3.271  1.00  0.00           H
HETATM 4775  HB2 HSD A 453     -19.476  78.902   4.469  1.00  0.00           H
HETATM 4776  HD1 HSD A 453     -19.706  77.146   2.768  1.00  0.00           H
HETATM 4777  HD2 HSD A 453     -16.156  79.129   2.073  1.00  0.00           H
HETATM 4778  HE1 HSD A 453     -18.208  75.729   1.162  1.00  0.00           H
ATOM   4779  N   CYS A 454     -18.663  81.067   6.686  1.00  0.00           N
ATOM   4780  CA  CYS A 454     -19.275  82.084   7.616  1.00  0.00           C
ATOM   4781  C   CYS A 454     -18.254  83.129   8.075  1.00  0.00           C
ATOM   4782  O   CYS A 454     -18.500  84.323   8.002  1.00  0.00           O
ATOM   4783  CB  CYS A 454     -20.040  81.440   8.789  1.00  0.00           C
ATOM   4784  SG  CYS A 454     -21.293  80.196   8.256  1.00  0.00           S
ATOM   4785  HN  CYS A 454     -18.840  80.137   7.001  1.00  0.00           H
ATOM   4786  HA  CYS A 454     -20.008  82.592   7.005  1.00  0.00           H
ATOM   4787  HB1 CYS A 454     -20.600  82.274   9.263  1.00  0.00           H
ATOM   4788  HB2 CYS A 454     -19.194  81.026   9.379  1.00  0.00           H
ATOM   4789  HG1 CYS A 454     -20.550  79.723   7.265  1.00  0.00           H
ATOM   4790  N   ARG A 455     -17.031  82.677   8.406  1.00  0.00           N
ATOM   4791  CA  ARG A 455     -15.990  83.554   8.926  1.00  0.00           C
ATOM   4792  C   ARG A 455     -15.400  84.500   7.854  1.00  0.00           C
ATOM   4793  O   ARG A 455     -14.832  85.524   8.157  1.00  0.00           O
ATOM   4794  CB  ARG A 455     -14.912  82.667   9.564  1.00  0.00           C
ATOM   4795  CG  ARG A 455     -15.334  81.915  10.899  1.00  0.00           C
ATOM   4796  CD  ARG A 455     -14.346  80.900  11.442  1.00  0.00           C
ATOM   4797  NE  ARG A 455     -12.981  81.666  11.616  1.00  0.00           N
ATOM   4798  CZ  ARG A 455     -11.894  81.030  11.963  1.00  0.00           C
ATOM   4799  NH1 ARG A 455     -11.804  79.756  12.223  1.00  0.00           N
ATOM   4800  NH2 ARG A 455     -10.863  81.803  12.273  1.00  0.00           N
ATOM   4801  HN  ARG A 455     -16.825  81.708   8.296  1.00  0.00           H
ATOM   4802  HA  ARG A 455     -16.418  84.133   9.731  1.00  0.00           H
ATOM   4803  HB1 ARG A 455     -14.067  83.379   9.676  1.00  0.00           H
ATOM   4804  HB2 ARG A 455     -14.732  81.830   8.856  1.00  0.00           H
ATOM   4805  HG1 ARG A 455     -16.279  81.363  10.707  1.00  0.00           H
ATOM   4806  HG2 ARG A 455     -15.488  82.663  11.705  1.00  0.00           H
ATOM   4807  HD1 ARG A 455     -14.275  80.150  10.625  1.00  0.00           H
ATOM   4808  HD2 ARG A 455     -14.712  80.469  12.399  1.00  0.00           H
ATOM   4809  HE  ARG A 455     -13.108  82.563  12.038  1.00  0.00           H
ATOM   4810 1HH1 ARG A 455     -12.478  79.114  11.857  1.00  0.00           H
ATOM   4811 2HH1 ARG A 455     -11.000  79.531  12.772  1.00  0.00           H
ATOM   4812 1HH2 ARG A 455     -10.873  82.781  12.064  1.00  0.00           H
ATOM   4813 2HH2 ARG A 455     -10.048  81.223  12.319  1.00  0.00           H
ATOM   4814  N   GLN A 456     -15.517  84.121   6.599  1.00  0.00           N
ATOM   4815  CA  GLN A 456     -15.026  84.910   5.470  1.00  0.00           C
ATOM   4816  C   GLN A 456     -16.093  85.804   4.846  1.00  0.00           C
ATOM   4817  O   GLN A 456     -15.718  86.504   3.916  1.00  0.00           O
ATOM   4818  CB  GLN A 456     -14.512  83.928   4.405  1.00  0.00           C
ATOM   4819  CG  GLN A 456     -13.192  83.223   4.978  1.00  0.00           C
ATOM   4820  CD  GLN A 456     -12.112  84.353   5.159  1.00  0.00           C
ATOM   4821  NE2 GLN A 456     -11.736  84.558   6.370  1.00  0.00           N
ATOM   4822  OE1 GLN A 456     -11.651  85.011   4.187  1.00  0.00           O
ATOM   4823  HN  GLN A 456     -15.987  83.281   6.339  1.00  0.00           H
ATOM   4824  HA  GLN A 456     -14.300  85.605   5.865  1.00  0.00           H
ATOM   4825  HB1 GLN A 456     -14.466  84.344   3.375  1.00  0.00           H
ATOM   4826  HB2 GLN A 456     -15.142  83.042   4.181  1.00  0.00           H
ATOM   4827  HG1 GLN A 456     -12.798  82.478   4.254  1.00  0.00           H
ATOM   4828  HG2 GLN A 456     -13.359  82.650   5.915  1.00  0.00           H
ATOM   4829 1HE2 GLN A 456     -11.052  85.266   6.549  1.00  0.00           H
ATOM   4830 2HE2 GLN A 456     -11.891  83.865   7.073  1.00  0.00           H
ATOM   4831  N   TYR A 457     -17.305  85.658   5.316  1.00  0.00           N
ATOM   4832  CA  TYR A 457     -18.399  86.444   4.832  1.00  0.00           C
ATOM   4833  C   TYR A 457     -19.017  87.363   5.885  1.00  0.00           C
ATOM   4834  O   TYR A 457     -19.590  88.416   5.591  1.00  0.00           O
ATOM   4835  CB  TYR A 457     -19.392  85.430   4.147  1.00  0.00           C
ATOM   4836  CG  TYR A 457     -20.591  85.911   3.398  1.00  0.00           C
ATOM   4837  CD1 TYR A 457     -21.906  85.662   3.980  1.00  0.00           C
ATOM   4838  CD2 TYR A 457     -20.551  86.664   2.279  1.00  0.00           C
ATOM   4839  CE1 TYR A 457     -23.056  86.096   3.329  1.00  0.00           C
ATOM   4840  CE2 TYR A 457     -21.720  87.149   1.605  1.00  0.00           C
ATOM   4841  CZ  TYR A 457     -22.939  86.958   2.233  1.00  0.00           C
ATOM   4842  OH  TYR A 457     -24.078  87.473   1.569  1.00  0.00           O
ATOM   4843  HN  TYR A 457     -17.515  84.820   5.812  1.00  0.00           H
ATOM   4844  HA  TYR A 457     -18.183  87.178   4.069  1.00  0.00           H
ATOM   4845  HB1 TYR A 457     -19.709  84.748   4.965  1.00  0.00           H
ATOM   4846  HB2 TYR A 457     -18.745  84.841   3.461  1.00  0.00           H
ATOM   4847  HD1 TYR A 457     -21.997  85.047   4.864  1.00  0.00           H
ATOM   4848  HD2 TYR A 457     -19.615  86.958   1.826  1.00  0.00           H
ATOM   4849  HE1 TYR A 457     -24.053  85.880   3.686  1.00  0.00           H
ATOM   4850  HE2 TYR A 457     -21.550  87.598   0.637  1.00  0.00           H
ATOM   4851  HH  TYR A 457     -23.698  88.152   1.008  1.00  0.00           H
HETATM 4852  N   HSD A 458     -18.823  87.014   7.198  1.00  0.00           N
HETATM 4853  CA  HSD A 458     -19.261  87.829   8.220  1.00  0.00           C
HETATM 4854  C   HSD A 458     -18.160  87.965   9.250  1.00  0.00           C
HETATM 4855  O   HSD A 458     -17.494  87.035   9.699  1.00  0.00           O
HETATM 4856  CB  HSD A 458     -20.450  87.354   8.959  1.00  0.00           C
HETATM 4857  CG  HSD A 458     -21.599  86.998   7.971  1.00  0.00           C
HETATM 4858  CD2 HSD A 458     -22.352  85.855   7.832  1.00  0.00           C
HETATM 4859  ND1 HSD A 458     -21.993  87.833   6.955  1.00  0.00           N
HETATM 4860  CE1 HSD A 458     -22.970  87.165   6.236  1.00  0.00           C
HETATM 4861  NE2 HSD A 458     -23.219  85.983   6.722  1.00  0.00           N
HETATM 4862  HN  HSD A 458     -18.684  86.069   7.483  1.00  0.00           H
HETATM 4863  HA  HSD A 458     -19.674  88.736   7.802  1.00  0.00           H
HETATM 4864  HB1 HSD A 458     -20.886  88.151   9.598  1.00  0.00           H
HETATM 4865  HB2 HSD A 458     -20.158  86.460   9.553  1.00  0.00           H
HETATM 4866  HD1 HSD A 458     -21.558  88.675   6.635  1.00  0.00           H
HETATM 4867  HD2 HSD A 458     -22.425  84.924   8.381  1.00  0.00           H
HETATM 4868  HE1 HSD A 458     -23.423  87.581   5.337  1.00  0.00           H
ATOM   4869  N   ILE A 459     -17.847  89.281   9.513  1.00  0.00           N
ATOM   4870  CA  ILE A 459     -16.761  89.862  10.321  1.00  0.00           C
ATOM   4871  C   ILE A 459     -16.968  89.477  11.769  1.00  0.00           C
ATOM   4872  O   ILE A 459     -15.978  89.089  12.360  1.00  0.00           O
ATOM   4873  CB  ILE A 459     -16.390  91.364  10.053  1.00  0.00           C
ATOM   4874  CG1 ILE A 459     -15.915  91.563   8.485  1.00  0.00           C
ATOM   4875  CG2 ILE A 459     -15.239  91.868  11.013  1.00  0.00           C
ATOM   4876  CD  ILE A 459     -15.405  92.971   8.190  1.00  0.00           C
ATOM   4877  HN  ILE A 459     -18.552  89.891   9.158  1.00  0.00           H
ATOM   4878  HA  ILE A 459     -15.912  89.298   9.965  1.00  0.00           H
ATOM   4879  HB  ILE A 459     -17.253  91.998  10.348  1.00  0.00           H
ATOM   4880 1HG1 ILE A 459     -16.833  91.301   7.916  1.00  0.00           H
ATOM   4881 2HG1 ILE A 459     -15.139  90.834   8.168  1.00  0.00           H
ATOM   4882 1HG2 ILE A 459     -15.621  91.863  12.056  1.00  0.00           H
ATOM   4883 2HG2 ILE A 459     -15.046  92.953  10.864  1.00  0.00           H
ATOM   4884 3HG2 ILE A 459     -14.345  91.209  11.034  1.00  0.00           H
ATOM   4885  HD1 ILE A 459     -14.424  93.027   8.707  1.00  0.00           H
ATOM   4886  HD2 ILE A 459     -16.140  93.695   8.602  1.00  0.00           H
ATOM   4887  HD3 ILE A 459     -15.165  93.135   7.118  1.00  0.00           H
ATOM   4888  N   PRO A 460     -18.093  89.538  12.485  1.00  0.00           N
ATOM   4889  CA  PRO A 460     -18.324  89.074  13.838  1.00  0.00           C
ATOM   4890  C   PRO A 460     -18.801  87.578  13.800  1.00  0.00           C
ATOM   4891  O   PRO A 460     -20.027  87.356  13.932  1.00  0.00           O
ATOM   4892  CB  PRO A 460     -19.435  90.003  14.378  1.00  0.00           C
ATOM   4893  CG  PRO A 460     -20.257  90.439  13.145  1.00  0.00           C
ATOM   4894  CD  PRO A 460     -19.166  90.368  12.020  1.00  0.00           C
ATOM   4895  HA  PRO A 460     -17.389  89.176  14.368  1.00  0.00           H
ATOM   4896  HB1 PRO A 460     -18.906  90.945  14.639  1.00  0.00           H
ATOM   4897  HB2 PRO A 460     -20.066  89.711  15.245  1.00  0.00           H
ATOM   4898  HG1 PRO A 460     -21.028  89.677  12.904  1.00  0.00           H
ATOM   4899  HG2 PRO A 460     -20.704  91.454  13.207  1.00  0.00           H
ATOM   4900  HD1 PRO A 460     -19.595  89.928  11.094  1.00  0.00           H
ATOM   4901  HD2 PRO A 460     -18.751  91.385  11.851  1.00  0.00           H
ATOM   4902  N   CYS A 461     -17.924  86.520  13.708  1.00  0.00           N
ATOM   4903  CA  CYS A 461     -18.385  85.167  13.587  1.00  0.00           C
ATOM   4904  C   CYS A 461     -17.459  84.236  14.331  1.00  0.00           C
ATOM   4905  O   CYS A 461     -16.249  84.428  14.183  1.00  0.00           O
ATOM   4906  CB  CYS A 461     -18.334  84.768  12.099  1.00  0.00           C
ATOM   4907  SG  CYS A 461     -18.922  83.067  11.759  1.00  0.00           S
ATOM   4908  HN  CYS A 461     -16.934  86.588  13.625  1.00  0.00           H
ATOM   4909  HA  CYS A 461     -19.329  85.024  14.093  1.00  0.00           H
ATOM   4910  HB1 CYS A 461     -17.282  84.780  11.743  1.00  0.00           H
ATOM   4911  HB2 CYS A 461     -18.877  85.531  11.502  1.00  0.00           H
ATOM   4912  HG1 CYS A 461     -18.098  82.626  12.698  1.00  0.00           H
ATOM   4913  N   PRO A 462     -17.800  83.286  15.201  1.00  0.00           N
ATOM   4914  CA  PRO A 462     -16.801  82.578  16.033  1.00  0.00           C
ATOM   4915  C   PRO A 462     -16.353  81.296  15.340  1.00  0.00           C
ATOM   4916  O   PRO A 462     -16.571  81.143  14.149  1.00  0.00           O
ATOM   4917  CB  PRO A 462     -17.609  82.315  17.280  1.00  0.00           C
ATOM   4918  CG  PRO A 462     -19.048  82.060  16.834  1.00  0.00           C
ATOM   4919  CD  PRO A 462     -19.133  82.837  15.540  1.00  0.00           C
ATOM   4920  HA  PRO A 462     -15.910  83.175  16.161  1.00  0.00           H
ATOM   4921  HB1 PRO A 462     -17.653  83.201  17.949  1.00  0.00           H
ATOM   4922  HB2 PRO A 462     -17.150  81.510  17.894  1.00  0.00           H
ATOM   4923  HG1 PRO A 462     -19.229  80.968  16.731  1.00  0.00           H
ATOM   4924  HG2 PRO A 462     -19.669  82.475  17.656  1.00  0.00           H
ATOM   4925  HD1 PRO A 462     -19.492  82.152  14.742  1.00  0.00           H
ATOM   4926  HD2 PRO A 462     -19.894  83.647  15.561  1.00  0.00           H
ATOM   4927  N   TYR A 463     -15.799  80.319  15.992  1.00  0.00           N
ATOM   4928  CA  TYR A 463     -15.243  79.094  15.422  1.00  0.00           C
ATOM   4929  C   TYR A 463     -15.996  77.963  16.025  1.00  0.00           C
ATOM   4930  O   TYR A 463     -16.353  78.018  17.115  1.00  0.00           O
ATOM   4931  CB  TYR A 463     -13.731  79.113  15.868  1.00  0.00           C
ATOM   4932  CG  TYR A 463     -12.759  78.168  15.194  1.00  0.00           C
ATOM   4933  CD1 TYR A 463     -11.514  77.936  15.736  1.00  0.00           C
ATOM   4934  CD2 TYR A 463     -13.148  77.381  14.068  1.00  0.00           C
ATOM   4935  CE1 TYR A 463     -10.648  76.981  15.196  1.00  0.00           C
ATOM   4936  CE2 TYR A 463     -12.269  76.478  13.466  1.00  0.00           C
ATOM   4937  CZ  TYR A 463     -11.046  76.253  14.031  1.00  0.00           C
ATOM   4938  OH  TYR A 463     -10.086  75.504  13.358  1.00  0.00           O
ATOM   4939  HN  TYR A 463     -15.727  80.306  16.986  1.00  0.00           H
ATOM   4940  HA  TYR A 463     -15.426  78.984  14.363  1.00  0.00           H
ATOM   4941  HB1 TYR A 463     -13.640  78.925  16.959  1.00  0.00           H
ATOM   4942  HB2 TYR A 463     -13.489  80.190  15.745  1.00  0.00           H
ATOM   4943  HD1 TYR A 463     -11.246  78.552  16.581  1.00  0.00           H
ATOM   4944  HD2 TYR A 463     -14.144  77.332  13.653  1.00  0.00           H
ATOM   4945  HE1 TYR A 463      -9.645  76.963  15.595  1.00  0.00           H
ATOM   4946  HE2 TYR A 463     -12.619  75.848  12.661  1.00  0.00           H
ATOM   4947  HH  TYR A 463      -9.418  75.361  14.031  1.00  0.00           H
ATOM   4948  N   GLN A 464     -16.132  76.843  15.292  1.00  0.00           N
ATOM   4949  CA  GLN A 464     -16.862  75.632  15.576  1.00  0.00           C
ATOM   4950  C   GLN A 464     -15.980  74.583  14.827  1.00  0.00           C
ATOM   4951  O   GLN A 464     -15.392  74.877  13.798  1.00  0.00           O
ATOM   4952  CB  GLN A 464     -18.298  75.624  15.051  1.00  0.00           C
ATOM   4953  CG  GLN A 464     -19.114  76.708  15.836  1.00  0.00           C
ATOM   4954  CD  GLN A 464     -19.122  76.363  17.380  1.00  0.00           C
ATOM   4955  NE2 GLN A 464     -19.662  77.320  18.152  1.00  0.00           N
ATOM   4956  OE1 GLN A 464     -18.675  75.326  17.824  1.00  0.00           O
ATOM   4957  HN  GLN A 464     -15.642  76.995  14.437  1.00  0.00           H
ATOM   4958  HA  GLN A 464     -16.785  75.406  16.629  1.00  0.00           H
ATOM   4959  HB1 GLN A 464     -18.831  74.660  15.188  1.00  0.00           H
ATOM   4960  HB2 GLN A 464     -18.344  75.929  13.984  1.00  0.00           H
ATOM   4961  HG1 GLN A 464     -20.141  76.644  15.418  1.00  0.00           H
ATOM   4962  HG2 GLN A 464     -18.625  77.661  15.545  1.00  0.00           H
ATOM   4963 1HE2 GLN A 464     -19.597  77.209  19.144  1.00  0.00           H
ATOM   4964 2HE2 GLN A 464     -20.445  77.902  17.930  1.00  0.00           H
ATOM   4965  N   ALA A 465     -15.902  73.303  15.377  1.00  0.00           N
ATOM   4966  CA  ALA A 465     -14.880  72.307  14.900  1.00  0.00           C
ATOM   4967  C   ALA A 465     -13.488  72.852  14.753  1.00  0.00           C
ATOM   4968  O   ALA A 465     -13.109  73.796  15.445  1.00  0.00           O
ATOM   4969  CB  ALA A 465     -15.456  71.540  13.619  1.00  0.00           C
ATOM   4970  HN  ALA A 465     -16.541  73.033  16.093  1.00  0.00           H
ATOM   4971  HA  ALA A 465     -14.705  71.579  15.677  1.00  0.00           H
ATOM   4972  HB1 ALA A 465     -15.596  72.341  12.861  1.00  0.00           H
ATOM   4973  HB2 ALA A 465     -16.470  71.099  13.720  1.00  0.00           H
ATOM   4974  HB3 ALA A 465     -14.803  70.776  13.146  1.00  0.00           H
ATOM   4975  N   LYS A 466     -12.707  72.057  14.010  1.00  0.00           N
ATOM   4976  CA  LYS A 466     -11.329  72.358  13.528  1.00  0.00           C
ATOM   4977  C   LYS A 466     -11.223  72.238  11.945  1.00  0.00           C
ATOM   4978  O   LYS A 466     -11.852  71.302  11.427  1.00  0.00           O
ATOM   4979  CB  LYS A 466     -10.294  71.380  14.079  1.00  0.00           C
ATOM   4980  CG  LYS A 466     -10.161  71.485  15.588  1.00  0.00           C
ATOM   4981  CD  LYS A 466      -8.894  70.844  16.191  1.00  0.00           C
ATOM   4982  CE  LYS A 466      -9.023  69.297  16.134  1.00  0.00           C
ATOM   4983  NZ  LYS A 466      -7.755  68.651  16.458  1.00  0.00           N
ATOM   4984  HN  LYS A 466     -13.126  71.241  13.621  1.00  0.00           H
ATOM   4985  HA  LYS A 466     -11.236  73.392  13.828  1.00  0.00           H
ATOM   4986  HB1 LYS A 466      -9.357  71.720  13.588  1.00  0.00           H
ATOM   4987  HB2 LYS A 466     -10.592  70.341  13.822  1.00  0.00           H
ATOM   4988  HG1 LYS A 466     -11.105  71.152  16.069  1.00  0.00           H
ATOM   4989  HG2 LYS A 466      -9.859  72.524  15.837  1.00  0.00           H
ATOM   4990  HD1 LYS A 466      -8.850  71.221  17.235  1.00  0.00           H
ATOM   4991  HD2 LYS A 466      -8.016  71.253  15.648  1.00  0.00           H
ATOM   4992  HE1 LYS A 466      -9.435  68.971  15.154  1.00  0.00           H
ATOM   4993  HE2 LYS A 466      -9.774  69.053  16.915  1.00  0.00           H
ATOM   4994  HZ1 LYS A 466      -7.254  69.056  17.275  1.00  0.00           H
ATOM   4995  HZ2 LYS A 466      -7.052  68.873  15.724  1.00  0.00           H
ATOM   4996  HZ3 LYS A 466      -7.843  67.620  16.556  1.00  0.00           H
ATOM   4997  N   ALA A 467     -10.502  73.188  11.291  1.00  0.00           N
ATOM   4998  CA  ALA A 467     -10.276  73.211   9.833  1.00  0.00           C
ATOM   4999  C   ALA A 467      -9.615  71.962   9.267  1.00  0.00           C
ATOM   5000  O   ALA A 467      -8.948  71.159   9.940  1.00  0.00           O
ATOM   5001  CB  ALA A 467      -9.562  74.565   9.393  1.00  0.00           C
ATOM   5002  HN  ALA A 467     -10.097  73.935  11.813  1.00  0.00           H
ATOM   5003  HA  ALA A 467     -11.284  73.230   9.448  1.00  0.00           H
ATOM   5004  HB1 ALA A 467      -9.743  74.588   8.297  1.00  0.00           H
ATOM   5005  HB2 ALA A 467      -8.472  74.560   9.603  1.00  0.00           H
ATOM   5006  HB3 ALA A 467      -9.998  75.432   9.933  1.00  0.00           H
ATOM   5007  N   LYS A 468      -9.936  71.627   8.008  1.00  0.00           N
ATOM   5008  CA  LYS A 468      -9.456  70.448   7.264  1.00  0.00           C
ATOM   5009  C   LYS A 468     -10.004  69.076   7.583  1.00  0.00           C
ATOM   5010  O   LYS A 468      -9.296  68.120   7.632  1.00  0.00           O
ATOM   5011  CB  LYS A 468      -7.974  70.471   6.911  1.00  0.00           C
ATOM   5012  CG  LYS A 468      -7.471  71.580   5.907  1.00  0.00           C
ATOM   5013  CD  LYS A 468      -7.012  72.865   6.565  1.00  0.00           C
ATOM   5014  CE  LYS A 468      -6.393  73.979   5.585  1.00  0.00           C
ATOM   5015  NZ  LYS A 468      -6.024  75.104   6.437  1.00  0.00           N
ATOM   5016  HN  LYS A 468     -10.657  72.120   7.528  1.00  0.00           H
ATOM   5017  HA  LYS A 468      -9.903  70.629   6.298  1.00  0.00           H
ATOM   5018  HB1 LYS A 468      -7.704  69.551   6.351  1.00  0.00           H
ATOM   5019  HB2 LYS A 468      -7.404  70.442   7.865  1.00  0.00           H
ATOM   5020  HG1 LYS A 468      -8.216  71.832   5.123  1.00  0.00           H
ATOM   5021  HG2 LYS A 468      -6.556  71.181   5.419  1.00  0.00           H
ATOM   5022  HD1 LYS A 468      -6.246  72.732   7.359  1.00  0.00           H
ATOM   5023  HD2 LYS A 468      -7.960  73.264   6.985  1.00  0.00           H
ATOM   5024  HE1 LYS A 468      -7.156  74.378   4.883  1.00  0.00           H
ATOM   5025  HE2 LYS A 468      -5.546  73.552   5.006  1.00  0.00           H
ATOM   5026  HZ1 LYS A 468      -5.350  74.767   7.154  1.00  0.00           H
ATOM   5027  HZ2 LYS A 468      -6.849  75.408   6.993  1.00  0.00           H
ATOM   5028  HZ3 LYS A 468      -5.652  75.961   5.981  1.00  0.00           H
ATOM   5029  N   ALA A 469     -11.277  68.919   7.817  1.00  0.00           N
ATOM   5030  CA  ALA A 469     -12.024  67.721   8.168  1.00  0.00           C
ATOM   5031  C   ALA A 469     -12.868  67.149   7.074  1.00  0.00           C
ATOM   5032  O   ALA A 469     -13.789  67.750   6.538  1.00  0.00           O
ATOM   5033  CB  ALA A 469     -12.968  67.992   9.325  1.00  0.00           C
ATOM   5034  HN  ALA A 469     -11.834  69.735   7.950  1.00  0.00           H
ATOM   5035  HA  ALA A 469     -11.390  66.903   8.476  1.00  0.00           H
ATOM   5036  HB1 ALA A 469     -12.427  68.412  10.199  1.00  0.00           H
ATOM   5037  HB2 ALA A 469     -13.432  67.066   9.729  1.00  0.00           H
ATOM   5038  HB3 ALA A 469     -13.883  68.578   9.089  1.00  0.00           H
ATOM   5039  N   ARG A 470     -12.513  65.948   6.520  1.00  0.00           N
ATOM   5040  CA  ARG A 470     -13.080  65.540   5.313  1.00  0.00           C
ATOM   5041  C   ARG A 470     -12.711  64.052   5.248  1.00  0.00           C
ATOM   5042  O   ARG A 470     -11.938  63.525   6.052  1.00  0.00           O
ATOM   5043  CB  ARG A 470     -12.395  66.196   4.075  1.00  0.00           C
ATOM   5044  CG  ARG A 470     -10.878  65.962   3.783  1.00  0.00           C
ATOM   5045  CD  ARG A 470      -9.873  66.427   4.811  1.00  0.00           C
ATOM   5046  NE  ARG A 470      -8.546  66.706   4.173  1.00  0.00           N
ATOM   5047  CZ  ARG A 470      -7.835  65.852   3.490  1.00  0.00           C
ATOM   5048  NH1 ARG A 470      -7.982  64.556   3.559  1.00  0.00           N
ATOM   5049  NH2 ARG A 470      -6.945  66.425   2.718  1.00  0.00           N
ATOM   5050  HN  ARG A 470     -11.772  65.436   6.950  1.00  0.00           H
ATOM   5051  HA  ARG A 470     -14.144  65.698   5.219  1.00  0.00           H
ATOM   5052  HB1 ARG A 470     -12.493  67.296   4.198  1.00  0.00           H
ATOM   5053  HB2 ARG A 470     -13.064  65.904   3.237  1.00  0.00           H
ATOM   5054  HG1 ARG A 470     -10.671  66.468   2.815  1.00  0.00           H
[truncated: 74,360 more chars]
