# Supplementary material for: Structural insight into small molecule action on Frizzleds
Source: Nat Commun. 2020 Jan 21;11:414. doi: 10.1038/s41467-019-14149-3 (PMC6972889; doi:10.1038/s41467-019-14149-3)
Supplement: Supplementary file 25 — Supplementary Data 24 [file 41467_2019_14149_MOESM25_ESM.txt]

HELIX    1   1 SER A  192  ILE A  222  1                                  31
HELIX    2   2 ARG A  232  ASN A  261  1                                  30
HELIX    3   3 LYS A  280  ARG A  313  1                                  34
HELIX    4   4 ALA A  324  ALA A  344  1                                  21
HELIX    5   5 ASP A  365  VAL A  399  1                                  35
HELIX    6   6 GLY A  404  TYR A  457  1                                  54
HELIX    7   7 LEU A  473  VAL A  494  1                                  22
HELIX    8   8 LYS A  497  PHE A  507  1                                  11
ATOM      1  N   ASP A 156     -35.262  92.343  -4.669  1.00  0.00           N
ATOM      2  CA  ASP A 156     -34.364  91.602  -5.554  1.00  0.00           C
ATOM      3  C   ASP A 156     -34.238  90.087  -5.142  1.00  0.00           C
ATOM      4  O   ASP A 156     -34.407  89.739  -3.997  1.00  0.00           O
ATOM      5  CB  ASP A 156     -32.986  92.365  -5.710  1.00  0.00           C
ATOM      6  CG  ASP A 156     -32.182  91.900  -6.868  1.00  0.00           C
ATOM      7  OD1 ASP A 156     -32.664  91.009  -7.514  1.00  0.00           O
ATOM      8  OD2 ASP A 156     -31.096  92.468  -7.093  1.00  0.00           O
ATOM      9  HA  ASP A 156     -34.822  91.618  -6.533  1.00  0.00           H
ATOM     10  HB1 ASP A 156     -32.384  92.399  -4.777  1.00  0.00           H
ATOM     11  HB2 ASP A 156     -33.175  93.432  -5.955  1.00  0.00           H
ATOM     12  HT1 ASP A 156     -36.191  91.877  -4.677  1.00  0.00           H
ATOM     13  HT2 ASP A 156     -35.475  93.258  -5.115  1.00  0.00           H
ATOM     14  HT3 ASP A 156     -34.826  92.695  -3.792  1.00  0.00           H
ATOM     15  N   ILE A 157     -34.003  89.203  -6.131  1.00  0.00           N
ATOM     16  CA  ILE A 157     -33.822  87.737  -5.955  1.00  0.00           C
ATOM     17  C   ILE A 157     -32.297  87.433  -5.698  1.00  0.00           C
ATOM     18  O   ILE A 157     -31.405  88.162  -6.094  1.00  0.00           O
ATOM     19  CB  ILE A 157     -34.419  86.936  -7.102  1.00  0.00           C
ATOM     20  CG1 ILE A 157     -33.743  87.115  -8.442  1.00  0.00           C
ATOM     21  CG2 ILE A 157     -35.853  87.227  -7.123  1.00  0.00           C
ATOM     22  CD  ILE A 157     -34.222  86.144  -9.434  1.00  0.00           C
ATOM     23  HN  ILE A 157     -33.755  89.560  -7.028  1.00  0.00           H
ATOM     24  HA  ILE A 157     -34.342  87.418  -5.063  1.00  0.00           H
ATOM     25  HB  ILE A 157     -34.341  85.864  -6.818  1.00  0.00           H
ATOM     26 1HG1 ILE A 157     -32.663  87.125  -8.181  1.00  0.00           H
ATOM     27 2HG1 ILE A 157     -34.038  88.106  -8.849  1.00  0.00           H
ATOM     28 1HG2 ILE A 157     -35.936  88.172  -7.700  1.00  0.00           H
ATOM     29 2HG2 ILE A 157     -36.361  87.304  -6.137  1.00  0.00           H
ATOM     30 3HG2 ILE A 157     -36.466  86.482  -7.674  1.00  0.00           H
ATOM     31  HD1 ILE A 157     -34.530  85.192  -8.952  1.00  0.00           H
ATOM     32  HD2 ILE A 157     -33.506  85.984 -10.268  1.00  0.00           H
ATOM     33  HD3 ILE A 157     -35.141  86.574  -9.887  1.00  0.00           H
ATOM     34  N   GLY A 158     -31.969  86.301  -5.034  1.00  0.00           N
ATOM     35  CA  GLY A 158     -30.622  85.925  -4.735  1.00  0.00           C
ATOM     36  C   GLY A 158     -29.854  85.571  -5.956  1.00  0.00           C
ATOM     37  O   GLY A 158     -30.393  84.953  -6.850  1.00  0.00           O
ATOM     38  HN  GLY A 158     -32.680  85.640  -4.804  1.00  0.00           H
ATOM     39  HA1 GLY A 158     -30.627  85.047  -4.106  1.00  0.00           H
ATOM     40  HA2 GLY A 158     -30.165  86.736  -4.187  1.00  0.00           H
ATOM     41  N   PHE A 159     -28.546  85.954  -5.975  1.00  0.00           N
ATOM     42  CA  PHE A 159     -27.682  85.572  -7.069  1.00  0.00           C
ATOM     43  C   PHE A 159     -26.241  85.277  -6.643  1.00  0.00           C
ATOM     44  O   PHE A 159     -25.516  84.430  -7.256  1.00  0.00           O
ATOM     45  CB  PHE A 159     -27.730  86.630  -8.225  1.00  0.00           C
ATOM     46  CG  PHE A 159     -26.893  86.253  -9.447  1.00  0.00           C
ATOM     47  CD1 PHE A 159     -27.134  85.132 -10.247  1.00  0.00           C
ATOM     48  CD2 PHE A 159     -25.646  86.963  -9.694  1.00  0.00           C
ATOM     49  CE1 PHE A 159     -26.304  84.684 -11.293  1.00  0.00           C
ATOM     50  CE2 PHE A 159     -24.826  86.537 -10.770  1.00  0.00           C
ATOM     51  CZ  PHE A 159     -25.200  85.385 -11.605  1.00  0.00           C
ATOM     52  HN  PHE A 159     -28.128  86.475  -5.235  1.00  0.00           H
ATOM     53  HA  PHE A 159     -28.079  84.610  -7.360  1.00  0.00           H
ATOM     54  HB1 PHE A 159     -27.427  87.649  -7.901  1.00  0.00           H
ATOM     55  HB2 PHE A 159     -28.805  86.661  -8.505  1.00  0.00           H
ATOM     56  HD1 PHE A 159     -28.037  84.593 -10.001  1.00  0.00           H
ATOM     57  HD2 PHE A 159     -25.325  87.737  -9.012  1.00  0.00           H
ATOM     58  HE1 PHE A 159     -26.560  83.856 -11.936  1.00  0.00           H
ATOM     59  HE2 PHE A 159     -23.898  87.052 -10.969  1.00  0.00           H
ATOM     60  HZ  PHE A 159     -24.468  84.932 -12.257  1.00  0.00           H
ATOM     61  N   TRP A 160     -25.774  85.868  -5.510  1.00  0.00           N
ATOM     62  CA  TRP A 160     -24.436  85.665  -5.060  1.00  0.00           C
ATOM     63  C   TRP A 160     -24.236  84.500  -4.086  1.00  0.00           C
ATOM     64  O   TRP A 160     -25.115  84.128  -3.310  1.00  0.00           O
ATOM     65  CB  TRP A 160     -24.025  87.086  -4.524  1.00  0.00           C
ATOM     66  CG  TRP A 160     -22.800  87.074  -3.665  1.00  0.00           C
ATOM     67  CD1 TRP A 160     -21.555  87.612  -4.057  1.00  0.00           C
ATOM     68  CD2 TRP A 160     -22.689  86.806  -2.263  1.00  0.00           C
ATOM     69  CE2 TRP A 160     -21.305  87.028  -1.981  1.00  0.00           C
ATOM     70  CE3 TRP A 160     -23.488  86.206  -1.265  1.00  0.00           C
ATOM     71  NE1 TRP A 160     -20.668  87.564  -3.039  1.00  0.00           N
ATOM     72  CZ2 TRP A 160     -20.759  86.668  -0.742  1.00  0.00           C
ATOM     73  CZ3 TRP A 160     -22.900  85.902   0.000  1.00  0.00           C
ATOM     74  CH2 TRP A 160     -21.541  85.953   0.199  1.00  0.00           C
ATOM     75  HN  TRP A 160     -26.312  86.529  -4.991  1.00  0.00           H
ATOM     76  HA  TRP A 160     -23.772  85.612  -5.910  1.00  0.00           H
ATOM     77  HB1 TRP A 160     -24.881  87.465  -3.925  1.00  0.00           H
ATOM     78  HB2 TRP A 160     -24.029  87.901  -5.279  1.00  0.00           H
ATOM     79  HD1 TRP A 160     -21.362  88.150  -4.973  1.00  0.00           H
ATOM     80  HE1 TRP A 160     -19.697  87.622  -3.107  1.00  0.00           H
ATOM     81  HE3 TRP A 160     -24.531  85.945  -1.374  1.00  0.00           H
ATOM     82  HZ2 TRP A 160     -19.721  86.864  -0.518  1.00  0.00           H
ATOM     83  HZ3 TRP A 160     -23.459  85.287   0.691  1.00  0.00           H
ATOM     84  HH2 TRP A 160     -21.124  85.635   1.144  1.00  0.00           H
ATOM     85  N   CYS A 161     -22.963  84.139  -3.884  1.00  0.00           N
ATOM     86  CA  CYS A 161     -22.596  83.275  -2.751  1.00  0.00           C
ATOM     87  C   CYS A 161     -21.159  83.550  -2.290  1.00  0.00           C
ATOM     88  O   CYS A 161     -20.317  84.132  -2.941  1.00  0.00           O
ATOM     89  CB  CYS A 161     -22.670  81.758  -3.149  1.00  0.00           C
ATOM     90  SG  CYS A 161     -24.268  81.068  -3.073  1.00  0.00           S
ATOM     91  HN  CYS A 161     -22.317  84.660  -4.438  1.00  0.00           H
ATOM     92  HA  CYS A 161     -23.206  83.411  -1.870  1.00  0.00           H
ATOM     93  HB1 CYS A 161     -22.023  81.193  -2.442  1.00  0.00           H
ATOM     94  HB2 CYS A 161     -22.181  81.722  -4.145  1.00  0.00           H
ATOM     95  N   PRO A 162     -20.653  83.100  -1.091  1.00  0.00           N
ATOM     96  CA  PRO A 162     -19.210  82.780  -0.863  1.00  0.00           C
ATOM     97  C   PRO A 162     -18.514  82.149  -2.005  1.00  0.00           C
ATOM     98  O   PRO A 162     -19.079  81.370  -2.798  1.00  0.00           O
ATOM     99  CB  PRO A 162     -19.222  81.861   0.357  1.00  0.00           C
ATOM    100  CG  PRO A 162     -20.418  82.529   1.147  1.00  0.00           C
ATOM    101  CD  PRO A 162     -21.497  82.676   0.031  1.00  0.00           C
ATOM    102  HA  PRO A 162     -18.734  83.750  -0.839  1.00  0.00           H
ATOM    103  HB1 PRO A 162     -18.250  81.857   0.895  1.00  0.00           H
ATOM    104  HB2 PRO A 162     -19.366  80.823  -0.012  1.00  0.00           H
ATOM    105  HG1 PRO A 162     -20.837  81.932   1.985  1.00  0.00           H
ATOM    106  HG2 PRO A 162     -20.084  83.484   1.606  1.00  0.00           H
ATOM    107  HD1 PRO A 162     -22.001  81.722  -0.237  1.00  0.00           H
ATOM    108  HD2 PRO A 162     -22.260  83.442   0.287  1.00  0.00           H
ATOM    109  N   ARG A 163     -17.218  82.401  -2.218  1.00  0.00           N
ATOM    110  CA  ARG A 163     -16.604  82.252  -3.480  1.00  0.00           C
ATOM    111  C   ARG A 163     -16.153  80.777  -3.743  1.00  0.00           C
ATOM    112  O   ARG A 163     -15.795  80.434  -4.859  1.00  0.00           O
ATOM    113  CB  ARG A 163     -15.341  83.192  -3.661  1.00  0.00           C
ATOM    114  CG  ARG A 163     -14.079  82.822  -2.834  1.00  0.00           C
ATOM    115  CD  ARG A 163     -14.268  83.312  -1.382  1.00  0.00           C
ATOM    116  NE  ARG A 163     -12.980  83.158  -0.630  1.00  0.00           N
ATOM    117  CZ  ARG A 163     -12.783  83.822   0.494  1.00  0.00           C
ATOM    118  NH1 ARG A 163     -13.682  84.671   0.904  1.00  0.00           N
ATOM    119  NH2 ARG A 163     -11.572  83.693   1.091  1.00  0.00           N
ATOM    120  HN  ARG A 163     -16.774  82.996  -1.552  1.00  0.00           H
ATOM    121  HA  ARG A 163     -17.318  82.472  -4.260  1.00  0.00           H
ATOM    122  HB1 ARG A 163     -15.691  84.231  -3.475  1.00  0.00           H
ATOM    123  HB2 ARG A 163     -14.977  83.152  -4.709  1.00  0.00           H
ATOM    124  HG1 ARG A 163     -13.219  83.403  -3.232  1.00  0.00           H
ATOM    125  HG2 ARG A 163     -13.764  81.758  -2.768  1.00  0.00           H
ATOM    126  HD1 ARG A 163     -14.990  82.654  -0.855  1.00  0.00           H
ATOM    127  HD2 ARG A 163     -14.525  84.393  -1.418  1.00  0.00           H
ATOM    128  HE  ARG A 163     -12.243  82.595  -1.004  1.00  0.00           H
ATOM    129 1HH1 ARG A 163     -14.583  84.668   0.470  1.00  0.00           H
ATOM    130 2HH1 ARG A 163     -13.489  85.378   1.586  1.00  0.00           H
ATOM    131 1HH2 ARG A 163     -10.951  83.076   0.610  1.00  0.00           H
ATOM    132 2HH2 ARG A 163     -11.354  84.220   1.912  1.00  0.00           H
HETATM  133  N   HSD A 164     -16.213  79.942  -2.704  1.00  0.00           N
HETATM  134  CA  HSD A 164     -16.070  78.526  -2.883  1.00  0.00           C
HETATM  135  C   HSD A 164     -17.405  77.830  -2.644  1.00  0.00           C
HETATM  136  O   HSD A 164     -17.457  76.642  -2.252  1.00  0.00           O
HETATM  137  CB  HSD A 164     -15.078  78.086  -1.864  1.00  0.00           C
HETATM  138  CG  HSD A 164     -13.815  78.896  -1.871  1.00  0.00           C
HETATM  139  CD2 HSD A 164     -13.405  79.740  -0.878  1.00  0.00           C
HETATM  140  ND1 HSD A 164     -12.931  78.969  -2.918  1.00  0.00           N
HETATM  141  CE1 HSD A 164     -11.953  79.831  -2.423  1.00  0.00           C
HETATM  142  NE2 HSD A 164     -12.212  80.306  -1.283  1.00  0.00           N
HETATM  143  HN  HSD A 164     -16.710  80.229  -1.889  1.00  0.00           H
HETATM  144  HA  HSD A 164     -15.828  78.235  -3.893  1.00  0.00           H
HETATM  145  HB1 HSD A 164     -14.708  77.060  -2.078  1.00  0.00           H
HETATM  146  HB2 HSD A 164     -15.551  78.104  -0.859  1.00  0.00           H
HETATM  147  HD1 HSD A 164     -13.175  78.807  -3.875  1.00  0.00           H
HETATM  148  HD2 HSD A 164     -13.838  80.102   0.046  1.00  0.00           H
HETATM  149  HE1 HSD A 164     -11.188  80.073  -3.161  1.00  0.00           H
ATOM    150  N   LEU A 165     -18.535  78.524  -2.921  1.00  0.00           N
ATOM    151  CA  LEU A 165     -19.892  77.909  -2.881  1.00  0.00           C
ATOM    152  C   LEU A 165     -20.594  78.305  -4.231  1.00  0.00           C
ATOM    153  O   LEU A 165     -20.246  79.273  -4.885  1.00  0.00           O
ATOM    154  CB  LEU A 165     -20.859  78.355  -1.766  1.00  0.00           C
ATOM    155  CG  LEU A 165     -20.367  77.808  -0.389  1.00  0.00           C
ATOM    156  CD1 LEU A 165     -21.268  78.354   0.677  1.00  0.00           C
ATOM    157  CD2 LEU A 165     -20.337  76.269  -0.430  1.00  0.00           C
ATOM    158  HN  LEU A 165     -18.497  79.469  -3.238  1.00  0.00           H
ATOM    159  HA  LEU A 165     -19.776  76.837  -2.831  1.00  0.00           H
ATOM    160  HB1 LEU A 165     -21.905  77.981  -1.826  1.00  0.00           H
ATOM    161  HB2 LEU A 165     -20.906  79.463  -1.837  1.00  0.00           H
ATOM    162  HG  LEU A 165     -19.335  78.115  -0.115  1.00  0.00           H
ATOM    163 1HD1 LEU A 165     -21.222  79.463   0.726  1.00  0.00           H
ATOM    164 2HD1 LEU A 165     -21.107  77.989   1.714  1.00  0.00           H
ATOM    165 3HD1 LEU A 165     -22.330  78.129   0.444  1.00  0.00           H
ATOM    166 1HD2 LEU A 165     -20.070  75.834   0.558  1.00  0.00           H
ATOM    167 2HD2 LEU A 165     -19.534  75.858  -1.077  1.00  0.00           H
ATOM    168 3HD2 LEU A 165     -21.329  75.908  -0.778  1.00  0.00           H
ATOM    169  N   LYS A 166     -21.595  77.522  -4.644  1.00  0.00           N
ATOM    170  CA  LYS A 166     -22.300  77.767  -5.903  1.00  0.00           C
ATOM    171  C   LYS A 166     -23.697  78.357  -5.616  1.00  0.00           C
ATOM    172  O   LYS A 166     -24.389  78.037  -4.671  1.00  0.00           O
ATOM    173  CB  LYS A 166     -22.389  76.467  -6.750  1.00  0.00           C
ATOM    174  CG  LYS A 166     -21.012  75.724  -7.098  1.00  0.00           C
ATOM    175  CD  LYS A 166     -20.344  76.491  -8.267  1.00  0.00           C
ATOM    176  CE  LYS A 166     -18.850  76.098  -8.534  1.00  0.00           C
ATOM    177  NZ  LYS A 166     -18.473  76.664  -9.845  1.00  0.00           N
ATOM    178  HN  LYS A 166     -22.042  76.827  -4.087  1.00  0.00           H
ATOM    179  HA  LYS A 166     -21.912  78.580  -6.497  1.00  0.00           H
ATOM    180  HB1 LYS A 166     -22.830  76.695  -7.743  1.00  0.00           H
ATOM    181  HB2 LYS A 166     -22.954  75.674  -6.214  1.00  0.00           H
ATOM    182  HG1 LYS A 166     -21.230  74.702  -7.476  1.00  0.00           H
ATOM    183  HG2 LYS A 166     -20.405  75.603  -6.175  1.00  0.00           H
ATOM    184  HD1 LYS A 166     -20.325  77.585  -8.074  1.00  0.00           H
ATOM    185  HD2 LYS A 166     -20.901  76.215  -9.188  1.00  0.00           H
ATOM    186  HE1 LYS A 166     -18.679  75.002  -8.602  1.00  0.00           H
ATOM    187  HE2 LYS A 166     -18.133  76.410  -7.745  1.00  0.00           H
ATOM    188  HZ1 LYS A 166     -18.030  75.951 -10.459  1.00  0.00           H
ATOM    189  HZ2 LYS A 166     -17.840  77.489  -9.885  1.00  0.00           H
ATOM    190  HZ3 LYS A 166     -19.352  76.840 -10.372  1.00  0.00           H
ATOM    191  N   THR A 167     -24.167  79.225  -6.500  1.00  0.00           N
ATOM    192  CA  THR A 167     -25.549  79.525  -6.455  1.00  0.00           C
ATOM    193  C   THR A 167     -26.465  78.343  -6.909  1.00  0.00           C
ATOM    194  O   THR A 167     -26.069  77.605  -7.819  1.00  0.00           O
ATOM    195  CB  THR A 167     -25.952  80.878  -6.883  1.00  0.00           C
ATOM    196  CG2 THR A 167     -25.713  80.937  -8.368  1.00  0.00           C
ATOM    197  OG1 THR A 167     -27.278  81.210  -6.652  1.00  0.00           O
ATOM    198  HN  THR A 167     -23.552  79.538  -7.220  1.00  0.00           H
ATOM    199  HA  THR A 167     -25.758  79.605  -5.399  1.00  0.00           H
ATOM    200  HB  THR A 167     -25.341  81.689  -6.434  1.00  0.00           H
ATOM    201  HG1 THR A 167     -27.474  81.502  -5.759  1.00  0.00           H
ATOM    202 1HG2 THR A 167     -24.658  80.735  -8.650  1.00  0.00           H
ATOM    203 2HG2 THR A 167     -25.923  82.004  -8.601  1.00  0.00           H
ATOM    204 3HG2 THR A 167     -26.333  80.245  -8.978  1.00  0.00           H
ATOM    205  N   SER A 168     -27.605  78.098  -6.324  1.00  0.00           N
ATOM    206  CA  SER A 168     -28.514  77.063  -6.758  1.00  0.00           C
ATOM    207  C   SER A 168     -29.919  77.567  -6.758  1.00  0.00           C
ATOM    208  O   SER A 168     -30.196  78.572  -6.034  1.00  0.00           O
ATOM    209  CB  SER A 168     -28.449  75.771  -5.907  1.00  0.00           C
ATOM    210  OG  SER A 168     -29.241  74.715  -6.538  1.00  0.00           O
ATOM    211  HN  SER A 168     -27.921  78.531  -5.484  1.00  0.00           H
ATOM    212  HA  SER A 168     -28.294  76.763  -7.772  1.00  0.00           H
ATOM    213  HB1 SER A 168     -28.870  75.980  -4.900  1.00  0.00           H
ATOM    214  HB2 SER A 168     -27.377  75.500  -5.806  1.00  0.00           H
ATOM    215  HG1 SER A 168     -28.880  73.894  -6.197  1.00  0.00           H
ATOM    216  N   GLY A 169     -30.844  76.971  -7.455  1.00  0.00           N
ATOM    217  CA  GLY A 169     -32.256  77.236  -7.338  1.00  0.00           C
ATOM    218  C   GLY A 169     -32.975  76.022  -6.812  1.00  0.00           C
ATOM    219  O   GLY A 169     -34.171  75.911  -6.794  1.00  0.00           O
ATOM    220  HN  GLY A 169     -30.603  76.203  -8.043  1.00  0.00           H
ATOM    221  HA1 GLY A 169     -32.635  77.440  -8.329  1.00  0.00           H
ATOM    222  HA2 GLY A 169     -32.563  77.978  -6.616  1.00  0.00           H
ATOM    223  N   GLY A 170     -32.219  74.950  -6.322  1.00  0.00           N
ATOM    224  CA  GLY A 170     -32.808  73.733  -5.726  1.00  0.00           C
ATOM    225  C   GLY A 170     -33.117  73.832  -4.244  1.00  0.00           C
ATOM    226  O   GLY A 170     -32.666  74.768  -3.539  1.00  0.00           O
ATOM    227  HN  GLY A 170     -31.228  75.028  -6.407  1.00  0.00           H
ATOM    228  HA1 GLY A 170     -32.079  72.937  -5.752  1.00  0.00           H
ATOM    229  HA2 GLY A 170     -33.800  73.513  -6.093  1.00  0.00           H
ATOM    230  N   GLN A 171     -33.943  72.925  -3.676  1.00  0.00           N
ATOM    231  CA  GLN A 171     -34.298  72.880  -2.331  1.00  0.00           C
ATOM    232  C   GLN A 171     -34.339  71.453  -1.930  1.00  0.00           C
ATOM    233  O   GLN A 171     -34.475  70.595  -2.829  1.00  0.00           O
ATOM    234  CB  GLN A 171     -35.637  73.640  -2.210  1.00  0.00           C
ATOM    235  CG  GLN A 171     -36.739  73.040  -3.118  1.00  0.00           C
ATOM    236  CD  GLN A 171     -36.689  73.470  -4.600  1.00  0.00           C
ATOM    237  NE2 GLN A 171     -36.767  74.804  -4.913  1.00  0.00           N
ATOM    238  OE1 GLN A 171     -36.459  72.625  -5.490  1.00  0.00           O
ATOM    239  HN  GLN A 171     -34.275  72.179  -4.248  1.00  0.00           H
ATOM    240  HA  GLN A 171     -33.499  73.322  -1.754  1.00  0.00           H
ATOM    241  HB1 GLN A 171     -35.404  74.702  -2.445  1.00  0.00           H
ATOM    242  HB2 GLN A 171     -35.989  73.482  -1.168  1.00  0.00           H
ATOM    243  HG1 GLN A 171     -37.629  73.476  -2.617  1.00  0.00           H
ATOM    244  HG2 GLN A 171     -36.839  71.934  -3.132  1.00  0.00           H
ATOM    245 1HE2 GLN A 171     -36.811  75.039  -5.883  1.00  0.00           H
ATOM    246 2HE2 GLN A 171     -36.966  75.403  -4.137  1.00  0.00           H
ATOM    247  N   GLY A 172     -34.130  71.146  -0.676  1.00  0.00           N
ATOM    248  CA  GLY A 172     -34.288  69.852  -0.057  1.00  0.00           C
ATOM    249  C   GLY A 172     -32.953  69.162   0.137  1.00  0.00           C
ATOM    250  O   GLY A 172     -33.033  67.975   0.343  1.00  0.00           O
ATOM    251  HN  GLY A 172     -33.883  71.896  -0.067  1.00  0.00           H
ATOM    252  HA1 GLY A 172     -34.903  69.165  -0.620  1.00  0.00           H
ATOM    253  HA2 GLY A 172     -34.613  70.087   0.946  1.00  0.00           H
ATOM    254  N   TYR A 173     -31.781  69.803   0.080  1.00  0.00           N
ATOM    255  CA  TYR A 173     -30.456  69.257   0.253  1.00  0.00           C
ATOM    256  C   TYR A 173     -29.936  69.652   1.667  1.00  0.00           C
ATOM    257  O   TYR A 173     -29.027  69.060   2.251  1.00  0.00           O
ATOM    258  CB  TYR A 173     -29.455  69.856  -0.693  1.00  0.00           C
ATOM    259  CG  TYR A 173     -29.813  69.618  -2.123  1.00  0.00           C
ATOM    260  CD1 TYR A 173     -30.590  70.456  -2.907  1.00  0.00           C
ATOM    261  CD2 TYR A 173     -29.214  68.528  -2.664  1.00  0.00           C
ATOM    262  CE1 TYR A 173     -30.816  70.118  -4.220  1.00  0.00           C
ATOM    263  CE2 TYR A 173     -29.386  68.226  -4.001  1.00  0.00           C
ATOM    264  CZ  TYR A 173     -30.143  69.025  -4.835  1.00  0.00           C
ATOM    265  OH  TYR A 173     -30.390  68.686  -6.122  1.00  0.00           O
ATOM    266  HN  TYR A 173     -31.887  70.747  -0.225  1.00  0.00           H
ATOM    267  HA  TYR A 173     -30.400  68.184   0.142  1.00  0.00           H
ATOM    268  HB1 TYR A 173     -28.386  69.603  -0.537  1.00  0.00           H
ATOM    269  HB2 TYR A 173     -29.372  70.963  -0.664  1.00  0.00           H
ATOM    270  HD1 TYR A 173     -30.978  71.400  -2.552  1.00  0.00           H
ATOM    271  HD2 TYR A 173     -28.452  67.905  -2.219  1.00  0.00           H
ATOM    272  HE1 TYR A 173     -31.471  70.795  -4.747  1.00  0.00           H
ATOM    273  HE2 TYR A 173     -28.939  67.341  -4.428  1.00  0.00           H
ATOM    274  HH  TYR A 173     -30.675  69.526  -6.487  1.00  0.00           H
ATOM    275  N   LYS A 174     -30.463  70.731   2.197  1.00  0.00           N
ATOM    276  CA  LYS A 174     -30.344  71.202   3.557  1.00  0.00           C
ATOM    277  C   LYS A 174     -28.976  71.718   3.945  1.00  0.00           C
ATOM    278  O   LYS A 174     -28.591  71.710   5.139  1.00  0.00           O
ATOM    279  CB  LYS A 174     -30.855  70.152   4.600  1.00  0.00           C
ATOM    280  CG  LYS A 174     -32.378  69.959   4.681  1.00  0.00           C
ATOM    281  CD  LYS A 174     -32.995  69.302   3.437  1.00  0.00           C
ATOM    282  CE  LYS A 174     -34.346  68.574   3.603  1.00  0.00           C
ATOM    283  NZ  LYS A 174     -35.535  69.274   3.929  1.00  0.00           N
ATOM    284  HN  LYS A 174     -31.105  71.160   1.567  1.00  0.00           H
ATOM    285  HA  LYS A 174     -31.077  71.995   3.547  1.00  0.00           H
ATOM    286  HB1 LYS A 174     -30.584  70.617   5.571  1.00  0.00           H
ATOM    287  HB2 LYS A 174     -30.359  69.168   4.455  1.00  0.00           H
ATOM    288  HG1 LYS A 174     -32.856  70.954   4.796  1.00  0.00           H
ATOM    289  HG2 LYS A 174     -32.721  69.384   5.567  1.00  0.00           H
ATOM    290  HD1 LYS A 174     -32.213  68.658   2.983  1.00  0.00           H
ATOM    291  HD2 LYS A 174     -33.166  70.165   2.758  1.00  0.00           H
ATOM    292  HE1 LYS A 174     -34.093  67.829   4.388  1.00  0.00           H
ATOM    293  HE2 LYS A 174     -34.579  67.976   2.696  1.00  0.00           H
ATOM    294  HZ1 LYS A 174     -35.472  69.536   4.933  1.00  0.00           H
ATOM    295  HZ2 LYS A 174     -36.318  68.594   3.845  1.00  0.00           H
ATOM    296  HZ3 LYS A 174     -35.636  70.069   3.266  1.00  0.00           H
ATOM    297  N   PHE A 175     -28.123  72.121   2.992  1.00  0.00           N
ATOM    298  CA  PHE A 175     -26.782  72.779   3.134  1.00  0.00           C
ATOM    299  C   PHE A 175     -26.650  73.919   4.210  1.00  0.00           C
ATOM    300  O   PHE A 175     -27.553  74.433   4.788  1.00  0.00           O
ATOM    301  CB  PHE A 175     -26.534  73.496   1.786  1.00  0.00           C
ATOM    302  CG  PHE A 175     -26.686  72.508   0.590  1.00  0.00           C
ATOM    303  CD1 PHE A 175     -27.472  72.922  -0.522  1.00  0.00           C
ATOM    304  CD2 PHE A 175     -25.992  71.333   0.540  1.00  0.00           C
ATOM    305  CE1 PHE A 175     -27.501  72.083  -1.670  1.00  0.00           C
ATOM    306  CE2 PHE A 175     -25.844  70.635  -0.648  1.00  0.00           C
ATOM    307  CZ  PHE A 175     -26.660  70.993  -1.726  1.00  0.00           C
ATOM    308  HN  PHE A 175     -28.402  72.070   2.036  1.00  0.00           H
ATOM    309  HA  PHE A 175     -25.979  72.065   3.242  1.00  0.00           H
ATOM    310  HB1 PHE A 175     -25.608  74.084   1.615  1.00  0.00           H
ATOM    311  HB2 PHE A 175     -27.458  74.105   1.692  1.00  0.00           H
ATOM    312  HD1 PHE A 175     -28.095  73.802  -0.590  1.00  0.00           H
ATOM    313  HD2 PHE A 175     -25.400  71.024   1.390  1.00  0.00           H
ATOM    314  HE1 PHE A 175     -28.159  72.291  -2.500  1.00  0.00           H
ATOM    315  HE2 PHE A 175     -25.325  69.688  -0.605  1.00  0.00           H
ATOM    316  HZ  PHE A 175     -26.591  70.511  -2.691  1.00  0.00           H
ATOM    317  N   LEU A 176     -25.322  74.282   4.487  1.00  0.00           N
ATOM    318  CA  LEU A 176     -24.930  75.264   5.428  1.00  0.00           C
ATOM    319  C   LEU A 176     -24.743  76.695   4.881  1.00  0.00           C
ATOM    320  O   LEU A 176     -24.701  76.970   3.697  1.00  0.00           O
ATOM    321  CB  LEU A 176     -23.576  74.880   6.105  1.00  0.00           C
ATOM    322  CG  LEU A 176     -23.562  73.531   6.805  1.00  0.00           C
ATOM    323  CD1 LEU A 176     -22.201  73.393   7.440  1.00  0.00           C
ATOM    324  CD2 LEU A 176     -24.615  73.428   7.946  1.00  0.00           C
ATOM    325  HN  LEU A 176     -24.653  73.818   3.912  1.00  0.00           H
ATOM    326  HA  LEU A 176     -25.677  75.273   6.207  1.00  0.00           H
ATOM    327  HB1 LEU A 176     -23.348  75.645   6.878  1.00  0.00           H
ATOM    328  HB2 LEU A 176     -22.748  74.865   5.364  1.00  0.00           H
ATOM    329  HG  LEU A 176     -23.817  72.783   6.023  1.00  0.00           H
ATOM    330 1HD1 LEU A 176     -21.433  73.343   6.639  1.00  0.00           H
ATOM    331 2HD1 LEU A 176     -22.138  72.439   8.007  1.00  0.00           H
ATOM    332 3HD1 LEU A 176     -21.923  74.262   8.074  1.00  0.00           H
ATOM    333 1HD2 LEU A 176     -24.329  74.285   8.593  1.00  0.00           H
ATOM    334 2HD2 LEU A 176     -24.516  72.516   8.573  1.00  0.00           H
ATOM    335 3HD2 LEU A 176     -25.688  73.496   7.666  1.00  0.00           H
ATOM    336  N   GLY A 177     -24.434  77.664   5.746  1.00  0.00           N
ATOM    337  CA  GLY A 177     -24.365  79.056   5.339  1.00  0.00           C
ATOM    338  C   GLY A 177     -25.636  79.648   4.791  1.00  0.00           C
ATOM    339  O   GLY A 177     -26.660  79.004   5.106  1.00  0.00           O
ATOM    340  HN  GLY A 177     -24.522  77.374   6.697  1.00  0.00           H
ATOM    341  HA1 GLY A 177     -23.554  79.178   4.638  1.00  0.00           H
ATOM    342  HA2 GLY A 177     -24.207  79.717   6.180  1.00  0.00           H
ATOM    343  N   ILE A 178     -25.568  80.790   4.032  1.00  0.00           N
ATOM    344  CA  ILE A 178     -26.706  81.629   3.590  1.00  0.00           C
ATOM    345  C   ILE A 178     -27.517  80.919   2.477  1.00  0.00           C
ATOM    346  O   ILE A 178     -27.050  80.106   1.690  1.00  0.00           O
ATOM    347  CB  ILE A 178     -26.316  82.991   3.158  1.00  0.00           C
ATOM    348  CG1 ILE A 178     -27.544  83.943   3.220  1.00  0.00           C
ATOM    349  CG2 ILE A 178     -25.688  82.972   1.734  1.00  0.00           C
ATOM    350  CD  ILE A 178     -27.274  85.374   2.729  1.00  0.00           C
ATOM    351  HN  ILE A 178     -24.643  81.080   3.796  1.00  0.00           H
ATOM    352  HA  ILE A 178     -27.344  81.753   4.452  1.00  0.00           H
ATOM    353  HB  ILE A 178     -25.630  83.499   3.868  1.00  0.00           H
ATOM    354 1HG1 ILE A 178     -27.998  83.765   4.219  1.00  0.00           H
ATOM    355 2HG1 ILE A 178     -28.353  83.557   2.563  1.00  0.00           H
ATOM    356 1HG2 ILE A 178     -26.436  82.792   0.932  1.00  0.00           H
ATOM    357 2HG2 ILE A 178     -24.956  82.159   1.543  1.00  0.00           H
ATOM    358 3HG2 ILE A 178     -25.134  83.894   1.459  1.00  0.00           H
ATOM    359  HD1 ILE A 178     -28.172  86.007   2.564  1.00  0.00           H
ATOM    360  HD2 ILE A 178     -26.719  85.416   1.768  1.00  0.00           H
ATOM    361  HD3 ILE A 178     -26.729  85.921   3.527  1.00  0.00           H
ATOM    362  N   ASP A 179     -28.899  81.061   2.505  1.00  0.00           N
ATOM    363  CA  ASP A 179     -29.858  80.526   1.513  1.00  0.00           C
ATOM    364  C   ASP A 179     -29.411  80.455   0.002  1.00  0.00           C
ATOM    365  O   ASP A 179     -28.772  81.340  -0.543  1.00  0.00           O
ATOM    366  CB  ASP A 179     -31.169  81.405   1.636  1.00  0.00           C
ATOM    367  CG  ASP A 179     -31.811  81.158   2.971  1.00  0.00           C
ATOM    368  OD1 ASP A 179     -31.321  80.420   3.914  1.00  0.00           O
ATOM    369  OD2 ASP A 179     -32.782  81.861   3.270  1.00  0.00           O
ATOM    370  HN  ASP A 179     -29.301  81.330   3.377  1.00  0.00           H
ATOM    371  HA  ASP A 179     -30.103  79.514   1.799  1.00  0.00           H
ATOM    372  HB1 ASP A 179     -31.872  81.074   0.841  1.00  0.00           H
ATOM    373  HB2 ASP A 179     -30.745  82.431   1.616  1.00  0.00           H
ATOM    374  N   GLN A 180     -29.835  79.392  -0.716  1.00  0.00           N
ATOM    375  CA  GLN A 180     -29.499  79.133  -2.090  1.00  0.00           C
ATOM    376  C   GLN A 180     -28.170  78.534  -2.315  1.00  0.00           C
ATOM    377  O   GLN A 180     -28.034  77.735  -3.282  1.00  0.00           O
ATOM    378  CB  GLN A 180     -29.649  80.361  -3.123  1.00  0.00           C
ATOM    379  CG  GLN A 180     -31.048  80.973  -3.310  1.00  0.00           C
ATOM    380  CD  GLN A 180     -32.186  79.958  -3.202  1.00  0.00           C
ATOM    381  NE2 GLN A 180     -32.194  78.921  -4.001  1.00  0.00           N
ATOM    382  OE1 GLN A 180     -33.118  80.197  -2.363  1.00  0.00           O
ATOM    383  HN  GLN A 180     -30.288  78.596  -0.324  1.00  0.00           H
ATOM    384  HA  GLN A 180     -30.132  78.309  -2.384  1.00  0.00           H
ATOM    385  HB1 GLN A 180     -29.266  80.017  -4.108  1.00  0.00           H
ATOM    386  HB2 GLN A 180     -28.979  81.181  -2.785  1.00  0.00           H
ATOM    387  HG1 GLN A 180     -31.168  81.445  -4.308  1.00  0.00           H
ATOM    388  HG2 GLN A 180     -31.198  81.822  -2.611  1.00  0.00           H
ATOM    389 1HE2 GLN A 180     -33.025  78.367  -4.051  1.00  0.00           H
ATOM    390 2HE2 GLN A 180     -31.534  79.022  -4.746  1.00  0.00           H
ATOM    391  N   CYS A 181     -27.183  78.901  -1.487  1.00  0.00           N
ATOM    392  CA  CYS A 181     -25.846  78.518  -1.748  1.00  0.00           C
ATOM    393  C   CYS A 181     -25.775  76.989  -1.613  1.00  0.00           C
ATOM    394  O   CYS A 181     -26.437  76.368  -0.796  1.00  0.00           O
ATOM    395  CB  CYS A 181     -24.844  79.348  -0.756  1.00  0.00           C
ATOM    396  SG  CYS A 181     -24.737  81.099  -1.165  1.00  0.00           S
ATOM    397  HN  CYS A 181     -27.272  79.561  -0.745  1.00  0.00           H
ATOM    398  HA  CYS A 181     -25.664  78.792  -2.777  1.00  0.00           H
ATOM    399  HB1 CYS A 181     -23.767  79.085  -0.698  1.00  0.00           H
ATOM    400  HB2 CYS A 181     -25.112  79.284   0.320  1.00  0.00           H
ATOM    401  N   ALA A 182     -25.040  76.275  -2.503  1.00  0.00           N
ATOM    402  CA  ALA A 182     -24.838  74.822  -2.474  1.00  0.00           C
ATOM    403  C   ALA A 182     -23.436  74.487  -2.819  1.00  0.00           C
ATOM    404  O   ALA A 182     -22.825  75.030  -3.746  1.00  0.00           O
ATOM    405  CB  ALA A 182     -25.686  74.244  -3.631  1.00  0.00           C
ATOM    406  HN  ALA A 182     -24.601  76.876  -3.165  1.00  0.00           H
ATOM    407  HA  ALA A 182     -25.188  74.441  -1.527  1.00  0.00           H
ATOM    408  HB1 ALA A 182     -25.365  74.681  -4.600  1.00  0.00           H
ATOM    409  HB2 ALA A 182     -26.760  74.529  -3.616  1.00  0.00           H
ATOM    410  HB3 ALA A 182     -25.699  73.135  -3.701  1.00  0.00           H
ATOM    411  N   PRO A 183     -22.746  73.603  -2.150  1.00  0.00           N
ATOM    412  CA  PRO A 183     -21.428  73.102  -2.548  1.00  0.00           C
ATOM    413  C   PRO A 183     -21.107  72.763  -3.957  1.00  0.00           C
ATOM    414  O   PRO A 183     -22.039  72.158  -4.485  1.00  0.00           O
ATOM    415  CB  PRO A 183     -21.318  71.904  -1.589  1.00  0.00           C
ATOM    416  CG  PRO A 183     -21.984  72.270  -0.308  1.00  0.00           C
ATOM    417  CD  PRO A 183     -22.998  73.345  -0.757  1.00  0.00           C
ATOM    418  HA  PRO A 183     -20.716  73.887  -2.344  1.00  0.00           H
ATOM    419  HB1 PRO A 183     -20.271  71.564  -1.439  1.00  0.00           H
ATOM    420  HB2 PRO A 183     -21.870  71.077  -2.086  1.00  0.00           H
ATOM    421  HG1 PRO A 183     -22.439  71.427   0.253  1.00  0.00           H
ATOM    422  HG2 PRO A 183     -21.341  72.851   0.388  1.00  0.00           H
ATOM    423  HD1 PRO A 183     -23.966  72.812  -0.646  1.00  0.00           H
ATOM    424  HD2 PRO A 183     -23.127  74.218  -0.082  1.00  0.00           H
ATOM    425  N   PRO A 184     -19.940  72.941  -4.616  1.00  0.00           N
ATOM    426  CA  PRO A 184     -19.634  72.096  -5.867  1.00  0.00           C
ATOM    427  C   PRO A 184     -19.662  70.634  -5.558  1.00  0.00           C
ATOM    428  O   PRO A 184     -19.342  70.289  -4.404  1.00  0.00           O
ATOM    429  CB  PRO A 184     -18.158  72.620  -6.225  1.00  0.00           C
ATOM    430  CG  PRO A 184     -17.999  74.034  -5.514  1.00  0.00           C
ATOM    431  CD  PRO A 184     -18.811  73.838  -4.189  1.00  0.00           C
ATOM    432  HA  PRO A 184     -20.290  72.349  -6.687  1.00  0.00           H
ATOM    433  HB1 PRO A 184     -18.078  72.828  -7.312  1.00  0.00           H
ATOM    434  HB2 PRO A 184     -17.326  71.929  -5.964  1.00  0.00           H
ATOM    435  HG1 PRO A 184     -16.928  74.289  -5.366  1.00  0.00           H
ATOM    436  HG2 PRO A 184     -18.433  74.869  -6.105  1.00  0.00           H
ATOM    437  HD1 PRO A 184     -18.226  73.354  -3.378  1.00  0.00           H
ATOM    438  HD2 PRO A 184     -19.174  74.824  -3.828  1.00  0.00           H
ATOM    439  N   CYS A 185     -19.955  69.736  -6.568  1.00  0.00           N
ATOM    440  CA  CYS A 185     -19.798  68.295  -6.531  1.00  0.00           C
ATOM    441  C   CYS A 185     -18.291  67.911  -6.623  1.00  0.00           C
ATOM    442  O   CYS A 185     -17.897  67.028  -5.889  1.00  0.00           O
ATOM    443  CB  CYS A 185     -20.627  67.421  -7.508  1.00  0.00           C
ATOM    444  SG  CYS A 185     -20.797  65.584  -7.158  1.00  0.00           S
ATOM    445  HN  CYS A 185     -20.100  70.141  -7.467  1.00  0.00           H
ATOM    446  HA  CYS A 185     -20.012  68.038  -5.504  1.00  0.00           H
ATOM    447  HB1 CYS A 185     -20.198  67.433  -8.533  1.00  0.00           H
ATOM    448  HB2 CYS A 185     -21.584  67.973  -7.616  1.00  0.00           H
ATOM    449  N   PRO A 186     -17.294  68.502  -7.423  1.00  0.00           N
ATOM    450  CA  PRO A 186     -15.906  68.545  -7.060  1.00  0.00           C
ATOM    451  C   PRO A 186     -15.527  68.901  -5.601  1.00  0.00           C
ATOM    452  O   PRO A 186     -15.694  70.059  -5.230  1.00  0.00           O
ATOM    453  CB  PRO A 186     -15.341  69.488  -8.154  1.00  0.00           C
ATOM    454  CG  PRO A 186     -16.435  69.900  -9.188  1.00  0.00           C
ATOM    455  CD  PRO A 186     -17.589  69.006  -8.836  1.00  0.00           C
ATOM    456  HA  PRO A 186     -15.445  67.606  -7.329  1.00  0.00           H
ATOM    457  HB1 PRO A 186     -14.533  68.939  -8.686  1.00  0.00           H
ATOM    458  HB2 PRO A 186     -14.830  70.369  -7.712  1.00  0.00           H
ATOM    459  HG1 PRO A 186     -16.581  70.999  -9.134  1.00  0.00           H
ATOM    460  HG2 PRO A 186     -16.138  69.602 -10.217  1.00  0.00           H
ATOM    461  HD1 PRO A 186     -18.518  69.615  -8.817  1.00  0.00           H
ATOM    462  HD2 PRO A 186     -17.762  68.126  -9.492  1.00  0.00           H
ATOM    463  N   ASN A 187     -14.800  68.014  -4.866  1.00  0.00           N
ATOM    464  CA  ASN A 187     -14.174  68.527  -3.630  1.00  0.00           C
ATOM    465  C   ASN A 187     -13.035  69.434  -3.789  1.00  0.00           C
ATOM    466  O   ASN A 187     -11.933  69.063  -4.190  1.00  0.00           O
ATOM    467  CB  ASN A 187     -13.689  67.396  -2.719  1.00  0.00           C
ATOM    468  CG  ASN A 187     -14.835  66.528  -2.245  1.00  0.00           C
ATOM    469  ND2 ASN A 187     -15.386  66.874  -1.025  1.00  0.00           N
ATOM    470  OD1 ASN A 187     -15.143  65.558  -2.901  1.00  0.00           O
ATOM    471  HN  ASN A 187     -14.735  67.049  -5.109  1.00  0.00           H
ATOM    472  HA  ASN A 187     -14.900  69.064  -3.038  1.00  0.00           H
ATOM    473  HB1 ASN A 187     -13.116  67.758  -1.838  1.00  0.00           H
ATOM    474  HB2 ASN A 187     -12.962  66.713  -3.209  1.00  0.00           H
ATOM    475 1HD2 ASN A 187     -15.215  67.752  -0.577  1.00  0.00           H
ATOM    476 2HD2 ASN A 187     -16.265  66.448  -0.809  1.00  0.00           H
ATOM    477  N   MET A 188     -13.239  70.720  -3.414  1.00  0.00           N
ATOM    478  CA  MET A 188     -12.203  71.688  -3.770  1.00  0.00           C
ATOM    479  C   MET A 188     -11.058  71.625  -2.731  1.00  0.00           C
ATOM    480  O   MET A 188     -10.009  72.162  -3.047  1.00  0.00           O
ATOM    481  CB  MET A 188     -12.809  73.080  -3.701  1.00  0.00           C
ATOM    482  CG  MET A 188     -13.801  73.279  -4.941  1.00  0.00           C
ATOM    483  SD  MET A 188     -12.961  73.546  -6.549  1.00  0.00           S
ATOM    484  CE  MET A 188     -14.517  73.659  -7.495  1.00  0.00           C
ATOM    485  HN  MET A 188     -14.015  71.145  -2.955  1.00  0.00           H
ATOM    486  HA  MET A 188     -11.762  71.473  -4.733  1.00  0.00           H
ATOM    487  HB1 MET A 188     -11.965  73.793  -3.816  1.00  0.00           H
ATOM    488  HB2 MET A 188     -13.253  73.189  -2.689  1.00  0.00           H
ATOM    489  HG1 MET A 188     -14.474  74.104  -4.625  1.00  0.00           H
ATOM    490  HG2 MET A 188     -14.500  72.420  -5.032  1.00  0.00           H
ATOM    491  HE1 MET A 188     -15.044  72.684  -7.554  1.00  0.00           H
ATOM    492  HE2 MET A 188     -14.226  73.919  -8.535  1.00  0.00           H
ATOM    493  HE3 MET A 188     -15.265  74.300  -6.981  1.00  0.00           H
ATOM    494  N   TYR A 189     -11.291  70.984  -1.552  1.00  0.00           N
ATOM    495  CA  TYR A 189     -10.324  71.048  -0.451  1.00  0.00           C
ATOM    496  C   TYR A 189      -9.591  69.742  -0.416  1.00  0.00           C
ATOM    497  O   TYR A 189      -8.782  69.679   0.467  1.00  0.00           O
ATOM    498  CB  TYR A 189     -11.083  71.179   0.927  1.00  0.00           C
ATOM    499  CG  TYR A 189     -11.573  72.614   1.049  1.00  0.00           C
ATOM    500  CD1 TYR A 189     -10.665  73.630   1.342  1.00  0.00           C
ATOM    501  CD2 TYR A 189     -12.962  72.955   0.751  1.00  0.00           C
ATOM    502  CE1 TYR A 189     -11.093  74.963   1.329  1.00  0.00           C
ATOM    503  CE2 TYR A 189     -13.294  74.321   0.683  1.00  0.00           C
ATOM    504  CZ  TYR A 189     -12.350  75.314   0.917  1.00  0.00           C
ATOM    505  OH  TYR A 189     -12.665  76.654   0.828  1.00  0.00           O
ATOM    506  HN  TYR A 189     -12.125  70.451  -1.434  1.00  0.00           H
ATOM    507  HA  TYR A 189      -9.670  71.901  -0.560  1.00  0.00           H
ATOM    508  HB1 TYR A 189     -10.317  71.012   1.714  1.00  0.00           H
ATOM    509  HB2 TYR A 189     -11.899  70.431   1.021  1.00  0.00           H
ATOM    510  HD1 TYR A 189      -9.629  73.459   1.596  1.00  0.00           H
ATOM    511  HD2 TYR A 189     -13.695  72.218   0.457  1.00  0.00           H
ATOM    512  HE1 TYR A 189     -10.426  75.749   1.651  1.00  0.00           H
ATOM    513  HE2 TYR A 189     -14.341  74.529   0.517  1.00  0.00           H
ATOM    514  HH  TYR A 189     -11.984  77.244   0.497  1.00  0.00           H
ATOM    515  N   PHE A 190      -9.824  68.702  -1.237  1.00  0.00           N
ATOM    516  CA  PHE A 190      -9.151  67.406  -1.236  1.00  0.00           C
ATOM    517  C   PHE A 190      -7.781  67.492  -2.114  1.00  0.00           C
ATOM    518  O   PHE A 190      -7.926  67.964  -3.258  1.00  0.00           O
ATOM    519  CB  PHE A 190     -10.230  66.415  -1.698  1.00  0.00           C
ATOM    520  CG  PHE A 190      -9.808  65.019  -1.727  1.00  0.00           C
ATOM    521  CD1 PHE A 190     -10.163  64.164  -0.697  1.00  0.00           C
ATOM    522  CD2 PHE A 190      -9.199  64.433  -2.806  1.00  0.00           C
ATOM    523  CE1 PHE A 190      -9.754  62.848  -0.623  1.00  0.00           C
ATOM    524  CE2 PHE A 190      -8.754  63.068  -2.833  1.00  0.00           C
ATOM    525  CZ  PHE A 190      -9.058  62.259  -1.727  1.00  0.00           C
ATOM    526  HN  PHE A 190     -10.521  68.829  -1.938  1.00  0.00           H
ATOM    527  HA  PHE A 190      -8.902  67.100  -0.231  1.00  0.00           H
ATOM    528  HB1 PHE A 190     -10.496  66.730  -2.730  1.00  0.00           H
ATOM    529  HB2 PHE A 190     -11.151  66.367  -1.078  1.00  0.00           H
ATOM    530  HD1 PHE A 190     -10.813  64.475   0.106  1.00  0.00           H
ATOM    531  HD2 PHE A 190      -9.115  64.990  -3.728  1.00  0.00           H
ATOM    532  HE1 PHE A 190     -10.099  62.225   0.187  1.00  0.00           H
ATOM    533  HE2 PHE A 190      -8.200  62.681  -3.675  1.00  0.00           H
ATOM    534  HZ  PHE A 190      -8.846  61.200  -1.762  1.00  0.00           H
ATOM    535  N   LYS A 191      -6.632  66.955  -1.635  1.00  0.00           N
ATOM    536  CA  LYS A 191      -5.368  67.183  -2.419  1.00  0.00           C
ATOM    537  C   LYS A 191      -5.305  66.550  -3.855  1.00  0.00           C
ATOM    538  O   LYS A 191      -5.722  65.507  -4.100  1.00  0.00           O
ATOM    539  CB  LYS A 191      -4.117  66.877  -1.510  1.00  0.00           C
ATOM    540  CG  LYS A 191      -3.767  67.985  -0.447  1.00  0.00           C
ATOM    541  CD  LYS A 191      -2.784  67.510   0.665  1.00  0.00           C
ATOM    542  CE  LYS A 191      -1.385  66.859   0.313  1.00  0.00           C
ATOM    543  NZ  LYS A 191      -1.354  65.630  -0.474  1.00  0.00           N
ATOM    544  HN  LYS A 191      -6.669  66.198  -0.987  1.00  0.00           H
ATOM    545  HA  LYS A 191      -5.354  68.255  -2.555  1.00  0.00           H
ATOM    546  HB1 LYS A 191      -3.200  66.793  -2.133  1.00  0.00           H
ATOM    547  HB2 LYS A 191      -4.341  65.896  -1.039  1.00  0.00           H
ATOM    548  HG1 LYS A 191      -4.731  68.307   0.002  1.00  0.00           H
ATOM    549  HG2 LYS A 191      -3.413  68.857  -1.038  1.00  0.00           H
ATOM    550  HD1 LYS A 191      -3.331  66.819   1.341  1.00  0.00           H
ATOM    551  HD2 LYS A 191      -2.624  68.396   1.316  1.00  0.00           H
ATOM    552  HE1 LYS A 191      -0.884  66.673   1.288  1.00  0.00           H
ATOM    553  HE2 LYS A 191      -0.809  67.598  -0.282  1.00  0.00           H
ATOM    554  HZ1 LYS A 191      -1.595  65.718  -1.483  1.00  0.00           H
ATOM    555  HZ2 LYS A 191      -2.016  64.918  -0.104  1.00  0.00           H
ATOM    556  HZ3 LYS A 191      -0.373  65.286  -0.428  1.00  0.00           H
ATOM    557  N   SER A 192      -4.778  67.449  -4.752  1.00  0.00           N
ATOM    558  CA  SER A 192      -4.677  67.300  -6.214  1.00  0.00           C
ATOM    559  C   SER A 192      -3.809  66.083  -6.645  1.00  0.00           C
ATOM    560  O   SER A 192      -4.216  65.235  -7.449  1.00  0.00           O
ATOM    561  CB  SER A 192      -4.096  68.626  -6.821  1.00  0.00           C
ATOM    562  OG  SER A 192      -4.038  68.595  -8.286  1.00  0.00           O
ATOM    563  HN  SER A 192      -4.379  68.288  -4.391  1.00  0.00           H
ATOM    564  HA  SER A 192      -5.680  67.267  -6.610  1.00  0.00           H
ATOM    565  HB1 SER A 192      -3.074  68.753  -6.404  1.00  0.00           H
ATOM    566  HB2 SER A 192      -4.795  69.439  -6.529  1.00  0.00           H
ATOM    567  HG1 SER A 192      -4.964  68.715  -8.508  1.00  0.00           H
ATOM    568  N   ASP A 193      -2.646  65.872  -6.034  1.00  0.00           N
ATOM    569  CA  ASP A 193      -1.885  64.623  -6.055  1.00  0.00           C
ATOM    570  C   ASP A 193      -2.604  63.418  -5.587  1.00  0.00           C
ATOM    571  O   ASP A 193      -2.498  62.351  -6.234  1.00  0.00           O
ATOM    572  CB  ASP A 193      -0.430  64.790  -5.324  1.00  0.00           C
ATOM    573  CG  ASP A 193      -0.502  65.171  -3.861  1.00  0.00           C
ATOM    574  OD1 ASP A 193      -1.607  65.475  -3.370  1.00  0.00           O
ATOM    575  OD2 ASP A 193       0.546  65.107  -3.159  1.00  0.00           O
ATOM    576  HN  ASP A 193      -2.210  66.531  -5.426  1.00  0.00           H
ATOM    577  HA  ASP A 193      -1.717  64.332  -7.082  1.00  0.00           H
ATOM    578  HB1 ASP A 193      -0.075  65.630  -5.957  1.00  0.00           H
ATOM    579  HB2 ASP A 193       0.302  63.974  -5.507  1.00  0.00           H
ATOM    580  N   GLU A 194      -3.346  63.517  -4.466  1.00  0.00           N
ATOM    581  CA  GLU A 194      -4.147  62.375  -3.891  1.00  0.00           C
ATOM    582  C   GLU A 194      -5.269  61.894  -4.810  1.00  0.00           C
ATOM    583  O   GLU A 194      -5.570  60.750  -5.029  1.00  0.00           O
ATOM    584  CB  GLU A 194      -4.703  62.744  -2.461  1.00  0.00           C
ATOM    585  CG  GLU A 194      -3.570  62.550  -1.455  1.00  0.00           C
ATOM    586  CD  GLU A 194      -3.953  62.944  -0.017  1.00  0.00           C
ATOM    587  OE1 GLU A 194      -3.322  63.876   0.498  1.00  0.00           O
ATOM    588  OE2 GLU A 194      -4.975  62.416   0.462  1.00  0.00           O
ATOM    589  HN  GLU A 194      -3.233  64.384  -3.988  1.00  0.00           H
ATOM    590  HA  GLU A 194      -3.455  61.557  -3.750  1.00  0.00           H
ATOM    591  HB1 GLU A 194      -5.570  62.104  -2.195  1.00  0.00           H
ATOM    592  HB2 GLU A 194      -5.142  63.759  -2.581  1.00  0.00           H
ATOM    593  HG1 GLU A 194      -2.651  63.118  -1.714  1.00  0.00           H
ATOM    594  HG2 GLU A 194      -3.205  61.501  -1.478  1.00  0.00           H
ATOM    595  N   LEU A 195      -5.976  62.867  -5.394  1.00  0.00           N
ATOM    596  CA  LEU A 195      -6.869  62.665  -6.487  1.00  0.00           C
ATOM    597  C   LEU A 195      -6.226  62.085  -7.694  1.00  0.00           C
ATOM    598  O   LEU A 195      -6.820  61.176  -8.296  1.00  0.00           O
ATOM    599  CB  LEU A 195      -7.667  64.006  -6.800  1.00  0.00           C
ATOM    600  CG  LEU A 195      -8.774  63.829  -7.859  1.00  0.00           C
ATOM    601  CD1 LEU A 195      -9.851  62.813  -7.471  1.00  0.00           C
ATOM    602  CD2 LEU A 195      -9.483  65.166  -8.201  1.00  0.00           C
ATOM    603  HN  LEU A 195      -5.784  63.788  -5.067  1.00  0.00           H
ATOM    604  HA  LEU A 195      -7.575  61.955  -6.083  1.00  0.00           H
ATOM    605  HB1 LEU A 195      -6.954  64.822  -7.048  1.00  0.00           H
ATOM    606  HB2 LEU A 195      -8.216  64.147  -5.845  1.00  0.00           H
ATOM    607  HG  LEU A 195      -8.294  63.410  -8.769  1.00  0.00           H
ATOM    608 1HD1 LEU A 195      -9.310  61.857  -7.310  1.00  0.00           H
ATOM    609 2HD1 LEU A 195     -10.686  62.787  -8.203  1.00  0.00           H
ATOM    610 3HD1 LEU A 195     -10.240  63.092  -6.468  1.00  0.00           H
ATOM    611 1HD2 LEU A 195      -8.719  65.920  -8.483  1.00  0.00           H
ATOM    612 2HD2 LEU A 195      -9.985  65.639  -7.330  1.00  0.00           H
ATOM    613 3HD2 LEU A 195     -10.247  65.034  -8.997  1.00  0.00           H
ATOM    614  N   GLU A 196      -5.007  62.512  -8.137  1.00  0.00           N
ATOM    615  CA  GLU A 196      -4.228  61.760  -9.068  1.00  0.00           C
ATOM    616  C   GLU A 196      -3.913  60.325  -8.734  1.00  0.00           C
ATOM    617  O   GLU A 196      -3.992  59.465  -9.614  1.00  0.00           O
ATOM    618  CB  GLU A 196      -2.945  62.440  -9.517  1.00  0.00           C
ATOM    619  CG  GLU A 196      -2.169  61.810 -10.611  1.00  0.00           C
ATOM    620  CD  GLU A 196      -1.620  62.822 -11.570  1.00  0.00           C
ATOM    621  OE1 GLU A 196      -0.358  62.834 -11.720  1.00  0.00           O
ATOM    622  OE2 GLU A 196      -2.328  63.580 -12.270  1.00  0.00           O
ATOM    623  HN  GLU A 196      -4.612  63.295  -7.664  1.00  0.00           H
ATOM    624  HA  GLU A 196      -4.847  61.639  -9.945  1.00  0.00           H
ATOM    625  HB1 GLU A 196      -2.300  62.584  -8.625  1.00  0.00           H
ATOM    626  HB2 GLU A 196      -3.291  63.474  -9.730  1.00  0.00           H
ATOM    627  HG1 GLU A 196      -2.725  61.101 -11.260  1.00  0.00           H
ATOM    628  HG2 GLU A 196      -1.311  61.225 -10.217  1.00  0.00           H
ATOM    629  N   PHE A 197      -3.580  60.050  -7.496  1.00  0.00           N
ATOM    630  CA  PHE A 197      -3.369  58.699  -6.989  1.00  0.00           C
ATOM    631  C   PHE A 197      -4.668  57.823  -7.011  1.00  0.00           C
ATOM    632  O   PHE A 197      -4.605  56.635  -7.391  1.00  0.00           O
ATOM    633  CB  PHE A 197      -2.809  58.892  -5.558  1.00  0.00           C
ATOM    634  CG  PHE A 197      -2.489  57.540  -5.041  1.00  0.00           C
ATOM    635  CD1 PHE A 197      -3.264  57.053  -3.993  1.00  0.00           C
ATOM    636  CD2 PHE A 197      -1.375  56.840  -5.577  1.00  0.00           C
ATOM    637  CE1 PHE A 197      -2.858  55.815  -3.466  1.00  0.00           C
ATOM    638  CE2 PHE A 197      -1.018  55.647  -4.986  1.00  0.00           C
ATOM    639  CZ  PHE A 197      -1.764  55.107  -3.943  1.00  0.00           C
ATOM    640  HN  PHE A 197      -3.335  60.801  -6.887  1.00  0.00           H
ATOM    641  HA  PHE A 197      -2.698  58.238  -7.698  1.00  0.00           H
ATOM    642  HB1 PHE A 197      -3.606  59.377  -4.954  1.00  0.00           H
ATOM    643  HB2 PHE A 197      -1.928  59.556  -5.431  1.00  0.00           H
ATOM    644  HD1 PHE A 197      -4.015  57.693  -3.555  1.00  0.00           H
ATOM    645  HD2 PHE A 197      -0.862  57.280  -6.419  1.00  0.00           H
ATOM    646  HE1 PHE A 197      -3.386  55.356  -2.644  1.00  0.00           H
ATOM    647  HE2 PHE A 197      -0.228  55.019  -5.368  1.00  0.00           H
ATOM    648  HZ  PHE A 197      -1.422  54.190  -3.484  1.00  0.00           H
ATOM    649  N   ALA A 198      -5.781  58.371  -6.592  1.00  0.00           N
ATOM    650  CA  ALA A 198      -7.169  57.814  -6.534  1.00  0.00           C
ATOM    651  C   ALA A 198      -7.830  57.456  -7.886  1.00  0.00           C
ATOM    652  O   ALA A 198      -8.417  56.408  -8.114  1.00  0.00           O
ATOM    653  CB  ALA A 198      -8.035  58.712  -5.663  1.00  0.00           C
ATOM    654  HN  ALA A 198      -5.739  59.282  -6.191  1.00  0.00           H
ATOM    655  HA  ALA A 198      -7.072  56.963  -5.877  1.00  0.00           H
ATOM    656  HB1 ALA A 198      -8.176  59.715  -6.120  1.00  0.00           H
ATOM    657  HB2 ALA A 198      -7.539  58.972  -4.703  1.00  0.00           H
ATOM    658  HB3 ALA A 198      -9.053  58.299  -5.507  1.00  0.00           H
ATOM    659  N   LYS A 199      -7.659  58.344  -8.865  1.00  0.00           N
ATOM    660  CA  LYS A 199      -8.002  58.052 -10.227  1.00  0.00           C
ATOM    661  C   LYS A 199      -7.118  56.923 -10.838  1.00  0.00           C
ATOM    662  O   LYS A 199      -7.547  56.025 -11.561  1.00  0.00           O
ATOM    663  CB  LYS A 199      -7.748  59.284 -11.090  1.00  0.00           C
ATOM    664  CG  LYS A 199      -8.750  60.470 -11.019  1.00  0.00           C
ATOM    665  CD  LYS A 199     -10.214  60.034 -10.940  1.00  0.00           C
ATOM    666  CE  LYS A 199     -11.256  61.146 -10.691  1.00  0.00           C
ATOM    667  NZ  LYS A 199     -11.257  62.074 -11.808  1.00  0.00           N
ATOM    668  HN  LYS A 199      -7.351  59.275  -8.682  1.00  0.00           H
ATOM    669  HA  LYS A 199      -8.976  57.606 -10.365  1.00  0.00           H
ATOM    670  HB1 LYS A 199      -7.717  58.936 -12.145  1.00  0.00           H
ATOM    671  HB2 LYS A 199      -6.730  59.702 -10.935  1.00  0.00           H
ATOM    672  HG1 LYS A 199      -8.600  61.223 -11.823  1.00  0.00           H
ATOM    673  HG2 LYS A 199      -8.540  61.014 -10.073  1.00  0.00           H
ATOM    674  HD1 LYS A 199     -10.289  59.346 -10.071  1.00  0.00           H
ATOM    675  HD2 LYS A 199     -10.336  59.324 -11.785  1.00  0.00           H
ATOM    676  HE1 LYS A 199     -10.974  61.696  -9.768  1.00  0.00           H
ATOM    677  HE2 LYS A 199     -12.286  60.753 -10.558  1.00  0.00           H
ATOM    678  HZ1 LYS A 199     -12.228  62.340 -12.068  1.00  0.00           H
ATOM    679  HZ2 LYS A 199     -10.912  61.687 -12.710  1.00  0.00           H
ATOM    680  HZ3 LYS A 199     -10.678  62.906 -11.575  1.00  0.00           H
ATOM    681  N   SER A 200      -5.823  56.892 -10.520  1.00  0.00           N
ATOM    682  CA  SER A 200      -4.847  55.854 -10.946  1.00  0.00           C
ATOM    683  C   SER A 200      -5.054  54.441 -10.305  1.00  0.00           C
ATOM    684  O   SER A 200      -5.099  53.417 -10.984  1.00  0.00           O
ATOM    685  CB  SER A 200      -3.434  56.308 -10.636  1.00  0.00           C
ATOM    686  OG  SER A 200      -3.026  57.561 -11.337  1.00  0.00           O
ATOM    687  HN  SER A 200      -5.496  57.721 -10.072  1.00  0.00           H
ATOM    688  HA  SER A 200      -4.945  55.660 -12.003  1.00  0.00           H
ATOM    689  HB1 SER A 200      -2.717  55.515 -10.934  1.00  0.00           H
ATOM    690  HB2 SER A 200      -3.210  56.419  -9.553  1.00  0.00           H
ATOM    691  HG1 SER A 200      -3.132  58.314 -10.750  1.00  0.00           H
ATOM    692  N   PHE A 201      -5.464  54.418  -8.972  1.00  0.00           N
ATOM    693  CA  PHE A 201      -5.885  53.204  -8.241  1.00  0.00           C
ATOM    694  C   PHE A 201      -7.095  52.610  -8.928  1.00  0.00           C
ATOM    695  O   PHE A 201      -7.130  51.421  -9.220  1.00  0.00           O
ATOM    696  CB  PHE A 201      -6.191  53.606  -6.724  1.00  0.00           C
ATOM    697  CG  PHE A 201      -6.648  52.457  -5.948  1.00  0.00           C
ATOM    698  CD1 PHE A 201      -8.031  52.009  -5.942  1.00  0.00           C
ATOM    699  CD2 PHE A 201      -5.720  51.697  -5.272  1.00  0.00           C
ATOM    700  CE1 PHE A 201      -8.351  50.762  -5.409  1.00  0.00           C
ATOM    701  CE2 PHE A 201      -6.038  50.420  -4.744  1.00  0.00           C
ATOM    702  CZ  PHE A 201      -7.402  50.028  -4.674  1.00  0.00           C
ATOM    703  HN  PHE A 201      -5.277  55.228  -8.422  1.00  0.00           H
ATOM    704  HA  PHE A 201      -5.137  52.425  -8.282  1.00  0.00           H
ATOM    705  HB1 PHE A 201      -6.935  54.430  -6.673  1.00  0.00           H
ATOM    706  HB2 PHE A 201      -5.238  54.046  -6.358  1.00  0.00           H
ATOM    707  HD1 PHE A 201      -8.697  52.628  -6.524  1.00  0.00           H
ATOM    708  HD2 PHE A 201      -4.683  51.994  -5.332  1.00  0.00           H
ATOM    709  HE1 PHE A 201      -9.373  50.436  -5.278  1.00  0.00           H
ATOM    710  HE2 PHE A 201      -5.273  49.863  -4.224  1.00  0.00           H
ATOM    711  HZ  PHE A 201      -7.723  49.170  -4.103  1.00  0.00           H
ATOM    712  N   ILE A 202      -8.135  53.418  -9.209  1.00  0.00           N
ATOM    713  CA  ILE A 202      -9.463  52.930  -9.656  1.00  0.00           C
ATOM    714  C   ILE A 202      -9.283  52.439 -11.058  1.00  0.00           C
ATOM    715  O   ILE A 202      -9.803  51.371 -11.325  1.00  0.00           O
ATOM    716  CB  ILE A 202     -10.518  54.032  -9.643  1.00  0.00           C
ATOM    717  CG1 ILE A 202     -10.963  54.117  -8.211  1.00  0.00           C
ATOM    718  CG2 ILE A 202     -11.615  53.967 -10.709  1.00  0.00           C
ATOM    719  CD  ILE A 202     -11.747  52.888  -7.690  1.00  0.00           C
ATOM    720  HN  ILE A 202      -8.062  54.402  -9.067  1.00  0.00           H
ATOM    721  HA  ILE A 202      -9.739  52.045  -9.103  1.00  0.00           H
ATOM    722  HB  ILE A 202      -9.947  54.978  -9.754  1.00  0.00           H
ATOM    723 1HG1 ILE A 202     -11.579  55.033  -8.081  1.00  0.00           H
ATOM    724 2HG1 ILE A 202     -10.165  54.294  -7.458  1.00  0.00           H
ATOM    725 1HG2 ILE A 202     -11.234  53.824 -11.744  1.00  0.00           H
ATOM    726 2HG2 ILE A 202     -12.179  54.920 -10.624  1.00  0.00           H
ATOM    727 3HG2 ILE A 202     -12.371  53.157 -10.622  1.00  0.00           H
ATOM    728  HD1 ILE A 202     -11.840  53.054  -6.595  1.00  0.00           H
ATOM    729  HD2 ILE A 202     -11.280  51.881  -7.764  1.00  0.00           H
ATOM    730  HD3 ILE A 202     -12.782  52.733  -8.061  1.00  0.00           H
ATOM    731  N   GLY A 203      -8.458  53.114 -11.896  1.00  0.00           N
ATOM    732  CA  GLY A 203      -7.887  52.532 -13.171  1.00  0.00           C
ATOM    733  C   GLY A 203      -7.187  51.171 -13.116  1.00  0.00           C
ATOM    734  O   GLY A 203      -7.515  50.266 -13.893  1.00  0.00           O
ATOM    735  HN  GLY A 203      -7.958  53.937 -11.636  1.00  0.00           H
ATOM    736  HA1 GLY A 203      -7.103  53.228 -13.430  1.00  0.00           H
ATOM    737  HA2 GLY A 203      -8.698  52.549 -13.885  1.00  0.00           H
ATOM    738  N   THR A 204      -6.275  51.001 -12.181  1.00  0.00           N
ATOM    739  CA  THR A 204      -5.631  49.781 -11.885  1.00  0.00           C
ATOM    740  C   THR A 204      -6.559  48.616 -11.514  1.00  0.00           C
ATOM    741  O   THR A 204      -6.638  47.564 -12.155  1.00  0.00           O
ATOM    742  CB  THR A 204      -4.606  49.848 -10.718  1.00  0.00           C
ATOM    743  CG2 THR A 204      -3.751  48.594 -10.545  1.00  0.00           C
ATOM    744  OG1 THR A 204      -3.743  50.935 -10.946  1.00  0.00           O
ATOM    745  HN  THR A 204      -6.110  51.827 -11.647  1.00  0.00           H
ATOM    746  HA  THR A 204      -4.993  49.484 -12.703  1.00  0.00           H
ATOM    747  HB  THR A 204      -5.121  50.028  -9.751  1.00  0.00           H
ATOM    748  HG1 THR A 204      -4.163  51.799 -10.975  1.00  0.00           H
ATOM    749 1HG2 THR A 204      -3.253  48.485 -11.533  1.00  0.00           H
ATOM    750 2HG2 THR A 204      -4.298  47.711 -10.151  1.00  0.00           H
ATOM    751 3HG2 THR A 204      -3.021  48.844  -9.746  1.00  0.00           H
ATOM    752  N   VAL A 205      -7.447  48.859 -10.520  1.00  0.00           N
ATOM    753  CA  VAL A 205      -8.259  47.838  -9.957  1.00  0.00           C
ATOM    754  C   VAL A 205      -9.392  47.486 -10.896  1.00  0.00           C
ATOM    755  O   VAL A 205      -9.873  46.336 -10.963  1.00  0.00           O
ATOM    756  CB  VAL A 205      -8.926  48.043  -8.595  1.00  0.00           C
ATOM    757  CG1 VAL A 205      -7.777  47.850  -7.541  1.00  0.00           C
ATOM    758  CG2 VAL A 205      -9.591  49.406  -8.507  1.00  0.00           C
ATOM    759  HN  VAL A 205      -7.514  49.756 -10.091  1.00  0.00           H
ATOM    760  HA  VAL A 205      -7.665  46.948  -9.818  1.00  0.00           H
ATOM    761  HB  VAL A 205      -9.674  47.286  -8.278  1.00  0.00           H
ATOM    762 1HG1 VAL A 205      -6.977  48.574  -7.807  1.00  0.00           H
ATOM    763 2HG1 VAL A 205      -7.332  46.836  -7.630  1.00  0.00           H
ATOM    764 3HG1 VAL A 205      -8.188  48.047  -6.528  1.00  0.00           H
ATOM    765 1HG2 VAL A 205     -10.216  49.702  -9.376  1.00  0.00           H
ATOM    766 2HG2 VAL A 205      -8.811  50.188  -8.385  1.00  0.00           H
ATOM    767 3HG2 VAL A 205     -10.317  49.369  -7.666  1.00  0.00           H
ATOM    768  N   SER A 206      -9.962  48.461 -11.672  1.00  0.00           N
ATOM    769  CA  SER A 206     -10.914  48.206 -12.774  1.00  0.00           C
ATOM    770  C   SER A 206     -10.262  47.372 -13.929  1.00  0.00           C
ATOM    771  O   SER A 206     -10.935  46.469 -14.518  1.00  0.00           O
ATOM    772  CB  SER A 206     -11.643  49.446 -13.386  1.00  0.00           C
ATOM    773  OG  SER A 206     -10.659  50.312 -13.948  1.00  0.00           O
ATOM    774  HN  SER A 206      -9.792  49.440 -11.592  1.00  0.00           H
ATOM    775  HA  SER A 206     -11.692  47.531 -12.449  1.00  0.00           H
ATOM    776  HB1 SER A 206     -12.258  49.916 -12.589  1.00  0.00           H
ATOM    777  HB2 SER A 206     -12.326  49.100 -14.191  1.00  0.00           H
ATOM    778  HG1 SER A 206     -10.201  50.656 -13.177  1.00  0.00           H
ATOM    779  N   ILE A 207      -9.007  47.643 -14.291  1.00  0.00           N
ATOM    780  CA  ILE A 207      -8.216  46.767 -15.141  1.00  0.00           C
ATOM    781  C   ILE A 207      -7.984  45.412 -14.568  1.00  0.00           C
ATOM    782  O   ILE A 207      -8.277  44.383 -15.124  1.00  0.00           O
ATOM    783  CB  ILE A 207      -6.978  47.446 -15.622  1.00  0.00           C
ATOM    784  CG1 ILE A 207      -7.408  48.623 -16.622  1.00  0.00           C
ATOM    785  CG2 ILE A 207      -5.962  46.417 -16.288  1.00  0.00           C
ATOM    786  CD  ILE A 207      -6.171  49.280 -17.261  1.00  0.00           C
ATOM    787  HN  ILE A 207      -8.558  48.518 -14.127  1.00  0.00           H
ATOM    788  HA  ILE A 207      -8.797  46.488 -16.008  1.00  0.00           H
ATOM    789  HB  ILE A 207      -6.452  47.966 -14.793  1.00  0.00           H
ATOM    790 1HG1 ILE A 207      -7.944  49.341 -15.965  1.00  0.00           H
ATOM    791 2HG1 ILE A 207      -8.076  48.050 -17.301  1.00  0.00           H
ATOM    792 1HG2 ILE A 207      -5.584  45.702 -15.526  1.00  0.00           H
ATOM    793 2HG2 ILE A 207      -5.031  46.966 -16.545  1.00  0.00           H
ATOM    794 3HG2 ILE A 207      -6.248  46.064 -17.302  1.00  0.00           H
ATOM    795  HD1 ILE A 207      -5.440  49.694 -16.534  1.00  0.00           H
ATOM    796  HD2 ILE A 207      -6.439  50.172 -17.866  1.00  0.00           H
ATOM    797  HD3 ILE A 207      -5.625  48.502 -17.837  1.00  0.00           H
ATOM    798  N   PHE A 208      -7.611  45.305 -13.273  1.00  0.00           N
ATOM    799  CA  PHE A 208      -7.354  44.049 -12.485  1.00  0.00           C
ATOM    800  C   PHE A 208      -8.613  43.083 -12.446  1.00  0.00           C
ATOM    801  O   PHE A 208      -8.494  41.923 -12.869  1.00  0.00           O
ATOM    802  CB  PHE A 208      -6.839  44.436 -11.071  1.00  0.00           C
ATOM    803  CG  PHE A 208      -6.817  43.291 -10.071  1.00  0.00           C
ATOM    804  CD1 PHE A 208      -6.472  42.020 -10.440  1.00  0.00           C
ATOM    805  CD2 PHE A 208      -6.996  43.554  -8.685  1.00  0.00           C
ATOM    806  CE1 PHE A 208      -6.249  40.987  -9.503  1.00  0.00           C
ATOM    807  CE2 PHE A 208      -6.825  42.487  -7.774  1.00  0.00           C
ATOM    808  CZ  PHE A 208      -6.459  41.184  -8.176  1.00  0.00           C
ATOM    809  HN  PHE A 208      -7.430  46.177 -12.824  1.00  0.00           H
ATOM    810  HA  PHE A 208      -6.547  43.563 -13.011  1.00  0.00           H
ATOM    811  HB1 PHE A 208      -7.588  45.141 -10.650  1.00  0.00           H
ATOM    812  HB2 PHE A 208      -5.874  44.987 -11.111  1.00  0.00           H
ATOM    813  HD1 PHE A 208      -6.371  41.767 -11.485  1.00  0.00           H
ATOM    814  HD2 PHE A 208      -7.358  44.555  -8.505  1.00  0.00           H
ATOM    815  HE1 PHE A 208      -5.821  40.086  -9.916  1.00  0.00           H
ATOM    816  HE2 PHE A 208      -6.972  42.732  -6.733  1.00  0.00           H
ATOM    817  HZ  PHE A 208      -6.297  40.465  -7.386  1.00  0.00           H
ATOM    818  N   CYS A 209      -9.800  43.542 -12.056  1.00  0.00           N
ATOM    819  CA  CYS A 209     -11.061  42.818 -12.108  1.00  0.00           C
ATOM    820  C   CYS A 209     -11.388  42.306 -13.474  1.00  0.00           C
ATOM    821  O   CYS A 209     -11.879  41.148 -13.634  1.00  0.00           O
ATOM    822  CB  CYS A 209     -12.230  43.742 -11.605  1.00  0.00           C
ATOM    823  SG  CYS A 209     -11.813  43.945  -9.781  1.00  0.00           S
ATOM    824  HN  CYS A 209      -9.802  44.458 -11.664  1.00  0.00           H
ATOM    825  HA  CYS A 209     -10.899  41.997 -11.425  1.00  0.00           H
ATOM    826  HB1 CYS A 209     -13.195  43.193 -11.633  1.00  0.00           H
ATOM    827  HB2 CYS A 209     -12.312  44.646 -12.246  1.00  0.00           H
ATOM    828  HG1 CYS A 209     -10.829  44.794 -10.039  1.00  0.00           H
ATOM    829  N   LEU A 210     -11.255  43.184 -14.445  1.00  0.00           N
ATOM    830  CA  LEU A 210     -11.583  42.799 -15.833  1.00  0.00           C
ATOM    831  C   LEU A 210     -10.655  41.683 -16.330  1.00  0.00           C
ATOM    832  O   LEU A 210     -11.181  40.720 -16.797  1.00  0.00           O
ATOM    833  CB  LEU A 210     -11.683  43.999 -16.773  1.00  0.00           C
ATOM    834  CG  LEU A 210     -12.182  43.619 -18.173  1.00  0.00           C
ATOM    835  CD1 LEU A 210     -13.497  42.958 -18.160  1.00  0.00           C
ATOM    836  CD2 LEU A 210     -12.218  44.858 -19.048  1.00  0.00           C
ATOM    837  HN  LEU A 210     -10.949  44.118 -14.280  1.00  0.00           H
ATOM    838  HA  LEU A 210     -12.568  42.357 -15.834  1.00  0.00           H
ATOM    839  HB1 LEU A 210     -10.709  44.534 -16.785  1.00  0.00           H
ATOM    840  HB2 LEU A 210     -12.367  44.672 -16.213  1.00  0.00           H
ATOM    841  HG  LEU A 210     -11.368  43.032 -18.649  1.00  0.00           H
ATOM    842 1HD1 LEU A 210     -14.007  42.924 -19.147  1.00  0.00           H
ATOM    843 2HD1 LEU A 210     -14.160  43.480 -17.436  1.00  0.00           H
ATOM    844 3HD1 LEU A 210     -13.270  41.919 -17.838  1.00  0.00           H
ATOM    845 1HD2 LEU A 210     -13.065  45.525 -18.781  1.00  0.00           H
ATOM    846 2HD2 LEU A 210     -12.331  44.593 -20.122  1.00  0.00           H
ATOM    847 3HD2 LEU A 210     -11.236  45.368 -18.951  1.00  0.00           H
ATOM    848  N   CYS A 211      -9.324  41.789 -16.197  1.00  0.00           N
ATOM    849  CA  CYS A 211      -8.306  40.813 -16.504  1.00  0.00           C
ATOM    850  C   CYS A 211      -8.378  39.487 -15.821  1.00  0.00           C
ATOM    851  O   CYS A 211      -8.240  38.456 -16.476  1.00  0.00           O
ATOM    852  CB  CYS A 211      -6.923  41.434 -16.764  1.00  0.00           C
ATOM    853  SG  CYS A 211      -7.104  42.680 -18.102  1.00  0.00           S
ATOM    854  HN  CYS A 211      -8.941  42.643 -15.850  1.00  0.00           H
ATOM    855  HA  CYS A 211      -8.582  40.329 -17.429  1.00  0.00           H
ATOM    856  HB1 CYS A 211      -6.167  40.700 -17.115  1.00  0.00           H
ATOM    857  HB2 CYS A 211      -6.621  41.875 -15.791  1.00  0.00           H
ATOM    858  HG1 CYS A 211      -7.914  43.522 -17.479  1.00  0.00           H
ATOM    859  N   ALA A 212      -8.536  39.522 -14.524  1.00  0.00           N
ATOM    860  CA  ALA A 212      -8.819  38.355 -13.629  1.00  0.00           C
ATOM    861  C   ALA A 212     -10.094  37.583 -14.064  1.00  0.00           C
ATOM    862  O   ALA A 212     -10.080  36.339 -14.215  1.00  0.00           O
ATOM    863  CB  ALA A 212      -9.036  38.847 -12.165  1.00  0.00           C
ATOM    864  HN  ALA A 212      -8.569  40.416 -14.084  1.00  0.00           H
ATOM    865  HA  ALA A 212      -7.979  37.676 -13.645  1.00  0.00           H
ATOM    866  HB1 ALA A 212      -8.988  38.018 -11.427  1.00  0.00           H
ATOM    867  HB2 ALA A 212      -9.990  39.400 -12.028  1.00  0.00           H
ATOM    868  HB3 ALA A 212      -8.214  39.544 -11.895  1.00  0.00           H
ATOM    869  N   THR A 213     -11.283  38.230 -14.360  1.00  0.00           N
ATOM    870  CA  THR A 213     -12.469  37.540 -14.965  1.00  0.00           C
ATOM    871  C   THR A 213     -12.334  36.959 -16.392  1.00  0.00           C
ATOM    872  O   THR A 213     -12.772  35.880 -16.756  1.00  0.00           O
ATOM    873  CB  THR A 213     -13.811  38.209 -14.941  1.00  0.00           C
ATOM    874  CG2 THR A 213     -14.349  38.283 -13.517  1.00  0.00           C
ATOM    875  OG1 THR A 213     -13.711  39.557 -15.461  1.00  0.00           O
ATOM    876  HN  THR A 213     -11.331  39.221 -14.263  1.00  0.00           H
ATOM    877  HA  THR A 213     -12.609  36.644 -14.377  1.00  0.00           H
ATOM    878  HB  THR A 213     -14.517  37.637 -15.581  1.00  0.00           H
ATOM    879  HG1 THR A 213     -12.985  39.937 -14.959  1.00  0.00           H
ATOM    880 1HG2 THR A 213     -13.690  38.776 -12.770  1.00  0.00           H
ATOM    881 2HG2 THR A 213     -14.549  37.249 -13.165  1.00  0.00           H
ATOM    882 3HG2 THR A 213     -15.370  38.720 -13.568  1.00  0.00           H
ATOM    883  N   LEU A 214     -11.641  37.764 -17.220  1.00  0.00           N
ATOM    884  CA  LEU A 214     -11.250  37.297 -18.587  1.00  0.00           C
ATOM    885  C   LEU A 214     -10.323  36.020 -18.711  1.00  0.00           C
ATOM    886  O   LEU A 214     -10.680  35.115 -19.407  1.00  0.00           O
ATOM    887  CB  LEU A 214     -10.607  38.397 -19.450  1.00  0.00           C
ATOM    888  CG  LEU A 214     -11.462  39.597 -19.846  1.00  0.00           C
ATOM    889  CD1 LEU A 214     -10.649  40.647 -20.715  1.00  0.00           C
ATOM    890  CD2 LEU A 214     -12.691  39.165 -20.679  1.00  0.00           C
ATOM    891  HN  LEU A 214     -11.444  38.670 -16.857  1.00  0.00           H
ATOM    892  HA  LEU A 214     -12.159  36.966 -19.067  1.00  0.00           H
ATOM    893  HB1 LEU A 214     -10.380  37.974 -20.451  1.00  0.00           H
ATOM    894  HB2 LEU A 214      -9.668  38.815 -19.029  1.00  0.00           H
ATOM    895  HG  LEU A 214     -11.918  40.125 -18.981  1.00  0.00           H
ATOM    896 1HD1 LEU A 214      -9.722  40.898 -20.156  1.00  0.00           H
ATOM    897 2HD1 LEU A 214     -11.116  41.642 -20.871  1.00  0.00           H
ATOM    898 3HD1 LEU A 214     -10.452  40.178 -21.703  1.00  0.00           H
ATOM    899 1HD2 LEU A 214     -13.417  38.621 -20.037  1.00  0.00           H
ATOM    900 2HD2 LEU A 214     -12.481  38.600 -21.612  1.00  0.00           H
ATOM    901 3HD2 LEU A 214     -13.213  40.045 -21.109  1.00  0.00           H
ATOM    902  N   PHE A 215      -9.246  35.971 -17.853  1.00  0.00           N
ATOM    903  CA  PHE A 215      -8.501  34.797 -17.449  1.00  0.00           C
ATOM    904  C   PHE A 215      -9.299  33.605 -16.937  1.00  0.00           C
ATOM    905  O   PHE A 215      -9.149  32.483 -17.509  1.00  0.00           O
ATOM    906  CB  PHE A 215      -7.418  35.268 -16.436  1.00  0.00           C
ATOM    907  CG  PHE A 215      -6.229  34.381 -16.114  1.00  0.00           C
ATOM    908  CD1 PHE A 215      -4.960  34.994 -16.135  1.00  0.00           C
ATOM    909  CD2 PHE A 215      -6.270  33.045 -15.705  1.00  0.00           C
ATOM    910  CE1 PHE A 215      -3.789  34.179 -16.155  1.00  0.00           C
ATOM    911  CE2 PHE A 215      -5.101  32.254 -15.470  1.00  0.00           C
ATOM    912  CZ  PHE A 215      -3.840  32.814 -15.754  1.00  0.00           C
ATOM    913  HN  PHE A 215      -8.905  36.819 -17.455  1.00  0.00           H
ATOM    914  HA  PHE A 215      -7.965  34.379 -18.287  1.00  0.00           H
ATOM    915  HB1 PHE A 215      -7.924  35.478 -15.470  1.00  0.00           H
ATOM    916  HB2 PHE A 215      -7.128  36.283 -16.781  1.00  0.00           H
ATOM    917  HD1 PHE A 215      -4.771  36.036 -16.344  1.00  0.00           H
ATOM    918  HD2 PHE A 215      -7.234  32.651 -15.419  1.00  0.00           H
ATOM    919  HE1 PHE A 215      -2.826  34.627 -16.348  1.00  0.00           H
ATOM    920  HE2 PHE A 215      -5.084  31.218 -15.168  1.00  0.00           H
ATOM    921  HZ  PHE A 215      -2.928  32.237 -15.775  1.00  0.00           H
ATOM    922  N   THR A 216     -10.135  33.795 -15.857  1.00  0.00           N
ATOM    923  CA  THR A 216     -10.935  32.722 -15.289  1.00  0.00           C
ATOM    924  C   THR A 216     -11.877  32.076 -16.356  1.00  0.00           C
ATOM    925  O   THR A 216     -11.999  30.847 -16.562  1.00  0.00           O
ATOM    926  CB  THR A 216     -11.706  33.010 -13.997  1.00  0.00           C
ATOM    927  CG2 THR A 216     -10.673  32.843 -12.849  1.00  0.00           C
ATOM    928  OG1 THR A 216     -12.387  34.222 -13.984  1.00  0.00           O
ATOM    929  HN  THR A 216     -10.211  34.686 -15.416  1.00  0.00           H
ATOM    930  HA  THR A 216     -10.222  31.955 -15.026  1.00  0.00           H
ATOM    931  HB  THR A 216     -12.493  32.237 -13.861  1.00  0.00           H
ATOM    932  HG1 THR A 216     -11.612  34.775 -13.858  1.00  0.00           H
ATOM    933 1HG2 THR A 216     -11.224  33.297 -11.997  1.00  0.00           H
ATOM    934 2HG2 THR A 216      -9.810  33.517 -13.035  1.00  0.00           H
ATOM    935 3HG2 THR A 216     -10.326  31.791 -12.760  1.00  0.00           H
ATOM    936  N   PHE A 217     -12.572  32.984 -17.100  1.00  0.00           N
ATOM    937  CA  PHE A 217     -13.576  32.688 -18.100  1.00  0.00           C
ATOM    938  C   PHE A 217     -12.981  31.966 -19.261  1.00  0.00           C
ATOM    939  O   PHE A 217     -13.520  30.924 -19.737  1.00  0.00           O
ATOM    940  CB  PHE A 217     -14.337  33.967 -18.487  1.00  0.00           C
ATOM    941  CG  PHE A 217     -15.177  33.901 -19.680  1.00  0.00           C
ATOM    942  CD1 PHE A 217     -16.484  33.476 -19.585  1.00  0.00           C
ATOM    943  CD2 PHE A 217     -14.620  34.256 -20.933  1.00  0.00           C
ATOM    944  CE1 PHE A 217     -17.288  33.418 -20.741  1.00  0.00           C
ATOM    945  CE2 PHE A 217     -15.479  34.286 -22.037  1.00  0.00           C
ATOM    946  CZ  PHE A 217     -16.824  33.927 -21.910  1.00  0.00           C
ATOM    947  HN  PHE A 217     -12.554  33.976 -17.004  1.00  0.00           H
ATOM    948  HA  PHE A 217     -14.283  31.989 -17.677  1.00  0.00           H
ATOM    949  HB1 PHE A 217     -13.596  34.773 -18.678  1.00  0.00           H
ATOM    950  HB2 PHE A 217     -15.003  34.229 -17.637  1.00  0.00           H
ATOM    951  HD1 PHE A 217     -16.832  33.175 -18.608  1.00  0.00           H
ATOM    952  HD2 PHE A 217     -13.562  34.369 -21.117  1.00  0.00           H
ATOM    953  HE1 PHE A 217     -18.326  33.125 -20.699  1.00  0.00           H
ATOM    954  HE2 PHE A 217     -15.161  34.565 -23.031  1.00  0.00           H
ATOM    955  HZ  PHE A 217     -17.426  33.806 -22.799  1.00  0.00           H
ATOM    956  N   LEU A 218     -11.847  32.405 -19.748  1.00  0.00           N
ATOM    957  CA  LEU A 218     -11.152  31.584 -20.815  1.00  0.00           C
ATOM    958  C   LEU A 218     -10.644  30.208 -20.366  1.00  0.00           C
ATOM    959  O   LEU A 218     -10.547  29.282 -21.182  1.00  0.00           O
ATOM    960  CB  LEU A 218      -9.859  32.293 -21.294  1.00  0.00           C
ATOM    961  CG  LEU A 218     -10.111  33.627 -22.098  1.00  0.00           C
ATOM    962  CD1 LEU A 218      -8.713  34.314 -22.271  1.00  0.00           C
ATOM    963  CD2 LEU A 218     -10.747  33.401 -23.472  1.00  0.00           C
ATOM    964  HN  LEU A 218     -11.337  33.174 -19.369  1.00  0.00           H
ATOM    965  HA  LEU A 218     -11.810  31.409 -21.654  1.00  0.00           H
ATOM    966  HB1 LEU A 218      -9.294  31.620 -21.974  1.00  0.00           H
ATOM    967  HB2 LEU A 218      -9.209  32.602 -20.448  1.00  0.00           H
ATOM    968  HG  LEU A 218     -10.820  34.268 -21.532  1.00  0.00           H
ATOM    969 1HD1 LEU A 218      -8.193  34.206 -21.296  1.00  0.00           H
ATOM    970 2HD1 LEU A 218      -8.804  35.402 -22.478  1.00  0.00           H
ATOM    971 3HD1 LEU A 218      -8.205  33.810 -23.120  1.00  0.00           H
ATOM    972 1HD2 LEU A 218     -10.044  32.921 -24.185  1.00  0.00           H
ATOM    973 2HD2 LEU A 218     -10.927  34.389 -23.948  1.00  0.00           H
ATOM    974 3HD2 LEU A 218     -11.702  32.855 -23.319  1.00  0.00           H
ATOM    975  N   THR A 219     -10.328  30.103 -19.053  1.00  0.00           N
ATOM    976  CA  THR A 219     -10.084  28.796 -18.416  1.00  0.00           C
ATOM    977  C   THR A 219     -11.315  27.888 -18.322  1.00  0.00           C
ATOM    978  O   THR A 219     -11.170  26.679 -18.569  1.00  0.00           O
ATOM    979  CB  THR A 219      -9.536  28.906 -16.976  1.00  0.00           C
ATOM    980  CG2 THR A 219      -9.126  27.597 -16.375  1.00  0.00           C
ATOM    981  OG1 THR A 219      -8.330  29.627 -16.908  1.00  0.00           O
ATOM    982  HN  THR A 219     -10.424  30.907 -18.472  1.00  0.00           H
ATOM    983  HA  THR A 219      -9.306  28.375 -19.034  1.00  0.00           H
ATOM    984  HB  THR A 219     -10.294  29.257 -16.244  1.00  0.00           H
ATOM    985  HG1 THR A 219      -8.551  30.426 -17.391  1.00  0.00           H
ATOM    986 1HG2 THR A 219      -8.380  27.768 -15.570  1.00  0.00           H
ATOM    987 2HG2 THR A 219      -8.604  27.030 -17.177  1.00  0.00           H
ATOM    988 3HG2 THR A 219      -9.998  27.056 -15.950  1.00  0.00           H
ATOM    989  N   PHE A 220     -12.582  28.327 -18.158  1.00  0.00           N
ATOM    990  CA  PHE A 220     -13.713  27.414 -17.940  1.00  0.00           C
ATOM    991  C   PHE A 220     -13.983  26.495 -19.187  1.00  0.00           C
ATOM    992  O   PHE A 220     -14.262  25.328 -19.054  1.00  0.00           O
ATOM    993  CB  PHE A 220     -15.026  28.243 -17.635  1.00  0.00           C
ATOM    994  CG  PHE A 220     -14.998  29.146 -16.417  1.00  0.00           C
ATOM    995  CD1 PHE A 220     -15.782  30.298 -16.324  1.00  0.00           C
ATOM    996  CD2 PHE A 220     -14.313  28.735 -15.269  1.00  0.00           C
ATOM    997  CE1 PHE A 220     -15.808  31.145 -15.195  1.00  0.00           C
ATOM    998  CE2 PHE A 220     -14.211  29.584 -14.140  1.00  0.00           C
ATOM    999  CZ  PHE A 220     -14.882  30.807 -14.123  1.00  0.00           C
ATOM   1000  HN  PHE A 220     -12.772  29.294 -18.011  1.00  0.00           H
ATOM   1001  HA  PHE A 220     -13.506  26.776 -17.094  1.00  0.00           H
ATOM   1002  HB1 PHE A 220     -15.957  27.638 -17.587  1.00  0.00           H
ATOM   1003  HB2 PHE A 220     -15.230  28.964 -18.454  1.00  0.00           H
ATOM   1004  HD1 PHE A 220     -16.453  30.594 -17.117  1.00  0.00           H
ATOM   1005  HD2 PHE A 220     -13.856  27.757 -15.237  1.00  0.00           H
ATOM   1006  HE1 PHE A 220     -16.332  32.086 -15.277  1.00  0.00           H
ATOM   1007  HE2 PHE A 220     -13.640  29.307 -13.266  1.00  0.00           H
ATOM   1008  HZ  PHE A 220     -14.715  31.484 -13.298  1.00  0.00           H
ATOM   1009  N   LEU A 221     -13.744  27.096 -20.387  1.00  0.00           N
ATOM   1010  CA  LEU A 221     -13.730  26.332 -21.641  1.00  0.00           C
ATOM   1011  C   LEU A 221     -12.853  25.022 -21.663  1.00  0.00           C
ATOM   1012  O   LEU A 221     -13.148  23.958 -22.280  1.00  0.00           O
ATOM   1013  CB  LEU A 221     -13.222  27.296 -22.820  1.00  0.00           C
ATOM   1014  CG  LEU A 221     -13.847  28.795 -22.750  1.00  0.00           C
ATOM   1015  CD1 LEU A 221     -13.375  29.622 -23.964  1.00  0.00           C
ATOM   1016  CD2 LEU A 221     -15.350  28.741 -22.672  1.00  0.00           C
ATOM   1017  HN  LEU A 221     -13.449  28.046 -20.449  1.00  0.00           H
ATOM   1018  HA  LEU A 221     -14.725  25.981 -21.874  1.00  0.00           H
ATOM   1019  HB1 LEU A 221     -13.342  26.767 -23.789  1.00  0.00           H
ATOM   1020  HB2 LEU A 221     -12.127  27.430 -22.691  1.00  0.00           H
ATOM   1021  HG  LEU A 221     -13.375  29.242 -21.851  1.00  0.00           H
ATOM   1022 1HD1 LEU A 221     -13.769  30.651 -23.822  1.00  0.00           H
ATOM   1023 2HD1 LEU A 221     -13.773  29.168 -24.897  1.00  0.00           H
ATOM   1024 3HD1 LEU A 221     -12.275  29.677 -23.821  1.00  0.00           H
ATOM   1025 1HD2 LEU A 221     -15.740  28.001 -21.941  1.00  0.00           H
ATOM   1026 2HD2 LEU A 221     -15.781  28.711 -23.694  1.00  0.00           H
ATOM   1027 3HD2 LEU A 221     -15.645  29.730 -22.261  1.00  0.00           H
ATOM   1028  N   ILE A 222     -11.645  25.039 -21.044  1.00  0.00           N
ATOM   1029  CA  ILE A 222     -10.555  24.093 -21.211  1.00  0.00           C
ATOM   1030  C   ILE A 222     -10.397  23.264 -19.943  1.00  0.00           C
ATOM   1031  O   ILE A 222      -9.554  22.375 -19.873  1.00  0.00           O
ATOM   1032  CB  ILE A 222      -9.239  24.848 -21.543  1.00  0.00           C
ATOM   1033  CG1 ILE A 222      -8.842  25.973 -20.489  1.00  0.00           C
ATOM   1034  CG2 ILE A 222      -9.375  25.356 -22.966  1.00  0.00           C
ATOM   1035  CD  ILE A 222      -7.409  26.412 -20.735  1.00  0.00           C
ATOM   1036  HN  ILE A 222     -11.398  25.773 -20.416  1.00  0.00           H
ATOM   1037  HA  ILE A 222     -10.680  23.375 -22.008  1.00  0.00           H
ATOM   1038  HB  ILE A 222      -8.463  24.059 -21.641  1.00  0.00           H
ATOM   1039 1HG1 ILE A 222      -8.868  25.702 -19.412  1.00  0.00           H
ATOM   1040 2HG1 ILE A 222      -9.433  26.905 -20.621  1.00  0.00           H
ATOM   1041 1HG2 ILE A 222      -9.654  24.599 -23.731  1.00  0.00           H
ATOM   1042 2HG2 ILE A 222      -8.495  25.877 -23.397  1.00  0.00           H
ATOM   1043 3HG2 ILE A 222     -10.079  26.214 -22.935  1.00  0.00           H
ATOM   1044  HD1 ILE A 222      -6.694  25.604 -20.474  1.00  0.00           H
ATOM   1045  HD2 ILE A 222      -7.230  27.399 -20.258  1.00  0.00           H
ATOM   1046  HD3 ILE A 222      -7.207  26.566 -21.817  1.00  0.00           H
ATOM   1047  N   ASP A 223     -11.294  23.442 -18.965  1.00  0.00           N
ATOM   1048  CA  ASP A 223     -11.384  22.745 -17.708  1.00  0.00           C
ATOM   1049  C   ASP A 223     -12.662  21.898 -17.654  1.00  0.00           C
ATOM   1050  O   ASP A 223     -13.046  21.395 -16.554  1.00  0.00           O
ATOM   1051  CB  ASP A 223     -11.260  23.818 -16.583  1.00  0.00           C
ATOM   1052  CG  ASP A 223     -10.901  23.191 -15.246  1.00  0.00           C
ATOM   1053  OD1 ASP A 223     -11.075  23.936 -14.253  1.00  0.00           O
ATOM   1054  OD2 ASP A 223     -10.304  22.075 -15.242  1.00  0.00           O
ATOM   1055  HN  ASP A 223     -11.926  24.212 -18.989  1.00  0.00           H
ATOM   1056  HA  ASP A 223     -10.620  21.983 -17.741  1.00  0.00           H
ATOM   1057  HB1 ASP A 223     -12.207  24.390 -16.484  1.00  0.00           H
ATOM   1058  HB2 ASP A 223     -10.453  24.492 -16.942  1.00  0.00           H
ATOM   1059  N   VAL A 224     -13.305  21.589 -18.807  1.00  0.00           N
ATOM   1060  CA  VAL A 224     -14.601  20.892 -18.811  1.00  0.00           C
ATOM   1061  C   VAL A 224     -14.558  19.465 -18.312  1.00  0.00           C
ATOM   1062  O   VAL A 224     -15.586  18.964 -17.846  1.00  0.00           O
ATOM   1063  CB  VAL A 224     -15.392  21.074 -20.114  1.00  0.00           C
ATOM   1064  CG1 VAL A 224     -15.606  22.510 -20.431  1.00  0.00           C
ATOM   1065  CG2 VAL A 224     -14.772  20.400 -21.358  1.00  0.00           C
ATOM   1066  HN  VAL A 224     -12.922  21.996 -19.632  1.00  0.00           H
ATOM   1067  HA  VAL A 224     -15.162  21.377 -18.027  1.00  0.00           H
ATOM   1068  HB  VAL A 224     -16.414  20.662 -19.970  1.00  0.00           H
ATOM   1069 1HG1 VAL A 224     -16.192  22.939 -19.590  1.00  0.00           H
ATOM   1070 2HG1 VAL A 224     -16.134  22.636 -21.400  1.00  0.00           H
ATOM   1071 3HG1 VAL A 224     -14.622  23.021 -20.500  1.00  0.00           H
ATOM   1072 1HG2 VAL A 224     -15.570  20.479 -22.129  1.00  0.00           H
ATOM   1073 2HG2 VAL A 224     -14.432  19.371 -21.119  1.00  0.00           H
ATOM   1074 3HG2 VAL A 224     -13.890  21.033 -21.592  1.00  0.00           H
ATOM   1075  N   ARG A 225     -13.458  18.702 -18.487  1.00  0.00           N
ATOM   1076  CA  ARG A 225     -13.335  17.278 -18.116  1.00  0.00           C
ATOM   1077  C   ARG A 225     -13.293  17.144 -16.590  1.00  0.00           C
ATOM   1078  O   ARG A 225     -13.645  16.087 -16.089  1.00  0.00           O
ATOM   1079  CB  ARG A 225     -12.209  16.554 -18.812  1.00  0.00           C
ATOM   1080  CG  ARG A 225     -12.265  16.651 -20.336  1.00  0.00           C
ATOM   1081  CD  ARG A 225     -13.313  15.691 -20.847  1.00  0.00           C
ATOM   1082  NE  ARG A 225     -13.118  15.775 -22.334  1.00  0.00           N
ATOM   1083  CZ  ARG A 225     -14.014  15.365 -23.264  1.00  0.00           C
ATOM   1084  NH1 ARG A 225     -15.157  14.898 -22.998  1.00  0.00           N
ATOM   1085  NH2 ARG A 225     -13.652  15.268 -24.538  1.00  0.00           N
ATOM   1086  HN  ARG A 225     -12.617  19.128 -18.810  1.00  0.00           H
ATOM   1087  HA  ARG A 225     -14.210  16.717 -18.406  1.00  0.00           H
ATOM   1088  HB1 ARG A 225     -12.272  15.455 -18.660  1.00  0.00           H
ATOM   1089  HB2 ARG A 225     -11.200  16.915 -18.522  1.00  0.00           H
ATOM   1090  HG1 ARG A 225     -11.290  16.363 -20.784  1.00  0.00           H
ATOM   1091  HG2 ARG A 225     -12.516  17.658 -20.733  1.00  0.00           H
ATOM   1092  HD1 ARG A 225     -14.344  16.029 -20.604  1.00  0.00           H
ATOM   1093  HD2 ARG A 225     -13.260  14.617 -20.566  1.00  0.00           H
ATOM   1094  HE  ARG A 225     -12.226  16.124 -22.619  1.00  0.00           H
ATOM   1095 1HH1 ARG A 225     -15.410  14.819 -22.033  1.00  0.00           H
ATOM   1096 2HH1 ARG A 225     -15.569  14.317 -23.700  1.00  0.00           H
ATOM   1097 1HH2 ARG A 225     -12.691  15.494 -24.696  1.00  0.00           H
ATOM   1098 2HH2 ARG A 225     -14.182  14.646 -25.115  1.00  0.00           H
ATOM   1099  N   ARG A 226     -12.681  18.097 -15.867  1.00  0.00           N
ATOM   1100  CA  ARG A 226     -12.484  17.908 -14.441  1.00  0.00           C
ATOM   1101  C   ARG A 226     -13.834  18.069 -13.676  1.00  0.00           C
ATOM   1102  O   ARG A 226     -14.551  19.060 -13.712  1.00  0.00           O
ATOM   1103  CB  ARG A 226     -11.540  18.924 -13.919  1.00  0.00           C
ATOM   1104  CG  ARG A 226     -11.465  19.203 -12.427  1.00  0.00           C
ATOM   1105  CD  ARG A 226     -10.294  19.979 -11.895  1.00  0.00           C
ATOM   1106  NE  ARG A 226     -10.616  21.415 -12.249  1.00  0.00           N
ATOM   1107  CZ  ARG A 226     -10.915  22.279 -11.269  1.00  0.00           C
ATOM   1108  NH1 ARG A 226     -10.760  22.066  -9.964  1.00  0.00           N
ATOM   1109  NH2 ARG A 226     -11.413  23.435 -11.589  1.00  0.00           N
ATOM   1110  HN  ARG A 226     -12.258  18.828 -16.398  1.00  0.00           H
ATOM   1111  HA  ARG A 226     -12.150  16.894 -14.275  1.00  0.00           H
ATOM   1112  HB1 ARG A 226     -11.693  19.854 -14.509  1.00  0.00           H
ATOM   1113  HB2 ARG A 226     -10.533  18.600 -14.257  1.00  0.00           H
ATOM   1114  HG1 ARG A 226     -11.370  18.289 -11.803  1.00  0.00           H
ATOM   1115  HG2 ARG A 226     -12.388  19.748 -12.136  1.00  0.00           H
ATOM   1116  HD1 ARG A 226      -9.308  19.755 -12.355  1.00  0.00           H
ATOM   1117  HD2 ARG A 226     -10.083  19.734 -10.832  1.00  0.00           H
ATOM   1118  HE  ARG A 226     -10.716  21.750 -13.185  1.00  0.00           H
ATOM   1119 1HH1 ARG A 226     -10.555  21.105  -9.778  1.00  0.00           H
ATOM   1120 2HH1 ARG A 226     -10.491  22.875  -9.444  1.00  0.00           H
ATOM   1121 1HH2 ARG A 226     -11.513  23.606 -12.569  1.00  0.00           H
ATOM   1122 2HH2 ARG A 226     -11.762  23.980 -10.827  1.00  0.00           H
ATOM   1123  N   PHE A 227     -14.241  17.029 -12.852  1.00  0.00           N
ATOM   1124  CA  PHE A 227     -15.287  17.120 -11.884  1.00  0.00           C
ATOM   1125  C   PHE A 227     -14.975  18.028 -10.732  1.00  0.00           C
ATOM   1126  O   PHE A 227     -13.826  18.193 -10.334  1.00  0.00           O
ATOM   1127  CB  PHE A 227     -15.651  15.733 -11.344  1.00  0.00           C
ATOM   1128  CG  PHE A 227     -15.951  14.764 -12.439  1.00  0.00           C
ATOM   1129  CD1 PHE A 227     -15.016  13.731 -12.574  1.00  0.00           C
ATOM   1130  CD2 PHE A 227     -17.233  14.685 -13.098  1.00  0.00           C
ATOM   1131  CE1 PHE A 227     -15.277  12.633 -13.492  1.00  0.00           C
ATOM   1132  CE2 PHE A 227     -17.511  13.550 -13.855  1.00  0.00           C
ATOM   1133  CZ  PHE A 227     -16.566  12.535 -14.093  1.00  0.00           C
ATOM   1134  HN  PHE A 227     -13.634  16.246 -12.744  1.00  0.00           H
ATOM   1135  HA  PHE A 227     -16.168  17.546 -12.342  1.00  0.00           H
ATOM   1136  HB1 PHE A 227     -16.533  15.633 -10.677  1.00  0.00           H
ATOM   1137  HB2 PHE A 227     -14.735  15.348 -10.847  1.00  0.00           H
ATOM   1138  HD1 PHE A 227     -14.086  13.732 -12.025  1.00  0.00           H
ATOM   1139  HD2 PHE A 227     -18.046  15.369 -12.905  1.00  0.00           H
ATOM   1140  HE1 PHE A 227     -14.534  11.854 -13.575  1.00  0.00           H
ATOM   1141  HE2 PHE A 227     -18.483  13.409 -14.302  1.00  0.00           H
ATOM   1142  HZ  PHE A 227     -16.847  11.775 -14.808  1.00  0.00           H
ATOM   1143  N   ARG A 228     -15.958  18.613 -10.031  1.00  0.00           N
ATOM   1144  CA  ARG A 228     -15.830  19.389  -8.786  1.00  0.00           C
ATOM   1145  C   ARG A 228     -17.135  19.189  -8.066  1.00  0.00           C
ATOM   1146  O   ARG A 228     -18.248  18.934  -8.584  1.00  0.00           O
ATOM   1147  CB  ARG A 228     -15.201  20.874  -8.852  1.00  0.00           C
ATOM   1148  CG  ARG A 228     -15.460  21.912  -9.901  1.00  0.00           C
ATOM   1149  CD  ARG A 228     -14.743  21.578 -11.229  1.00  0.00           C
ATOM   1150  NE  ARG A 228     -14.807  22.794 -12.063  1.00  0.00           N
ATOM   1151  CZ  ARG A 228     -14.636  22.786 -13.420  1.00  0.00           C
ATOM   1152  NH1 ARG A 228     -14.543  21.793 -14.271  1.00  0.00           N
ATOM   1153  NH2 ARG A 228     -14.646  24.006 -13.954  1.00  0.00           N
ATOM   1154  HN  ARG A 228     -16.896  18.579 -10.369  1.00  0.00           H
ATOM   1155  HA  ARG A 228     -15.148  18.874  -8.126  1.00  0.00           H
ATOM   1156  HB1 ARG A 228     -14.192  20.422  -8.965  1.00  0.00           H
ATOM   1157  HB2 ARG A 228     -15.283  21.198  -7.792  1.00  0.00           H
ATOM   1158  HG1 ARG A 228     -15.080  22.880  -9.509  1.00  0.00           H
ATOM   1159  HG2 ARG A 228     -16.538  21.950 -10.161  1.00  0.00           H
ATOM   1160  HD1 ARG A 228     -15.349  20.767 -11.687  1.00  0.00           H
ATOM   1161  HD2 ARG A 228     -13.702  21.277 -10.989  1.00  0.00           H
ATOM   1162  HE  ARG A 228     -14.791  23.702 -11.644  1.00  0.00           H
ATOM   1163 1HH1 ARG A 228     -14.433  20.829 -14.025  1.00  0.00           H
ATOM   1164 2HH1 ARG A 228     -14.337  22.057 -15.213  1.00  0.00           H
ATOM   1165 1HH2 ARG A 228     -14.666  24.877 -13.462  1.00  0.00           H
ATOM   1166 2HH2 ARG A 228     -14.664  24.025 -14.953  1.00  0.00           H
ATOM   1167  N   TYR A 229     -17.078  19.333  -6.720  1.00  0.00           N
ATOM   1168  CA  TYR A 229     -18.274  19.549  -5.930  1.00  0.00           C
ATOM   1169  C   TYR A 229     -18.846  20.899  -6.216  1.00  0.00           C
ATOM   1170  O   TYR A 229     -18.089  21.732  -6.731  1.00  0.00           O
ATOM   1171  CB  TYR A 229     -18.065  19.284  -4.418  1.00  0.00           C
ATOM   1172  CG  TYR A 229     -18.041  17.784  -4.089  1.00  0.00           C
ATOM   1173  CD1 TYR A 229     -18.413  17.410  -2.780  1.00  0.00           C
ATOM   1174  CD2 TYR A 229     -17.497  16.794  -4.928  1.00  0.00           C
ATOM   1175  CE1 TYR A 229     -18.375  16.076  -2.363  1.00  0.00           C
ATOM   1176  CE2 TYR A 229     -17.474  15.454  -4.514  1.00  0.00           C
ATOM   1177  CZ  TYR A 229     -17.881  15.070  -3.227  1.00  0.00           C
ATOM   1178  OH  TYR A 229     -18.017  13.713  -2.862  1.00  0.00           O
ATOM   1179  HN  TYR A 229     -16.206  19.505  -6.267  1.00  0.00           H
ATOM   1180  HA  TYR A 229     -19.078  18.893  -6.229  1.00  0.00           H
ATOM   1181  HB1 TYR A 229     -18.803  19.693  -3.695  1.00  0.00           H
ATOM   1182  HB2 TYR A 229     -17.064  19.680  -4.143  1.00  0.00           H
ATOM   1183  HD1 TYR A 229     -18.700  18.184  -2.082  1.00  0.00           H
ATOM   1184  HD2 TYR A 229     -17.102  16.951  -5.920  1.00  0.00           H
ATOM   1185  HE1 TYR A 229     -18.729  15.856  -1.366  1.00  0.00           H
ATOM   1186  HE2 TYR A 229     -16.955  14.739  -5.135  1.00  0.00           H
ATOM   1187  HH  TYR A 229     -18.431  13.810  -2.001  1.00  0.00           H
ATOM   1188  N   PRO A 230     -20.190  21.113  -6.113  1.00  0.00           N
ATOM   1189  CA  PRO A 230     -20.978  22.247  -6.685  1.00  0.00           C
ATOM   1190  C   PRO A 230     -20.405  23.634  -6.624  1.00  0.00           C
ATOM   1191  O   PRO A 230     -20.200  24.124  -5.513  1.00  0.00           O
ATOM   1192  CB  PRO A 230     -22.318  22.197  -5.996  1.00  0.00           C
ATOM   1193  CG  PRO A 230     -22.527  20.685  -5.944  1.00  0.00           C
ATOM   1194  CD  PRO A 230     -21.134  20.149  -5.580  1.00  0.00           C
ATOM   1195  HA  PRO A 230     -21.102  22.075  -7.743  1.00  0.00           H
ATOM   1196  HB1 PRO A 230     -23.104  22.742  -6.561  1.00  0.00           H
ATOM   1197  HB2 PRO A 230     -22.278  22.544  -4.941  1.00  0.00           H
ATOM   1198  HG1 PRO A 230     -23.271  20.402  -5.170  1.00  0.00           H
ATOM   1199  HG2 PRO A 230     -22.890  20.292  -6.918  1.00  0.00           H
ATOM   1200  HD1 PRO A 230     -20.922  20.045  -4.494  1.00  0.00           H
ATOM   1201  HD2 PRO A 230     -21.044  19.133  -6.018  1.00  0.00           H
ATOM   1202  N   GLU A 231     -20.152  24.119  -7.873  1.00  0.00           N
ATOM   1203  CA  GLU A 231     -19.488  25.349  -8.158  1.00  0.00           C
ATOM   1204  C   GLU A 231     -20.214  26.394  -9.005  1.00  0.00           C
ATOM   1205  O   GLU A 231     -19.780  27.562  -8.947  1.00  0.00           O
ATOM   1206  CB  GLU A 231     -18.045  24.921  -8.739  1.00  0.00           C
ATOM   1207  CG  GLU A 231     -17.107  26.081  -9.217  1.00  0.00           C
ATOM   1208  CD  GLU A 231     -15.727  25.532  -9.572  1.00  0.00           C
ATOM   1209  OE1 GLU A 231     -14.863  25.466  -8.698  1.00  0.00           O
ATOM   1210  OE2 GLU A 231     -15.520  25.320 -10.828  1.00  0.00           O
ATOM   1211  HN  GLU A 231     -20.358  23.516  -8.640  1.00  0.00           H
ATOM   1212  HA  GLU A 231     -19.468  25.850  -7.201  1.00  0.00           H
ATOM   1213  HB1 GLU A 231     -18.195  24.206  -9.575  1.00  0.00           H
ATOM   1214  HB2 GLU A 231     -17.476  24.318  -8.000  1.00  0.00           H
ATOM   1215  HG1 GLU A 231     -16.889  26.699  -8.320  1.00  0.00           H
ATOM   1216  HG2 GLU A 231     -17.584  26.633 -10.055  1.00  0.00           H
ATOM   1217  N   ARG A 232     -21.382  26.041  -9.588  1.00  0.00           N
ATOM   1218  CA  ARG A 232     -22.121  26.803 -10.544  1.00  0.00           C
ATOM   1219  C   ARG A 232     -22.656  28.180 -10.188  1.00  0.00           C
ATOM   1220  O   ARG A 232     -22.457  29.161 -10.919  1.00  0.00           O
ATOM   1221  CB  ARG A 232     -23.266  26.047 -11.300  1.00  0.00           C
ATOM   1222  CG  ARG A 232     -22.774  25.040 -12.364  1.00  0.00           C
ATOM   1223  CD  ARG A 232     -21.757  25.420 -13.391  1.00  0.00           C
ATOM   1224  NE  ARG A 232     -22.481  26.335 -14.290  1.00  0.00           N
ATOM   1225  CZ  ARG A 232     -22.203  26.571 -15.612  1.00  0.00           C
ATOM   1226  NH1 ARG A 232     -21.064  26.454 -16.190  1.00  0.00           N
ATOM   1227  NH2 ARG A 232     -23.173  27.026 -16.373  1.00  0.00           N
ATOM   1228  HN  ARG A 232     -21.689  25.092  -9.585  1.00  0.00           H
ATOM   1229  HA  ARG A 232     -21.396  27.055 -11.303  1.00  0.00           H
ATOM   1230  HB1 ARG A 232     -23.846  26.769 -11.913  1.00  0.00           H
ATOM   1231  HB2 ARG A 232     -23.992  25.724 -10.523  1.00  0.00           H
ATOM   1232  HG1 ARG A 232     -23.669  24.740 -12.949  1.00  0.00           H
ATOM   1233  HG2 ARG A 232     -22.453  24.100 -11.866  1.00  0.00           H
ATOM   1234  HD1 ARG A 232     -21.505  24.463 -13.895  1.00  0.00           H
ATOM   1235  HD2 ARG A 232     -20.889  25.887 -12.877  1.00  0.00           H
ATOM   1236  HE  ARG A 232     -23.420  26.504 -13.991  1.00  0.00           H
ATOM   1237 1HH1 ARG A 232     -20.285  26.044 -15.714  1.00  0.00           H
ATOM   1238 2HH1 ARG A 232     -21.133  26.371 -17.184  1.00  0.00           H
ATOM   1239 1HH2 ARG A 232     -23.035  26.915 -17.358  1.00  0.00           H
ATOM   1240 2HH2 ARG A 232     -24.065  26.751 -16.017  1.00  0.00           H
ATOM   1241  N   PRO A 233     -23.285  28.314  -8.987  1.00  0.00           N
ATOM   1242  CA  PRO A 233     -23.617  29.635  -8.377  1.00  0.00           C
ATOM   1243  C   PRO A 233     -22.486  30.707  -8.383  1.00  0.00           C
ATOM   1244  O   PRO A 233     -22.718  31.873  -8.565  1.00  0.00           O
ATOM   1245  CB  PRO A 233     -23.879  29.255  -6.913  1.00  0.00           C
ATOM   1246  CG  PRO A 233     -24.627  27.925  -7.059  1.00  0.00           C
ATOM   1247  CD  PRO A 233     -23.760  27.272  -8.120  1.00  0.00           C
ATOM   1248  HA  PRO A 233     -24.497  30.023  -8.868  1.00  0.00           H
ATOM   1249  HB1 PRO A 233     -24.569  29.988  -6.443  1.00  0.00           H
ATOM   1250  HB2 PRO A 233     -22.966  28.957  -6.355  1.00  0.00           H
ATOM   1251  HG1 PRO A 233     -24.658  27.295  -6.144  1.00  0.00           H
ATOM   1252  HG2 PRO A 233     -25.644  28.123  -7.462  1.00  0.00           H
ATOM   1253  HD1 PRO A 233     -22.918  26.799  -7.570  1.00  0.00           H
ATOM   1254  HD2 PRO A 233     -24.186  26.370  -8.609  1.00  0.00           H
ATOM   1255  N   ILE A 234     -21.256  30.294  -8.081  1.00  0.00           N
ATOM   1256  CA  ILE A 234     -20.099  31.216  -8.029  1.00  0.00           C
ATOM   1257  C   ILE A 234     -19.660  31.566  -9.459  1.00  0.00           C
ATOM   1258  O   ILE A 234     -19.291  32.692  -9.689  1.00  0.00           O
ATOM   1259  CB  ILE A 234     -18.972  30.605  -7.146  1.00  0.00           C
ATOM   1260  CG1 ILE A 234     -19.393  30.070  -5.732  1.00  0.00           C
ATOM   1261  CG2 ILE A 234     -17.936  31.729  -6.911  1.00  0.00           C
ATOM   1262  CD  ILE A 234     -20.296  31.025  -4.977  1.00  0.00           C
ATOM   1263  HN  ILE A 234     -20.910  29.360  -8.042  1.00  0.00           H
ATOM   1264  HA  ILE A 234     -20.541  32.091  -7.574  1.00  0.00           H
ATOM   1265  HB  ILE A 234     -18.497  29.753  -7.678  1.00  0.00           H
ATOM   1266 1HG1 ILE A 234     -18.514  29.714  -5.152  1.00  0.00           H
ATOM   1267 2HG1 ILE A 234     -19.959  29.126  -5.881  1.00  0.00           H
ATOM   1268 1HG2 ILE A 234     -17.251  31.877  -7.773  1.00  0.00           H
ATOM   1269 2HG2 ILE A 234     -17.298  31.685  -6.002  1.00  0.00           H
ATOM   1270 3HG2 ILE A 234     -18.565  32.631  -6.749  1.00  0.00           H
ATOM   1271  HD1 ILE A 234     -21.175  31.356  -5.569  1.00  0.00           H
ATOM   1272  HD2 ILE A 234     -19.726  31.949  -4.743  1.00  0.00           H
ATOM   1273  HD3 ILE A 234     -20.511  30.604  -3.971  1.00  0.00           H
ATOM   1274  N   ILE A 235     -19.772  30.646 -10.394  1.00  0.00           N
ATOM   1275  CA  ILE A 235     -19.469  30.909 -11.763  1.00  0.00           C
ATOM   1276  C   ILE A 235     -20.396  31.944 -12.399  1.00  0.00           C
ATOM   1277  O   ILE A 235     -19.906  32.867 -13.118  1.00  0.00           O
ATOM   1278  CB  ILE A 235     -19.638  29.569 -12.643  1.00  0.00           C
ATOM   1279  CG1 ILE A 235     -18.618  28.413 -12.235  1.00  0.00           C
ATOM   1280  CG2 ILE A 235     -19.675  29.763 -14.190  1.00  0.00           C
ATOM   1281  CD  ILE A 235     -17.236  28.678 -12.747  1.00  0.00           C
ATOM   1282  HN  ILE A 235     -20.104  29.732 -10.175  1.00  0.00           H
ATOM   1283  HA  ILE A 235     -18.486  31.334 -11.903  1.00  0.00           H
ATOM   1284  HB  ILE A 235     -20.628  29.141 -12.377  1.00  0.00           H
ATOM   1285 1HG1 ILE A 235     -18.930  27.446 -12.686  1.00  0.00           H
ATOM   1286 2HG1 ILE A 235     -18.637  28.303 -11.129  1.00  0.00           H
ATOM   1287 1HG2 ILE A 235     -19.531  28.805 -14.735  1.00  0.00           H
ATOM   1288 2HG2 ILE A 235     -18.909  30.525 -14.451  1.00  0.00           H
ATOM   1289 3HG2 ILE A 235     -20.635  30.196 -14.540  1.00  0.00           H
ATOM   1290  HD1 ILE A 235     -16.524  27.858 -12.509  1.00  0.00           H
ATOM   1291  HD2 ILE A 235     -16.796  29.527 -12.181  1.00  0.00           H
ATOM   1292  HD3 ILE A 235     -17.143  28.802 -13.846  1.00  0.00           H
ATOM   1293  N   TYR A 236     -21.798  31.862 -12.099  1.00  0.00           N
ATOM   1294  CA  TYR A 236     -22.718  32.897 -12.534  1.00  0.00           C
ATOM   1295  C   TYR A 236     -22.320  34.234 -12.054  1.00  0.00           C
ATOM   1296  O   TYR A 236     -22.392  35.196 -12.809  1.00  0.00           O
ATOM   1297  CB  TYR A 236     -24.169  32.682 -12.183  1.00  0.00           C
ATOM   1298  CG  TYR A 236     -24.660  31.293 -12.366  1.00  0.00           C
ATOM   1299  CD1 TYR A 236     -24.370  30.509 -13.466  1.00  0.00           C
ATOM   1300  CD2 TYR A 236     -25.573  30.739 -11.406  1.00  0.00           C
ATOM   1301  CE1 TYR A 236     -24.832  29.206 -13.568  1.00  0.00           C
ATOM   1302  CE2 TYR A 236     -26.053  29.409 -11.523  1.00  0.00           C
ATOM   1303  CZ  TYR A 236     -25.698  28.644 -12.607  1.00  0.00           C
ATOM   1304  OH  TYR A 236     -26.177  27.331 -12.684  1.00  0.00           O
ATOM   1305  HN  TYR A 236     -22.174  31.155 -11.504  1.00  0.00           H
ATOM   1306  HA  TYR A 236     -22.560  32.945 -13.601  1.00  0.00           H
ATOM   1307  HB1 TYR A 236     -24.805  33.422 -12.714  1.00  0.00           H
ATOM   1308  HB2 TYR A 236     -24.257  32.877 -11.093  1.00  0.00           H
ATOM   1309  HD1 TYR A 236     -23.739  30.865 -14.267  1.00  0.00           H
ATOM   1310  HD2 TYR A 236     -25.807  31.403 -10.586  1.00  0.00           H
ATOM   1311  HE1 TYR A 236     -24.566  28.704 -14.487  1.00  0.00           H
ATOM   1312  HE2 TYR A 236     -26.685  29.014 -10.741  1.00  0.00           H
ATOM   1313  HH  TYR A 236     -26.059  27.043 -13.593  1.00  0.00           H
ATOM   1314  N   TYR A 237     -21.921  34.373 -10.831  1.00  0.00           N
ATOM   1315  CA  TYR A 237     -21.422  35.453 -10.136  1.00  0.00           C
ATOM   1316  C   TYR A 237     -20.126  36.117 -10.746  1.00  0.00           C
ATOM   1317  O   TYR A 237     -20.063  37.288 -11.158  1.00  0.00           O
ATOM   1318  CB  TYR A 237     -21.440  35.114  -8.591  1.00  0.00           C
ATOM   1319  CG  TYR A 237     -20.784  36.078  -7.587  1.00  0.00           C
ATOM   1320  CD1 TYR A 237     -20.457  35.512  -6.356  1.00  0.00           C
ATOM   1321  CD2 TYR A 237     -20.616  37.413  -7.840  1.00  0.00           C
ATOM   1322  CE1 TYR A 237     -19.919  36.377  -5.338  1.00  0.00           C
ATOM   1323  CE2 TYR A 237     -20.166  38.252  -6.851  1.00  0.00           C
ATOM   1324  CZ  TYR A 237     -19.740  37.740  -5.617  1.00  0.00           C
ATOM   1325  OH  TYR A 237     -19.311  38.508  -4.532  1.00  0.00           O
ATOM   1326  HN  TYR A 237     -21.895  33.552 -10.266  1.00  0.00           H
ATOM   1327  HA  TYR A 237     -22.075  36.297 -10.305  1.00  0.00           H
ATOM   1328  HB1 TYR A 237     -20.959  34.113  -8.561  1.00  0.00           H
ATOM   1329  HB2 TYR A 237     -22.520  35.004  -8.354  1.00  0.00           H
ATOM   1330  HD1 TYR A 237     -20.608  34.445  -6.285  1.00  0.00           H
ATOM   1331  HD2 TYR A 237     -20.715  37.920  -8.789  1.00  0.00           H
ATOM   1332  HE1 TYR A 237     -19.642  35.979  -4.373  1.00  0.00           H
ATOM   1333  HE2 TYR A 237     -20.102  39.291  -7.133  1.00  0.00           H
ATOM   1334  HH  TYR A 237     -19.185  39.414  -4.822  1.00  0.00           H
ATOM   1335  N   SER A 238     -19.186  35.225 -11.042  1.00  0.00           N
ATOM   1336  CA  SER A 238     -17.973  35.471 -11.821  1.00  0.00           C
ATOM   1337  C   SER A 238     -18.139  36.008 -13.225  1.00  0.00           C
ATOM   1338  O   SER A 238     -17.456  36.963 -13.583  1.00  0.00           O
ATOM   1339  CB  SER A 238     -16.966  34.242 -11.838  1.00  0.00           C
ATOM   1340  OG  SER A 238     -15.666  34.650 -12.293  1.00  0.00           O
ATOM   1341  HN  SER A 238     -19.172  34.265 -10.776  1.00  0.00           H
ATOM   1342  HA  SER A 238     -17.409  36.204 -11.264  1.00  0.00           H
ATOM   1343  HB1 SER A 238     -17.445  33.458 -12.462  1.00  0.00           H
ATOM   1344  HB2 SER A 238     -16.829  34.001 -10.762  1.00  0.00           H
ATOM   1345  HG1 SER A 238     -15.642  34.753 -13.247  1.00  0.00           H
ATOM   1346  N   VAL A 239     -18.954  35.376 -14.038  1.00  0.00           N
ATOM   1347  CA  VAL A 239     -19.237  35.738 -15.425  1.00  0.00           C
ATOM   1348  C   VAL A 239     -20.193  36.907 -15.547  1.00  0.00           C
ATOM   1349  O   VAL A 239     -20.097  37.730 -16.431  1.00  0.00           O
ATOM   1350  CB  VAL A 239     -19.814  34.499 -16.219  1.00  0.00           C
ATOM   1351  CG1 VAL A 239     -19.979  34.856 -17.668  1.00  0.00           C
ATOM   1352  CG2 VAL A 239     -18.877  33.276 -16.163  1.00  0.00           C
ATOM   1353  HN  VAL A 239     -19.456  34.722 -13.479  1.00  0.00           H
ATOM   1354  HA  VAL A 239     -18.310  36.142 -15.804  1.00  0.00           H
ATOM   1355  HB  VAL A 239     -20.723  34.098 -15.720  1.00  0.00           H
ATOM   1356 1HG1 VAL A 239     -20.359  33.987 -18.248  1.00  0.00           H
ATOM   1357 2HG1 VAL A 239     -19.040  35.204 -18.151  1.00  0.00           H
ATOM   1358 3HG1 VAL A 239     -20.682  35.693 -17.864  1.00  0.00           H
ATOM   1359 1HG2 VAL A 239     -18.472  33.004 -15.166  1.00  0.00           H
ATOM   1360 2HG2 VAL A 239     -17.942  33.669 -16.616  1.00  0.00           H
ATOM   1361 3HG2 VAL A 239     -19.323  32.396 -16.675  1.00  0.00           H
ATOM   1362  N   CYS A 240     -21.145  37.134 -14.545  1.00  0.00           N
ATOM   1363  CA  CYS A 240     -21.940  38.335 -14.449  1.00  0.00           C
ATOM   1364  C   CYS A 240     -21.070  39.534 -14.155  1.00  0.00           C
ATOM   1365  O   CYS A 240     -21.203  40.574 -14.799  1.00  0.00           O
ATOM   1366  CB  CYS A 240     -23.047  38.124 -13.386  1.00  0.00           C
ATOM   1367  SG  CYS A 240     -24.169  39.523 -13.150  1.00  0.00           S
ATOM   1368  HN  CYS A 240     -21.362  36.462 -13.839  1.00  0.00           H
ATOM   1369  HA  CYS A 240     -22.385  38.532 -15.412  1.00  0.00           H
ATOM   1370  HB1 CYS A 240     -22.562  37.749 -12.460  1.00  0.00           H
ATOM   1371  HB2 CYS A 240     -23.612  37.269 -13.815  1.00  0.00           H
ATOM   1372  HG1 CYS A 240     -24.902  39.232 -14.216  1.00  0.00           H
ATOM   1373  N   TYR A 241     -20.127  39.341 -13.185  1.00  0.00           N
ATOM   1374  CA  TYR A 241     -19.053  40.245 -12.798  1.00  0.00           C
ATOM   1375  C   TYR A 241     -18.159  40.713 -13.878  1.00  0.00           C
ATOM   1376  O   TYR A 241     -18.035  41.946 -13.999  1.00  0.00           O
ATOM   1377  CB  TYR A 241     -18.148  39.592 -11.680  1.00  0.00           C
ATOM   1378  CG  TYR A 241     -17.111  40.607 -11.107  1.00  0.00           C
ATOM   1379  CD1 TYR A 241     -17.493  41.921 -10.772  1.00  0.00           C
ATOM   1380  CD2 TYR A 241     -15.882  40.132 -10.723  1.00  0.00           C
ATOM   1381  CE1 TYR A 241     -16.556  42.752 -10.174  1.00  0.00           C
ATOM   1382  CE2 TYR A 241     -14.940  40.912 -10.029  1.00  0.00           C
ATOM   1383  CZ  TYR A 241     -15.308  42.263  -9.685  1.00  0.00           C
ATOM   1384  OH  TYR A 241     -14.615  42.962  -8.709  1.00  0.00           O
ATOM   1385  HN  TYR A 241     -19.992  38.526 -12.627  1.00  0.00           H
ATOM   1386  HA  TYR A 241     -19.495  41.177 -12.474  1.00  0.00           H
ATOM   1387  HB1 TYR A 241     -17.550  38.729 -12.043  1.00  0.00           H
ATOM   1388  HB2 TYR A 241     -18.816  39.249 -10.861  1.00  0.00           H
ATOM   1389  HD1 TYR A 241     -18.426  42.398 -11.031  1.00  0.00           H
ATOM   1390  HD2 TYR A 241     -15.785  39.082 -10.961  1.00  0.00           H
ATOM   1391  HE1 TYR A 241     -16.885  43.769 -10.029  1.00  0.00           H
ATOM   1392  HE2 TYR A 241     -14.029  40.453  -9.677  1.00  0.00           H
ATOM   1393  HH  TYR A 241     -13.688  42.735  -8.816  1.00  0.00           H
ATOM   1394  N   SER A 242     -17.700  39.886 -14.862  1.00  0.00           N
ATOM   1395  CA  SER A 242     -16.916  40.300 -16.045  1.00  0.00           C
ATOM   1396  C   SER A 242     -17.589  41.402 -16.806  1.00  0.00           C
ATOM   1397  O   SER A 242     -16.974  42.461 -17.019  1.00  0.00           O
ATOM   1398  CB  SER A 242     -16.791  39.117 -17.004  1.00  0.00           C
ATOM   1399  OG  SER A 242     -15.938  39.409 -18.115  1.00  0.00           O
ATOM   1400  HN  SER A 242     -17.991  38.933 -14.853  1.00  0.00           H
ATOM   1401  HA  SER A 242     -15.973  40.649 -15.652  1.00  0.00           H
ATOM   1402  HB1 SER A 242     -17.788  38.860 -17.423  1.00  0.00           H
ATOM   1403  HB2 SER A 242     -16.400  38.191 -16.534  1.00  0.00           H
ATOM   1404  HG1 SER A 242     -15.066  39.531 -17.732  1.00  0.00           H
ATOM   1405  N   ILE A 243     -18.942  41.237 -17.147  1.00  0.00           N
ATOM   1406  CA  ILE A 243     -19.786  42.202 -17.793  1.00  0.00           C
ATOM   1407  C   ILE A 243     -19.901  43.497 -16.998  1.00  0.00           C
ATOM   1408  O   ILE A 243     -19.756  44.592 -17.537  1.00  0.00           O
ATOM   1409  CB  ILE A 243     -21.181  41.628 -18.133  1.00  0.00           C
ATOM   1410  CG1 ILE A 243     -21.052  40.361 -18.994  1.00  0.00           C
ATOM   1411  CG2 ILE A 243     -21.983  42.713 -18.903  1.00  0.00           C
ATOM   1412  CD  ILE A 243     -22.437  39.759 -19.448  1.00  0.00           C
ATOM   1413  HN  ILE A 243     -19.499  40.467 -16.844  1.00  0.00           H
ATOM   1414  HA  ILE A 243     -19.376  42.455 -18.760  1.00  0.00           H
ATOM   1415  HB  ILE A 243     -21.795  41.449 -17.224  1.00  0.00           H
ATOM   1416 1HG1 ILE A 243     -20.389  39.558 -18.607  1.00  0.00           H
ATOM   1417 2HG1 ILE A 243     -20.442  40.689 -19.863  1.00  0.00           H
ATOM   1418 1HG2 ILE A 243     -22.219  42.499 -19.968  1.00  0.00           H
ATOM   1419 2HG2 ILE A 243     -21.632  43.725 -18.608  1.00  0.00           H
ATOM   1420 3HG2 ILE A 243     -23.022  42.699 -18.512  1.00  0.00           H
ATOM   1421  HD1 ILE A 243     -22.215  38.987 -20.215  1.00  0.00           H
ATOM   1422  HD2 ILE A 243     -23.001  40.579 -19.939  1.00  0.00           H
ATOM   1423  HD3 ILE A 243     -22.982  39.382 -18.556  1.00  0.00           H
ATOM   1424  N   VAL A 244     -20.139  43.378 -15.687  1.00  0.00           N
ATOM   1425  CA  VAL A 244     -20.227  44.565 -14.829  1.00  0.00           C
ATOM   1426  C   VAL A 244     -18.903  45.325 -14.647  1.00  0.00           C
ATOM   1427  O   VAL A 244     -18.814  46.496 -14.459  1.00  0.00           O
ATOM   1428  CB  VAL A 244     -20.756  44.154 -13.374  1.00  0.00           C
ATOM   1429  CG1 VAL A 244     -20.684  45.345 -12.388  1.00  0.00           C
ATOM   1430  CG2 VAL A 244     -22.210  43.628 -13.407  1.00  0.00           C
ATOM   1431  HN  VAL A 244     -20.300  42.499 -15.245  1.00  0.00           H
ATOM   1432  HA  VAL A 244     -20.860  45.295 -15.311  1.00  0.00           H
ATOM   1433  HB  VAL A 244     -20.092  43.380 -12.933  1.00  0.00           H
ATOM   1434 1HG1 VAL A 244     -21.054  46.269 -12.884  1.00  0.00           H
ATOM   1435 2HG1 VAL A 244     -19.596  45.415 -12.173  1.00  0.00           H
ATOM   1436 3HG1 VAL A 244     -21.280  45.163 -11.469  1.00  0.00           H
ATOM   1437 1HG2 VAL A 244     -22.466  42.877 -14.186  1.00  0.00           H
ATOM   1438 2HG2 VAL A 244     -22.808  44.503 -13.740  1.00  0.00           H
ATOM   1439 3HG2 VAL A 244     -22.625  43.376 -12.409  1.00  0.00           H
ATOM   1440  N   SER A 245     -17.740  44.583 -14.647  1.00  0.00           N
ATOM   1441  CA  SER A 245     -16.368  45.094 -14.529  1.00  0.00           C
ATOM   1442  C   SER A 245     -15.999  45.873 -15.741  1.00  0.00           C
ATOM   1443  O   SER A 245     -15.396  46.912 -15.635  1.00  0.00           O
ATOM   1444  CB  SER A 245     -15.315  44.000 -14.485  1.00  0.00           C
ATOM   1445  OG  SER A 245     -15.528  43.134 -13.373  1.00  0.00           O
ATOM   1446  HN  SER A 245     -17.875  43.614 -14.841  1.00  0.00           H
ATOM   1447  HA  SER A 245     -16.217  45.716 -13.659  1.00  0.00           H
ATOM   1448  HB1 SER A 245     -14.303  44.441 -14.366  1.00  0.00           H
ATOM   1449  HB2 SER A 245     -15.263  43.402 -15.420  1.00  0.00           H
ATOM   1450  HG1 SER A 245     -16.372  42.713 -13.550  1.00  0.00           H
ATOM   1451  N   LEU A 246     -16.378  45.404 -16.952  1.00  0.00           N
ATOM   1452  CA  LEU A 246     -16.083  46.243 -18.099  1.00  0.00           C
ATOM   1453  C   LEU A 246     -16.952  47.497 -18.104  1.00  0.00           C
ATOM   1454  O   LEU A 246     -16.456  48.592 -18.344  1.00  0.00           O
ATOM   1455  CB  LEU A 246     -16.288  45.422 -19.406  1.00  0.00           C
ATOM   1456  CG  LEU A 246     -16.170  46.237 -20.765  1.00  0.00           C
ATOM   1457  CD1 LEU A 246     -14.761  46.799 -21.041  1.00  0.00           C
ATOM   1458  CD2 LEU A 246     -16.542  45.372 -22.024  1.00  0.00           C
ATOM   1459  HN  LEU A 246     -16.895  44.552 -16.991  1.00  0.00           H
ATOM   1460  HA  LEU A 246     -15.079  46.640 -18.072  1.00  0.00           H
ATOM   1461  HB1 LEU A 246     -17.262  44.888 -19.395  1.00  0.00           H
ATOM   1462  HB2 LEU A 246     -15.550  44.592 -19.404  1.00  0.00           H
ATOM   1463  HG  LEU A 246     -16.939  47.039 -20.771  1.00  0.00           H
ATOM   1464 1HD1 LEU A 246     -14.712  47.430 -21.955  1.00  0.00           H
ATOM   1465 2HD1 LEU A 246     -14.034  45.989 -21.266  1.00  0.00           H
ATOM   1466 3HD1 LEU A 246     -14.398  47.422 -20.195  1.00  0.00           H
ATOM   1467 1HD2 LEU A 246     -15.770  44.587 -22.180  1.00  0.00           H
ATOM   1468 2HD2 LEU A 246     -16.588  45.912 -22.994  1.00  0.00           H
ATOM   1469 3HD2 LEU A 246     -17.499  44.850 -21.813  1.00  0.00           H
ATOM   1470  N   MET A 247     -18.272  47.411 -17.737  1.00  0.00           N
ATOM   1471  CA  MET A 247     -19.060  48.551 -17.459  1.00  0.00           C
ATOM   1472  C   MET A 247     -18.615  49.532 -16.384  1.00  0.00           C
ATOM   1473  O   MET A 247     -18.779  50.705 -16.506  1.00  0.00           O
ATOM   1474  CB  MET A 247     -20.594  48.199 -17.355  1.00  0.00           C
ATOM   1475  CG  MET A 247     -21.220  47.753 -18.711  1.00  0.00           C
ATOM   1476  SD  MET A 247     -21.160  48.938 -19.936  1.00  0.00           S
ATOM   1477  CE  MET A 247     -20.280  48.145 -21.368  1.00  0.00           C
ATOM   1478  HN  MET A 247     -18.545  46.522 -17.378  1.00  0.00           H
ATOM   1479  HA  MET A 247     -19.048  49.009 -18.436  1.00  0.00           H
ATOM   1480  HB1 MET A 247     -21.085  49.112 -16.954  1.00  0.00           H
ATOM   1481  HB2 MET A 247     -20.717  47.440 -16.554  1.00  0.00           H
ATOM   1482  HG1 MET A 247     -22.258  47.448 -18.463  1.00  0.00           H
ATOM   1483  HG2 MET A 247     -20.630  46.858 -19.004  1.00  0.00           H
ATOM   1484  HE1 MET A 247     -19.256  47.884 -21.024  1.00  0.00           H
ATOM   1485  HE2 MET A 247     -20.105  48.859 -22.200  1.00  0.00           H
ATOM   1486  HE3 MET A 247     -20.718  47.197 -21.749  1.00  0.00           H
ATOM   1487  N   TYR A 248     -17.883  49.050 -15.354  1.00  0.00           N
ATOM   1488  CA  TYR A 248     -17.242  49.902 -14.358  1.00  0.00           C
ATOM   1489  C   TYR A 248     -16.060  50.552 -14.911  1.00  0.00           C
ATOM   1490  O   TYR A 248     -15.825  51.690 -14.647  1.00  0.00           O
ATOM   1491  CB  TYR A 248     -16.811  49.006 -13.098  1.00  0.00           C
ATOM   1492  CG  TYR A 248     -16.393  49.812 -11.873  1.00  0.00           C
ATOM   1493  CD1 TYR A 248     -15.018  49.912 -11.486  1.00  0.00           C
ATOM   1494  CD2 TYR A 248     -17.353  50.407 -11.069  1.00  0.00           C
ATOM   1495  CE1 TYR A 248     -14.635  50.616 -10.373  1.00  0.00           C
ATOM   1496  CE2 TYR A 248     -16.919  51.038  -9.936  1.00  0.00           C
ATOM   1497  CZ  TYR A 248     -15.583  51.179  -9.581  1.00  0.00           C
ATOM   1498  OH  TYR A 248     -15.215  51.918  -8.410  1.00  0.00           O
ATOM   1499  HN  TYR A 248     -17.935  48.056 -15.291  1.00  0.00           H
ATOM   1500  HA  TYR A 248     -17.880  50.707 -14.026  1.00  0.00           H
ATOM   1501  HB1 TYR A 248     -15.973  48.356 -13.430  1.00  0.00           H
ATOM   1502  HB2 TYR A 248     -17.711  48.403 -12.851  1.00  0.00           H
ATOM   1503  HD1 TYR A 248     -14.284  49.416 -12.104  1.00  0.00           H
ATOM   1504  HD2 TYR A 248     -18.405  50.246 -11.258  1.00  0.00           H
ATOM   1505  HE1 TYR A 248     -13.582  50.677 -10.144  1.00  0.00           H
ATOM   1506  HE2 TYR A 248     -17.696  51.541  -9.379  1.00  0.00           H
ATOM   1507  HH  TYR A 248     -15.940  52.524  -8.242  1.00  0.00           H
ATOM   1508  N   PHE A 249     -15.317  49.889 -15.816  1.00  0.00           N
ATOM   1509  CA  PHE A 249     -14.226  50.424 -16.632  1.00  0.00           C
ATOM   1510  C   PHE A 249     -14.728  51.526 -17.657  1.00  0.00           C
ATOM   1511  O   PHE A 249     -14.264  52.691 -17.704  1.00  0.00           O
ATOM   1512  CB  PHE A 249     -13.246  49.338 -17.100  1.00  0.00           C
ATOM   1513  CG  PHE A 249     -12.240  49.946 -17.988  1.00  0.00           C
ATOM   1514  CD1 PHE A 249     -12.422  49.985 -19.341  1.00  0.00           C
ATOM   1515  CD2 PHE A 249     -10.972  50.291 -17.496  1.00  0.00           C
ATOM   1516  CE1 PHE A 249     -11.428  50.432 -20.190  1.00  0.00           C
ATOM   1517  CE2 PHE A 249      -9.905  50.787 -18.328  1.00  0.00           C
ATOM   1518  CZ  PHE A 249     -10.159  50.736 -19.710  1.00  0.00           C
ATOM   1519  HN  PHE A 249     -15.603  48.971 -16.079  1.00  0.00           H
ATOM   1520  HA  PHE A 249     -13.640  51.087 -16.014  1.00  0.00           H
ATOM   1521  HB1 PHE A 249     -13.804  48.682 -17.801  1.00  0.00           H
ATOM   1522  HB2 PHE A 249     -12.728  48.756 -16.308  1.00  0.00           H
ATOM   1523  HD1 PHE A 249     -13.341  49.777 -19.867  1.00  0.00           H
ATOM   1524  HD2 PHE A 249     -10.692  50.142 -16.464  1.00  0.00           H
ATOM   1525  HE1 PHE A 249     -11.579  50.475 -21.258  1.00  0.00           H
ATOM   1526  HE2 PHE A 249      -9.016  51.115 -17.808  1.00  0.00           H
ATOM   1527  HZ  PHE A 249      -9.365  50.932 -20.415  1.00  0.00           H
ATOM   1528  N   ILE A 250     -15.861  51.236 -18.351  1.00  0.00           N
ATOM   1529  CA  ILE A 250     -16.547  52.277 -19.138  1.00  0.00           C
ATOM   1530  C   ILE A 250     -16.926  53.511 -18.259  1.00  0.00           C
ATOM   1531  O   ILE A 250     -16.733  54.645 -18.669  1.00  0.00           O
ATOM   1532  CB  ILE A 250     -17.631  51.704 -19.976  1.00  0.00           C
ATOM   1533  CG1 ILE A 250     -17.103  50.811 -21.154  1.00  0.00           C
ATOM   1534  CG2 ILE A 250     -18.638  52.742 -20.378  1.00  0.00           C
ATOM   1535  CD  ILE A 250     -16.602  51.616 -22.330  1.00  0.00           C
ATOM   1536  HN  ILE A 250     -16.207  50.309 -18.233  1.00  0.00           H
ATOM   1537  HA  ILE A 250     -15.796  52.689 -19.795  1.00  0.00           H
ATOM   1538  HB  ILE A 250     -18.267  51.047 -19.346  1.00  0.00           H
ATOM   1539 1HG1 ILE A 250     -17.935  50.136 -21.445  1.00  0.00           H
ATOM   1540 2HG1 ILE A 250     -16.280  50.225 -20.693  1.00  0.00           H
ATOM   1541 1HG2 ILE A 250     -19.231  53.216 -19.568  1.00  0.00           H
ATOM   1542 2HG2 ILE A 250     -19.391  52.144 -20.933  1.00  0.00           H
ATOM   1543 3HG2 ILE A 250     -18.164  53.602 -20.897  1.00  0.00           H
ATOM   1544  HD1 ILE A 250     -15.640  52.078 -22.022  1.00  0.00           H
ATOM   1545  HD2 ILE A 250     -17.360  52.373 -22.627  1.00  0.00           H
ATOM   1546  HD3 ILE A 250     -16.389  50.964 -23.204  1.00  0.00           H
ATOM   1547  N   GLY A 251     -17.428  53.268 -17.029  1.00  0.00           N
ATOM   1548  CA  GLY A 251     -17.692  54.305 -16.062  1.00  0.00           C
ATOM   1549  C   GLY A 251     -16.529  55.191 -15.734  1.00  0.00           C
ATOM   1550  O   GLY A 251     -16.491  56.438 -15.866  1.00  0.00           O
ATOM   1551  HN  GLY A 251     -17.598  52.331 -16.737  1.00  0.00           H
ATOM   1552  HA1 GLY A 251     -17.976  53.817 -15.141  1.00  0.00           H
ATOM   1553  HA2 GLY A 251     -18.544  54.883 -16.386  1.00  0.00           H
ATOM   1554  N   PHE A 252     -15.430  54.473 -15.488  1.00  0.00           N
ATOM   1555  CA  PHE A 252     -14.127  55.087 -15.319  1.00  0.00           C
ATOM   1556  C   PHE A 252     -13.615  55.812 -16.530  1.00  0.00           C
ATOM   1557  O   PHE A 252     -13.220  56.899 -16.313  1.00  0.00           O
ATOM   1558  CB  PHE A 252     -13.107  54.063 -14.785  1.00  0.00           C
ATOM   1559  CG  PHE A 252     -11.687  54.486 -14.899  1.00  0.00           C
ATOM   1560  CD1 PHE A 252     -10.878  53.905 -15.903  1.00  0.00           C
ATOM   1561  CD2 PHE A 252     -11.149  55.441 -13.953  1.00  0.00           C
ATOM   1562  CE1 PHE A 252      -9.612  54.391 -16.090  1.00  0.00           C
ATOM   1563  CE2 PHE A 252      -9.865  55.942 -14.222  1.00  0.00           C
ATOM   1564  CZ  PHE A 252      -9.097  55.408 -15.192  1.00  0.00           C
ATOM   1565  HN  PHE A 252     -15.446  53.488 -15.335  1.00  0.00           H
ATOM   1566  HA  PHE A 252     -14.102  55.946 -14.667  1.00  0.00           H
ATOM   1567  HB1 PHE A 252     -13.210  53.118 -15.359  1.00  0.00           H
ATOM   1568  HB2 PHE A 252     -13.300  53.752 -13.736  1.00  0.00           H
ATOM   1569  HD1 PHE A 252     -11.313  53.143 -16.533  1.00  0.00           H
ATOM   1570  HD2 PHE A 252     -11.866  55.815 -13.236  1.00  0.00           H
ATOM   1571  HE1 PHE A 252      -9.022  53.909 -16.854  1.00  0.00           H
ATOM   1572  HE2 PHE A 252      -9.555  56.714 -13.533  1.00  0.00           H
ATOM   1573  HZ  PHE A 252      -8.167  55.923 -15.383  1.00  0.00           H
ATOM   1574  N   LEU A 253     -13.742  55.319 -17.792  1.00  0.00           N
ATOM   1575  CA  LEU A 253     -13.300  56.077 -18.891  1.00  0.00           C
ATOM   1576  C   LEU A 253     -14.103  57.346 -19.158  1.00  0.00           C
ATOM   1577  O   LEU A 253     -13.543  58.380 -19.439  1.00  0.00           O
ATOM   1578  CB  LEU A 253     -13.519  55.297 -20.288  1.00  0.00           C
ATOM   1579  CG  LEU A 253     -12.489  54.149 -20.542  1.00  0.00           C
ATOM   1580  CD1 LEU A 253     -12.781  53.416 -21.820  1.00  0.00           C
ATOM   1581  CD2 LEU A 253     -11.064  54.594 -20.524  1.00  0.00           C
ATOM   1582  HN  LEU A 253     -14.019  54.374 -17.948  1.00  0.00           H
ATOM   1583  HA  LEU A 253     -12.277  56.386 -18.731  1.00  0.00           H
ATOM   1584  HB1 LEU A 253     -13.404  56.023 -21.123  1.00  0.00           H
ATOM   1585  HB2 LEU A 253     -14.534  54.851 -20.350  1.00  0.00           H
ATOM   1586  HG  LEU A 253     -12.621  53.408 -19.724  1.00  0.00           H
ATOM   1587 1HD1 LEU A 253     -12.154  52.501 -21.894  1.00  0.00           H
ATOM   1588 2HD1 LEU A 253     -12.482  54.045 -22.686  1.00  0.00           H
ATOM   1589 3HD1 LEU A 253     -13.828  53.064 -21.926  1.00  0.00           H
ATOM   1590 1HD2 LEU A 253     -10.990  55.482 -21.187  1.00  0.00           H
ATOM   1591 2HD2 LEU A 253     -10.550  53.682 -20.899  1.00  0.00           H
ATOM   1592 3HD2 LEU A 253     -10.646  54.837 -19.525  1.00  0.00           H
ATOM   1593  N   LEU A 254     -15.430  57.335 -18.898  1.00  0.00           N
ATOM   1594  CA  LEU A 254     -16.276  58.504 -18.942  1.00  0.00           C
ATOM   1595  C   LEU A 254     -15.984  59.503 -17.875  1.00  0.00           C
ATOM   1596  O   LEU A 254     -16.291  60.669 -18.048  1.00  0.00           O
ATOM   1597  CB  LEU A 254     -17.726  58.120 -18.714  1.00  0.00           C
ATOM   1598  CG  LEU A 254     -18.407  57.239 -19.911  1.00  0.00           C
ATOM   1599  CD1 LEU A 254     -19.754  56.741 -19.332  1.00  0.00           C
ATOM   1600  CD2 LEU A 254     -18.585  58.000 -21.203  1.00  0.00           C
ATOM   1601  HN  LEU A 254     -15.946  56.518 -18.655  1.00  0.00           H
ATOM   1602  HA  LEU A 254     -16.138  58.934 -19.923  1.00  0.00           H
ATOM   1603  HB1 LEU A 254     -18.359  59.024 -18.584  1.00  0.00           H
ATOM   1604  HB2 LEU A 254     -17.748  57.476 -17.809  1.00  0.00           H
ATOM   1605  HG  LEU A 254     -17.796  56.326 -20.076  1.00  0.00           H
ATOM   1606 1HD1 LEU A 254     -20.443  57.614 -19.308  1.00  0.00           H
ATOM   1607 2HD1 LEU A 254     -20.092  55.889 -19.958  1.00  0.00           H
ATOM   1608 3HD1 LEU A 254     -19.617  56.412 -18.280  1.00  0.00           H
ATOM   1609 1HD2 LEU A 254     -19.230  58.880 -20.997  1.00  0.00           H
ATOM   1610 2HD2 LEU A 254     -18.951  57.312 -21.996  1.00  0.00           H
ATOM   1611 3HD2 LEU A 254     -17.602  58.353 -21.581  1.00  0.00           H
ATOM   1612  N   GLY A 255     -15.457  59.098 -16.644  1.00  0.00           N
ATOM   1613  CA  GLY A 255     -15.198  59.963 -15.480  1.00  0.00           C
ATOM   1614  C   GLY A 255     -16.240  60.779 -14.872  1.00  0.00           C
ATOM   1615  O   GLY A 255     -17.467  60.774 -15.148  1.00  0.00           O
ATOM   1616  HN  GLY A 255     -15.300  58.119 -16.528  1.00  0.00           H
ATOM   1617  HA1 GLY A 255     -14.496  60.644 -15.938  1.00  0.00           H
ATOM   1618  HA2 GLY A 255     -14.922  59.372 -14.620  1.00  0.00           H
ATOM   1619  N   ASP A 256     -15.865  61.456 -13.797  1.00  0.00           N
ATOM   1620  CA  ASP A 256     -16.719  62.373 -13.023  1.00  0.00           C
ATOM   1621  C   ASP A 256     -17.400  63.442 -13.900  1.00  0.00           C
ATOM   1622  O   ASP A 256     -18.274  64.085 -13.461  1.00  0.00           O
ATOM   1623  CB  ASP A 256     -15.964  62.897 -11.826  1.00  0.00           C
ATOM   1624  CG  ASP A 256     -14.615  63.578 -12.201  1.00  0.00           C
ATOM   1625  OD1 ASP A 256     -13.773  62.903 -12.843  1.00  0.00           O
ATOM   1626  OD2 ASP A 256     -14.399  64.720 -11.751  1.00  0.00           O
ATOM   1627  HN  ASP A 256     -14.955  61.352 -13.405  1.00  0.00           H
ATOM   1628  HA  ASP A 256     -17.522  61.789 -12.597  1.00  0.00           H
ATOM   1629  HB1 ASP A 256     -15.669  62.085 -11.128  1.00  0.00           H
ATOM   1630  HB2 ASP A 256     -16.468  63.683 -11.225  1.00  0.00           H
ATOM   1631  N   SER A 257     -16.989  63.661 -15.122  1.00  0.00           N
ATOM   1632  CA  SER A 257     -17.387  64.588 -16.147  1.00  0.00           C
ATOM   1633  C   SER A 257     -18.834  64.151 -16.468  1.00  0.00           C
ATOM   1634  O   SER A 257     -19.745  64.933 -16.168  1.00  0.00           O
ATOM   1635  CB  SER A 257     -16.539  64.574 -17.488  1.00  0.00           C
ATOM   1636  OG  SER A 257     -15.458  65.490 -17.421  1.00  0.00           O
ATOM   1637  HN  SER A 257     -16.079  63.304 -15.324  1.00  0.00           H
ATOM   1638  HA  SER A 257     -17.312  65.604 -15.791  1.00  0.00           H
ATOM   1639  HB1 SER A 257     -17.072  65.022 -18.355  1.00  0.00           H
ATOM   1640  HB2 SER A 257     -16.280  63.522 -17.732  1.00  0.00           H
ATOM   1641  HG1 SER A 257     -14.844  65.214 -16.736  1.00  0.00           H
ATOM   1642  N   THR A 258     -19.019  62.868 -16.928  1.00  0.00           N
ATOM   1643  CA  THR A 258     -20.328  62.228 -16.830  1.00  0.00           C
ATOM   1644  C   THR A 258     -21.057  62.023 -15.456  1.00  0.00           C
ATOM   1645  O   THR A 258     -22.243  62.289 -15.340  1.00  0.00           O
ATOM   1646  CB  THR A 258     -20.377  60.908 -17.595  1.00  0.00           C
ATOM   1647  CG2 THR A 258     -21.700  60.127 -17.526  1.00  0.00           C
ATOM   1648  OG1 THR A 258     -20.083  61.130 -18.957  1.00  0.00           O
ATOM   1649  HN  THR A 258     -18.339  62.154 -17.075  1.00  0.00           H
ATOM   1650  HA  THR A 258     -21.005  62.805 -17.442  1.00  0.00           H
ATOM   1651  HB  THR A 258     -19.607  60.260 -17.126  1.00  0.00           H
ATOM   1652  HG1 THR A 258     -20.855  61.531 -19.362  1.00  0.00           H
ATOM   1653 1HG2 THR A 258     -21.813  59.867 -16.452  1.00  0.00           H
ATOM   1654 2HG2 THR A 258     -21.691  59.202 -18.142  1.00  0.00           H
ATOM   1655 3HG2 THR A 258     -22.607  60.639 -17.911  1.00  0.00           H
ATOM   1656  N   ALA A 259     -20.311  61.441 -14.497  1.00  0.00           N
ATOM   1657  CA  ALA A 259     -20.802  61.016 -13.174  1.00  0.00           C
ATOM   1658  C   ALA A 259     -21.417  61.994 -12.215  1.00  0.00           C
ATOM   1659  O   ALA A 259     -22.434  61.709 -11.590  1.00  0.00           O
ATOM   1660  CB  ALA A 259     -19.738  60.253 -12.424  1.00  0.00           C
ATOM   1661  HN  ALA A 259     -19.385  61.183 -14.761  1.00  0.00           H
ATOM   1662  HA  ALA A 259     -21.537  60.273 -13.443  1.00  0.00           H
ATOM   1663  HB1 ALA A 259     -19.055  60.888 -11.819  1.00  0.00           H
ATOM   1664  HB2 ALA A 259     -19.226  59.592 -13.154  1.00  0.00           H
ATOM   1665  HB3 ALA A 259     -20.127  59.628 -11.591  1.00  0.00           H
ATOM   1666  N   CYS A 260     -20.811  63.245 -12.046  1.00  0.00           N
ATOM   1667  CA  CYS A 260     -21.484  64.182 -11.239  1.00  0.00           C
ATOM   1668  C   CYS A 260     -21.218  65.641 -11.661  1.00  0.00           C
ATOM   1669  O   CYS A 260     -21.901  66.600 -11.271  1.00  0.00           O
ATOM   1670  CB  CYS A 260     -20.866  64.026  -9.823  1.00  0.00           C
ATOM   1671  SG  CYS A 260     -21.941  64.843  -8.639  1.00  0.00           S
ATOM   1672  HN  CYS A 260     -19.943  63.587 -12.399  1.00  0.00           H
ATOM   1673  HA  CYS A 260     -22.548  64.004 -11.290  1.00  0.00           H
ATOM   1674  HB1 CYS A 260     -19.800  64.339  -9.847  1.00  0.00           H
ATOM   1675  HB2 CYS A 260     -20.793  62.954  -9.543  1.00  0.00           H
ATOM   1676  N   ASN A 261     -20.093  65.990 -12.408  1.00  0.00           N
ATOM   1677  CA  ASN A 261     -19.534  67.361 -12.635  1.00  0.00           C
ATOM   1678  C   ASN A 261     -20.484  68.332 -13.365  1.00  0.00           C
ATOM   1679  O   ASN A 261     -20.932  69.394 -12.915  1.00  0.00           O
ATOM   1680  CB  ASN A 261     -18.212  67.393 -13.518  1.00  0.00           C
ATOM   1681  CG  ASN A 261     -17.091  66.791 -12.635  1.00  0.00           C
ATOM   1682  ND2 ASN A 261     -16.021  66.387 -13.378  1.00  0.00           N
ATOM   1683  OD1 ASN A 261     -17.238  66.635 -11.397  1.00  0.00           O
ATOM   1684  HN  ASN A 261     -19.516  65.240 -12.721  1.00  0.00           H
ATOM   1685  HA  ASN A 261     -19.265  67.764 -11.669  1.00  0.00           H
ATOM   1686  HB1 ASN A 261     -17.888  68.447 -13.646  1.00  0.00           H
ATOM   1687  HB2 ASN A 261     -18.338  66.884 -14.497  1.00  0.00           H
ATOM   1688 1HD2 ASN A 261     -15.297  65.875 -12.916  1.00  0.00           H
ATOM   1689 2HD2 ASN A 261     -15.948  66.607 -14.351  1.00  0.00           H
ATOM   1690  N   LYS A 262     -20.933  67.851 -14.578  1.00  0.00           N
ATOM   1691  CA  LYS A 262     -21.757  68.685 -15.468  1.00  0.00           C
ATOM   1692  C   LYS A 262     -21.177  70.060 -15.913  1.00  0.00           C
ATOM   1693  O   LYS A 262     -19.967  70.276 -15.886  1.00  0.00           O
ATOM   1694  CB  LYS A 262     -23.300  68.731 -15.267  1.00  0.00           C
ATOM   1695  CG  LYS A 262     -23.745  69.083 -13.871  1.00  0.00           C
ATOM   1696  CD  LYS A 262     -25.290  68.994 -13.761  1.00  0.00           C
ATOM   1697  CE  LYS A 262     -25.738  69.225 -12.242  1.00  0.00           C
ATOM   1698  NZ  LYS A 262     -25.095  70.357 -11.577  1.00  0.00           N
ATOM   1699  HN  LYS A 262     -20.651  66.937 -14.858  1.00  0.00           H
ATOM   1700  HA  LYS A 262     -21.635  68.176 -16.414  1.00  0.00           H
ATOM   1701  HB1 LYS A 262     -23.643  67.681 -15.383  1.00  0.00           H
ATOM   1702  HB2 LYS A 262     -23.900  69.446 -15.869  1.00  0.00           H
ATOM   1703  HG1 LYS A 262     -23.325  70.103 -13.738  1.00  0.00           H
ATOM   1704  HG2 LYS A 262     -23.308  68.377 -13.134  1.00  0.00           H
ATOM   1705  HD1 LYS A 262     -25.606  67.962 -14.022  1.00  0.00           H
ATOM   1706  HD2 LYS A 262     -25.870  69.705 -14.387  1.00  0.00           H
ATOM   1707  HE1 LYS A 262     -25.535  68.289 -11.678  1.00  0.00           H
ATOM   1708  HE2 LYS A 262     -26.839  69.367 -12.202  1.00  0.00           H
ATOM   1709  HZ1 LYS A 262     -24.978  71.239 -12.119  1.00  0.00           H
ATOM   1710  HZ2 LYS A 262     -24.169  70.133 -11.164  1.00  0.00           H
ATOM   1711  HZ3 LYS A 262     -25.841  70.405 -10.854  1.00  0.00           H
ATOM   1712  N   ALA A 263     -21.999  71.092 -16.240  1.00  0.00           N
ATOM   1713  CA  ALA A 263     -21.449  72.384 -16.651  1.00  0.00           C
ATOM   1714  C   ALA A 263     -21.241  73.280 -15.360  1.00  0.00           C
ATOM   1715  O   ALA A 263     -20.219  73.877 -15.189  1.00  0.00           O
ATOM   1716  CB  ALA A 263     -22.428  73.012 -17.600  1.00  0.00           C
ATOM   1717  HN  ALA A 263     -22.984  71.173 -16.367  1.00  0.00           H
ATOM   1718  HA  ALA A 263     -20.500  72.282 -17.156  1.00  0.00           H
ATOM   1719  HB1 ALA A 263     -22.168  74.065 -17.839  1.00  0.00           H
ATOM   1720  HB2 ALA A 263     -23.432  72.957 -17.128  1.00  0.00           H
ATOM   1721  HB3 ALA A 263     -22.528  72.408 -18.528  1.00  0.00           H
ATOM   1722  N   ASP A 264     -22.230  73.270 -14.483  1.00  0.00           N
ATOM   1723  CA  ASP A 264     -22.332  74.251 -13.389  1.00  0.00           C
ATOM   1724  C   ASP A 264     -21.886  73.812 -12.037  1.00  0.00           C
ATOM   1725  O   ASP A 264     -21.991  74.558 -11.057  1.00  0.00           O
ATOM   1726  CB  ASP A 264     -23.734  74.906 -13.270  1.00  0.00           C
ATOM   1727  CG  ASP A 264     -24.875  74.009 -12.766  1.00  0.00           C
ATOM   1728  OD1 ASP A 264     -26.052  74.434 -12.633  1.00  0.00           O
ATOM   1729  OD2 ASP A 264     -24.640  72.778 -12.807  1.00  0.00           O
ATOM   1730  HN  ASP A 264     -22.929  72.563 -14.551  1.00  0.00           H
ATOM   1731  HA  ASP A 264     -21.668  75.043 -13.701  1.00  0.00           H
ATOM   1732  HB1 ASP A 264     -24.088  75.209 -14.278  1.00  0.00           H
ATOM   1733  HB2 ASP A 264     -23.665  75.842 -12.676  1.00  0.00           H
ATOM   1734  N   GLU A 265     -21.468  72.562 -11.928  1.00  0.00           N
ATOM   1735  CA  GLU A 265     -20.623  72.133 -10.831  1.00  0.00           C
ATOM   1736  C   GLU A 265     -21.248  71.874  -9.468  1.00  0.00           C
ATOM   1737  O   GLU A 265     -20.674  71.039  -8.785  1.00  0.00           O
ATOM   1738  CB  GLU A 265     -19.318  73.035 -10.678  1.00  0.00           C
ATOM   1739  CG  GLU A 265     -18.371  72.884 -11.857  1.00  0.00           C
ATOM   1740  CD  GLU A 265     -16.974  73.518 -11.592  1.00  0.00           C
ATOM   1741  OE1 GLU A 265     -16.993  74.607 -10.953  1.00  0.00           O
ATOM   1742  OE2 GLU A 265     -15.931  72.899 -11.903  1.00  0.00           O
ATOM   1743  HN  GLU A 265     -21.535  71.900 -12.670  1.00  0.00           H
ATOM   1744  HA  GLU A 265     -20.266  71.161 -11.139  1.00  0.00           H
ATOM   1745  HB1 GLU A 265     -18.897  72.805  -9.677  1.00  0.00           H
ATOM   1746  HB2 GLU A 265     -19.697  74.078 -10.630  1.00  0.00           H
ATOM   1747  HG1 GLU A 265     -18.592  73.277 -12.872  1.00  0.00           H
ATOM   1748  HG2 GLU A 265     -18.129  71.801 -11.913  1.00  0.00           H
ATOM   1749  N   LYS A 266     -22.429  72.446  -9.162  1.00  0.00           N
ATOM   1750  CA  LYS A 266     -23.118  72.309  -7.915  1.00  0.00           C
ATOM   1751  C   LYS A 266     -23.610  70.939  -7.565  1.00  0.00           C
ATOM   1752  O   LYS A 266     -23.942  70.219  -8.494  1.00  0.00           O
ATOM   1753  CB  LYS A 266     -24.205  73.429  -7.741  1.00  0.00           C
ATOM   1754  CG  LYS A 266     -25.379  73.200  -8.767  1.00  0.00           C
ATOM   1755  CD  LYS A 266     -26.209  74.482  -9.100  1.00  0.00           C
ATOM   1756  CE  LYS A 266     -27.641  74.195  -9.518  1.00  0.00           C
ATOM   1757  NZ  LYS A 266     -27.852  73.720 -10.859  1.00  0.00           N
ATOM   1758  HN  LYS A 266     -22.815  73.043  -9.861  1.00  0.00           H
ATOM   1759  HA  LYS A 266     -22.392  72.512  -7.142  1.00  0.00           H
ATOM   1760  HB1 LYS A 266     -23.757  74.410  -8.011  1.00  0.00           H
ATOM   1761  HB2 LYS A 266     -24.754  73.540  -6.781  1.00  0.00           H
ATOM   1762  HG1 LYS A 266     -26.036  72.368  -8.433  1.00  0.00           H
ATOM   1763  HG2 LYS A 266     -24.900  72.902  -9.724  1.00  0.00           H
ATOM   1764  HD1 LYS A 266     -25.797  75.110  -9.918  1.00  0.00           H
ATOM   1765  HD2 LYS A 266     -26.161  75.114  -8.187  1.00  0.00           H
ATOM   1766  HE1 LYS A 266     -28.212  75.139  -9.387  1.00  0.00           H
ATOM   1767  HE2 LYS A 266     -28.120  73.474  -8.821  1.00  0.00           H
ATOM   1768  HZ1 LYS A 266     -27.497  72.743 -10.812  1.00  0.00           H
ATOM   1769  HZ2 LYS A 266     -27.256  74.218 -11.550  1.00  0.00           H
ATOM   1770  HZ3 LYS A 266     -28.851  73.836 -11.126  1.00  0.00           H
ATOM   1771  N   LEU A 267     -23.804  70.569  -6.284  1.00  0.00           N
ATOM   1772  CA  LEU A 267     -24.121  69.232  -5.862  1.00  0.00           C
ATOM   1773  C   LEU A 267     -25.627  69.021  -5.908  1.00  0.00           C
ATOM   1774  O   LEU A 267     -26.365  69.592  -5.162  1.00  0.00           O
ATOM   1775  CB  LEU A 267     -23.544  68.819  -4.513  1.00  0.00           C
ATOM   1776  CG  LEU A 267     -23.520  67.305  -4.105  1.00  0.00           C
ATOM   1777  CD1 LEU A 267     -22.961  67.093  -2.699  1.00  0.00           C
ATOM   1778  CD2 LEU A 267     -24.711  66.378  -4.309  1.00  0.00           C
ATOM   1779  HN  LEU A 267     -23.538  71.191  -5.552  1.00  0.00           H
ATOM   1780  HA  LEU A 267     -23.734  68.524  -6.580  1.00  0.00           H
ATOM   1781  HB1 LEU A 267     -24.086  69.354  -3.704  1.00  0.00           H
ATOM   1782  HB2 LEU A 267     -22.567  69.346  -4.510  1.00  0.00           H
ATOM   1783  HG  LEU A 267     -22.805  66.898  -4.851  1.00  0.00           H
ATOM   1784 1HD1 LEU A 267     -23.666  67.477  -1.930  1.00  0.00           H
ATOM   1785 2HD1 LEU A 267     -22.101  67.796  -2.680  1.00  0.00           H
ATOM   1786 3HD1 LEU A 267     -22.715  66.027  -2.502  1.00  0.00           H
ATOM   1787 1HD2 LEU A 267     -24.605  65.413  -3.769  1.00  0.00           H
ATOM   1788 2HD2 LEU A 267     -24.899  66.181  -5.385  1.00  0.00           H
ATOM   1789 3HD2 LEU A 267     -25.555  66.943  -3.859  1.00  0.00           H
ATOM   1790  N   GLU A 268     -26.092  68.197  -6.860  1.00  0.00           N
ATOM   1791  CA  GLU A 268     -27.510  67.923  -7.092  1.00  0.00           C
ATOM   1792  C   GLU A 268     -27.681  66.399  -7.014  1.00  0.00           C
ATOM   1793  O   GLU A 268     -26.781  65.613  -7.328  1.00  0.00           O
ATOM   1794  CB  GLU A 268     -28.065  68.501  -8.380  1.00  0.00           C
ATOM   1795  CG  GLU A 268     -28.017  70.019  -8.450  1.00  0.00           C
ATOM   1796  CD  GLU A 268     -28.153  70.535  -9.845  1.00  0.00           C
ATOM   1797  OE1 GLU A 268     -27.230  71.204 -10.337  1.00  0.00           O
ATOM   1798  OE2 GLU A 268     -29.245  70.398 -10.397  1.00  0.00           O
ATOM   1799  HN  GLU A 268     -25.472  67.582  -7.339  1.00  0.00           H
ATOM   1800  HA  GLU A 268     -28.053  68.313  -6.243  1.00  0.00           H
ATOM   1801  HB1 GLU A 268     -29.140  68.232  -8.461  1.00  0.00           H
ATOM   1802  HB2 GLU A 268     -27.619  68.007  -9.271  1.00  0.00           H
ATOM   1803  HG1 GLU A 268     -27.009  70.397  -8.174  1.00  0.00           H
ATOM   1804  HG2 GLU A 268     -28.777  70.478  -7.783  1.00  0.00           H
ATOM   1805  N   LEU A 269     -28.884  66.034  -6.522  1.00  0.00           N
ATOM   1806  CA  LEU A 269     -29.193  64.729  -6.197  1.00  0.00           C
ATOM   1807  C   LEU A 269     -30.512  64.327  -6.870  1.00  0.00           C
ATOM   1808  O   LEU A 269     -31.392  65.141  -7.155  1.00  0.00           O
ATOM   1809  CB  LEU A 269     -29.290  64.390  -4.713  1.00  0.00           C
ATOM   1810  CG  LEU A 269     -27.935  64.453  -3.949  1.00  0.00           C
ATOM   1811  CD1 LEU A 269     -28.160  64.707  -2.453  1.00  0.00           C
ATOM   1812  CD2 LEU A 269     -27.142  63.127  -4.123  1.00  0.00           C
ATOM   1813  HN  LEU A 269     -29.606  66.671  -6.258  1.00  0.00           H
ATOM   1814  HA  LEU A 269     -28.446  64.088  -6.640  1.00  0.00           H
ATOM   1815  HB1 LEU A 269     -29.716  63.368  -4.630  1.00  0.00           H
ATOM   1816  HB2 LEU A 269     -30.020  65.078  -4.234  1.00  0.00           H
ATOM   1817  HG  LEU A 269     -27.313  65.216  -4.463  1.00  0.00           H
ATOM   1818 1HD1 LEU A 269     -28.746  63.819  -2.132  1.00  0.00           H
ATOM   1819 2HD1 LEU A 269     -28.720  65.654  -2.300  1.00  0.00           H
ATOM   1820 3HD1 LEU A 269     -27.252  64.578  -1.826  1.00  0.00           H
ATOM   1821 1HD2 LEU A 269     -27.609  62.260  -3.610  1.00  0.00           H
ATOM   1822 2HD2 LEU A 269     -26.139  63.269  -3.665  1.00  0.00           H
ATOM   1823 3HD2 LEU A 269     -27.043  62.900  -5.206  1.00  0.00           H
ATOM   1824  N   GLY A 270     -30.646  63.078  -7.275  1.00  0.00           N
ATOM   1825  CA  GLY A 270     -31.620  62.533  -8.210  1.00  0.00           C
ATOM   1826  C   GLY A 270     -33.079  62.697  -7.950  1.00  0.00           C
ATOM   1827  O   GLY A 270     -33.794  62.905  -8.955  1.00  0.00           O
ATOM   1828  HN  GLY A 270     -29.906  62.420  -7.157  1.00  0.00           H
ATOM   1829  HA1 GLY A 270     -31.438  61.471  -8.279  1.00  0.00           H
ATOM   1830  HA2 GLY A 270     -31.450  63.041  -9.149  1.00  0.00           H
ATOM   1831  N   ASP A 271     -33.581  62.719  -6.693  1.00  0.00           N
ATOM   1832  CA  ASP A 271     -35.024  62.840  -6.454  1.00  0.00           C
ATOM   1833  C   ASP A 271     -35.269  64.259  -5.872  1.00  0.00           C
ATOM   1834  O   ASP A 271     -36.424  64.690  -5.617  1.00  0.00           O
ATOM   1835  CB  ASP A 271     -35.500  61.802  -5.321  1.00  0.00           C
ATOM   1836  CG  ASP A 271     -35.084  61.848  -3.908  1.00  0.00           C
ATOM   1837  OD1 ASP A 271     -34.247  62.694  -3.606  1.00  0.00           O
ATOM   1838  OD2 ASP A 271     -35.466  60.937  -3.105  1.00  0.00           O
ATOM   1839  HN  ASP A 271     -32.970  62.596  -5.915  1.00  0.00           H
ATOM   1840  HA  ASP A 271     -35.577  62.642  -7.360  1.00  0.00           H
ATOM   1841  HB1 ASP A 271     -35.214  60.764  -5.596  1.00  0.00           H
ATOM   1842  HB2 ASP A 271     -36.611  61.823  -5.341  1.00  0.00           H
ATOM   1843  N   THR A 272     -34.203  65.032  -5.753  1.00  0.00           N
ATOM   1844  CA  THR A 272     -34.186  66.293  -4.943  1.00  0.00           C
ATOM   1845  C   THR A 272     -34.219  67.474  -5.873  1.00  0.00           C
ATOM   1846  O   THR A 272     -34.845  68.509  -5.551  1.00  0.00           O
ATOM   1847  CB  THR A 272     -32.878  66.413  -4.173  1.00  0.00           C
ATOM   1848  CG2 THR A 272     -33.255  67.153  -2.858  1.00  0.00           C
ATOM   1849  OG1 THR A 272     -32.609  65.212  -3.499  1.00  0.00           O
ATOM   1850  HN  THR A 272     -33.364  64.566  -6.021  1.00  0.00           H
ATOM   1851  HA  THR A 272     -35.041  66.393  -4.290  1.00  0.00           H
ATOM   1852  HB  THR A 272     -32.071  66.882  -4.776  1.00  0.00           H
ATOM   1853  HG1 THR A 272     -33.114  64.465  -3.828  1.00  0.00           H
ATOM   1854 1HG2 THR A 272     -32.327  67.414  -2.306  1.00  0.00           H
ATOM   1855 2HG2 THR A 272     -33.865  66.543  -2.157  1.00  0.00           H
ATOM   1856 3HG2 THR A 272     -33.812  68.102  -3.014  1.00  0.00           H
ATOM   1857  N   VAL A 273     -33.590  67.320  -7.079  1.00  0.00           N
ATOM   1858  CA  VAL A 273     -33.962  68.182  -8.261  1.00  0.00           C
ATOM   1859  C   VAL A 273     -35.475  68.214  -8.587  1.00  0.00           C
ATOM   1860  O   VAL A 273     -36.207  67.236  -8.318  1.00  0.00           O
ATOM   1861  CB  VAL A 273     -33.163  67.826  -9.538  1.00  0.00           C
ATOM   1862  CG1 VAL A 273     -31.633  67.974  -9.317  1.00  0.00           C
ATOM   1863  CG2 VAL A 273     -33.320  66.319  -9.828  1.00  0.00           C
ATOM   1864  HN  VAL A 273     -32.943  66.607  -7.337  1.00  0.00           H
ATOM   1865  HA  VAL A 273     -33.816  69.199  -7.926  1.00  0.00           H
ATOM   1866  HB  VAL A 273     -33.502  68.385 -10.437  1.00  0.00           H
ATOM   1867 1HG1 VAL A 273     -31.349  67.315  -8.468  1.00  0.00           H
ATOM   1868 2HG1 VAL A 273     -31.316  68.981  -8.971  1.00  0.00           H
ATOM   1869 3HG1 VAL A 273     -31.110  67.782 -10.279  1.00  0.00           H
ATOM   1870 1HG2 VAL A 273     -32.847  65.715  -9.026  1.00  0.00           H
ATOM   1871 2HG2 VAL A 273     -32.747  66.076 -10.748  1.00  0.00           H
ATOM   1872 3HG2 VAL A 273     -34.366  66.018 -10.052  1.00  0.00           H
ATOM   1873  N   VAL A 274     -35.909  69.393  -9.188  1.00  0.00           N
ATOM   1874  CA  VAL A 274     -37.281  69.557  -9.627  1.00  0.00           C
ATOM   1875  C   VAL A 274     -37.222  69.784 -11.136  1.00  0.00           C
ATOM   1876  O   VAL A 274     -38.078  69.194 -11.811  1.00  0.00           O
ATOM   1877  CB  VAL A 274     -38.006  70.825  -8.998  1.00  0.00           C
ATOM   1878  CG1 VAL A 274     -39.540  70.921  -9.312  1.00  0.00           C
ATOM   1879  CG2 VAL A 274     -37.784  70.713  -7.503  1.00  0.00           C
ATOM   1880  HN  VAL A 274     -35.260  70.129  -9.367  1.00  0.00           H
ATOM   1881  HA  VAL A 274     -37.892  68.674  -9.505  1.00  0.00           H
ATOM   1882  HB  VAL A 274     -37.453  71.675  -9.453  1.00  0.00           H
ATOM   1883 1HG1 VAL A 274     -39.784  71.289 -10.332  1.00  0.00           H
ATOM   1884 2HG1 VAL A 274     -39.942  71.595  -8.525  1.00  0.00           H
ATOM   1885 3HG1 VAL A 274     -39.992  69.907  -9.251  1.00  0.00           H
ATOM   1886 1HG2 VAL A 274     -36.695  70.741  -7.280  1.00  0.00           H
ATOM   1887 2HG2 VAL A 274     -38.250  69.851  -6.980  1.00  0.00           H
ATOM   1888 3HG2 VAL A 274     -38.208  71.633  -7.046  1.00  0.00           H
ATOM   1889  N   LEU A 275     -36.193  70.567 -11.637  1.00  0.00           N
ATOM   1890  CA  LEU A 275     -36.004  70.974 -13.039  1.00  0.00           C
ATOM   1891  C   LEU A 275     -35.124  69.981 -13.671  1.00  0.00           C
ATOM   1892  O   LEU A 275     -34.432  69.198 -13.059  1.00  0.00           O
ATOM   1893  CB  LEU A 275     -35.328  72.367 -13.178  1.00  0.00           C
ATOM   1894  CG  LEU A 275     -36.103  73.602 -12.639  1.00  0.00           C
ATOM   1895  CD1 LEU A 275     -35.450  74.909 -13.033  1.00  0.00           C
ATOM   1896  CD2 LEU A 275     -37.618  73.660 -13.052  1.00  0.00           C
ATOM   1897  HN  LEU A 275     -35.514  70.923 -11.000  1.00  0.00           H
ATOM   1898  HA  LEU A 275     -36.963  70.878 -13.524  1.00  0.00           H
ATOM   1899  HB1 LEU A 275     -35.136  72.574 -14.252  1.00  0.00           H
ATOM   1900  HB2 LEU A 275     -34.339  72.244 -12.686  1.00  0.00           H
ATOM   1901  HG  LEU A 275     -36.043  73.521 -11.532  1.00  0.00           H
ATOM   1902 1HD1 LEU A 275     -35.899  75.699 -12.394  1.00  0.00           H
ATOM   1903 2HD1 LEU A 275     -35.623  75.152 -14.103  1.00  0.00           H
ATOM   1904 3HD1 LEU A 275     -34.362  74.779 -12.849  1.00  0.00           H
ATOM   1905 1HD2 LEU A 275     -38.120  72.696 -12.825  1.00  0.00           H
ATOM   1906 2HD2 LEU A 275     -37.583  73.823 -14.150  1.00  0.00           H
ATOM   1907 3HD2 LEU A 275     -38.190  74.482 -12.572  1.00  0.00           H
ATOM   1908  N   GLY A 276     -35.221  69.842 -15.037  1.00  0.00           N
ATOM   1909  CA  GLY A 276     -34.491  68.907 -15.944  1.00  0.00           C
ATOM   1910  C   GLY A 276     -34.584  67.409 -15.607  1.00  0.00           C
ATOM   1911  O   GLY A 276     -35.526  66.969 -14.999  1.00  0.00           O
ATOM   1912  HN  GLY A 276     -35.910  70.439 -15.442  1.00  0.00           H
ATOM   1913  HA1 GLY A 276     -33.447  69.175 -16.005  1.00  0.00           H
ATOM   1914  HA2 GLY A 276     -34.852  69.142 -16.935  1.00  0.00           H
ATOM   1915  N   SER A 277     -33.630  66.605 -16.159  1.00  0.00           N
ATOM   1916  CA  SER A 277     -33.628  65.218 -15.951  1.00  0.00           C
ATOM   1917  C   SER A 277     -32.163  64.779 -15.880  1.00  0.00           C
ATOM   1918  O   SER A 277     -31.270  65.362 -16.475  1.00  0.00           O
ATOM   1919  CB  SER A 277     -34.241  64.310 -17.106  1.00  0.00           C
ATOM   1920  OG  SER A 277     -34.103  62.927 -16.901  1.00  0.00           O
ATOM   1921  HN  SER A 277     -32.905  66.908 -16.771  1.00  0.00           H
ATOM   1922  HA  SER A 277     -34.032  64.917 -14.997  1.00  0.00           H
ATOM   1923  HB1 SER A 277     -33.849  64.521 -18.123  1.00  0.00           H
ATOM   1924  HB2 SER A 277     -35.326  64.516 -17.233  1.00  0.00           H
ATOM   1925  HG1 SER A 277     -34.797  62.713 -16.272  1.00  0.00           H
ATOM   1926  N   GLN A 278     -31.909  63.732 -15.100  1.00  0.00           N
ATOM   1927  CA  GLN A 278     -30.564  63.282 -14.667  1.00  0.00           C
ATOM   1928  C   GLN A 278     -29.772  62.527 -15.739  1.00  0.00           C
ATOM   1929  O   GLN A 278     -30.312  62.095 -16.768  1.00  0.00           O
ATOM   1930  CB  GLN A 278     -30.647  62.447 -13.316  1.00  0.00           C
ATOM   1931  CG  GLN A 278     -31.000  63.190 -12.037  1.00  0.00           C
ATOM   1932  CD  GLN A 278     -30.523  64.630 -11.942  1.00  0.00           C
ATOM   1933  NE2 GLN A 278     -29.488  64.985 -11.145  1.00  0.00           N
ATOM   1934  OE1 GLN A 278     -31.214  65.483 -12.530  1.00  0.00           O
ATOM   1935  HN  GLN A 278     -32.696  63.295 -14.672  1.00  0.00           H
ATOM   1936  HA  GLN A 278     -29.994  64.188 -14.526  1.00  0.00           H
ATOM   1937  HB1 GLN A 278     -29.624  62.117 -13.034  1.00  0.00           H
ATOM   1938  HB2 GLN A 278     -31.271  61.528 -13.324  1.00  0.00           H
ATOM   1939  HG1 GLN A 278     -30.607  62.596 -11.185  1.00  0.00           H
ATOM   1940  HG2 GLN A 278     -32.110  63.173 -11.982  1.00  0.00           H
ATOM   1941 1HE2 GLN A 278     -29.164  65.921 -11.286  1.00  0.00           H
ATOM   1942 2HE2 GLN A 278     -29.030  64.223 -10.686  1.00  0.00           H
ATOM   1943  N   ASN A 279     -28.452  62.205 -15.583  1.00  0.00           N
ATOM   1944  CA  ASN A 279     -27.648  61.493 -16.588  1.00  0.00           C
ATOM   1945  C   ASN A 279     -28.029  60.024 -16.800  1.00  0.00           C
ATOM   1946  O   ASN A 279     -27.937  59.230 -15.895  1.00  0.00           O
ATOM   1947  CB  ASN A 279     -26.189  61.564 -16.081  1.00  0.00           C
ATOM   1948  CG  ASN A 279     -25.287  61.174 -17.205  1.00  0.00           C
ATOM   1949  ND2 ASN A 279     -24.964  62.077 -18.182  1.00  0.00           N
ATOM   1950  OD1 ASN A 279     -24.823  60.032 -17.166  1.00  0.00           O
ATOM   1951  HN  ASN A 279     -27.951  62.633 -14.835  1.00  0.00           H
ATOM   1952  HA  ASN A 279     -27.583  62.098 -17.481  1.00  0.00           H
ATOM   1953  HB1 ASN A 279     -26.064  60.910 -15.192  1.00  0.00           H
ATOM   1954  HB2 ASN A 279     -25.898  62.561 -15.687  1.00  0.00           H
ATOM   1955 1HD2 ASN A 279     -24.152  61.890 -18.734  1.00  0.00           H
ATOM   1956 2HD2 ASN A 279     -25.142  63.041 -17.980  1.00  0.00           H
ATOM   1957  N   LYS A 280     -28.483  59.639 -17.965  1.00  0.00           N
ATOM   1958  CA  LYS A 280     -28.956  58.248 -18.246  1.00  0.00           C
ATOM   1959  C   LYS A 280     -27.909  57.172 -18.008  1.00  0.00           C
ATOM   1960  O   LYS A 280     -28.101  56.172 -17.341  1.00  0.00           O
ATOM   1961  CB  LYS A 280     -29.745  58.101 -19.554  1.00  0.00           C
ATOM   1962  CG  LYS A 280     -30.854  59.176 -19.779  1.00  0.00           C
ATOM   1963  CD  LYS A 280     -32.122  58.755 -19.091  1.00  0.00           C
ATOM   1964  CE  LYS A 280     -33.153  59.875 -18.685  1.00  0.00           C
ATOM   1965  NZ  LYS A 280     -32.523  60.992 -17.997  1.00  0.00           N
ATOM   1966  HN  LYS A 280     -28.439  60.256 -18.746  1.00  0.00           H
ATOM   1967  HA  LYS A 280     -29.616  58.064 -17.411  1.00  0.00           H
ATOM   1968  HB1 LYS A 280     -30.017  57.028 -19.650  1.00  0.00           H
ATOM   1969  HB2 LYS A 280     -29.052  58.293 -20.400  1.00  0.00           H
ATOM   1970  HG1 LYS A 280     -31.134  59.233 -20.854  1.00  0.00           H
ATOM   1971  HG2 LYS A 280     -30.410  60.123 -19.405  1.00  0.00           H
ATOM   1972  HD1 LYS A 280     -31.932  58.188 -18.155  1.00  0.00           H
ATOM   1973  HD2 LYS A 280     -32.749  58.103 -19.737  1.00  0.00           H
ATOM   1974  HE1 LYS A 280     -33.976  59.458 -18.065  1.00  0.00           H
ATOM   1975  HE2 LYS A 280     -33.625  60.284 -19.604  1.00  0.00           H
ATOM   1976  HZ1 LYS A 280     -33.272  61.686 -17.799  1.00  0.00           H
ATOM   1977  HZ2 LYS A 280     -31.793  61.297 -18.672  1.00  0.00           H
ATOM   1978  HZ3 LYS A 280     -32.062  60.643 -17.133  1.00  0.00           H
ATOM   1979  N   ALA A 281     -26.634  57.425 -18.539  1.00  0.00           N
ATOM   1980  CA  ALA A 281     -25.513  56.554 -18.200  1.00  0.00           C
ATOM   1981  C   ALA A 281     -25.231  56.371 -16.706  1.00  0.00           C
ATOM   1982  O   ALA A 281     -24.900  55.303 -16.179  1.00  0.00           O
ATOM   1983  CB  ALA A 281     -24.179  57.133 -18.792  1.00  0.00           C
ATOM   1984  HN  ALA A 281     -26.420  58.171 -19.165  1.00  0.00           H
ATOM   1985  HA  ALA A 281     -25.780  55.593 -18.612  1.00  0.00           H
ATOM   1986  HB1 ALA A 281     -23.375  56.415 -18.521  1.00  0.00           H
ATOM   1987  HB2 ALA A 281     -23.855  58.168 -18.552  1.00  0.00           H
ATOM   1988  HB3 ALA A 281     -24.137  57.008 -19.896  1.00  0.00           H
ATOM   1989  N   CYS A 282     -25.246  57.506 -15.922  1.00  0.00           N
ATOM   1990  CA  CYS A 282     -25.071  57.419 -14.479  1.00  0.00           C
ATOM   1991  C   CYS A 282     -26.195  56.631 -13.806  1.00  0.00           C
ATOM   1992  O   CYS A 282     -26.065  55.868 -12.845  1.00  0.00           O
ATOM   1993  CB  CYS A 282     -25.071  58.834 -14.014  1.00  0.00           C
ATOM   1994  SG  CYS A 282     -24.597  59.093 -12.316  1.00  0.00           S
ATOM   1995  HN  CYS A 282     -25.254  58.424 -16.314  1.00  0.00           H
ATOM   1996  HA  CYS A 282     -24.184  56.915 -14.125  1.00  0.00           H
ATOM   1997  HB1 CYS A 282     -26.128  59.164 -14.108  1.00  0.00           H
ATOM   1998  HB2 CYS A 282     -24.455  59.460 -14.693  1.00  0.00           H
ATOM   1999  N   THR A 283     -27.355  56.765 -14.385  1.00  0.00           N
ATOM   2000  CA  THR A 283     -28.551  56.158 -13.887  1.00  0.00           C
ATOM   2001  C   THR A 283     -28.511  54.626 -14.126  1.00  0.00           C
ATOM   2002  O   THR A 283     -28.840  53.854 -13.231  1.00  0.00           O
ATOM   2003  CB  THR A 283     -29.867  56.722 -14.473  1.00  0.00           C
ATOM   2004  CG2 THR A 283     -31.076  56.200 -13.808  1.00  0.00           C
ATOM   2005  OG1 THR A 283     -29.933  58.162 -14.354  1.00  0.00           O
ATOM   2006  HN  THR A 283     -27.436  57.204 -15.277  1.00  0.00           H
ATOM   2007  HA  THR A 283     -28.678  56.376 -12.836  1.00  0.00           H
ATOM   2008  HB  THR A 283     -29.946  56.544 -15.567  1.00  0.00           H
ATOM   2009  HG1 THR A 283     -29.097  58.555 -14.613  1.00  0.00           H
ATOM   2010 1HG2 THR A 283     -31.246  56.802 -12.890  1.00  0.00           H
ATOM   2011 2HG2 THR A 283     -31.035  55.119 -13.553  1.00  0.00           H
ATOM   2012 3HG2 THR A 283     -31.982  56.333 -14.436  1.00  0.00           H
ATOM   2013  N   VAL A 284     -28.090  54.223 -15.355  1.00  0.00           N
ATOM   2014  CA  VAL A 284     -27.933  52.796 -15.659  1.00  0.00           C
ATOM   2015  C   VAL A 284     -26.863  52.079 -14.808  1.00  0.00           C
ATOM   2016  O   VAL A 284     -27.070  51.000 -14.219  1.00  0.00           O
ATOM   2017  CB  VAL A 284     -27.744  52.523 -17.162  1.00  0.00           C
ATOM   2018  CG1 VAL A 284     -27.067  51.164 -17.490  1.00  0.00           C
ATOM   2019  CG2 VAL A 284     -29.198  52.533 -17.764  1.00  0.00           C
ATOM   2020  HN  VAL A 284     -27.764  54.859 -16.050  1.00  0.00           H
ATOM   2021  HA  VAL A 284     -28.828  52.309 -15.302  1.00  0.00           H
ATOM   2022  HB  VAL A 284     -27.150  53.318 -17.659  1.00  0.00           H
ATOM   2023 1HG1 VAL A 284     -26.051  51.241 -17.047  1.00  0.00           H
ATOM   2024 2HG1 VAL A 284     -27.081  51.032 -18.594  1.00  0.00           H
ATOM   2025 3HG1 VAL A 284     -27.684  50.375 -17.010  1.00  0.00           H
ATOM   2026 1HG2 VAL A 284     -29.669  51.712 -17.183  1.00  0.00           H
ATOM   2027 2HG2 VAL A 284     -29.103  52.238 -18.831  1.00  0.00           H
ATOM   2028 3HG2 VAL A 284     -29.776  53.473 -17.634  1.00  0.00           H
ATOM   2029  N   LEU A 285     -25.640  52.715 -14.735  1.00  0.00           N
ATOM   2030  CA  LEU A 285     -24.549  52.186 -13.868  1.00  0.00           C
ATOM   2031  C   LEU A 285     -24.878  52.146 -12.404  1.00  0.00           C
ATOM   2032  O   LEU A 285     -24.578  51.155 -11.758  1.00  0.00           O
ATOM   2033  CB  LEU A 285     -23.227  52.841 -14.148  1.00  0.00           C
ATOM   2034  CG  LEU A 285     -22.765  52.721 -15.617  1.00  0.00           C
ATOM   2035  CD1 LEU A 285     -21.542  53.687 -15.834  1.00  0.00           C
ATOM   2036  CD2 LEU A 285     -22.403  51.273 -15.888  1.00  0.00           C
ATOM   2037  HN  LEU A 285     -25.386  53.433 -15.378  1.00  0.00           H
ATOM   2038  HA  LEU A 285     -24.423  51.150 -14.143  1.00  0.00           H
ATOM   2039  HB1 LEU A 285     -22.457  52.380 -13.493  1.00  0.00           H
ATOM   2040  HB2 LEU A 285     -23.387  53.902 -13.858  1.00  0.00           H
ATOM   2041  HG  LEU A 285     -23.514  53.211 -16.275  1.00  0.00           H
ATOM   2042 1HD1 LEU A 285     -21.378  53.910 -16.909  1.00  0.00           H
ATOM   2043 2HD1 LEU A 285     -20.630  53.264 -15.362  1.00  0.00           H
ATOM   2044 3HD1 LEU A 285     -21.763  54.656 -15.336  1.00  0.00           H
ATOM   2045 1HD2 LEU A 285     -21.860  50.792 -15.046  1.00  0.00           H
ATOM   2046 2HD2 LEU A 285     -21.966  51.123 -16.900  1.00  0.00           H
ATOM   2047 3HD2 LEU A 285     -23.349  50.711 -15.737  1.00  0.00           H
ATOM   2048  N   PHE A 286     -25.561  53.153 -11.935  1.00  0.00           N
ATOM   2049  CA  PHE A 286     -26.059  53.150 -10.615  1.00  0.00           C
ATOM   2050  C   PHE A 286     -26.965  52.018 -10.185  1.00  0.00           C
ATOM   2051  O   PHE A 286     -26.664  51.357  -9.151  1.00  0.00           O
ATOM   2052  CB  PHE A 286     -26.765  54.546 -10.354  1.00  0.00           C
ATOM   2053  CG  PHE A 286     -27.352  54.860  -8.999  1.00  0.00           C
ATOM   2054  CD1 PHE A 286     -26.619  55.475  -8.029  1.00  0.00           C
ATOM   2055  CD2 PHE A 286     -28.637  54.527  -8.734  1.00  0.00           C
ATOM   2056  CE1 PHE A 286     -27.144  55.568  -6.685  1.00  0.00           C
ATOM   2057  CE2 PHE A 286     -29.192  54.667  -7.521  1.00  0.00           C
ATOM   2058  CZ  PHE A 286     -28.533  55.174  -6.412  1.00  0.00           C
ATOM   2059  HN  PHE A 286     -25.803  53.958 -12.472  1.00  0.00           H
ATOM   2060  HA  PHE A 286     -25.150  53.058 -10.039  1.00  0.00           H
ATOM   2061  HB1 PHE A 286     -27.493  54.668 -11.185  1.00  0.00           H
ATOM   2062  HB2 PHE A 286     -25.949  55.288 -10.487  1.00  0.00           H
ATOM   2063  HD1 PHE A 286     -25.642  55.848  -8.296  1.00  0.00           H
ATOM   2064  HD2 PHE A 286     -29.198  54.096  -9.551  1.00  0.00           H
ATOM   2065  HE1 PHE A 286     -26.605  56.089  -5.908  1.00  0.00           H
ATOM   2066  HE2 PHE A 286     -30.228  54.387  -7.413  1.00  0.00           H
ATOM   2067  HZ  PHE A 286     -28.961  55.314  -5.430  1.00  0.00           H
ATOM   2068  N   MET A 287     -27.963  51.812 -11.024  1.00  0.00           N
ATOM   2069  CA  MET A 287     -28.836  50.650 -11.009  1.00  0.00           C
ATOM   2070  C   MET A 287     -28.129  49.334 -11.294  1.00  0.00           C
ATOM   2071  O   MET A 287     -28.330  48.328 -10.575  1.00  0.00           O
ATOM   2072  CB  MET A 287     -30.054  50.801 -11.885  1.00  0.00           C
ATOM   2073  CG  MET A 287     -30.937  52.034 -11.532  1.00  0.00           C
ATOM   2074  SD  MET A 287     -31.886  51.895 -10.009  1.00  0.00           S
ATOM   2075  CE  MET A 287     -32.253  53.676 -10.238  1.00  0.00           C
ATOM   2076  HN  MET A 287     -28.185  52.472 -11.738  1.00  0.00           H
ATOM   2077  HA  MET A 287     -29.221  50.590 -10.001  1.00  0.00           H
ATOM   2078  HB1 MET A 287     -30.604  49.837 -11.920  1.00  0.00           H
ATOM   2079  HB2 MET A 287     -29.728  51.011 -12.926  1.00  0.00           H
ATOM   2080  HG1 MET A 287     -31.597  52.248 -12.400  1.00  0.00           H
ATOM   2081  HG2 MET A 287     -30.279  52.923 -11.424  1.00  0.00           H
ATOM   2082  HE1 MET A 287     -32.605  53.847 -11.278  1.00  0.00           H
ATOM   2083  HE2 MET A 287     -31.337  54.300 -10.181  1.00  0.00           H
ATOM   2084  HE3 MET A 287     -32.886  54.067  -9.414  1.00  0.00           H
ATOM   2085  N   LEU A 288     -27.227  49.245 -12.293  1.00  0.00           N
ATOM   2086  CA  LEU A 288     -26.674  47.917 -12.588  1.00  0.00           C
ATOM   2087  C   LEU A 288     -25.779  47.489 -11.401  1.00  0.00           C
ATOM   2088  O   LEU A 288     -25.769  46.312 -10.998  1.00  0.00           O
ATOM   2089  CB  LEU A 288     -25.797  48.030 -13.905  1.00  0.00           C
ATOM   2090  CG  LEU A 288     -24.857  46.838 -14.283  1.00  0.00           C
ATOM   2091  CD1 LEU A 288     -25.661  45.644 -14.873  1.00  0.00           C
ATOM   2092  CD2 LEU A 288     -23.668  47.099 -15.216  1.00  0.00           C
ATOM   2093  HN  LEU A 288     -26.974  50.011 -12.879  1.00  0.00           H
ATOM   2094  HA  LEU A 288     -27.451  47.168 -12.612  1.00  0.00           H
ATOM   2095  HB1 LEU A 288     -25.100  48.895 -13.947  1.00  0.00           H
ATOM   2096  HB2 LEU A 288     -26.536  48.155 -14.725  1.00  0.00           H
ATOM   2097  HG  LEU A 288     -24.437  46.527 -13.303  1.00  0.00           H
ATOM   2098 1HD1 LEU A 288     -26.504  45.384 -14.198  1.00  0.00           H
ATOM   2099 2HD1 LEU A 288     -25.070  44.704 -14.879  1.00  0.00           H
ATOM   2100 3HD1 LEU A 288     -26.070  45.845 -15.886  1.00  0.00           H
ATOM   2101 1HD2 LEU A 288     -23.004  47.937 -14.912  1.00  0.00           H
ATOM   2102 2HD2 LEU A 288     -24.013  47.360 -16.239  1.00  0.00           H
ATOM   2103 3HD2 LEU A 288     -23.028  46.217 -15.433  1.00  0.00           H
ATOM   2104  N   LEU A 289     -24.960  48.469 -10.961  1.00  0.00           N
ATOM   2105  CA  LEU A 289     -24.062  48.281  -9.822  1.00  0.00           C
ATOM   2106  C   LEU A 289     -24.794  47.901  -8.532  1.00  0.00           C
ATOM   2107  O   LEU A 289     -24.430  46.961  -7.741  1.00  0.00           O
ATOM   2108  CB  LEU A 289     -23.023  49.469  -9.713  1.00  0.00           C
ATOM   2109  CG  LEU A 289     -21.996  49.571 -10.831  1.00  0.00           C
ATOM   2110  CD1 LEU A 289     -21.257  50.928 -10.657  1.00  0.00           C
ATOM   2111  CD2 LEU A 289     -20.888  48.356 -10.589  1.00  0.00           C
ATOM   2112  HN  LEU A 289     -25.018  49.391 -11.336  1.00  0.00           H
ATOM   2113  HA  LEU A 289     -23.453  47.423 -10.065  1.00  0.00           H
ATOM   2114  HB1 LEU A 289     -22.542  49.415  -8.712  1.00  0.00           H
ATOM   2115  HB2 LEU A 289     -23.538  50.453  -9.728  1.00  0.00           H
ATOM   2116  HG  LEU A 289     -22.407  49.370 -11.843  1.00  0.00           H
ATOM   2117 1HD1 LEU A 289     -20.820  50.954  -9.635  1.00  0.00           H
ATOM   2118 2HD1 LEU A 289     -21.992  51.760 -10.711  1.00  0.00           H
ATOM   2119 3HD1 LEU A 289     -20.553  51.090 -11.501  1.00  0.00           H
ATOM   2120 1HD2 LEU A 289     -20.035  48.379 -11.300  1.00  0.00           H
ATOM   2121 2HD2 LEU A 289     -21.303  47.330 -10.679  1.00  0.00           H
ATOM   2122 3HD2 LEU A 289     -20.467  48.522  -9.574  1.00  0.00           H
ATOM   2123  N   TYR A 290     -26.018  48.554  -8.273  1.00  0.00           N
ATOM   2124  CA  TYR A 290     -26.912  48.206  -7.184  1.00  0.00           C
ATOM   2125  C   TYR A 290     -27.468  46.751  -7.277  1.00  0.00           C
ATOM   2126  O   TYR A 290     -27.404  46.033  -6.272  1.00  0.00           O
ATOM   2127  CB  TYR A 290     -27.962  49.266  -7.114  1.00  0.00           C
ATOM   2128  CG  TYR A 290     -28.954  48.881  -6.087  1.00  0.00           C
ATOM   2129  CD1 TYR A 290     -30.222  48.285  -6.513  1.00  0.00           C
ATOM   2130  CD2 TYR A 290     -28.605  48.818  -4.724  1.00  0.00           C
ATOM   2131  CE1 TYR A 290     -31.134  47.944  -5.505  1.00  0.00           C
ATOM   2132  CE2 TYR A 290     -29.458  48.267  -3.788  1.00  0.00           C
ATOM   2133  CZ  TYR A 290     -30.764  47.945  -4.189  1.00  0.00           C
ATOM   2134  OH  TYR A 290     -31.631  47.385  -3.220  1.00  0.00           O
ATOM   2135  HN  TYR A 290     -26.321  49.333  -8.817  1.00  0.00           H
ATOM   2136  HA  TYR A 290     -26.315  48.308  -6.291  1.00  0.00           H
ATOM   2137  HB1 TYR A 290     -28.548  49.426  -8.044  1.00  0.00           H
ATOM   2138  HB2 TYR A 290     -27.495  50.215  -6.773  1.00  0.00           H
ATOM   2139  HD1 TYR A 290     -30.578  48.249  -7.533  1.00  0.00           H
ATOM   2140  HD2 TYR A 290     -27.618  49.205  -4.519  1.00  0.00           H
ATOM   2141  HE1 TYR A 290     -32.092  47.617  -5.880  1.00  0.00           H
ATOM   2142  HE2 TYR A 290     -29.148  48.148  -2.760  1.00  0.00           H
ATOM   2143  HH  TYR A 290     -31.249  47.400  -2.339  1.00  0.00           H
ATOM   2144  N   PHE A 291     -27.920  46.359  -8.502  1.00  0.00           N
ATOM   2145  CA  PHE A 291     -28.360  45.082  -8.741  1.00  0.00           C
ATOM   2146  C   PHE A 291     -27.334  44.030  -8.496  1.00  0.00           C
ATOM   2147  O   PHE A 291     -27.583  43.029  -7.815  1.00  0.00           O
ATOM   2148  CB  PHE A 291     -28.896  45.047 -10.181  1.00  0.00           C
ATOM   2149  CG  PHE A 291     -28.946  43.629 -10.817  1.00  0.00           C
ATOM   2150  CD1 PHE A 291     -27.835  43.192 -11.578  1.00  0.00           C
ATOM   2151  CD2 PHE A 291     -30.189  42.912 -10.876  1.00  0.00           C
ATOM   2152  CE1 PHE A 291     -27.952  41.989 -12.304  1.00  0.00           C
ATOM   2153  CE2 PHE A 291     -30.192  41.625 -11.490  1.00  0.00           C
ATOM   2154  CZ  PHE A 291     -29.106  41.175 -12.238  1.00  0.00           C
ATOM   2155  HN  PHE A 291     -28.032  47.077  -9.184  1.00  0.00           H
ATOM   2156  HA  PHE A 291     -29.168  44.805  -8.080  1.00  0.00           H
ATOM   2157  HB1 PHE A 291     -28.238  45.687 -10.807  1.00  0.00           H
ATOM   2158  HB2 PHE A 291     -29.919  45.480 -10.186  1.00  0.00           H
ATOM   2159  HD1 PHE A 291     -26.911  43.743 -11.489  1.00  0.00           H
ATOM   2160  HD2 PHE A 291     -31.033  43.399 -10.410  1.00  0.00           H
ATOM   2161  HE1 PHE A 291     -26.998  41.627 -12.660  1.00  0.00           H
ATOM   2162  HE2 PHE A 291     -31.104  41.052 -11.577  1.00  0.00           H
ATOM   2163  HZ  PHE A 291     -29.120  40.180 -12.659  1.00  0.00           H
ATOM   2164  N   PHE A 292     -26.126  44.238  -9.074  1.00  0.00           N
ATOM   2165  CA  PHE A 292     -24.969  43.335  -8.894  1.00  0.00           C
ATOM   2166  C   PHE A 292     -24.523  43.145  -7.442  1.00  0.00           C
ATOM   2167  O   PHE A 292     -24.337  41.970  -7.034  1.00  0.00           O
ATOM   2168  CB  PHE A 292     -23.823  43.935  -9.803  1.00  0.00           C
ATOM   2169  CG  PHE A 292     -22.510  43.305  -9.500  1.00  0.00           C
ATOM   2170  CD1 PHE A 292     -22.197  42.018  -9.966  1.00  0.00           C
ATOM   2171  CD2 PHE A 292     -21.587  44.051  -8.742  1.00  0.00           C
ATOM   2172  CE1 PHE A 292     -20.982  41.422  -9.566  1.00  0.00           C
ATOM   2173  CE2 PHE A 292     -20.409  43.460  -8.238  1.00  0.00           C
ATOM   2174  CZ  PHE A 292     -20.116  42.141  -8.689  1.00  0.00           C
ATOM   2175  HN  PHE A 292     -25.982  45.022  -9.674  1.00  0.00           H
ATOM   2176  HA  PHE A 292     -25.162  42.328  -9.232  1.00  0.00           H
ATOM   2177  HB1 PHE A 292     -23.730  45.034  -9.671  1.00  0.00           H
ATOM   2178  HB2 PHE A 292     -24.082  43.568 -10.819  1.00  0.00           H
ATOM   2179  HD1 PHE A 292     -22.914  41.379 -10.460  1.00  0.00           H
ATOM   2180  HD2 PHE A 292     -21.960  45.011  -8.417  1.00  0.00           H
ATOM   2181  HE1 PHE A 292     -20.774  40.456 -10.000  1.00  0.00           H
ATOM   2182  HE2 PHE A 292     -19.745  43.937  -7.531  1.00  0.00           H
ATOM   2183  HZ  PHE A 292     -19.251  41.674  -8.243  1.00  0.00           H
ATOM   2184  N   THR A 293     -24.392  44.171  -6.683  1.00  0.00           N
ATOM   2185  CA  THR A 293     -24.046  44.133  -5.305  1.00  0.00           C
ATOM   2186  C   THR A 293     -24.981  43.189  -4.525  1.00  0.00           C
ATOM   2187  O   THR A 293     -24.612  42.366  -3.682  1.00  0.00           O
ATOM   2188  CB  THR A 293     -24.222  45.515  -4.689  1.00  0.00           C
ATOM   2189  CG2 THR A 293     -23.870  45.498  -3.174  1.00  0.00           C
ATOM   2190  OG1 THR A 293     -23.365  46.496  -5.294  1.00  0.00           O
ATOM   2191  HN  THR A 293     -24.483  45.082  -7.080  1.00  0.00           H
ATOM   2192  HA  THR A 293     -23.071  43.682  -5.186  1.00  0.00           H
ATOM   2193  HB  THR A 293     -25.287  45.829  -4.661  1.00  0.00           H
ATOM   2194  HG1 THR A 293     -23.735  46.802  -6.126  1.00  0.00           H
ATOM   2195 1HG2 THR A 293     -22.807  45.258  -2.959  1.00  0.00           H
ATOM   2196 2HG2 THR A 293     -24.482  44.803  -2.560  1.00  0.00           H
ATOM   2197 3HG2 THR A 293     -23.897  46.552  -2.825  1.00  0.00           H
ATOM   2198  N   MET A 294     -26.302  43.251  -4.756  1.00  0.00           N
ATOM   2199  CA  MET A 294     -27.303  42.421  -4.134  1.00  0.00           C
ATOM   2200  C   MET A 294     -27.287  40.995  -4.772  1.00  0.00           C
ATOM   2201  O   MET A 294     -27.355  40.062  -4.011  1.00  0.00           O
ATOM   2202  CB  MET A 294     -28.740  43.006  -4.422  1.00  0.00           C
ATOM   2203  CG  MET A 294     -29.160  44.373  -3.762  1.00  0.00           C
ATOM   2204  SD  MET A 294     -29.769  44.181  -2.153  1.00  0.00           S
ATOM   2205  CE  MET A 294     -28.323  44.449  -1.170  1.00  0.00           C
ATOM   2206  HN  MET A 294     -26.650  43.820  -5.497  1.00  0.00           H
ATOM   2207  HA  MET A 294     -27.026  42.435  -3.090  1.00  0.00           H
ATOM   2208  HB1 MET A 294     -29.479  42.269  -4.039  1.00  0.00           H
ATOM   2209  HB2 MET A 294     -28.666  43.208  -5.511  1.00  0.00           H
ATOM   2210  HG1 MET A 294     -29.937  44.790  -4.439  1.00  0.00           H
ATOM   2211  HG2 MET A 294     -28.258  45.020  -3.817  1.00  0.00           H
ATOM   2212  HE1 MET A 294     -27.775  43.496  -1.014  1.00  0.00           H
ATOM   2213  HE2 MET A 294     -28.577  44.993  -0.234  1.00  0.00           H
ATOM   2214  HE3 MET A 294     -27.581  45.090  -1.693  1.00  0.00           H
ATOM   2215  N   ALA A 295     -27.181  40.752  -6.059  1.00  0.00           N
ATOM   2216  CA  ALA A 295     -27.284  39.408  -6.702  1.00  0.00           C
ATOM   2217  C   ALA A 295     -26.095  38.629  -6.363  1.00  0.00           C
ATOM   2218  O   ALA A 295     -26.316  37.455  -6.209  1.00  0.00           O
ATOM   2219  CB  ALA A 295     -27.540  39.452  -8.233  1.00  0.00           C
ATOM   2220  HN  ALA A 295     -27.136  41.527  -6.683  1.00  0.00           H
ATOM   2221  HA  ALA A 295     -28.166  38.884  -6.364  1.00  0.00           H
ATOM   2222  HB1 ALA A 295     -28.459  40.052  -8.410  1.00  0.00           H
ATOM   2223  HB2 ALA A 295     -27.787  38.480  -8.713  1.00  0.00           H
ATOM   2224  HB3 ALA A 295     -26.700  39.878  -8.821  1.00  0.00           H
ATOM   2225  N   GLY A 296     -24.881  39.272  -6.185  1.00  0.00           N
ATOM   2226  CA  GLY A 296     -23.638  38.618  -5.770  1.00  0.00           C
ATOM   2227  C   GLY A 296     -23.679  37.862  -4.444  1.00  0.00           C
ATOM   2228  O   GLY A 296     -23.477  36.682  -4.458  1.00  0.00           O
ATOM   2229  HN  GLY A 296     -24.792  40.262  -6.266  1.00  0.00           H
ATOM   2230  HA1 GLY A 296     -22.933  39.407  -5.559  1.00  0.00           H
ATOM   2231  HA2 GLY A 296     -23.346  37.903  -6.526  1.00  0.00           H
ATOM   2232  N   THR A 297     -23.998  38.635  -3.366  1.00  0.00           N
ATOM   2233  CA  THR A 297     -24.121  38.100  -1.986  1.00  0.00           C
ATOM   2234  C   THR A 297     -25.213  37.067  -1.936  1.00  0.00           C
ATOM   2235  O   THR A 297     -25.148  35.982  -1.388  1.00  0.00           O
ATOM   2236  CB  THR A 297     -24.205  39.157  -0.886  1.00  0.00           C
ATOM   2237  CG2 THR A 297     -24.617  38.553   0.416  1.00  0.00           C
ATOM   2238  OG1 THR A 297     -22.953  39.690  -0.603  1.00  0.00           O
ATOM   2239  HN  THR A 297     -24.193  39.606  -3.483  1.00  0.00           H
ATOM   2240  HA  THR A 297     -23.264  37.477  -1.779  1.00  0.00           H
ATOM   2241  HB  THR A 297     -24.866  39.889  -1.398  1.00  0.00           H
ATOM   2242  HG1 THR A 297     -22.378  39.117  -1.115  1.00  0.00           H
ATOM   2243 1HG2 THR A 297     -25.705  38.336   0.443  1.00  0.00           H
ATOM   2244 2HG2 THR A 297     -24.430  39.234   1.273  1.00  0.00           H
ATOM   2245 3HG2 THR A 297     -23.933  37.757   0.780  1.00  0.00           H
ATOM   2246  N   VAL A 298     -26.382  37.319  -2.678  1.00  0.00           N
ATOM   2247  CA  VAL A 298     -27.439  36.384  -2.972  1.00  0.00           C
ATOM   2248  C   VAL A 298     -27.094  35.004  -3.614  1.00  0.00           C
ATOM   2249  O   VAL A 298     -27.636  33.969  -3.229  1.00  0.00           O
ATOM   2250  CB  VAL A 298     -28.624  37.039  -3.776  1.00  0.00           C
ATOM   2251  CG1 VAL A 298     -29.599  36.016  -4.423  1.00  0.00           C
ATOM   2252  CG2 VAL A 298     -29.458  37.886  -2.742  1.00  0.00           C
ATOM   2253  HN  VAL A 298     -26.493  38.249  -3.018  1.00  0.00           H
ATOM   2254  HA  VAL A 298     -27.853  36.025  -2.041  1.00  0.00           H
ATOM   2255  HB  VAL A 298     -28.118  37.694  -4.517  1.00  0.00           H
ATOM   2256 1HG1 VAL A 298     -29.162  35.404  -5.242  1.00  0.00           H
ATOM   2257 2HG1 VAL A 298     -30.438  36.582  -4.881  1.00  0.00           H
ATOM   2258 3HG1 VAL A 298     -30.007  35.291  -3.686  1.00  0.00           H
ATOM   2259 1HG2 VAL A 298     -28.820  38.612  -2.193  1.00  0.00           H
ATOM   2260 2HG2 VAL A 298     -29.888  37.196  -1.985  1.00  0.00           H
ATOM   2261 3HG2 VAL A 298     -30.242  38.447  -3.294  1.00  0.00           H
ATOM   2262  N   TRP A 299     -26.195  35.017  -4.601  1.00  0.00           N
ATOM   2263  CA  TRP A 299     -25.733  33.785  -5.178  1.00  0.00           C
ATOM   2264  C   TRP A 299     -24.723  32.993  -4.270  1.00  0.00           C
ATOM   2265  O   TRP A 299     -24.676  31.756  -4.438  1.00  0.00           O
ATOM   2266  CB  TRP A 299     -25.066  34.047  -6.578  1.00  0.00           C
ATOM   2267  CG  TRP A 299     -25.995  34.147  -7.751  1.00  0.00           C
ATOM   2268  CD1 TRP A 299     -26.283  35.226  -8.588  1.00  0.00           C
ATOM   2269  CD2 TRP A 299     -26.885  33.061  -8.146  1.00  0.00           C
ATOM   2270  CE2 TRP A 299     -27.662  33.526  -9.244  1.00  0.00           C
ATOM   2271  CE3 TRP A 299     -27.023  31.710  -7.722  1.00  0.00           C
ATOM   2272  NE1 TRP A 299     -27.281  34.829  -9.494  1.00  0.00           N
ATOM   2273  CZ2 TRP A 299     -28.473  32.691  -9.979  1.00  0.00           C
ATOM   2274  CZ3 TRP A 299     -27.801  30.883  -8.515  1.00  0.00           C
ATOM   2275  CH2 TRP A 299     -28.470  31.350  -9.582  1.00  0.00           C
ATOM   2276  HN  TRP A 299     -25.826  35.869  -4.964  1.00  0.00           H
ATOM   2277  HA  TRP A 299     -26.599  33.155  -5.323  1.00  0.00           H
ATOM   2278  HB1 TRP A 299     -24.234  33.341  -6.789  1.00  0.00           H
ATOM   2279  HB2 TRP A 299     -24.497  35.000  -6.625  1.00  0.00           H
ATOM   2280  HD1 TRP A 299     -25.746  36.161  -8.542  1.00  0.00           H
ATOM   2281  HE1 TRP A 299     -27.485  35.260 -10.346  1.00  0.00           H
ATOM   2282  HE3 TRP A 299     -26.533  31.391  -6.813  1.00  0.00           H
ATOM   2283  HZ2 TRP A 299     -28.952  33.181 -10.814  1.00  0.00           H
ATOM   2284  HZ3 TRP A 299     -27.896  29.825  -8.323  1.00  0.00           H
ATOM   2285  HH2 TRP A 299     -28.903  30.634 -10.265  1.00  0.00           H
ATOM   2286  N   TRP A 300     -23.945  33.710  -3.372  1.00  0.00           N
ATOM   2287  CA  TRP A 300     -23.192  32.998  -2.371  1.00  0.00           C
ATOM   2288  C   TRP A 300     -24.156  32.264  -1.409  1.00  0.00           C
ATOM   2289  O   TRP A 300     -24.062  31.058  -1.027  1.00  0.00           O
ATOM   2290  CB  TRP A 300     -22.260  33.925  -1.614  1.00  0.00           C
ATOM   2291  CG  TRP A 300     -21.473  33.365  -0.522  1.00  0.00           C
ATOM   2292  CD1 TRP A 300     -20.210  32.748  -0.577  1.00  0.00           C
ATOM   2293  CD2 TRP A 300     -21.862  33.363   0.834  1.00  0.00           C
ATOM   2294  CE2 TRP A 300     -20.823  32.702   1.596  1.00  0.00           C
ATOM   2295  CE3 TRP A 300     -23.064  33.590   1.520  1.00  0.00           C
ATOM   2296  NE1 TRP A 300     -19.848  32.365   0.752  1.00  0.00           N
ATOM   2297  CZ2 TRP A 300     -20.911  32.466   3.017  1.00  0.00           C
ATOM   2298  CZ3 TRP A 300     -23.161  33.300   2.891  1.00  0.00           C
ATOM   2299  CH2 TRP A 300     -22.131  32.738   3.619  1.00  0.00           C
ATOM   2300  HN  TRP A 300     -23.817  34.696  -3.456  1.00  0.00           H
ATOM   2301  HA  TRP A 300     -22.668  32.217  -2.901  1.00  0.00           H
ATOM   2302  HB1 TRP A 300     -22.835  34.803  -1.251  1.00  0.00           H
ATOM   2303  HB2 TRP A 300     -21.480  34.352  -2.281  1.00  0.00           H
ATOM   2304  HD1 TRP A 300     -19.720  32.427  -1.484  1.00  0.00           H
ATOM   2305  HE1 TRP A 300     -18.974  32.008   0.999  1.00  0.00           H
ATOM   2306  HE3 TRP A 300     -23.920  33.871   0.925  1.00  0.00           H
ATOM   2307  HZ2 TRP A 300     -20.117  31.966   3.552  1.00  0.00           H
ATOM   2308  HZ3 TRP A 300     -24.085  33.495   3.416  1.00  0.00           H
ATOM   2309  HH2 TRP A 300     -22.355  32.479   4.643  1.00  0.00           H
ATOM   2310  N   VAL A 301     -25.262  33.003  -1.105  1.00  0.00           N
ATOM   2311  CA  VAL A 301     -26.322  32.469  -0.257  1.00  0.00           C
ATOM   2312  C   VAL A 301     -26.979  31.251  -0.874  1.00  0.00           C
ATOM   2313  O   VAL A 301     -27.329  30.346  -0.182  1.00  0.00           O
ATOM   2314  CB  VAL A 301     -27.315  33.505   0.245  1.00  0.00           C
ATOM   2315  CG1 VAL A 301     -28.456  32.936   1.093  1.00  0.00           C
ATOM   2316  CG2 VAL A 301     -26.709  34.541   1.166  1.00  0.00           C
ATOM   2317  HN  VAL A 301     -25.389  33.917  -1.482  1.00  0.00           H
ATOM   2318  HA  VAL A 301     -25.869  31.983   0.594  1.00  0.00           H
ATOM   2319  HB  VAL A 301     -27.719  34.047  -0.637  1.00  0.00           H
ATOM   2320 1HG1 VAL A 301     -28.156  31.961   1.534  1.00  0.00           H
ATOM   2321 2HG1 VAL A 301     -29.336  32.882   0.419  1.00  0.00           H
ATOM   2322 3HG1 VAL A 301     -28.764  33.581   1.944  1.00  0.00           H
ATOM   2323 1HG2 VAL A 301     -26.374  34.058   2.109  1.00  0.00           H
ATOM   2324 2HG2 VAL A 301     -27.323  35.430   1.426  1.00  0.00           H
ATOM   2325 3HG2 VAL A 301     -25.765  34.953   0.751  1.00  0.00           H
ATOM   2326  N   ILE A 302     -27.256  31.240  -2.241  1.00  0.00           N
ATOM   2327  CA  ILE A 302     -27.895  30.143  -2.959  1.00  0.00           C
ATOM   2328  C   ILE A 302     -26.899  28.911  -2.853  1.00  0.00           C
ATOM   2329  O   ILE A 302     -27.347  27.832  -2.564  1.00  0.00           O
ATOM   2330  CB  ILE A 302     -28.212  30.421  -4.426  1.00  0.00           C
ATOM   2331  CG1 ILE A 302     -29.257  31.476  -4.784  1.00  0.00           C
ATOM   2332  CG2 ILE A 302     -28.786  29.094  -5.002  1.00  0.00           C
ATOM   2333  CD  ILE A 302     -30.408  31.693  -3.784  1.00  0.00           C
ATOM   2334  HN  ILE A 302     -27.160  32.125  -2.690  1.00  0.00           H
ATOM   2335  HA  ILE A 302     -28.801  29.933  -2.408  1.00  0.00           H
ATOM   2336  HB  ILE A 302     -27.249  30.649  -4.930  1.00  0.00           H
ATOM   2337 1HG1 ILE A 302     -29.602  31.368  -5.834  1.00  0.00           H
ATOM   2338 2HG1 ILE A 302     -28.685  32.425  -4.855  1.00  0.00           H
ATOM   2339 1HG2 ILE A 302     -29.677  28.811  -4.403  1.00  0.00           H
ATOM   2340 2HG2 ILE A 302     -28.159  28.189  -4.848  1.00  0.00           H
ATOM   2341 3HG2 ILE A 302     -29.202  29.275  -6.016  1.00  0.00           H
ATOM   2342  HD1 ILE A 302     -31.061  30.797  -3.845  1.00  0.00           H
ATOM   2343  HD2 ILE A 302     -30.827  32.674  -4.091  1.00  0.00           H
ATOM   2344  HD3 ILE A 302     -30.040  31.825  -2.744  1.00  0.00           H
ATOM   2345  N   LEU A 303     -25.554  29.130  -2.951  1.00  0.00           N
ATOM   2346  CA  LEU A 303     -24.594  28.046  -2.752  1.00  0.00           C
ATOM   2347  C   LEU A 303     -24.701  27.521  -1.278  1.00  0.00           C
ATOM   2348  O   LEU A 303     -24.767  26.302  -1.056  1.00  0.00           O
ATOM   2349  CB  LEU A 303     -23.129  28.385  -3.294  1.00  0.00           C
ATOM   2350  CG  LEU A 303     -22.063  27.314  -3.041  1.00  0.00           C
ATOM   2351  CD1 LEU A 303     -22.307  26.197  -4.091  1.00  0.00           C
ATOM   2352  CD2 LEU A 303     -20.654  27.877  -3.085  1.00  0.00           C
ATOM   2353  HN  LEU A 303     -25.184  30.013  -3.229  1.00  0.00           H
ATOM   2354  HA  LEU A 303     -25.000  27.266  -3.379  1.00  0.00           H
ATOM   2355  HB1 LEU A 303     -22.886  29.367  -2.834  1.00  0.00           H
ATOM   2356  HB2 LEU A 303     -23.089  28.604  -4.383  1.00  0.00           H
ATOM   2357  HG  LEU A 303     -22.315  26.817  -2.080  1.00  0.00           H
ATOM   2358 1HD1 LEU A 303     -22.365  26.541  -5.145  1.00  0.00           H
ATOM   2359 2HD1 LEU A 303     -23.261  25.709  -3.795  1.00  0.00           H
ATOM   2360 3HD1 LEU A 303     -21.462  25.474  -4.090  1.00  0.00           H
ATOM   2361 1HD2 LEU A 303     -20.522  28.662  -2.310  1.00  0.00           H
ATOM   2362 2HD2 LEU A 303     -20.597  28.436  -4.044  1.00  0.00           H
ATOM   2363 3HD2 LEU A 303     -19.850  27.113  -3.147  1.00  0.00           H
ATOM   2364  N   THR A 304     -24.661  28.381  -0.253  1.00  0.00           N
ATOM   2365  CA  THR A 304     -24.729  28.073   1.186  1.00  0.00           C
ATOM   2366  C   THR A 304     -26.099  27.441   1.426  1.00  0.00           C
ATOM   2367  O   THR A 304     -26.202  26.526   2.236  1.00  0.00           O
ATOM   2368  CB  THR A 304     -24.718  29.406   1.985  1.00  0.00           C
ATOM   2369  CG2 THR A 304     -24.537  29.056   3.497  1.00  0.00           C
ATOM   2370  OG1 THR A 304     -23.613  30.190   1.593  1.00  0.00           O
ATOM   2371  HN  THR A 304     -24.593  29.320  -0.581  1.00  0.00           H
ATOM   2372  HA  THR A 304     -23.921  27.512   1.633  1.00  0.00           H
ATOM   2373  HB  THR A 304     -25.655  29.990   1.864  1.00  0.00           H
ATOM   2374  HG1 THR A 304     -23.663  30.340   0.646  1.00  0.00           H
ATOM   2375 1HG2 THR A 304     -24.519  30.009   4.070  1.00  0.00           H
ATOM   2376 2HG2 THR A 304     -23.595  28.486   3.643  1.00  0.00           H
ATOM   2377 3HG2 THR A 304     -25.368  28.517   4.000  1.00  0.00           H
ATOM   2378  N   ILE A 305     -27.272  27.924   0.867  1.00  0.00           N
ATOM   2379  CA  ILE A 305     -28.572  27.290   1.224  1.00  0.00           C
ATOM   2380  C   ILE A 305     -28.638  25.907   0.629  1.00  0.00           C
ATOM   2381  O   ILE A 305     -29.006  24.990   1.326  1.00  0.00           O
ATOM   2382  CB  ILE A 305     -29.848  28.078   0.826  1.00  0.00           C
ATOM   2383  CG1 ILE A 305     -29.833  29.390   1.647  1.00  0.00           C
ATOM   2384  CG2 ILE A 305     -31.165  27.269   0.885  1.00  0.00           C
ATOM   2385  CD  ILE A 305     -30.854  30.412   1.236  1.00  0.00           C
ATOM   2386  HN  ILE A 305     -27.256  28.654   0.188  1.00  0.00           H
ATOM   2387  HA  ILE A 305     -28.644  27.172   2.295  1.00  0.00           H
ATOM   2388  HB  ILE A 305     -29.657  28.473  -0.194  1.00  0.00           H
ATOM   2389 1HG1 ILE A 305     -28.801  29.797   1.703  1.00  0.00           H
ATOM   2390 2HG1 ILE A 305     -30.016  29.209   2.728  1.00  0.00           H
ATOM   2391 1HG2 ILE A 305     -31.289  26.735   1.851  1.00  0.00           H
ATOM   2392 2HG2 ILE A 305     -31.235  26.441   0.148  1.00  0.00           H
ATOM   2393 3HG2 ILE A 305     -32.050  27.866   0.578  1.00  0.00           H
ATOM   2394  HD1 ILE A 305     -31.921  30.132   1.368  1.00  0.00           H
ATOM   2395  HD2 ILE A 305     -30.707  30.594   0.149  1.00  0.00           H
ATOM   2396  HD3 ILE A 305     -30.555  31.310   1.818  1.00  0.00           H
ATOM   2397  N   THR A 306     -28.183  25.650  -0.612  1.00  0.00           N
ATOM   2398  CA  THR A 306     -28.185  24.346  -1.278  1.00  0.00           C
ATOM   2399  C   THR A 306     -27.524  23.308  -0.446  1.00  0.00           C
ATOM   2400  O   THR A 306     -28.058  22.184  -0.335  1.00  0.00           O
ATOM   2401  CB  THR A 306     -27.436  24.372  -2.647  1.00  0.00           C
ATOM   2402  CG2 THR A 306     -27.622  23.105  -3.365  1.00  0.00           C
ATOM   2403  OG1 THR A 306     -28.036  25.326  -3.462  1.00  0.00           O
ATOM   2404  HN  THR A 306     -27.745  26.374  -1.138  1.00  0.00           H
ATOM   2405  HA  THR A 306     -29.219  24.064  -1.407  1.00  0.00           H
ATOM   2406  HB  THR A 306     -26.363  24.656  -2.600  1.00  0.00           H
ATOM   2407  HG1 THR A 306     -27.655  26.141  -3.128  1.00  0.00           H
ATOM   2408 1HG2 THR A 306     -27.203  23.200  -4.389  1.00  0.00           H
ATOM   2409 2HG2 THR A 306     -28.678  22.783  -3.494  1.00  0.00           H
ATOM   2410 3HG2 THR A 306     -27.050  22.213  -3.033  1.00  0.00           H
ATOM   2411  N   TRP A 307     -26.327  23.623   0.121  1.00  0.00           N
ATOM   2412  CA  TRP A 307     -25.618  22.675   0.907  1.00  0.00           C
ATOM   2413  C   TRP A 307     -26.188  22.536   2.288  1.00  0.00           C
ATOM   2414  O   TRP A 307     -26.114  21.436   2.804  1.00  0.00           O
ATOM   2415  CB  TRP A 307     -24.031  22.896   0.968  1.00  0.00           C
ATOM   2416  CG  TRP A 307     -23.467  24.065   1.685  1.00  0.00           C
ATOM   2417  CD1 TRP A 307     -22.826  25.064   1.013  1.00  0.00           C
ATOM   2418  CD2 TRP A 307     -23.306  24.254   3.108  1.00  0.00           C
ATOM   2419  CE2 TRP A 307     -22.508  25.422   3.207  1.00  0.00           C
ATOM   2420  CE3 TRP A 307     -23.660  23.495   4.238  1.00  0.00           C
ATOM   2421  NE1 TRP A 307     -22.183  25.839   1.989  1.00  0.00           N
ATOM   2422  CZ2 TRP A 307     -22.294  25.963   4.497  1.00  0.00           C
ATOM   2423  CZ3 TRP A 307     -23.544  24.203   5.470  1.00  0.00           C
ATOM   2424  CH2 TRP A 307     -22.865  25.362   5.615  1.00  0.00           C
ATOM   2425  HN  TRP A 307     -26.006  24.556  -0.021  1.00  0.00           H
ATOM   2426  HA  TRP A 307     -25.671  21.764   0.330  1.00  0.00           H
ATOM   2427  HB1 TRP A 307     -23.656  23.107  -0.057  1.00  0.00           H
ATOM   2428  HB2 TRP A 307     -23.438  22.036   1.346  1.00  0.00           H
ATOM   2429  HD1 TRP A 307     -22.786  25.142  -0.063  1.00  0.00           H
ATOM   2430  HE1 TRP A 307     -21.832  26.748   2.036  1.00  0.00           H
ATOM   2431  HE3 TRP A 307     -24.078  22.510   4.095  1.00  0.00           H
ATOM   2432  HZ2 TRP A 307     -21.837  26.941   4.471  1.00  0.00           H
ATOM   2433  HZ3 TRP A 307     -23.936  23.673   6.326  1.00  0.00           H
ATOM   2434  HH2 TRP A 307     -22.739  25.794   6.598  1.00  0.00           H
ATOM   2435  N   PHE A 308     -26.776  23.580   2.873  1.00  0.00           N
ATOM   2436  CA  PHE A 308     -27.513  23.380   4.050  1.00  0.00           C
ATOM   2437  C   PHE A 308     -28.782  22.553   3.939  1.00  0.00           C
ATOM   2438  O   PHE A 308     -29.040  21.742   4.817  1.00  0.00           O
ATOM   2439  CB  PHE A 308     -27.775  24.771   4.644  1.00  0.00           C
ATOM   2440  CG  PHE A 308     -28.716  24.750   5.822  1.00  0.00           C
ATOM   2441  CD1 PHE A 308     -30.072  25.082   5.844  1.00  0.00           C
ATOM   2442  CD2 PHE A 308     -28.150  24.457   7.052  1.00  0.00           C
ATOM   2443  CE1 PHE A 308     -30.876  24.882   6.988  1.00  0.00           C
ATOM   2444  CE2 PHE A 308     -28.950  24.279   8.231  1.00  0.00           C
ATOM   2445  CZ  PHE A 308     -30.325  24.447   8.153  1.00  0.00           C
ATOM   2446  HN  PHE A 308     -26.808  24.468   2.421  1.00  0.00           H
ATOM   2447  HA  PHE A 308     -26.924  22.862   4.792  1.00  0.00           H
ATOM   2448  HB1 PHE A 308     -28.313  25.420   3.921  1.00  0.00           H
ATOM   2449  HB2 PHE A 308     -26.828  25.307   4.869  1.00  0.00           H
ATOM   2450  HD1 PHE A 308     -30.479  25.349   4.879  1.00  0.00           H
ATOM   2451  HD2 PHE A 308     -27.094  24.276   7.190  1.00  0.00           H
ATOM   2452  HE1 PHE A 308     -31.945  24.911   6.834  1.00  0.00           H
ATOM   2453  HE2 PHE A 308     -28.535  23.971   9.180  1.00  0.00           H
ATOM   2454  HZ  PHE A 308     -30.851  24.213   9.068  1.00  0.00           H
ATOM   2455  N   LEU A 309     -29.637  22.700   2.945  1.00  0.00           N
ATOM   2456  CA  LEU A 309     -30.792  21.872   2.621  1.00  0.00           C
ATOM   2457  C   LEU A 309     -30.314  20.465   2.386  1.00  0.00           C
ATOM   2458  O   LEU A 309     -30.882  19.540   2.992  1.00  0.00           O
ATOM   2459  CB  LEU A 309     -31.592  22.456   1.456  1.00  0.00           C
ATOM   2460  CG  LEU A 309     -32.992  21.806   1.367  1.00  0.00           C
ATOM   2461  CD1 LEU A 309     -33.730  22.200   2.718  1.00  0.00           C
ATOM   2462  CD2 LEU A 309     -33.672  22.328   0.090  1.00  0.00           C
ATOM   2463  HN  LEU A 309     -29.422  23.500   2.390  1.00  0.00           H
ATOM   2464  HA  LEU A 309     -31.361  21.839   3.539  1.00  0.00           H
ATOM   2465  HB1 LEU A 309     -31.145  22.400   0.440  1.00  0.00           H
ATOM   2466  HB2 LEU A 309     -31.714  23.549   1.611  1.00  0.00           H
ATOM   2467  HG  LEU A 309     -32.884  20.701   1.363  1.00  0.00           H
ATOM   2468 1HD1 LEU A 309     -34.824  22.105   2.553  1.00  0.00           H
ATOM   2469 2HD1 LEU A 309     -33.514  23.282   2.853  1.00  0.00           H
ATOM   2470 3HD1 LEU A 309     -33.368  21.674   3.626  1.00  0.00           H
ATOM   2471 1HD2 LEU A 309     -33.037  21.995  -0.758  1.00  0.00           H
ATOM   2472 2HD2 LEU A 309     -33.796  23.433   0.075  1.00  0.00           H
ATOM   2473 3HD2 LEU A 309     -34.706  21.923   0.068  1.00  0.00           H
ATOM   2474  N   ALA A 310     -29.165  20.289   1.662  1.00  0.00           N
ATOM   2475  CA  ALA A 310     -28.598  18.960   1.361  1.00  0.00           C
ATOM   2476  C   ALA A 310     -28.202  18.202   2.599  1.00  0.00           C
ATOM   2477  O   ALA A 310     -28.402  16.992   2.659  1.00  0.00           O
ATOM   2478  CB  ALA A 310     -27.372  19.152   0.386  1.00  0.00           C
ATOM   2479  HN  ALA A 310     -28.702  21.027   1.175  1.00  0.00           H
ATOM   2480  HA  ALA A 310     -29.328  18.332   0.874  1.00  0.00           H
ATOM   2481  HB1 ALA A 310     -26.824  20.076   0.670  1.00  0.00           H
ATOM   2482  HB2 ALA A 310     -27.857  19.165  -0.612  1.00  0.00           H
ATOM   2483  HB3 ALA A 310     -26.597  18.356   0.382  1.00  0.00           H
ATOM   2484  N   ALA A 311     -27.536  18.821   3.621  1.00  0.00           N
ATOM   2485  CA  ALA A 311     -27.214  18.284   4.931  1.00  0.00           C
ATOM   2486  C   ALA A 311     -28.326  17.695   5.714  1.00  0.00           C
ATOM   2487  O   ALA A 311     -28.208  16.652   6.370  1.00  0.00           O
ATOM   2488  CB  ALA A 311     -26.578  19.412   5.627  1.00  0.00           C
ATOM   2489  HN  ALA A 311     -27.297  19.782   3.497  1.00  0.00           H
ATOM   2490  HA  ALA A 311     -26.363  17.618   4.916  1.00  0.00           H
ATOM   2491  HB1 ALA A 311     -26.459  19.422   6.732  1.00  0.00           H
ATOM   2492  HB2 ALA A 311     -27.189  20.292   5.331  1.00  0.00           H
ATOM   2493  HB3 ALA A 311     -25.550  19.557   5.233  1.00  0.00           H
ATOM   2494  N   GLY A 312     -29.553  18.279   5.533  1.00  0.00           N
ATOM   2495  CA  GLY A 312     -30.903  17.924   5.972  1.00  0.00           C
ATOM   2496  C   GLY A 312     -31.191  16.541   5.494  1.00  0.00           C
ATOM   2497  O   GLY A 312     -31.819  15.727   6.180  1.00  0.00           O
ATOM   2498  HN  GLY A 312     -29.566  19.093   4.958  1.00  0.00           H
ATOM   2499  HA1 GLY A 312     -31.600  18.645   5.572  1.00  0.00           H
ATOM   2500  HA2 GLY A 312     -30.979  17.838   7.046  1.00  0.00           H
ATOM   2501  N   ARG A 313     -30.833  16.212   4.202  1.00  0.00           N
ATOM   2502  CA  ARG A 313     -31.133  14.893   3.621  1.00  0.00           C
ATOM   2503  C   ARG A 313     -29.911  13.873   3.753  1.00  0.00           C
ATOM   2504  O   ARG A 313     -29.818  12.845   3.038  1.00  0.00           O
ATOM   2505  CB  ARG A 313     -31.268  15.146   2.019  1.00  0.00           C
ATOM   2506  CG  ARG A 313     -32.189  16.377   1.794  1.00  0.00           C
ATOM   2507  CD  ARG A 313     -33.523  16.394   2.547  1.00  0.00           C
ATOM   2508  NE  ARG A 313     -34.190  17.704   2.128  1.00  0.00           N
ATOM   2509  CZ  ARG A 313     -35.166  18.304   2.805  1.00  0.00           C
ATOM   2510  NH1 ARG A 313     -35.521  18.015   3.997  1.00  0.00           N
ATOM   2511  NH2 ARG A 313     -35.767  19.277   2.174  1.00  0.00           N
ATOM   2512  HN  ARG A 313     -30.243  16.790   3.643  1.00  0.00           H
ATOM   2513  HA  ARG A 313     -31.985  14.463   4.125  1.00  0.00           H
ATOM   2514  HB1 ARG A 313     -31.611  14.230   1.494  1.00  0.00           H
ATOM   2515  HB2 ARG A 313     -30.309  15.560   1.642  1.00  0.00           H
ATOM   2516  HG1 ARG A 313     -32.277  16.352   0.686  1.00  0.00           H
ATOM   2517  HG2 ARG A 313     -31.585  17.290   1.980  1.00  0.00           H
ATOM   2518  HD1 ARG A 313     -33.286  16.494   3.628  1.00  0.00           H
ATOM   2519  HD2 ARG A 313     -34.120  15.518   2.216  1.00  0.00           H
ATOM   2520  HE  ARG A 313     -33.893  18.028   1.230  1.00  0.00           H
ATOM   2521 1HH1 ARG A 313     -36.261  18.509   4.454  1.00  0.00           H
ATOM   2522 2HH1 ARG A 313     -35.230  17.203   4.501  1.00  0.00           H
ATOM   2523 1HH2 ARG A 313     -35.626  19.437   1.197  1.00  0.00           H
ATOM   2524 2HH2 ARG A 313     -36.388  19.878   2.675  1.00  0.00           H
ATOM   2525  N   LYS A 314     -28.925  14.263   4.630  1.00  0.00           N
ATOM   2526  CA  LYS A 314     -27.675  13.504   4.768  1.00  0.00           C
ATOM   2527  C   LYS A 314     -26.626  13.646   3.708  1.00  0.00           C
ATOM   2528  O   LYS A 314     -25.884  12.759   3.313  1.00  0.00           O
ATOM   2529  CB  LYS A 314     -27.726  12.045   5.208  1.00  0.00           C
ATOM   2530  CG  LYS A 314     -28.780  11.844   6.337  1.00  0.00           C
ATOM   2531  CD  LYS A 314     -28.576  12.691   7.591  1.00  0.00           C
ATOM   2532  CE  LYS A 314     -29.455  12.194   8.769  1.00  0.00           C
ATOM   2533  NZ  LYS A 314     -30.869  12.649   8.633  1.00  0.00           N
ATOM   2534  HN  LYS A 314     -28.942  15.061   5.227  1.00  0.00           H
ATOM   2535  HA  LYS A 314     -27.198  14.028   5.583  1.00  0.00           H
ATOM   2536  HB1 LYS A 314     -26.750  11.694   5.605  1.00  0.00           H
ATOM   2537  HB2 LYS A 314     -27.979  11.210   4.520  1.00  0.00           H
ATOM   2538  HG1 LYS A 314     -28.693  10.772   6.612  1.00  0.00           H
ATOM   2539  HG2 LYS A 314     -29.805  11.992   5.934  1.00  0.00           H
ATOM   2540  HD1 LYS A 314     -28.823  13.762   7.429  1.00  0.00           H
ATOM   2541  HD2 LYS A 314     -27.512  12.550   7.879  1.00  0.00           H
ATOM   2542  HE1 LYS A 314     -29.143  12.655   9.730  1.00  0.00           H
ATOM   2543  HE2 LYS A 314     -29.457  11.083   8.803  1.00  0.00           H
ATOM   2544  HZ1 LYS A 314     -31.259  12.540   7.675  1.00  0.00           H
ATOM   2545  HZ2 LYS A 314     -30.973  13.631   8.960  1.00  0.00           H
ATOM   2546  HZ3 LYS A 314     -31.553  12.150   9.238  1.00  0.00           H
ATOM   2547  N   TRP A 315     -26.626  14.813   3.151  1.00  0.00           N
ATOM   2548  CA  TRP A 315     -25.700  15.288   2.099  1.00  0.00           C
ATOM   2549  C   TRP A 315     -26.266  14.805   0.731  1.00  0.00           C
ATOM   2550  O   TRP A 315     -27.017  13.767   0.701  1.00  0.00           O
ATOM   2551  CB  TRP A 315     -24.167  15.025   2.382  1.00  0.00           C
ATOM   2552  CG  TRP A 315     -23.258  15.544   1.314  1.00  0.00           C
ATOM   2553  CD1 TRP A 315     -22.597  14.871   0.332  1.00  0.00           C
ATOM   2554  CD2 TRP A 315     -23.103  16.944   1.118  1.00  0.00           C
ATOM   2555  CE2 TRP A 315     -22.387  17.101  -0.136  1.00  0.00           C
ATOM   2556  CE3 TRP A 315     -23.539  18.056   1.755  1.00  0.00           C
ATOM   2557  NE1 TRP A 315     -22.088  15.868  -0.542  1.00  0.00           N
ATOM   2558  CZ2 TRP A 315     -22.032  18.332  -0.617  1.00  0.00           C
ATOM   2559  CZ3 TRP A 315     -23.279  19.278   1.168  1.00  0.00           C
ATOM   2560  CH2 TRP A 315     -22.645  19.467  -0.012  1.00  0.00           C
ATOM   2561  HN  TRP A 315     -27.257  15.529   3.440  1.00  0.00           H
ATOM   2562  HA  TRP A 315     -25.729  16.362   2.206  1.00  0.00           H
ATOM   2563  HB1 TRP A 315     -24.001  13.933   2.510  1.00  0.00           H
ATOM   2564  HB2 TRP A 315     -23.929  15.517   3.349  1.00  0.00           H
ATOM   2565  HD1 TRP A 315     -22.594  13.808   0.140  1.00  0.00           H
ATOM   2566  HE1 TRP A 315     -21.729  15.734  -1.440  1.00  0.00           H
ATOM   2567  HE3 TRP A 315     -23.986  18.063   2.738  1.00  0.00           H
ATOM   2568  HZ2 TRP A 315     -21.387  18.454  -1.474  1.00  0.00           H
ATOM   2569  HZ3 TRP A 315     -23.742  20.163   1.578  1.00  0.00           H
ATOM   2570  HH2 TRP A 315     -22.625  20.441  -0.479  1.00  0.00           H
ATOM   2571  N   SER A 316     -25.924  15.466  -0.359  1.00  0.00           N
ATOM   2572  CA  SER A 316     -26.448  15.238  -1.671  1.00  0.00           C
ATOM   2573  C   SER A 316     -25.839  16.210  -2.664  1.00  0.00           C
ATOM   2574  O   SER A 316     -25.998  17.422  -2.477  1.00  0.00           O
ATOM   2575  CB  SER A 316     -28.004  15.174  -1.760  1.00  0.00           C
ATOM   2576  OG  SER A 316     -28.514  14.975  -3.082  1.00  0.00           O
ATOM   2577  HN  SER A 316     -25.336  16.265  -0.259  1.00  0.00           H
ATOM   2578  HA  SER A 316     -26.080  14.262  -1.948  1.00  0.00           H
ATOM   2579  HB1 SER A 316     -28.500  16.013  -1.228  1.00  0.00           H
ATOM   2580  HB2 SER A 316     -28.357  14.296  -1.177  1.00  0.00           H
ATOM   2581  HG1 SER A 316     -28.097  14.170  -3.397  1.00  0.00           H
ATOM   2582  N   CYS A 317     -25.212  15.675  -3.693  1.00  0.00           N
ATOM   2583  CA  CYS A 317     -24.629  16.559  -4.723  1.00  0.00           C
ATOM   2584  C   CYS A 317     -25.642  16.759  -5.884  1.00  0.00           C
ATOM   2585  O   CYS A 317     -25.326  17.200  -6.986  1.00  0.00           O
ATOM   2586  CB  CYS A 317     -23.244  16.137  -5.248  1.00  0.00           C
ATOM   2587  SG  CYS A 317     -21.988  15.943  -3.920  1.00  0.00           S
ATOM   2588  HN  CYS A 317     -25.232  14.693  -3.866  1.00  0.00           H
ATOM   2589  HA  CYS A 317     -24.468  17.579  -4.410  1.00  0.00           H
ATOM   2590  HB1 CYS A 317     -22.824  16.879  -5.960  1.00  0.00           H
ATOM   2591  HB2 CYS A 317     -23.320  15.174  -5.797  1.00  0.00           H
ATOM   2592  HG1 CYS A 317     -20.974  16.362  -4.664  1.00  0.00           H
ATOM   2593  N   GLU A 318     -26.955  16.576  -5.684  1.00  0.00           N
ATOM   2594  CA  GLU A 318     -27.921  16.782  -6.809  1.00  0.00           C
ATOM   2595  C   GLU A 318     -29.061  17.811  -6.488  1.00  0.00           C
ATOM   2596  O   GLU A 318     -29.948  18.000  -7.306  1.00  0.00           O
ATOM   2597  CB  GLU A 318     -28.556  15.369  -6.927  1.00  0.00           C
ATOM   2598  CG  GLU A 318     -27.670  14.210  -7.437  1.00  0.00           C
ATOM   2599  CD  GLU A 318     -28.355  12.816  -7.442  1.00  0.00           C
ATOM   2600  OE1 GLU A 318     -28.432  12.109  -6.391  1.00  0.00           O
ATOM   2601  OE2 GLU A 318     -28.943  12.465  -8.467  1.00  0.00           O
ATOM   2602  HN  GLU A 318     -27.252  16.142  -4.836  1.00  0.00           H
ATOM   2603  HA  GLU A 318     -27.346  17.067  -7.679  1.00  0.00           H
ATOM   2604  HB1 GLU A 318     -29.429  15.381  -7.616  1.00  0.00           H
ATOM   2605  HB2 GLU A 318     -28.949  15.055  -5.937  1.00  0.00           H
ATOM   2606  HG1 GLU A 318     -26.753  14.076  -6.824  1.00  0.00           H
ATOM   2607  HG2 GLU A 318     -27.305  14.334  -8.479  1.00  0.00           H
ATOM   2608  N   ALA A 319     -29.009  18.513  -5.280  1.00  0.00           N
ATOM   2609  CA  ALA A 319     -30.059  19.310  -4.718  1.00  0.00           C
ATOM   2610  C   ALA A 319     -30.733  20.462  -5.505  1.00  0.00           C
ATOM   2611  O   ALA A 319     -30.131  21.393  -5.929  1.00  0.00           O
ATOM   2612  CB  ALA A 319     -29.700  19.897  -3.333  1.00  0.00           C
ATOM   2613  HN  ALA A 319     -28.224  18.367  -4.682  1.00  0.00           H
ATOM   2614  HA  ALA A 319     -30.885  18.634  -4.554  1.00  0.00           H
ATOM   2615  HB1 ALA A 319     -30.520  20.322  -2.716  1.00  0.00           H
ATOM   2616  HB2 ALA A 319     -28.873  20.636  -3.414  1.00  0.00           H
ATOM   2617  HB3 ALA A 319     -29.299  18.964  -2.883  1.00  0.00           H
ATOM   2618  N   ILE A 320     -32.104  20.313  -5.605  1.00  0.00           N
ATOM   2619  CA  ILE A 320     -33.007  21.141  -6.437  1.00  0.00           C
ATOM   2620  C   ILE A 320     -32.958  20.686  -7.878  1.00  0.00           C
ATOM   2621  O   ILE A 320     -32.895  21.532  -8.788  1.00  0.00           O
ATOM   2622  CB  ILE A 320     -32.969  22.648  -6.091  1.00  0.00           C
ATOM   2623  CG1 ILE A 320     -33.069  22.755  -4.508  1.00  0.00           C
ATOM   2624  CG2 ILE A 320     -34.172  23.438  -6.679  1.00  0.00           C
ATOM   2625  CD  ILE A 320     -33.386  24.100  -3.917  1.00  0.00           C
ATOM   2626  HN  ILE A 320     -32.569  19.612  -5.068  1.00  0.00           H
ATOM   2627  HA  ILE A 320     -33.971  20.861  -6.039  1.00  0.00           H
ATOM   2628  HB  ILE A 320     -32.064  23.209  -6.407  1.00  0.00           H
ATOM   2629 1HG1 ILE A 320     -32.129  22.337  -4.090  1.00  0.00           H
ATOM   2630 2HG1 ILE A 320     -33.885  22.037  -4.277  1.00  0.00           H
ATOM   2631 1HG2 ILE A 320     -34.015  24.511  -6.444  1.00  0.00           H
ATOM   2632 2HG2 ILE A 320     -35.142  22.981  -6.391  1.00  0.00           H
ATOM   2633 3HG2 ILE A 320     -34.135  23.389  -7.789  1.00  0.00           H
ATOM   2634  HD1 ILE A 320     -34.330  24.513  -4.331  1.00  0.00           H
ATOM   2635  HD2 ILE A 320     -32.510  24.722  -4.198  1.00  0.00           H
ATOM   2636  HD3 ILE A 320     -33.368  24.139  -2.807  1.00  0.00           H
ATOM   2637  N   GLU A 321     -33.075  19.337  -8.183  1.00  0.00           N
ATOM   2638  CA  GLU A 321     -32.906  18.704  -9.472  1.00  0.00           C
ATOM   2639  C   GLU A 321     -33.834  19.162 -10.616  1.00  0.00           C
ATOM   2640  O   GLU A 321     -33.467  19.532 -11.734  1.00  0.00           O
ATOM   2641  CB  GLU A 321     -33.061  17.105  -9.262  1.00  0.00           C
ATOM   2642  CG  GLU A 321     -33.007  16.194 -10.557  1.00  0.00           C
ATOM   2643  CD  GLU A 321     -33.020  14.665 -10.253  1.00  0.00           C
ATOM   2644  OE1 GLU A 321     -33.775  14.214  -9.305  1.00  0.00           O
ATOM   2645  OE2 GLU A 321     -32.146  13.946 -10.865  1.00  0.00           O
ATOM   2646  HN  GLU A 321     -33.353  18.765  -7.416  1.00  0.00           H
ATOM   2647  HA  GLU A 321     -31.900  18.922  -9.798  1.00  0.00           H
ATOM   2648  HB1 GLU A 321     -34.032  16.965  -8.742  1.00  0.00           H
ATOM   2649  HB2 GLU A 321     -32.217  16.846  -8.588  1.00  0.00           H
ATOM   2650  HG1 GLU A 321     -32.082  16.499 -11.091  1.00  0.00           H
ATOM   2651  HG2 GLU A 321     -33.844  16.539 -11.200  1.00  0.00           H
ATOM   2652  N   GLN A 322     -35.183  19.255 -10.221  1.00  0.00           N
ATOM   2653  CA  GLN A 322     -36.253  19.681 -11.140  1.00  0.00           C
ATOM   2654  C   GLN A 322     -36.517  21.138 -11.219  1.00  0.00           C
ATOM   2655  O   GLN A 322     -36.940  21.610 -12.282  1.00  0.00           O
ATOM   2656  CB  GLN A 322     -37.537  18.832 -11.007  1.00  0.00           C
ATOM   2657  CG  GLN A 322     -37.528  17.331 -11.410  1.00  0.00           C
ATOM   2658  CD  GLN A 322     -37.147  17.115 -12.853  1.00  0.00           C
ATOM   2659  NE2 GLN A 322     -37.949  17.574 -13.819  1.00  0.00           N
ATOM   2660  OE1 GLN A 322     -36.162  16.452 -13.115  1.00  0.00           O
ATOM   2661  HN  GLN A 322     -35.486  19.097  -9.285  1.00  0.00           H
ATOM   2662  HA  GLN A 322     -35.941  19.411 -12.138  1.00  0.00           H
ATOM   2663  HB1 GLN A 322     -38.264  19.269 -11.724  1.00  0.00           H
ATOM   2664  HB2 GLN A 322     -37.945  18.933  -9.978  1.00  0.00           H
ATOM   2665  HG1 GLN A 322     -38.597  17.073 -11.257  1.00  0.00           H
ATOM   2666  HG2 GLN A 322     -36.807  16.864 -10.705  1.00  0.00           H
ATOM   2667 1HE2 GLN A 322     -37.574  17.644 -14.744  1.00  0.00           H
ATOM   2668 2HE2 GLN A 322     -38.805  18.058 -13.643  1.00  0.00           H
ATOM   2669  N   LYS A 323     -36.421  21.863 -10.157  1.00  0.00           N
ATOM   2670  CA  LYS A 323     -36.981  23.253 -10.067  1.00  0.00           C
ATOM   2671  C   LYS A 323     -35.885  24.295 -10.338  1.00  0.00           C
ATOM   2672  O   LYS A 323     -36.032  25.474 -10.265  1.00  0.00           O
ATOM   2673  CB  LYS A 323     -37.612  23.496  -8.711  1.00  0.00           C
ATOM   2674  CG  LYS A 323     -38.924  22.773  -8.477  1.00  0.00           C
ATOM   2675  CD  LYS A 323     -40.003  22.885  -9.558  1.00  0.00           C
ATOM   2676  CE  LYS A 323     -41.281  22.163  -9.119  1.00  0.00           C
ATOM   2677  NZ  LYS A 323     -42.504  22.524  -9.818  1.00  0.00           N
ATOM   2678  HN  LYS A 323     -36.142  21.487  -9.278  1.00  0.00           H
ATOM   2679  HA  LYS A 323     -37.777  23.375 -10.787  1.00  0.00           H
ATOM   2680  HB1 LYS A 323     -37.766  24.584  -8.552  1.00  0.00           H
ATOM   2681  HB2 LYS A 323     -36.962  23.044  -7.932  1.00  0.00           H
ATOM   2682  HG1 LYS A 323     -39.340  23.137  -7.513  1.00  0.00           H
ATOM   2683  HG2 LYS A 323     -38.599  21.729  -8.280  1.00  0.00           H
ATOM   2684  HD1 LYS A 323     -39.616  22.489 -10.521  1.00  0.00           H
ATOM   2685  HD2 LYS A 323     -40.166  23.943  -9.857  1.00  0.00           H
ATOM   2686  HE1 LYS A 323     -41.448  22.366  -8.039  1.00  0.00           H
ATOM   2687  HE2 LYS A 323     -41.059  21.082  -9.240  1.00  0.00           H
ATOM   2688  HZ1 LYS A 323     -42.352  22.461 -10.844  1.00  0.00           H
ATOM   2689  HZ2 LYS A 323     -42.809  23.501  -9.634  1.00  0.00           H
ATOM   2690  HZ3 LYS A 323     -43.273  21.885  -9.528  1.00  0.00           H
ATOM   2691  N   ALA A 324     -34.651  23.845 -10.561  1.00  0.00           N
ATOM   2692  CA  ALA A 324     -33.461  24.699 -10.479  1.00  0.00           C
ATOM   2693  C   ALA A 324     -33.458  26.020 -11.343  1.00  0.00           C
ATOM   2694  O   ALA A 324     -32.954  27.067 -10.978  1.00  0.00           O
ATOM   2695  CB  ALA A 324     -32.147  23.883 -10.821  1.00  0.00           C
ATOM   2696  HN  ALA A 324     -34.438  22.871 -10.566  1.00  0.00           H
ATOM   2697  HA  ALA A 324     -33.384  24.979  -9.439  1.00  0.00           H
ATOM   2698  HB1 ALA A 324     -32.040  23.245  -9.917  1.00  0.00           H
ATOM   2699  HB2 ALA A 324     -31.223  24.492 -10.930  1.00  0.00           H
ATOM   2700  HB3 ALA A 324     -32.245  23.288 -11.752  1.00  0.00           H
ATOM   2701  N   VAL A 325     -34.024  25.957 -12.571  1.00  0.00           N
ATOM   2702  CA  VAL A 325     -34.191  27.053 -13.418  1.00  0.00           C
ATOM   2703  C   VAL A 325     -35.114  28.110 -12.852  1.00  0.00           C
ATOM   2704  O   VAL A 325     -34.796  29.271 -12.674  1.00  0.00           O
ATOM   2705  CB  VAL A 325     -34.610  26.494 -14.726  1.00  0.00           C
ATOM   2706  CG1 VAL A 325     -35.143  27.551 -15.734  1.00  0.00           C
ATOM   2707  CG2 VAL A 325     -33.460  25.686 -15.391  1.00  0.00           C
ATOM   2708  HN  VAL A 325     -34.238  25.074 -12.981  1.00  0.00           H
ATOM   2709  HA  VAL A 325     -33.255  27.575 -13.549  1.00  0.00           H
ATOM   2710  HB  VAL A 325     -35.394  25.721 -14.581  1.00  0.00           H
ATOM   2711 1HG1 VAL A 325     -36.165  27.830 -15.400  1.00  0.00           H
ATOM   2712 2HG1 VAL A 325     -35.251  27.123 -16.754  1.00  0.00           H
ATOM   2713 3HG1 VAL A 325     -34.344  28.324 -15.735  1.00  0.00           H
ATOM   2714 1HG2 VAL A 325     -33.882  25.109 -16.240  1.00  0.00           H
ATOM   2715 2HG2 VAL A 325     -33.028  24.976 -14.653  1.00  0.00           H
ATOM   2716 3HG2 VAL A 325     -32.627  26.340 -15.730  1.00  0.00           H
ATOM   2717  N   TRP A 326     -36.327  27.775 -12.377  1.00  0.00           N
ATOM   2718  CA  TRP A 326     -37.187  28.693 -11.530  1.00  0.00           C
ATOM   2719  C   TRP A 326     -36.502  29.208 -10.247  1.00  0.00           C
ATOM   2720  O   TRP A 326     -36.432  30.381  -9.987  1.00  0.00           O
ATOM   2721  CB  TRP A 326     -38.541  27.928 -11.160  1.00  0.00           C
ATOM   2722  CG  TRP A 326     -39.307  28.244  -9.864  1.00  0.00           C
ATOM   2723  CD1 TRP A 326     -39.406  27.451  -8.772  1.00  0.00           C
ATOM   2724  CD2 TRP A 326     -40.065  29.406  -9.691  1.00  0.00           C
ATOM   2725  CE2 TRP A 326     -40.781  29.262  -8.453  1.00  0.00           C
ATOM   2726  CE3 TRP A 326     -40.136  30.671 -10.372  1.00  0.00           C
ATOM   2727  NE1 TRP A 326     -40.328  28.037  -7.920  1.00  0.00           N
ATOM   2728  CZ2 TRP A 326     -41.575  30.248  -7.894  1.00  0.00           C
ATOM   2729  CZ3 TRP A 326     -40.858  31.716  -9.743  1.00  0.00           C
ATOM   2730  CH2 TRP A 326     -41.458  31.475  -8.478  1.00  0.00           C
ATOM   2731  HN  TRP A 326     -36.706  26.854 -12.429  1.00  0.00           H
ATOM   2732  HA  TRP A 326     -37.334  29.552 -12.168  1.00  0.00           H
ATOM   2733  HB1 TRP A 326     -38.313  26.841 -11.153  1.00  0.00           H
ATOM   2734  HB2 TRP A 326     -39.269  28.034 -11.994  1.00  0.00           H
ATOM   2735  HD1 TRP A 326     -38.828  26.540  -8.716  1.00  0.00           H
ATOM   2736  HE1 TRP A 326     -40.803  27.748  -7.117  1.00  0.00           H
ATOM   2737  HE3 TRP A 326     -39.576  30.871 -11.273  1.00  0.00           H
ATOM   2738  HZ2 TRP A 326     -41.868  30.100  -6.865  1.00  0.00           H
ATOM   2739  HZ3 TRP A 326     -40.897  32.701 -10.186  1.00  0.00           H
ATOM   2740  HH2 TRP A 326     -41.819  32.370  -7.996  1.00  0.00           H
ATOM   2741  N   PHE A 327     -35.902  28.371  -9.431  1.00  0.00           N
ATOM   2742  CA  PHE A 327     -35.113  28.671  -8.234  1.00  0.00           C
ATOM   2743  C   PHE A 327     -34.000  29.659  -8.482  1.00  0.00           C
ATOM   2744  O   PHE A 327     -33.675  30.593  -7.748  1.00  0.00           O
ATOM   2745  CB  PHE A 327     -34.561  27.372  -7.592  1.00  0.00           C
ATOM   2746  CG  PHE A 327     -33.751  27.550  -6.355  1.00  0.00           C
ATOM   2747  CD1 PHE A 327     -34.210  28.374  -5.353  1.00  0.00           C
ATOM   2748  CD2 PHE A 327     -32.550  26.875  -6.080  1.00  0.00           C
ATOM   2749  CE1 PHE A 327     -33.424  28.649  -4.236  1.00  0.00           C
ATOM   2750  CE2 PHE A 327     -31.793  27.098  -4.912  1.00  0.00           C
ATOM   2751  CZ  PHE A 327     -32.215  28.000  -4.003  1.00  0.00           C
ATOM   2752  HN  PHE A 327     -36.039  27.392  -9.562  1.00  0.00           H
ATOM   2753  HA  PHE A 327     -35.844  29.191  -7.633  1.00  0.00           H
ATOM   2754  HB1 PHE A 327     -33.945  26.922  -8.400  1.00  0.00           H
ATOM   2755  HB2 PHE A 327     -35.423  26.688  -7.438  1.00  0.00           H
ATOM   2756  HD1 PHE A 327     -35.147  28.904  -5.428  1.00  0.00           H
ATOM   2757  HD2 PHE A 327     -32.154  26.151  -6.776  1.00  0.00           H
ATOM   2758  HE1 PHE A 327     -33.704  29.400  -3.512  1.00  0.00           H
ATOM   2759  HE2 PHE A 327     -30.864  26.557  -4.804  1.00  0.00           H
ATOM   2760  HZ  PHE A 327     -31.523  28.265  -3.217  1.00  0.00           H
HETATM 2761  N   HSD A 328     -33.343  29.460  -9.626  1.00  0.00           N
HETATM 2762  CA  HSD A 328     -32.394  30.387 -10.180  1.00  0.00           C
HETATM 2763  C   HSD A 328     -32.993  31.744 -10.758  1.00  0.00           C
HETATM 2764  O   HSD A 328     -32.403  32.770 -10.595  1.00  0.00           O
HETATM 2765  CB  HSD A 328     -31.394  29.644 -11.118  1.00  0.00           C
HETATM 2766  CG  HSD A 328     -30.461  28.618 -10.545  1.00  0.00           C
HETATM 2767  CD2 HSD A 328     -30.395  28.105  -9.297  1.00  0.00           C
HETATM 2768  ND1 HSD A 328     -29.340  28.191 -11.231  1.00  0.00           N
HETATM 2769  CE1 HSD A 328     -28.730  27.321 -10.390  1.00  0.00           C
HETATM 2770  NE2 HSD A 328     -29.279  27.248  -9.213  1.00  0.00           N
HETATM 2771  HN  HSD A 328     -33.646  28.781 -10.290  1.00  0.00           H
HETATM 2772  HA  HSD A 328     -31.771  30.741  -9.372  1.00  0.00           H
HETATM 2773  HB1 HSD A 328     -30.823  30.355 -11.753  1.00  0.00           H
HETATM 2774  HB2 HSD A 328     -32.010  29.127 -11.885  1.00  0.00           H
HETATM 2775  HD1 HSD A 328     -29.098  28.400 -12.179  1.00  0.00           H
HETATM 2776  HD2 HSD A 328     -30.941  28.243  -8.371  1.00  0.00           H
HETATM 2777  HE1 HSD A 328     -27.967  26.623 -10.734  1.00  0.00           H
ATOM   2778  N   ALA A 329     -34.195  31.672 -11.381  1.00  0.00           N
ATOM   2779  CA  ALA A 329     -34.982  32.826 -11.644  1.00  0.00           C
ATOM   2780  C   ALA A 329     -35.475  33.664 -10.460  1.00  0.00           C
ATOM   2781  O   ALA A 329     -35.629  34.855 -10.519  1.00  0.00           O
ATOM   2782  CB  ALA A 329     -36.027  32.502 -12.694  1.00  0.00           C
ATOM   2783  HN  ALA A 329     -34.563  30.779 -11.627  1.00  0.00           H
ATOM   2784  HA  ALA A 329     -34.298  33.467 -12.182  1.00  0.00           H
ATOM   2785  HB1 ALA A 329     -36.837  31.855 -12.292  1.00  0.00           H
ATOM   2786  HB2 ALA A 329     -35.599  32.108 -13.640  1.00  0.00           H
ATOM   2787  HB3 ALA A 329     -36.564  33.434 -12.975  1.00  0.00           H
ATOM   2788  N   VAL A 330     -35.782  33.053  -9.289  1.00  0.00           N
ATOM   2789  CA  VAL A 330     -35.979  33.710  -8.052  1.00  0.00           C
ATOM   2790  C   VAL A 330     -34.791  34.553  -7.642  1.00  0.00           C
ATOM   2791  O   VAL A 330     -34.917  35.749  -7.261  1.00  0.00           O
ATOM   2792  CB  VAL A 330     -36.345  32.675  -6.919  1.00  0.00           C
ATOM   2793  CG1 VAL A 330     -36.174  33.210  -5.461  1.00  0.00           C
ATOM   2794  CG2 VAL A 330     -37.827  32.263  -7.079  1.00  0.00           C
ATOM   2795  HN  VAL A 330     -35.839  32.057  -9.275  1.00  0.00           H
ATOM   2796  HA  VAL A 330     -36.784  34.422  -8.158  1.00  0.00           H
ATOM   2797  HB  VAL A 330     -35.664  31.799  -6.964  1.00  0.00           H
ATOM   2798 1HG1 VAL A 330     -36.694  34.192  -5.418  1.00  0.00           H
ATOM   2799 2HG1 VAL A 330     -35.092  33.323  -5.231  1.00  0.00           H
ATOM   2800 3HG1 VAL A 330     -36.596  32.560  -4.665  1.00  0.00           H
ATOM   2801 1HG2 VAL A 330     -37.976  31.596  -7.955  1.00  0.00           H
ATOM   2802 2HG2 VAL A 330     -38.512  33.132  -7.184  1.00  0.00           H
ATOM   2803 3HG2 VAL A 330     -38.155  31.728  -6.161  1.00  0.00           H
ATOM   2804  N   ALA A 331     -33.541  34.007  -7.770  1.00  0.00           N
ATOM   2805  CA  ALA A 331     -32.229  34.612  -7.403  1.00  0.00           C
ATOM   2806  C   ALA A 331     -31.920  35.890  -8.171  1.00  0.00           C
ATOM   2807  O   ALA A 331     -31.695  36.963  -7.636  1.00  0.00           O
ATOM   2808  CB  ALA A 331     -31.102  33.720  -7.575  1.00  0.00           C
ATOM   2809  HN  ALA A 331     -33.508  33.061  -8.084  1.00  0.00           H
ATOM   2810  HA  ALA A 331     -32.177  34.820  -6.344  1.00  0.00           H
ATOM   2811  HB1 ALA A 331     -30.203  34.061  -7.021  1.00  0.00           H
ATOM   2812  HB2 ALA A 331     -30.826  33.544  -8.637  1.00  0.00           H
ATOM   2813  HB3 ALA A 331     -31.430  32.715  -7.233  1.00  0.00           H
ATOM   2814  N   TRP A 332     -32.185  35.764  -9.476  1.00  0.00           N
ATOM   2815  CA  TRP A 332     -32.170  36.948 -10.347  1.00  0.00           C
ATOM   2816  C   TRP A 332     -33.261  38.006 -10.146  1.00  0.00           C
ATOM   2817  O   TRP A 332     -33.125  39.239 -10.134  1.00  0.00           O
ATOM   2818  CB  TRP A 332     -32.166  36.414 -11.782  1.00  0.00           C
ATOM   2819  CG  TRP A 332     -30.896  35.802 -12.107  1.00  0.00           C
ATOM   2820  CD1 TRP A 332     -30.825  34.594 -12.846  1.00  0.00           C
ATOM   2821  CD2 TRP A 332     -29.515  36.302 -12.083  1.00  0.00           C
ATOM   2822  CE2 TRP A 332     -28.720  35.388 -12.842  1.00  0.00           C
ATOM   2823  CE3 TRP A 332     -28.813  37.332 -11.379  1.00  0.00           C
ATOM   2824  NE1 TRP A 332     -29.555  34.372 -13.191  1.00  0.00           N
ATOM   2825  CZ2 TRP A 332     -27.390  35.612 -13.096  1.00  0.00           C
ATOM   2826  CZ3 TRP A 332     -27.439  37.536 -11.635  1.00  0.00           C
ATOM   2827  CH2 TRP A 332     -26.765  36.734 -12.568  1.00  0.00           C
ATOM   2828  HN  TRP A 332     -32.549  34.891  -9.790  1.00  0.00           H
ATOM   2829  HA  TRP A 332     -31.253  37.487 -10.158  1.00  0.00           H
ATOM   2830  HB1 TRP A 332     -32.406  37.243 -12.484  1.00  0.00           H
ATOM   2831  HB2 TRP A 332     -32.969  35.645 -11.794  1.00  0.00           H
ATOM   2832  HD1 TRP A 332     -31.684  33.941 -12.855  1.00  0.00           H
ATOM   2833  HE1 TRP A 332     -29.362  33.576 -13.721  1.00  0.00           H
ATOM   2834  HE3 TRP A 332     -29.315  38.120 -10.837  1.00  0.00           H
ATOM   2835  HZ2 TRP A 332     -26.827  34.808 -13.547  1.00  0.00           H
ATOM   2836  HZ3 TRP A 332     -26.905  38.381 -11.228  1.00  0.00           H
ATOM   2837  HH2 TRP A 332     -25.703  36.891 -12.684  1.00  0.00           H
ATOM   2838  N   GLY A 333     -34.478  37.541  -9.830  1.00  0.00           N
ATOM   2839  CA  GLY A 333     -35.659  38.367  -9.745  1.00  0.00           C
ATOM   2840  C   GLY A 333     -35.875  39.065  -8.483  1.00  0.00           C
ATOM   2841  O   GLY A 333     -36.420  40.141  -8.433  1.00  0.00           O
ATOM   2842  HN  GLY A 333     -34.687  36.567  -9.791  1.00  0.00           H
ATOM   2843  HA1 GLY A 333     -36.490  37.676  -9.740  1.00  0.00           H
ATOM   2844  HA2 GLY A 333     -35.600  39.104 -10.533  1.00  0.00           H
ATOM   2845  N   THR A 334     -35.416  38.505  -7.351  1.00  0.00           N
ATOM   2846  CA  THR A 334     -35.470  39.296  -6.156  1.00  0.00           C
ATOM   2847  C   THR A 334     -34.706  40.609  -6.092  1.00  0.00           C
ATOM   2848  O   THR A 334     -35.289  41.677  -5.778  1.00  0.00           O
ATOM   2849  CB  THR A 334     -35.146  38.488  -4.936  1.00  0.00           C
ATOM   2850  CG2 THR A 334     -35.629  39.330  -3.682  1.00  0.00           C
ATOM   2851  OG1 THR A 334     -35.878  37.223  -4.923  1.00  0.00           O
ATOM   2852  HN  THR A 334     -35.198  37.534  -7.288  1.00  0.00           H
ATOM   2853  HA  THR A 334     -36.477  39.668  -6.044  1.00  0.00           H
ATOM   2854  HB  THR A 334     -34.064  38.281  -4.787  1.00  0.00           H
ATOM   2855  HG1 THR A 334     -35.509  36.537  -5.482  1.00  0.00           H
ATOM   2856 1HG2 THR A 334     -34.914  40.083  -3.286  1.00  0.00           H
ATOM   2857 2HG2 THR A 334     -35.808  38.630  -2.839  1.00  0.00           H
ATOM   2858 3HG2 THR A 334     -36.654  39.715  -3.869  1.00  0.00           H
ATOM   2859  N   PRO A 335     -33.456  40.838  -6.351  1.00  0.00           N
ATOM   2860  CA  PRO A 335     -32.836  42.233  -6.460  1.00  0.00           C
ATOM   2861  C   PRO A 335     -33.285  42.978  -7.690  1.00  0.00           C
ATOM   2862  O   PRO A 335     -33.042  44.185  -7.641  1.00  0.00           O
ATOM   2863  CB  PRO A 335     -31.376  41.841  -6.599  1.00  0.00           C
ATOM   2864  CG  PRO A 335     -31.284  40.604  -7.453  1.00  0.00           C
ATOM   2865  CD  PRO A 335     -32.442  39.824  -6.780  1.00  0.00           C
ATOM   2866  HA  PRO A 335     -33.169  42.736  -5.564  1.00  0.00           H
ATOM   2867  HB1 PRO A 335     -31.008  41.498  -5.609  1.00  0.00           H
ATOM   2868  HB2 PRO A 335     -30.711  42.657  -6.956  1.00  0.00           H
ATOM   2869  HG1 PRO A 335     -31.611  40.779  -8.500  1.00  0.00           H
ATOM   2870  HG2 PRO A 335     -30.286  40.127  -7.341  1.00  0.00           H
ATOM   2871  HD1 PRO A 335     -32.848  39.095  -7.515  1.00  0.00           H
ATOM   2872  HD2 PRO A 335     -32.165  39.224  -5.887  1.00  0.00           H
ATOM   2873  N   GLY A 336     -33.909  42.322  -8.711  1.00  0.00           N
ATOM   2874  CA  GLY A 336     -34.601  42.987  -9.777  1.00  0.00           C
ATOM   2875  C   GLY A 336     -35.804  43.799  -9.342  1.00  0.00           C
ATOM   2876  O   GLY A 336     -35.971  44.979  -9.699  1.00  0.00           O
ATOM   2877  HN  GLY A 336     -34.076  41.341  -8.742  1.00  0.00           H
ATOM   2878  HA1 GLY A 336     -34.941  42.141 -10.356  1.00  0.00           H
ATOM   2879  HA2 GLY A 336     -33.840  43.596 -10.243  1.00  0.00           H
ATOM   2880  N   PHE A 337     -36.580  43.195  -8.439  1.00  0.00           N
ATOM   2881  CA  PHE A 337     -37.615  43.894  -7.736  1.00  0.00           C
ATOM   2882  C   PHE A 337     -37.244  45.131  -7.003  1.00  0.00           C
ATOM   2883  O   PHE A 337     -37.847  46.177  -7.149  1.00  0.00           O
ATOM   2884  CB  PHE A 337     -38.375  42.898  -6.798  1.00  0.00           C
ATOM   2885  CG  PHE A 337     -39.431  43.568  -5.854  1.00  0.00           C
ATOM   2886  CD1 PHE A 337     -40.512  44.250  -6.390  1.00  0.00           C
ATOM   2887  CD2 PHE A 337     -39.345  43.517  -4.472  1.00  0.00           C
ATOM   2888  CE1 PHE A 337     -41.544  44.743  -5.545  1.00  0.00           C
ATOM   2889  CE2 PHE A 337     -40.310  44.049  -3.577  1.00  0.00           C
ATOM   2890  CZ  PHE A 337     -41.399  44.677  -4.140  1.00  0.00           C
ATOM   2891  HN  PHE A 337     -36.458  42.220  -8.277  1.00  0.00           H
ATOM   2892  HA  PHE A 337     -38.295  44.400  -8.405  1.00  0.00           H
ATOM   2893  HB1 PHE A 337     -37.600  42.413  -6.167  1.00  0.00           H
ATOM   2894  HB2 PHE A 337     -38.960  42.158  -7.384  1.00  0.00           H
ATOM   2895  HD1 PHE A 337     -40.642  44.369  -7.456  1.00  0.00           H
ATOM   2896  HD2 PHE A 337     -38.500  42.972  -4.078  1.00  0.00           H
ATOM   2897  HE1 PHE A 337     -42.428  45.235  -5.925  1.00  0.00           H
ATOM   2898  HE2 PHE A 337     -40.207  44.103  -2.504  1.00  0.00           H
ATOM   2899  HZ  PHE A 337     -42.177  45.039  -3.482  1.00  0.00           H
ATOM   2900  N   LEU A 338     -36.120  45.040  -6.317  1.00  0.00           N
ATOM   2901  CA  LEU A 338     -35.535  46.115  -5.564  1.00  0.00           C
ATOM   2902  C   LEU A 338     -35.055  47.248  -6.484  1.00  0.00           C
ATOM   2903  O   LEU A 338     -35.144  48.421  -6.154  1.00  0.00           O
ATOM   2904  CB  LEU A 338     -34.384  45.584  -4.634  1.00  0.00           C
ATOM   2905  CG  LEU A 338     -34.824  44.537  -3.618  1.00  0.00           C
ATOM   2906  CD1 LEU A 338     -33.720  44.259  -2.552  1.00  0.00           C
ATOM   2907  CD2 LEU A 338     -35.992  44.989  -2.749  1.00  0.00           C
ATOM   2908  HN  LEU A 338     -35.667  44.153  -6.263  1.00  0.00           H
ATOM   2909  HA  LEU A 338     -36.245  46.671  -4.971  1.00  0.00           H
ATOM   2910  HB1 LEU A 338     -34.030  46.454  -4.042  1.00  0.00           H
ATOM   2911  HB2 LEU A 338     -33.508  45.192  -5.192  1.00  0.00           H
ATOM   2912  HG  LEU A 338     -35.150  43.629  -4.169  1.00  0.00           H
ATOM   2913 1HD1 LEU A 338     -33.340  45.213  -2.130  1.00  0.00           H
ATOM   2914 2HD1 LEU A 338     -32.926  43.651  -3.037  1.00  0.00           H
ATOM   2915 3HD1 LEU A 338     -34.039  43.613  -1.707  1.00  0.00           H
ATOM   2916 1HD2 LEU A 338     -36.909  45.184  -3.346  1.00  0.00           H
ATOM   2917 2HD2 LEU A 338     -35.709  45.947  -2.262  1.00  0.00           H
ATOM   2918 3HD2 LEU A 338     -36.311  44.166  -2.074  1.00  0.00           H
ATOM   2919  N   THR A 339     -34.500  46.899  -7.712  1.00  0.00           N
ATOM   2920  CA  THR A 339     -34.096  47.864  -8.696  1.00  0.00           C
ATOM   2921  C   THR A 339     -35.246  48.715  -9.160  1.00  0.00           C
ATOM   2922  O   THR A 339     -35.156  49.926  -9.367  1.00  0.00           O
ATOM   2923  CB  THR A 339     -33.342  47.326  -9.880  1.00  0.00           C
ATOM   2924  CG2 THR A 339     -32.640  48.467 -10.606  1.00  0.00           C
ATOM   2925  OG1 THR A 339     -32.362  46.356  -9.486  1.00  0.00           O
ATOM   2926  HN  THR A 339     -34.388  45.941  -7.962  1.00  0.00           H
ATOM   2927  HA  THR A 339     -33.429  48.562  -8.215  1.00  0.00           H
ATOM   2928  HB  THR A 339     -34.040  46.828 -10.587  1.00  0.00           H
ATOM   2929  HG1 THR A 339     -32.603  45.949  -8.651  1.00  0.00           H
ATOM   2930 1HG2 THR A 339     -31.829  48.945 -10.016  1.00  0.00           H
ATOM   2931 2HG2 THR A 339     -33.255  49.249 -11.098  1.00  0.00           H
ATOM   2932 3HG2 THR A 339     -32.042  47.840 -11.303  1.00  0.00           H
ATOM   2933  N   VAL A 340     -36.367  48.085  -9.366  1.00  0.00           N
ATOM   2934  CA  VAL A 340     -37.660  48.654  -9.699  1.00  0.00           C
ATOM   2935  C   VAL A 340     -38.111  49.646  -8.704  1.00  0.00           C
ATOM   2936  O   VAL A 340     -38.482  50.776  -9.076  1.00  0.00           O
ATOM   2937  CB  VAL A 340     -38.762  47.758 -10.215  1.00  0.00           C
ATOM   2938  CG1 VAL A 340     -39.928  48.565 -10.690  1.00  0.00           C
ATOM   2939  CG2 VAL A 340     -38.312  47.119 -11.604  1.00  0.00           C
ATOM   2940  HN  VAL A 340     -36.399  47.089  -9.325  1.00  0.00           H
ATOM   2941  HA  VAL A 340     -37.432  49.350 -10.493  1.00  0.00           H
ATOM   2942  HB  VAL A 340     -39.080  46.939  -9.534  1.00  0.00           H
ATOM   2943 1HG1 VAL A 340     -40.434  47.917 -11.438  1.00  0.00           H
ATOM   2944 2HG1 VAL A 340     -39.748  49.585 -11.091  1.00  0.00           H
ATOM   2945 3HG1 VAL A 340     -40.681  48.548  -9.872  1.00  0.00           H
ATOM   2946 1HG2 VAL A 340     -38.127  47.859 -12.412  1.00  0.00           H
ATOM   2947 2HG2 VAL A 340     -39.059  46.382 -11.967  1.00  0.00           H
ATOM   2948 3HG2 VAL A 340     -37.302  46.664 -11.523  1.00  0.00           H
ATOM   2949  N   MET A 341     -38.158  49.265  -7.355  1.00  0.00           N
ATOM   2950  CA  MET A 341     -38.497  50.165  -6.219  1.00  0.00           C
ATOM   2951  C   MET A 341     -37.585  51.394  -6.101  1.00  0.00           C
ATOM   2952  O   MET A 341     -38.024  52.523  -5.889  1.00  0.00           O
ATOM   2953  CB  MET A 341     -38.747  49.399  -4.942  1.00  0.00           C
ATOM   2954  CG  MET A 341     -40.030  48.640  -4.879  1.00  0.00           C
ATOM   2955  SD  MET A 341     -41.584  49.581  -5.122  1.00  0.00           S
ATOM   2956  CE  MET A 341     -41.427  50.909  -3.813  1.00  0.00           C
ATOM   2957  HN  MET A 341     -38.010  48.296  -7.178  1.00  0.00           H
ATOM   2958  HA  MET A 341     -39.458  50.620  -6.413  1.00  0.00           H
ATOM   2959  HB1 MET A 341     -38.831  50.130  -4.110  1.00  0.00           H
ATOM   2960  HB2 MET A 341     -37.889  48.724  -4.734  1.00  0.00           H
ATOM   2961  HG1 MET A 341     -40.149  48.331  -3.818  1.00  0.00           H
ATOM   2962  HG2 MET A 341     -40.057  47.776  -5.577  1.00  0.00           H
ATOM   2963  HE1 MET A 341     -40.455  51.439  -3.910  1.00  0.00           H
ATOM   2964  HE2 MET A 341     -41.291  50.402  -2.834  1.00  0.00           H
ATOM   2965  HE3 MET A 341     -42.275  51.621  -3.723  1.00  0.00           H
ATOM   2966  N   LEU A 342     -36.283  51.186  -6.299  1.00  0.00           N
ATOM   2967  CA  LEU A 342     -35.308  52.246  -6.369  1.00  0.00           C
ATOM   2968  C   LEU A 342     -35.433  53.198  -7.578  1.00  0.00           C
ATOM   2969  O   LEU A 342     -35.183  54.400  -7.450  1.00  0.00           O
ATOM   2970  CB  LEU A 342     -33.887  51.547  -6.446  1.00  0.00           C
ATOM   2971  CG  LEU A 342     -32.667  52.523  -6.268  1.00  0.00           C
ATOM   2972  CD1 LEU A 342     -32.768  53.110  -4.899  1.00  0.00           C
ATOM   2973  CD2 LEU A 342     -31.378  51.717  -6.413  1.00  0.00           C
ATOM   2974  HN  LEU A 342     -35.998  50.245  -6.465  1.00  0.00           H
ATOM   2975  HA  LEU A 342     -35.506  52.814  -5.472  1.00  0.00           H
ATOM   2976  HB1 LEU A 342     -33.754  50.961  -7.380  1.00  0.00           H
ATOM   2977  HB2 LEU A 342     -33.870  50.860  -5.574  1.00  0.00           H
ATOM   2978  HG  LEU A 342     -32.720  53.148  -7.185  1.00  0.00           H
ATOM   2979 1HD1 LEU A 342     -32.067  53.971  -4.869  1.00  0.00           H
ATOM   2980 2HD1 LEU A 342     -32.338  52.397  -4.162  1.00  0.00           H
ATOM   2981 3HD1 LEU A 342     -33.756  53.561  -4.667  1.00  0.00           H
ATOM   2982 1HD2 LEU A 342     -31.189  51.395  -7.459  1.00  0.00           H
ATOM   2983 2HD2 LEU A 342     -31.406  50.876  -5.688  1.00  0.00           H
ATOM   2984 3HD2 LEU A 342     -30.413  52.220  -6.185  1.00  0.00           H
ATOM   2985  N   LEU A 343     -35.878  52.694  -8.719  1.00  0.00           N
ATOM   2986  CA  LEU A 343     -36.097  53.517  -9.933  1.00  0.00           C
ATOM   2987  C   LEU A 343     -37.355  54.369  -9.835  1.00  0.00           C
ATOM   2988  O   LEU A 343     -37.369  55.400 -10.460  1.00  0.00           O
ATOM   2989  CB  LEU A 343     -36.151  52.531 -11.095  1.00  0.00           C
ATOM   2990  CG  LEU A 343     -36.322  53.141 -12.528  1.00  0.00           C
ATOM   2991  CD1 LEU A 343     -34.983  53.744 -12.962  1.00  0.00           C
ATOM   2992  CD2 LEU A 343     -36.860  52.169 -13.483  1.00  0.00           C
ATOM   2993  HN  LEU A 343     -35.844  51.734  -8.984  1.00  0.00           H
ATOM   2994  HA  LEU A 343     -35.283  54.212 -10.082  1.00  0.00           H
ATOM   2995  HB1 LEU A 343     -36.923  51.754 -10.911  1.00  0.00           H
ATOM   2996  HB2 LEU A 343     -35.246  51.894 -10.993  1.00  0.00           H
ATOM   2997  HG  LEU A 343     -37.092  53.942 -12.553  1.00  0.00           H
ATOM   2998 1HD1 LEU A 343     -35.006  54.254 -13.948  1.00  0.00           H
ATOM   2999 2HD1 LEU A 343     -34.252  52.914 -13.071  1.00  0.00           H
ATOM   3000 3HD1 LEU A 343     -34.607  54.467 -12.206  1.00  0.00           H
ATOM   3001 1HD2 LEU A 343     -37.803  51.702 -13.127  1.00  0.00           H
ATOM   3002 2HD2 LEU A 343     -36.139  51.337 -13.637  1.00  0.00           H
ATOM   3003 3HD2 LEU A 343     -37.204  52.532 -14.475  1.00  0.00           H
ATOM   3004  N   ALA A 344     -38.380  53.848  -9.132  1.00  0.00           N
ATOM   3005  CA  ALA A 344     -39.558  54.671  -8.938  1.00  0.00           C
ATOM   3006  C   ALA A 344     -39.446  55.673  -7.763  1.00  0.00           C
ATOM   3007  O   ALA A 344     -40.124  56.722  -7.831  1.00  0.00           O
ATOM   3008  CB  ALA A 344     -40.697  53.646  -8.693  1.00  0.00           C
ATOM   3009  HN  ALA A 344     -38.443  52.864  -8.982  1.00  0.00           H
ATOM   3010  HA  ALA A 344     -39.817  55.165  -9.863  1.00  0.00           H
ATOM   3011  HB1 ALA A 344     -41.713  54.086  -8.784  1.00  0.00           H
ATOM   3012  HB2 ALA A 344     -40.683  53.299  -7.637  1.00  0.00           H
ATOM   3013  HB3 ALA A 344     -40.598  52.801  -9.408  1.00  0.00           H
ATOM   3014  N   MET A 345     -38.465  55.433  -6.779  1.00  0.00           N
ATOM   3015  CA  MET A 345     -38.085  56.408  -5.774  1.00  0.00           C
ATOM   3016  C   MET A 345     -37.194  57.526  -6.259  1.00  0.00           C
ATOM   3017  O   MET A 345     -36.777  58.384  -5.485  1.00  0.00           O
ATOM   3018  CB  MET A 345     -37.333  55.678  -4.548  1.00  0.00           C
ATOM   3019  CG  MET A 345     -38.181  54.914  -3.588  1.00  0.00           C
ATOM   3020  SD  MET A 345     -39.438  55.900  -2.648  1.00  0.00           S
ATOM   3021  CE  MET A 345     -39.813  54.465  -1.602  1.00  0.00           C
ATOM   3022  HN  MET A 345     -37.858  54.646  -6.858  1.00  0.00           H
ATOM   3023  HA  MET A 345     -38.947  56.922  -5.377  1.00  0.00           H
ATOM   3024  HB1 MET A 345     -36.807  56.475  -3.980  1.00  0.00           H
ATOM   3025  HB2 MET A 345     -36.583  54.946  -4.919  1.00  0.00           H
ATOM   3026  HG1 MET A 345     -37.442  54.445  -2.903  1.00  0.00           H
ATOM   3027  HG2 MET A 345     -38.654  54.049  -4.098  1.00  0.00           H
ATOM   3028  HE1 MET A 345     -38.999  54.262  -0.874  1.00  0.00           H
ATOM   3029  HE2 MET A 345     -40.032  53.556  -2.202  1.00  0.00           H
ATOM   3030  HE3 MET A 345     -40.718  54.632  -0.980  1.00  0.00           H
ATOM   3031  N   ASN A 346     -36.818  57.606  -7.525  1.00  0.00           N
ATOM   3032  CA  ASN A 346     -35.937  58.591  -8.212  1.00  0.00           C
ATOM   3033  C   ASN A 346     -34.495  58.706  -7.884  1.00  0.00           C
ATOM   3034  O   ASN A 346     -33.841  59.779  -7.896  1.00  0.00           O
ATOM   3035  CB  ASN A 346     -36.601  60.043  -8.213  1.00  0.00           C
ATOM   3036  CG  ASN A 346     -38.051  60.122  -8.605  1.00  0.00           C
ATOM   3037  ND2 ASN A 346     -38.383  59.650  -9.792  1.00  0.00           N
ATOM   3038  OD1 ASN A 346     -38.887  60.640  -7.802  1.00  0.00           O
ATOM   3039  HN  ASN A 346     -37.040  56.821  -8.098  1.00  0.00           H
ATOM   3040  HA  ASN A 346     -35.918  58.162  -9.203  1.00  0.00           H
ATOM   3041  HB1 ASN A 346     -36.106  60.756  -8.907  1.00  0.00           H
ATOM   3042  HB2 ASN A 346     -36.534  60.463  -7.186  1.00  0.00           H
ATOM   3043 1HD2 ASN A 346     -37.630  59.288 -10.341  1.00  0.00           H
ATOM   3044 2HD2 ASN A 346     -39.358  59.611 -10.010  1.00  0.00           H
ATOM   3045  N   LYS A 347     -33.887  57.615  -7.404  1.00  0.00           N
ATOM   3046  CA  LYS A 347     -32.470  57.682  -6.879  1.00  0.00           C
ATOM   3047  C   LYS A 347     -31.394  57.627  -7.971  1.00  0.00           C
ATOM   3048  O   LYS A 347     -31.620  56.912  -8.952  1.00  0.00           O
ATOM   3049  CB  LYS A 347     -32.258  56.608  -5.813  1.00  0.00           C
ATOM   3050  CG  LYS A 347     -33.256  56.779  -4.676  1.00  0.00           C
ATOM   3051  CD  LYS A 347     -33.140  58.105  -3.942  1.00  0.00           C
ATOM   3052  CE  LYS A 347     -33.913  58.170  -2.639  1.00  0.00           C
ATOM   3053  NZ  LYS A 347     -33.664  59.440  -1.985  1.00  0.00           N
ATOM   3054  HN  LYS A 347     -34.288  56.707  -7.495  1.00  0.00           H
ATOM   3055  HA  LYS A 347     -32.386  58.612  -6.338  1.00  0.00           H
ATOM   3056  HB1 LYS A 347     -31.222  56.690  -5.421  1.00  0.00           H
ATOM   3057  HB2 LYS A 347     -32.459  55.560  -6.122  1.00  0.00           H
ATOM   3058  HG1 LYS A 347     -32.993  56.016  -3.911  1.00  0.00           H
ATOM   3059  HG2 LYS A 347     -34.289  56.492  -4.968  1.00  0.00           H
ATOM   3060  HD1 LYS A 347     -33.496  58.849  -4.686  1.00  0.00           H
ATOM   3061  HD2 LYS A 347     -32.056  58.233  -3.731  1.00  0.00           H
ATOM   3062  HE1 LYS A 347     -33.603  57.370  -1.933  1.00  0.00           H
ATOM   3063  HE2 LYS A 347     -34.997  58.016  -2.831  1.00  0.00           H
ATOM   3064  HZ1 LYS A 347     -32.643  59.635  -1.989  1.00  0.00           H
ATOM   3065  HZ2 LYS A 347     -34.019  59.426  -1.008  1.00  0.00           H
ATOM   3066  HZ3 LYS A 347     -34.255  60.235  -2.299  1.00  0.00           H
ATOM   3067  N   VAL A 348     -30.260  58.361  -7.810  1.00  0.00           N
ATOM   3068  CA  VAL A 348     -29.077  58.215  -8.659  1.00  0.00           C
ATOM   3069  C   VAL A 348     -28.093  59.236  -8.120  1.00  0.00           C
ATOM   3070  O   VAL A 348     -28.378  60.468  -8.063  1.00  0.00           O
ATOM   3071  CB  VAL A 348     -29.209  58.387 -10.230  1.00  0.00           C
ATOM   3072  CG1 VAL A 348     -30.123  59.568 -10.635  1.00  0.00           C
ATOM   3073  CG2 VAL A 348     -27.830  58.690 -10.838  1.00  0.00           C
ATOM   3074  HN  VAL A 348     -30.276  58.885  -6.962  1.00  0.00           H
ATOM   3075  HA  VAL A 348     -28.714  57.214  -8.480  1.00  0.00           H
ATOM   3076  HB  VAL A 348     -29.620  57.440 -10.638  1.00  0.00           H
ATOM   3077 1HG1 VAL A 348     -29.656  60.517 -10.299  1.00  0.00           H
ATOM   3078 2HG1 VAL A 348     -31.124  59.533 -10.154  1.00  0.00           H
ATOM   3079 3HG1 VAL A 348     -30.250  59.621 -11.738  1.00  0.00           H
ATOM   3080 1HG2 VAL A 348     -28.057  58.766 -11.923  1.00  0.00           H
ATOM   3081 2HG2 VAL A 348     -27.097  57.884 -10.624  1.00  0.00           H
ATOM   3082 3HG2 VAL A 348     -27.315  59.620 -10.516  1.00  0.00           H
ATOM   3083  N   GLU A 349     -26.884  58.716  -7.717  1.00  0.00           N
ATOM   3084  CA  GLU A 349     -25.803  59.473  -7.102  1.00  0.00           C
ATOM   3085  C   GLU A 349     -24.588  59.330  -7.923  1.00  0.00           C
ATOM   3086  O   GLU A 349     -24.241  58.205  -8.284  1.00  0.00           O
ATOM   3087  CB  GLU A 349     -25.551  59.049  -5.627  1.00  0.00           C
ATOM   3088  CG  GLU A 349     -26.645  59.545  -4.716  1.00  0.00           C
ATOM   3089  CD  GLU A 349     -26.550  58.991  -3.268  1.00  0.00           C
ATOM   3090  OE1 GLU A 349     -25.930  59.711  -2.472  1.00  0.00           O
ATOM   3091  OE2 GLU A 349     -26.965  57.818  -3.075  1.00  0.00           O
ATOM   3092  HN  GLU A 349     -26.610  57.759  -7.651  1.00  0.00           H
ATOM   3093  HA  GLU A 349     -25.923  60.545  -7.128  1.00  0.00           H
ATOM   3094  HB1 GLU A 349     -24.554  59.370  -5.256  1.00  0.00           H
ATOM   3095  HB2 GLU A 349     -25.429  57.944  -5.606  1.00  0.00           H
ATOM   3096  HG1 GLU A 349     -27.666  59.407  -5.134  1.00  0.00           H
ATOM   3097  HG2 GLU A 349     -26.421  60.632  -4.663  1.00  0.00           H
ATOM   3098  N   GLY A 350     -23.916  60.424  -8.262  1.00  0.00           N
ATOM   3099  CA  GLY A 350     -22.630  60.384  -8.927  1.00  0.00           C
ATOM   3100  C   GLY A 350     -21.453  60.095  -8.055  1.00  0.00           C
ATOM   3101  O   GLY A 350     -21.668  59.760  -6.886  1.00  0.00           O
ATOM   3102  HN  GLY A 350     -24.283  61.283  -7.911  1.00  0.00           H
ATOM   3103  HA1 GLY A 350     -22.435  61.379  -9.297  1.00  0.00           H
ATOM   3104  HA2 GLY A 350     -22.617  59.709  -9.770  1.00  0.00           H
ATOM   3105  N   ASP A 351     -20.226  60.301  -8.509  1.00  0.00           N
ATOM   3106  CA  ASP A 351     -19.059  60.582  -7.682  1.00  0.00           C
ATOM   3107  C   ASP A 351     -18.273  61.603  -8.367  1.00  0.00           C
ATOM   3108  O   ASP A 351     -18.477  61.940  -9.526  1.00  0.00           O
ATOM   3109  CB  ASP A 351     -18.323  59.231  -7.389  1.00  0.00           C
ATOM   3110  CG  ASP A 351     -17.194  59.244  -6.386  1.00  0.00           C
ATOM   3111  OD1 ASP A 351     -16.904  60.264  -5.733  1.00  0.00           O
ATOM   3112  OD2 ASP A 351     -16.474  58.190  -6.359  1.00  0.00           O
ATOM   3113  HN  ASP A 351     -20.266  60.502  -9.485  1.00  0.00           H
ATOM   3114  HA  ASP A 351     -19.353  61.022  -6.740  1.00  0.00           H
ATOM   3115  HB1 ASP A 351     -17.843  58.815  -8.301  1.00  0.00           H
ATOM   3116  HB2 ASP A 351     -19.047  58.484  -7.000  1.00  0.00           H
ATOM   3117  N   ASN A 352     -17.411  62.233  -7.589  1.00  0.00           N
ATOM   3118  CA  ASN A 352     -16.288  62.979  -8.123  1.00  0.00           C
ATOM   3119  C   ASN A 352     -14.920  62.297  -7.925  1.00  0.00           C
ATOM   3120  O   ASN A 352     -14.001  62.682  -8.576  1.00  0.00           O
ATOM   3121  CB  ASN A 352     -16.271  64.425  -7.670  1.00  0.00           C
ATOM   3122  CG  ASN A 352     -15.653  64.739  -6.331  1.00  0.00           C
ATOM   3123  ND2 ASN A 352     -16.365  64.352  -5.213  1.00  0.00           N
ATOM   3124  OD1 ASN A 352     -14.622  65.346  -6.265  1.00  0.00           O
ATOM   3125  HN  ASN A 352     -17.237  61.933  -6.653  1.00  0.00           H
ATOM   3126  HA  ASN A 352     -16.307  63.073  -9.199  1.00  0.00           H
ATOM   3127  HB1 ASN A 352     -17.309  64.817  -7.620  1.00  0.00           H
ATOM   3128  HB2 ASN A 352     -15.667  65.075  -8.338  1.00  0.00           H
ATOM   3129 1HD2 ASN A 352     -16.107  64.802  -4.358  1.00  0.00           H
ATOM   3130 2HD2 ASN A 352     -17.239  63.872  -5.271  1.00  0.00           H
ATOM   3131  N   ILE A 353     -14.774  61.232  -7.096  1.00  0.00           N
ATOM   3132  CA  ILE A 353     -13.498  60.750  -6.713  1.00  0.00           C
ATOM   3133  C   ILE A 353     -12.991  59.563  -7.530  1.00  0.00           C
ATOM   3134  O   ILE A 353     -11.987  59.603  -8.133  1.00  0.00           O
ATOM   3135  CB  ILE A 353     -13.573  60.379  -5.246  1.00  0.00           C
ATOM   3136  CG1 ILE A 353     -13.949  61.583  -4.292  1.00  0.00           C
ATOM   3137  CG2 ILE A 353     -12.346  59.704  -4.716  1.00  0.00           C
ATOM   3138  CD  ILE A 353     -12.994  62.841  -4.452  1.00  0.00           C
ATOM   3139  HN  ILE A 353     -15.585  60.856  -6.655  1.00  0.00           H
ATOM   3140  HA  ILE A 353     -12.775  61.547  -6.794  1.00  0.00           H
ATOM   3141  HB  ILE A 353     -14.444  59.715  -5.059  1.00  0.00           H
ATOM   3142 1HG1 ILE A 353     -13.796  61.218  -3.253  1.00  0.00           H
ATOM   3143 2HG1 ILE A 353     -15.002  61.850  -4.528  1.00  0.00           H
ATOM   3144 1HG2 ILE A 353     -12.367  59.747  -3.606  1.00  0.00           H
ATOM   3145 2HG2 ILE A 353     -11.369  60.101  -5.063  1.00  0.00           H
ATOM   3146 3HG2 ILE A 353     -12.468  58.628  -4.968  1.00  0.00           H
ATOM   3147  HD1 ILE A 353     -13.137  63.171  -5.503  1.00  0.00           H
ATOM   3148  HD2 ILE A 353     -11.965  62.426  -4.388  1.00  0.00           H
ATOM   3149  HD3 ILE A 353     -13.298  63.718  -3.843  1.00  0.00           H
ATOM   3150  N   SER A 354     -13.857  58.514  -7.665  1.00  0.00           N
ATOM   3151  CA  SER A 354     -13.636  57.439  -8.617  1.00  0.00           C
ATOM   3152  C   SER A 354     -14.117  57.941  -9.970  1.00  0.00           C
ATOM   3153  O   SER A 354     -13.540  57.578 -11.008  1.00  0.00           O
ATOM   3154  CB  SER A 354     -14.328  56.098  -8.277  1.00  0.00           C
ATOM   3155  OG  SER A 354     -15.737  56.349  -8.080  1.00  0.00           O
ATOM   3156  HN  SER A 354     -14.659  58.553  -7.077  1.00  0.00           H
ATOM   3157  HA  SER A 354     -12.594  57.201  -8.777  1.00  0.00           H
ATOM   3158  HB1 SER A 354     -13.877  55.796  -7.308  1.00  0.00           H
ATOM   3159  HB2 SER A 354     -14.101  55.308  -9.024  1.00  0.00           H
ATOM   3160  HG1 SER A 354     -15.893  56.969  -7.364  1.00  0.00           H
ATOM   3161  N   GLY A 355     -15.170  58.708  -9.893  1.00  0.00           N
ATOM   3162  CA  GLY A 355     -15.947  59.240 -11.021  1.00  0.00           C
ATOM   3163  C   GLY A 355     -16.989  58.275 -11.496  1.00  0.00           C
ATOM   3164  O   GLY A 355     -17.357  58.352 -12.702  1.00  0.00           O
ATOM   3165  HN  GLY A 355     -15.448  58.900  -8.955  1.00  0.00           H
ATOM   3166  HA1 GLY A 355     -15.295  59.466 -11.851  1.00  0.00           H
ATOM   3167  HA2 GLY A 355     -16.524  60.075 -10.652  1.00  0.00           H
ATOM   3168  N   VAL A 356     -17.400  57.396 -10.611  1.00  0.00           N
ATOM   3169  CA  VAL A 356     -18.369  56.331 -10.991  1.00  0.00           C
ATOM   3170  C   VAL A 356     -19.595  56.452 -10.139  1.00  0.00           C
ATOM   3171  O   VAL A 356     -19.473  56.702  -8.948  1.00  0.00           O
ATOM   3172  CB  VAL A 356     -17.834  54.916 -10.914  1.00  0.00           C
ATOM   3173  CG1 VAL A 356     -18.952  53.937 -11.301  1.00  0.00           C
ATOM   3174  CG2 VAL A 356     -16.701  54.845 -11.935  1.00  0.00           C
ATOM   3175  HN  VAL A 356     -16.901  57.272  -9.757  1.00  0.00           H
ATOM   3176  HA  VAL A 356     -18.771  56.571 -11.964  1.00  0.00           H
ATOM   3177  HB  VAL A 356     -17.398  54.669  -9.923  1.00  0.00           H
ATOM   3178 1HG1 VAL A 356     -19.566  54.263 -12.168  1.00  0.00           H
ATOM   3179 2HG1 VAL A 356     -19.708  53.863 -10.490  1.00  0.00           H
ATOM   3180 3HG1 VAL A 356     -18.713  52.861 -11.438  1.00  0.00           H
ATOM   3181 1HG2 VAL A 356     -15.698  55.226 -11.646  1.00  0.00           H
ATOM   3182 2HG2 VAL A 356     -16.974  55.387 -12.866  1.00  0.00           H
ATOM   3183 3HG2 VAL A 356     -16.553  53.767 -12.156  1.00  0.00           H
ATOM   3184  N   CYS A 357     -20.812  56.320 -10.756  1.00  0.00           N
ATOM   3185  CA  CYS A 357     -22.091  56.340 -10.021  1.00  0.00           C
ATOM   3186  C   CYS A 357     -22.424  55.149  -9.217  1.00  0.00           C
ATOM   3187  O   CYS A 357     -22.551  54.056  -9.734  1.00  0.00           O
ATOM   3188  CB  CYS A 357     -23.201  56.743 -11.016  1.00  0.00           C
ATOM   3189  SG  CYS A 357     -22.843  58.194 -12.031  1.00  0.00           S
ATOM   3190  HN  CYS A 357     -20.848  56.004 -11.701  1.00  0.00           H
ATOM   3191  HA  CYS A 357     -22.165  57.193  -9.363  1.00  0.00           H
ATOM   3192  HB1 CYS A 357     -24.185  56.835 -10.509  1.00  0.00           H
ATOM   3193  HB2 CYS A 357     -23.219  55.942 -11.786  1.00  0.00           H
ATOM   3194  N   PHE A 358     -22.566  55.373  -7.908  1.00  0.00           N
ATOM   3195  CA  PHE A 358     -22.976  54.224  -7.110  1.00  0.00           C
ATOM   3196  C   PHE A 358     -23.653  54.821  -5.820  1.00  0.00           C
ATOM   3197  O   PHE A 358     -23.735  56.017  -5.599  1.00  0.00           O
ATOM   3198  CB  PHE A 358     -21.734  53.448  -6.707  1.00  0.00           C
ATOM   3199  CG  PHE A 358     -21.978  52.176  -5.908  1.00  0.00           C
ATOM   3200  CD1 PHE A 358     -23.012  51.337  -6.321  1.00  0.00           C
ATOM   3201  CD2 PHE A 358     -21.309  51.898  -4.615  1.00  0.00           C
ATOM   3202  CE1 PHE A 358     -23.344  50.246  -5.525  1.00  0.00           C
ATOM   3203  CE2 PHE A 358     -21.679  50.750  -3.853  1.00  0.00           C
ATOM   3204  CZ  PHE A 358     -22.694  49.937  -4.313  1.00  0.00           C
ATOM   3205  HN  PHE A 358     -22.376  56.215  -7.409  1.00  0.00           H
ATOM   3206  HA  PHE A 358     -23.797  53.667  -7.537  1.00  0.00           H
ATOM   3207  HB1 PHE A 358     -21.177  54.137  -6.037  1.00  0.00           H
ATOM   3208  HB2 PHE A 358     -20.987  53.253  -7.506  1.00  0.00           H
ATOM   3209  HD1 PHE A 358     -23.566  51.507  -7.233  1.00  0.00           H
ATOM   3210  HD2 PHE A 358     -20.443  52.443  -4.273  1.00  0.00           H
ATOM   3211  HE1 PHE A 358     -24.119  49.560  -5.834  1.00  0.00           H
ATOM   3212  HE2 PHE A 358     -21.229  50.549  -2.892  1.00  0.00           H
ATOM   3213  HZ  PHE A 358     -22.896  49.016  -3.787  1.00  0.00           H
ATOM   3214  N   VAL A 359     -24.354  53.981  -5.033  1.00  0.00           N
ATOM   3215  CA  VAL A 359     -25.093  54.463  -3.851  1.00  0.00           C
ATOM   3216  C   VAL A 359     -24.232  55.089  -2.808  1.00  0.00           C
ATOM   3217  O   VAL A 359     -23.235  54.561  -2.291  1.00  0.00           O
ATOM   3218  CB  VAL A 359     -25.918  53.263  -3.192  1.00  0.00           C
ATOM   3219  CG1 VAL A 359     -27.155  53.846  -2.638  1.00  0.00           C
ATOM   3220  CG2 VAL A 359     -26.462  52.416  -4.330  1.00  0.00           C
ATOM   3221  HN  VAL A 359     -24.352  53.006  -5.244  1.00  0.00           H
ATOM   3222  HA  VAL A 359     -25.798  55.172  -4.259  1.00  0.00           H
ATOM   3223  HB  VAL A 359     -25.317  52.710  -2.439  1.00  0.00           H
ATOM   3224 1HG1 VAL A 359     -27.984  53.140  -2.416  1.00  0.00           H
ATOM   3225 2HG1 VAL A 359     -27.511  54.733  -3.204  1.00  0.00           H
ATOM   3226 3HG1 VAL A 359     -26.912  54.226  -1.622  1.00  0.00           H
ATOM   3227 1HG2 VAL A 359     -27.043  53.060  -5.024  1.00  0.00           H
ATOM   3228 2HG2 VAL A 359     -27.066  51.597  -3.884  1.00  0.00           H
ATOM   3229 3HG2 VAL A 359     -25.622  51.946  -4.886  1.00  0.00           H
ATOM   3230  N   GLY A 360     -24.532  56.349  -2.479  1.00  0.00           N
ATOM   3231  CA  GLY A 360     -23.857  57.072  -1.432  1.00  0.00           C
ATOM   3232  C   GLY A 360     -22.873  58.112  -1.875  1.00  0.00           C
ATOM   3233  O   GLY A 360     -21.689  57.944  -1.778  1.00  0.00           O
ATOM   3234  HN  GLY A 360     -25.328  56.869  -2.782  1.00  0.00           H
ATOM   3235  HA1 GLY A 360     -23.332  56.431  -0.738  1.00  0.00           H
ATOM   3236  HA2 GLY A 360     -24.610  57.611  -0.877  1.00  0.00           H
ATOM   3237  N   LEU A 361     -23.345  59.317  -2.245  1.00  0.00           N
ATOM   3238  CA  LEU A 361     -22.692  60.574  -2.390  1.00  0.00           C
ATOM   3239  C   LEU A 361     -23.174  61.522  -1.311  1.00  0.00           C
ATOM   3240  O   LEU A 361     -22.338  62.130  -0.651  1.00  0.00           O
ATOM   3241  CB  LEU A 361     -23.145  61.272  -3.802  1.00  0.00           C
ATOM   3242  CG  LEU A 361     -22.520  62.747  -4.024  1.00  0.00           C
ATOM   3243  CD1 LEU A 361     -21.011  62.536  -4.005  1.00  0.00           C
ATOM   3244  CD2 LEU A 361     -23.049  63.400  -5.413  1.00  0.00           C
ATOM   3245  HN  LEU A 361     -24.337  59.394  -2.297  1.00  0.00           H
ATOM   3246  HA  LEU A 361     -21.618  60.545  -2.281  1.00  0.00           H
ATOM   3247  HB1 LEU A 361     -24.243  61.439  -3.821  1.00  0.00           H
ATOM   3248  HB2 LEU A 361     -22.893  60.566  -4.621  1.00  0.00           H
ATOM   3249  HG  LEU A 361     -22.749  63.363  -3.129  1.00  0.00           H
ATOM   3250 1HD1 LEU A 361     -20.733  61.629  -4.584  1.00  0.00           H
ATOM   3251 2HD1 LEU A 361     -20.785  62.227  -2.962  1.00  0.00           H
ATOM   3252 3HD1 LEU A 361     -20.285  63.337  -4.261  1.00  0.00           H
ATOM   3253 1HD2 LEU A 361     -22.346  64.239  -5.597  1.00  0.00           H
ATOM   3254 2HD2 LEU A 361     -24.116  63.703  -5.339  1.00  0.00           H
ATOM   3255 3HD2 LEU A 361     -22.892  62.674  -6.239  1.00  0.00           H
ATOM   3256  N   TYR A 362     -24.528  61.703  -1.109  1.00  0.00           N
ATOM   3257  CA  TYR A 362     -25.066  62.770  -0.264  1.00  0.00           C
ATOM   3258  C   TYR A 362     -26.542  62.514   0.019  1.00  0.00           C
ATOM   3259  O   TYR A 362     -27.040  63.337   0.722  1.00  0.00           O
ATOM   3260  CB  TYR A 362     -24.761  64.232  -0.845  1.00  0.00           C
ATOM   3261  CG  TYR A 362     -25.198  65.379   0.098  1.00  0.00           C
ATOM   3262  CD1 TYR A 362     -24.763  65.317   1.450  1.00  0.00           C
ATOM   3263  CD2 TYR A 362     -25.961  66.451  -0.326  1.00  0.00           C
ATOM   3264  CE1 TYR A 362     -25.183  66.328   2.358  1.00  0.00           C
ATOM   3265  CE2 TYR A 362     -26.422  67.357   0.636  1.00  0.00           C
ATOM   3266  CZ  TYR A 362     -25.915  67.390   1.914  1.00  0.00           C
ATOM   3267  OH  TYR A 362     -26.266  68.462   2.734  1.00  0.00           O
ATOM   3268  HN  TYR A 362     -25.180  61.221  -1.688  1.00  0.00           H
ATOM   3269  HA  TYR A 362     -24.502  62.727   0.656  1.00  0.00           H
ATOM   3270  HB1 TYR A 362     -25.112  64.486  -1.868  1.00  0.00           H
ATOM   3271  HB2 TYR A 362     -23.654  64.195  -0.939  1.00  0.00           H
ATOM   3272  HD1 TYR A 362     -24.146  64.555   1.903  1.00  0.00           H
ATOM   3273  HD2 TYR A 362     -26.289  66.430  -1.354  1.00  0.00           H
ATOM   3274  HE1 TYR A 362     -24.963  66.088   3.388  1.00  0.00           H
ATOM   3275  HE2 TYR A 362     -27.012  68.214   0.347  1.00  0.00           H
ATOM   3276  HH  TYR A 362     -27.181  68.672   2.535  1.00  0.00           H
ATOM   3277  N   ASP A 363     -27.176  61.408  -0.502  1.00  0.00           N
ATOM   3278  CA  ASP A 363     -28.461  60.890  -0.191  1.00  0.00           C
ATOM   3279  C   ASP A 363     -28.209  59.866   0.895  1.00  0.00           C
ATOM   3280  O   ASP A 363     -27.276  59.075   0.918  1.00  0.00           O
ATOM   3281  CB  ASP A 363     -29.022  60.174  -1.466  1.00  0.00           C
ATOM   3282  CG  ASP A 363     -30.526  59.968  -1.439  1.00  0.00           C
ATOM   3283  OD1 ASP A 363     -31.239  60.954  -1.263  1.00  0.00           O
ATOM   3284  OD2 ASP A 363     -30.936  58.960  -1.924  1.00  0.00           O
ATOM   3285  HN  ASP A 363     -26.618  60.816  -1.080  1.00  0.00           H
ATOM   3286  HA  ASP A 363     -29.076  61.688   0.197  1.00  0.00           H
ATOM   3287  HB1 ASP A 363     -28.444  59.232  -1.579  1.00  0.00           H
ATOM   3288  HB2 ASP A 363     -28.736  60.821  -2.323  1.00  0.00           H
ATOM   3289  N   LEU A 364     -28.985  60.073   2.009  1.00  0.00           N
ATOM   3290  CA  LEU A 364     -28.964  59.120   3.041  1.00  0.00           C
ATOM   3291  C   LEU A 364     -29.774  57.891   2.758  1.00  0.00           C
ATOM   3292  O   LEU A 364     -29.378  56.750   3.013  1.00  0.00           O
ATOM   3293  CB  LEU A 364     -29.446  59.770   4.420  1.00  0.00           C
ATOM   3294  CG  LEU A 364     -28.506  60.777   4.972  1.00  0.00           C
ATOM   3295  CD1 LEU A 364     -29.124  61.577   6.169  1.00  0.00           C
ATOM   3296  CD2 LEU A 364     -27.089  60.265   5.219  1.00  0.00           C
ATOM   3297  HN  LEU A 364     -29.835  60.592   1.977  1.00  0.00           H
ATOM   3298  HA  LEU A 364     -27.931  58.886   3.247  1.00  0.00           H
ATOM   3299  HB1 LEU A 364     -29.453  58.958   5.178  1.00  0.00           H
ATOM   3300  HB2 LEU A 364     -30.414  60.297   4.291  1.00  0.00           H
ATOM   3301  HG  LEU A 364     -28.432  61.509   4.139  1.00  0.00           H
ATOM   3302 1HD1 LEU A 364     -28.458  62.427   6.429  1.00  0.00           H
ATOM   3303 2HD1 LEU A 364     -29.233  60.877   7.025  1.00  0.00           H
ATOM   3304 3HD1 LEU A 364     -30.142  61.910   5.872  1.00  0.00           H
ATOM   3305 1HD2 LEU A 364     -26.591  59.891   4.301  1.00  0.00           H
ATOM   3306 2HD2 LEU A 364     -27.200  59.610   6.110  1.00  0.00           H
ATOM   3307 3HD2 LEU A 364     -26.414  61.111   5.469  1.00  0.00           H
ATOM   3308  N   ASP A 365     -31.000  58.158   2.217  1.00  0.00           N
ATOM   3309  CA  ASP A 365     -32.067  57.177   1.904  1.00  0.00           C
ATOM   3310  C   ASP A 365     -31.605  55.895   1.241  1.00  0.00           C
ATOM   3311  O   ASP A 365     -31.741  54.837   1.854  1.00  0.00           O
ATOM   3312  CB  ASP A 365     -33.159  57.783   0.974  1.00  0.00           C
ATOM   3313  CG  ASP A 365     -33.922  58.943   1.568  1.00  0.00           C
ATOM   3314  OD1 ASP A 365     -34.521  59.583   0.685  1.00  0.00           O
ATOM   3315  OD2 ASP A 365     -34.122  59.068   2.795  1.00  0.00           O
ATOM   3316  HN  ASP A 365     -31.232  59.115   2.066  1.00  0.00           H
ATOM   3317  HA  ASP A 365     -32.405  56.876   2.884  1.00  0.00           H
ATOM   3318  HB1 ASP A 365     -33.871  56.979   0.691  1.00  0.00           H
ATOM   3319  HB2 ASP A 365     -32.665  58.153   0.050  1.00  0.00           H
ATOM   3320  N   ALA A 366     -31.143  55.912  -0.004  1.00  0.00           N
ATOM   3321  CA  ALA A 366     -30.795  54.717  -0.724  1.00  0.00           C
ATOM   3322  C   ALA A 366     -29.789  53.829  -0.017  1.00  0.00           C
ATOM   3323  O   ALA A 366     -30.008  52.602   0.171  1.00  0.00           O
ATOM   3324  CB  ALA A 366     -30.466  55.077  -2.185  1.00  0.00           C
ATOM   3325  HN  ALA A 366     -30.990  56.792  -0.447  1.00  0.00           H
ATOM   3326  HA  ALA A 366     -31.703  54.152  -0.878  1.00  0.00           H
ATOM   3327  HB1 ALA A 366     -31.306  55.557  -2.729  1.00  0.00           H
ATOM   3328  HB2 ALA A 366     -30.187  54.186  -2.788  1.00  0.00           H
ATOM   3329  HB3 ALA A 366     -29.671  55.852  -2.224  1.00  0.00           H
ATOM   3330  N   SER A 367     -28.645  54.354   0.452  1.00  0.00           N
ATOM   3331  CA  SER A 367     -27.641  53.665   1.238  1.00  0.00           C
ATOM   3332  C   SER A 367     -28.224  53.016   2.539  1.00  0.00           C
ATOM   3333  O   SER A 367     -27.780  51.931   2.936  1.00  0.00           O
ATOM   3334  CB  SER A 367     -26.451  54.547   1.698  1.00  0.00           C
ATOM   3335  OG  SER A 367     -25.770  54.951   0.534  1.00  0.00           O
ATOM   3336  HN  SER A 367     -28.527  55.308   0.187  1.00  0.00           H
ATOM   3337  HA  SER A 367     -27.208  52.880   0.636  1.00  0.00           H
ATOM   3338  HB1 SER A 367     -25.691  54.037   2.328  1.00  0.00           H
ATOM   3339  HB2 SER A 367     -26.862  55.436   2.224  1.00  0.00           H
ATOM   3340  HG1 SER A 367     -26.445  55.371  -0.005  1.00  0.00           H
ATOM   3341  N   ARG A 368     -29.276  53.656   3.165  1.00  0.00           N
ATOM   3342  CA  ARG A 368     -29.868  53.034   4.308  1.00  0.00           C
ATOM   3343  C   ARG A 368     -30.810  51.976   3.888  1.00  0.00           C
ATOM   3344  O   ARG A 368     -30.600  50.775   4.116  1.00  0.00           O
ATOM   3345  CB  ARG A 368     -30.563  54.117   5.257  1.00  0.00           C
ATOM   3346  CG  ARG A 368     -31.632  53.505   6.234  1.00  0.00           C
ATOM   3347  CD  ARG A 368     -32.090  54.612   7.153  1.00  0.00           C
ATOM   3348  NE  ARG A 368     -32.653  53.980   8.381  1.00  0.00           N
ATOM   3349  CZ  ARG A 368     -33.141  54.699   9.374  1.00  0.00           C
ATOM   3350  NH1 ARG A 368     -33.227  56.023   9.313  1.00  0.00           N
ATOM   3351  NH2 ARG A 368     -33.639  54.089  10.424  1.00  0.00           N
ATOM   3352  HN  ARG A 368     -29.535  54.542   2.789  1.00  0.00           H
ATOM   3353  HA  ARG A 368     -29.110  52.533   4.891  1.00  0.00           H
ATOM   3354  HB1 ARG A 368     -31.025  54.946   4.678  1.00  0.00           H
ATOM   3355  HB2 ARG A 368     -29.725  54.548   5.844  1.00  0.00           H
ATOM   3356  HG1 ARG A 368     -31.213  52.654   6.814  1.00  0.00           H
ATOM   3357  HG2 ARG A 368     -32.477  53.151   5.606  1.00  0.00           H
ATOM   3358  HD1 ARG A 368     -32.865  55.236   6.657  1.00  0.00           H
ATOM   3359  HD2 ARG A 368     -31.211  55.207   7.481  1.00  0.00           H
ATOM   3360  HE  ARG A 368     -32.709  53.002   8.583  1.00  0.00           H
ATOM   3361 1HH1 ARG A 368     -32.905  56.441   8.464  1.00  0.00           H
ATOM   3362 2HH1 ARG A 368     -33.784  56.437  10.033  1.00  0.00           H
ATOM   3363 1HH2 ARG A 368     -33.729  53.093  10.446  1.00  0.00           H
ATOM   3364 2HH2 ARG A 368     -34.033  54.701  11.111  1.00  0.00           H
ATOM   3365  N   TYR A 369     -31.906  52.331   3.139  1.00  0.00           N
ATOM   3366  CA  TYR A 369     -33.125  51.404   3.070  1.00  0.00           C
ATOM   3367  C   TYR A 369     -32.908  50.358   2.038  1.00  0.00           C
ATOM   3368  O   TYR A 369     -33.511  49.281   2.102  1.00  0.00           O
ATOM   3369  CB  TYR A 369     -34.360  52.212   2.565  1.00  0.00           C
ATOM   3370  CG  TYR A 369     -34.652  53.078   3.773  1.00  0.00           C
ATOM   3371  CD1 TYR A 369     -35.198  52.446   4.947  1.00  0.00           C
ATOM   3372  CD2 TYR A 369     -34.612  54.498   3.636  1.00  0.00           C
ATOM   3373  CE1 TYR A 369     -35.743  53.291   5.989  1.00  0.00           C
ATOM   3374  CE2 TYR A 369     -35.215  55.301   4.723  1.00  0.00           C
ATOM   3375  CZ  TYR A 369     -35.730  54.655   5.851  1.00  0.00           C
ATOM   3376  OH  TYR A 369     -36.122  55.353   6.992  1.00  0.00           O
ATOM   3377  HN  TYR A 369     -32.074  53.248   2.785  1.00  0.00           H
ATOM   3378  HA  TYR A 369     -33.246  50.882   4.007  1.00  0.00           H
ATOM   3379  HB1 TYR A 369     -35.239  51.558   2.375  1.00  0.00           H
ATOM   3380  HB2 TYR A 369     -34.153  52.846   1.676  1.00  0.00           H
ATOM   3381  HD1 TYR A 369     -35.166  51.367   4.995  1.00  0.00           H
ATOM   3382  HD2 TYR A 369     -34.338  54.982   2.710  1.00  0.00           H
ATOM   3383  HE1 TYR A 369     -36.095  52.824   6.897  1.00  0.00           H
ATOM   3384  HE2 TYR A 369     -35.089  56.366   4.598  1.00  0.00           H
ATOM   3385  HH  TYR A 369     -36.212  54.800   7.772  1.00  0.00           H
ATOM   3386  N   PHE A 370     -32.102  50.597   0.991  1.00  0.00           N
ATOM   3387  CA  PHE A 370     -31.965  49.658  -0.084  1.00  0.00           C
ATOM   3388  C   PHE A 370     -30.613  48.928  -0.068  1.00  0.00           C
ATOM   3389  O   PHE A 370     -30.460  47.853  -0.623  1.00  0.00           O
ATOM   3390  CB  PHE A 370     -32.183  50.415  -1.465  1.00  0.00           C
ATOM   3391  CG  PHE A 370     -33.653  50.717  -1.668  1.00  0.00           C
ATOM   3392  CD1 PHE A 370     -34.305  51.799  -1.061  1.00  0.00           C
ATOM   3393  CD2 PHE A 370     -34.347  50.003  -2.722  1.00  0.00           C
ATOM   3394  CE1 PHE A 370     -35.513  52.277  -1.500  1.00  0.00           C
ATOM   3395  CE2 PHE A 370     -35.625  50.439  -3.108  1.00  0.00           C
ATOM   3396  CZ  PHE A 370     -36.173  51.595  -2.493  1.00  0.00           C
ATOM   3397  HN  PHE A 370     -31.759  51.531   0.924  1.00  0.00           H
ATOM   3398  HA  PHE A 370     -32.731  48.898  -0.111  1.00  0.00           H
ATOM   3399  HB1 PHE A 370     -31.847  49.823  -2.342  1.00  0.00           H
ATOM   3400  HB2 PHE A 370     -31.601  51.361  -1.492  1.00  0.00           H
ATOM   3401  HD1 PHE A 370     -33.797  52.408  -0.329  1.00  0.00           H
ATOM   3402  HD2 PHE A 370     -33.775  49.258  -3.256  1.00  0.00           H
ATOM   3403  HE1 PHE A 370     -35.860  53.242  -1.163  1.00  0.00           H
ATOM   3404  HE2 PHE A 370     -36.227  49.997  -3.889  1.00  0.00           H
ATOM   3405  HZ  PHE A 370     -37.153  51.885  -2.842  1.00  0.00           H
ATOM   3406  N   VAL A 371     -29.621  49.568   0.544  1.00  0.00           N
ATOM   3407  CA  VAL A 371     -28.279  48.932   0.594  1.00  0.00           C
ATOM   3408  C   VAL A 371     -28.141  48.320   1.955  1.00  0.00           C
ATOM   3409  O   VAL A 371     -28.077  47.087   2.122  1.00  0.00           O
ATOM   3410  CB  VAL A 371     -27.184  49.887   0.130  1.00  0.00           C
ATOM   3411  CG1 VAL A 371     -25.843  49.146   0.236  1.00  0.00           C
ATOM   3412  CG2 VAL A 371     -27.435  50.394  -1.287  1.00  0.00           C
ATOM   3413  HN  VAL A 371     -29.785  50.536   0.720  1.00  0.00           H
ATOM   3414  HA  VAL A 371     -28.263  48.086  -0.077  1.00  0.00           H
ATOM   3415  HB  VAL A 371     -27.071  50.689   0.891  1.00  0.00           H
ATOM   3416 1HG1 VAL A 371     -25.735  48.230  -0.384  1.00  0.00           H
ATOM   3417 2HG1 VAL A 371     -25.486  48.819   1.236  1.00  0.00           H
ATOM   3418 3HG1 VAL A 371     -25.095  49.834  -0.210  1.00  0.00           H
ATOM   3419 1HG2 VAL A 371     -26.603  51.113  -1.453  1.00  0.00           H
ATOM   3420 2HG2 VAL A 371     -28.400  50.942  -1.338  1.00  0.00           H
ATOM   3421 3HG2 VAL A 371     -27.524  49.645  -2.102  1.00  0.00           H
ATOM   3422  N   LEU A 372     -27.977  49.118   2.983  1.00  0.00           N
ATOM   3423  CA  LEU A 372     -27.581  48.666   4.275  1.00  0.00           C
ATOM   3424  C   LEU A 372     -28.506  47.700   4.920  1.00  0.00           C
ATOM   3425  O   LEU A 372     -28.129  46.650   5.471  1.00  0.00           O
ATOM   3426  CB  LEU A 372     -27.309  49.868   5.267  1.00  0.00           C
ATOM   3427  CG  LEU A 372     -26.885  49.643   6.701  1.00  0.00           C
ATOM   3428  CD1 LEU A 372     -25.601  48.814   6.608  1.00  0.00           C
ATOM   3429  CD2 LEU A 372     -26.587  50.915   7.525  1.00  0.00           C
ATOM   3430  HN  LEU A 372     -27.817  50.083   2.795  1.00  0.00           H
ATOM   3431  HA  LEU A 372     -26.674  48.122   4.063  1.00  0.00           H
ATOM   3432  HB1 LEU A 372     -28.223  50.498   5.305  1.00  0.00           H
ATOM   3433  HB2 LEU A 372     -26.656  50.573   4.710  1.00  0.00           H
ATOM   3434  HG  LEU A 372     -27.603  49.053   7.307  1.00  0.00           H
ATOM   3435 1HD1 LEU A 372     -25.851  47.733   6.559  1.00  0.00           H
ATOM   3436 2HD1 LEU A 372     -25.080  48.961   7.578  1.00  0.00           H
ATOM   3437 3HD1 LEU A 372     -24.944  49.228   5.813  1.00  0.00           H
ATOM   3438 1HD2 LEU A 372     -25.951  51.601   6.924  1.00  0.00           H
ATOM   3439 2HD2 LEU A 372     -26.164  50.697   8.529  1.00  0.00           H
ATOM   3440 3HD2 LEU A 372     -27.576  51.366   7.754  1.00  0.00           H
ATOM   3441  N   LEU A 373     -29.848  48.032   4.908  1.00  0.00           N
ATOM   3442  CA  LEU A 373     -30.946  47.217   5.403  1.00  0.00           C
ATOM   3443  C   LEU A 373     -31.063  45.776   4.784  1.00  0.00           C
ATOM   3444  O   LEU A 373     -31.034  44.786   5.548  1.00  0.00           O
ATOM   3445  CB  LEU A 373     -32.256  47.985   5.636  1.00  0.00           C
ATOM   3446  CG  LEU A 373     -33.523  47.178   6.022  1.00  0.00           C
ATOM   3447  CD1 LEU A 373     -33.272  46.473   7.355  1.00  0.00           C
ATOM   3448  CD2 LEU A 373     -34.814  48.021   6.055  1.00  0.00           C
ATOM   3449  HN  LEU A 373     -30.043  48.941   4.548  1.00  0.00           H
ATOM   3450  HA  LEU A 373     -30.738  46.917   6.419  1.00  0.00           H
ATOM   3451  HB1 LEU A 373     -32.512  48.573   4.729  1.00  0.00           H
ATOM   3452  HB2 LEU A 373     -32.157  48.801   6.383  1.00  0.00           H
ATOM   3453  HG  LEU A 373     -33.659  46.444   5.199  1.00  0.00           H
ATOM   3454 1HD1 LEU A 373     -32.609  45.584   7.282  1.00  0.00           H
ATOM   3455 2HD1 LEU A 373     -34.233  46.124   7.791  1.00  0.00           H
ATOM   3456 3HD1 LEU A 373     -32.778  47.273   7.947  1.00  0.00           H
ATOM   3457 1HD2 LEU A 373     -35.727  47.398   6.160  1.00  0.00           H
ATOM   3458 2HD2 LEU A 373     -34.826  48.835   5.298  1.00  0.00           H
ATOM   3459 3HD2 LEU A 373     -34.778  48.634   6.980  1.00  0.00           H
ATOM   3460  N   PRO A 374     -31.060  45.592   3.413  1.00  0.00           N
ATOM   3461  CA  PRO A 374     -31.092  44.293   2.834  1.00  0.00           C
ATOM   3462  C   PRO A 374     -29.802  43.517   3.013  1.00  0.00           C
ATOM   3463  O   PRO A 374     -29.906  42.364   3.374  1.00  0.00           O
ATOM   3464  CB  PRO A 374     -31.585  44.514   1.390  1.00  0.00           C
ATOM   3465  CG  PRO A 374     -32.320  45.856   1.350  1.00  0.00           C
ATOM   3466  CD  PRO A 374     -31.715  46.603   2.538  1.00  0.00           C
ATOM   3467  HA  PRO A 374     -31.835  43.812   3.454  1.00  0.00           H
ATOM   3468  HB1 PRO A 374     -32.171  43.634   1.047  1.00  0.00           H
ATOM   3469  HB2 PRO A 374     -30.808  44.584   0.598  1.00  0.00           H
ATOM   3470  HG1 PRO A 374     -32.250  46.449   0.414  1.00  0.00           H
ATOM   3471  HG2 PRO A 374     -33.415  45.736   1.495  1.00  0.00           H
ATOM   3472  HD1 PRO A 374     -31.038  47.449   2.299  1.00  0.00           H
ATOM   3473  HD2 PRO A 374     -32.512  47.116   3.117  1.00  0.00           H
ATOM   3474  N   LEU A 375     -28.675  44.201   2.836  1.00  0.00           N
ATOM   3475  CA  LEU A 375     -27.397  43.547   2.892  1.00  0.00           C
ATOM   3476  C   LEU A 375     -27.033  42.861   4.216  1.00  0.00           C
ATOM   3477  O   LEU A 375     -26.585  41.708   4.204  1.00  0.00           O
ATOM   3478  CB  LEU A 375     -26.221  44.337   2.328  1.00  0.00           C
ATOM   3479  CG  LEU A 375     -24.900  43.567   1.958  1.00  0.00           C
ATOM   3480  CD1 LEU A 375     -25.014  42.246   1.177  1.00  0.00           C
ATOM   3481  CD2 LEU A 375     -23.933  44.522   1.226  1.00  0.00           C
ATOM   3482  HN  LEU A 375     -28.646  45.123   2.456  1.00  0.00           H
ATOM   3483  HA  LEU A 375     -27.477  42.726   2.194  1.00  0.00           H
ATOM   3484  HB1 LEU A 375     -25.957  45.141   3.049  1.00  0.00           H
ATOM   3485  HB2 LEU A 375     -26.602  44.912   1.458  1.00  0.00           H
ATOM   3486  HG  LEU A 375     -24.416  43.230   2.900  1.00  0.00           H
ATOM   3487 1HD1 LEU A 375     -25.561  42.542   0.256  1.00  0.00           H
ATOM   3488 2HD1 LEU A 375     -25.581  41.427   1.670  1.00  0.00           H
ATOM   3489 3HD1 LEU A 375     -24.001  41.816   1.020  1.00  0.00           H
ATOM   3490 1HD2 LEU A 375     -24.423  45.216   0.511  1.00  0.00           H
ATOM   3491 2HD2 LEU A 375     -23.067  43.915   0.884  1.00  0.00           H
ATOM   3492 3HD2 LEU A 375     -23.526  45.110   2.075  1.00  0.00           H
ATOM   3493  N   CYS A 376     -27.260  43.559   5.353  1.00  0.00           N
ATOM   3494  CA  CYS A 376     -26.931  43.073   6.685  1.00  0.00           C
ATOM   3495  C   CYS A 376     -28.021  42.208   7.306  1.00  0.00           C
ATOM   3496  O   CYS A 376     -27.685  41.272   8.011  1.00  0.00           O
ATOM   3497  CB  CYS A 376     -26.551  44.241   7.624  1.00  0.00           C
ATOM   3498  SG  CYS A 376     -26.004  43.806   9.281  1.00  0.00           S
ATOM   3499  HN  CYS A 376     -27.702  44.452   5.334  1.00  0.00           H
ATOM   3500  HA  CYS A 376     -26.052  42.448   6.665  1.00  0.00           H
ATOM   3501  HB1 CYS A 376     -27.341  45.022   7.584  1.00  0.00           H
ATOM   3502  HB2 CYS A 376     -25.834  44.798   6.983  1.00  0.00           H
ATOM   3503  HG1 CYS A 376     -27.028  43.067   9.682  1.00  0.00           H
ATOM   3504  N   LEU A 377     -29.277  42.258   6.762  1.00  0.00           N
ATOM   3505  CA  LEU A 377     -30.284  41.191   6.798  1.00  0.00           C
ATOM   3506  C   LEU A 377     -29.882  39.927   6.072  1.00  0.00           C
ATOM   3507  O   LEU A 377     -29.915  38.850   6.643  1.00  0.00           O
ATOM   3508  CB  LEU A 377     -31.721  41.658   6.168  1.00  0.00           C
ATOM   3509  CG  LEU A 377     -32.878  40.655   6.089  1.00  0.00           C
ATOM   3510  CD1 LEU A 377     -34.147  41.375   6.491  1.00  0.00           C
ATOM   3511  CD2 LEU A 377     -32.956  39.871   4.732  1.00  0.00           C
ATOM   3512  HN  LEU A 377     -29.542  43.046   6.212  1.00  0.00           H
ATOM   3513  HA  LEU A 377     -30.326  40.794   7.802  1.00  0.00           H
ATOM   3514  HB1 LEU A 377     -31.600  42.145   5.177  1.00  0.00           H
ATOM   3515  HB2 LEU A 377     -31.959  42.433   6.927  1.00  0.00           H
ATOM   3516  HG  LEU A 377     -32.538  39.913   6.844  1.00  0.00           H
ATOM   3517 1HD1 LEU A 377     -34.885  40.562   6.662  1.00  0.00           H
ATOM   3518 2HD1 LEU A 377     -34.597  42.053   5.735  1.00  0.00           H
ATOM   3519 3HD1 LEU A 377     -34.034  41.960   7.428  1.00  0.00           H
ATOM   3520 1HD2 LEU A 377     -32.134  39.154   4.522  1.00  0.00           H
ATOM   3521 2HD2 LEU A 377     -32.993  40.669   3.960  1.00  0.00           H
ATOM   3522 3HD2 LEU A 377     -33.914  39.314   4.677  1.00  0.00           H
ATOM   3523  N   CYS A 378     -29.217  40.132   4.863  1.00  0.00           N
ATOM   3524  CA  CYS A 378     -28.476  39.033   4.212  1.00  0.00           C
ATOM   3525  C   CYS A 378     -27.325  38.353   4.886  1.00  0.00           C
ATOM   3526  O   CYS A 378     -27.139  37.138   4.866  1.00  0.00           O
ATOM   3527  CB  CYS A 378     -27.921  39.308   2.801  1.00  0.00           C
ATOM   3528  SG  CYS A 378     -28.986  40.026   1.567  1.00  0.00           S
ATOM   3529  HN  CYS A 378     -29.148  41.040   4.457  1.00  0.00           H
ATOM   3530  HA  CYS A 378     -29.197  38.240   4.082  1.00  0.00           H
ATOM   3531  HB1 CYS A 378     -27.591  38.342   2.362  1.00  0.00           H
ATOM   3532  HB2 CYS A 378     -27.018  39.951   2.872  1.00  0.00           H
ATOM   3533  HG1 CYS A 378     -29.186  41.147   2.245  1.00  0.00           H
ATOM   3534  N   VAL A 379     -26.412  39.171   5.436  1.00  0.00           N
ATOM   3535  CA  VAL A 379     -25.292  38.828   6.262  1.00  0.00           C
ATOM   3536  C   VAL A 379     -25.757  38.107   7.544  1.00  0.00           C
ATOM   3537  O   VAL A 379     -25.162  37.072   7.861  1.00  0.00           O
ATOM   3538  CB  VAL A 379     -24.367  40.035   6.661  1.00  0.00           C
ATOM   3539  CG1 VAL A 379     -23.347  39.771   7.846  1.00  0.00           C
ATOM   3540  CG2 VAL A 379     -23.706  40.427   5.366  1.00  0.00           C
ATOM   3541  HN  VAL A 379     -26.502  40.119   5.141  1.00  0.00           H
ATOM   3542  HA  VAL A 379     -24.729  38.018   5.823  1.00  0.00           H
ATOM   3543  HB  VAL A 379     -24.939  40.936   6.970  1.00  0.00           H
ATOM   3544 1HG1 VAL A 379     -23.914  39.667   8.795  1.00  0.00           H
ATOM   3545 2HG1 VAL A 379     -22.659  40.644   7.848  1.00  0.00           H
ATOM   3546 3HG1 VAL A 379     -22.767  38.847   7.639  1.00  0.00           H
ATOM   3547 1HG2 VAL A 379     -24.465  40.840   4.668  1.00  0.00           H
ATOM   3548 2HG2 VAL A 379     -23.039  39.611   5.013  1.00  0.00           H
ATOM   3549 3HG2 VAL A 379     -23.027  41.262   5.640  1.00  0.00           H
ATOM   3550  N   PHE A 380     -26.851  38.492   8.172  1.00  0.00           N
ATOM   3551  CA  PHE A 380     -27.445  37.815   9.371  1.00  0.00           C
ATOM   3552  C   PHE A 380     -27.956  36.489   9.027  1.00  0.00           C
ATOM   3553  O   PHE A 380     -27.685  35.514   9.702  1.00  0.00           O
ATOM   3554  CB  PHE A 380     -28.539  38.671  10.175  1.00  0.00           C
ATOM   3555  CG  PHE A 380     -28.003  39.898  10.845  1.00  0.00           C
ATOM   3556  CD1 PHE A 380     -28.846  40.739  11.439  1.00  0.00           C
ATOM   3557  CD2 PHE A 380     -26.634  40.206  10.953  1.00  0.00           C
ATOM   3558  CE1 PHE A 380     -28.441  41.882  12.232  1.00  0.00           C
ATOM   3559  CE2 PHE A 380     -26.140  41.338  11.638  1.00  0.00           C
ATOM   3560  CZ  PHE A 380     -27.120  42.170  12.267  1.00  0.00           C
ATOM   3561  HN  PHE A 380     -27.230  39.391   7.969  1.00  0.00           H
ATOM   3562  HA  PHE A 380     -26.596  37.598  10.002  1.00  0.00           H
ATOM   3563  HB1 PHE A 380     -28.902  38.117  11.067  1.00  0.00           H
ATOM   3564  HB2 PHE A 380     -29.403  38.911   9.518  1.00  0.00           H
ATOM   3565  HD1 PHE A 380     -29.906  40.554  11.345  1.00  0.00           H
ATOM   3566  HD2 PHE A 380     -25.930  39.530  10.490  1.00  0.00           H
ATOM   3567  HE1 PHE A 380     -29.139  42.563  12.697  1.00  0.00           H
ATOM   3568  HE2 PHE A 380     -25.069  41.457  11.715  1.00  0.00           H
ATOM   3569  HZ  PHE A 380     -26.837  42.942  12.968  1.00  0.00           H
ATOM   3570  N   VAL A 381     -28.632  36.396   7.823  1.00  0.00           N
ATOM   3571  CA  VAL A 381     -29.108  35.094   7.232  1.00  0.00           C
ATOM   3572  C   VAL A 381     -27.896  34.168   6.946  1.00  0.00           C
ATOM   3573  O   VAL A 381     -28.010  32.964   7.216  1.00  0.00           O
ATOM   3574  CB  VAL A 381     -30.098  35.299   6.055  1.00  0.00           C
ATOM   3575  CG1 VAL A 381     -30.420  33.927   5.464  1.00  0.00           C
ATOM   3576  CG2 VAL A 381     -31.462  35.911   6.505  1.00  0.00           C
ATOM   3577  HN  VAL A 381     -28.746  37.258   7.335  1.00  0.00           H
ATOM   3578  HA  VAL A 381     -29.751  34.663   7.985  1.00  0.00           H
ATOM   3579  HB  VAL A 381     -29.564  35.910   5.296  1.00  0.00           H
ATOM   3580 1HG1 VAL A 381     -29.550  33.236   5.409  1.00  0.00           H
ATOM   3581 2HG1 VAL A 381     -30.937  34.123   4.500  1.00  0.00           H
ATOM   3582 3HG1 VAL A 381     -31.077  33.274   6.076  1.00  0.00           H
ATOM   3583 1HG2 VAL A 381     -31.291  36.970   6.797  1.00  0.00           H
ATOM   3584 2HG2 VAL A 381     -31.795  35.433   7.451  1.00  0.00           H
ATOM   3585 3HG2 VAL A 381     -32.331  35.872   5.815  1.00  0.00           H
ATOM   3586  N   GLY A 382     -26.828  34.753   6.414  1.00  0.00           N
ATOM   3587  CA  GLY A 382     -25.529  34.151   6.223  1.00  0.00           C
ATOM   3588  C   GLY A 382     -24.921  33.501   7.477  1.00  0.00           C
ATOM   3589  O   GLY A 382     -24.698  32.281   7.450  1.00  0.00           O
ATOM   3590  HN  GLY A 382     -27.063  35.677   6.125  1.00  0.00           H
ATOM   3591  HA1 GLY A 382     -24.892  34.918   5.811  1.00  0.00           H
ATOM   3592  HA2 GLY A 382     -25.775  33.389   5.498  1.00  0.00           H
ATOM   3593  N   LEU A 383     -24.786  34.255   8.600  1.00  0.00           N
ATOM   3594  CA  LEU A 383     -24.290  33.652   9.851  1.00  0.00           C
ATOM   3595  C   LEU A 383     -25.147  32.595  10.489  1.00  0.00           C
ATOM   3596  O   LEU A 383     -24.665  31.637  11.085  1.00  0.00           O
ATOM   3597  CB  LEU A 383     -24.040  34.855  10.816  1.00  0.00           C
ATOM   3598  CG  LEU A 383     -23.029  34.617  11.945  1.00  0.00           C
ATOM   3599  CD1 LEU A 383     -21.667  34.199  11.473  1.00  0.00           C
ATOM   3600  CD2 LEU A 383     -22.976  35.828  12.858  1.00  0.00           C
ATOM   3601  HN  LEU A 383     -24.988  35.211   8.406  1.00  0.00           H
ATOM   3602  HA  LEU A 383     -23.327  33.221   9.616  1.00  0.00           H
ATOM   3603  HB1 LEU A 383     -24.961  35.433  11.046  1.00  0.00           H
ATOM   3604  HB2 LEU A 383     -23.458  35.629  10.272  1.00  0.00           H
ATOM   3605  HG  LEU A 383     -23.347  33.768  12.588  1.00  0.00           H
ATOM   3606 1HD1 LEU A 383     -21.723  33.249  10.898  1.00  0.00           H
ATOM   3607 2HD1 LEU A 383     -21.077  34.039  12.400  1.00  0.00           H
ATOM   3608 3HD1 LEU A 383     -21.268  34.978  10.789  1.00  0.00           H
ATOM   3609 1HD2 LEU A 383     -22.160  35.865  13.610  1.00  0.00           H
ATOM   3610 2HD2 LEU A 383     -23.922  35.946  13.428  1.00  0.00           H
ATOM   3611 3HD2 LEU A 383     -22.767  36.767  12.302  1.00  0.00           H
ATOM   3612  N   SER A 384     -26.511  32.768  10.313  1.00  0.00           N
ATOM   3613  CA  SER A 384     -27.521  31.836  10.616  1.00  0.00           C
ATOM   3614  C   SER A 384     -27.390  30.430   9.943  1.00  0.00           C
ATOM   3615  O   SER A 384     -27.425  29.375  10.541  1.00  0.00           O
ATOM   3616  CB  SER A 384     -28.903  32.354  10.259  1.00  0.00           C
ATOM   3617  OG  SER A 384     -29.163  33.597  10.952  1.00  0.00           O
ATOM   3618  HN  SER A 384     -26.813  33.575   9.812  1.00  0.00           H
ATOM   3619  HA  SER A 384     -27.551  31.662  11.682  1.00  0.00           H
ATOM   3620  HB1 SER A 384     -29.702  31.618  10.494  1.00  0.00           H
ATOM   3621  HB2 SER A 384     -29.077  32.492   9.170  1.00  0.00           H
ATOM   3622  HG1 SER A 384     -28.731  34.335  10.518  1.00  0.00           H
ATOM   3623  N   LEU A 385     -27.228  30.427   8.614  1.00  0.00           N
ATOM   3624  CA  LEU A 385     -26.901  29.239   7.890  1.00  0.00           C
ATOM   3625  C   LEU A 385     -25.622  28.571   8.248  1.00  0.00           C
ATOM   3626  O   LEU A 385     -25.548  27.356   8.479  1.00  0.00           O
ATOM   3627  CB  LEU A 385     -26.897  29.570   6.361  1.00  0.00           C
ATOM   3628  CG  LEU A 385     -28.288  29.933   5.706  1.00  0.00           C
ATOM   3629  CD1 LEU A 385     -28.089  30.825   4.490  1.00  0.00           C
ATOM   3630  CD2 LEU A 385     -29.019  28.589   5.379  1.00  0.00           C
ATOM   3631  HN  LEU A 385     -27.208  31.254   8.058  1.00  0.00           H
ATOM   3632  HA  LEU A 385     -27.612  28.436   8.013  1.00  0.00           H
ATOM   3633  HB1 LEU A 385     -26.518  28.763   5.697  1.00  0.00           H
ATOM   3634  HB2 LEU A 385     -26.221  30.423   6.140  1.00  0.00           H
ATOM   3635  HG  LEU A 385     -28.798  30.456   6.544  1.00  0.00           H
ATOM   3636 1HD1 LEU A 385     -27.703  31.840   4.726  1.00  0.00           H
ATOM   3637 2HD1 LEU A 385     -29.121  31.091   4.179  1.00  0.00           H
ATOM   3638 3HD1 LEU A 385     -27.575  30.260   3.682  1.00  0.00           H
ATOM   3639 1HD2 LEU A 385     -28.531  27.904   4.652  1.00  0.00           H
ATOM   3640 2HD2 LEU A 385     -30.038  28.807   4.993  1.00  0.00           H
ATOM   3641 3HD2 LEU A 385     -29.035  27.996   6.318  1.00  0.00           H
ATOM   3642  N   LEU A 386     -24.583  29.338   8.459  1.00  0.00           N
ATOM   3643  CA  LEU A 386     -23.329  28.805   8.897  1.00  0.00           C
ATOM   3644  C   LEU A 386     -23.379  28.022  10.219  1.00  0.00           C
ATOM   3645  O   LEU A 386     -22.953  26.853  10.284  1.00  0.00           O
ATOM   3646  CB  LEU A 386     -22.289  29.931   8.888  1.00  0.00           C
ATOM   3647  CG  LEU A 386     -21.914  30.522   7.517  1.00  0.00           C
ATOM   3648  CD1 LEU A 386     -20.979  31.745   7.834  1.00  0.00           C
ATOM   3649  CD2 LEU A 386     -21.076  29.599   6.644  1.00  0.00           C
ATOM   3650  HN  LEU A 386     -24.653  30.329   8.374  1.00  0.00           H
ATOM   3651  HA  LEU A 386     -23.097  28.039   8.172  1.00  0.00           H
ATOM   3652  HB1 LEU A 386     -21.330  29.513   9.265  1.00  0.00           H
ATOM   3653  HB2 LEU A 386     -22.532  30.834   9.488  1.00  0.00           H
ATOM   3654  HG  LEU A 386     -22.870  30.840   7.050  1.00  0.00           H
ATOM   3655 1HD1 LEU A 386     -19.960  31.514   8.213  1.00  0.00           H
ATOM   3656 2HD1 LEU A 386     -21.511  32.468   8.489  1.00  0.00           H
ATOM   3657 3HD1 LEU A 386     -20.835  32.323   6.896  1.00  0.00           H
ATOM   3658 1HD2 LEU A 386     -20.948  30.004   5.618  1.00  0.00           H
ATOM   3659 2HD2 LEU A 386     -21.545  28.597   6.550  1.00  0.00           H
ATOM   3660 3HD2 LEU A 386     -20.039  29.614   7.042  1.00  0.00           H
ATOM   3661  N   LEU A 387     -23.997  28.644  11.243  1.00  0.00           N
ATOM   3662  CA  LEU A 387     -24.286  28.032  12.523  1.00  0.00           C
ATOM   3663  C   LEU A 387     -24.996  26.755  12.510  1.00  0.00           C
ATOM   3664  O   LEU A 387     -24.469  25.789  13.028  1.00  0.00           O
ATOM   3665  CB  LEU A 387     -24.936  29.215  13.320  1.00  0.00           C
ATOM   3666  CG  LEU A 387     -25.401  28.878  14.806  1.00  0.00           C
ATOM   3667  CD1 LEU A 387     -24.213  28.303  15.573  1.00  0.00           C
ATOM   3668  CD2 LEU A 387     -25.987  30.114  15.489  1.00  0.00           C
ATOM   3669  HN  LEU A 387     -24.265  29.590  11.075  1.00  0.00           H
ATOM   3670  HA  LEU A 387     -23.352  27.875  13.042  1.00  0.00           H
ATOM   3671  HB1 LEU A 387     -25.824  29.624  12.792  1.00  0.00           H
ATOM   3672  HB2 LEU A 387     -24.143  29.990  13.395  1.00  0.00           H
ATOM   3673  HG  LEU A 387     -26.149  28.063  14.718  1.00  0.00           H
ATOM   3674 1HD1 LEU A 387     -23.411  29.071  15.552  1.00  0.00           H
ATOM   3675 2HD1 LEU A 387     -23.861  27.368  15.085  1.00  0.00           H
ATOM   3676 3HD1 LEU A 387     -24.519  28.103  16.622  1.00  0.00           H
ATOM   3677 1HD2 LEU A 387     -25.259  30.952  15.468  1.00  0.00           H
ATOM   3678 2HD2 LEU A 387     -26.063  29.792  16.550  1.00  0.00           H
ATOM   3679 3HD2 LEU A 387     -26.943  30.405  15.003  1.00  0.00           H
ATOM   3680  N   ALA A 388     -26.212  26.751  11.935  1.00  0.00           N
ATOM   3681  CA  ALA A 388     -27.074  25.663  11.764  1.00  0.00           C
ATOM   3682  C   ALA A 388     -26.527  24.479  10.937  1.00  0.00           C
ATOM   3683  O   ALA A 388     -26.640  23.307  11.226  1.00  0.00           O
ATOM   3684  CB  ALA A 388     -28.388  26.110  11.125  1.00  0.00           C
ATOM   3685  HN  ALA A 388     -26.515  27.569  11.452  1.00  0.00           H
ATOM   3686  HA  ALA A 388     -27.357  25.311  12.746  1.00  0.00           H
ATOM   3687  HB1 ALA A 388     -28.814  26.863  11.822  1.00  0.00           H
ATOM   3688  HB2 ALA A 388     -29.158  25.313  11.052  1.00  0.00           H
ATOM   3689  HB3 ALA A 388     -28.254  26.583  10.129  1.00  0.00           H
ATOM   3690  N   GLY A 389     -25.836  24.842   9.789  1.00  0.00           N
ATOM   3691  CA  GLY A 389     -25.140  24.006   8.908  1.00  0.00           C
ATOM   3692  C   GLY A 389     -23.949  23.297   9.559  1.00  0.00           C
ATOM   3693  O   GLY A 389     -23.769  22.118   9.373  1.00  0.00           O
ATOM   3694  HN  GLY A 389     -25.850  25.796   9.504  1.00  0.00           H
ATOM   3695  HA1 GLY A 389     -24.637  24.562   8.130  1.00  0.00           H
ATOM   3696  HA2 GLY A 389     -25.743  23.166   8.596  1.00  0.00           H
ATOM   3697  N   ILE A 390     -23.065  23.942  10.305  1.00  0.00           N
ATOM   3698  CA  ILE A 390     -21.895  23.292  11.001  1.00  0.00           C
ATOM   3699  C   ILE A 390     -22.424  22.201  11.977  1.00  0.00           C
ATOM   3700  O   ILE A 390     -21.860  21.125  12.028  1.00  0.00           O
ATOM   3701  CB  ILE A 390     -20.854  24.187  11.698  1.00  0.00           C
ATOM   3702  CG1 ILE A 390     -19.599  23.364  12.184  1.00  0.00           C
ATOM   3703  CG2 ILE A 390     -21.372  25.056  12.825  1.00  0.00           C
ATOM   3704  CD  ILE A 390     -18.369  24.134  12.573  1.00  0.00           C
ATOM   3705  HN  ILE A 390     -23.221  24.888  10.573  1.00  0.00           H
ATOM   3706  HA  ILE A 390     -21.425  22.870  10.125  1.00  0.00           H
ATOM   3707  HB  ILE A 390     -20.427  24.685  10.801  1.00  0.00           H
ATOM   3708 1HG1 ILE A 390     -19.299  22.596  11.440  1.00  0.00           H
ATOM   3709 2HG1 ILE A 390     -19.868  22.756  13.074  1.00  0.00           H
ATOM   3710 1HG2 ILE A 390     -22.269  25.624  12.497  1.00  0.00           H
ATOM   3711 2HG2 ILE A 390     -20.623  25.755  13.253  1.00  0.00           H
ATOM   3712 3HG2 ILE A 390     -21.745  24.484  13.701  1.00  0.00           H
ATOM   3713  HD1 ILE A 390     -18.078  24.813  11.742  1.00  0.00           H
ATOM   3714  HD2 ILE A 390     -17.548  23.434  12.833  1.00  0.00           H
ATOM   3715  HD3 ILE A 390     -18.470  24.796  13.459  1.00  0.00           H
ATOM   3716  N   ILE A 391     -23.477  22.511  12.776  1.00  0.00           N
ATOM   3717  CA  ILE A 391     -24.220  21.610  13.725  1.00  0.00           C
ATOM   3718  C   ILE A 391     -24.861  20.453  13.018  1.00  0.00           C
ATOM   3719  O   ILE A 391     -24.788  19.320  13.411  1.00  0.00           O
ATOM   3720  CB  ILE A 391     -25.282  22.353  14.438  1.00  0.00           C
ATOM   3721  CG1 ILE A 391     -24.562  23.358  15.436  1.00  0.00           C
ATOM   3722  CG2 ILE A 391     -26.117  21.427  15.291  1.00  0.00           C
ATOM   3723  CD  ILE A 391     -25.527  24.499  15.783  1.00  0.00           C
ATOM   3724  HN  ILE A 391     -23.794  23.454  12.845  1.00  0.00           H
ATOM   3725  HA  ILE A 391     -23.511  21.212  14.434  1.00  0.00           H
ATOM   3726  HB  ILE A 391     -25.912  22.939  13.734  1.00  0.00           H
ATOM   3727 1HG1 ILE A 391     -23.682  23.864  14.982  1.00  0.00           H
ATOM   3728 2HG1 ILE A 391     -24.342  22.785  16.362  1.00  0.00           H
ATOM   3729 1HG2 ILE A 391     -26.765  20.737  14.710  1.00  0.00           H
ATOM   3730 2HG2 ILE A 391     -26.727  21.845  16.120  1.00  0.00           H
ATOM   3731 3HG2 ILE A 391     -25.456  20.654  15.737  1.00  0.00           H
ATOM   3732  HD1 ILE A 391     -26.283  24.077  16.480  1.00  0.00           H
ATOM   3733  HD2 ILE A 391     -26.100  24.769  14.869  1.00  0.00           H
ATOM   3734  HD3 ILE A 391     -24.999  25.371  16.224  1.00  0.00           H
ATOM   3735  N   SER A 392     -25.447  20.693  11.794  1.00  0.00           N
ATOM   3736  CA  SER A 392     -25.925  19.623  10.964  1.00  0.00           C
ATOM   3737  C   SER A 392     -24.866  18.736  10.504  1.00  0.00           C
ATOM   3738  O   SER A 392     -25.042  17.518  10.519  1.00  0.00           O
ATOM   3739  CB  SER A 392     -26.606  20.144   9.661  1.00  0.00           C
ATOM   3740  OG  SER A 392     -27.472  19.111   9.228  1.00  0.00           O
ATOM   3741  HN  SER A 392     -25.614  21.612  11.444  1.00  0.00           H
ATOM   3742  HA  SER A 392     -26.642  19.030  11.512  1.00  0.00           H
ATOM   3743  HB1 SER A 392     -25.877  20.567   8.936  1.00  0.00           H
ATOM   3744  HB2 SER A 392     -27.347  20.917   9.956  1.00  0.00           H
ATOM   3745  HG1 SER A 392     -27.976  18.800   9.983  1.00  0.00           H
ATOM   3746  N   LEU A 393     -23.730  19.199   9.990  1.00  0.00           N
ATOM   3747  CA  LEU A 393     -22.660  18.447   9.392  1.00  0.00           C
ATOM   3748  C   LEU A 393     -22.063  17.417  10.351  1.00  0.00           C
ATOM   3749  O   LEU A 393     -21.727  16.290  10.010  1.00  0.00           O
ATOM   3750  CB  LEU A 393     -21.647  19.366   8.811  1.00  0.00           C
ATOM   3751  CG  LEU A 393     -21.943  19.986   7.420  1.00  0.00           C
ATOM   3752  CD1 LEU A 393     -20.767  20.906   6.916  1.00  0.00           C
ATOM   3753  CD2 LEU A 393     -22.241  18.924   6.282  1.00  0.00           C
ATOM   3754  HN  LEU A 393     -23.662  20.194  10.019  1.00  0.00           H
ATOM   3755  HA  LEU A 393     -23.085  17.914   8.554  1.00  0.00           H
ATOM   3756  HB1 LEU A 393     -20.740  18.757   8.611  1.00  0.00           H
ATOM   3757  HB2 LEU A 393     -21.299  20.100   9.569  1.00  0.00           H
ATOM   3758  HG  LEU A 393     -22.838  20.634   7.517  1.00  0.00           H
ATOM   3759 1HD1 LEU A 393     -20.608  21.598   7.771  1.00  0.00           H
ATOM   3760 2HD1 LEU A 393     -21.116  21.369   5.968  1.00  0.00           H
ATOM   3761 3HD1 LEU A 393     -19.822  20.382   6.656  1.00  0.00           H
ATOM   3762 1HD2 LEU A 393     -21.398  18.216   6.136  1.00  0.00           H
ATOM   3763 2HD2 LEU A 393     -22.567  19.462   5.365  1.00  0.00           H
ATOM   3764 3HD2 LEU A 393     -23.127  18.313   6.558  1.00  0.00           H
ATOM   3765  N   ASN A 394     -22.040  17.685  11.623  1.00  0.00           N
ATOM   3766  CA  ASN A 394     -21.550  16.906  12.753  1.00  0.00           C
ATOM   3767  C   ASN A 394     -22.436  15.667  12.788  1.00  0.00           C
ATOM   3768  O   ASN A 394     -21.947  14.550  13.059  1.00  0.00           O
ATOM   3769  CB  ASN A 394     -21.633  17.749  13.970  1.00  0.00           C
ATOM   3770  CG  ASN A 394     -20.804  17.219  15.073  1.00  0.00           C
ATOM   3771  ND2 ASN A 394     -21.238  17.524  16.337  1.00  0.00           N
ATOM   3772  OD1 ASN A 394     -19.849  16.475  14.855  1.00  0.00           O
ATOM   3773  HN  ASN A 394     -22.251  18.617  11.906  1.00  0.00           H
ATOM   3774  HA  ASN A 394     -20.554  16.606  12.464  1.00  0.00           H
ATOM   3775  HB1 ASN A 394     -22.692  17.998  14.196  1.00  0.00           H
ATOM   3776  HB2 ASN A 394     -21.288  18.793  13.803  1.00  0.00           H
ATOM   3777 1HD2 ASN A 394     -22.071  18.069  16.432  1.00  0.00           H
ATOM   3778 2HD2 ASN A 394     -20.763  17.122  17.119  1.00  0.00           H
HETATM 3779  N   HSD A 395     -23.739  15.866  12.570  1.00  0.00           N
HETATM 3780  CA  HSD A 395     -24.726  14.832  12.422  1.00  0.00           C
HETATM 3781  C   HSD A 395     -24.447  13.892  11.237  1.00  0.00           C
HETATM 3782  O   HSD A 395     -24.579  12.685  11.328  1.00  0.00           O
HETATM 3783  CB  HSD A 395     -26.203  15.288  12.394  1.00  0.00           C
HETATM 3784  CG  HSD A 395     -27.228  14.135  12.499  1.00  0.00           C
HETATM 3785  CD2 HSD A 395     -27.005  12.888  12.968  1.00  0.00           C
HETATM 3786  ND1 HSD A 395     -28.563  14.265  12.128  1.00  0.00           N
HETATM 3787  CE1 HSD A 395     -29.149  13.097  12.435  1.00  0.00           C
HETATM 3788  NE2 HSD A 395     -28.248  12.216  12.967  1.00  0.00           N
HETATM 3789  HN  HSD A 395     -24.086  16.784  12.395  1.00  0.00           H
HETATM 3790  HA  HSD A 395     -24.626  14.241  13.320  1.00  0.00           H
HETATM 3791  HB1 HSD A 395     -26.411  15.810  11.435  1.00  0.00           H
HETATM 3792  HB2 HSD A 395     -26.355  15.997  13.237  1.00  0.00           H
HETATM 3793  HD1 HSD A 395     -29.024  15.051  11.716  1.00  0.00           H
HETATM 3794  HD2 HSD A 395     -26.148  12.390  13.403  1.00  0.00           H
HETATM 3795  HE1 HSD A 395     -30.218  12.936  12.302  1.00  0.00           H
ATOM   3796  N   VAL A 396     -24.024  14.422  10.070  1.00  0.00           N
ATOM   3797  CA  VAL A 396     -23.749  13.690   8.850  1.00  0.00           C
ATOM   3798  C   VAL A 396     -22.478  12.763   8.936  1.00  0.00           C
ATOM   3799  O   VAL A 396     -22.387  11.660   8.341  1.00  0.00           O
ATOM   3800  CB  VAL A 396     -23.552  14.653   7.612  1.00  0.00           C
ATOM   3801  CG1 VAL A 396     -23.001  14.031   6.372  1.00  0.00           C
ATOM   3802  CG2 VAL A 396     -24.749  15.623   7.387  1.00  0.00           C
ATOM   3803  HN  VAL A 396     -23.921  15.413  10.026  1.00  0.00           H
ATOM   3804  HA  VAL A 396     -24.590  13.061   8.600  1.00  0.00           H
ATOM   3805  HB  VAL A 396     -22.806  15.387   7.986  1.00  0.00           H
ATOM   3806 1HG1 VAL A 396     -23.756  13.395   5.861  1.00  0.00           H
ATOM   3807 2HG1 VAL A 396     -22.012  13.546   6.520  1.00  0.00           H
ATOM   3808 3HG1 VAL A 396     -22.724  14.802   5.623  1.00  0.00           H
ATOM   3809 1HG2 VAL A 396     -25.166  16.067   8.316  1.00  0.00           H
ATOM   3810 2HG2 VAL A 396     -25.606  15.145   6.867  1.00  0.00           H
ATOM   3811 3HG2 VAL A 396     -24.451  16.539   6.832  1.00  0.00           H
ATOM   3812  N   ARG A 397     -21.425  13.126   9.682  1.00  0.00           N
ATOM   3813  CA  ARG A 397     -20.174  12.413   9.791  1.00  0.00           C
ATOM   3814  C   ARG A 397     -20.285  11.141  10.571  1.00  0.00           C
ATOM   3815  O   ARG A 397     -19.794  10.007  10.276  1.00  0.00           O
ATOM   3816  CB  ARG A 397     -18.874  13.239  10.074  1.00  0.00           C
ATOM   3817  CG  ARG A 397     -19.139  14.324  11.168  1.00  0.00           C
ATOM   3818  CD  ARG A 397     -17.965  15.105  11.651  1.00  0.00           C
ATOM   3819  NE  ARG A 397     -17.074  14.313  12.481  1.00  0.00           N
ATOM   3820  CZ  ARG A 397     -17.236  13.931  13.787  1.00  0.00           C
ATOM   3821  NH1 ARG A 397     -18.342  14.110  14.471  1.00  0.00           N
ATOM   3822  NH2 ARG A 397     -16.264  13.254  14.350  1.00  0.00           N
ATOM   3823  HN  ARG A 397     -21.560  13.991  10.157  1.00  0.00           H
ATOM   3824  HA  ARG A 397     -19.926  11.967   8.839  1.00  0.00           H
ATOM   3825  HB1 ARG A 397     -18.446  13.757   9.190  1.00  0.00           H
ATOM   3826  HB2 ARG A 397     -18.142  12.474  10.409  1.00  0.00           H
ATOM   3827  HG1 ARG A 397     -19.734  13.850  11.978  1.00  0.00           H
ATOM   3828  HG2 ARG A 397     -19.852  14.987  10.633  1.00  0.00           H
ATOM   3829  HD1 ARG A 397     -18.386  15.978  12.195  1.00  0.00           H
ATOM   3830  HD2 ARG A 397     -17.486  15.564  10.759  1.00  0.00           H
ATOM   3831  HE  ARG A 397     -16.256  14.004  11.999  1.00  0.00           H
ATOM   3832 1HH1 ARG A 397     -18.916  14.912  14.307  1.00  0.00           H
ATOM   3833 2HH1 ARG A 397     -18.255  13.772  15.408  1.00  0.00           H
ATOM   3834 1HH2 ARG A 397     -15.518  12.946  13.760  1.00  0.00           H
ATOM   3835 2HH2 ARG A 397     -16.478  12.882  15.254  1.00  0.00           H
ATOM   3836  N   GLN A 398     -21.085  11.234  11.645  1.00  0.00           N
ATOM   3837  CA  GLN A 398     -21.490  10.150  12.551  1.00  0.00           C
ATOM   3838  C   GLN A 398     -22.410   9.141  11.894  1.00  0.00           C
ATOM   3839  O   GLN A 398     -22.426   7.993  12.288  1.00  0.00           O
ATOM   3840  CB  GLN A 398     -22.109  10.708  13.834  1.00  0.00           C
ATOM   3841  CG  GLN A 398     -21.093  11.409  14.766  1.00  0.00           C
ATOM   3842  CD  GLN A 398     -21.886  12.080  15.871  1.00  0.00           C
ATOM   3843  NE2 GLN A 398     -22.329  13.333  15.628  1.00  0.00           N
ATOM   3844  OE1 GLN A 398     -22.137  11.408  16.891  1.00  0.00           O
ATOM   3845  HN  GLN A 398     -21.349  12.137  11.976  1.00  0.00           H
ATOM   3846  HA  GLN A 398     -20.624   9.546  12.777  1.00  0.00           H
ATOM   3847  HB1 GLN A 398     -22.599   9.848  14.340  1.00  0.00           H
ATOM   3848  HB2 GLN A 398     -22.892  11.377  13.420  1.00  0.00           H
ATOM   3849  HG1 GLN A 398     -20.514  12.156  14.181  1.00  0.00           H
ATOM   3850  HG2 GLN A 398     -20.373  10.707  15.237  1.00  0.00           H
ATOM   3851 1HE2 GLN A 398     -22.642  13.931  16.366  1.00  0.00           H
ATOM   3852 2HE2 GLN A 398     -22.253  13.652  14.683  1.00  0.00           H
ATOM   3853  N   VAL A 399     -23.159   9.629  10.892  1.00  0.00           N
ATOM   3854  CA  VAL A 399     -24.163   8.781  10.253  1.00  0.00           C
ATOM   3855  C   VAL A 399     -23.770   8.255   8.862  1.00  0.00           C
ATOM   3856  O   VAL A 399     -24.026   7.135   8.452  1.00  0.00           O
ATOM   3857  CB  VAL A 399     -25.451   9.682  10.077  1.00  0.00           C
ATOM   3858  CG1 VAL A 399     -26.452   8.948   9.214  1.00  0.00           C
ATOM   3859  CG2 VAL A 399     -26.019   9.878  11.497  1.00  0.00           C
ATOM   3860  HN  VAL A 399     -23.145  10.586  10.611  1.00  0.00           H
ATOM   3861  HA  VAL A 399     -24.399   7.879  10.797  1.00  0.00           H
ATOM   3862  HB  VAL A 399     -25.156  10.648   9.614  1.00  0.00           H
ATOM   3863 1HG1 VAL A 399     -26.411   9.007   8.105  1.00  0.00           H
ATOM   3864 2HG1 VAL A 399     -27.487   9.159   9.561  1.00  0.00           H
ATOM   3865 3HG1 VAL A 399     -26.415   7.866   9.459  1.00  0.00           H
ATOM   3866 1HG2 VAL A 399     -25.303  10.301  12.234  1.00  0.00           H
ATOM   3867 2HG2 VAL A 399     -26.393   8.971  12.019  1.00  0.00           H
ATOM   3868 3HG2 VAL A 399     -26.900  10.552  11.466  1.00  0.00           H
ATOM   3869  N   ILE A 400     -23.037   9.083   8.092  1.00  0.00           N
ATOM   3870  CA  ILE A 400     -22.520   8.674   6.830  1.00  0.00           C
ATOM   3871  C   ILE A 400     -20.994   8.482   6.972  1.00  0.00           C
ATOM   3872  O   ILE A 400     -20.337   9.452   7.227  1.00  0.00           O
ATOM   3873  CB  ILE A 400     -22.816   9.649   5.690  1.00  0.00           C
ATOM   3874  CG1 ILE A 400     -24.354   9.913   5.720  1.00  0.00           C
ATOM   3875  CG2 ILE A 400     -22.345   9.066   4.370  1.00  0.00           C
ATOM   3876  CD  ILE A 400     -25.236   8.695   5.472  1.00  0.00           C
ATOM   3877  HN  ILE A 400     -22.814  10.052   8.169  1.00  0.00           H
ATOM   3878  HA  ILE A 400     -23.029   7.778   6.506  1.00  0.00           H
ATOM   3879  HB  ILE A 400     -22.269  10.601   5.861  1.00  0.00           H
ATOM   3880 1HG1 ILE A 400     -24.610  10.681   4.960  1.00  0.00           H
ATOM   3881 2HG1 ILE A 400     -24.791  10.353   6.642  1.00  0.00           H
ATOM   3882 1HG2 ILE A 400     -21.235   9.112   4.367  1.00  0.00           H
ATOM   3883 2HG2 ILE A 400     -22.751   9.547   3.454  1.00  0.00           H
ATOM   3884 3HG2 ILE A 400     -22.776   8.044   4.318  1.00  0.00           H
ATOM   3885  HD1 ILE A 400     -26.319   8.900   5.331  1.00  0.00           H
ATOM   3886  HD2 ILE A 400     -25.030   7.972   6.290  1.00  0.00           H
ATOM   3887  HD3 ILE A 400     -24.964   8.124   4.558  1.00  0.00           H
ATOM   3888  N   GLN A 401     -20.449   7.256   6.813  1.00  0.00           N
ATOM   3889  CA  GLN A 401     -18.947   7.134   6.903  1.00  0.00           C
ATOM   3890  C   GLN A 401     -18.418   6.434   5.721  1.00  0.00           C
ATOM   3891  O   GLN A 401     -17.221   6.559   5.522  1.00  0.00           O
ATOM   3892  CB  GLN A 401     -18.476   6.477   8.248  1.00  0.00           C
ATOM   3893  CG  GLN A 401     -18.983   5.058   8.565  1.00  0.00           C
ATOM   3894  CD  GLN A 401     -19.319   4.768  10.041  1.00  0.00           C
ATOM   3895  NE2 GLN A 401     -19.508   3.481  10.355  1.00  0.00           N
ATOM   3896  OE1 GLN A 401     -19.409   5.651  10.914  1.00  0.00           O
ATOM   3897  HN  GLN A 401     -20.958   6.399   6.810  1.00  0.00           H
ATOM   3898  HA  GLN A 401     -18.426   8.074   6.797  1.00  0.00           H
ATOM   3899  HB1 GLN A 401     -18.748   7.237   9.011  1.00  0.00           H
ATOM   3900  HB2 GLN A 401     -17.369   6.383   8.296  1.00  0.00           H
ATOM   3901  HG1 GLN A 401     -18.252   4.286   8.242  1.00  0.00           H
ATOM   3902  HG2 GLN A 401     -19.799   4.712   7.896  1.00  0.00           H
ATOM   3903 1HE2 GLN A 401     -19.866   3.266  11.263  1.00  0.00           H
ATOM   3904 2HE2 GLN A 401     -19.111   2.717   9.845  1.00  0.00           H
HETATM 3905  N   HSD A 402     -19.348   5.898   4.865  1.00  0.00           N
HETATM 3906  CA  HSD A 402     -19.091   5.142   3.690  1.00  0.00           C
HETATM 3907  C   HSD A 402     -20.022   5.593   2.554  1.00  0.00           C
HETATM 3908  O   HSD A 402     -21.189   5.900   2.893  1.00  0.00           O
HETATM 3909  CB  HSD A 402     -19.383   3.723   4.085  1.00  0.00           C
HETATM 3910  CG  HSD A 402     -19.683   2.815   2.946  1.00  0.00           C
HETATM 3911  CD2 HSD A 402     -20.729   2.017   2.732  1.00  0.00           C
HETATM 3912  ND1 HSD A 402     -18.711   2.491   2.080  1.00  0.00           N
HETATM 3913  CE1 HSD A 402     -19.195   1.631   1.178  1.00  0.00           C
HETATM 3914  NE2 HSD A 402     -20.390   1.247   1.516  1.00  0.00           N
HETATM 3915  HN  HSD A 402     -20.292   5.999   5.171  1.00  0.00           H
HETATM 3916  HA  HSD A 402     -18.059   5.281   3.405  1.00  0.00           H
HETATM 3917  HB1 HSD A 402     -20.287   3.685   4.730  1.00  0.00           H
HETATM 3918  HB2 HSD A 402     -18.534   3.391   4.721  1.00  0.00           H
HETATM 3919  HD1 HSD A 402     -17.720   2.616   2.129  1.00  0.00           H
HETATM 3920  HD2 HSD A 402     -21.601   1.862   3.357  1.00  0.00           H
HETATM 3921  HE1 HSD A 402     -18.541   1.021   0.555  1.00  0.00           H
ATOM   3922  N   ASP A 403     -19.566   5.697   1.239  1.00  0.00           N
ATOM   3923  CA  ASP A 403     -18.235   5.671   0.785  1.00  0.00           C
ATOM   3924  C   ASP A 403     -17.329   6.763   1.331  1.00  0.00           C
ATOM   3925  O   ASP A 403     -17.515   7.939   1.166  1.00  0.00           O
ATOM   3926  CB  ASP A 403     -18.212   5.718  -0.788  1.00  0.00           C
ATOM   3927  CG  ASP A 403     -16.797   5.612  -1.398  1.00  0.00           C
ATOM   3928  OD1 ASP A 403     -16.810   5.593  -2.637  1.00  0.00           O
ATOM   3929  OD2 ASP A 403     -15.718   5.643  -0.659  1.00  0.00           O
ATOM   3930  HN  ASP A 403     -20.240   6.006   0.572  1.00  0.00           H
ATOM   3931  HA  ASP A 403     -17.776   4.719   1.006  1.00  0.00           H
ATOM   3932  HB1 ASP A 403     -18.739   6.562  -1.280  1.00  0.00           H
ATOM   3933  HB2 ASP A 403     -18.713   4.778  -1.106  1.00  0.00           H
ATOM   3934  N   GLY A 404     -16.351   6.281   2.115  1.00  0.00           N
ATOM   3935  CA  GLY A 404     -15.344   7.134   2.871  1.00  0.00           C
ATOM   3936  C   GLY A 404     -14.297   7.890   2.089  1.00  0.00           C
ATOM   3937  O   GLY A 404     -13.812   8.965   2.460  1.00  0.00           O
ATOM   3938  HN  GLY A 404     -16.218   5.309   2.297  1.00  0.00           H
ATOM   3939  HA1 GLY A 404     -14.816   6.485   3.554  1.00  0.00           H
ATOM   3940  HA2 GLY A 404     -15.922   7.781   3.513  1.00  0.00           H
ATOM   3941  N   ARG A 405     -13.979   7.436   0.853  1.00  0.00           N
ATOM   3942  CA  ARG A 405     -13.325   8.282  -0.143  1.00  0.00           C
ATOM   3943  C   ARG A 405     -14.025   9.542  -0.454  1.00  0.00           C
ATOM   3944  O   ARG A 405     -13.415  10.620  -0.512  1.00  0.00           O
ATOM   3945  CB  ARG A 405     -13.107   7.559  -1.532  1.00  0.00           C
ATOM   3946  CG  ARG A 405     -12.410   6.188  -1.353  1.00  0.00           C
ATOM   3947  CD  ARG A 405     -12.345   5.272  -2.618  1.00  0.00           C
ATOM   3948  NE  ARG A 405     -13.688   4.922  -3.027  1.00  0.00           N
ATOM   3949  CZ  ARG A 405     -13.955   3.956  -3.880  1.00  0.00           C
ATOM   3950  NH1 ARG A 405     -13.158   3.106  -4.506  1.00  0.00           N
ATOM   3951  NH2 ARG A 405     -15.249   3.895  -4.147  1.00  0.00           N
ATOM   3952  HN  ARG A 405     -14.520   6.687   0.480  1.00  0.00           H
ATOM   3953  HA  ARG A 405     -12.303   8.509   0.119  1.00  0.00           H
ATOM   3954  HB1 ARG A 405     -12.519   8.236  -2.189  1.00  0.00           H
ATOM   3955  HB2 ARG A 405     -14.088   7.479  -2.048  1.00  0.00           H
ATOM   3956  HG1 ARG A 405     -12.911   5.545  -0.599  1.00  0.00           H
ATOM   3957  HG2 ARG A 405     -11.377   6.412  -1.010  1.00  0.00           H
ATOM   3958  HD1 ARG A 405     -11.862   4.363  -2.200  1.00  0.00           H
ATOM   3959  HD2 ARG A 405     -11.688   5.687  -3.412  1.00  0.00           H
ATOM   3960  HE  ARG A 405     -14.477   5.473  -2.753  1.00  0.00           H
ATOM   3961 1HH1 ARG A 405     -12.180   2.941  -4.378  1.00  0.00           H
ATOM   3962 2HH1 ARG A 405     -13.651   2.403  -5.019  1.00  0.00           H
ATOM   3963 1HH2 ARG A 405     -15.916   4.289  -3.515  1.00  0.00           H
ATOM   3964 2HH2 ARG A 405     -15.558   3.104  -4.675  1.00  0.00           H
ATOM   3965  N   ASN A 406     -15.386   9.471  -0.666  1.00  0.00           N
ATOM   3966  CA  ASN A 406     -16.182  10.715  -0.823  1.00  0.00           C
ATOM   3967  C   ASN A 406     -16.319  11.554   0.488  1.00  0.00           C
ATOM   3968  O   ASN A 406     -16.514  12.765   0.463  1.00  0.00           O
ATOM   3969  CB  ASN A 406     -17.562  10.282  -1.225  1.00  0.00           C
ATOM   3970  CG  ASN A 406     -17.538   9.443  -2.502  1.00  0.00           C
ATOM   3971  ND2 ASN A 406     -18.617   8.669  -2.681  1.00  0.00           N
ATOM   3972  OD1 ASN A 406     -16.672   9.614  -3.361  1.00  0.00           O
ATOM   3973  HN  ASN A 406     -15.851   8.589  -0.658  1.00  0.00           H
ATOM   3974  HA  ASN A 406     -15.761  11.245  -1.663  1.00  0.00           H
ATOM   3975  HB1 ASN A 406     -18.130  11.177  -1.557  1.00  0.00           H
ATOM   3976  HB2 ASN A 406     -18.122   9.764  -0.418  1.00  0.00           H
ATOM   3977 1HD2 ASN A 406     -19.366   8.596  -2.023  1.00  0.00           H
ATOM   3978 2HD2 ASN A 406     -18.683   8.040  -3.456  1.00  0.00           H
ATOM   3979  N   GLN A 407     -16.226  10.935   1.697  1.00  0.00           N
ATOM   3980  CA  GLN A 407     -16.185  11.676   2.929  1.00  0.00           C
ATOM   3981  C   GLN A 407     -15.025  12.637   3.127  1.00  0.00           C
ATOM   3982  O   GLN A 407     -15.229  13.778   3.504  1.00  0.00           O
ATOM   3983  CB  GLN A 407     -16.451  10.607   4.071  1.00  0.00           C
ATOM   3984  CG  GLN A 407     -17.890  10.077   4.109  1.00  0.00           C
ATOM   3985  CD  GLN A 407     -18.909  11.225   4.344  1.00  0.00           C
ATOM   3986  NE2 GLN A 407     -18.599  12.136   5.299  1.00  0.00           N
ATOM   3987  OE1 GLN A 407     -19.952  11.283   3.642  1.00  0.00           O
ATOM   3988  HN  GLN A 407     -16.300   9.941   1.672  1.00  0.00           H
ATOM   3989  HA  GLN A 407     -17.011  12.371   2.893  1.00  0.00           H
ATOM   3990  HB1 GLN A 407     -16.168  11.140   5.004  1.00  0.00           H
ATOM   3991  HB2 GLN A 407     -15.773   9.731   4.168  1.00  0.00           H
ATOM   3992  HG1 GLN A 407     -18.077   9.399   4.969  1.00  0.00           H
ATOM   3993  HG2 GLN A 407     -18.087   9.517   3.170  1.00  0.00           H
ATOM   3994 1HE2 GLN A 407     -19.326  12.807   5.440  1.00  0.00           H
ATOM   3995 2HE2 GLN A 407     -17.935  11.872   5.999  1.00  0.00           H
ATOM   3996  N   GLU A 408     -13.754  12.194   2.786  1.00  0.00           N
ATOM   3997  CA  GLU A 408     -12.614  13.041   2.643  1.00  0.00           C
ATOM   3998  C   GLU A 408     -12.696  14.162   1.633  1.00  0.00           C
ATOM   3999  O   GLU A 408     -12.337  15.337   1.940  1.00  0.00           O
ATOM   4000  CB  GLU A 408     -11.404  12.157   2.202  1.00  0.00           C
ATOM   4001  CG  GLU A 408     -11.048  11.107   3.244  1.00  0.00           C
ATOM   4002  CD  GLU A 408     -10.670  11.747   4.518  1.00  0.00           C
ATOM   4003  OE1 GLU A 408     -10.894  11.110   5.568  1.00  0.00           O
ATOM   4004  OE2 GLU A 408     -10.066  12.859   4.619  1.00  0.00           O
ATOM   4005  HN  GLU A 408     -13.533  11.224   2.726  1.00  0.00           H
ATOM   4006  HA  GLU A 408     -12.427  13.564   3.570  1.00  0.00           H
ATOM   4007  HB1 GLU A 408     -10.445  12.687   2.021  1.00  0.00           H
ATOM   4008  HB2 GLU A 408     -11.623  11.527   1.314  1.00  0.00           H
ATOM   4009  HG1 GLU A 408     -10.181  10.453   3.013  1.00  0.00           H
ATOM   4010  HG2 GLU A 408     -11.947  10.552   3.584  1.00  0.00           H
ATOM   4011  N   LYS A 409     -13.255  13.805   0.457  1.00  0.00           N
ATOM   4012  CA  LYS A 409     -13.662  14.739  -0.639  1.00  0.00           C
ATOM   4013  C   LYS A 409     -14.591  15.881  -0.164  1.00  0.00           C
ATOM   4014  O   LYS A 409     -14.357  17.096  -0.401  1.00  0.00           O
ATOM   4015  CB  LYS A 409     -14.289  14.026  -1.769  1.00  0.00           C
ATOM   4016  CG  LYS A 409     -13.141  13.221  -2.485  1.00  0.00           C
ATOM   4017  CD  LYS A 409     -13.419  12.212  -3.604  1.00  0.00           C
ATOM   4018  CE  LYS A 409     -14.462  12.588  -4.662  1.00  0.00           C
ATOM   4019  NZ  LYS A 409     -13.910  13.777  -5.390  1.00  0.00           N
ATOM   4020  HN  LYS A 409     -13.485  12.848   0.298  1.00  0.00           H
ATOM   4021  HA  LYS A 409     -12.799  15.304  -0.961  1.00  0.00           H
ATOM   4022  HB1 LYS A 409     -14.747  14.716  -2.510  1.00  0.00           H
ATOM   4023  HB2 LYS A 409     -15.105  13.395  -1.356  1.00  0.00           H
ATOM   4024  HG1 LYS A 409     -12.532  12.611  -1.785  1.00  0.00           H
ATOM   4025  HG2 LYS A 409     -12.449  13.974  -2.921  1.00  0.00           H
ATOM   4026  HD1 LYS A 409     -13.812  11.315  -3.079  1.00  0.00           H
ATOM   4027  HD2 LYS A 409     -12.520  11.856  -4.150  1.00  0.00           H
ATOM   4028  HE1 LYS A 409     -15.459  12.899  -4.285  1.00  0.00           H
ATOM   4029  HE2 LYS A 409     -14.546  11.738  -5.373  1.00  0.00           H
ATOM   4030  HZ1 LYS A 409     -14.480  14.103  -6.196  1.00  0.00           H
ATOM   4031  HZ2 LYS A 409     -12.935  13.595  -5.704  1.00  0.00           H
ATOM   4032  HZ3 LYS A 409     -13.873  14.566  -4.713  1.00  0.00           H
ATOM   4033  N   LEU A 410     -15.630  15.468   0.565  1.00  0.00           N
ATOM   4034  CA  LEU A 410     -16.609  16.366   1.214  1.00  0.00           C
ATOM   4035  C   LEU A 410     -15.995  17.369   2.235  1.00  0.00           C
ATOM   4036  O   LEU A 410     -16.159  18.600   2.152  1.00  0.00           O
ATOM   4037  CB  LEU A 410     -17.697  15.508   1.839  1.00  0.00           C
ATOM   4038  CG  LEU A 410     -18.798  16.126   2.735  1.00  0.00           C
ATOM   4039  CD1 LEU A 410     -19.703  16.997   1.871  1.00  0.00           C
ATOM   4040  CD2 LEU A 410     -19.612  15.058   3.591  1.00  0.00           C
ATOM   4041  HN  LEU A 410     -15.925  14.524   0.689  1.00  0.00           H
ATOM   4042  HA  LEU A 410     -17.090  16.930   0.430  1.00  0.00           H
ATOM   4043  HB1 LEU A 410     -17.230  14.672   2.402  1.00  0.00           H
ATOM   4044  HB2 LEU A 410     -18.127  14.995   0.952  1.00  0.00           H
ATOM   4045  HG  LEU A 410     -18.254  16.773   3.457  1.00  0.00           H
ATOM   4046 1HD1 LEU A 410     -19.335  17.977   1.498  1.00  0.00           H
ATOM   4047 2HD1 LEU A 410     -20.680  17.200   2.358  1.00  0.00           H
ATOM   4048 3HD1 LEU A 410     -19.999  16.475   0.936  1.00  0.00           H
ATOM   4049 1HD2 LEU A 410     -20.250  15.602   4.320  1.00  0.00           H
ATOM   4050 2HD2 LEU A 410     -18.874  14.504   4.209  1.00  0.00           H
ATOM   4051 3HD2 LEU A 410     -20.282  14.581   2.844  1.00  0.00           H
ATOM   4052  N   LYS A 411     -15.134  16.817   3.092  1.00  0.00           N
ATOM   4053  CA  LYS A 411     -14.321  17.566   4.003  1.00  0.00           C
ATOM   4054  C   LYS A 411     -13.396  18.590   3.384  1.00  0.00           C
ATOM   4055  O   LYS A 411     -13.260  19.701   3.914  1.00  0.00           O
ATOM   4056  CB  LYS A 411     -13.617  16.499   4.842  1.00  0.00           C
ATOM   4057  CG  LYS A 411     -14.474  15.856   5.962  1.00  0.00           C
ATOM   4058  CD  LYS A 411     -13.665  14.975   6.941  1.00  0.00           C
ATOM   4059  CE  LYS A 411     -12.920  13.798   6.261  1.00  0.00           C
ATOM   4060  NZ  LYS A 411     -12.064  12.937   7.159  1.00  0.00           N
ATOM   4061  HN  LYS A 411     -15.138  15.820   3.124  1.00  0.00           H
ATOM   4062  HA  LYS A 411     -15.045  18.074   4.622  1.00  0.00           H
ATOM   4063  HB1 LYS A 411     -12.747  16.961   5.354  1.00  0.00           H
ATOM   4064  HB2 LYS A 411     -13.232  15.765   4.102  1.00  0.00           H
ATOM   4065  HG1 LYS A 411     -15.331  15.238   5.616  1.00  0.00           H
ATOM   4066  HG2 LYS A 411     -14.894  16.751   6.469  1.00  0.00           H
ATOM   4067  HD1 LYS A 411     -14.343  14.528   7.698  1.00  0.00           H
ATOM   4068  HD2 LYS A 411     -12.855  15.533   7.458  1.00  0.00           H
ATOM   4069  HE1 LYS A 411     -12.303  14.402   5.561  1.00  0.00           H
ATOM   4070  HE2 LYS A 411     -13.633  13.165   5.692  1.00  0.00           H
ATOM   4071  HZ1 LYS A 411     -11.456  12.401   6.507  1.00  0.00           H
ATOM   4072  HZ2 LYS A 411     -12.622  12.506   7.925  1.00  0.00           H
ATOM   4073  HZ3 LYS A 411     -11.406  13.552   7.678  1.00  0.00           H
ATOM   4074  N   LYS A 412     -12.743  18.247   2.218  1.00  0.00           N
ATOM   4075  CA  LYS A 412     -11.966  19.161   1.378  1.00  0.00           C
ATOM   4076  C   LYS A 412     -12.721  20.315   0.847  1.00  0.00           C
ATOM   4077  O   LYS A 412     -12.228  21.446   0.853  1.00  0.00           O
ATOM   4078  CB  LYS A 412     -11.119  18.412   0.292  1.00  0.00           C
ATOM   4079  CG  LYS A 412     -10.181  17.481   0.969  1.00  0.00           C
ATOM   4080  CD  LYS A 412     -10.007  16.163   0.134  1.00  0.00           C
ATOM   4081  CE  LYS A 412      -9.050  15.040   0.766  1.00  0.00           C
ATOM   4082  NZ  LYS A 412      -7.738  15.536   1.110  1.00  0.00           N
ATOM   4083  HN  LYS A 412     -12.899  17.310   1.914  1.00  0.00           H
ATOM   4084  HA  LYS A 412     -11.283  19.567   2.111  1.00  0.00           H
ATOM   4085  HB1 LYS A 412     -10.535  19.110  -0.346  1.00  0.00           H
ATOM   4086  HB2 LYS A 412     -11.819  17.938  -0.429  1.00  0.00           H
ATOM   4087  HG1 LYS A 412     -10.377  17.216   2.030  1.00  0.00           H
ATOM   4088  HG2 LYS A 412      -9.171  17.937   1.059  1.00  0.00           H
ATOM   4089  HD1 LYS A 412      -9.662  16.512  -0.862  1.00  0.00           H
ATOM   4090  HD2 LYS A 412     -11.047  15.770   0.097  1.00  0.00           H
ATOM   4091  HE1 LYS A 412      -8.935  14.138   0.128  1.00  0.00           H
ATOM   4092  HE2 LYS A 412      -9.573  14.717   1.692  1.00  0.00           H
ATOM   4093  HZ1 LYS A 412      -7.825  16.069   1.999  1.00  0.00           H
ATOM   4094  HZ2 LYS A 412      -7.382  16.231   0.424  1.00  0.00           H
ATOM   4095  HZ3 LYS A 412      -7.070  14.744   1.203  1.00  0.00           H
ATOM   4096  N   PHE A 413     -13.997  20.025   0.440  1.00  0.00           N
ATOM   4097  CA  PHE A 413     -14.947  21.082   0.066  1.00  0.00           C
ATOM   4098  C   PHE A 413     -15.287  22.011   1.194  1.00  0.00           C
ATOM   4099  O   PHE A 413     -15.265  23.229   1.028  1.00  0.00           O
ATOM   4100  CB  PHE A 413     -16.174  20.446  -0.688  1.00  0.00           C
ATOM   4101  CG  PHE A 413     -17.269  21.373  -1.218  1.00  0.00           C
ATOM   4102  CD1 PHE A 413     -18.469  21.597  -0.528  1.00  0.00           C
ATOM   4103  CD2 PHE A 413     -17.095  21.891  -2.491  1.00  0.00           C
ATOM   4104  CE1 PHE A 413     -19.471  22.394  -1.024  1.00  0.00           C
ATOM   4105  CE2 PHE A 413     -18.004  22.760  -2.947  1.00  0.00           C
ATOM   4106  CZ  PHE A 413     -19.284  22.976  -2.306  1.00  0.00           C
ATOM   4107  HN  PHE A 413     -14.356  19.112   0.619  1.00  0.00           H
ATOM   4108  HA  PHE A 413     -14.429  21.741  -0.614  1.00  0.00           H
ATOM   4109  HB1 PHE A 413     -16.583  19.732   0.058  1.00  0.00           H
ATOM   4110  HB2 PHE A 413     -15.746  19.958  -1.590  1.00  0.00           H
ATOM   4111  HD1 PHE A 413     -18.569  21.148   0.450  1.00  0.00           H
ATOM   4112  HD2 PHE A 413     -16.146  21.658  -2.949  1.00  0.00           H
ATOM   4113  HE1 PHE A 413     -20.342  22.670  -0.448  1.00  0.00           H
ATOM   4114  HE2 PHE A 413     -17.956  23.203  -3.931  1.00  0.00           H
ATOM   4115  HZ  PHE A 413     -19.914  23.645  -2.873  1.00  0.00           H
ATOM   4116  N   MET A 414     -15.624  21.505   2.410  1.00  0.00           N
ATOM   4117  CA  MET A 414     -16.019  22.274   3.611  1.00  0.00           C
ATOM   4118  C   MET A 414     -15.046  23.227   4.204  1.00  0.00           C
ATOM   4119  O   MET A 414     -15.409  24.315   4.668  1.00  0.00           O
ATOM   4120  CB  MET A 414     -16.765  21.396   4.651  1.00  0.00           C
ATOM   4121  CG  MET A 414     -18.185  20.984   4.171  1.00  0.00           C
ATOM   4122  SD  MET A 414     -19.218  22.423   3.821  1.00  0.00           S
ATOM   4123  CE  MET A 414     -20.529  21.305   3.184  1.00  0.00           C
ATOM   4124  HN  MET A 414     -15.669  20.527   2.596  1.00  0.00           H
ATOM   4125  HA  MET A 414     -16.773  22.921   3.185  1.00  0.00           H
ATOM   4126  HB1 MET A 414     -16.819  21.655   5.730  1.00  0.00           H
ATOM   4127  HB2 MET A 414     -16.158  20.467   4.707  1.00  0.00           H
ATOM   4128  HG1 MET A 414     -18.690  20.344   4.925  1.00  0.00           H
ATOM   4129  HG2 MET A 414     -18.062  20.358   3.261  1.00  0.00           H
ATOM   4130  HE1 MET A 414     -21.507  21.812   3.041  1.00  0.00           H
ATOM   4131  HE2 MET A 414     -20.634  20.388   3.803  1.00  0.00           H
ATOM   4132  HE3 MET A 414     -20.223  20.838   2.224  1.00  0.00           H
ATOM   4133  N   ILE A 415     -13.791  22.818   4.247  1.00  0.00           N
ATOM   4134  CA  ILE A 415     -12.695  23.770   4.572  1.00  0.00           C
ATOM   4135  C   ILE A 415     -12.513  24.850   3.535  1.00  0.00           C
ATOM   4136  O   ILE A 415     -12.329  26.016   3.892  1.00  0.00           O
ATOM   4137  CB  ILE A 415     -11.473  23.121   5.019  1.00  0.00           C
ATOM   4138  CG1 ILE A 415     -10.161  23.910   5.321  1.00  0.00           C
ATOM   4139  CG2 ILE A 415     -11.005  22.114   3.893  1.00  0.00           C
ATOM   4140  CD  ILE A 415     -10.434  24.810   6.519  1.00  0.00           C
ATOM   4141  HN  ILE A 415     -13.527  21.892   3.988  1.00  0.00           H
ATOM   4142  HA  ILE A 415     -12.874  24.337   5.473  1.00  0.00           H
ATOM   4143  HB  ILE A 415     -11.705  22.481   5.896  1.00  0.00           H
ATOM   4144 1HG1 ILE A 415      -9.912  24.586   4.475  1.00  0.00           H
ATOM   4145 2HG1 ILE A 415      -9.308  23.225   5.517  1.00  0.00           H
ATOM   4146 1HG2 ILE A 415     -10.148  21.489   4.223  1.00  0.00           H
ATOM   4147 2HG2 ILE A 415     -10.676  22.754   3.046  1.00  0.00           H
ATOM   4148 3HG2 ILE A 415     -11.856  21.435   3.670  1.00  0.00           H
ATOM   4149  HD1 ILE A 415      -9.669  25.616   6.541  1.00  0.00           H
ATOM   4150  HD2 ILE A 415     -10.352  24.312   7.508  1.00  0.00           H
ATOM   4151  HD3 ILE A 415     -11.401  25.351   6.429  1.00  0.00           H
ATOM   4152  N   ARG A 416     -12.687  24.502   2.229  1.00  0.00           N
ATOM   4153  CA  ARG A 416     -12.683  25.533   1.206  1.00  0.00           C
ATOM   4154  C   ARG A 416     -13.814  26.467   1.186  1.00  0.00           C
ATOM   4155  O   ARG A 416     -13.571  27.626   0.887  1.00  0.00           O
ATOM   4156  CB  ARG A 416     -12.547  24.826  -0.160  1.00  0.00           C
ATOM   4157  CG  ARG A 416     -12.893  25.487  -1.537  1.00  0.00           C
ATOM   4158  CD  ARG A 416     -12.847  24.408  -2.584  1.00  0.00           C
ATOM   4159  NE  ARG A 416     -12.673  25.082  -3.921  1.00  0.00           N
ATOM   4160  CZ  ARG A 416     -11.456  25.464  -4.333  1.00  0.00           C
ATOM   4161  NH1 ARG A 416     -10.291  25.318  -3.661  1.00  0.00           N
ATOM   4162  NH2 ARG A 416     -11.354  26.232  -5.414  1.00  0.00           N
ATOM   4163  HN  ARG A 416     -12.924  23.571   1.962  1.00  0.00           H
ATOM   4164  HA  ARG A 416     -11.742  26.022   1.413  1.00  0.00           H
ATOM   4165  HB1 ARG A 416     -13.318  24.044  -0.001  1.00  0.00           H
ATOM   4166  HB2 ARG A 416     -11.619  24.215  -0.188  1.00  0.00           H
ATOM   4167  HG1 ARG A 416     -12.207  26.327  -1.784  1.00  0.00           H
ATOM   4168  HG2 ARG A 416     -13.921  25.907  -1.570  1.00  0.00           H
ATOM   4169  HD1 ARG A 416     -13.763  23.788  -2.479  1.00  0.00           H
ATOM   4170  HD2 ARG A 416     -12.003  23.703  -2.429  1.00  0.00           H
ATOM   4171  HE  ARG A 416     -13.495  25.181  -4.484  1.00  0.00           H
ATOM   4172 1HH1 ARG A 416      -9.537  25.289  -4.317  1.00  0.00           H
ATOM   4173 2HH1 ARG A 416     -10.306  24.748  -2.840  1.00  0.00           H
ATOM   4174 1HH2 ARG A 416     -12.148  26.673  -5.830  1.00  0.00           H
ATOM   4175 2HH2 ARG A 416     -10.476  26.682  -5.582  1.00  0.00           H
ATOM   4176  N   ILE A 417     -15.015  25.982   1.485  1.00  0.00           N
ATOM   4177  CA  ILE A 417     -16.172  26.749   1.777  1.00  0.00           C
ATOM   4178  C   ILE A 417     -16.059  27.592   2.998  1.00  0.00           C
ATOM   4179  O   ILE A 417     -16.406  28.747   2.929  1.00  0.00           O
ATOM   4180  CB  ILE A 417     -17.462  25.903   1.816  1.00  0.00           C
ATOM   4181  CG1 ILE A 417     -17.780  25.322   0.470  1.00  0.00           C
ATOM   4182  CG2 ILE A 417     -18.678  26.634   2.521  1.00  0.00           C
ATOM   4183  CD  ILE A 417     -18.554  26.356  -0.450  1.00  0.00           C
ATOM   4184  HN  ILE A 417     -15.065  24.995   1.616  1.00  0.00           H
ATOM   4185  HA  ILE A 417     -16.269  27.421   0.937  1.00  0.00           H
ATOM   4186  HB  ILE A 417     -17.176  25.060   2.480  1.00  0.00           H
ATOM   4187 1HG1 ILE A 417     -18.512  24.498   0.619  1.00  0.00           H
ATOM   4188 2HG1 ILE A 417     -16.884  24.923  -0.052  1.00  0.00           H
ATOM   4189 1HG2 ILE A 417     -19.013  27.498   1.907  1.00  0.00           H
ATOM   4190 2HG2 ILE A 417     -18.607  27.128   3.513  1.00  0.00           H
ATOM   4191 3HG2 ILE A 417     -19.592  26.003   2.535  1.00  0.00           H
ATOM   4192  HD1 ILE A 417     -18.651  25.920  -1.467  1.00  0.00           H
ATOM   4193  HD2 ILE A 417     -17.930  27.274  -0.508  1.00  0.00           H
ATOM   4194  HD3 ILE A 417     -19.588  26.627  -0.148  1.00  0.00           H
ATOM   4195  N   GLY A 418     -15.542  27.042   4.098  1.00  0.00           N
ATOM   4196  CA  GLY A 418     -15.357  27.844   5.320  1.00  0.00           C
ATOM   4197  C   GLY A 418     -14.378  28.977   5.318  1.00  0.00           C
ATOM   4198  O   GLY A 418     -14.668  30.090   5.793  1.00  0.00           O
ATOM   4199  HN  GLY A 418     -15.420  26.057   4.199  1.00  0.00           H
ATOM   4200  HA1 GLY A 418     -14.885  27.216   6.061  1.00  0.00           H
ATOM   4201  HA2 GLY A 418     -16.331  28.209   5.611  1.00  0.00           H
ATOM   4202  N   VAL A 419     -13.228  28.839   4.657  1.00  0.00           N
ATOM   4203  CA  VAL A 419     -12.231  29.926   4.466  1.00  0.00           C
ATOM   4204  C   VAL A 419     -12.878  31.015   3.574  1.00  0.00           C
ATOM   4205  O   VAL A 419     -12.855  32.202   3.936  1.00  0.00           O
ATOM   4206  CB  VAL A 419     -10.882  29.490   3.858  1.00  0.00           C
ATOM   4207  CG1 VAL A 419      -9.904  30.684   3.769  1.00  0.00           C
ATOM   4208  CG2 VAL A 419     -10.235  28.452   4.801  1.00  0.00           C
ATOM   4209  HN  VAL A 419     -13.007  27.970   4.222  1.00  0.00           H
ATOM   4210  HA  VAL A 419     -11.934  30.393   5.394  1.00  0.00           H
ATOM   4211  HB  VAL A 419     -11.035  29.047   2.851  1.00  0.00           H
ATOM   4212 1HG1 VAL A 419      -8.913  30.363   3.381  1.00  0.00           H
ATOM   4213 2HG1 VAL A 419      -9.730  31.118   4.776  1.00  0.00           H
ATOM   4214 3HG1 VAL A 419     -10.207  31.536   3.123  1.00  0.00           H
ATOM   4215 1HG2 VAL A 419      -9.277  28.032   4.425  1.00  0.00           H
ATOM   4216 2HG2 VAL A 419     -10.962  27.634   4.995  1.00  0.00           H
ATOM   4217 3HG2 VAL A 419     -10.032  28.792   5.838  1.00  0.00           H
ATOM   4218  N   PHE A 420     -13.627  30.638   2.468  1.00  0.00           N
ATOM   4219  CA  PHE A 420     -14.343  31.530   1.568  1.00  0.00           C
ATOM   4220  C   PHE A 420     -15.470  32.338   2.297  1.00  0.00           C
ATOM   4221  O   PHE A 420     -15.650  33.502   2.066  1.00  0.00           O
ATOM   4222  CB  PHE A 420     -14.818  30.622   0.372  1.00  0.00           C
ATOM   4223  CG  PHE A 420     -15.592  31.266  -0.784  1.00  0.00           C
ATOM   4224  CD1 PHE A 420     -15.325  32.611  -1.160  1.00  0.00           C
ATOM   4225  CD2 PHE A 420     -16.531  30.583  -1.488  1.00  0.00           C
ATOM   4226  CE1 PHE A 420     -15.953  33.195  -2.262  1.00  0.00           C
ATOM   4227  CE2 PHE A 420     -17.274  31.138  -2.616  1.00  0.00           C
ATOM   4228  CZ  PHE A 420     -16.972  32.509  -2.953  1.00  0.00           C
ATOM   4229  HN  PHE A 420     -13.685  29.667   2.252  1.00  0.00           H
ATOM   4230  HA  PHE A 420     -13.679  32.295   1.195  1.00  0.00           H
ATOM   4231  HB1 PHE A 420     -15.324  29.686   0.689  1.00  0.00           H
ATOM   4232  HB2 PHE A 420     -13.898  30.197  -0.084  1.00  0.00           H
ATOM   4233  HD1 PHE A 420     -14.605  33.174  -0.583  1.00  0.00           H
ATOM   4234  HD2 PHE A 420     -16.880  29.586  -1.267  1.00  0.00           H
ATOM   4235  HE1 PHE A 420     -15.673  34.215  -2.481  1.00  0.00           H
ATOM   4236  HE2 PHE A 420     -17.882  30.482  -3.222  1.00  0.00           H
ATOM   4237  HZ  PHE A 420     -17.481  33.012  -3.762  1.00  0.00           H
ATOM   4238  N   SER A 421     -16.279  31.665   3.195  1.00  0.00           N
ATOM   4239  CA  SER A 421     -17.315  32.265   4.090  1.00  0.00           C
ATOM   4240  C   SER A 421     -16.707  33.406   4.966  1.00  0.00           C
ATOM   4241  O   SER A 421     -17.245  34.485   5.102  1.00  0.00           O
ATOM   4242  CB  SER A 421     -18.034  31.293   5.087  1.00  0.00           C
ATOM   4243  OG  SER A 421     -18.496  30.073   4.468  1.00  0.00           O
ATOM   4244  HN  SER A 421     -16.252  30.669   3.209  1.00  0.00           H
ATOM   4245  HA  SER A 421     -18.023  32.878   3.551  1.00  0.00           H
ATOM   4246  HB1 SER A 421     -18.806  31.731   5.756  1.00  0.00           H
ATOM   4247  HB2 SER A 421     -17.199  30.918   5.716  1.00  0.00           H
ATOM   4248  HG1 SER A 421     -17.664  29.710   4.157  1.00  0.00           H
ATOM   4249  N   GLY A 422     -15.474  33.204   5.523  1.00  0.00           N
ATOM   4250  CA  GLY A 422     -14.715  34.217   6.306  1.00  0.00           C
ATOM   4251  C   GLY A 422     -14.216  35.411   5.493  1.00  0.00           C
ATOM   4252  O   GLY A 422     -14.372  36.566   5.874  1.00  0.00           O
ATOM   4253  HN  GLY A 422     -14.929  32.391   5.334  1.00  0.00           H
ATOM   4254  HA1 GLY A 422     -13.798  33.777   6.669  1.00  0.00           H
ATOM   4255  HA2 GLY A 422     -15.388  34.628   7.044  1.00  0.00           H
ATOM   4256  N   LEU A 423     -13.600  35.099   4.311  1.00  0.00           N
ATOM   4257  CA  LEU A 423     -12.974  36.077   3.333  1.00  0.00           C
ATOM   4258  C   LEU A 423     -14.092  36.700   2.448  1.00  0.00           C
ATOM   4259  O   LEU A 423     -13.984  37.531   1.606  1.00  0.00           O
ATOM   4260  CB  LEU A 423     -11.971  35.333   2.394  1.00  0.00           C
ATOM   4261  CG  LEU A 423     -10.767  34.697   3.181  1.00  0.00           C
ATOM   4262  CD1 LEU A 423      -9.682  34.110   2.225  1.00  0.00           C
ATOM   4263  CD2 LEU A 423      -9.953  35.709   4.002  1.00  0.00           C
ATOM   4264  HN  LEU A 423     -13.683  34.151   4.013  1.00  0.00           H
ATOM   4265  HA  LEU A 423     -12.408  36.814   3.884  1.00  0.00           H
ATOM   4266  HB1 LEU A 423     -11.447  36.064   1.741  1.00  0.00           H
ATOM   4267  HB2 LEU A 423     -12.468  34.539   1.798  1.00  0.00           H
ATOM   4268  HG  LEU A 423     -11.179  33.897   3.831  1.00  0.00           H
ATOM   4269 1HD1 LEU A 423     -10.247  33.350   1.644  1.00  0.00           H
ATOM   4270 2HD1 LEU A 423      -8.785  33.653   2.693  1.00  0.00           H
ATOM   4271 3HD1 LEU A 423      -9.446  34.959   1.548  1.00  0.00           H
ATOM   4272 1HD2 LEU A 423     -10.500  36.004   4.922  1.00  0.00           H
ATOM   4273 2HD2 LEU A 423      -9.847  36.629   3.388  1.00  0.00           H
ATOM   4274 3HD2 LEU A 423      -8.997  35.307   4.399  1.00  0.00           H
ATOM   4275  N   TYR A 424     -15.369  36.344   2.796  1.00  0.00           N
ATOM   4276  CA  TYR A 424     -16.589  36.916   2.185  1.00  0.00           C
ATOM   4277  C   TYR A 424     -17.107  37.814   3.354  1.00  0.00           C
ATOM   4278  O   TYR A 424     -17.110  39.013   3.216  1.00  0.00           O
ATOM   4279  CB  TYR A 424     -17.597  35.816   1.859  1.00  0.00           C
ATOM   4280  CG  TYR A 424     -18.438  36.424   0.756  1.00  0.00           C
ATOM   4281  CD1 TYR A 424     -17.902  36.739  -0.502  1.00  0.00           C
ATOM   4282  CD2 TYR A 424     -19.832  36.474   0.901  1.00  0.00           C
ATOM   4283  CE1 TYR A 424     -18.737  37.243  -1.493  1.00  0.00           C
ATOM   4284  CE2 TYR A 424     -20.659  36.960  -0.147  1.00  0.00           C
ATOM   4285  CZ  TYR A 424     -20.112  37.422  -1.327  1.00  0.00           C
ATOM   4286  OH  TYR A 424     -20.904  38.242  -2.226  1.00  0.00           O
ATOM   4287  HN  TYR A 424     -15.484  35.605   3.457  1.00  0.00           H
ATOM   4288  HA  TYR A 424     -16.245  37.491   1.339  1.00  0.00           H
ATOM   4289  HB1 TYR A 424     -18.224  35.440   2.694  1.00  0.00           H
ATOM   4290  HB2 TYR A 424     -17.128  34.999   1.269  1.00  0.00           H
ATOM   4291  HD1 TYR A 424     -16.860  36.575  -0.732  1.00  0.00           H
ATOM   4292  HD2 TYR A 424     -20.275  36.060   1.794  1.00  0.00           H
ATOM   4293  HE1 TYR A 424     -18.338  37.645  -2.412  1.00  0.00           H
ATOM   4294  HE2 TYR A 424     -21.715  36.952   0.077  1.00  0.00           H
ATOM   4295  HH  TYR A 424     -20.445  38.280  -3.068  1.00  0.00           H
ATOM   4296  N   LEU A 425     -17.448  37.261   4.513  1.00  0.00           N
ATOM   4297  CA  LEU A 425     -18.136  38.047   5.554  1.00  0.00           C
ATOM   4298  C   LEU A 425     -17.350  39.112   6.269  1.00  0.00           C
ATOM   4299  O   LEU A 425     -17.800  40.286   6.434  1.00  0.00           O
ATOM   4300  CB  LEU A 425     -18.772  37.076   6.632  1.00  0.00           C
ATOM   4301  CG  LEU A 425     -19.865  36.164   6.079  1.00  0.00           C
ATOM   4302  CD1 LEU A 425     -20.402  35.079   7.050  1.00  0.00           C
ATOM   4303  CD2 LEU A 425     -21.154  36.953   5.602  1.00  0.00           C
ATOM   4304  HN  LEU A 425     -17.348  36.301   4.762  1.00  0.00           H
ATOM   4305  HA  LEU A 425     -18.939  38.566   5.052  1.00  0.00           H
ATOM   4306  HB1 LEU A 425     -19.164  37.665   7.489  1.00  0.00           H
ATOM   4307  HB2 LEU A 425     -17.950  36.396   6.943  1.00  0.00           H
ATOM   4308  HG  LEU A 425     -19.434  35.548   5.260  1.00  0.00           H
ATOM   4309 1HD1 LEU A 425     -21.010  34.362   6.457  1.00  0.00           H
ATOM   4310 2HD1 LEU A 425     -21.038  35.496   7.858  1.00  0.00           H
ATOM   4311 3HD1 LEU A 425     -19.600  34.465   7.511  1.00  0.00           H
ATOM   4312 1HD2 LEU A 425     -21.495  37.294   6.603  1.00  0.00           H
ATOM   4313 2HD2 LEU A 425     -21.973  36.279   5.273  1.00  0.00           H
ATOM   4314 3HD2 LEU A 425     -20.895  37.820   4.959  1.00  0.00           H
ATOM   4315  N   VAL A 426     -16.154  38.739   6.726  1.00  0.00           N
ATOM   4316  CA  VAL A 426     -15.216  39.611   7.426  1.00  0.00           C
ATOM   4317  C   VAL A 426     -14.779  40.907   6.686  1.00  0.00           C
ATOM   4318  O   VAL A 426     -14.819  41.990   7.271  1.00  0.00           O
ATOM   4319  CB  VAL A 426     -13.964  38.801   8.001  1.00  0.00           C
ATOM   4320  CG1 VAL A 426     -13.158  39.707   8.884  1.00  0.00           C
ATOM   4321  CG2 VAL A 426     -14.417  37.543   8.764  1.00  0.00           C
ATOM   4322  HN  VAL A 426     -15.700  37.907   6.419  1.00  0.00           H
ATOM   4323  HA  VAL A 426     -15.765  40.001   8.270  1.00  0.00           H
ATOM   4324  HB  VAL A 426     -13.246  38.497   7.210  1.00  0.00           H
ATOM   4325 1HG1 VAL A 426     -12.729  40.530   8.273  1.00  0.00           H
ATOM   4326 2HG1 VAL A 426     -12.308  39.132   9.308  1.00  0.00           H
ATOM   4327 3HG1 VAL A 426     -13.719  40.073   9.772  1.00  0.00           H
ATOM   4328 1HG2 VAL A 426     -15.064  36.943   8.088  1.00  0.00           H
ATOM   4329 2HG2 VAL A 426     -15.107  37.828   9.587  1.00  0.00           H
ATOM   4330 3HG2 VAL A 426     -13.588  36.991   9.253  1.00  0.00           H
ATOM   4331  N   PRO A 427     -14.431  40.863   5.367  1.00  0.00           N
ATOM   4332  CA  PRO A 427     -14.268  42.091   4.620  1.00  0.00           C
ATOM   4333  C   PRO A 427     -15.629  42.798   4.399  1.00  0.00           C
ATOM   4334  O   PRO A 427     -15.690  44.025   4.532  1.00  0.00           O
ATOM   4335  CB  PRO A 427     -13.536  41.647   3.315  1.00  0.00           C
ATOM   4336  CG  PRO A 427     -13.865  40.114   3.110  1.00  0.00           C
ATOM   4337  CD  PRO A 427     -14.031  39.631   4.558  1.00  0.00           C
ATOM   4338  HA  PRO A 427     -13.740  42.809   5.230  1.00  0.00           H
ATOM   4339  HB1 PRO A 427     -12.438  41.764   3.440  1.00  0.00           H
ATOM   4340  HB2 PRO A 427     -13.789  42.257   2.421  1.00  0.00           H
ATOM   4341  HG1 PRO A 427     -14.823  39.960   2.569  1.00  0.00           H
ATOM   4342  HG2 PRO A 427     -13.030  39.575   2.615  1.00  0.00           H
ATOM   4343  HD1 PRO A 427     -14.828  38.869   4.690  1.00  0.00           H
ATOM   4344  HD2 PRO A 427     -13.015  39.352   4.912  1.00  0.00           H
ATOM   4345  N   LEU A 428     -16.688  42.100   4.135  1.00  0.00           N
ATOM   4346  CA  LEU A 428     -18.047  42.720   3.924  1.00  0.00           C
ATOM   4347  C   LEU A 428     -18.646  43.528   5.083  1.00  0.00           C
ATOM   4348  O   LEU A 428     -19.233  44.572   4.883  1.00  0.00           O
ATOM   4349  CB  LEU A 428     -18.975  41.545   3.518  1.00  0.00           C
ATOM   4350  CG  LEU A 428     -20.331  41.842   2.872  1.00  0.00           C
ATOM   4351  CD1 LEU A 428     -20.401  42.904   1.756  1.00  0.00           C
ATOM   4352  CD2 LEU A 428     -20.981  40.471   2.487  1.00  0.00           C
ATOM   4353  HN  LEU A 428     -16.702  41.103   4.127  1.00  0.00           H
ATOM   4354  HA  LEU A 428     -17.813  43.408   3.126  1.00  0.00           H
ATOM   4355  HB1 LEU A 428     -19.097  40.872   4.394  1.00  0.00           H
ATOM   4356  HB2 LEU A 428     -18.475  40.935   2.734  1.00  0.00           H
ATOM   4357  HG  LEU A 428     -21.045  42.208   3.641  1.00  0.00           H
ATOM   4358 1HD1 LEU A 428     -20.220  43.951   2.082  1.00  0.00           H
ATOM   4359 2HD1 LEU A 428     -21.378  42.750   1.250  1.00  0.00           H
ATOM   4360 3HD1 LEU A 428     -19.586  42.738   1.021  1.00  0.00           H
ATOM   4361 1HD2 LEU A 428     -22.062  40.527   2.238  1.00  0.00           H
ATOM   4362 2HD2 LEU A 428     -20.828  39.878   3.415  1.00  0.00           H
ATOM   4363 3HD2 LEU A 428     -20.433  40.058   1.613  1.00  0.00           H
ATOM   4364  N   VAL A 429     -18.538  42.978   6.249  1.00  0.00           N
ATOM   4365  CA  VAL A 429     -18.900  43.698   7.437  1.00  0.00           C
ATOM   4366  C   VAL A 429     -18.094  44.996   7.598  1.00  0.00           C
ATOM   4367  O   VAL A 429     -18.603  46.074   7.774  1.00  0.00           O
ATOM   4368  CB  VAL A 429     -18.969  42.880   8.719  1.00  0.00           C
ATOM   4369  CG1 VAL A 429     -20.082  41.803   8.542  1.00  0.00           C
ATOM   4370  CG2 VAL A 429     -17.591  42.272   9.049  1.00  0.00           C
ATOM   4371  HN  VAL A 429     -18.193  42.044   6.215  1.00  0.00           H
ATOM   4372  HA  VAL A 429     -19.858  44.162   7.258  1.00  0.00           H
ATOM   4373  HB  VAL A 429     -19.294  43.537   9.554  1.00  0.00           H
ATOM   4374 1HG1 VAL A 429     -21.058  42.276   8.299  1.00  0.00           H
ATOM   4375 2HG1 VAL A 429     -20.129  41.169   9.454  1.00  0.00           H
ATOM   4376 3HG1 VAL A 429     -19.855  41.119   7.696  1.00  0.00           H
ATOM   4377 1HG2 VAL A 429     -17.063  41.792   8.198  1.00  0.00           H
ATOM   4378 2HG2 VAL A 429     -17.570  41.649   9.968  1.00  0.00           H
ATOM   4379 3HG2 VAL A 429     -16.939  43.088   9.428  1.00  0.00           H
ATOM   4380  N   THR A 430     -16.729  44.943   7.401  1.00  0.00           N
ATOM   4381  CA  THR A 430     -15.776  46.038   7.253  1.00  0.00           C
ATOM   4382  C   THR A 430     -16.168  47.019   6.189  1.00  0.00           C
ATOM   4383  O   THR A 430     -16.043  48.237   6.415  1.00  0.00           O
ATOM   4384  CB  THR A 430     -14.296  45.658   6.984  1.00  0.00           C
ATOM   4385  CG2 THR A 430     -13.325  46.819   7.235  1.00  0.00           C
ATOM   4386  OG1 THR A 430     -13.856  44.556   7.768  1.00  0.00           O
ATOM   4387  HN  THR A 430     -16.231  44.081   7.363  1.00  0.00           H
ATOM   4388  HA  THR A 430     -15.717  46.468   8.242  1.00  0.00           H
ATOM   4389  HB  THR A 430     -14.225  45.259   5.950  1.00  0.00           H
ATOM   4390  HG1 THR A 430     -14.321  43.789   7.425  1.00  0.00           H
ATOM   4391 1HG2 THR A 430     -13.562  47.249   8.232  1.00  0.00           H
ATOM   4392 2HG2 THR A 430     -13.339  47.583   6.427  1.00  0.00           H
ATOM   4393 3HG2 THR A 430     -12.296  46.457   7.446  1.00  0.00           H
ATOM   4394  N   LEU A 431     -16.649  46.486   5.045  1.00  0.00           N
ATOM   4395  CA  LEU A 431     -17.225  47.289   3.971  1.00  0.00           C
ATOM   4396  C   LEU A 431     -18.504  48.058   4.269  1.00  0.00           C
ATOM   4397  O   LEU A 431     -18.677  49.220   3.926  1.00  0.00           O
ATOM   4398  CB  LEU A 431     -17.452  46.355   2.765  1.00  0.00           C
ATOM   4399  CG  LEU A 431     -17.954  47.009   1.467  1.00  0.00           C
ATOM   4400  CD1 LEU A 431     -16.904  48.031   1.053  1.00  0.00           C
ATOM   4401  CD2 LEU A 431     -18.137  45.897   0.439  1.00  0.00           C
ATOM   4402  HN  LEU A 431     -16.582  45.496   4.943  1.00  0.00           H
ATOM   4403  HA  LEU A 431     -16.478  48.034   3.738  1.00  0.00           H
ATOM   4404  HB1 LEU A 431     -18.107  45.497   3.027  1.00  0.00           H
ATOM   4405  HB2 LEU A 431     -16.391  46.030   2.702  1.00  0.00           H
ATOM   4406  HG  LEU A 431     -18.901  47.562   1.642  1.00  0.00           H
ATOM   4407 1HD1 LEU A 431     -17.456  48.671   0.332  1.00  0.00           H
ATOM   4408 2HD1 LEU A 431     -15.985  47.568   0.633  1.00  0.00           H
ATOM   4409 3HD1 LEU A 431     -16.614  48.700   1.890  1.00  0.00           H
ATOM   4410 1HD2 LEU A 431     -17.137  45.513   0.144  1.00  0.00           H
ATOM   4411 2HD2 LEU A 431     -18.574  46.348  -0.477  1.00  0.00           H
ATOM   4412 3HD2 LEU A 431     -18.785  45.091   0.843  1.00  0.00           H
ATOM   4413  N   LEU A 432     -19.531  47.427   4.937  1.00  0.00           N
ATOM   4414  CA  LEU A 432     -20.754  48.168   5.503  1.00  0.00           C
ATOM   4415  C   LEU A 432     -20.287  49.199   6.523  1.00  0.00           C
ATOM   4416  O   LEU A 432     -20.741  50.299   6.566  1.00  0.00           O
ATOM   4417  CB  LEU A 432     -21.725  47.147   6.065  1.00  0.00           C
ATOM   4418  CG  LEU A 432     -22.329  46.161   5.122  1.00  0.00           C
ATOM   4419  CD1 LEU A 432     -23.235  45.165   5.887  1.00  0.00           C
ATOM   4420  CD2 LEU A 432     -23.257  46.888   4.139  1.00  0.00           C
ATOM   4421  HN  LEU A 432     -19.478  46.446   5.104  1.00  0.00           H
ATOM   4422  HA  LEU A 432     -21.225  48.744   4.720  1.00  0.00           H
ATOM   4423  HB1 LEU A 432     -22.554  47.750   6.492  1.00  0.00           H
ATOM   4424  HB2 LEU A 432     -21.107  46.649   6.843  1.00  0.00           H
ATOM   4425  HG  LEU A 432     -21.547  45.585   4.584  1.00  0.00           H
ATOM   4426 1HD1 LEU A 432     -23.741  44.330   5.356  1.00  0.00           H
ATOM   4427 2HD1 LEU A 432     -24.017  45.710   6.458  1.00  0.00           H
ATOM   4428 3HD1 LEU A 432     -22.546  44.626   6.571  1.00  0.00           H
ATOM   4429 1HD2 LEU A 432     -22.690  47.365   3.310  1.00  0.00           H
ATOM   4430 2HD2 LEU A 432     -23.692  47.764   4.665  1.00  0.00           H
ATOM   4431 3HD2 LEU A 432     -24.061  46.314   3.631  1.00  0.00           H
ATOM   4432  N   GLY A 433     -19.256  48.851   7.369  1.00  0.00           N
ATOM   4433  CA  GLY A 433     -18.704  49.711   8.409  1.00  0.00           C
ATOM   4434  C   GLY A 433     -17.833  50.847   7.924  1.00  0.00           C
ATOM   4435  O   GLY A 433     -17.481  51.821   8.641  1.00  0.00           O
ATOM   4436  HN  GLY A 433     -18.804  47.962   7.357  1.00  0.00           H
ATOM   4437  HA1 GLY A 433     -18.082  49.087   9.034  1.00  0.00           H
ATOM   4438  HA2 GLY A 433     -19.500  50.006   9.077  1.00  0.00           H
ATOM   4439  N   CYS A 434     -17.502  50.856   6.601  1.00  0.00           N
ATOM   4440  CA  CYS A 434     -16.931  51.982   5.946  1.00  0.00           C
ATOM   4441  C   CYS A 434     -17.933  53.096   5.859  1.00  0.00           C
ATOM   4442  O   CYS A 434     -17.590  54.226   6.080  1.00  0.00           O
ATOM   4443  CB  CYS A 434     -16.333  51.634   4.583  1.00  0.00           C
ATOM   4444  SG  CYS A 434     -14.893  50.582   4.757  1.00  0.00           S
ATOM   4445  HN  CYS A 434     -17.658  50.032   6.062  1.00  0.00           H
ATOM   4446  HA  CYS A 434     -16.123  52.335   6.570  1.00  0.00           H
ATOM   4447  HB1 CYS A 434     -15.990  52.535   4.032  1.00  0.00           H
ATOM   4448  HB2 CYS A 434     -17.098  51.263   3.869  1.00  0.00           H
ATOM   4449  HG1 CYS A 434     -15.543  49.563   5.298  1.00  0.00           H
ATOM   4450  N   TYR A 435     -19.135  52.835   5.623  1.00  0.00           N
ATOM   4451  CA  TYR A 435     -20.173  53.841   5.590  1.00  0.00           C
ATOM   4452  C   TYR A 435     -20.546  54.384   6.973  1.00  0.00           C
ATOM   4453  O   TYR A 435     -20.772  55.571   7.162  1.00  0.00           O
ATOM   4454  CB  TYR A 435     -21.435  53.337   4.846  1.00  0.00           C
ATOM   4455  CG  TYR A 435     -22.540  54.347   4.714  1.00  0.00           C
ATOM   4456  CD1 TYR A 435     -22.281  55.382   3.823  1.00  0.00           C
ATOM   4457  CD2 TYR A 435     -23.766  54.231   5.351  1.00  0.00           C
ATOM   4458  CE1 TYR A 435     -23.304  56.319   3.542  1.00  0.00           C
ATOM   4459  CE2 TYR A 435     -24.801  55.156   5.039  1.00  0.00           C
ATOM   4460  CZ  TYR A 435     -24.575  56.232   4.142  1.00  0.00           C
ATOM   4461  OH  TYR A 435     -25.581  57.092   3.819  1.00  0.00           O
ATOM   4462  HN  TYR A 435     -19.348  51.874   5.780  1.00  0.00           H
ATOM   4463  HA  TYR A 435     -19.641  54.652   5.117  1.00  0.00           H
ATOM   4464  HB1 TYR A 435     -21.897  52.451   5.330  1.00  0.00           H
ATOM   4465  HB2 TYR A 435     -21.176  52.892   3.861  1.00  0.00           H
ATOM   4466  HD1 TYR A 435     -21.305  55.440   3.366  1.00  0.00           H
ATOM   4467  HD2 TYR A 435     -24.027  53.416   6.010  1.00  0.00           H
ATOM   4468  HE1 TYR A 435     -23.041  57.174   2.938  1.00  0.00           H
ATOM   4469  HE2 TYR A 435     -25.776  55.086   5.497  1.00  0.00           H
ATOM   4470  HH  TYR A 435     -25.266  57.752   3.197  1.00  0.00           H
ATOM   4471  N   VAL A 436     -20.435  53.550   8.057  1.00  0.00           N
ATOM   4472  CA  VAL A 436     -20.497  53.888   9.456  1.00  0.00           C
ATOM   4473  C   VAL A 436     -19.429  54.756   9.957  1.00  0.00           C
ATOM   4474  O   VAL A 436     -19.715  55.710  10.736  1.00  0.00           O
ATOM   4475  CB  VAL A 436     -20.605  52.573  10.316  1.00  0.00           C
ATOM   4476  CG1 VAL A 436     -20.727  52.895  11.774  1.00  0.00           C
ATOM   4477  CG2 VAL A 436     -21.836  51.804   9.740  1.00  0.00           C
ATOM   4478  HN  VAL A 436     -20.420  52.576   7.848  1.00  0.00           H
ATOM   4479  HA  VAL A 436     -21.391  54.476   9.604  1.00  0.00           H
ATOM   4480  HB  VAL A 436     -19.685  51.989  10.102  1.00  0.00           H
ATOM   4481 1HG1 VAL A 436     -19.772  53.320  12.150  1.00  0.00           H
ATOM   4482 2HG1 VAL A 436     -20.974  51.984  12.361  1.00  0.00           H
ATOM   4483 3HG1 VAL A 436     -21.505  53.684  11.845  1.00  0.00           H
ATOM   4484 1HG2 VAL A 436     -22.248  50.954  10.324  1.00  0.00           H
ATOM   4485 2HG2 VAL A 436     -21.677  51.340   8.743  1.00  0.00           H
ATOM   4486 3HG2 VAL A 436     -22.622  52.582   9.624  1.00  0.00           H
ATOM   4487  N   TYR A 437     -18.121  54.537   9.511  1.00  0.00           N
ATOM   4488  CA  TYR A 437     -17.130  55.568   9.765  1.00  0.00           C
ATOM   4489  C   TYR A 437     -17.354  56.948   9.177  1.00  0.00           C
ATOM   4490  O   TYR A 437     -17.017  58.012   9.727  1.00  0.00           O
ATOM   4491  CB  TYR A 437     -15.837  54.947   9.260  1.00  0.00           C
ATOM   4492  CG  TYR A 437     -14.682  55.762   9.731  1.00  0.00           C
ATOM   4493  CD1 TYR A 437     -14.077  56.717   8.844  1.00  0.00           C
ATOM   4494  CD2 TYR A 437     -14.018  55.379  10.902  1.00  0.00           C
ATOM   4495  CE1 TYR A 437     -12.877  57.362   9.213  1.00  0.00           C
ATOM   4496  CE2 TYR A 437     -12.788  55.979  11.227  1.00  0.00           C
ATOM   4497  CZ  TYR A 437     -12.262  57.014  10.433  1.00  0.00           C
ATOM   4498  OH  TYR A 437     -11.119  57.705  10.867  1.00  0.00           O
ATOM   4499  HN  TYR A 437     -17.819  53.767   8.955  1.00  0.00           H
ATOM   4500  HA  TYR A 437     -17.087  55.638  10.842  1.00  0.00           H
ATOM   4501  HB1 TYR A 437     -15.749  54.864   8.156  1.00  0.00           H
ATOM   4502  HB2 TYR A 437     -15.729  53.917   9.661  1.00  0.00           H
ATOM   4503  HD1 TYR A 437     -14.562  56.925   7.902  1.00  0.00           H
ATOM   4504  HD2 TYR A 437     -14.436  54.552  11.457  1.00  0.00           H
ATOM   4505  HE1 TYR A 437     -12.461  58.123   8.568  1.00  0.00           H
ATOM   4506  HE2 TYR A 437     -12.262  55.571  12.078  1.00  0.00           H
ATOM   4507  HH  TYR A 437     -10.653  57.086  11.435  1.00  0.00           H
ATOM   4508  N   GLU A 438     -17.930  56.915   7.869  1.00  0.00           N
ATOM   4509  CA  GLU A 438     -18.213  58.245   7.290  1.00  0.00           C
ATOM   4510  C   GLU A 438     -19.276  58.930   8.036  1.00  0.00           C
ATOM   4511  O   GLU A 438     -19.072  60.058   8.478  1.00  0.00           O
ATOM   4512  CB  GLU A 438     -18.696  58.002   5.837  1.00  0.00           C
ATOM   4513  CG  GLU A 438     -19.696  59.026   5.312  1.00  0.00           C
ATOM   4514  CD  GLU A 438     -20.138  58.720   3.866  1.00  0.00           C
ATOM   4515  OE1 GLU A 438     -19.409  57.879   3.250  1.00  0.00           O
ATOM   4516  OE2 GLU A 438     -21.135  59.314   3.356  1.00  0.00           O
ATOM   4517  HN  GLU A 438     -18.173  56.111   7.332  1.00  0.00           H
ATOM   4518  HA  GLU A 438     -17.352  58.897   7.309  1.00  0.00           H
ATOM   4519  HB1 GLU A 438     -19.200  57.012   5.835  1.00  0.00           H
ATOM   4520  HB2 GLU A 438     -17.813  58.048   5.164  1.00  0.00           H
ATOM   4521  HG1 GLU A 438     -19.310  60.067   5.360  1.00  0.00           H
ATOM   4522  HG2 GLU A 438     -20.660  59.080   5.861  1.00  0.00           H
ATOM   4523  N   GLN A 439     -20.323  58.201   8.404  1.00  0.00           N
ATOM   4524  CA  GLN A 439     -21.441  58.804   9.148  1.00  0.00           C
ATOM   4525  C   GLN A 439     -21.115  59.504  10.428  1.00  0.00           C
ATOM   4526  O   GLN A 439     -21.496  60.657  10.703  1.00  0.00           O
ATOM   4527  CB  GLN A 439     -22.549  57.738   9.335  1.00  0.00           C
ATOM   4528  CG  GLN A 439     -23.438  57.437   8.181  1.00  0.00           C
ATOM   4529  CD  GLN A 439     -23.804  58.658   7.325  1.00  0.00           C
ATOM   4530  NE2 GLN A 439     -23.618  58.665   5.996  1.00  0.00           N
ATOM   4531  OE1 GLN A 439     -24.221  59.680   7.918  1.00  0.00           O
ATOM   4532  HN  GLN A 439     -20.318  57.224   8.208  1.00  0.00           H
ATOM   4533  HA  GLN A 439     -21.901  59.511   8.473  1.00  0.00           H
ATOM   4534  HB1 GLN A 439     -23.252  58.199  10.061  1.00  0.00           H
ATOM   4535  HB2 GLN A 439     -22.040  56.865   9.794  1.00  0.00           H
ATOM   4536  HG1 GLN A 439     -24.362  57.003   8.620  1.00  0.00           H
ATOM   4537  HG2 GLN A 439     -22.816  56.812   7.505  1.00  0.00           H
ATOM   4538 1HE2 GLN A 439     -23.485  57.787   5.537  1.00  0.00           H
ATOM   4539 2HE2 GLN A 439     -23.719  59.557   5.555  1.00  0.00           H
ATOM   4540  N   VAL A 440     -20.233  58.885  11.294  1.00  0.00           N
ATOM   4541  CA  VAL A 440     -19.897  59.338  12.639  1.00  0.00           C
ATOM   4542  C   VAL A 440     -18.806  60.415  12.540  1.00  0.00           C
ATOM   4543  O   VAL A 440     -18.597  61.220  13.482  1.00  0.00           O
ATOM   4544  CB  VAL A 440     -19.520  58.096  13.521  1.00  0.00           C
ATOM   4545  CG1 VAL A 440     -18.090  57.624  13.137  1.00  0.00           C
ATOM   4546  CG2 VAL A 440     -19.490  58.476  15.077  1.00  0.00           C
ATOM   4547  HN  VAL A 440     -19.859  58.014  10.985  1.00  0.00           H
ATOM   4548  HA  VAL A 440     -20.779  59.796  13.061  1.00  0.00           H
ATOM   4549  HB  VAL A 440     -20.230  57.263  13.330  1.00  0.00           H
ATOM   4550 1HG1 VAL A 440     -17.310  58.247  13.624  1.00  0.00           H
ATOM   4551 2HG1 VAL A 440     -17.921  57.690  12.041  1.00  0.00           H
ATOM   4552 3HG1 VAL A 440     -17.890  56.553  13.353  1.00  0.00           H
ATOM   4553 1HG2 VAL A 440     -20.505  58.694  15.472  1.00  0.00           H
ATOM   4554 2HG2 VAL A 440     -18.889  59.409  15.114  1.00  0.00           H
ATOM   4555 3HG2 VAL A 440     -19.102  57.679  15.747  1.00  0.00           H
ATOM   4556  N   ASN A 441     -18.072  60.483  11.324  1.00  0.00           N
ATOM   4557  CA  ASN A 441     -17.139  61.520  11.116  1.00  0.00           C
ATOM   4558  C   ASN A 441     -17.722  62.654  10.321  1.00  0.00           C
ATOM   4559  O   ASN A 441     -17.079  63.673  10.257  1.00  0.00           O
ATOM   4560  CB  ASN A 441     -15.817  61.096  10.445  1.00  0.00           C
ATOM   4561  CG  ASN A 441     -14.991  60.276  11.464  1.00  0.00           C
ATOM   4562  ND2 ASN A 441     -15.227  58.961  11.558  1.00  0.00           N
ATOM   4563  OD1 ASN A 441     -14.106  60.799  12.167  1.00  0.00           O
ATOM   4564  HN  ASN A 441     -18.042  59.808  10.592  1.00  0.00           H
ATOM   4565  HA  ASN A 441     -16.777  61.971  12.028  1.00  0.00           H
ATOM   4566  HB1 ASN A 441     -15.209  62.023  10.383  1.00  0.00           H
ATOM   4567  HB2 ASN A 441     -16.003  60.625   9.457  1.00  0.00           H
ATOM   4568 1HD2 ASN A 441     -15.706  58.437  10.854  1.00  0.00           H
ATOM   4569 2HD2 ASN A 441     -14.676  58.430  12.202  1.00  0.00           H
ATOM   4570  N   ARG A 442     -18.985  62.651   9.818  1.00  0.00           N
ATOM   4571  CA  ARG A 442     -19.683  63.779   9.329  1.00  0.00           C
ATOM   4572  C   ARG A 442     -19.841  64.991  10.272  1.00  0.00           C
ATOM   4573  O   ARG A 442     -19.512  66.099   9.887  1.00  0.00           O
ATOM   4574  CB  ARG A 442     -21.193  63.593   8.849  1.00  0.00           C
ATOM   4575  CG  ARG A 442     -21.159  62.820   7.531  1.00  0.00           C
ATOM   4576  CD  ARG A 442     -22.585  62.420   6.990  1.00  0.00           C
ATOM   4577  NE  ARG A 442     -23.193  63.790   6.762  1.00  0.00           N
ATOM   4578  CZ  ARG A 442     -24.309  63.845   6.009  1.00  0.00           C
ATOM   4579  NH1 ARG A 442     -24.543  63.019   5.051  1.00  0.00           N
ATOM   4580  NH2 ARG A 442     -25.175  64.795   6.230  1.00  0.00           N
ATOM   4581  HN  ARG A 442     -19.537  61.826   9.908  1.00  0.00           H
ATOM   4582  HA  ARG A 442     -19.133  64.209   8.505  1.00  0.00           H
ATOM   4583  HB1 ARG A 442     -21.585  64.610   8.636  1.00  0.00           H
ATOM   4584  HB2 ARG A 442     -21.949  63.144   9.528  1.00  0.00           H
ATOM   4585  HG1 ARG A 442     -20.702  61.811   7.610  1.00  0.00           H
ATOM   4586  HG2 ARG A 442     -20.536  63.382   6.802  1.00  0.00           H
ATOM   4587  HD1 ARG A 442     -23.072  61.849   7.810  1.00  0.00           H
ATOM   4588  HD2 ARG A 442     -22.368  61.949   6.008  1.00  0.00           H
ATOM   4589  HE  ARG A 442     -23.178  64.481   7.484  1.00  0.00           H
ATOM   4590 1HH1 ARG A 442     -23.850  62.353   4.777  1.00  0.00           H
ATOM   4591 2HH1 ARG A 442     -25.397  63.087   4.535  1.00  0.00           H
ATOM   4592 1HH2 ARG A 442     -25.049  65.458   6.968  1.00  0.00           H
ATOM   4593 2HH2 ARG A 442     -25.967  64.850   5.623  1.00  0.00           H
ATOM   4594  N   ILE A 443     -20.203  64.723  11.534  1.00  0.00           N
ATOM   4595  CA  ILE A 443     -20.282  65.753  12.569  1.00  0.00           C
ATOM   4596  C   ILE A 443     -18.902  66.448  12.761  1.00  0.00           C
ATOM   4597  O   ILE A 443     -18.797  67.672  12.911  1.00  0.00           O
ATOM   4598  CB  ILE A 443     -20.955  65.270  13.920  1.00  0.00           C
ATOM   4599  CG1 ILE A 443     -21.053  66.465  14.864  1.00  0.00           C
ATOM   4600  CG2 ILE A 443     -20.211  64.147  14.538  1.00  0.00           C
ATOM   4601  CD  ILE A 443     -21.925  67.688  14.425  1.00  0.00           C
ATOM   4602  HN  ILE A 443     -20.603  63.847  11.791  1.00  0.00           H
ATOM   4603  HA  ILE A 443     -20.942  66.504  12.160  1.00  0.00           H
ATOM   4604  HB  ILE A 443     -22.022  65.061  13.696  1.00  0.00           H
ATOM   4605 1HG1 ILE A 443     -20.013  66.745  15.134  1.00  0.00           H
ATOM   4606 2HG1 ILE A 443     -21.391  66.096  15.857  1.00  0.00           H
ATOM   4607 1HG2 ILE A 443     -20.077  63.323  13.805  1.00  0.00           H
ATOM   4608 2HG2 ILE A 443     -20.836  63.682  15.329  1.00  0.00           H
ATOM   4609 3HG2 ILE A 443     -19.200  64.400  14.921  1.00  0.00           H
ATOM   4610  HD1 ILE A 443     -21.387  68.190  13.591  1.00  0.00           H
ATOM   4611  HD2 ILE A 443     -22.068  68.405  15.262  1.00  0.00           H
ATOM   4612  HD3 ILE A 443     -22.880  67.206  14.129  1.00  0.00           H
ATOM   4613  N   THR A 444     -17.802  65.749  12.803  1.00  0.00           N
ATOM   4614  CA  THR A 444     -16.422  66.257  12.808  1.00  0.00           C
ATOM   4615  C   THR A 444     -16.018  67.234  11.700  1.00  0.00           C
ATOM   4616  O   THR A 444     -15.559  68.347  11.835  1.00  0.00           O
ATOM   4617  CB  THR A 444     -15.387  65.176  12.962  1.00  0.00           C
ATOM   4618  CG2 THR A 444     -15.832  64.076  13.914  1.00  0.00           C
ATOM   4619  OG1 THR A 444     -14.837  64.713  11.749  1.00  0.00           O
ATOM   4620  HN  THR A 444     -17.859  64.754  12.826  1.00  0.00           H
ATOM   4621  HA  THR A 444     -16.470  66.939  13.645  1.00  0.00           H
ATOM   4622  HB  THR A 444     -14.476  65.614  13.424  1.00  0.00           H
ATOM   4623  HG1 THR A 444     -15.535  64.365  11.190  1.00  0.00           H
ATOM   4624 1HG2 THR A 444     -16.245  64.554  14.828  1.00  0.00           H
ATOM   4625 2HG2 THR A 444     -14.959  63.434  14.157  1.00  0.00           H
ATOM   4626 3HG2 THR A 444     -16.551  63.440  13.354  1.00  0.00           H
ATOM   4627  N   TRP A 445     -16.445  66.881  10.456  1.00  0.00           N
ATOM   4628  CA  TRP A 445     -16.338  67.750   9.315  1.00  0.00           C
ATOM   4629  C   TRP A 445     -17.192  68.970   9.283  1.00  0.00           C
ATOM   4630  O   TRP A 445     -16.711  70.010   8.797  1.00  0.00           O
ATOM   4631  CB  TRP A 445     -16.636  66.915   8.032  1.00  0.00           C
ATOM   4632  CG  TRP A 445     -15.832  65.698   7.863  1.00  0.00           C
ATOM   4633  CD1 TRP A 445     -14.674  65.258   8.464  1.00  0.00           C
ATOM   4634  CD2 TRP A 445     -16.326  64.621   7.135  1.00  0.00           C
ATOM   4635  CE2 TRP A 445     -15.443  63.518   7.365  1.00  0.00           C
ATOM   4636  CE3 TRP A 445     -17.416  64.510   6.275  1.00  0.00           C
ATOM   4637  NE1 TRP A 445     -14.487  63.976   8.179  1.00  0.00           N
ATOM   4638  CZ2 TRP A 445     -15.594  62.283   6.703  1.00  0.00           C
ATOM   4639  CZ3 TRP A 445     -17.557  63.285   5.636  1.00  0.00           C
ATOM   4640  CH2 TRP A 445     -16.722  62.167   5.877  1.00  0.00           C
ATOM   4641  HN  TRP A 445     -16.812  65.965  10.310  1.00  0.00           H
ATOM   4642  HA  TRP A 445     -15.359  68.202   9.357  1.00  0.00           H
ATOM   4643  HB1 TRP A 445     -16.409  67.517   7.126  1.00  0.00           H
ATOM   4644  HB2 TRP A 445     -17.727  66.710   7.989  1.00  0.00           H
ATOM   4645  HD1 TRP A 445     -14.109  65.901   9.123  1.00  0.00           H
ATOM   4646  HE1 TRP A 445     -13.731  63.365   8.263  1.00  0.00           H
ATOM   4647  HE3 TRP A 445     -18.109  65.318   6.094  1.00  0.00           H
ATOM   4648  HZ2 TRP A 445     -14.983  61.397   6.795  1.00  0.00           H
ATOM   4649  HZ3 TRP A 445     -18.384  63.107   4.965  1.00  0.00           H
ATOM   4650  HH2 TRP A 445     -17.062  61.193   5.558  1.00  0.00           H
ATOM   4651  N   GLU A 446     -18.439  68.925   9.743  1.00  0.00           N
ATOM   4652  CA  GLU A 446     -19.369  70.070   9.772  1.00  0.00           C
ATOM   4653  C   GLU A 446     -18.853  71.151  10.716  1.00  0.00           C
ATOM   4654  O   GLU A 446     -18.801  72.313  10.340  1.00  0.00           O
ATOM   4655  CB  GLU A 446     -20.851  69.708  10.096  1.00  0.00           C
ATOM   4656  CG  GLU A 446     -21.591  69.002   8.943  1.00  0.00           C
ATOM   4657  CD  GLU A 446     -23.054  69.034   9.089  1.00  0.00           C
ATOM   4658  OE1 GLU A 446     -23.667  67.963   9.241  1.00  0.00           O
ATOM   4659  OE2 GLU A 446     -23.725  70.135   8.986  1.00  0.00           O
ATOM   4660  HN  GLU A 446     -18.800  68.042  10.032  1.00  0.00           H
ATOM   4661  HA  GLU A 446     -19.414  70.502   8.783  1.00  0.00           H
ATOM   4662  HB1 GLU A 446     -21.428  70.648  10.235  1.00  0.00           H
ATOM   4663  HB2 GLU A 446     -20.837  69.005  10.956  1.00  0.00           H
ATOM   4664  HG1 GLU A 446     -21.224  67.954   8.891  1.00  0.00           H
ATOM   4665  HG2 GLU A 446     -21.327  69.527   8.001  1.00  0.00           H
ATOM   4666  N   ILE A 447     -18.506  70.815  11.948  1.00  0.00           N
ATOM   4667  CA  ILE A 447     -17.759  71.681  12.879  1.00  0.00           C
ATOM   4668  C   ILE A 447     -16.430  72.229  12.327  1.00  0.00           C
ATOM   4669  O   ILE A 447     -16.175  73.399  12.354  1.00  0.00           O
ATOM   4670  CB  ILE A 447     -17.479  70.847  14.143  1.00  0.00           C
ATOM   4671  CG1 ILE A 447     -18.892  70.407  14.751  1.00  0.00           C
ATOM   4672  CG2 ILE A 447     -16.536  71.708  15.129  1.00  0.00           C
ATOM   4673  CD  ILE A 447     -19.572  71.569  15.407  1.00  0.00           C
ATOM   4674  HN  ILE A 447     -18.824  69.929  12.277  1.00  0.00           H
ATOM   4675  HA  ILE A 447     -18.434  72.477  13.153  1.00  0.00           H
ATOM   4676  HB  ILE A 447     -16.884  69.918  14.007  1.00  0.00           H
ATOM   4677 1HG1 ILE A 447     -18.589  69.829  15.650  1.00  0.00           H
ATOM   4678 2HG1 ILE A 447     -19.510  69.788  14.066  1.00  0.00           H
ATOM   4679 1HG2 ILE A 447     -15.473  71.893  14.861  1.00  0.00           H
ATOM   4680 2HG2 ILE A 447     -16.493  71.260  16.145  1.00  0.00           H
ATOM   4681 3HG2 ILE A 447     -16.920  72.750  15.112  1.00  0.00           H
ATOM   4682  HD1 ILE A 447     -19.045  71.857  16.342  1.00  0.00           H
ATOM   4683  HD2 ILE A 447     -20.552  71.165  15.738  1.00  0.00           H
ATOM   4684  HD3 ILE A 447     -19.859  72.385  14.711  1.00  0.00           H
ATOM   4685  N   THR A 448     -15.659  71.372  11.615  1.00  0.00           N
ATOM   4686  CA  THR A 448     -14.407  71.688  10.933  1.00  0.00           C
ATOM   4687  C   THR A 448     -14.594  72.760   9.829  1.00  0.00           C
ATOM   4688  O   THR A 448     -13.866  73.714   9.718  1.00  0.00           O
ATOM   4689  CB  THR A 448     -13.547  70.551  10.478  1.00  0.00           C
ATOM   4690  CG2 THR A 448     -12.145  71.054  10.020  1.00  0.00           C
ATOM   4691  OG1 THR A 448     -13.337  69.747  11.607  1.00  0.00           O
ATOM   4692  HN  THR A 448     -15.989  70.433  11.678  1.00  0.00           H
ATOM   4693  HA  THR A 448     -13.790  72.110  11.713  1.00  0.00           H
ATOM   4694  HB  THR A 448     -13.941  69.967   9.617  1.00  0.00           H
ATOM   4695  HG1 THR A 448     -14.177  69.315  11.779  1.00  0.00           H
ATOM   4696 1HG2 THR A 448     -12.287  71.589   9.057  1.00  0.00           H
ATOM   4697 2HG2 THR A 448     -11.522  70.162   9.794  1.00  0.00           H
ATOM   4698 3HG2 THR A 448     -11.640  71.701  10.767  1.00  0.00           H
ATOM   4699  N   TRP A 449     -15.650  72.575   9.052  1.00  0.00           N
ATOM   4700  CA  TRP A 449     -16.097  73.507   8.012  1.00  0.00           C
ATOM   4701  C   TRP A 449     -16.476  74.878   8.517  1.00  0.00           C
ATOM   4702  O   TRP A 449     -16.002  75.877   7.983  1.00  0.00           O
ATOM   4703  CB  TRP A 449     -17.325  72.818   7.296  1.00  0.00           C
ATOM   4704  CG  TRP A 449     -18.063  73.441   6.153  1.00  0.00           C
ATOM   4705  CD1 TRP A 449     -19.102  74.363   6.182  1.00  0.00           C
ATOM   4706  CD2 TRP A 449     -17.876  73.142   4.753  1.00  0.00           C
ATOM   4707  CE2 TRP A 449     -18.814  73.852   4.021  1.00  0.00           C
ATOM   4708  CE3 TRP A 449     -16.962  72.355   4.057  1.00  0.00           C
ATOM   4709  NE1 TRP A 449     -19.527  74.586   4.925  1.00  0.00           N
ATOM   4710  CZ2 TRP A 449     -19.078  73.613   2.676  1.00  0.00           C
ATOM   4711  CZ3 TRP A 449     -17.226  72.094   2.697  1.00  0.00           C
ATOM   4712  CH2 TRP A 449     -18.292  72.675   2.019  1.00  0.00           C
ATOM   4713  HN  TRP A 449     -16.223  71.760   9.103  1.00  0.00           H
ATOM   4714  HA  TRP A 449     -15.271  73.712   7.346  1.00  0.00           H
ATOM   4715  HB1 TRP A 449     -17.937  72.377   8.112  1.00  0.00           H
ATOM   4716  HB2 TRP A 449     -16.801  71.941   6.860  1.00  0.00           H
ATOM   4717  HD1 TRP A 449     -19.629  74.776   7.031  1.00  0.00           H
ATOM   4718  HE1 TRP A 449     -20.151  75.235   4.550  1.00  0.00           H
ATOM   4719  HE3 TRP A 449     -16.134  71.856   4.537  1.00  0.00           H
ATOM   4720  HZ2 TRP A 449     -19.868  74.168   2.193  1.00  0.00           H
ATOM   4721  HZ3 TRP A 449     -16.585  71.434   2.133  1.00  0.00           H
ATOM   4722  HH2 TRP A 449     -18.342  72.522   0.950  1.00  0.00           H
ATOM   4723  N   VAL A 450     -17.246  74.971   9.587  1.00  0.00           N
ATOM   4724  CA  VAL A 450     -17.820  76.090  10.352  1.00  0.00           C
ATOM   4725  C   VAL A 450     -16.791  76.890  11.095  1.00  0.00           C
ATOM   4726  O   VAL A 450     -16.918  78.064  11.246  1.00  0.00           O
ATOM   4727  CB  VAL A 450     -19.007  75.630  11.245  1.00  0.00           C
ATOM   4728  CG1 VAL A 450     -19.596  76.689  12.193  1.00  0.00           C
ATOM   4729  CG2 VAL A 450     -20.056  75.145  10.258  1.00  0.00           C
ATOM   4730  HN  VAL A 450     -17.564  74.105   9.963  1.00  0.00           H
ATOM   4731  HA  VAL A 450     -18.084  76.898   9.687  1.00  0.00           H
ATOM   4732  HB  VAL A 450     -18.579  74.797  11.843  1.00  0.00           H
ATOM   4733 1HG1 VAL A 450     -18.905  76.978  13.015  1.00  0.00           H
ATOM   4734 2HG1 VAL A 450     -20.546  76.315  12.630  1.00  0.00           H
ATOM   4735 3HG1 VAL A 450     -19.744  77.617  11.600  1.00  0.00           H
ATOM   4736 1HG2 VAL A 450     -20.653  75.906   9.712  1.00  0.00           H
ATOM   4737 2HG2 VAL A 450     -20.866  74.734  10.897  1.00  0.00           H
ATOM   4738 3HG2 VAL A 450     -19.660  74.474   9.466  1.00  0.00           H
ATOM   4739  N   SER A 451     -15.705  76.231  11.484  1.00  0.00           N
ATOM   4740  CA  SER A 451     -14.610  76.850  12.178  1.00  0.00           C
ATOM   4741  C   SER A 451     -13.950  77.944  11.449  1.00  0.00           C
ATOM   4742  O   SER A 451     -13.536  78.952  12.050  1.00  0.00           O
ATOM   4743  CB  SER A 451     -13.592  75.772  12.795  1.00  0.00           C
ATOM   4744  OG  SER A 451     -14.229  74.839  13.704  1.00  0.00           O
ATOM   4745  HN  SER A 451     -15.687  75.248  11.317  1.00  0.00           H
ATOM   4746  HA  SER A 451     -14.984  77.386  13.038  1.00  0.00           H
ATOM   4747  HB1 SER A 451     -12.767  76.240  13.372  1.00  0.00           H
ATOM   4748  HB2 SER A 451     -13.065  75.278  11.950  1.00  0.00           H
ATOM   4749  HG1 SER A 451     -14.817  74.286  13.185  1.00  0.00           H
ATOM   4750  N   ASP A 452     -13.861  77.804  10.159  1.00  0.00           N
ATOM   4751  CA  ASP A 452     -13.144  78.704   9.252  1.00  0.00           C
ATOM   4752  C   ASP A 452     -14.174  79.526   8.399  1.00  0.00           C
ATOM   4753  O   ASP A 452     -13.847  80.202   7.417  1.00  0.00           O
ATOM   4754  CB  ASP A 452     -12.304  77.642   8.405  1.00  0.00           C
ATOM   4755  CG  ASP A 452     -10.926  77.419   9.035  1.00  0.00           C
ATOM   4756  OD1 ASP A 452     -10.131  76.564   8.490  1.00  0.00           O
ATOM   4757  OD2 ASP A 452     -10.688  78.039  10.073  1.00  0.00           O
ATOM   4758  HN  ASP A 452     -14.429  77.138   9.682  1.00  0.00           H
ATOM   4759  HA  ASP A 452     -12.574  79.503   9.703  1.00  0.00           H
ATOM   4760  HB1 ASP A 452     -12.117  77.964   7.359  1.00  0.00           H
ATOM   4761  HB2 ASP A 452     -12.720  76.636   8.181  1.00  0.00           H
HETATM 4762  N   HSD A 453     -15.430  79.538   8.764  1.00  0.00           N
HETATM 4763  CA  HSD A 453     -16.589  80.080   7.988  1.00  0.00           C
HETATM 4764  C   HSD A 453     -16.508  81.497   7.614  1.00  0.00           C
HETATM 4765  O   HSD A 453     -16.658  81.869   6.436  1.00  0.00           O
HETATM 4766  CB  HSD A 453     -17.941  79.963   8.754  1.00  0.00           C
HETATM 4767  CG  HSD A 453     -19.184  80.512   8.087  1.00  0.00           C
HETATM 4768  CD2 HSD A 453     -19.378  80.534   6.766  1.00  0.00           C
HETATM 4769  ND1 HSD A 453     -20.252  81.160   8.598  1.00  0.00           N
HETATM 4770  CE1 HSD A 453     -21.037  81.563   7.601  1.00  0.00           C
HETATM 4771  NE2 HSD A 453     -20.495  81.255   6.426  1.00  0.00           N
HETATM 4772  HN  HSD A 453     -15.656  78.984   9.562  1.00  0.00           H
HETATM 4773  HA  HSD A 453     -16.516  79.632   7.008  1.00  0.00           H
HETATM 4774  HB1 HSD A 453     -17.906  80.330   9.802  1.00  0.00           H
HETATM 4775  HB2 HSD A 453     -18.112  78.882   8.945  1.00  0.00           H
HETATM 4776  HD1 HSD A 453     -20.196  81.485   9.542  1.00  0.00           H
HETATM 4777  HD2 HSD A 453     -18.864  80.045   5.948  1.00  0.00           H
HETATM 4778  HE1 HSD A 453     -21.943  82.166   7.628  1.00  0.00           H
ATOM   4779  N   CYS A 454     -16.172  82.430   8.543  1.00  0.00           N
ATOM   4780  CA  CYS A 454     -16.118  83.927   8.347  1.00  0.00           C
ATOM   4781  C   CYS A 454     -15.016  84.330   7.286  1.00  0.00           C
ATOM   4782  O   CYS A 454     -15.243  85.026   6.290  1.00  0.00           O
ATOM   4783  CB  CYS A 454     -15.932  84.551   9.720  1.00  0.00           C
ATOM   4784  SG  CYS A 454     -16.229  86.381   9.527  1.00  0.00           S
ATOM   4785  HN  CYS A 454     -16.022  82.177   9.495  1.00  0.00           H
ATOM   4786  HA  CYS A 454     -17.048  84.231   7.891  1.00  0.00           H
ATOM   4787  HB1 CYS A 454     -14.923  84.325  10.129  1.00  0.00           H
ATOM   4788  HB2 CYS A 454     -16.719  84.212  10.428  1.00  0.00           H
ATOM   4789  HG1 CYS A 454     -15.029  86.659   9.040  1.00  0.00           H
ATOM   4790  N   ARG A 455     -13.891  83.633   7.272  1.00  0.00           N
ATOM   4791  CA  ARG A 455     -12.811  83.620   6.323  1.00  0.00           C
ATOM   4792  C   ARG A 455     -13.162  83.113   4.870  1.00  0.00           C
ATOM   4793  O   ARG A 455     -12.805  83.838   3.937  1.00  0.00           O
ATOM   4794  CB  ARG A 455     -11.643  82.757   6.852  1.00  0.00           C
ATOM   4795  CG  ARG A 455     -11.061  83.175   8.284  1.00  0.00           C
ATOM   4796  CD  ARG A 455     -10.580  84.688   8.257  1.00  0.00           C
ATOM   4797  NE  ARG A 455      -9.580  84.860   7.084  1.00  0.00           N
ATOM   4798  CZ  ARG A 455      -8.719  85.831   6.971  1.00  0.00           C
ATOM   4799  NH1 ARG A 455      -8.683  87.039   7.514  1.00  0.00           N
ATOM   4800  NH2 ARG A 455      -7.639  85.735   6.184  1.00  0.00           N
ATOM   4801  HN  ARG A 455     -13.770  82.910   7.948  1.00  0.00           H
ATOM   4802  HA  ARG A 455     -12.379  84.606   6.234  1.00  0.00           H
ATOM   4803  HB1 ARG A 455     -10.769  82.625   6.179  1.00  0.00           H
ATOM   4804  HB2 ARG A 455     -11.949  81.713   7.078  1.00  0.00           H
ATOM   4805  HG1 ARG A 455     -10.219  82.504   8.561  1.00  0.00           H
ATOM   4806  HG2 ARG A 455     -11.894  83.201   9.019  1.00  0.00           H
ATOM   4807  HD1 ARG A 455     -10.125  84.930   9.242  1.00  0.00           H
ATOM   4808  HD2 ARG A 455     -11.432  85.400   8.214  1.00  0.00           H
ATOM   4809  HE  ARG A 455      -9.364  83.981   6.659  1.00  0.00           H
ATOM   4810 1HH1 ARG A 455      -9.313  87.211   8.272  1.00  0.00           H
ATOM   4811 2HH1 ARG A 455      -7.945  87.678   7.297  1.00  0.00           H
ATOM   4812 1HH2 ARG A 455      -7.353  84.912   5.693  1.00  0.00           H
ATOM   4813 2HH2 ARG A 455      -6.821  86.256   6.428  1.00  0.00           H
ATOM   4814  N   GLN A 456     -13.950  82.053   4.760  1.00  0.00           N
ATOM   4815  CA  GLN A 456     -14.595  81.748   3.438  1.00  0.00           C
ATOM   4816  C   GLN A 456     -15.754  82.655   3.005  1.00  0.00           C
ATOM   4817  O   GLN A 456     -16.127  82.678   1.837  1.00  0.00           O
ATOM   4818  CB  GLN A 456     -15.191  80.310   3.533  1.00  0.00           C
ATOM   4819  CG  GLN A 456     -14.006  79.306   3.836  1.00  0.00           C
ATOM   4820  CD  GLN A 456     -14.631  77.976   4.245  1.00  0.00           C
ATOM   4821  NE2 GLN A 456     -14.834  77.705   5.562  1.00  0.00           N
ATOM   4822  OE1 GLN A 456     -15.020  77.162   3.426  1.00  0.00           O
ATOM   4823  HN  GLN A 456     -14.333  81.630   5.579  1.00  0.00           H
ATOM   4824  HA  GLN A 456     -13.846  81.836   2.665  1.00  0.00           H
ATOM   4825  HB1 GLN A 456     -15.653  80.061   2.554  1.00  0.00           H
ATOM   4826  HB2 GLN A 456     -15.939  80.264   4.353  1.00  0.00           H
ATOM   4827  HG1 GLN A 456     -13.268  79.604   4.610  1.00  0.00           H
ATOM   4828  HG2 GLN A 456     -13.386  79.022   2.959  1.00  0.00           H
ATOM   4829 1HE2 GLN A 456     -15.200  76.822   5.854  1.00  0.00           H
ATOM   4830 2HE2 GLN A 456     -14.688  78.432   6.233  1.00  0.00           H
ATOM   4831  N   TYR A 457     -16.365  83.413   3.904  1.00  0.00           N
ATOM   4832  CA  TYR A 457     -17.576  84.156   3.685  1.00  0.00           C
ATOM   4833  C   TYR A 457     -17.315  85.438   3.110  1.00  0.00           C
ATOM   4834  O   TYR A 457     -18.043  85.861   2.175  1.00  0.00           O
ATOM   4835  CB  TYR A 457     -18.537  84.180   4.933  1.00  0.00           C
ATOM   4836  CG  TYR A 457     -19.815  85.071   4.915  1.00  0.00           C
ATOM   4837  CD1 TYR A 457     -19.806  86.303   5.373  1.00  0.00           C
ATOM   4838  CD2 TYR A 457     -20.985  84.538   4.304  1.00  0.00           C
ATOM   4839  CE1 TYR A 457     -20.980  87.063   5.286  1.00  0.00           C
ATOM   4840  CE2 TYR A 457     -22.158  85.264   4.276  1.00  0.00           C
ATOM   4841  CZ  TYR A 457     -22.215  86.527   4.803  1.00  0.00           C
ATOM   4842  OH  TYR A 457     -23.381  87.200   4.502  1.00  0.00           O
ATOM   4843  HN  TYR A 457     -15.993  83.501   4.825  1.00  0.00           H
ATOM   4844  HA  TYR A 457     -18.285  83.671   3.031  1.00  0.00           H
ATOM   4845  HB1 TYR A 457     -17.833  84.610   5.676  1.00  0.00           H
ATOM   4846  HB2 TYR A 457     -18.817  83.165   5.286  1.00  0.00           H
ATOM   4847  HD1 TYR A 457     -18.946  86.635   5.933  1.00  0.00           H
ATOM   4848  HD2 TYR A 457     -20.905  83.527   3.930  1.00  0.00           H
ATOM   4849  HE1 TYR A 457     -20.868  88.110   5.527  1.00  0.00           H
ATOM   4850  HE2 TYR A 457     -23.062  84.874   3.831  1.00  0.00           H
ATOM   4851  HH  TYR A 457     -23.185  87.961   3.950  1.00  0.00           H
HETATM 4852  N   HSD A 458     -16.217  86.109   3.530  1.00  0.00           N
HETATM 4853  CA  HSD A 458     -15.853  87.456   3.147  1.00  0.00           C
HETATM 4854  C   HSD A 458     -14.746  87.309   2.095  1.00  0.00           C
HETATM 4855  O   HSD A 458     -13.692  86.856   2.389  1.00  0.00           O
HETATM 4856  CB  HSD A 458     -15.405  88.212   4.403  1.00  0.00           C
HETATM 4857  CG  HSD A 458     -16.597  88.816   5.010  1.00  0.00           C
HETATM 4858  CD2 HSD A 458     -16.865  88.768   6.341  1.00  0.00           C
HETATM 4859  ND1 HSD A 458     -17.557  89.598   4.378  1.00  0.00           N
HETATM 4860  CE1 HSD A 458     -18.440  90.016   5.312  1.00  0.00           C
HETATM 4861  NE2 HSD A 458     -18.076  89.473   6.530  1.00  0.00           N
HETATM 4862  HN  HSD A 458     -15.662  85.655   4.223  1.00  0.00           H
HETATM 4863  HA  HSD A 458     -16.674  87.902   2.608  1.00  0.00           H
HETATM 4864  HB1 HSD A 458     -14.729  89.043   4.107  1.00  0.00           H
HETATM 4865  HB2 HSD A 458     -14.961  87.552   5.179  1.00  0.00           H
HETATM 4866  HD1 HSD A 458     -17.465  89.848   3.414  1.00  0.00           H
HETATM 4867  HD2 HSD A 458     -16.306  88.448   7.211  1.00  0.00           H
HETATM 4868  HE1 HSD A 458     -19.335  90.586   5.064  1.00  0.00           H
ATOM   4869  N   ILE A 459     -14.997  87.980   0.923  1.00  0.00           N
ATOM   4870  CA  ILE A 459     -14.039  88.167  -0.180  1.00  0.00           C
ATOM   4871  C   ILE A 459     -12.713  88.842   0.318  1.00  0.00           C
ATOM   4872  O   ILE A 459     -11.656  88.253   0.067  1.00  0.00           O
ATOM   4873  CB  ILE A 459     -14.614  88.932  -1.352  1.00  0.00           C
ATOM   4874  CG1 ILE A 459     -15.529  88.120  -2.247  1.00  0.00           C
ATOM   4875  CG2 ILE A 459     -13.526  89.484  -2.315  1.00  0.00           C
ATOM   4876  CD  ILE A 459     -14.873  87.023  -3.146  1.00  0.00           C
ATOM   4877  HN  ILE A 459     -15.841  88.497   0.810  1.00  0.00           H
ATOM   4878  HA  ILE A 459     -13.793  87.197  -0.587  1.00  0.00           H
ATOM   4879  HB  ILE A 459     -15.257  89.748  -0.960  1.00  0.00           H
ATOM   4880 1HG1 ILE A 459     -15.975  88.875  -2.928  1.00  0.00           H
ATOM   4881 2HG1 ILE A 459     -16.329  87.603  -1.675  1.00  0.00           H
ATOM   4882 1HG2 ILE A 459     -12.952  90.373  -1.977  1.00  0.00           H
ATOM   4883 2HG2 ILE A 459     -14.093  89.835  -3.203  1.00  0.00           H
ATOM   4884 3HG2 ILE A 459     -12.866  88.628  -2.570  1.00  0.00           H
ATOM   4885  HD1 ILE A 459     -15.199  86.018  -2.802  1.00  0.00           H
ATOM   4886  HD2 ILE A 459     -13.767  87.009  -3.043  1.00  0.00           H
ATOM   4887  HD3 ILE A 459     -15.144  87.239  -4.201  1.00  0.00           H
ATOM   4888  N   PRO A 460     -12.702  89.929   1.134  1.00  0.00           N
ATOM   4889  CA  PRO A 460     -11.397  90.532   1.633  1.00  0.00           C
ATOM   4890  C   PRO A 460     -10.742  89.764   2.700  1.00  0.00           C
ATOM   4891  O   PRO A 460      -9.794  90.261   3.260  1.00  0.00           O
ATOM   4892  CB  PRO A 460     -11.708  91.952   2.066  1.00  0.00           C
ATOM   4893  CG  PRO A 460     -13.229  92.001   2.038  1.00  0.00           C
ATOM   4894  CD  PRO A 460     -13.774  90.972   1.156  1.00  0.00           C
ATOM   4895  HA  PRO A 460     -10.730  90.706   0.803  1.00  0.00           H
ATOM   4896  HB1 PRO A 460     -11.274  92.685   1.352  1.00  0.00           H
ATOM   4897  HB2 PRO A 460     -11.347  92.203   3.086  1.00  0.00           H
ATOM   4898  HG1 PRO A 460     -13.543  91.720   3.066  1.00  0.00           H
ATOM   4899  HG2 PRO A 460     -13.614  93.012   1.789  1.00  0.00           H
ATOM   4900  HD1 PRO A 460     -14.796  90.675   1.475  1.00  0.00           H
ATOM   4901  HD2 PRO A 460     -13.841  91.359   0.117  1.00  0.00           H
ATOM   4902  N   CYS A 461     -11.264  88.615   3.142  1.00  0.00           N
ATOM   4903  CA  CYS A 461     -10.603  87.769   4.039  1.00  0.00           C
ATOM   4904  C   CYS A 461      -9.988  86.625   3.242  1.00  0.00           C
ATOM   4905  O   CYS A 461     -10.723  85.747   2.809  1.00  0.00           O
ATOM   4906  CB  CYS A 461     -11.637  87.162   5.001  1.00  0.00           C
ATOM   4907  SG  CYS A 461     -12.180  88.586   6.136  1.00  0.00           S
ATOM   4908  HN  CYS A 461     -12.113  88.230   2.787  1.00  0.00           H
ATOM   4909  HA  CYS A 461      -9.901  88.321   4.645  1.00  0.00           H
ATOM   4910  HB1 CYS A 461     -11.217  86.330   5.604  1.00  0.00           H
ATOM   4911  HB2 CYS A 461     -12.494  86.828   4.377  1.00  0.00           H
ATOM   4912  HG1 CYS A 461     -10.984  88.608   6.705  1.00  0.00           H
ATOM   4913  N   PRO A 462      -8.693  86.511   3.038  1.00  0.00           N
ATOM   4914  CA  PRO A 462      -7.954  85.332   2.519  1.00  0.00           C
ATOM   4915  C   PRO A 462      -8.275  83.980   3.078  1.00  0.00           C
ATOM   4916  O   PRO A 462      -8.470  83.901   4.263  1.00  0.00           O
ATOM   4917  CB  PRO A 462      -6.492  85.708   2.696  1.00  0.00           C
ATOM   4918  CG  PRO A 462      -6.525  87.181   2.527  1.00  0.00           C
ATOM   4919  CD  PRO A 462      -7.794  87.625   3.220  1.00  0.00           C
ATOM   4920  HA  PRO A 462      -8.098  85.167   1.461  1.00  0.00           H
ATOM   4921  HB1 PRO A 462      -5.826  85.107   2.041  1.00  0.00           H
ATOM   4922  HB2 PRO A 462      -6.035  85.504   3.688  1.00  0.00           H
ATOM   4923  HG1 PRO A 462      -5.564  87.687   2.761  1.00  0.00           H
ATOM   4924  HG2 PRO A 462      -6.703  87.272   1.434  1.00  0.00           H
ATOM   4925  HD1 PRO A 462      -7.593  87.809   4.296  1.00  0.00           H
ATOM   4926  HD2 PRO A 462      -8.143  88.560   2.730  1.00  0.00           H
ATOM   4927  N   TYR A 463      -8.095  82.861   2.288  1.00  0.00           N
ATOM   4928  CA  TYR A 463      -8.147  81.554   2.953  1.00  0.00           C
ATOM   4929  C   TYR A 463      -7.379  80.632   1.986  1.00  0.00           C
ATOM   4930  O   TYR A 463      -7.206  80.969   0.822  1.00  0.00           O
ATOM   4931  CB  TYR A 463      -9.616  81.044   2.941  1.00  0.00           C
ATOM   4932  CG  TYR A 463      -9.830  79.772   3.800  1.00  0.00           C
ATOM   4933  CD1 TYR A 463      -9.591  79.708   5.152  1.00  0.00           C
ATOM   4934  CD2 TYR A 463     -10.494  78.719   3.148  1.00  0.00           C
ATOM   4935  CE1 TYR A 463      -9.902  78.543   5.875  1.00  0.00           C
ATOM   4936  CE2 TYR A 463     -10.865  77.562   3.868  1.00  0.00           C
ATOM   4937  CZ  TYR A 463     -10.533  77.485   5.241  1.00  0.00           C
ATOM   4938  OH  TYR A 463     -10.738  76.260   5.865  1.00  0.00           O
ATOM   4939  HN  TYR A 463      -7.740  82.905   1.357  1.00  0.00           H
ATOM   4940  HA  TYR A 463      -7.664  81.469   3.915  1.00  0.00           H
ATOM   4941  HB1 TYR A 463      -9.940  80.895   1.888  1.00  0.00           H
ATOM   4942  HB2 TYR A 463     -10.138  81.919   3.383  1.00  0.00           H
ATOM   4943  HD1 TYR A 463      -9.071  80.546   5.590  1.00  0.00           H
ATOM   4944  HD2 TYR A 463     -10.615  78.804   2.077  1.00  0.00           H
ATOM   4945  HE1 TYR A 463      -9.449  78.428   6.848  1.00  0.00           H
ATOM   4946  HE2 TYR A 463     -11.439  76.795   3.368  1.00  0.00           H
ATOM   4947  HH  TYR A 463     -10.396  76.368   6.755  1.00  0.00           H
ATOM   4948  N   GLN A 464      -6.857  79.486   2.381  1.00  0.00           N
ATOM   4949  CA  GLN A 464      -6.057  78.485   1.761  1.00  0.00           C
ATOM   4950  C   GLN A 464      -6.912  77.816   0.745  1.00  0.00           C
ATOM   4951  O   GLN A 464      -8.146  77.998   0.708  1.00  0.00           O
ATOM   4952  CB  GLN A 464      -5.529  77.514   2.868  1.00  0.00           C
ATOM   4953  CG  GLN A 464      -6.619  76.853   3.723  1.00  0.00           C
ATOM   4954  CD  GLN A 464      -6.180  76.374   5.141  1.00  0.00           C
ATOM   4955  NE2 GLN A 464      -5.577  75.172   5.290  1.00  0.00           N
ATOM   4956  OE1 GLN A 464      -6.530  77.141   6.049  1.00  0.00           O
ATOM   4957  HN  GLN A 464      -6.869  79.427   3.377  1.00  0.00           H
ATOM   4958  HA  GLN A 464      -5.178  78.877   1.270  1.00  0.00           H
ATOM   4959  HB1 GLN A 464      -4.905  78.138   3.542  1.00  0.00           H
ATOM   4960  HB2 GLN A 464      -4.833  76.783   2.401  1.00  0.00           H
ATOM   4961  HG1 GLN A 464      -6.984  75.962   3.169  1.00  0.00           H
ATOM   4962  HG2 GLN A 464      -7.538  77.436   3.947  1.00  0.00           H
ATOM   4963 1HE2 GLN A 464      -5.251  74.883   6.190  1.00  0.00           H
ATOM   4964 2HE2 GLN A 464      -5.443  74.520   4.544  1.00  0.00           H
ATOM   4965  N   ALA A 465      -6.319  76.956  -0.121  1.00  0.00           N
ATOM   4966  CA  ALA A 465      -6.911  76.118  -1.148  1.00  0.00           C
ATOM   4967  C   ALA A 465      -7.257  74.715  -0.780  1.00  0.00           C
ATOM   4968  O   ALA A 465      -8.130  74.115  -1.428  1.00  0.00           O
ATOM   4969  CB  ALA A 465      -5.986  76.222  -2.356  1.00  0.00           C
ATOM   4970  HN  ALA A 465      -5.327  76.882  -0.057  1.00  0.00           H
ATOM   4971  HA  ALA A 465      -7.870  76.565  -1.368  1.00  0.00           H
ATOM   4972  HB1 ALA A 465      -5.825  77.254  -2.733  1.00  0.00           H
ATOM   4973  HB2 ALA A 465      -6.269  75.541  -3.187  1.00  0.00           H
ATOM   4974  HB3 ALA A 465      -5.060  75.837  -1.878  1.00  0.00           H
ATOM   4975  N   LYS A 466      -6.623  74.253   0.347  1.00  0.00           N
ATOM   4976  CA  LYS A 466      -6.847  72.852   0.759  1.00  0.00           C
ATOM   4977  C   LYS A 466      -7.032  72.837   2.295  1.00  0.00           C
ATOM   4978  O   LYS A 466      -6.561  73.716   3.005  1.00  0.00           O
ATOM   4979  CB  LYS A 466      -5.784  71.781   0.192  1.00  0.00           C
ATOM   4980  CG  LYS A 466      -5.606  71.632  -1.377  1.00  0.00           C
ATOM   4981  CD  LYS A 466      -6.892  71.176  -2.081  1.00  0.00           C
ATOM   4982  CE  LYS A 466      -7.104  71.354  -3.597  1.00  0.00           C
ATOM   4983  NZ  LYS A 466      -7.115  72.787  -3.824  1.00  0.00           N
ATOM   4984  HN  LYS A 466      -6.073  74.823   0.952  1.00  0.00           H
ATOM   4985  HA  LYS A 466      -7.832  72.588   0.404  1.00  0.00           H
ATOM   4986  HB1 LYS A 466      -5.906  70.795   0.689  1.00  0.00           H
ATOM   4987  HB2 LYS A 466      -4.831  72.179   0.598  1.00  0.00           H
ATOM   4988  HG1 LYS A 466      -4.737  70.946  -1.470  1.00  0.00           H
ATOM   4989  HG2 LYS A 466      -5.274  72.640  -1.705  1.00  0.00           H
ATOM   4990  HD1 LYS A 466      -7.769  71.729  -1.680  1.00  0.00           H
ATOM   4991  HD2 LYS A 466      -7.057  70.109  -1.821  1.00  0.00           H
ATOM   4992  HE1 LYS A 466      -8.061  70.839  -3.829  1.00  0.00           H
ATOM   4993  HE2 LYS A 466      -6.328  70.864  -4.222  1.00  0.00           H
ATOM   4994  HZ1 LYS A 466      -6.241  73.208  -3.451  1.00  0.00           H
ATOM   4995  HZ2 LYS A 466      -8.027  73.100  -3.435  1.00  0.00           H
ATOM   4996  HZ3 LYS A 466      -7.222  73.065  -4.821  1.00  0.00           H
ATOM   4997  N   ALA A 467      -7.879  71.916   2.799  1.00  0.00           N
ATOM   4998  CA  ALA A 467      -8.316  71.972   4.202  1.00  0.00           C
ATOM   4999  C   ALA A 467      -8.882  70.595   4.571  1.00  0.00           C
ATOM   5000  O   ALA A 467      -8.939  69.724   3.656  1.00  0.00           O
ATOM   5001  CB  ALA A 467      -9.379  73.100   4.399  1.00  0.00           C
ATOM   5002  HN  ALA A 467      -8.237  71.176   2.236  1.00  0.00           H
ATOM   5003  HA  ALA A 467      -7.533  72.165   4.919  1.00  0.00           H
ATOM   5004  HB1 ALA A 467      -8.936  74.057   4.048  1.00  0.00           H
ATOM   5005  HB2 ALA A 467      -9.734  73.285   5.435  1.00  0.00           H
ATOM   5006  HB3 ALA A 467     -10.230  72.865   3.723  1.00  0.00           H
ATOM   5007  N   LYS A 468      -9.226  70.398   5.866  1.00  0.00           N
ATOM   5008  CA  LYS A 468      -9.505  69.118   6.423  1.00  0.00           C
ATOM   5009  C   LYS A 468     -10.942  68.718   6.647  1.00  0.00           C
ATOM   5010  O   LYS A 468     -11.199  67.595   7.029  1.00  0.00           O
ATOM   5011  CB  LYS A 468      -8.849  68.980   7.871  1.00  0.00           C
ATOM   5012  CG  LYS A 468      -7.244  68.990   7.866  1.00  0.00           C
ATOM   5013  CD  LYS A 468      -6.643  67.932   6.930  1.00  0.00           C
ATOM   5014  CE  LYS A 468      -5.247  67.443   7.264  1.00  0.00           C
ATOM   5015  NZ  LYS A 468      -5.291  66.691   8.496  1.00  0.00           N
ATOM   5016  HN  LYS A 468      -9.212  71.161   6.508  1.00  0.00           H
ATOM   5017  HA  LYS A 468      -9.073  68.395   5.748  1.00  0.00           H
ATOM   5018  HB1 LYS A 468      -9.189  68.063   8.398  1.00  0.00           H
ATOM   5019  HB2 LYS A 468      -9.114  69.837   8.526  1.00  0.00           H
ATOM   5020  HG1 LYS A 468      -6.879  68.869   8.908  1.00  0.00           H
ATOM   5021  HG2 LYS A 468      -6.800  69.954   7.537  1.00  0.00           H
ATOM   5022  HD1 LYS A 468      -6.748  68.211   5.860  1.00  0.00           H
ATOM   5023  HD2 LYS A 468      -7.302  67.041   6.855  1.00  0.00           H
ATOM   5024  HE1 LYS A 468      -4.718  68.400   7.461  1.00  0.00           H
ATOM   5025  HE2 LYS A 468      -4.620  66.929   6.504  1.00  0.00           H
ATOM   5026  HZ1 LYS A 468      -4.320  66.491   8.805  1.00  0.00           H
ATOM   5027  HZ2 LYS A 468      -5.873  65.832   8.412  1.00  0.00           H
ATOM   5028  HZ3 LYS A 468      -5.702  67.240   9.278  1.00  0.00           H
ATOM   5029  N   ALA A 469     -11.912  69.526   6.329  1.00  0.00           N
ATOM   5030  CA  ALA A 469     -13.328  69.255   6.649  1.00  0.00           C
ATOM   5031  C   ALA A 469     -13.970  68.410   5.661  1.00  0.00           C
ATOM   5032  O   ALA A 469     -14.998  68.743   4.968  1.00  0.00           O
ATOM   5033  CB  ALA A 469     -14.077  70.629   6.810  1.00  0.00           C
ATOM   5034  HN  ALA A 469     -11.723  70.495   6.188  1.00  0.00           H
ATOM   5035  HA  ALA A 469     -13.348  68.760   7.608  1.00  0.00           H
ATOM   5036  HB1 ALA A 469     -14.240  71.169   5.853  1.00  0.00           H
ATOM   5037  HB2 ALA A 469     -13.408  71.342   7.337  1.00  0.00           H
ATOM   5038  HB3 ALA A 469     -14.971  70.633   7.468  1.00  0.00           H
ATOM   5039  N   ARG A 470     -13.396  67.252   5.428  1.00  0.00           N
ATOM   5040  CA  ARG A 470     -13.829  66.385   4.347  1.00  0.00           C
ATOM   5041  C   ARG A 470     -13.330  64.989   4.614  1.00  0.00           C
ATOM   5042  O   ARG A 470     -12.392  64.855   5.341  1.00  0.00           O
ATOM   5043  CB  ARG A 470     -13.371  66.956   2.960  1.00  0.00           C
ATOM   5044  CG  ARG A 470     -11.922  67.569   2.903  1.00  0.00           C
ATOM   5045  CD  ARG A 470     -10.852  66.511   3.140  1.00  0.00           C
ATOM   5046  NE  ARG A 470      -9.469  67.004   2.753  1.00  0.00           N
ATOM   5047  CZ  ARG A 470      -8.485  66.142   2.493  1.00  0.00           C
ATOM   5048  NH1 ARG A 470      -8.736  64.889   2.227  1.00  0.00           N
ATOM   5049  NH2 ARG A 470      -7.273  66.567   2.485  1.00  0.00           N
ATOM   5050  HN  ARG A 470     -12.604  66.950   5.954  1.00  0.00           H
ATOM   5051  HA  ARG A 470     -14.893  66.299   4.508  1.00  0.00           H
ATOM   5052  HB1 ARG A 470     -13.998  67.804   2.607  1.00  0.00           H
ATOM   5053  HB2 ARG A 470     -13.359  66.198   2.149  1.00  0.00           H
ATOM   5054  HG1 ARG A 470     -11.731  68.307   3.712  1.00  0.00           H
ATOM   5055  HG2 ARG A 470     -11.792  67.966   1.874  1.00  0.00           H
[truncated: 74,281 more chars]
